# Supplementary material for: A collection of forcefield precursors for metal–organic frameworks
Source: RSC Adv. 2019 Nov 13;9(63):36492–507. doi: 10.1039/c9ra07327b (PMC9075174; doi:10.1039/c9ra07327b)
Supplement: RA-009-C9RA07327B-s5751 [file RA-009-C9RA07327B-s5751.xyz]

  150
jmolscript: load "" {1 1 1} spacegroup "x,y,z" unitcell [{     10.738300     0.000000     0.000000 }, {      5.223732     9.998453     0.000000 }, {      0.844724     2.072001    26.042049 }]
Dy     9.874536     6.588479    24.470932     2.101132
Dy    11.438359    10.070802    15.634865     2.049553
Dy    11.101407     8.105377    19.743779     2.188205
Dy     6.932220     5.481975     1.571117     2.101132
Dy     5.368397     1.999652    10.407184     2.049553
Dy     5.705349     3.965077     6.298270     2.188205
H      7.124386     2.841007    24.070666     0.113999
H      5.539412     1.278361     1.929716     0.121498
H     13.717493     6.911636    24.739947     0.106310
H      5.242726     6.862307    25.338914     0.109824
H      6.110491     9.098030    22.122721     0.127984
H     14.579922     9.220771    21.604484     0.126879
H      8.569914     3.185477    22.242514     0.117950
H     12.617355    11.505603    21.166977     0.118658
H      7.531414     3.602144    17.752865     0.136605
H      8.659554     5.274680    18.831006     0.113809
H      4.976968     8.244002    19.544558     0.103878
H      7.261603     8.246900    19.291950     0.103391
H      6.857998     9.560661    15.534082     0.127917
H     15.300759     9.417090    15.752835     0.117303
H     10.465071     2.487783    14.679903     0.116186
H     14.949695     9.440935    12.169449     0.123450
H      9.638166     5.488348    14.906469     0.112571
H      8.518961     8.158403    12.122574     0.116978
H      9.682370     9.229447     1.971383     0.113999
H     11.267344    10.792093    24.112333     0.121498
H      3.089263     5.158818     1.302102     0.106310
H     11.564030     5.208147     0.703135     0.109824
H     10.696265     2.972424     3.919328     0.127984
H      2.226834     2.849683     4.437565     0.126879
H      8.236842     8.884977     3.799535     0.117949
H      4.189401     0.564851     4.875072     0.118658
H      9.275342     8.468310     8.289184     0.136605
H      8.147202     6.795774     7.211043     0.113809
H     11.829788     3.826452     6.497491     0.103878
H      9.545153     3.823554     6.750099     0.103391
H      9.948758     2.509793    10.507967     0.127917
H      1.505997     2.653364    10.289214     0.117303
H      6.341685     9.582671    11.362146     0.116185
H      1.857061     2.629519    13.872600     0.123449
H      7.168590     6.582106    11.135580     0.112570
H      8.287795     3.912051    13.919475     0.116978
C      6.802919     2.534100    -0.031511     0.665608
C      6.052918     1.207554    -0.028386    -0.027823
C      6.765447     2.527635    24.869636    -0.106464
C      5.481148     0.764851     1.155746    -0.111186
C     12.493277     8.035665    22.731844     0.691114
C     13.928347     8.055908    23.137058    -0.029396
C      3.604820     7.362141    24.219366    -0.093284
C      4.970425     7.308084    24.570413    -0.120152
C      5.894565     7.928124    23.755297    -0.006949
C      5.484973     8.658145    22.651114    -0.093200
C     14.863595     8.728349    22.339651    -0.089319
C      7.313607     7.772244    24.070666     0.631797
C      9.466705     5.521310    21.340157     0.705289
C      8.737599     4.413570    20.637543    -0.047592
C      8.352115     3.272885    21.343022    -0.109841
C      7.643264     2.270688    20.697700    -0.114714
C      7.304525     2.396483    19.363305    -0.013856
C      7.720313     3.523253    18.658868    -0.074809
C      8.408410     4.514513    19.304971    -0.097011
C     11.742206    11.306038    18.683868     0.688516
C     13.768630     8.764946    17.810678     0.689754
C      4.518132     8.810546    17.654947    -0.027226
C      5.350323     8.488080    18.729181    -0.117996
C      6.721630     8.528821    18.587773    -0.123566
C      7.311040     8.980931    17.421350    -0.019450
C      6.486376     9.293068    16.342948    -0.083059
C      5.103778     9.203900    16.478888    -0.073217
C      8.791782     9.124708    17.305723     0.702069
C     13.740895    10.765056    14.159062     0.574707
C     15.093989    10.920591    13.525199    -0.005674
C     10.748772     1.901092    14.016612    -0.109671
C     15.529830    10.078523    12.517371    -0.103403
C     10.093480     8.037348    14.220261     0.602061
C      9.215748     7.002430    13.616085    -0.011876
C      9.143029     5.709278    14.152031    -0.114617
C      8.471653     7.303445    12.485860    -0.106606
C      9.159113     7.464353     0.031511     0.665609
C      9.909114     8.790899     0.028386    -0.027823
C     10.041309     9.542819     1.172413    -0.106464
C     11.325608    11.305603    24.886303    -0.111186
C      4.313479     4.034789     3.310205     0.691114
C      2.878409     4.014546     2.904991    -0.029396
C      2.463636     4.708313     1.822683    -0.093284
C     11.836331     4.762370     1.471636    -0.120152
C     10.912191     4.142330     2.286752    -0.006949
C     11.321783     3.412309     3.390935    -0.093200
C      1.943161     3.342105     3.702398    -0.089320
C      9.493149     4.298210     1.971383     0.631797
C      7.340051     6.549144     4.701892     0.705289
C      8.069157     7.656884     5.404506    -0.047592
C      8.454641     8.797569     4.699027    -0.109841
C      9.163492     9.799766     5.344349    -0.114714
C      9.502231     9.673971     6.678744    -0.013856
C      9.086443     8.547201     7.383181    -0.074809
C      8.398346     7.555941     6.737078    -0.097011
C      5.064550     0.764416     7.358181     0.688516
C      3.038126     3.305508     8.231371     0.689754
C     12.288624     3.259908     8.387102    -0.027226
C     11.456433     3.582374     7.312868    -0.117996
C     10.085126     3.541633     7.454276    -0.123566
C      9.495716     3.089523     8.620699    -0.019450
C     10.320380     2.777386     9.699101    -0.083059
C     11.702978     2.866554     9.563161    -0.073217
C      8.014974     2.945746     8.736326     0.702069
C      3.065861     1.305398    11.882987     0.574707
C      1.712767     1.149863    12.516850    -0.005675
C      6.057984    10.169362    12.025437    -0.109663
C      1.276926     1.991931    13.524678    -0.103395
C      6.713276     4.033106    11.821788     0.602061
C      7.591008     5.068024    12.425964    -0.011876
C      7.663727     6.361176    11.890018    -0.114614
C      8.335103     4.767009    13.556189    -0.106603
O      8.441834     4.779606    25.049587    -0.684700
O      6.593445     3.290457     0.916941    -0.658824
O     11.729280     7.308943    23.425083    -0.725216
O     12.131163     8.667301    21.735736    -0.683461
O      7.661610     7.507653    25.269121    -0.785892
O      8.178682     7.751281    23.153725    -0.584957
O      9.736351     5.349430    22.547727    -0.682800
O      9.737000     6.543136    20.686502    -0.758422
O     11.305121    10.383335    19.402108    -0.720036
O      6.331207     1.410652    17.453381    -0.652783
O     13.291282     8.474573    18.898715    -0.720252
O     13.057107     8.980035    16.781757    -0.689241
O      9.511486     8.510133    18.101568    -0.779772
O      9.241840     9.861332    16.397637    -0.636997
O     10.821581     7.734081    15.209077    -0.672249
O     10.107992     9.197597    13.748119    -0.636783
O      8.143819     1.519302    15.086680    -0.653509
O     12.993549     9.812481    13.747858    -0.647156
O      8.364922     7.290848     0.992462    -0.684700
O     10.213311     8.779997    25.125108    -0.658824
O      5.077476     4.761511     2.616966    -0.725216
O      4.675593     3.403153     4.306313    -0.683461
O      9.145146     4.562801     0.772928    -0.785892
O      8.628074     4.319173     2.888324    -0.584957
O      7.070405     6.721024     3.494322    -0.682800
O      7.069756     5.527318     5.355547    -0.758422
O      5.501635     1.687119     6.639941    -0.720036
O      5.251817     0.661349     8.588668    -0.652783
O      3.515474     3.595881     7.143334    -0.720252
O      3.749649     3.090419     9.260292    -0.689241
O      7.295270     3.560321     7.940481    -0.779772
O      7.564916     2.209122     9.644412    -0.636997
O      5.985175     4.336373    10.832972    -0.672250
O      6.698764     2.872857    12.293930    -0.636783
O      8.662937    10.551152    10.955369    -0.653510
O      3.813207     2.257973    12.294191    -0.647156

The following XYZ coordinates are in angstroms. Other properties are in atomic units.
The sperically averaged electron density of each atom fit to a function of the form exp(a - br)
eigen_1, eigen_2 and eigen_3 are the three eigenvalues of traceless quadrupole moment tensor
  atom number  atomic symbol              X              Y              Z     net charge C6 coefficient C8 coefficient C10 coefficient fluctuating dipole atomic polarizability isotropic forcefield polarizability              a              b squared Pearson coefficient          <r^3>          <r^4>         wp_QDO          m_QDO          q_QDO       dipole_x       dipole_y       dipole_z         dipole            Qxy            Qxz            Qyz     Q(x^2-y^2)  Q(3z^2 - R^2)        eigen_1        eigen_2        eigen_3 static polarizability      alpha(xx)      alpha(xy)      alpha(xz)      alpha(yy)      alpha(yz)      alpha(zz) atomic spin moment
            1             Dy       9.874536       6.588479      24.470932       2.101132     113.451883 0.22053542E+04  0.69050881E+05                                15.440811                           12.524840       2.310777       2.494137                    0.999845      70.337740     157.974979       0.733361       0.266746      -1.340456       0.028536      -0.010559      -0.005429       0.030907      -0.061789       0.044382      -0.011777      -0.004887      -0.244564      -0.096755      -0.014036       0.110790             18.696522      19.776626       4.353690      -1.138417      15.907850       2.300677      20.405089           0.000049
            2             Dy      11.438359      10.070802      15.634865       2.049553     114.767842 0.23924030E+04  0.76551922E+05                                15.746709                           13.175405       2.372957       2.501274                    0.999860      71.801158     163.749567       0.703493       0.272098      -1.331999      -0.007129       0.038826      -0.009671       0.040642      -0.166139       0.057397      -0.099775      -0.142398      -0.261404      -0.140116      -0.122012       0.262127             19.121956      24.727520       5.307957       0.153073      13.511877       1.740509      19.126470          -0.000027
            3             Dy      11.101407       8.105377      19.743779       2.188205      84.926274 0.15354571E+04  0.43827552E+05                                12.502784                           10.215233       3.113865       2.767646                    0.996618      66.491683     141.654663       0.841989       0.254853      -1.358550      -0.023133       0.018230      -0.004381       0.029776      -0.124083      -0.021107       0.174239      -0.065907      -0.239289      -0.207633      -0.036629       0.244262             14.870319      15.810402       4.146975       0.497934      13.822076      -3.735393      14.978478           0.000010
            4             Dy       6.932220       5.481975       1.571117       2.101132     113.451845 0.22053534E+04  0.69050851E+05                                15.440807                           12.524838       2.310777       2.494137                    0.999845      70.337737     157.974963       0.733361       0.266746      -1.340456      -0.028536       0.010559       0.005429       0.030907      -0.061789       0.044382      -0.011777      -0.004887      -0.244564      -0.096755      -0.014036       0.110790             18.696516      19.776620       4.353687      -1.138417      15.907846       2.300676      20.405083           0.000049
            5             Dy       5.368397       1.999652      10.407184       2.049553     114.767821 0.23924025E+04  0.76551901E+05                                15.746707                           13.175403       2.372958       2.501275                    0.999860      71.801155     163.749554       0.703493       0.272098      -1.331999       0.007129      -0.038826       0.009671       0.040642      -0.166139       0.057397      -0.099775      -0.142398      -0.261404      -0.140116      -0.122012       0.262127             19.121953      24.727516       5.307957       0.153073      13.511876       1.740509      19.126466          -0.000026
            6             Dy       5.705349       3.965077       6.298270       2.188205      84.926274 0.15354571E+04  0.43827552E+05                                12.502784                           10.215233       3.113865       2.767647                    0.996618      66.491683     141.654663       0.841989       0.254853      -1.358550       0.023133      -0.018230       0.004381       0.029776      -0.124083      -0.021107       0.174239      -0.065907      -0.239289      -0.207633      -0.036629       0.244262             14.870319      15.810403       4.146975       0.497934      13.822076      -3.735393      14.978478           0.000010
            7              H       7.124386       2.841007      24.070666       0.113999       1.031333 0.72314326E+01  0.69306528E+02                                 1.688365                            1.571994      -0.998009       2.406121                    0.997706       3.480453       9.665493       0.498710       1.281470      -0.707828       0.014372       0.012316      -0.033051       0.038087       0.005804      -0.005994       0.002603      -0.012731       0.028364      -0.015080       0.003878       0.011201              1.738039       1.461462       0.203189      -0.381268       1.589896      -0.259107       2.162759           0.000013
            8              H       5.539412       1.278361       1.929716       0.121498       1.049425 0.74904424E+01  0.72284532E+02                                 1.708538                            1.603795      -0.832499       2.492425                    0.999351       3.347851       9.271041       0.492886       1.287721      -0.708324       0.001540       0.022721       0.034834       0.041618       0.006261      -0.004871       0.007001      -0.007355       0.034691      -0.015319       0.000606       0.014713              1.751462       1.372573       0.093983      -0.034278       1.862278       0.435295       2.019535           0.000015
            9              H      13.717493       6.911636      24.739947       0.106310       1.227225 0.90747713E+01  0.91712343E+02                                 1.865905                            1.739339      -1.217537       2.293313                    0.995139       3.671546      10.344217       0.484786       1.250156      -0.714865      -0.020753      -0.018731       0.019905       0.034318       0.000143      -0.002065      -0.008315      -0.004954       0.009017      -0.006952      -0.003601       0.010553              1.917207       2.130902       0.260773      -0.387800       1.603861      -0.333743       2.016858           0.000018
           10              H       5.242726       6.862307      25.338914       0.109824       1.090299 0.78755572E+01  0.77710570E+02                                 1.797655                            1.675218      -1.247747       2.284180                    0.994479       3.756499      10.858061       0.464531       1.336266      -0.695019       0.009209      -0.024305       0.028392       0.038492      -0.001003      -0.003238      -0.014211       0.005568       0.000308      -0.016107       0.002891       0.013215              1.860438       1.767621      -0.187279       0.247316       1.624429      -0.455351       2.189263           0.000013
           11              H       6.110491       9.098030      22.122721       0.127984       1.117704 0.81509094E+01  0.79313294E+02                                 1.702399                            1.613683      -0.830839       2.497563                    0.999507       3.201205       8.536386       0.525417       1.198014      -0.730541       0.026633       0.018730      -0.025596       0.041416       0.006748      -0.001342      -0.011983       0.007193       0.001304      -0.014940       0.001420       0.013520              1.723557       1.858668       0.215883      -0.296052       1.524993      -0.271461       1.787010           0.000017
           12              H      14.579922       9.220771      21.604484       0.126879       1.038518 0.72873334E+01  0.70266182E+02                                 1.727847                            1.603108      -1.045856       2.395795                    0.997210       3.476615       9.815486       0.480331       1.322477      -0.699384      -0.012077       0.023055      -0.033141       0.042139      -0.000044       0.000129      -0.014413       0.003857       0.009505      -0.014968       0.000343       0.014625              1.798518       1.624614      -0.202783       0.233023       1.648538      -0.440515       2.122402           0.000005
           13              H       8.569914       3.185477      22.242514       0.117950       1.142834 0.82431037E+01  0.81223998E+02                                 1.779011                            1.658538      -1.038992       2.388733                    0.997307       3.467293       9.605131       0.496731       1.251387      -0.715615       0.009409      -0.003574       0.037418       0.038748       0.004322       0.005245      -0.007131      -0.010646       0.027399      -0.013917       0.000427       0.013491              1.827708       1.434302       0.072159       0.138454       1.574314      -0.031591       2.474508           0.000013
           14              H      12.617355      11.505603      21.166977       0.118658       0.991171 0.69446680E+01  0.66124135E+02                                 1.669229                            1.560543      -0.961357       2.425467                    0.998328       3.463022       9.698224       0.489177       1.315017      -0.700761      -0.010370      -0.032036       0.019760       0.039043       0.004875       0.000946      -0.008212      -0.011010       0.029650      -0.013037      -0.001740       0.014777              1.722459       1.370370       0.218156      -0.073063       2.109689      -0.335719       1.687316           0.000007
           15              H       7.531414       3.602144      17.752865       0.136605       1.020593 0.71604715E+01  0.67735294E+02                                 1.627157                            1.530427      -0.816221       2.512770                    0.999696       3.123122       8.323281       0.527859       1.226634      -0.723239      -0.005897       0.004354      -0.043111       0.043729       0.004436       0.002797      -0.007064      -0.008377       0.039188      -0.013798      -0.002053       0.015851              1.666978       1.313533       0.047001       0.167200       1.453101      -0.004526       2.234300          -0.000011
           16              H       8.659554       5.274680      18.831006       0.113809       1.123595 0.80736471E+01  0.79294878E+02                                 1.772588                            1.651499      -0.998391       2.406780                    0.997758       3.479927       9.685184       0.492281       1.266829      -0.712051       0.004251       0.030736      -0.024152       0.039321       0.002428       0.001737      -0.007877      -0.017242       0.041403      -0.016149      -0.001545       0.017694              1.827397       1.446645       0.263314      -0.071917       2.280377      -0.375845       1.755169          -0.000006
           17              H       4.976968       8.244002      19.544558       0.103878       1.192707 0.86339066E+01  0.86150159E+02                                 1.829466                            1.694466      -1.165604       2.317072                    0.995635       3.626977      10.143238       0.492229       1.247067      -0.715532      -0.014324      -0.009684       0.029760       0.034419      -0.002037       0.000472      -0.005802       0.014318       0.022488      -0.012790       0.003438       0.009352              1.897112       1.785416       0.054745      -0.412173       1.427661      -0.237303       2.478259           0.000003
           18              H       7.261603       8.246900      19.291950       0.103391       1.141663 0.83321771E+01  0.82822963E+02                                 1.812054                            1.692539      -1.069918       2.362695                    0.996784       3.662655      10.394524       0.477929       1.289289      -0.706006       0.018827      -0.017823       0.026327       0.036949      -0.001025      -0.000054      -0.012365       0.008861       0.030508      -0.015537      -0.000604       0.016140              1.865175       1.965675      -0.221201       0.392756       1.533076      -0.297035       2.096775           0.000003
           19              H       6.857998       9.560661      15.534082       0.127917       0.962387 0.68925016E+01  0.65973828E+02                                 1.679985                            1.588686      -1.106565       2.368774                    0.996340       3.561890      10.237710       0.465995       1.373189      -0.688280       0.017001       0.008543      -0.036237       0.040928       0.001302      -0.003691      -0.003586       0.015273       0.030691      -0.013333       0.001040       0.012293              1.723618       1.646891       0.044935      -0.284726       1.391929      -0.283279       2.132033          -0.000009
           20              H      15.300759       9.417090      15.752835       0.117303       1.090059 0.78354383E+01  0.77197817E+02                                 1.793892                            1.667142      -1.322650       2.252573                    0.993850       3.751165      10.826088       0.467359       1.330189      -0.695976      -0.023545       0.003951      -0.028448       0.037139       0.000225       0.005391       0.001411       0.009721       0.011846      -0.007046      -0.001880       0.008926              1.861873       1.930454      -0.195921       0.444085       1.468200      -0.352106       2.186965          -0.000008
           21              H      10.465071       2.487783      14.679903       0.116186       1.132823 0.82716806E+01  0.81088293E+02                                 1.736044                            1.637949      -0.873528       2.466040                    0.999077       3.335571       9.037730       0.513693       1.216292      -0.725058      -0.011108       0.027785       0.025131       0.039077       0.002969      -0.001752       0.015625      -0.002657      -0.011359      -0.016892       0.001061       0.015830              1.782438       1.650201      -0.266095      -0.285353       1.850237       0.352635       1.846876          -0.000014
           22              H      14.949695       9.440935      12.169449       0.123450       1.092815 0.80167088E+01  0.77306568E+02                                 1.639874                            1.571579      -0.897998       2.458396                    0.999063       3.174136       8.292981       0.549767       1.155334      -0.740799      -0.023916      -0.026473      -0.015031       0.038713       0.005727       0.000094       0.014344      -0.003158      -0.005333      -0.015131      -0.000902       0.016033              1.647931       1.767592       0.314166       0.111050       1.694176       0.183179       1.482023          -0.000027
           23              H       9.638166       5.488348      14.906469       0.112571       1.117844 0.82191311E+01  0.80218419E+02                                 1.696656                            1.614327      -0.975315       2.412877                    0.998386       3.331640       8.924629       0.527800       1.189018      -0.731239       0.021549      -0.010536       0.028938       0.037587       0.000358       0.009144      -0.009998      -0.010645       0.006244      -0.014297      -0.000725       0.015022              1.718754       1.587919      -0.057460       0.382401       1.605020      -0.112713       1.963323          -0.000015
           24              H       8.518961       8.158403      12.122574       0.116978       1.054295 0.73975914E+01  0.71753494E+02                                 1.747504                            1.614337      -1.282928       2.274219                    0.994157       3.672540      10.473568       0.477996       1.321080      -0.698049       0.002928       0.036142      -0.015316       0.039362       0.002702       0.008127      -0.005636      -0.010291       0.003783      -0.012819       0.003322       0.009497              1.826963       1.428043       0.020179       0.064264       2.481076      -0.332933       1.571769          -0.000009
           25              H       9.682370       9.229447       1.971383       0.113999       1.031333 0.72314332E+01  0.69306532E+02                                 1.688365                            1.571994      -0.998009       2.406121                    0.997706       3.480453       9.665492       0.498710       1.281470      -0.707828      -0.014372      -0.012316       0.033051       0.038087       0.005804      -0.005994       0.002603      -0.012731       0.028364      -0.015080       0.003878       0.011201              1.738039       1.461462       0.203189      -0.381268       1.589896      -0.259107       2.162759           0.000013
           26              H      11.267344      10.792093      24.112333       0.121498       1.049426 0.74904472E+01  0.72284592E+02                                 1.708539                            1.603796      -0.832499       2.492424                    0.999351       3.347852       9.271046       0.492886       1.287721      -0.708324      -0.001540      -0.022721      -0.034834       0.041618       0.006261      -0.004871       0.007001      -0.007355       0.034691      -0.015319       0.000606       0.014713              1.751463       1.372574       0.093983      -0.034278       1.862279       0.435295       2.019536           0.000015
           27              H       3.089263       5.158818       1.302102       0.106310       1.227226 0.90747721E+01  0.91712346E+02                                 1.865905                            1.739339      -1.217537       2.293313                    0.995139       3.671546      10.344214       0.484786       1.250155      -0.714865       0.020753       0.018730      -0.019905       0.034318       0.000143      -0.002065      -0.008315      -0.004954       0.009017      -0.006952      -0.003601       0.010553              1.917206       2.130901       0.260773      -0.387800       1.603861      -0.333743       2.016857           0.000018
           28              H      11.564030       5.208147       0.703135       0.109824       1.090299 0.78755565E+01  0.77710563E+02                                 1.797656                            1.675219      -1.247747       2.284180                    0.994479       3.756499      10.858062       0.464531       1.336266      -0.695019      -0.009209       0.024305      -0.028392       0.038492      -0.001003      -0.003238      -0.014211       0.005568       0.000308      -0.016107       0.002891       0.013215              1.860438       1.767622      -0.187279       0.247316       1.624429      -0.455352       2.189263           0.000013
           29              H      10.696265       2.972424       3.919328       0.127984       1.117704 0.81509112E+01  0.79313317E+02                                 1.702399                            1.613684      -0.830839       2.497563                    0.999507       3.201205       8.536387       0.525417       1.198014      -0.730541      -0.026633      -0.018730       0.025596       0.041416       0.006748      -0.001342      -0.011983       0.007193       0.001305      -0.014940       0.001420       0.013520              1.723558       1.858669       0.215883      -0.296052       1.524993      -0.271462       1.787010           0.000017
           30              H       2.226834       2.849683       4.437565       0.126879       1.038518 0.72873316E+01  0.70266163E+02                                 1.727847                            1.603108      -1.045855       2.395795                    0.997210       3.476615       9.815487       0.480330       1.322477      -0.699384       0.012077      -0.023055       0.033141       0.042139      -0.000044       0.000129      -0.014413       0.003857       0.009505      -0.014968       0.000343       0.014625              1.798518       1.624614      -0.202783       0.233023       1.648538      -0.440515       2.122402           0.000005
           31              H       8.236842       8.884977       3.799535       0.117949       1.142834 0.82431044E+01  0.81224009E+02                                 1.779011                            1.658539      -1.038992       2.388733                    0.997307       3.467293       9.605132       0.496730       1.251387      -0.715615      -0.009409       0.003574      -0.037418       0.038748       0.004322       0.005245      -0.007131      -0.010646       0.027399      -0.013917       0.000427       0.013491              1.827709       1.434302       0.072159       0.138454       1.574315      -0.031591       2.474509           0.000013
           32              H       4.189401       0.564851       4.875072       0.118658       0.991171 0.69446680E+01  0.66124135E+02                                 1.669229                            1.560543      -0.961356       2.425467                    0.998328       3.463022       9.698224       0.489177       1.315017      -0.700761       0.010370       0.032036      -0.019760       0.039043       0.004875       0.000947      -0.008212      -0.011010       0.029650      -0.013037      -0.001740       0.014777              1.722459       1.370370       0.218156      -0.073063       2.109689      -0.335719       1.687316           0.000007
           33              H       9.275342       8.468310       8.289184       0.136605       1.020593 0.71604704E+01  0.67735284E+02                                 1.627157                            1.530427      -0.816221       2.512770                    0.999696       3.123122       8.323282       0.527859       1.226634      -0.723238       0.005897      -0.004354       0.043111       0.043729       0.004436       0.002798      -0.007064      -0.008377       0.039188      -0.013798      -0.002053       0.015851              1.666978       1.313534       0.047001       0.167200       1.453101      -0.004526       2.234300          -0.000011
           34              H       8.147202       6.795774       7.211043       0.113809       1.123595 0.80736463E+01  0.79294874E+02                                 1.772589                            1.651499      -0.998391       2.406780                    0.997758       3.479927       9.685187       0.492280       1.266830      -0.712050      -0.004251      -0.030736       0.024152       0.039321       0.002428       0.001737      -0.007877      -0.017242       0.041403      -0.016149      -0.001545       0.017694              1.827398       1.446646       0.263314      -0.071917       2.280377      -0.375845       1.755170          -0.000006
           35              H      11.829788       3.826452       6.497491       0.103878       1.192707 0.86339102E+01  0.86150199E+02                                 1.829466                            1.694466      -1.165604       2.317072                    0.995635       3.626978      10.143239       0.492230       1.247066      -0.715532       0.014324       0.009684      -0.029760       0.034419      -0.002037       0.000472      -0.005802       0.014318       0.022488      -0.012790       0.003438       0.009352              1.897112       1.785416       0.054745      -0.412173       1.427661      -0.237303       2.478259           0.000003
           36              H       9.545153       3.823554       6.750099       0.103391       1.141663 0.83321758E+01  0.82822947E+02                                 1.812054                            1.692539      -1.069918       2.362695                    0.996784       3.662655      10.394524       0.477929       1.289289      -0.706005      -0.018827       0.017823      -0.026327       0.036949      -0.001025      -0.000054      -0.012365       0.008861       0.030508      -0.015537      -0.000604       0.016140              1.865175       1.965674      -0.221201       0.392756       1.533076      -0.297035       2.096775           0.000004
           37              H       9.948758       2.509793      10.507967       0.127917       0.962387 0.68924974E+01  0.65973779E+02                                 1.679984                            1.588685      -1.106564       2.368775                    0.996340       3.561889      10.237707       0.465995       1.373189      -0.688280      -0.017001      -0.008543       0.036237       0.040928       0.001302      -0.003691      -0.003586       0.015273       0.030691      -0.013333       0.001040       0.012293              1.723617       1.646891       0.044935      -0.284726       1.391929      -0.283279       2.132032          -0.000009
           38              H       1.505997       2.653364      10.289214       0.117303       1.090060 0.78354431E+01  0.77197880E+02                                 1.793893                            1.667143      -1.322651       2.252573                    0.993850       3.751166      10.826094       0.467359       1.330190      -0.695975       0.023545      -0.003951       0.028448       0.037139       0.000225       0.005391       0.001411       0.009721       0.011846      -0.007046      -0.001880       0.008926              1.861874       1.930455      -0.195922       0.444085       1.468201      -0.352106       2.186967          -0.000008
           39              H       6.341685       9.582671      11.362146       0.116185       1.132827 0.82717197E+01  0.81088772E+02                                 1.736049                            1.637953      -0.873531       2.466038                    0.999077       3.335576       9.037749       0.513692       1.216293      -0.725058       0.011108      -0.027785      -0.025131       0.039077       0.002969      -0.001752       0.015625      -0.002657      -0.011359      -0.016892       0.001061       0.015830              1.782443       1.650205      -0.266096      -0.285355       1.850243       0.352638       1.846882          -0.000014
           40              H       1.857061       2.629519      13.872600       0.123449       1.092819 0.80167455E+01  0.77306998E+02                                 1.639877                            1.571581      -0.898002       2.458394                    0.999063       3.174141       8.292994       0.549767       1.155332      -0.740799       0.023916       0.026473       0.015031       0.038713       0.005727       0.000094       0.014344      -0.003158      -0.005333      -0.015131      -0.000902       0.016033              1.647934       1.767596       0.314168       0.111051       1.694180       0.183180       1.482026          -0.000027
           41              H       7.168590       6.582106      11.135580       0.112570       1.117846 0.82191502E+01  0.80218658E+02                                 1.696659                            1.614330      -0.975317       2.412876                    0.998386       3.331643       8.924642       0.527799       1.189019      -0.731239      -0.021549       0.010536      -0.028938       0.037587       0.000358       0.009144      -0.009998      -0.010645       0.006244      -0.014297      -0.000725       0.015022              1.718757       1.587922      -0.057460       0.382402       1.605023      -0.112713       1.963327          -0.000015
           42              H       8.287795       3.912051      13.919475       0.116978       1.054296 0.73975995E+01  0.71753589E+02                                 1.747505                            1.614337      -1.282928       2.274219                    0.994157       3.672541      10.473571       0.477996       1.321080      -0.698049      -0.002928      -0.036142       0.015316       0.039362       0.002702       0.008127      -0.005636      -0.010291       0.003783      -0.012819       0.003322       0.009497              1.826964       1.428044       0.020179       0.064264       2.481078      -0.332934       1.571770          -0.000009
           43              C       6.802919       2.534100      -0.031511       0.665608      22.283175 0.23111772E+03  0.47113197E+04                                 7.409716                            5.468561      -0.169298       2.016033                    0.999089      21.695524      61.061137       0.619231       0.485226      -1.008698       0.042174       0.059480      -0.001085       0.072923      -0.069729       0.068330      -0.039694       0.075558       0.083480      -0.093228      -0.034603       0.127831              8.852391       6.982765       3.172740      -1.784743      11.777325       1.169318       7.797082           0.000023
           44              C       6.052918       1.207554      -0.028386      -0.027823      37.011100 0.43062573E+03  0.10004855E+05                                 9.572274                            6.839640       0.067713       2.027587                    0.999295      26.963060      74.713740       0.647139       0.407378      -1.080222      -0.019023      -0.045385       0.002403       0.049269      -0.004104      -0.011843       0.003133       0.011334       0.003214      -0.008952      -0.007347       0.016299             11.849660       8.008405       5.862910      -1.263084      17.313561       0.930637      10.227016           0.000024
           45              C       6.765447       2.527635      24.869636      -0.106464      34.279808 0.42623188E+03  0.99968831E+04                                 9.246689                            6.953579       0.039372       1.986124                    0.999645      29.281824      84.788862       0.613883       0.425405      -1.055822      -0.008832      -0.011422       0.021615       0.025993       0.002670      -0.018057      -0.008660       0.013892       0.062678      -0.019438      -0.012652       0.032089             10.733875       6.885118       4.361741      -1.022873      15.035034       1.248222      10.281474           0.000041
           46              C       5.481148       0.764851       1.155746      -0.111186      33.282027 0.42171793E+03  0.98512255E+04                                 9.013011                            6.867039       0.136068       2.015797                    0.999719      29.151566      83.865886       0.625302       0.419323      -1.061081      -0.005984      -0.014619      -0.012148       0.019927      -0.000824       0.001129       0.024503      -0.009192       0.054746      -0.020414      -0.013472       0.033886             10.403459       7.139407       4.404194      -1.753317      14.347419      -0.067975       9.723551           0.000041
           47              C      12.493277       8.035665      22.731844       0.691114      23.263287 0.22647787E+03  0.46106876E+04                                 7.681546                            5.469001      -0.342683       1.962644                    0.998856      21.729087      61.870533       0.607498       0.495247      -0.999792      -0.080319       0.017194      -0.004322       0.082252      -0.034448      -0.041082       0.057885      -0.148212      -0.042341      -0.089503      -0.031786       0.121289              9.250632      12.568023       0.730216       0.883954       6.024915      -2.664356       9.158958           0.000013
           48              C      13.928347       8.055908      23.137058      -0.029396      36.242594 0.41606908E+03  0.95949533E+04                                 9.441022                            6.733932       0.130465       2.054752                    0.999403      26.677348      73.924993       0.649868       0.408699      -1.078106       0.049267       0.000978       0.011578       0.050618      -0.004755      -0.011676      -0.000915      -0.025951      -0.006256      -0.020265       0.005297       0.014968             11.538204      17.654572      -0.122379       2.257133       6.683137      -3.212266      10.276902           0.000014
           49              C       3.604820       7.362141      24.219366      -0.093284      33.890992 0.41211309E+03  0.96046734E+04                                 9.219643                            6.855394      -0.012588       1.975123                    0.999568      29.099899      84.569102       0.614554       0.427641      -1.052244       0.025017       0.002299      -0.012298       0.027971       0.003854      -0.021647       0.014209      -0.026765       0.001581      -0.032342       0.007219       0.025123             10.779583      15.684523      -1.002919       2.366464       6.474758      -3.190855      10.179469           0.000038
           50              C       4.970425       7.308084      24.570413      -0.120152      34.944712 0.44418174E+03  0.10533122E+05                                 9.398240                            7.105280       0.071368       1.995276                    0.999603      29.647772      86.516402       0.606006       0.426219      -1.054590      -0.015014      -0.009916      -0.028755       0.033921      -0.018001      -0.000761      -0.014561      -0.023627      -0.004433      -0.023824      -0.003967       0.027791             10.912836      16.904560      -0.375234       1.292237       6.339407      -2.787781       9.494540           0.000036
           51              C       5.894565       7.928124      23.755297      -0.006949      36.513170 0.40826544E+03  0.93719804E+04                                 9.511150                            6.679019       0.023532       2.022854                    0.999238      26.449728      73.163495       0.651183       0.409745      -1.077250      -0.041879      -0.007957      -0.023145       0.048506       0.000385      -0.001015       0.010639      -0.011533       0.013274      -0.008508      -0.006139       0.014647             11.868549      18.679669      -1.693444       3.104229       6.751692      -3.347692      10.174285           0.000020
           52              C       5.484973       8.658145      22.651114      -0.093200      31.749711 0.39626389E+03  0.90957057E+04                                 8.697861                            6.636235       0.180574       2.043231                    0.999765      28.239714      80.015950       0.640271       0.416764      -1.064805      -0.015274      -0.017401       0.002075       0.023246       0.007030      -0.018609      -0.002723      -0.015132       0.010198      -0.023198       0.003510       0.019688              9.990557      13.699323      -1.272349       2.503743       6.465117      -3.183833       9.807232           0.000032
           53              C      14.863595       8.728349      22.339651      -0.089319      33.420944 0.42682020E+03  0.99983408E+04                                 9.086866                            6.954041       0.064160       2.003982                    0.999566      28.741196      82.744402       0.615407       0.424875      -1.057819       0.009186      -0.016203       0.016871       0.025131      -0.011732      -0.002617      -0.005442      -0.032311       0.029883      -0.025444       0.007827       0.017617             10.411327      14.890473      -0.213780       0.902404       6.655032      -3.029806       9.688477           0.000017
           54              C       7.313607       7.772244      24.070666       0.631797      23.616330 0.23995697E+03  0.49354407E+04                                 7.679313                            5.541277      -0.166875       2.010234                    0.999376      22.088975      62.357025       0.620577       0.479863      -1.011951       0.057075       0.001081       0.028505       0.063807       0.056388      -0.001056       0.009410      -0.224803      -0.092433      -0.110476      -0.031143       0.141619              9.368583      14.345049      -1.372069       1.792524       4.539892      -0.878229       9.220807           0.000021
           55              C       9.466705       5.521310      21.340157       0.705289      23.148922 0.22812350E+03  0.46528264E+04                                 7.679347                            5.495078      -0.441217       1.928809                    0.998449      21.751930      62.002854       0.604993       0.496374      -0.999175       0.025046       0.070503       0.039866       0.084778      -0.088391      -0.025771      -0.010843       0.102083      -0.144094      -0.090200      -0.037532       0.127732              9.261310       6.041186       3.317522       1.523532      11.005390       1.027948      10.737355           0.000010
           56              C       8.737599       4.413570      20.637543      -0.047592      37.799878 0.43549508E+03  0.10152760E+05                                 9.705576                            6.882679       0.109704       2.040374                    0.999368      27.185000      75.611024       0.644084       0.407909      -1.079201      -0.034442      -0.040789      -0.021127       0.057414      -0.009000       0.000511      -0.005440      -0.016907       0.006851      -0.013682       0.000071       0.013611             11.995665       7.561932       5.136189       2.814289      15.607767       2.636607      12.817295           0.000005
           57              C       8.352115       3.272885      21.343022      -0.109841      33.846384 0.42517391E+03  0.99576112E+04                                 9.123432                            6.907455       0.061007       1.990668                    0.999671      29.293108      84.530652       0.621465       0.420824      -1.059562      -0.009022       0.002502      -0.027745       0.029282      -0.010079       0.005944      -0.003734       0.007181       0.071356      -0.022596      -0.003025       0.025621             10.513859       6.588395       3.993117       1.557633      13.874517       1.159346      11.078664           0.000020
           58              C       7.643264       2.270688      20.697700      -0.114714      33.767097 0.42774273E+03  0.10030668E+05                                 9.121523                            6.940113       0.113972       2.010288                    0.999696      29.193661      84.237445       0.618553       0.422262      -1.058891       0.009802       0.017111      -0.008072       0.021307       0.000666      -0.012995      -0.018850      -0.014498      -0.022762      -0.024921       0.000029       0.024892             10.501059       6.572278       3.465071       2.404426      12.599824       1.911845      12.331075           0.000013
           59              C       7.304525       2.396483      19.363305      -0.013856      35.875726 0.42004380E+03  0.96935316E+04                                 9.382055                            6.766314       0.163559       2.066207                    0.999353      26.517695      73.110573       0.649348       0.408734      -1.079877       0.029110       0.034032       0.023227       0.050449      -0.008190      -0.009882      -0.005500       0.010874       0.015111      -0.016811       0.002784       0.014028             11.456399       7.440292       4.887326       2.744239      14.712608       2.497971      12.216296          -0.000003
           60              C       7.720313       3.523253      18.658868      -0.074809      31.177234 0.38631774E+03  0.88126900E+04                                 8.612937                            6.570631       0.143995       2.037356                    0.999679      27.814337      78.609640       0.640680       0.419084      -1.063152       0.014005      -0.001460       0.016679       0.021828      -0.014499      -0.004645      -0.004394       0.009047       0.052701      -0.024904       0.006301       0.018603              9.874277       6.280771       3.763905       1.611832      13.093455       1.325967      10.248603          -0.000018
           61              C       8.408410       4.514513      19.304971      -0.097011      32.765425 0.40678179E+03  0.94309775E+04                                 8.948116                            6.774960       0.057304       1.996153                    0.999669      28.864748      83.128952       0.624349       0.423139      -1.057116      -0.016289      -0.018958       0.006620       0.025857      -0.013436      -0.014459      -0.017644      -0.035179       0.034982      -0.036258       0.006893       0.029365             10.286580       6.501026       3.525450       2.410554      12.498652       1.850520      11.860062          -0.000012
           62              C      11.742206      11.306038      18.683868       0.688516      21.884776 0.22837298E+03  0.46451335E+04                                 7.367316                            5.472877      -0.262869       1.994508                    0.998491      21.426956      60.393759       0.612258       0.491833      -1.004504      -0.054021      -0.053709      -0.024908       0.080145      -0.083725      -0.027931      -0.009842       0.120534      -0.141444      -0.090684      -0.038433       0.129118              8.709772       6.061805       3.165115       1.379910       9.928824       1.230539      10.138686          -0.000003
           63              C      13.768630       8.764946      17.810678       0.689754      22.431221 0.22561471E+03  0.45850616E+04                                 7.489383                            5.444543      -0.307815       1.973563                    0.998800      21.648936      61.427461       0.611704       0.492705      -1.001880      -0.065798      -0.007291       0.009904       0.066938      -0.011206       0.011101       0.054750      -0.221387      -0.013947      -0.110990      -0.023729       0.134719              8.947443      12.872068      -0.316305      -0.566145       4.383525      -1.243767       9.586737          -0.000011
           64              C       4.518132       8.810546      17.654947      -0.027226      35.987182 0.41482279E+03  0.95433973E+04                                 9.364159                            6.696659       0.195398       2.076997                    0.999363      26.503713      72.964790       0.656721       0.405401      -1.082062       0.046904      -0.007184      -0.009284       0.048351       0.002956       0.005344       0.006709      -0.015379       0.028375      -0.013783      -0.001237       0.015019             11.443456      18.271663      -0.431715      -0.914261       5.194489      -1.964014      10.864215          -0.000013
           65              C       5.350323       8.488080      18.729181      -0.117996      34.334901 0.43117934E+03  0.10142535E+05                                 9.223788                            6.965003       0.042755       1.981555                    0.999733      29.628921      85.930367       0.617165       0.421906      -1.057962       0.011628       0.003490      -0.027096       0.029692      -0.001701      -0.018056      -0.008996      -0.007586       0.059900      -0.023274      -0.006167       0.029441             10.592645      15.738855      -0.834955      -0.006441       5.185816      -1.814526      10.853263          -0.000006
           66              C       6.721630       8.528821      18.587773      -0.123566      34.261534 0.43330168E+03  0.10210010E+05                                 9.202774                            6.975675       0.039543       1.978020                    0.999748      29.776274      86.571348       0.617244       0.421127      -1.057930      -0.016412      -0.010617      -0.027291       0.033569      -0.012924       0.018532      -0.011767      -0.009699       0.032989      -0.022822      -0.007888       0.030711             10.550680      15.688883      -0.115697      -1.635580       5.527721      -2.187972      10.435435          -0.000003
           67              C       7.311040       8.980931      17.421350      -0.019450      36.672284 0.41989485E+03  0.96997022E+04                                 9.529478                            6.765195       0.143948       2.060384                    0.999358      26.605836      73.649221       0.648689       0.408744      -1.078705      -0.048579      -0.009681       0.001534       0.049558      -0.009192       0.000339      -0.005885      -0.040483      -0.026454      -0.017922      -0.009651       0.027572             11.744303      19.324368       0.407943      -0.526998       5.414770      -2.057321      10.493773          -0.000011
           68              C       6.486376       9.293068      16.342948      -0.083059      32.943796 0.42389920E+03  0.99315658E+04                                 9.056207                            6.961288      -0.004263       1.987400                    0.999343      28.722360      83.207244       0.609822       0.428694      -1.053469      -0.015345      -0.011208       0.014554       0.023935       0.005529      -0.012102       0.009762      -0.034737       0.012844      -0.026530       0.005528       0.021002             10.406111      15.684720      -0.700287       0.640531       5.170431      -1.912729      10.363183          -0.000026
           69              C       5.103778       9.203900      16.478888      -0.073217      32.888122 0.41374500E+03  0.96577791E+04                                 9.099220                            6.917365      -0.151138       1.941180                    0.999112      28.763266      83.813060       0.605037       0.433690      -1.047953       0.018209      -0.013775       0.015051       0.027347      -0.002955       0.017216       0.022398      -0.038773      -0.021409      -0.034306      -0.001236       0.035542             10.497099      15.245797      -0.152524      -1.245293       5.247281      -2.232872      10.998220          -0.000029
           70              C       8.791782       9.124708      17.305723       0.702069      21.682856 0.22390844E+03  0.45530989E+04                                 7.428060                            5.481872      -0.456560       1.932205                    0.998229      21.637200      61.914793       0.598482       0.503290      -0.994087       0.077195      -0.009870      -0.002155       0.077853      -0.006888       0.003536       0.081840      -0.160116       0.080234      -0.094348      -0.036655       0.131003              8.840514      13.503537       0.503639      -0.227035       5.459703      -2.087117       7.558303          -0.000008
           71              C      13.740895      10.765056      14.159062       0.574707      24.287098 0.27455094E+03  0.58374467E+04                                 7.824271                            5.919816      -0.235760       1.964018                    0.999170      23.474556      67.268044       0.601840       0.478657      -1.013090      -0.045470       0.009941       0.003998       0.046715      -0.042289       0.071470      -0.039951      -0.095363       0.069429      -0.102846      -0.005451       0.108297              9.318390      12.739184       1.503052      -3.595940       6.896567       0.622390       8.319419          -0.000012
           72              C      15.093989      10.920591      13.525199      -0.005674      35.774811 0.44718256E+03  0.10522543E+05                                 9.494834                            7.090932       0.083471       2.045132                    0.999134      26.928507      75.905500       0.617330       0.421651      -1.067445       0.031943       0.003486      -0.023352       0.039721      -0.003418       0.013425       0.003190      -0.013043      -0.017524      -0.018958       0.008671       0.010287             11.477834      16.251733       1.106566      -5.427221       7.746624       1.249760      10.435146          -0.000013
           73              C      10.748772       1.901092      14.016612      -0.109671      30.854028 0.42104868E+03  0.98392171E+04                                 8.582202                            6.895345       0.127178       2.018497                    0.999706      29.031681      83.745542       0.618966       0.423459      -1.057670       0.006925      -0.005687      -0.017547       0.019703      -0.009243       0.000321       0.013042      -0.030321       0.017098      -0.021255      -0.002449       0.023704              9.582596      13.171053       0.643477      -3.264431       7.650563       1.282556       7.926172          -0.000027
           74              C      15.529830      10.078523      12.517371      -0.103403      30.390743 0.39761034E+03  0.91484719E+04                                 8.453821                            6.665081       0.206858       2.046211                    0.999744      28.525728      81.332350       0.635376       0.418971      -1.061758       0.011807       0.012602       0.008170       0.019104       0.009246       0.015967      -0.000758      -0.024648      -0.006227      -0.024935       0.007010       0.017925              9.557118      12.860200       0.072901      -3.896622       6.864146       1.754435       8.947009          -0.000036
           75              C      10.093480       8.037348      14.220261       0.602061      23.153706 0.25059116E+03  0.52017652E+04                                 7.551932                            5.635002      -0.068418       2.031807                    0.999642      22.513410      63.505261       0.620965       0.475175      -1.016111       0.044610       0.024473       0.005655       0.051196      -0.060222      -0.086136      -0.010711       0.093910       0.056029      -0.108790      -0.014531       0.123320              9.072674       8.095958       3.304105       3.453614      10.876945       1.561185       8.245118          -0.000019
           76              C       9.215748       7.002430      13.616085      -0.011876      36.434749 0.42551873E+03  0.98697842E+04                                 9.511725                            6.838008       0.079238       2.038037                    0.999263      26.736518      74.344441       0.640834       0.412071      -1.075712      -0.018707      -0.030598      -0.021161       0.041641      -0.006739       0.001394      -0.006548       0.005764      -0.015438      -0.010273      -0.001128       0.011401             11.718348       9.484194       4.517824       4.516846      15.521871       2.116546      10.148979          -0.000022
           77              C       9.143029       5.709278      14.152031      -0.114617      33.273052 0.42536185E+03  0.99525129E+04                                 8.983978                            6.887642       0.041324       1.981471                    0.999705      29.321331      84.278165       0.625919       0.418229      -1.062332      -0.002630       0.000322      -0.021018       0.021185      -0.006271       0.016817      -0.016991       0.016369       0.022557      -0.022274      -0.007521       0.029795             10.346540       7.562548       3.163218       2.938068      14.873119       1.133250       8.603954          -0.000034
           78              C       8.471653       7.303445      12.485860      -0.106606      33.720414 0.43257726E+03  0.10200301E+05                                 9.194020                            7.037955      -0.081034       1.950066                    0.999475      29.472007      86.037481       0.604918       0.429399      -1.051598       0.000301      -0.021824       0.009711       0.023889       0.000833      -0.009011      -0.016816      -0.013038      -0.028140      -0.021690      -0.000123       0.021814             10.583275       8.404131       2.675923       3.989759      13.411958       1.037141       9.933736          -0.000032
           79              C       9.159113       7.464353       0.031511       0.665609      22.283175 0.23111773E+03  0.47113199E+04                                 7.409716                            5.468561      -0.169298       2.016033                    0.999089      21.695524      61.061136       0.619231       0.485226      -1.008698      -0.042175      -0.059481       0.001085       0.072923      -0.069729       0.068330      -0.039694       0.075558       0.083480      -0.093228      -0.034603       0.127831              8.852390       6.982764       3.172739      -1.784743      11.777324       1.169318       7.797082           0.000023
           80              C       9.909114       8.790899       0.028386      -0.027823      37.011101 0.43062574E+03  0.10004855E+05                                 9.572275                            6.839640       0.067713       2.027587                    0.999295      26.963060      74.713740       0.647139       0.407378      -1.080222       0.019023       0.045385      -0.002403       0.049269      -0.004104      -0.011843       0.003133       0.011334       0.003213      -0.008952      -0.007347       0.016299             11.849661       8.008405       5.862910      -1.263084      17.313561       0.930637      10.227016           0.000024
           81              C      10.041309       9.542819       1.172413      -0.106464      34.279799 0.42623175E+03  0.99968791E+04                                 9.246687                            6.953578       0.039373       1.986124                    0.999645      29.281820      84.788841       0.613883       0.425405      -1.055822       0.008832       0.011422      -0.021615       0.025993       0.002670      -0.018057      -0.008660       0.013892       0.062679      -0.019438      -0.012652       0.032089             10.733872       6.885116       4.361740      -1.022873      15.035028       1.248221      10.281472           0.000041
           82              C      11.325608      11.305603      24.886303      -0.111186      33.282024 0.42171786E+03  0.98512236E+04                                 9.013011                            6.867038       0.136068       2.015797                    0.999719      29.151564      83.865882       0.625302       0.419323      -1.061081       0.005984       0.014619       0.012148       0.019927      -0.000824       0.001129       0.024503      -0.009192       0.054745      -0.020414      -0.013472       0.033886             10.403459       7.139406       4.404194      -1.753317      14.347419      -0.067975       9.723551           0.000041
           83              C       4.313479       4.034789       3.310205       0.691114      23.263288 0.22647788E+03  0.46106878E+04                                 7.681546                            5.469001      -0.342683       1.962644                    0.998856      21.729087      61.870532       0.607498       0.495247      -0.999792       0.080319      -0.017194       0.004322       0.082252      -0.034448      -0.041082       0.057884      -0.148212      -0.042341      -0.089503      -0.031786       0.121289              9.250632      12.568023       0.730216       0.883954       6.024915      -2.664356       9.158958           0.000014
           84              C       2.878409       4.014546       2.904991      -0.029396      36.242594 0.41606908E+03  0.95949535E+04                                 9.441023                            6.733932       0.130465       2.054752                    0.999403      26.677348      73.924997       0.649868       0.408699      -1.078106      -0.049267      -0.000978      -0.011578       0.050618      -0.004755      -0.011676      -0.000915      -0.025951      -0.006256      -0.020265       0.005297       0.014968             11.538205      17.654574      -0.122379       2.257133       6.683137      -3.212267      10.276903           0.000014
           85              C       2.463636       4.708313       1.822683      -0.093284      33.890992 0.41211309E+03  0.96046733E+04                                 9.219644                            6.855394      -0.012588       1.975123                    0.999568      29.099899      84.569103       0.614554       0.427641      -1.052244      -0.025017      -0.002299       0.012298       0.027971       0.003854      -0.021647       0.014209      -0.026765       0.001581      -0.032342       0.007219       0.025123             10.779584      15.684523      -1.002919       2.366465       6.474758      -3.190855      10.179469           0.000038
           86              C      11.836331       4.762370       1.471636      -0.120152      34.944714 0.44418178E+03  0.10533123E+05                                 9.398241                            7.105281       0.071367       1.995276                    0.999603      29.647773      86.516410       0.606006       0.426219      -1.054590       0.015014       0.009916       0.028755       0.033921      -0.018001      -0.000760      -0.014561      -0.023627      -0.004433      -0.023824      -0.003967       0.027791             10.912837      16.904561      -0.375235       1.292237       6.339408      -2.787782       9.494541           0.000036
           87              C      10.912191       4.142330       2.286752      -0.006949      36.513173 0.40826547E+03  0.93719813E+04                                 9.511151                            6.679019       0.023532       2.022854                    0.999238      26.449729      73.163501       0.651183       0.409745      -1.077250       0.041879       0.007956       0.023145       0.048506       0.000385      -0.001015       0.010639      -0.011533       0.013274      -0.008508      -0.006139       0.014647             11.868550      18.679671      -1.693444       3.104230       6.751693      -3.347692      10.174287           0.000020
           88              C      11.321783       3.412309       3.390935      -0.093200      31.749715 0.39626394E+03  0.90957072E+04                                 8.697862                            6.636236       0.180574       2.043231                    0.999765      28.239716      80.015961       0.640271       0.416764      -1.064805       0.015274       0.017400      -0.002075       0.023246       0.007030      -0.018609      -0.002723      -0.015132       0.010199      -0.023198       0.003510       0.019688              9.990558      13.699324      -1.272349       2.503743       6.465118      -3.183833       9.807233           0.000032
           89              C       1.943161       3.342105       3.702398      -0.089320      33.420951 0.42682030E+03  0.99983440E+04                                 9.086868                            6.954043       0.064160       2.003982                    0.999566      28.741199      82.744420       0.615407       0.424875      -1.057819      -0.009186       0.016203      -0.016871       0.025131      -0.011732      -0.002617      -0.005442      -0.032311       0.029883      -0.025444       0.007827       0.017617             10.411330      14.890477      -0.213780       0.902404       6.655033      -3.029807       9.688479           0.000017
           90              C       9.493149       4.298210       1.971383       0.631797      23.616329 0.23995695E+03  0.49354402E+04                                 7.679313                            5.541277      -0.166875       2.010234                    0.999376      22.088974      62.357024       0.620577       0.479863      -1.011951      -0.057075      -0.001081      -0.028505       0.063807       0.056388      -0.001057       0.009410      -0.224803      -0.092433      -0.110476      -0.031143       0.141619              9.368583      14.345049      -1.372069       1.792525       4.539892      -0.878229       9.220808           0.000021
           91              C       7.340051       6.549144       4.701892       0.705289      23.148921 0.22812349E+03  0.46528260E+04                                 7.679346                            5.495078      -0.441217       1.928810                    0.998449      21.751928      62.002846       0.604993       0.496374      -0.999175      -0.025046      -0.070503      -0.039866       0.084778      -0.088391      -0.025771      -0.010843       0.102083      -0.144094      -0.090200      -0.037532       0.127732              9.261310       6.041186       3.317522       1.523532      11.005390       1.027948      10.737354           0.000010
           92              C       8.069157       7.656884       5.404506      -0.047592      37.799886 0.43549517E+03  0.10152763E+05                                 9.705578                            6.882680       0.109703       2.040374                    0.999368      27.185003      75.611041       0.644083       0.407909      -1.079201       0.034442       0.040789       0.021126       0.057414      -0.009000       0.000511      -0.005440      -0.016907       0.006851      -0.013682       0.000070       0.013611             11.995667       7.561933       5.136190       2.814290      15.607771       2.636607      12.817298           0.000005
           93              C       8.454641       8.797569       4.699027      -0.109841      33.846394 0.42517406E+03  0.99576160E+04                                 9.123434                            6.907456       0.061006       1.990667                    0.999671      29.293114      84.530680       0.621465       0.420824      -1.059561       0.009022      -0.002502       0.027745       0.029282      -0.010079       0.005944      -0.003734       0.007181       0.071356      -0.022596      -0.003025       0.025621             10.513861       6.588396       3.993118       1.557633      13.874520       1.159346      11.078668           0.000020
           94              C       9.163492       9.799766       5.344349      -0.114714      33.767101 0.42774279E+03  0.10030670E+05                                 9.121524                            6.940114       0.113972       2.010288                    0.999696      29.193663      84.237457       0.618553       0.422262      -1.058891      -0.009802      -0.017111       0.008072       0.021307       0.000666      -0.012995      -0.018850      -0.014499      -0.022761      -0.024921       0.000029       0.024893             10.501061       6.572278       3.465072       2.404427      12.599826       1.911846      12.331077           0.000013
           95              C       9.502231       9.673971       6.678744      -0.013856      35.875730 0.42004383E+03  0.96935327E+04                                 9.382056                            6.766314       0.163559       2.066207                    0.999353      26.517696      73.110581       0.649348       0.408734      -1.079877      -0.029110      -0.034032      -0.023227       0.050449      -0.008190      -0.009882      -0.005500       0.010874       0.015111      -0.016811       0.002784       0.014028             11.456400       7.440293       4.887327       2.744239      14.712610       2.497972      12.216297          -0.000002
           96              C       9.086443       8.547201       7.383181      -0.074809      31.177241 0.38631785E+03  0.88126931E+04                                 8.612938                            6.570632       0.143995       2.037356                    0.999679      27.814341      78.609657       0.640680       0.419084      -1.063152      -0.014005       0.001460      -0.016679       0.021828      -0.014499      -0.004645      -0.004395       0.009047       0.052701      -0.024905       0.006301       0.018603              9.874279       6.280772       3.763906       1.611833      13.093458       1.325968      10.248605          -0.000018
           97              C       8.398346       7.555941       6.737078      -0.097011      32.765430 0.40678187E+03  0.94309799E+04                                 8.948118                            6.774961       0.057304       1.996153                    0.999669      28.864751      83.128968       0.624349       0.423139      -1.057116       0.016289       0.018958      -0.006620       0.025857      -0.013436      -0.014459      -0.017644      -0.035179       0.034982      -0.036258       0.006893       0.029365             10.286581       6.501027       3.525451       2.410554      12.498654       1.850520      11.860063          -0.000012
           98              C       5.064550       0.764416       7.358181       0.688516      21.884777 0.22837299E+03  0.46451338E+04                                 7.367317                            5.472877      -0.262870       1.994508                    0.998491      21.426957      60.393762       0.612258       0.491833      -1.004504       0.054021       0.053709       0.024908       0.080145      -0.083725      -0.027931      -0.009842       0.120534      -0.141444      -0.090684      -0.038433       0.129118              8.709772       6.061806       3.165115       1.379910       9.928824       1.230540      10.138685          -0.000003
           99              C       3.038126       3.305508       8.231371       0.689754      22.431221 0.22561471E+03  0.45850615E+04                                 7.489383                            5.444543      -0.307815       1.973563                    0.998800      21.648936      61.427462       0.611704       0.492705      -1.001880       0.065798       0.007291      -0.009904       0.066938      -0.011206       0.011101       0.054750      -0.221387      -0.013947      -0.110990      -0.023729       0.134719              8.947443      12.872068      -0.316305      -0.566146       4.383525      -1.243767       9.586737          -0.000011
          100              C      12.288624       3.259908       8.387102      -0.027226      35.987184 0.41482281E+03  0.95433981E+04                                 9.364159                            6.696659       0.195398       2.076997                    0.999363      26.503714      72.964794       0.656721       0.405401      -1.082062      -0.046904       0.007185       0.009284       0.048351       0.002956       0.005344       0.006709      -0.015379       0.028375      -0.013783      -0.001237       0.015019             11.443456      18.271664      -0.431715      -0.914261       5.194489      -1.964014      10.864215          -0.000013
          101              C      11.456433       3.582374       7.312868      -0.117996      34.334901 0.43117932E+03  0.10142535E+05                                 9.223789                            6.965003       0.042755       1.981555                    0.999733      29.628921      85.930369       0.617165       0.421906      -1.057962      -0.011628      -0.003490       0.027096       0.029692      -0.001701      -0.018056      -0.008996      -0.007586       0.059901      -0.023274      -0.006167       0.029441             10.592645      15.738856      -0.834955      -0.006441       5.185817      -1.814526      10.853264          -0.000006
          102              C      10.085126       3.541633       7.454276      -0.123566      34.261540 0.43330176E+03  0.10210013E+05                                 9.202775                            6.975675       0.039543       1.978020                    0.999748      29.776277      86.571360       0.617244       0.421127      -1.057930       0.016412       0.010617       0.027291       0.033569      -0.012924       0.018532      -0.011767      -0.009699       0.032989      -0.022822      -0.007889       0.030711             10.550681      15.688885      -0.115697      -1.635580       5.527721      -2.187972      10.435436          -0.000003
          103              C       9.495716       3.089523       8.620699      -0.019450      36.672289 0.41989491E+03  0.96997037E+04                                 9.529479                            6.765196       0.143948       2.060384                    0.999358      26.605838      73.649229       0.648689       0.408744      -1.078705       0.048579       0.009681      -0.001534       0.049558      -0.009192       0.000339      -0.005886      -0.040483      -0.026455      -0.017922      -0.009651       0.027572             11.744305      19.324371       0.407943      -0.526998       5.414770      -2.057321      10.493773          -0.000012
          104              C      10.320380       2.777386       9.699101      -0.083059      32.943798 0.42389922E+03  0.99315665E+04                                 9.056208                            6.961288      -0.004263       1.987400                    0.999343      28.722360      83.207247       0.609822       0.428694      -1.053469       0.015345       0.011208      -0.014554       0.023935       0.005529      -0.012102       0.009763      -0.034737       0.012844      -0.026531       0.005528       0.021002             10.406112      15.684723      -0.700287       0.640532       5.170431      -1.912729      10.363183          -0.000026
          105              C      11.702978       2.866554       9.563161      -0.073217      32.888126 0.41374506E+03  0.96577811E+04                                 9.099221                            6.917365      -0.151139       1.941179                    0.999112      28.763269      83.813076       0.605037       0.433690      -1.047953      -0.018209       0.013776      -0.015051       0.027347      -0.002955       0.017216       0.022399      -0.038772      -0.021409      -0.034306      -0.001236       0.035542             10.497101      15.245800      -0.152524      -1.245292       5.247282      -2.232872      10.998221          -0.000029
          106              C       8.014974       2.945746       8.736326       0.702069      21.682857 0.22390845E+03  0.45530993E+04                                 7.428061                            5.481873      -0.456561       1.932205                    0.998229      21.637201      61.914800       0.598482       0.503290      -0.994087      -0.077195       0.009870       0.002155       0.077853      -0.006888       0.003536       0.081840      -0.160116       0.080234      -0.094348      -0.036655       0.131003              8.840515      13.503539       0.503639      -0.227035       5.459703      -2.087118       7.558303          -0.000008
          107              C       3.065861       1.305398      11.882987       0.574707      24.287100 0.27455100E+03  0.58374487E+04                                 7.824272                            5.919818      -0.235761       1.964017                    0.999170      23.474564      67.268082       0.601840       0.478658      -1.013089       0.045470      -0.009941      -0.003998       0.046715      -0.042289       0.071470      -0.039951      -0.095363       0.069429      -0.102846      -0.005451       0.108297              9.318391      12.739184       1.503053      -3.595939       6.896568       0.622389       8.319420          -0.000012
          108              C       1.712767       1.149863      12.516850      -0.005675      35.774893 0.44718381E+03  0.10522579E+05                                 9.494849                            7.090942       0.083470       2.045131                    0.999134      26.928537      75.905602       0.617329       0.421651      -1.067445      -0.031943      -0.003486       0.023352       0.039721      -0.003418       0.013425       0.003190      -0.013042      -0.017525      -0.018958       0.008670       0.010287             11.477853      16.251764       1.106568      -5.427233       7.746634       1.249761      10.435162          -0.000013
          109              C       6.057984      10.169362      12.025437      -0.109663      30.853840 0.42104536E+03  0.98391183E+04                                 8.582159                            6.895310       0.127189       2.018501                    0.999706      29.031570      83.745081       0.618969       0.423458      -1.057671      -0.006926       0.005687       0.017547       0.019703      -0.009243       0.000321       0.013042      -0.030321       0.017097      -0.021255      -0.002450       0.023704              9.582548      13.170979       0.643468      -3.264415       7.650528       1.282555       7.926136          -0.000027
          110              C       1.276926       1.991931      13.524678      -0.103395      30.390558 0.39760732E+03  0.91483833E+04                                 8.453779                            6.665049       0.206868       2.046215                    0.999744      28.525625      81.331920       0.635379       0.418971      -1.061759      -0.011807      -0.012602      -0.008170       0.019104       0.009246       0.015967      -0.000758      -0.024647      -0.006228      -0.024935       0.007009       0.017925              9.557068      12.860130       0.072908      -3.896592       6.864115       1.754427       8.946959          -0.000036
          111              C       6.713276       4.033106      11.821788       0.602061      23.153710 0.25059121E+03  0.52017670E+04                                 7.551934                            5.635004      -0.068419       2.031807                    0.999642      22.513416      63.505290       0.620965       0.475175      -1.016111      -0.044610      -0.024473      -0.005655       0.051196      -0.060222      -0.086136      -0.010710       0.093910       0.056029      -0.108790      -0.014531       0.123321              9.072675       8.095960       3.304106       3.453615      10.876947       1.561186       8.245119          -0.000019
          112              C       7.591008       5.068024      12.425964      -0.011876      36.434784 0.42551918E+03  0.98697975E+04                                 9.511731                            6.838012       0.079237       2.038037                    0.999263      26.736531      74.344489       0.640833       0.412071      -1.075712       0.018707       0.030598       0.021161       0.041641      -0.006738       0.001394      -0.006548       0.005764      -0.015439      -0.010273      -0.001128       0.011401             11.718356       9.484200       4.517828       4.516850      15.521883       2.116549      10.148986          -0.000022
          113              C       7.663727       6.361176      11.890018      -0.114614      33.272990 0.42536087E+03  0.99524839E+04                                 8.983965                            6.887632       0.041326       1.981472                    0.999705      29.321301      84.278045       0.625920       0.418228      -1.062332       0.002630      -0.000322       0.021018       0.021185      -0.006271       0.016817      -0.016991       0.016369       0.022557      -0.022274      -0.007521       0.029795             10.346525       7.562538       3.163212       2.938065      14.873092       1.133247       8.603943          -0.000034
          114              C       8.335103       4.767009      13.556189      -0.106603      33.720340 0.43257609E+03  0.10200265E+05                                 9.194004                            7.037943      -0.081030       1.950068                    0.999475      29.471969      86.037319       0.604918       0.429398      -1.051598      -0.000301       0.021824      -0.009711       0.023889       0.000833      -0.009011      -0.016816      -0.013038      -0.028140      -0.021690      -0.000124       0.021814             10.583255       8.404114       2.675916       3.989750      13.411935       1.037136       9.933717          -0.000032
          115              O       8.441834       4.779606      25.049587      -0.684700      39.278445 0.59981700E+03  0.14840128E+05                                 9.180510                            7.600633       0.376401       2.137018                    0.997671      29.631888      79.381438       0.685449       0.361170      -1.135680      -0.068951      -0.052313       0.014465       0.087751      -0.047090       0.007235      -0.026839       0.075947       0.133918      -0.086281       0.024610       0.061671             10.328245      10.155875       3.295970      -4.307412       9.573625      -1.881268      11.255236           0.000043
          116              O       6.593445       3.290457       0.916941      -0.658824      43.713056 0.66149308E+03  0.16779158E+05                                 9.949880                            8.071161       0.095301       2.054355                    0.997039      29.520658      80.195466       0.653858       0.369299      -1.128860       0.003773      -0.080134      -0.016129       0.081828      -0.062845       0.025224      -0.014238       0.063151       0.078675      -0.083456       0.008901       0.074554             11.468770       7.857959       1.067920      -0.655719      14.749382       5.583371      11.798970           0.000019
          117              O      11.729280       7.308943      23.425083      -0.725216      51.621208 0.71525153E+03  0.18507061E+05                                11.074164                            8.342093       0.082398       2.020464                    0.997590      31.075636      85.359559       0.648791       0.364857      -1.131889       0.068969       0.058507      -0.054566       0.105628      -0.009006      -0.047184       0.051284      -0.107935      -0.056994      -0.085128      -0.009260       0.094387             13.370657      18.787599       5.144265      -5.636049       9.524856      -2.769209      11.799516           0.000026
          118              O      12.131163       8.667301      21.735736      -0.683461      46.171376 0.64791835E+03  0.16341167E+05                                10.258509                            7.942404       0.212298       2.085722                    0.996727      29.752552      80.455007       0.665164       0.365103      -1.132692       0.046695       0.065188       0.099226       0.127576      -0.033112      -0.027104       0.009073      -0.136453       0.087981      -0.095325       0.027710       0.067615             12.010669       9.275497      -0.944280       3.485564       9.044192      -4.648505      17.712317           0.000010
          119              O       7.661610       7.507653      25.269121      -0.785892      55.796702 0.87636602E+03  0.23871638E+05                                11.716816                            9.280226      -0.145080       1.926215                    0.999003      33.104381      93.482495       0.610164       0.368522      -1.128385      -0.044265       0.006785      -0.085313       0.096352       0.046868       0.047254      -0.019313      -0.159489      -0.050430      -0.111310       0.010036       0.101275             14.000587      13.900634      -0.757282       6.287781       8.498025      -2.329339      19.603102           0.000022
          120              O       8.178682       7.751281      23.153725      -0.584957      33.331723 0.52335623E+03  0.12494624E+05                                 8.209450                            7.084283       0.511270       2.211404                    0.996922      27.821639      72.836541       0.713435       0.359605      -1.138716      -0.043221       0.036710      -0.034197       0.066220       0.024032      -0.067465       0.045030      -0.101892      -0.037125      -0.111152       0.031060       0.080092              9.003796      11.574631      -0.803847      -3.132257       5.542418       0.444986       9.894340           0.000021
          121              O       9.736351       5.349430      22.547727      -0.682800      42.157631 0.59795339E+03  0.14812804E+05                                 9.708662                            7.625516       0.111278       2.054403                    0.996627      29.696298      80.138502       0.678006       0.364672      -1.130628      -0.009209      -0.047609      -0.074230       0.088665      -0.050956      -0.021345      -0.024821       0.087076       0.009169      -0.080489       0.013564       0.066926             11.321823       7.101435       1.273449       2.096071       8.327589       2.455823      18.536444           0.000039
          122              O       9.737000       6.543136      20.686502      -0.758422      50.925061 0.72785856E+03  0.18921024E+05                                10.934069                            8.409173       0.105892       2.023030                    0.998070      31.634456      87.176659       0.646722       0.364327      -1.131982      -0.124064      -0.072370       0.067125       0.158541      -0.059296      -0.018808      -0.029033       0.057150      -0.115541      -0.077363      -0.007718       0.085081             12.901929       9.569781       5.423631      -1.914672      17.698862      -5.017892      11.437143           0.000002
          123              O      11.305121      10.383335      19.402108      -0.720036      42.253907 0.65241646E+03  0.16526056E+05                                 9.699335                            7.986580       0.121356       2.039126                    0.996980      30.769039      84.096093       0.659529       0.366630      -1.128569       0.003072       0.115312      -0.030932       0.119428      -0.055435      -0.011310      -0.034797       0.095944      -0.110094      -0.083346      -0.008459       0.091805             10.949289       8.584300       3.941023      -1.023802      14.772770      -3.139424       9.490796           0.000007
          124              O       6.331207       1.410652      17.453381      -0.652783      37.439635 0.55526108E+03  0.13480693E+05                                 8.906261                            7.307309       0.275787       2.115934                    0.997897      28.858901      76.685631       0.699588       0.360619      -1.135652      -0.009064       0.054250       0.057009       0.079216      -0.060694      -0.017319      -0.016151       0.102108       0.043971      -0.091212       0.017814       0.073398             10.148041       6.682056       0.947040       1.848985       7.500736       2.367573      16.261331          -0.000029
          125              O      13.291282       8.474573      18.898715      -0.720252      43.026928 0.63738725E+03  0.16058097E+05                                 9.814770                            7.879605       0.254035       2.079647                    0.997645      30.753466      83.937616       0.665547       0.365289      -1.129144       0.103944       0.066993      -0.043363       0.131045      -0.019429      -0.019457       0.045152      -0.131395       0.052433      -0.079279      -0.011606       0.090885             11.342884      12.093120       0.882295      -5.222869       6.556554      -2.082302      15.378977          -0.000009
          126              O      13.057107       8.980035      16.781757      -0.689241      46.578539 0.70803677E+03  0.18295024E+05                                10.416859                            8.369256      -0.015490       1.999919                    0.997232      30.663781      84.486599       0.638969       0.370979      -1.125895       0.083916      -0.060392       0.002800       0.103426      -0.017577       0.049934       0.046054      -0.175790       0.032640      -0.119208       0.014000       0.105208             12.072044      14.783768      -1.752225       6.080699       6.881826      -2.054322      14.550537          -0.000027
          127              O       9.511486       8.510133      18.101568      -0.779772      51.065790 0.78767162E+03  0.20887688E+05                                10.944700                            8.751331       0.102298       2.006341                    0.998767      32.509632      90.534490       0.633471       0.364615      -1.131568      -0.099625       0.023483      -0.111359       0.151253      -0.017520       0.022405       0.055151      -0.144273       0.022213      -0.088462      -0.012568       0.101030             12.615796      15.853452      -2.130654       5.842667       8.795089      -3.309753      13.198849          -0.000011
          128              O       9.241840       9.861332      16.397637      -0.636997      36.384581 0.56654052E+03  0.13825286E+05                                 8.770328                            7.403950       0.315798       2.133810                    0.997711      28.761822      76.649770       0.691729       0.362850      -1.133786      -0.059552      -0.016851       0.008953       0.062535       0.023115      -0.018446       0.024972      -0.151933       0.117055      -0.102386       0.027767       0.074619              9.846105      11.740387       2.473570      -3.339931       7.385720      -2.395951      10.412208          -0.000027
          129              O      10.821581       7.734081      15.209077      -0.672249      36.403062 0.59046062E+03  0.14558175E+05                                 8.729811                            7.523765       0.339297       2.117268                    0.997190      29.870328      80.004581       0.691002       0.359510      -1.136455      -0.011029      -0.062659      -0.053378       0.083048      -0.048223      -0.014087       0.001802       0.149992       0.104371      -0.106593       0.030107       0.076487              9.734903      10.201532       1.201900       4.515421       7.674767       1.000706      11.328410          -0.000045
          130              O      10.107992       9.197597      13.748119      -0.636783      37.594404 0.60316411E+03  0.14926156E+05                                 8.918896                            7.637974       0.447917       2.170416                    0.996677      29.044168      77.517114       0.682404       0.362704      -1.135812      -0.026093      -0.051005      -0.060465       0.083297      -0.043176      -0.065386      -0.023830      -0.026059      -0.069335      -0.096431       0.030792       0.065638              9.926926       7.913852       1.741380       1.166279      13.449351      -1.948962       8.417575          -0.000031
          131              O       8.143819       1.519302      15.086680      -0.653509      37.476693 0.60684952E+03  0.15030025E+05                                 8.858323                            7.613705       0.491160       2.174376                    0.998073      29.341118      78.168943       0.690375       0.358214      -1.140130       0.059243       0.038142      -0.039969       0.081006      -0.060220       0.001868      -0.000700      -0.089813       0.152034      -0.100471       0.048704       0.051767              9.864531       9.043298      -0.843728      -3.638569       8.805293       1.294767      11.745002          -0.000025
          132              O      12.993549       9.812481      13.747858      -0.647156      35.658446 0.56649969E+03  0.13804763E+05                                 8.574051                            7.335699       0.440461       2.156445                    0.997808      29.303334      77.682804       0.705606       0.356217      -1.140618       0.044287      -0.007055      -0.060613       0.075399       0.043404       0.070262      -0.019929      -0.083625      -0.091559      -0.110786       0.033955       0.076831              9.546055      12.280783       4.230845      -0.164057       8.979703       0.292943       7.377681          -0.000048
          133              O       8.364922       7.290848       0.992462      -0.684700      39.278435 0.59981682E+03  0.14840122E+05                                 9.180508                            7.600632       0.376401       2.137018                    0.997671      29.631886      79.381427       0.685449       0.361170      -1.135680       0.068951       0.052313      -0.014465       0.087751      -0.047090       0.007235      -0.026839       0.075947       0.133918      -0.086281       0.024610       0.061671             10.328243      10.155872       3.295969      -4.307411       9.573622      -1.881268      11.255233           0.000043
          134              O      10.213311       8.779997      25.125108      -0.658824      43.713062 0.66149320E+03  0.16779161E+05                                 9.949881                            8.071162       0.095301       2.054355                    0.997039      29.520660      80.195475       0.653858       0.369299      -1.128860      -0.003773       0.080134       0.016129       0.081828      -0.062845       0.025224      -0.014238       0.063151       0.078675      -0.083456       0.008901       0.074554             11.468772       7.857960       1.067920      -0.655719      14.749385       5.583372      11.798971           0.000019
          135              O       5.077476       4.761511       2.616966      -0.725216      51.621193 0.71525131E+03  0.18507054E+05                                11.074161                            8.342091       0.082398       2.020464                    0.997590      31.075635      85.359546       0.648791       0.364857      -1.131889      -0.068969      -0.058507       0.054566       0.105628      -0.009006      -0.047184       0.051284      -0.107935      -0.056994      -0.085127      -0.009260       0.094387             13.370653      18.787592       5.144263      -5.636047       9.524853      -2.769208      11.799512           0.000026
          136              O       4.675593       3.403153       4.306313      -0.683461      46.171377 0.64791837E+03  0.16341168E+05                                10.258509                            7.942403       0.212299       2.085722                    0.996727      29.752553      80.455009       0.665164       0.365103      -1.132692      -0.046695      -0.065188      -0.099226       0.127576      -0.033112      -0.027104       0.009073      -0.136453       0.087981      -0.095325       0.027710       0.067615             12.010669       9.275498      -0.944280       3.485565       9.044191      -4.648505      17.712317           0.000011
          137              O       9.145146       4.562801       0.772928      -0.785892      55.796708 0.87636609E+03  0.23871641E+05                                11.716818                            9.280227      -0.145080       1.926215                    0.999003      33.104381      93.482499       0.610164       0.368522      -1.128385       0.044265      -0.006785       0.085313       0.096352       0.046867       0.047254      -0.019313      -0.159489      -0.050430      -0.111310       0.010036       0.101275             14.000589      13.900636      -0.757282       6.287782       8.498026      -2.329339      19.603105           0.000022
          138              O       8.628074       4.319173       2.888324      -0.584957      33.331724 0.52335623E+03  0.12494624E+05                                 8.209450                            7.084282       0.511269       2.211404                    0.996922      27.821640      72.836542       0.713436       0.359605      -1.138716       0.043221      -0.036710       0.034197       0.066220       0.024032      -0.067465       0.045030      -0.101892      -0.037125      -0.111152       0.031060       0.080092              9.003796      11.574630      -0.803847      -3.132257       5.542418       0.444986       9.894340           0.000021
          139              O       7.070405       6.721024       3.494322      -0.682800      42.157597 0.59795284E+03  0.14812787E+05                                 9.708656                            7.625512       0.111278       2.054404                    0.996627      29.696291      80.138465       0.678007       0.364672      -1.130628       0.009209       0.047609       0.074230       0.088665      -0.050956      -0.021345      -0.024821       0.087076       0.009169      -0.080489       0.013564       0.066926             11.321815       7.101431       1.273448       2.096070       8.327583       2.455821      18.536430           0.000039
          140              O       7.069756       5.527318       5.355547      -0.758422      50.925051 0.72785838E+03  0.18921018E+05                                10.934068                            8.409171       0.105892       2.023030                    0.998070      31.634453      87.176646       0.646722       0.364327      -1.131982       0.124064       0.072370      -0.067125       0.158541      -0.059296      -0.018808      -0.029033       0.057150      -0.115541      -0.077363      -0.007718       0.085081             12.901927       9.569780       5.423631      -1.914672      17.698861      -5.017890      11.437140           0.000003
          141              O       5.501635       1.687119       6.639941      -0.720036      42.253911 0.65241653E+03  0.16526058E+05                                 9.699335                            7.986580       0.121356       2.039125                    0.996980      30.769041      84.096099       0.659529       0.366630      -1.128569      -0.003072      -0.115312       0.030932       0.119428      -0.055434      -0.011310      -0.034797       0.095944      -0.110094      -0.083346      -0.008459       0.091805             10.949289       8.584300       3.941023      -1.023802      14.772771      -3.139424       9.490796           0.000007
          142              O       5.251817       0.661349       8.588668      -0.652783      37.439640 0.55526116E+03  0.13480695E+05                                 8.906262                            7.307310       0.275787       2.115934                    0.997897      28.858901      76.685635       0.699587       0.360619      -1.135652       0.009064      -0.054250      -0.057008       0.079216      -0.060694      -0.017319      -0.016151       0.102108       0.043971      -0.091212       0.017814       0.073398             10.148043       6.682057       0.947040       1.848985       7.500738       2.367573      16.261334          -0.000029
          143              O       3.515474       3.595881       7.143334      -0.720252      43.026922 0.63738715E+03  0.16058094E+05                                 9.814769                            7.879604       0.254035       2.079647                    0.997645      30.753465      83.937609       0.665547       0.365289      -1.129144      -0.103944      -0.066993       0.043363       0.131045      -0.019429      -0.019457       0.045152      -0.131395       0.052433      -0.079279      -0.011606       0.090885             11.342882      12.093118       0.882294      -5.222868       6.556553      -2.082301      15.378975          -0.000008
          144              O       3.749649       3.090419       9.260292      -0.689241      46.578548 0.70803693E+03  0.18295029E+05                                10.416860                            8.369258      -0.015490       1.999919                    0.997232      30.663782      84.486607       0.638969       0.370979      -1.125895      -0.083916       0.060392      -0.002800       0.103426      -0.017578       0.049934       0.046054      -0.175790       0.032640      -0.119208       0.014000       0.105208             12.072046      14.783772      -1.752226       6.080701       6.881827      -2.054323      14.550539          -0.000027
          145              O       7.295270       3.560321       7.940481      -0.779772      51.065798 0.78767177E+03  0.20887693E+05                                10.944701                            8.751332       0.102297       2.006341                    0.998767      32.509634      90.534499       0.633471       0.364615      -1.131568       0.099625      -0.023483       0.111359       0.151253      -0.017520       0.022405       0.055151      -0.144273       0.022213      -0.088462      -0.012568       0.101030             12.615798      15.853454      -2.130654       5.842668       8.795090      -3.309753      13.198850          -0.000011
          146              O       7.564916       2.209122       9.644412      -0.636997      36.384575 0.56654041E+03  0.13825283E+05                                 8.770327                            7.403949       0.315799       2.133810                    0.997711      28.761819      76.649759       0.691729       0.362850      -1.133786       0.059552       0.016851      -0.008953       0.062535       0.023115      -0.018446       0.024972      -0.151933       0.117055      -0.102386       0.027767       0.074619              9.846104      11.740386       2.473569      -3.339931       7.385719      -2.395951      10.412206          -0.000027
          147              O       5.985175       4.336373      10.832972      -0.672250      36.403106 0.59046150E+03  0.14558203E+05                                 8.729820                            7.523772       0.339296       2.117268                    0.997189      29.870341      80.004641       0.691002       0.359510      -1.136455       0.011029       0.062659       0.053378       0.083048      -0.048223      -0.014087       0.001802       0.149993       0.104372      -0.106593       0.030107       0.076487              9.734913      10.201542       1.201902       4.515426       7.674775       1.000708      11.328421          -0.000045
          148              O       6.698764       2.872857      12.293930      -0.636783      37.594406 0.60316415E+03  0.14926157E+05                                 8.918896                            7.637975       0.447916       2.170416                    0.996677      29.044169      77.517118       0.682404       0.362704      -1.135812       0.026093       0.051005       0.060465       0.083297      -0.043176      -0.065386      -0.023830      -0.026059      -0.069335      -0.096431       0.030793       0.065638              9.926926       7.913853       1.741379       1.166279      13.449352      -1.948962       8.417575          -0.000031
          149              O       8.662937      10.551152      10.955369      -0.653510      37.476705 0.60684979E+03  0.15030033E+05                                 8.858326                            7.613707       0.491160       2.174375                    0.998073      29.341122      78.168963       0.690375       0.358214      -1.140130      -0.059243      -0.038142       0.039969       0.081006      -0.060220       0.001868      -0.000700      -0.089813       0.152034      -0.100471       0.048704       0.051767              9.864533       9.043300      -0.843728      -3.638569       8.805296       1.294767      11.745004          -0.000025
          150              O       3.813207       2.257973      12.294191      -0.647156      35.658466 0.56650010E+03  0.13804776E+05                                 8.574055                            7.335702       0.440460       2.156444                    0.997808      29.303340      77.682835       0.705606       0.356217      -1.140618      -0.044286       0.007055       0.060613       0.075399       0.043404       0.070262      -0.019929      -0.083625      -0.091559      -0.110786       0.033955       0.076831              9.546060      12.280788       4.230848      -0.164056       8.979708       0.292943       7.377684          -0.000048

******************************************************
Auxiliary information for the entire system
The total spin magnetic moment of the unit cell is   0.000024
The total net atomic charge of the unit cell is   -0.000009
Accuracy of reproducing the electrostatic potential in the unit cell:
  The inner radius (bohr) =    5.0000
  The outer radius (bohr) =   12.0000
  Valid grid points have density less than (e/(bohr^3)) =    0.0001
  The number of valid grid points were=       175584
  The rms potential error without charges in kcal/mol is=     17.09223
  The rms potential error with partial charges in kcal/mol is=      2.57606
  The RRMSE value at monopole order=      0.15072
  The rms potential error with partial charges and cloud penetration in kcal/mol is=      2.57480
  The RRMSE value at monopole order with cloud penetration is=      0.15064
  The rms potential error with partial charges and atomic dipoles in kcal/mol is=      0.62757
  The RRMSE value at dipole order=      0.03672
  The rms potential error with partial charges, atomic dipoles and cloud penetration in kcal/mol is=      0.62488
  The RRMSE value at dipole order with cloud penetration=      0.03656

******************************************************
The electron densities and ab initio electrostatic potential were computed in VASP using the PBE functional and
projector augmented wave method. See the main text of the journal article for a description of computational details.
The atomic charges, dipoles, and quadrupoles were computed with the DDEC6 method as described in
(a) T. A. Manz and N. Gabaldon Limas, RSC Adv. 6 (2016) 47771-47801 DOI: 10.1039/c6ra04656h
(b) N. Gabaldon Limas and T. A. Manz, RSC Adv. 8 (2018) 2678-2707 DOI: 10.1039/c7ra11829e.
For each atom in the material, the electron cloud parameters were fit to the spherically averaged atom-in-material
electron density using radial positions for which this density was between 10^-4 and 10^-2 electrons per cubic bohr.
The polarizabilities, dispersion coefficients, and quantum Drude oscillator (QDO) parameters were fit using the MCLF method.
The magnetic structure of the system was optimized in VASP from the default ferromagnetic initial guess using spin polarization.
The atomic spin moments (ASMs) were computed on this optimized magnetic structure using the DDEC6 partition as inputs
to the method of T. A. Manz and D. S. Sholl, J. Chem. Theory Comput. 7 (2011) 4146-4164 DOI: 10.1021/ct200539n.
The RMSE and RRMSE were computed using a uniform grid with Ewald summation.
