# Supplementary material for: A collection of forcefield precursors for metal–organic frameworks
Source: RSC Adv. 2019 Nov 13;9(63):36492–507. doi: 10.1039/c9ra07327b (PMC9075174; doi:10.1039/c9ra07327b)
Supplement: RA-009-C9RA07327B-s5752 [file RA-009-C9RA07327B-s5752.xyz]

  150
jmolscript: load "" {1 1 1} spacegroup "x,y,z" unitcell [{     10.741000     0.000000     0.000000 }, {      5.198489    10.015207     0.000000 }, {      0.929569     2.100920    26.050895 }]
Ho     4.795416     1.530962    14.596056     2.104616
Ho     8.785145    10.032930    19.324554     2.186278
Ho     8.464024     8.072222    23.437209     2.045917
Ho    12.073642    10.585165    11.454839     2.104616
Ho     8.083913     2.083197     6.726341     2.186277
Ho     8.405034     4.043905     2.613686     2.045917
H      7.526626     5.296706    14.997500     0.114654
H      8.256830     4.776095    11.100286     0.121828
H      6.089154     4.918651    16.841904     0.115293
H      7.260272     6.649447    17.899570     0.122762
H      6.051481     2.817214    20.241545     0.118978
H      7.130076     4.587377    21.327868     0.137718
H      0.929701     1.214288    14.299336     0.103943
H      9.435117     1.289721    13.744452     0.111399
H     13.764654     9.067019    16.966948     0.128726
H      5.301013     8.920233    17.456705     0.126495
H     12.625264     9.847661    19.754394     0.104239
H     14.938507     9.925207    19.548592     0.105683
H      4.598031     8.757444    23.336392     0.120173
H     13.051691     8.536954    23.508328     0.122849
H      5.088536     2.595747    24.151785     0.112042
H     10.479591     7.889981     0.906571     0.117959
H      4.214287     5.710678    24.365402     0.112460
H      4.005045     6.653762     0.815393     0.123857
H      9.342432     6.819421    11.053395     0.114654
H      8.612228     7.340032    14.950609     0.121828
H     10.779904     7.197476     9.208991     0.115293
H      9.608786     5.466680     8.151325     0.122762
H     10.817577     9.298913     5.809350     0.118978
H      9.738982     7.528750     4.723027     0.137717
H     15.939357    10.901839    11.751559     0.103943
H      7.433941    10.826406    12.306443     0.111399
H      3.104404     3.049108     9.083947     0.128726
H     11.568045     3.195894     8.594190     0.126495
H      4.243794     2.268466     6.296501     0.104239
H      1.930551     2.190920     6.502303     0.105683
H     12.271027     3.358683     2.714503     0.120173
H      3.817367     3.579173     2.542567     0.122849
H     11.780522     9.520380     1.899110     0.112042
H      6.389467     4.226146    25.144324     0.117959
H     12.654771     6.405449     1.685493     0.112459
H     12.864013     5.462365    25.235502     0.123857
C      6.999071     3.526604    13.042641     0.665998
C      7.750263     4.847589    13.042381    -0.025282
C      7.886880     5.608758    14.197477    -0.106648
C      8.317476     5.289092    11.872956    -0.110354
C     12.544374    10.375956    14.991769     0.631931
C      5.208822     2.591734    17.731281     0.695938
C      5.932633     3.740033    18.433613    -0.045298
C      6.308029     4.846143    17.743525    -0.107119
C      7.021715     5.880871    18.366402    -0.111934
C      6.272889     3.592114    19.778621    -0.100180
C      6.955246     4.637011    20.415826    -0.080408
C      7.413529    10.104360    16.318281     0.689430
C      5.942999    10.083009    15.929341    -0.035796
C      5.508367    10.784571    14.830254    -0.092564
C     14.913964    10.842164    14.501231    -0.123677
C     13.991724    10.198741    15.315321    -0.007215
C     14.391421     9.490007    16.424829    -0.095265
C      5.013996     9.415977    16.723893    -0.088203
C      7.360528     5.719806    19.709847    -0.011099
C      8.151190     6.839383    20.391338     0.680560
C      6.134248     9.389368    21.274463     0.680269
C     15.375814     9.329045    21.420609    -0.017710
C     11.118828     9.001447    21.767086     0.700749
C     12.584554     9.162798    21.656630    -0.019530
C     13.163638     9.598012    20.471314    -0.118737
C     14.557249     9.659666    20.354085    -0.121493
C     14.801520     8.946449    22.600193    -0.076311
C     13.421327     8.836050    22.709086    -0.079629
C      9.786278    10.093918    24.819730     0.607747
C     10.673769    11.145013    25.459279    -0.013880
C      5.567963     2.392510    24.922631    -0.122600
C     10.506187     8.745997     0.542901    -0.110121
C      6.167519     7.413070    24.921849     0.582549
C      4.826293     7.201563    25.528054    -0.003401
C      3.943504     6.271203    25.056793    -0.105074
C      3.444993     5.984818     0.493404    -0.108200
C      9.869987     8.589523    13.008254     0.665998
C      9.118795     7.268538    13.008514    -0.025282
C      8.982178     6.507369    11.853418    -0.106648
C      8.551582     6.827035    14.177939    -0.110354
C      4.324684     1.740171    11.059126     0.631931
C     11.660236     9.524393     8.319614     0.695938
C     10.936425     8.376094     7.617282    -0.045298
C     10.561029     7.269984     8.307370    -0.107119
C      9.847343     6.235256     7.684493    -0.111934
C     10.596169     8.524013     6.272274    -0.100180
C      9.913812     7.479116     5.635069    -0.080408
C      9.455529     2.011767     9.732614     0.689431
C     10.926059     2.033118    10.121554    -0.035797
C      0.619691     1.331556    11.220641    -0.092564
C      1.955094     1.273963    11.549664    -0.123677
C      2.877334     1.917386    10.735574    -0.007216
C      2.477637     2.626120     9.626066    -0.095265
C     11.855062     2.700150     9.327002    -0.088203
C      9.508530     6.396321     6.341048    -0.011099
C      8.717868     5.276744     5.659557     0.680560
C     10.734810     2.726759     4.776432     0.680269
C      1.493244     2.787082     4.630286    -0.017710
C      5.750230     3.114680     4.283809     0.700748
C      4.284504     2.953329     4.394265    -0.019529
C      3.705420     2.518115     5.579581    -0.118737
C      2.311809     2.456461     5.696810    -0.121493
C      2.067538     3.169678     3.450702    -0.076312
C      3.447731     3.280077     3.341809    -0.079629
C      7.082780     2.022209     1.231165     0.607747
C      6.195289     0.971114     0.591616    -0.013880
C     11.301095     9.723617     1.128264    -0.122598
C      6.362871     3.370130    25.507994    -0.110119
C     10.701539     4.703057     1.129046     0.582549
C     12.042765     4.914564     0.522841    -0.003402
C     12.925554     5.844924     0.994102    -0.105066
C     13.424065     6.131309    25.557491    -0.108193
O      6.215504     3.317805    14.017726    -0.694020
O      7.202452     2.773166    12.095170    -0.654232
O     12.208672    10.637858    13.793428    -0.785457
O     11.684525    10.412642    15.906155    -0.587683
O      8.148203    10.810073    15.630798    -0.702311
O      4.933229     2.774474    16.495166    -0.694251
O      6.603314     9.669388    20.164174    -0.718991
O      4.936903     1.572623    18.370049    -0.742411
O      7.739651     9.468108    17.345467    -0.697091
O      8.603325     7.767973    19.660871    -0.722910
O     10.377117     9.642405    20.947264    -0.801861
O     10.661755     8.284688    22.665321    -0.620824
O      6.837095     9.149907    22.303995    -0.682783
O      9.068656    10.396741    23.855586    -0.660975
O      9.802628     8.953834    25.312092    -0.639811
O      6.920409     8.333353    25.317823    -0.635569
O      6.538488     6.624845    24.002513    -0.667147
O      8.335210     6.728500    21.624327    -0.646989
O     10.653554     8.798322    12.033169    -0.694020
O      9.666606     9.342961    13.955725    -0.654232
O      4.660386     1.478269    12.257467    -0.785457
O      5.184533     1.703485    10.144740    -0.587683
O      8.720855     1.306054    10.420097    -0.702311
O     11.935829     9.341653     9.555729    -0.694251
O     10.265744     2.446739     5.886721    -0.718991
O     11.932155    10.543504     7.680846    -0.742412
O      9.129407     2.648019     8.705428    -0.697091
O      8.265733     4.348154     6.390024    -0.722910
O      6.491941     2.473722     5.103631    -0.801861
O      6.207303     3.831439     3.385574    -0.620824
O     10.031963     2.966220     3.746900    -0.682783
O      7.800402     1.719386     2.195309    -0.660975
O      7.066430     3.162293     0.738803    -0.639811
O      9.948649     3.782774     0.733072    -0.635569
O     10.330570     5.491282     2.048382    -0.667147
O      8.533848     5.387627     4.426568    -0.646989

The following XYZ coordinates are in angstroms. Other properties are in atomic units.
The sperically averaged electron density of each atom fit to a function of the form exp(a - br)
eigen_1, eigen_2 and eigen_3 are the three eigenvalues of traceless quadrupole moment tensor
  atom number  atomic symbol              X              Y              Z     net charge C6 coefficient C8 coefficient C10 coefficient fluctuating dipole atomic polarizability isotropic forcefield polarizability              a              b squared Pearson coefficient          <r^3>          <r^4>         wp_QDO          m_QDO          q_QDO       dipole_x       dipole_y       dipole_z         dipole            Qxy            Qxz            Qyz     Q(x^2-y^2)  Q(3z^2 - R^2)        eigen_1        eigen_2        eigen_3 static polarizability      alpha(xx)      alpha(xy)      alpha(xz)      alpha(yy)      alpha(yz)      alpha(zz) atomic spin moment
            1             Ho       4.795416       1.530962      14.596056       2.104616     107.639903 0.20594189E+04  0.63342166E+05                                14.932893                           12.116969       2.280771       2.499962                    0.999875      68.298917     151.681367       0.744875       0.267347      -1.340657      -0.025405       0.018414       0.005217       0.031807      -0.062399       0.044179      -0.010610       0.001389      -0.252366      -0.098629      -0.013693       0.112323             18.069747      19.176089       4.304478      -1.126106      15.453904       2.103212      19.579248           0.000041
            2             Ho       8.785145      10.032930      19.324554       2.186278      80.213805 0.14312506E+04  0.40114960E+05                                12.048195                            9.866918       3.149803       2.793178                    0.996554      64.645113     136.175153       0.856716       0.255081      -1.359148       0.023229      -0.017774       0.004407       0.029579      -0.117050      -0.022187       0.168695      -0.072106      -0.251063      -0.200825      -0.037266       0.238091             14.301811      15.199171       3.930000       0.504194      13.315268      -3.564516      14.390993           0.000001
            3             Ho       8.464024       8.072222      23.437209       2.045917     108.780960 0.22375288E+04  0.70376222E+05                                15.223402                           12.761738       2.344021       2.503070                    0.999856      69.961617     157.953588       0.713455       0.272949      -1.331566       0.006373      -0.041090       0.007742       0.042296      -0.168967       0.052573      -0.098508      -0.135839      -0.260130      -0.144302      -0.116667       0.260969             18.457376      23.899615       5.092646       0.107394      13.093128       1.666714      18.379385          -0.000039
            4             Ho      12.073642      10.585165      11.454839       2.104616     107.639939 0.20594197E+04  0.63342197E+05                                14.932897                           12.116972       2.280771       2.499962                    0.999875      68.298920     151.681384       0.744875       0.267347      -1.340657       0.025405      -0.018414      -0.005217       0.031807      -0.062399       0.044179      -0.010610       0.001389      -0.252367      -0.098630      -0.013693       0.112323             18.069752      19.176094       4.304480      -1.126107      15.453908       2.103210      19.579254           0.000041
            5             Ho       8.083913       2.083197       6.726341       2.186277      80.213810 0.14312506E+04  0.40114959E+05                                12.048196                            9.866918       3.149803       2.793178                    0.996554      64.645112     136.175150       0.856716       0.255081      -1.359148      -0.023230       0.017774      -0.004407       0.029579      -0.117050      -0.022187       0.168695      -0.072106      -0.251063      -0.200825      -0.037266       0.238091             14.301812      15.199175       3.930001       0.504192      13.315269      -3.564517      14.390994           0.000001
            6             Ho       8.405034       4.043905       2.613686       2.045917     108.780972 0.22375291E+04  0.70376232E+05                                15.223404                           12.761739       2.344021       2.503070                    0.999856      69.961612     157.953582       0.713455       0.272950      -1.331566      -0.006372       0.041091      -0.007742       0.042297      -0.168967       0.052573      -0.098508      -0.135840      -0.260129      -0.144302      -0.116667       0.260969             18.457379      23.899623       5.092646       0.107394      13.093128       1.666712      18.379386          -0.000038
            7              H       7.526626       5.296706      14.997500       0.114654       1.029024 0.72123772E+01  0.69085357E+02                                 1.686779                            1.570703      -0.997257       2.407049                    0.997650       3.475116       9.651193       0.498492       1.282746      -0.707579      -0.014798      -0.012087       0.033757       0.038789       0.006018      -0.006587       0.002499      -0.012737       0.028632      -0.015515       0.003989       0.011526              1.736237       1.461761       0.203967      -0.379672       1.591285      -0.261580       2.155666           0.000012
            8              H       8.256830       4.776095      11.100286       0.121828       1.046183 0.74588644E+01  0.71896263E+02                                 1.704275                            1.599758      -0.831268       2.493468                    0.999388       3.342700       9.248231       0.493861       1.286671      -0.708543      -0.001489      -0.022530      -0.034244       0.041018       0.006089      -0.004333       0.006732      -0.006294       0.033924      -0.014574       0.000382       0.014192              1.747258       1.368720       0.096080      -0.032378       1.856603       0.432608       2.016452           0.000014
            9              H       6.089154       4.918651      16.841904       0.115293       1.151121 0.83165035E+01  0.82144517E+02                                 1.788699                            1.666543      -1.036418       2.388324                    0.997258       3.487355       9.678274       0.495159       1.252343      -0.715344      -0.009255       0.001708      -0.038054       0.039201       0.004084       0.004918      -0.007276      -0.011293       0.027397      -0.013801       0.000164       0.013637              1.837958       1.437823       0.076608       0.140044       1.586681      -0.029060       2.489370           0.000014
           10              H       7.260272       6.649447      17.899570       0.122762       0.986851 0.68682348E+01  0.65282634E+02                                 1.671073                            1.557378      -0.988562       2.416920                    0.998225       3.454777       9.699169       0.486608       1.324263      -0.698817       0.009722       0.033864      -0.020221       0.040623       0.005078       0.001530      -0.008469      -0.012894       0.028134      -0.013789      -0.001153       0.014942              1.727704       1.367925       0.212146      -0.071238       2.129558      -0.344977       1.685630           0.000007
           11              H       6.051481       2.817214      20.241545       0.118978       1.112392 0.79496954E+01  0.77916430E+02                                 1.772217                            1.647902      -1.034420       2.394299                    0.997467       3.481312       9.736210       0.487847       1.280984      -0.708796      -0.002495      -0.032704       0.023960       0.040618       0.002317       0.002944      -0.007712      -0.019632       0.040601      -0.017367      -0.000318       0.017685              1.829816       1.433161       0.237081      -0.058825       2.310100      -0.382190       1.746188          -0.000006
           12              H       7.130076       4.587377      21.327868       0.137718       1.013681 0.71109959E+01  0.67216555E+02                                 1.625220                            1.529130      -0.818837       2.511198                    0.999705       3.132659       8.372283       0.525497       1.233076      -0.721585       0.003976      -0.001806       0.042755       0.042977       0.004166       0.001899      -0.006524      -0.008303       0.040684      -0.013395      -0.002474       0.015869              1.665137       1.304985       0.051968       0.146583       1.454962       0.008364       2.235465          -0.000012
           13              H       0.929701       1.214288      14.299336       0.103943       1.232489 0.91154544E+01  0.92236747E+02                                 1.872517                            1.744157      -1.232123       2.286538                    0.994778       3.680534      10.379650       0.483678       1.251480      -0.714597       0.020404       0.017956      -0.020296       0.033921      -0.000047      -0.001566      -0.008363      -0.004089       0.007726      -0.007065      -0.003108       0.010174              1.924004       2.143403       0.259612      -0.401924       1.597826      -0.330847       2.030783           0.000017
           14              H       9.435117       1.289721      13.744452       0.111399       1.090965 0.78666414E+01  0.77604676E+02                                 1.800764                            1.676222      -1.237786       2.291061                    0.994454       3.737397      10.803446       0.463557       1.339383      -0.694578      -0.010066       0.025950      -0.026673       0.038551      -0.001284      -0.003064      -0.014862       0.005518      -0.001311      -0.016852       0.003260       0.013592              1.864835       1.783397      -0.204699       0.261412       1.638958      -0.462328       2.172149           0.000013
           15              H      13.764654       9.067019      16.966948       0.128726       1.115658 0.81022837E+01  0.78744813E+02                                 1.702026                            1.610145      -0.829388       2.498526                    0.999499       3.199103       8.533593       0.525216       1.199924      -0.730041      -0.026132      -0.017668       0.026086       0.040933       0.005777      -0.002338      -0.011200       0.008999       0.001919      -0.014178       0.001253       0.012926              1.725369       1.859198       0.208868      -0.310588       1.509993      -0.269536       1.806916           0.000016
           16              H       5.301013       8.920233      17.456705       0.126495       1.040499 0.73020818E+01  0.70468360E+02                                 1.733224                            1.607261      -1.036610       2.400043                    0.997264       3.478177       9.835185       0.478411       1.326653      -0.698591       0.012483      -0.023139       0.032417       0.041739      -0.000542       0.000669      -0.013923       0.004490       0.008747      -0.014704       0.000731       0.013973              1.804711       1.632804      -0.207646       0.239261       1.657324      -0.444774       2.124004           0.000005
           17              H      12.625264       9.847661      19.754394       0.104239       1.147039 0.83731958E+01  0.83324323E+02                                 1.817709                            1.697153      -1.085277       2.358340                    0.996784       3.653411      10.370616       0.477137       1.289978      -0.705984      -0.020522       0.014980      -0.028505       0.038185      -0.000065       0.001316      -0.011270       0.008721       0.031890      -0.014708      -0.001028       0.015737              1.871310       1.963879      -0.199819       0.398640       1.516828      -0.277552       2.133225           0.000004
           18              H      14.938507       9.925207      19.548592       0.105683       1.192409 0.86569882E+01  0.86434424E+02                                 1.830559                            1.698210      -1.162656       2.320687                    0.995715       3.610133      10.097865       0.491065       1.249244      -0.715251       0.015171       0.011717      -0.030487       0.036013      -0.001037       0.000378      -0.006914       0.013035       0.021703      -0.012598       0.002876       0.009723              1.896274       1.789820       0.063848      -0.400213       1.442036      -0.254361       2.456965           0.000003
           19              H       4.598031       8.757444      23.336392       0.120173       1.090732 0.78161834E+01  0.76893784E+02                                 1.790027                            1.661872      -1.328743       2.252477                    0.993813       3.714002      10.680458       0.469870       1.325049      -0.697256       0.023158      -0.002202       0.028942       0.037132       0.001086       0.005254       0.001985       0.009924       0.012350      -0.007368      -0.001734       0.009101              1.859234       1.923968      -0.181996       0.450627       1.454084      -0.335520       2.199650          -0.000010
           20              H      13.051691       8.536954      23.508328       0.122849       0.979829 0.70595974E+01  0.67897716E+02                                 1.690912                            1.600125      -1.103754       2.365493                    0.996230       3.592299      10.309446       0.468243       1.360064      -0.690762      -0.017066      -0.011191       0.035138       0.040635       0.001768      -0.003073      -0.003878       0.015310       0.030871      -0.013534       0.001452       0.012082              1.733837       1.657262       0.054145      -0.274607       1.413051      -0.308500       2.131199          -0.000010
           21              H       5.088536       2.595747      24.151785       0.112042       1.125381 0.83096487E+01  0.81352078E+02                                 1.706427                            1.624544      -0.990060       2.404351                    0.998247       3.351920       9.002851       0.525301       1.191000      -0.730685      -0.019567       0.008729      -0.029477       0.036441       0.001288       0.008546      -0.009322      -0.012376       0.008922      -0.014356      -0.000030       0.014386              1.728397       1.578199      -0.041895       0.378468       1.608222      -0.106675       1.998771          -0.000016
           22              H      10.479591       7.889981       0.906571       0.117959       1.049373 0.73436735E+01  0.71103378E+02                                 1.741865                            1.608577      -1.263881       2.282341                    0.994429       3.665478      10.445541       0.478771       1.321300      -0.697990      -0.000973      -0.036986       0.014938       0.039901       0.002892       0.008853      -0.005100      -0.012115       0.004289      -0.013854       0.004276       0.009577              1.821082       1.419657       0.000896       0.066141       2.475977      -0.333347       1.567612          -0.000009
           23              H       4.214287       5.710678      24.365402       0.112460       1.144818 0.84303506E+01  0.83019278E+02                                 1.748164                            1.653414      -0.861683       2.469302                    0.999139       3.351162       9.094144       0.511475       1.216042      -0.725252       0.011388      -0.024168      -0.027197       0.038124       0.004277      -0.001235       0.015150      -0.003143      -0.006308      -0.015979       0.000013       0.015966              1.791619       1.648224      -0.237226      -0.285369       1.824512       0.352388       1.902122          -0.000015
           24              H       4.005045       6.653762       0.815393       0.123857       1.087538 0.79515956E+01  0.76462415E+02                                 1.628719                            1.560678      -0.916182       2.450677                    0.998941       3.161591       8.227414       0.554509       1.148692      -0.742450       0.023713       0.030803       0.014020       0.041324       0.006108      -0.001761       0.013521      -0.006010      -0.007869      -0.015144      -0.000516       0.015660              1.637555       1.738335       0.319128       0.087889       1.718469       0.170952       1.455861          -0.000029
           25              H       9.342432       6.819421      11.053395       0.114654       1.029026 0.72123929E+01  0.69085549E+02                                 1.686781                            1.570705      -0.997259       2.407048                    0.997650       3.475120       9.651209       0.498491       1.282747      -0.707579       0.014797       0.012087      -0.033757       0.038789       0.006018      -0.006587       0.002499      -0.012738       0.028632      -0.015515       0.003989       0.011526              1.736240       1.461763       0.203967      -0.379672       1.591287      -0.261580       2.155669           0.000012
           26              H       8.612228       7.340032      14.950609       0.121828       1.046184 0.74588740E+01  0.71896374E+02                                 1.704276                            1.599759      -0.831269       2.493468                    0.999388       3.342702       9.248236       0.493862       1.286670      -0.708543       0.001489       0.022530       0.034244       0.041018       0.006089      -0.004333       0.006732      -0.006294       0.033924      -0.014574       0.000382       0.014192              1.747259       1.368720       0.096080      -0.032378       1.856604       0.432608       2.016453           0.000014
           27              H      10.779904       7.197476       9.208991       0.115293       1.151120 0.83164957E+01  0.82144416E+02                                 1.788698                            1.666542      -1.036417       2.388324                    0.997258       3.487353       9.678265       0.495160       1.252343      -0.715344       0.009255      -0.001708       0.038054       0.039201       0.004084       0.004918      -0.007276      -0.011292       0.027396      -0.013801       0.000164       0.013637              1.837957       1.437822       0.076608       0.140043       1.586680      -0.029060       2.489368           0.000014
           28              H       9.608786       5.466680       8.151325       0.122762       0.986851 0.68682360E+01  0.65282644E+02                                 1.671073                            1.557378      -0.988562       2.416920                    0.998225       3.454777       9.699167       0.486608       1.324262      -0.698817      -0.009722      -0.033864       0.020221       0.040623       0.005078       0.001530      -0.008469      -0.012894       0.028134      -0.013789      -0.001153       0.014942              1.727704       1.367924       0.212146      -0.071238       2.129557      -0.344977       1.685629           0.000007
           29              H      10.817577       9.298913       5.809350       0.118978       1.112392 0.79496922E+01  0.77916393E+02                                 1.772217                            1.647902      -1.034419       2.394299                    0.997467       3.481311       9.736208       0.487847       1.280984      -0.708796       0.002495       0.032704      -0.023960       0.040618       0.002317       0.002944      -0.007712      -0.019632       0.040601      -0.017367      -0.000318       0.017685              1.829816       1.433161       0.237081      -0.058825       2.310100      -0.382190       1.746188          -0.000006
           30              H       9.738982       7.528750       4.723027       0.137717       1.013681 0.71109957E+01  0.67216545E+02                                 1.625219                            1.529130      -0.818837       2.511198                    0.999705       3.132659       8.372280       0.525498       1.233075      -0.721585      -0.003976       0.001806      -0.042755       0.042977       0.004166       0.001899      -0.006524      -0.008303       0.040684      -0.013395      -0.002474       0.015869              1.665137       1.304985       0.051968       0.146583       1.454961       0.008364       2.235465          -0.000012
           31              H      15.939357      10.901839      11.751559       0.103943       1.232489 0.91154544E+01  0.92236747E+02                                 1.872517                            1.744157      -1.232122       2.286538                    0.994778       3.680534      10.379650       0.483678       1.251480      -0.714597      -0.020404      -0.017956       0.020296       0.033921      -0.000047      -0.001566      -0.008363      -0.004089       0.007726      -0.007065      -0.003108       0.010174              1.924004       2.143403       0.259612      -0.401924       1.597826      -0.330847       2.030783           0.000017
           32              H       7.433941      10.826406      12.306443       0.111399       1.090964 0.78666370E+01  0.77604620E+02                                 1.800763                            1.676221      -1.237785       2.291061                    0.994454       3.737396      10.803441       0.463557       1.339383      -0.694578       0.010066      -0.025950       0.026673       0.038551      -0.001284      -0.003064      -0.014862       0.005518      -0.001311      -0.016852       0.003260       0.013592              1.864834       1.783396      -0.204699       0.261412       1.638957      -0.462328       2.172148           0.000013
           33              H       3.104404       3.049108       9.083947       0.128726       1.115658 0.81022841E+01  0.78744821E+02                                 1.702027                            1.610145      -0.829388       2.498527                    0.999499       3.199103       8.533594       0.525216       1.199925      -0.730041       0.026132       0.017668      -0.026086       0.040933       0.005777      -0.002338      -0.011200       0.008999       0.001919      -0.014178       0.001253       0.012925              1.725370       1.859199       0.208868      -0.310588       1.509994      -0.269537       1.806917           0.000016
           34              H      11.568045       3.195894       8.594190       0.126495       1.040498 0.73020740E+01  0.70468266E+02                                 1.733224                            1.607260      -1.036609       2.400044                    0.997264       3.478175       9.835178       0.478411       1.326653      -0.698591      -0.012483       0.023139      -0.032417       0.041739      -0.000542       0.000669      -0.013923       0.004490       0.008747      -0.014704       0.000731       0.013973              1.804710       1.632804      -0.207646       0.239260       1.657323      -0.444774       2.124003           0.000005
           35              H       4.243794       2.268466       6.296501       0.104239       1.147039 0.83731974E+01  0.83324355E+02                                 1.817710                            1.697155      -1.085276       2.358340                    0.996784       3.653412      10.370625       0.477137       1.289979      -0.705984       0.020522      -0.014979       0.028505       0.038185      -0.000065       0.001316      -0.011270       0.008721       0.031890      -0.014708      -0.001028       0.015737              1.871312       1.963880      -0.199819       0.398641       1.516829      -0.277553       2.133226           0.000003
           36              H       1.930551       2.190920       6.502303       0.105683       1.192408 0.86569851E+01  0.86434391E+02                                 1.830559                            1.698210      -1.162655       2.320687                    0.995715       3.610133      10.097867       0.491065       1.249245      -0.715250      -0.015171      -0.011717       0.030487       0.036013      -0.001037       0.000378      -0.006914       0.013035       0.021703      -0.012598       0.002876       0.009723              1.896274       1.789821       0.063848      -0.400213       1.442036      -0.254361       2.456965           0.000003
           37              H      12.271027       3.358683       2.714503       0.120173       1.090733 0.78161919E+01  0.76893901E+02                                 1.790029                            1.661874      -1.328744       2.252476                    0.993813       3.714005      10.680474       0.469869       1.325050      -0.697256      -0.023158       0.002202      -0.028942       0.037132       0.001086       0.005254       0.001985       0.009924       0.012351      -0.007368      -0.001734       0.009101              1.859236       1.923971      -0.181996       0.450627       1.454086      -0.335521       2.199653          -0.000010
           38              H       3.817367       3.579173       2.542567       0.122849       0.979830 0.70596049E+01  0.67897812E+02                                 1.690913                            1.600126      -1.103756       2.365492                    0.996230       3.592302      10.309459       0.468243       1.360064      -0.690762       0.017066       0.011191      -0.035138       0.040635       0.001768      -0.003073      -0.003879       0.015310       0.030871      -0.013534       0.001452       0.012082              1.733839       1.657263       0.054145      -0.274607       1.413052      -0.308500       2.131201          -0.000010
           39              H      11.780522       9.520380       1.899110       0.112042       1.125382 0.83096555E+01  0.81352163E+02                                 1.706428                            1.624545      -0.990060       2.404351                    0.998247       3.351921       9.002855       0.525301       1.191000      -0.730685       0.019567      -0.008729       0.029477       0.036441       0.001288       0.008546      -0.009322      -0.012376       0.008922      -0.014356      -0.000030       0.014386              1.728398       1.578200      -0.041895       0.378469       1.608223      -0.106675       1.998772          -0.000016
           40              H       6.389467       4.226146      25.144324       0.117959       1.049373 0.73436774E+01  0.71103420E+02                                 1.741865                            1.608577      -1.263881       2.282341                    0.994429       3.665478      10.445539       0.478771       1.321300      -0.697990       0.000973       0.036986      -0.014938       0.039901       0.002892       0.008853      -0.005100      -0.012115       0.004289      -0.013854       0.004276       0.009577              1.821082       1.419657       0.000896       0.066141       2.475977      -0.333348       1.567612          -0.000009
           41              H      12.654771       6.405449       1.685493       0.112459       1.144824 0.84303984E+01  0.83019871E+02                                 1.748170                            1.653419      -0.861687       2.469300                    0.999139       3.351169       9.094171       0.511474       1.216043      -0.725252      -0.011388       0.024168       0.027197       0.038124       0.004277      -0.001235       0.015150      -0.003143      -0.006308      -0.015979       0.000013       0.015966              1.791626       1.648230      -0.237228      -0.285371       1.824518       0.352390       1.902129          -0.000015
           42              H      12.864013       5.462365      25.235502       0.123857       1.087541 0.79516228E+01  0.76462727E+02                                 1.628721                            1.560679      -0.916184       2.450676                    0.998941       3.161595       8.227422       0.554510       1.148690      -0.742451      -0.023713      -0.030803      -0.014020       0.041324       0.006108      -0.001761       0.013521      -0.006010      -0.007869      -0.015144      -0.000516       0.015660              1.637557       1.738337       0.319129       0.087889       1.718471       0.170953       1.455863          -0.000029
           43              C       6.999071       3.526604      13.042641       0.665998      22.407552 0.23138340E+03  0.47176373E+04                                 7.439186                            5.470988      -0.188778       2.010061                    0.999082      21.679410      61.002467       0.619275       0.485099      -1.008861      -0.042605      -0.060090       0.002522       0.073705      -0.069578       0.066407      -0.041134       0.078663       0.078818      -0.093114      -0.034097       0.127211              8.918995       7.011951       3.318933      -1.779836      11.921266       1.039992       7.823769           0.000024
           44              C       7.750263       4.847589      13.042381      -0.025282      36.973481 0.42803054E+03  0.99287470E+04                                 9.564497                            6.817378       0.074480       2.030608                    0.999269      26.893236      74.441482       0.648478       0.407185      -1.080437       0.018909       0.044844       0.001335       0.048686      -0.005189      -0.010263       0.004181       0.005806       0.007337      -0.008512      -0.006151       0.014663             11.872536       8.032749       5.919111      -1.265546      17.404212       0.869306      10.180647           0.000024
           45              C       7.886880       5.608758      14.197477      -0.106648      34.537931 0.43043927E+03  0.10113387E+05                                 9.282566                            6.980239       0.052962       1.990207                    0.999667      29.273362      84.647671       0.614132       0.424483      -1.057125       0.011796       0.013570      -0.020856       0.027537       0.002751      -0.019148      -0.008480       0.011009       0.063212      -0.018334      -0.014441       0.032774             10.790127       6.933444       4.410000      -1.029501      15.137469       1.214037      10.299469           0.000041
           46              C       8.317476       5.289092      11.872956      -0.110354      32.999429 0.41524642E+03  0.96683337E+04                                 8.972209                            6.821124       0.119729       2.012122                    0.999733      29.078285      83.679510       0.626070       0.420182      -1.059912       0.005755       0.012900       0.012777       0.019047      -0.003390       0.003389       0.023091      -0.006803       0.048585      -0.021742      -0.009376       0.031117             10.373956       7.129527       4.429298      -1.748442      14.327854      -0.121123       9.664487           0.000041
           47              C      12.544374      10.375956      14.991769       0.631931      23.552994 0.24241017E+03  0.49978733E+04                                 7.670429                            5.573972      -0.176120       2.006645                    0.999296      22.149787      62.574318       0.618104       0.480629      -1.011694      -0.059807       0.001165      -0.025786       0.065139       0.059848      -0.002573       0.008242      -0.227238      -0.092921      -0.113175      -0.031040       0.144216              9.320254      14.125194      -1.393630       1.711924       4.553976      -0.844149       9.281592           0.000023
           48              C       5.208822       2.591734      17.731281       0.695938      23.645217 0.23790078E+03  0.48970007E+04                                 7.776572                            5.604687      -0.424750       1.931845                    0.998489      21.919361      62.499558       0.600944       0.495151      -1.001102      -0.023721      -0.073592      -0.042129       0.088053      -0.088501      -0.026167      -0.011709       0.107820      -0.137016      -0.092456      -0.035711       0.128167              9.348310       6.066093       3.350904       1.398445      11.300274       0.891145      10.678564           0.000015
           49              C       5.932633       3.740033      18.433613      -0.045298      37.136137 0.43517924E+03  0.10145751E+05                                 9.590197                            6.879849       0.106169       2.037786                    0.999345      27.269170      75.900059       0.644123       0.407869      -1.078994       0.031046       0.043703       0.015957       0.055932      -0.008849       0.005960      -0.000228      -0.008837       0.016041      -0.013875       0.003702       0.010173             11.741089       7.342127       4.928301       2.516931      15.506942       2.072498      12.374199           0.000006
           50              C       6.308029       4.846143      17.743525      -0.107119      33.560373 0.41771952E+03  0.97507946E+04                                 9.090013                            6.860462       0.024992       1.980443                    0.999642      29.262006      84.611109       0.621009       0.422526      -1.057307       0.008950      -0.002198       0.026362       0.027927      -0.013684       0.007852       0.001350       0.011024       0.077800      -0.028291       0.000536       0.027755             10.477265       6.526793       3.991848       1.472496      13.993807       1.019832      10.911194           0.000021
           51              C       7.021715       5.880871      18.366402      -0.111934      33.887938 0.43406083E+03  0.10203451E+05                                 9.128515                            6.979012       0.154881       2.024361                    0.999712      29.113929      83.766284       0.619214       0.420793      -1.061139      -0.009217      -0.015516       0.006002       0.019019       0.003797      -0.009670      -0.015699      -0.021173      -0.018208      -0.019129      -0.005257       0.024386             10.479317       6.519597       3.418592       2.244582      12.821019       1.575644      12.097334           0.000014
           52              C       6.272889       3.592114      19.778621      -0.100180      33.323976 0.42568143E+03  0.99672855E+04                                 9.040675                            6.920883       0.083820       2.002065                    0.999684      29.077260      83.756048       0.619932       0.421958      -1.059400       0.019115       0.019413      -0.005598       0.027813      -0.010088      -0.010941      -0.017360      -0.040399       0.045518      -0.034835       0.003510       0.031325             10.336141       6.416243       3.389835       2.255156      12.911984       1.488841      11.680196          -0.000013
           53              C       6.955246       4.637011      20.415826      -0.080408      31.251855 0.38976967E+03  0.89179640E+04                                 8.644005                            6.612452       0.102651       2.022650                    0.999690      28.004800      79.461696       0.636356       0.420677      -1.061342      -0.015937      -0.001396      -0.015641       0.022374      -0.016187      -0.001702      -0.001118       0.011740       0.053633      -0.026238       0.008222       0.018017              9.885194       6.187182       3.717579       1.427076      13.222587       1.195429      10.245814          -0.000017
           54              C       7.413529      10.104360      16.318281       0.689430      23.223181 0.22707028E+03  0.46257720E+04                                 7.662778                            5.476449      -0.361531       1.955760                    0.998690      21.796050      62.081672       0.607034       0.495301      -0.999763       0.079254      -0.018169       0.004973       0.081462      -0.038136      -0.039585       0.059302      -0.153426      -0.045569      -0.090341      -0.035296       0.125637              9.195909      12.276575       0.895553       0.460174       6.053728      -2.718983       9.257424           0.000017
           55              C       5.942999      10.083009      15.929341      -0.035796      36.905598 0.43234334E+03  0.10056078E+05                                 9.547680                            6.857668       0.148861       2.056139                    0.999361      26.943847      74.734489       0.645581       0.407902      -1.079734      -0.049678       0.001382      -0.011651       0.051044      -0.005092      -0.007872      -0.004619      -0.023766       0.002187      -0.017462       0.004025       0.013437             11.638850      17.853579      -0.124826       2.163452       6.739515      -3.218748      10.323455           0.000016
           56              C       5.508367      10.784571      14.830254      -0.092564      33.527693 0.40813835E+03  0.94907855E+04                                 9.140582                            6.813619      -0.011640       1.975151                    0.999542      29.084533      84.481303       0.617493       0.426559      -1.052714      -0.022822      -0.003989       0.015480       0.027864       0.002636      -0.024623       0.009811      -0.031566       0.008988      -0.034979       0.010584       0.024395             10.644884      15.526428      -1.003933       2.221169       6.380591      -3.124564      10.027632           0.000037
           57              C      14.913964      10.842164      14.501231      -0.123677      34.522795 0.43608585E+03  0.10300271E+05                                 9.315837                            7.038136       0.058320       1.992196                    0.999657      29.611675      86.420286       0.608772       0.425966      -1.054074       0.011606       0.008495       0.029275       0.032617      -0.017937      -0.005547      -0.014069      -0.030257       0.005250      -0.028595       0.001324       0.027271             10.788690      16.712724      -0.406823       1.243519       6.333176      -2.791022       9.320169           0.000036
           58              C      13.991724      10.198741      15.315321      -0.007215      36.624254 0.41582159E+03  0.95829206E+04                                 9.529112                            6.738303       0.042524       2.027070                    0.999229      26.548983      73.422334       0.649068       0.409473      -1.078147       0.044762       0.010503       0.016913       0.048989      -0.000242      -0.002132       0.010883      -0.001945       0.012981      -0.009850      -0.003154       0.013004             11.841695      18.439675      -1.656596       3.076304       6.800754      -3.406332      10.284655           0.000021
           59              C      14.391421       9.490007      16.424829      -0.095265      31.723943 0.39604485E+03  0.90926546E+04                                 8.694089                            6.636613       0.171771       2.039325                    0.999764      28.307867      80.311023       0.639705       0.417042      -1.064249       0.019880       0.016577       0.001139       0.025910       0.006593      -0.019713      -0.002636      -0.012841       0.003775      -0.023464       0.003456       0.020009              9.967144      13.620604      -1.245917       2.356069       6.408670      -3.169877       9.872158           0.000033
           60              C       5.013996       9.415977      16.723893      -0.088203      33.287320 0.42528686E+03  0.99584893E+04                                 9.069079                            6.945406       0.040219       1.996047                    0.999563      28.779343      82.974600       0.614964       0.425348      -1.056991      -0.012872       0.014956      -0.016708       0.025855      -0.013901       0.000458      -0.003441      -0.031686       0.031495      -0.026343       0.008872       0.017471             10.381564      14.825969      -0.277443       0.905160       6.654190      -3.037542       9.664532           0.000019
           61              C       7.360528       5.719806      19.709847      -0.011099      35.039768 0.41661475E+03  0.95986628E+04                                 9.236061                            6.740272       0.147991       2.060702                    0.999397      26.541532      73.214682       0.650098       0.408932      -1.079302      -0.027920      -0.037691      -0.022592       0.052063      -0.008875      -0.006414      -0.002207       0.016357       0.023684      -0.016904       0.003542       0.013362             11.162032       7.211738       4.643811       2.479777      14.339821       1.975209      11.934536          -0.000000
           62              C       8.151190       6.839383      20.391338       0.680560      22.309630 0.23825767E+03  0.48917045E+04                                 7.448874                            5.582424      -0.254770       1.994339                    0.998534      21.612439      60.953568       0.608223       0.490490      -1.006443       0.055485       0.055635       0.025278       0.082539      -0.083838      -0.029484      -0.014050       0.120080      -0.146526      -0.094180      -0.035596       0.129776              8.763430       6.105030       3.179261       1.267293      10.040362       1.093893      10.144900          -0.000004
           63              C       6.134248       9.389368      21.274463       0.680269      22.856372 0.23241130E+03  0.47538401E+04                                 7.565671                            5.516131      -0.277358       1.981053                    0.998843      21.791318      61.839449       0.609924       0.490957      -1.003724       0.066465       0.007147      -0.010410       0.067653      -0.009224       0.010688       0.056147      -0.224817      -0.011490      -0.112640      -0.024194       0.136834              9.028648      12.862392      -0.352594      -0.480682       4.442643      -1.298110       9.780909          -0.000015
           64              C      15.375814       9.329045      21.420609      -0.017710      35.428555 0.40922940E+03  0.93863755E+04                                 9.277212                            6.658438       0.184026       2.074769                    0.999384      26.392795      72.639881       0.657303       0.406265      -1.081077      -0.046893       0.002891       0.004162       0.047166       0.000096       0.002261       0.008050      -0.018201       0.023756      -0.013338      -0.001476       0.014814             11.309624      17.854219      -0.439784      -0.830209       5.163756      -1.989176      10.910897          -0.000012
           65              C      11.118828       9.001447      21.767086       0.700749      22.069262 0.22781483E+03  0.46490168E+04                                 7.509256                            5.523886      -0.453061       1.933480                    0.998283      21.633860      61.859029       0.597569       0.502272      -0.995360      -0.077391       0.011040       0.000502       0.078176      -0.010241       0.005813       0.081408      -0.160308       0.079727      -0.095561      -0.035114       0.130675              8.965520      13.807046       0.585327      -0.343842       5.485152      -2.083883       7.604363          -0.000007
           66              C      12.584554       9.162798      21.656630      -0.019530      36.506618 0.41471470E+03  0.95522298E+04                                 9.497591                            6.721949       0.140436       2.060515                    0.999335      26.522734      73.359569       0.650846       0.408575      -1.078605       0.046598       0.014798       0.001128       0.048905      -0.009635      -0.000822      -0.006580      -0.038334      -0.023596      -0.018095      -0.008417       0.026512             11.725068      19.357980       0.335356      -0.387203       5.392456      -2.031142      10.424769          -0.000011
           67              C      13.163638       9.598012      20.471314      -0.118737      34.277265 0.43886609E+03  0.10363329E+05                                 9.194883                            7.010760       0.061561       1.985691                    0.999712      29.717348      86.197923       0.617603       0.419981      -1.059758       0.015031       0.008942       0.023621       0.029391      -0.012170       0.021814      -0.014582      -0.003689       0.030721      -0.022117      -0.012432       0.034549             10.517547      15.530688      -0.045992      -1.428421       5.472670      -2.138202      10.549284          -0.000001
           68              C      14.557249       9.659666      20.354085      -0.121493      34.442751 0.43513297E+03  0.10255501E+05                                 9.237692                            6.993017       0.051642       1.982988                    0.999728      29.686751      86.088258       0.616642       0.421443      -1.058606      -0.013473      -0.001867       0.024464       0.027991       0.000862      -0.020325      -0.008055      -0.004952       0.054381      -0.022432      -0.007597       0.030029             10.599831      15.688382      -0.763641       0.153969       5.238691      -1.900805      10.872419          -0.000006
           69              C      14.801520       8.946449      22.600193      -0.076311      32.730425 0.41011784E+03  0.95498565E+04                                 9.059391                            6.879614      -0.115420       1.953345                    0.999090      28.685776      83.422717       0.607809       0.432764      -1.048756      -0.015760       0.011903      -0.014619       0.024572      -0.000921       0.015996       0.023120      -0.041958      -0.033984      -0.034238      -0.004058       0.038295             10.458004      15.156535      -0.073046      -1.097091       5.189626      -2.187001      11.027850          -0.000028
           70              C      13.421327       8.836050      22.709086      -0.079629      32.792246 0.41728871E+03  0.97412263E+04                                 9.030783                            6.907703      -0.000182       1.989370                    0.999396      28.618690      82.836354       0.611881       0.428807      -1.053089       0.016165       0.012712      -0.015962       0.026033       0.006092      -0.012735       0.010680      -0.036490       0.020393      -0.028663       0.006288       0.022375             10.410270      15.856179      -0.657681       0.838005       5.193597      -1.962048      10.181035          -0.000026
           71              C       9.786278      10.093918      24.819730       0.607747      22.390894 0.24401451E+03  0.50339690E+04                                 7.392054                            5.568277      -0.065934       2.035994                    0.999527      22.378655      63.023450       0.623094       0.476494      -1.014946      -0.043701      -0.023500      -0.006777       0.050079      -0.060046      -0.089099      -0.011040       0.097145       0.058431      -0.110780      -0.016063       0.126844              8.815428       7.867009       2.994481       3.367874      10.430534       1.361205       8.148742          -0.000019
           72              C      10.673769      11.145013      25.459279      -0.013880      36.161434 0.42895069E+03  0.99683921E+04                                 9.466957                            6.865978       0.090999       2.040199                    0.999281      26.840331      74.679965       0.639528       0.412125      -1.075784       0.016680       0.026991       0.023482       0.039474      -0.005268       0.002715      -0.008323       0.003069      -0.017833      -0.011384      -0.000313       0.011697             11.598343       9.362242       4.433498       4.418809      15.337131       1.994585      10.095656          -0.000023
           73              C       5.567963       2.392510      24.922631      -0.122600      33.279389 0.42580631E+03  0.99726996E+04                                 8.984394                            6.890365       0.028963       1.974875                    0.999686      29.519914      85.090726       0.625463       0.418123      -1.061634       0.008317       0.001853       0.025814       0.027184      -0.006932       0.018694      -0.010925       0.018937       0.034923      -0.019171      -0.011212       0.030383             10.335631       7.437326       3.233190       2.842672      14.929515       1.104623       8.640053          -0.000031
           74              C      10.506187       8.745997       0.542901      -0.110121      34.298146 0.44557638E+03  0.10578592E+05                                 9.295118                            7.142463      -0.079336       1.947749                    0.999406      29.681878      86.776903       0.600891       0.429344      -1.052257       0.000458       0.023329      -0.011325       0.025937       0.003886      -0.003359      -0.016314      -0.023452      -0.023411      -0.016360      -0.008403       0.024763             10.679259       8.339217       2.596168       3.913269      13.737135       0.962399       9.961425          -0.000033
           75              C       6.167519       7.413070      24.921849       0.582549      23.947685 0.26649322E+03  0.56282773E+04                                 7.764131                            5.840875      -0.234893       1.967191                    0.999273      23.280445      66.650603       0.604110       0.480066      -1.011592       0.046355      -0.009692      -0.002388       0.047418      -0.043672       0.068639      -0.039982      -0.098065       0.075018      -0.102393      -0.005612       0.108005              9.273504      12.912274       1.801486      -3.414580       6.918100       0.514094       7.990140          -0.000011
           76              C       4.826293       7.201563      25.528054      -0.003401      35.640697 0.44101786E+03  0.10345551E+05                                 9.475650                            7.045666       0.080180       2.045378                    0.999196      26.846127      75.652746       0.618571       0.422104      -1.066744      -0.030786      -0.015729       0.022030       0.040994      -0.012434       0.008208       0.004924      -0.015281      -0.008561      -0.018880       0.002853       0.016026             11.485941      16.623368       1.489015      -5.237718       7.765731       1.041130      10.068723          -0.000018
           77              C       3.943504       6.271203      25.056793      -0.105074      30.441155 0.40836577E+03  0.94849649E+04                                 8.524549                            6.805612       0.073237       2.003236                    0.999639      28.937802      83.647273       0.620017       0.425320      -1.054861      -0.008462       0.005552       0.016186       0.019089      -0.013933      -0.000106       0.010061      -0.030611       0.018903      -0.024286       0.001325       0.022961              9.542573      13.188917       1.043896      -3.237474       7.467423       1.119628       7.971379          -0.000023
           78              C       3.444993       5.984818       0.493404      -0.108200      30.935654 0.41055222E+03  0.95047917E+04                                 8.529802                            6.753083       0.264178       2.062198                    0.999744      28.630037      81.394552       0.635133       0.416550      -1.065245      -0.013775      -0.009121      -0.008245       0.018464       0.010753       0.015509       0.001529      -0.024071      -0.009958      -0.024290       0.003833       0.020458              9.644555      12.952592       0.325051      -3.987660       7.054014       1.601200       8.927058          -0.000034
           79              C       9.869987       8.589523      13.008254       0.665998      22.407551 0.23138340E+03  0.47176373E+04                                 7.439187                            5.470988      -0.188778       2.010061                    0.999082      21.679412      61.002483       0.619274       0.485099      -1.008861       0.042605       0.060090      -0.002522       0.073705      -0.069578       0.066407      -0.041134       0.078663       0.078818      -0.093114      -0.034097       0.127211              8.918997       7.011952       3.318934      -1.779836      11.921268       1.039993       7.823770           0.000024
           80              C       9.118795       7.268538      13.008514      -0.025282      36.973493 0.42803069E+03  0.99287514E+04                                 9.564500                            6.817379       0.074480       2.030608                    0.999269      26.893241      74.441504       0.648478       0.407185      -1.080437      -0.018909      -0.044844      -0.001335       0.048686      -0.005189      -0.010263       0.004181       0.005805       0.007337      -0.008512      -0.006150       0.014663             11.872540       8.032751       5.919113      -1.265547      17.404217       0.869308      10.180651           0.000024
           81              C       8.982178       6.507369      11.853418      -0.106648      34.537949 0.43043950E+03  0.10113394E+05                                 9.282570                            6.980241       0.052961       1.990206                    0.999667      29.273373      84.647724       0.614131       0.424483      -1.057125      -0.011796      -0.013570       0.020856       0.027537       0.002751      -0.019148      -0.008480       0.011008       0.063213      -0.018333      -0.014441       0.032774             10.790133       6.933447       4.410003      -1.029501      15.137478       1.214038      10.299474           0.000041
           82              C       8.551582       6.827035      14.177939      -0.110354      32.999416 0.41524625E+03  0.96683284E+04                                 8.972206                            6.821121       0.119729       2.012122                    0.999733      29.078281      83.679486       0.626071       0.420182      -1.059912      -0.005755      -0.012900      -0.012777       0.019047      -0.003390       0.003389       0.023091      -0.006803       0.048585      -0.021741      -0.009376       0.031117             10.373951       7.129524       4.429295      -1.748441      14.327846      -0.121122       9.664485           0.000042
           83              C       4.324684       1.740171      11.059126       0.631931      23.552992 0.24241016E+03  0.49978729E+04                                 7.670428                            5.573972      -0.176119       2.006645                    0.999296      22.149785      62.574302       0.618104       0.480629      -1.011694       0.059807      -0.001165       0.025786       0.065139       0.059848      -0.002573       0.008242      -0.227238      -0.092921      -0.113175      -0.031040       0.144215              9.320251      14.125189      -1.393629       1.711924       4.553975      -0.844149       9.281590           0.000023
           84              C      11.660236       9.524393       8.319614       0.695938      23.645216 0.23790078E+03  0.48970007E+04                                 7.776572                            5.604687      -0.424750       1.931845                    0.998489      21.919361      62.499559       0.600944       0.495151      -1.001102       0.023720       0.073592       0.042129       0.088053      -0.088501      -0.026167      -0.011709       0.107820      -0.137016      -0.092456      -0.035711       0.128167              9.348310       6.066093       3.350904       1.398445      11.300273       0.891144      10.678564           0.000015
           85              C      10.936425       8.376094       7.617282      -0.045298      37.136112 0.43517893E+03  0.10145742E+05                                 9.590192                            6.879847       0.106170       2.037786                    0.999345      27.269158      75.900011       0.644124       0.407869      -1.078994      -0.031046      -0.043703      -0.015957       0.055932      -0.008850       0.005961      -0.000228      -0.008837       0.016040      -0.013875       0.003701       0.010174             11.741083       7.342124       4.928298       2.516929      15.506933       2.072496      12.374192           0.000007
           86              C      10.561029       7.269984       8.307370      -0.107119      33.560347 0.41771916E+03  0.97507833E+04                                 9.090006                            6.860458       0.024994       1.980443                    0.999642      29.261991      84.611036       0.621009       0.422526      -1.057307      -0.008950       0.002197      -0.026362       0.027927      -0.013684       0.007852       0.001350       0.011024       0.077800      -0.028291       0.000536       0.027755             10.477257       6.526789       3.991845       1.472495      13.993796       1.019831      10.911186           0.000021
           87              C       9.847343       6.235256       7.684493      -0.111934      33.887929 0.43406071E+03  0.10203447E+05                                 9.128513                            6.979011       0.154881       2.024361                    0.999712      29.113924      83.766258       0.619215       0.420793      -1.061139       0.009217       0.015516      -0.006002       0.019019       0.003797      -0.009670      -0.015700      -0.021173      -0.018209      -0.019128      -0.005258       0.024386             10.479314       6.519595       3.418591       2.244581      12.821015       1.575644      12.097331           0.000013
           88              C      10.596169       8.524013       6.272274      -0.100180      33.323958 0.42568118E+03  0.99672781E+04                                 9.040672                            6.920881       0.083822       2.002066                    0.999684      29.077249      83.756004       0.619932       0.421958      -1.059400      -0.019115      -0.019413       0.005598       0.027813      -0.010088      -0.010941      -0.017360      -0.040399       0.045517      -0.034835       0.003510       0.031325             10.336137       6.416241       3.389834       2.255154      12.911979       1.488840      11.680191          -0.000013
           89              C       9.913812       7.479116       5.635069      -0.080408      31.251837 0.38976942E+03  0.89179564E+04                                 8.644001                            6.612449       0.102653       2.022651                    0.999690      28.004790      79.461649       0.636356       0.420676      -1.061343       0.015937       0.001396       0.015641       0.022374      -0.016187      -0.001702      -0.001118       0.011740       0.053632      -0.026238       0.008222       0.018017              9.885189       6.187179       3.717577       1.427075      13.222580       1.195427      10.245808          -0.000017
           90              C       9.455529       2.011767       9.732614       0.689431      23.223175 0.22707022E+03  0.46257703E+04                                 7.662776                            5.476448      -0.361530       1.955760                    0.998690      21.796046      62.081658       0.607034       0.495301      -0.999763      -0.079254       0.018168      -0.004973       0.081462      -0.038136      -0.039585       0.059302      -0.153425      -0.045569      -0.090341      -0.035296       0.125637              9.195907      12.276571       0.895553       0.460174       6.053727      -2.718982       9.257423           0.000018
           91              C      10.926059       2.033118      10.121554      -0.035797      36.905602 0.43234341E+03  0.10056080E+05                                 9.547680                            6.857668       0.148862       2.056139                    0.999361      26.943849      74.734491       0.645581       0.407902      -1.079734       0.049678      -0.001381       0.011651       0.051044      -0.005093      -0.007872      -0.004619      -0.023766       0.002187      -0.017462       0.004026       0.013437             11.638849      17.853578      -0.124826       2.163452       6.739515      -3.218748      10.323455           0.000016
           92              C       0.619691       1.331556      11.220641      -0.092564      33.527666 0.40813797E+03  0.94907742E+04                                 9.140575                            6.813615      -0.011638       1.975151                    0.999542      29.084519      84.481239       0.617493       0.426559      -1.052714       0.022822       0.003989      -0.015480       0.027864       0.002635      -0.024623       0.009811      -0.031566       0.008988      -0.034979       0.010584       0.024395             10.644876      15.526415      -1.003932       2.221166       6.380587      -3.124562      10.027626           0.000037
           93              C       1.955094       1.273963      11.549664      -0.123677      34.522787 0.43608576E+03  0.10300269E+05                                 9.315835                            7.038136       0.058321       1.992196                    0.999657      29.611670      86.420263       0.608772       0.425966      -1.054074      -0.011606      -0.008495      -0.029275       0.032617      -0.017936      -0.005547      -0.014068      -0.030257       0.005250      -0.028595       0.001324       0.027271             10.788688      16.712720      -0.406823       1.243518       6.333175      -2.791021       9.320168           0.000036
           94              C       2.877334       1.917386      10.735574      -0.007216      36.624246 0.41582153E+03  0.95829185E+04                                 9.529109                            6.738302       0.042525       2.027070                    0.999229      26.548981      73.422318       0.649068       0.409473      -1.078147      -0.044762      -0.010503      -0.016913       0.048989      -0.000242      -0.002132       0.010883      -0.001945       0.012981      -0.009850      -0.003154       0.013004             11.841691      18.439668      -1.656595       3.076302       6.800753      -3.406332      10.284652           0.000020
           95              C       2.477637       2.626120       9.626066      -0.095265      31.723921 0.39604454E+03  0.90926454E+04                                 8.694084                            6.636609       0.171773       2.039326                    0.999764      28.307856      80.310972       0.639706       0.417042      -1.064249      -0.019880      -0.016577      -0.001139       0.025910       0.006593      -0.019713      -0.002636      -0.012841       0.003775      -0.023464       0.003456       0.020009              9.967138      13.620594      -1.245915       2.356066       6.408667      -3.169875       9.872152           0.000033
           96              C      11.855062       2.700150       9.327002      -0.088203      33.287311 0.42528676E+03  0.99584860E+04                                 9.069076                            6.945405       0.040220       1.996048                    0.999563      28.779338      82.974572       0.614965       0.425348      -1.056991       0.012872      -0.014956       0.016707       0.025855      -0.013901       0.000458      -0.003441      -0.031686       0.031495      -0.026343       0.008872       0.017471             10.381560      14.825964      -0.277442       0.905159       6.654188      -3.037541       9.664529           0.000019
           97              C       9.508530       6.396321       6.341048      -0.011099      35.039749 0.41661453E+03  0.95986562E+04                                 9.236057                            6.740270       0.147993       2.060702                    0.999397      26.541524      73.214647       0.650098       0.408932      -1.079302       0.027920       0.037691       0.022593       0.052063      -0.008875      -0.006414      -0.002207       0.016357       0.023684      -0.016904       0.003542       0.013362             11.162026       7.211735       4.643808       2.479775      14.339815       1.975207      11.934529          -0.000000
           98              C       8.717868       5.276744       5.659557       0.680560      22.309629 0.23825767E+03  0.48917047E+04                                 7.448874                            5.582425      -0.254770       1.994340                    0.998534      21.612439      60.953571       0.608223       0.490490      -1.006443      -0.055485      -0.055635      -0.025278       0.082540      -0.083838      -0.029484      -0.014050       0.120080      -0.146525      -0.094180      -0.035596       0.129776              8.763430       6.105030       3.179261       1.267293      10.040361       1.093893      10.144899          -0.000004
           99              C      10.734810       2.726759       4.776432       0.680269      22.856380 0.23241136E+03  0.47538423E+04                                 7.565675                            5.516134      -0.277359       1.981053                    0.998843      21.791326      61.839496       0.609923       0.490957      -1.003724      -0.066465      -0.007148       0.010410       0.067653      -0.009224       0.010688       0.056147      -0.224816      -0.011490      -0.112640      -0.024194       0.136834              9.028654      12.862404      -0.352594      -0.480683       4.442645      -1.298111       9.780914          -0.000015
          100              C       1.493244       2.787082       4.630286      -0.017710      35.428572 0.40922953E+03  0.93863799E+04                                 9.277217                            6.658441       0.184025       2.074769                    0.999384      26.392799      72.639914       0.657303       0.406265      -1.081077       0.046893      -0.002891      -0.004162       0.047166       0.000096       0.002261       0.008050      -0.018201       0.023756      -0.013338      -0.001476       0.014814             11.309633      17.854238      -0.439784      -0.830212       5.163759      -1.989177      10.910902          -0.000012
          101              C       5.750230       3.114680       4.283809       0.700748      22.069271 0.22781490E+03  0.46490189E+04                                 7.509261                            5.523888      -0.453062       1.933480                    0.998283      21.633867      61.859069       0.597569       0.502272      -0.995359       0.077391      -0.011040      -0.000502       0.078176      -0.010241       0.005813       0.081408      -0.160308       0.079727      -0.095561      -0.035114       0.130675              8.965527      13.807059       0.585327      -0.343842       5.485154      -2.083884       7.604367          -0.000007
          102              C       4.284504       2.953329       4.394265      -0.019529      36.506646 0.41471497E+03  0.95522383E+04                                 9.497599                            6.721953       0.140435       2.060515                    0.999335      26.522743      73.359627       0.650846       0.408576      -1.078604      -0.046598      -0.014799      -0.001128       0.048904      -0.009635      -0.000822      -0.006580      -0.038334      -0.023597      -0.018095      -0.008417       0.026512             11.725080      19.358004       0.335356      -0.387203       5.392459      -2.031143      10.424777          -0.000011
          103              C       3.705420       2.518115       5.579581      -0.118737      34.277287 0.43886640E+03  0.10363339E+05                                 9.194888                            7.010763       0.061560       1.985691                    0.999712      29.717359      86.197982       0.617603       0.419981      -1.059758      -0.015031      -0.008943      -0.023621       0.029392      -0.012170       0.021814      -0.014582      -0.003688       0.030721      -0.022117      -0.012432       0.034549             10.517555      15.530700      -0.045992      -1.428421       5.472673      -2.138204      10.549291          -0.000002
          104              C       2.311809       2.456461       5.696810      -0.121493      34.442759 0.43513306E+03  0.10255504E+05                                 9.237695                            6.993018       0.051643       1.982988                    0.999728      29.686753      86.088279       0.616641       0.421443      -1.058606       0.013473       0.001867      -0.024464       0.027991       0.000862      -0.020325      -0.008055      -0.004952       0.054382      -0.022432      -0.007597       0.030029             10.599835      15.688391      -0.763641       0.153969       5.238692      -1.900806      10.872422          -0.000006
          105              C       2.067538       3.169678       3.450702      -0.076312      32.730451 0.41011815E+03  0.95498666E+04                                 9.059398                            6.879619      -0.115422       1.953344                    0.999090      28.685789      83.422793       0.607808       0.432764      -1.048756       0.015760      -0.011903       0.014619       0.024572      -0.000921       0.015996       0.023120      -0.041958      -0.033984      -0.034238      -0.004058       0.038295             10.458014      15.156554      -0.073046      -1.097092       5.189630      -2.187003      11.027859          -0.000028
          106              C       3.447731       3.280077       3.341809      -0.079629      32.792282 0.41728920E+03  0.97412416E+04                                 9.030792                            6.907709      -0.000185       1.989369                    0.999396      28.618710      82.836452       0.611881       0.428807      -1.053088      -0.016165      -0.012712       0.015962       0.026033       0.006092      -0.012735       0.010680      -0.036490       0.020393      -0.028663       0.006288       0.022375             10.410282      15.856201      -0.657682       0.838006       5.193602      -1.962050      10.181044          -0.000025
          107              C       7.082780       2.022209       1.231165       0.607747      22.390893 0.24401450E+03  0.50339689E+04                                 7.392054                            5.568277      -0.065934       2.035994                    0.999527      22.378655      63.023449       0.623094       0.476494      -1.014946       0.043701       0.023500       0.006777       0.050080      -0.060046      -0.089099      -0.011040       0.097145       0.058430      -0.110780      -0.016063       0.126844              8.815427       7.867008       2.994480       3.367874      10.430533       1.361205       8.148741          -0.000019
          108              C       6.195289       0.971114       0.591616      -0.013880      36.161449 0.42895092E+03  0.99683986E+04                                 9.466959                            6.865979       0.090998       2.040199                    0.999281      26.840337      74.679979       0.639528       0.412125      -1.075784      -0.016680      -0.026991      -0.023482       0.039474      -0.005268       0.002715      -0.008323       0.003069      -0.017833      -0.011384      -0.000313       0.011697             11.598346       9.362244       4.433500       4.418810      15.337136       1.994587      10.095657          -0.000022
          109              C      11.301095       9.723617       1.128264      -0.122598      33.279335 0.42580547E+03  0.99726744E+04                                 8.984382                            6.890356       0.028966       1.974876                    0.999686      29.519886      85.090609       0.625464       0.418122      -1.061634      -0.008317      -0.001853      -0.025814       0.027184      -0.006932       0.018694      -0.010925       0.018936       0.034924      -0.019171      -0.011212       0.030383             10.335617       7.437317       3.233185       2.842669      14.929492       1.104621       8.640043          -0.000031
          110              C       6.362871       3.370130      25.507994      -0.110119      34.298079 0.44557530E+03  0.10578559E+05                                 9.295103                            7.142452      -0.079332       1.947750                    0.999406      29.681843      86.776751       0.600891       0.429343      -1.052257      -0.000458      -0.023329       0.011325       0.025937       0.003886      -0.003359      -0.016314      -0.023452      -0.023411      -0.016360      -0.008403       0.024763             10.679242       8.339203       2.596163       3.913261      13.737114       0.962397       9.961408          -0.000034
          111              C      10.701539       4.703057       1.129046       0.582549      23.947687 0.26649329E+03  0.56282792E+04                                 7.764132                            5.840876      -0.234893       1.967190                    0.999273      23.280452      66.650634       0.604110       0.480066      -1.011592      -0.046355       0.009692       0.002388       0.047418      -0.043672       0.068639      -0.039982      -0.098065       0.075018      -0.102393      -0.005612       0.108005              9.273504      12.912273       1.801487      -3.414578       6.918101       0.514093       7.990139          -0.000011
          112              C      12.042765       4.914564       0.522841      -0.003402      35.640769 0.44101894E+03  0.10345582E+05                                 9.475663                            7.045675       0.080180       2.045378                    0.999196      26.846153      75.652832       0.618570       0.422104      -1.066744       0.030786       0.015729      -0.022030       0.040994      -0.012434       0.008208       0.004924      -0.015281      -0.008562      -0.018879       0.002853       0.016026             11.485957      16.623395       1.489019      -5.237727       7.765740       1.041130      10.068734          -0.000018
          113              C      12.925554       5.844924       0.994102      -0.105066      30.440999 0.40836304E+03  0.94848843E+04                                 8.524512                            6.805583       0.073245       2.003239                    0.999639      28.937710      83.646892       0.620019       0.425320      -1.054861       0.008462      -0.005552      -0.016186       0.019090      -0.013932      -0.000106       0.010061      -0.030611       0.018902      -0.024286       0.001325       0.022961              9.542532      13.188854       1.043887      -3.237461       7.467393       1.119629       7.971349          -0.000024
          114              C      13.424065       6.131309      25.557491      -0.108193      30.935470 0.41054919E+03  0.95047022E+04                                 8.529761                            6.753052       0.264189       2.062202                    0.999744      28.629935      81.394129       0.635136       0.416549      -1.065245       0.013775       0.009121       0.008245       0.018464       0.010753       0.015509       0.001529      -0.024071      -0.009957      -0.024290       0.003833       0.020457              9.644506      12.952524       0.325056      -3.987630       7.053985       1.601193       8.927010          -0.000034
          115              O       6.215504       3.317805      14.017726      -0.694020      40.387029 0.61747177E+03  0.15386424E+05                                 9.359860                            7.715182       0.365165       2.129556                    0.997713      29.878607      80.299808       0.679953       0.361498      -1.135548       0.072458       0.050207      -0.012870       0.089087      -0.045042       0.005120      -0.029260       0.077431       0.139580      -0.087208       0.025447       0.061761             10.577568      10.291099       3.480883      -4.409482       9.894324      -2.133646      11.547281           0.000042
          116              O       7.202452       2.773166      12.095170      -0.654232      43.166816 0.65313945E+03  0.16515950E+05                                 9.871146                            8.021009       0.101604       2.058043                    0.996967      29.407376      79.783492       0.655730       0.369389      -1.128707      -0.003993       0.079507       0.018581       0.081747      -0.063509       0.027116      -0.013706       0.070096       0.073318      -0.084796       0.007183       0.077613             11.369652       7.804661       1.110200      -0.643081      14.564647       5.507920      11.739649           0.000019
          117              O      12.208672      10.637858      13.793428      -0.785457      55.482566 0.87447289E+03  0.23811982E+05                                11.668574                            9.272417      -0.133926       1.928541                    0.999091      33.146665      93.647468       0.610079       0.368698      -1.128023       0.046247      -0.005041       0.087988       0.099529       0.050272       0.045120      -0.019163      -0.164502      -0.053960      -0.112474       0.006735       0.105739             13.883063      13.653308      -0.700862       6.073952       8.466604      -2.260640      19.529278           0.000021
          118              O      11.684525      10.412642      15.906155      -0.587683      33.442239 0.52512095E+03  0.12550426E+05                                 8.229744                            7.100392       0.481264       2.201671                    0.996895      27.860575      73.037456       0.711820       0.360028      -1.138099       0.044748      -0.035350       0.038047       0.068554       0.025102      -0.065645       0.044360      -0.105073      -0.034430      -0.110374       0.030102       0.080272              9.023204      11.519518      -0.865320      -3.122431       5.570715       0.508450       9.979380           0.000020
          119              O       8.148203      10.810073      15.630798      -0.702311      50.310620 0.68097109E+03  0.17431326E+05                                10.919276                            8.176216       0.026742       2.011062                    0.997271      30.621312      84.073477       0.649976       0.368135      -1.127657      -0.068693      -0.054183       0.051848       0.101700      -0.018135      -0.041151       0.055979      -0.118788      -0.048493      -0.080668      -0.022904       0.103572             13.188448      18.360003       5.032982      -5.699959       9.393278      -2.839126      11.812063           0.000026
          120              O       4.933229       2.774474      16.495166      -0.694251      42.662212 0.61917197E+03  0.15455991E+05                                 9.763808                            7.739265       0.142669       2.059215                    0.996837      29.990282      80.954463       0.676396       0.362760      -1.133341       0.014602       0.052781       0.075192       0.093021      -0.048289      -0.018520      -0.029299       0.089008       0.041794      -0.084579       0.025137       0.059442             11.327712       7.118811       1.225458       1.949982       8.389369       2.388043      18.474956           0.000039
          121              O       6.603314       9.669388      20.164174      -0.718991      43.438252 0.64741668E+03  0.16367381E+05                                 9.876553                            7.940104       0.252122       2.078357                    0.997548      30.818943      84.141506       0.663454       0.365174      -1.129728      -0.107883      -0.072215       0.036230       0.134782      -0.019306      -0.019924       0.041325      -0.128169       0.079496      -0.082160      -0.004177       0.086337             11.417970      12.125597       0.853438      -5.220287       6.584112      -2.071826      15.544200          -0.000005
          122              O       4.936903       1.572623      18.370049      -0.742411      50.339985 0.71560143E+03  0.18540766E+05                                10.883569                            8.368082       0.137388       2.032923                    0.997685      31.435646      86.747580       0.644225       0.366954      -1.128903       0.121515       0.068151      -0.067830       0.154956      -0.061540      -0.018443      -0.026197       0.067343      -0.123220      -0.077583      -0.013154       0.090736             12.831995       9.471984       5.336492      -1.924799      17.580054      -5.035086      11.443946           0.000004
          123              O       7.739651       9.468108      17.345467      -0.697091      47.543655 0.67266880E+03  0.17110709E+05                                10.436549                            8.076190       0.243157       2.089876                    0.996879      30.087446      81.483483       0.662211       0.363616      -1.134805      -0.057435      -0.069027      -0.097235       0.132356      -0.028322      -0.030121      -0.002343      -0.140609       0.106704      -0.100218       0.041522       0.058696             12.236555       9.272863      -0.811888       3.300324       9.190965      -4.777465      18.245835           0.000012
          124              O       8.603325       7.767973      19.660871      -0.722910      42.820064 0.66705069E+03  0.16984806E+05                                 9.783065                            8.073662       0.117528       2.035429                    0.997016      30.948267      84.709789       0.656434       0.366449      -1.129101       0.000795      -0.115998       0.027270       0.119163      -0.051579      -0.010309      -0.039537       0.093961      -0.107462      -0.085060      -0.003001       0.088061             11.033426       8.684585       3.950318      -1.062081      14.806079      -3.215098       9.609613           0.000010
          125              O      10.377117       9.642405      20.947264      -0.801861      53.109648 0.83665039E+03  0.22482211E+05                                11.192349                            8.978276       0.161850       2.016506                    0.999000      33.045418      92.082138       0.630867       0.361304      -1.136242       0.104664      -0.024426       0.112872       0.155857      -0.022221       0.028785       0.044927      -0.139693       0.025931      -0.091469       0.001008       0.090461             12.916606      16.220829      -2.161242       6.009391       9.019455      -3.367393      13.509533          -0.000009
          126              O      10.661755       8.284688      22.665321      -0.620824      35.644869 0.54872834E+03  0.13292185E+05                                 8.664658                            7.298209       0.303880       2.135115                    0.997623      28.476336      75.759937       0.694641       0.364004      -1.132197       0.060680       0.016811      -0.010738       0.063875       0.019735      -0.015678       0.033395      -0.154641       0.108871      -0.100907       0.017591       0.083317              9.739265      11.713373       2.462820      -3.400659       7.247353      -2.331389      10.257068          -0.000025
          127              O       6.837095       9.149907      22.303995      -0.682783      46.669138 0.70801609E+03  0.18293856E+05                                10.430215                            8.372655      -0.030051       1.995864                    0.997352      30.624362      84.369006       0.638454       0.371291      -1.125689      -0.086144       0.056482      -0.003893       0.103083      -0.015868       0.049103       0.047918      -0.176357       0.036953      -0.118933       0.012143       0.106789             12.092185      14.750710      -1.813006       6.044665       6.928060      -2.146807      14.597787          -0.000023
          128              O       9.068656      10.396741      23.855586      -0.660975      35.565925 0.56877771E+03  0.13905135E+05                                 8.606071                            7.399887       0.315525       2.115483                    0.997055      29.549401      79.034924       0.693960       0.361026      -1.134270       0.011635       0.067637       0.053113       0.086783      -0.046687      -0.022465       0.000703       0.148145       0.089194      -0.102662       0.020836       0.081826              9.587547      10.076286       1.138667       4.443774       7.551356       0.905454      11.135000          -0.000045
          129              O       9.802628       8.953834      25.312092      -0.639811      37.219041 0.59570873E+03  0.14698353E+05                                 8.848069                            7.587517       0.466909       2.177120                    0.996733      29.005925      77.343478       0.684975       0.362407      -1.135855       0.031238       0.053382       0.067475       0.091533      -0.047902      -0.063604      -0.026786      -0.013301      -0.056577      -0.096514       0.028700       0.067814              9.814624       7.822013       1.518360       1.218572      13.157353      -2.032339       8.464505          -0.000031
          130              O       6.920409       8.333353      25.317823      -0.635569      35.319440 0.54734781E+03  0.13234764E+05                                 8.535310                            7.224460       0.407201       2.150954                    0.997680      29.008365      76.808798       0.708394       0.357584      -1.138588      -0.042202       0.002761       0.060277       0.073634       0.038346       0.069792      -0.027698      -0.079472      -0.081349      -0.109827       0.041043       0.068784              9.559159      12.408683       4.347708      -0.138059       8.969968       0.293187       7.298826          -0.000049
          131              O       6.538488       6.624845      24.002513      -0.667147      37.878018 0.62228738E+03  0.15496355E+05                                 8.904961                            7.692634       0.532670       2.184132                    0.998064      29.550185      78.722146       0.689727       0.356607      -1.142378      -0.064323      -0.044030       0.042340       0.088706      -0.060074       0.001596       0.005823      -0.103380       0.162176      -0.106374       0.048462       0.057912              9.899472       9.127116      -0.858179      -3.605904       8.940203       1.265858      11.631098          -0.000024
          132              O       8.335210       6.728500      21.624327      -0.646989      36.913711 0.55240573E+03  0.13393048E+05                                 8.818435                            7.287452       0.274297       2.116327                    0.997827      28.799630      76.456315       0.700745       0.360516      -1.135822       0.006430      -0.057768      -0.056777       0.081254      -0.061560      -0.018036      -0.018693       0.101749       0.032395      -0.091215       0.015610       0.075606              9.992001       6.610145       0.924897       1.730954       7.452559       2.266197      15.913300          -0.000025
          133              O      10.653554       8.798322      12.033169      -0.694020      40.387066 0.61747244E+03  0.15386445E+05                                 9.359867                            7.715187       0.365163       2.129556                    0.997713      29.878616      80.299853       0.679953       0.361499      -1.135547      -0.072458      -0.050206       0.012870       0.089087      -0.045042       0.005121      -0.029260       0.077431       0.139581      -0.087208       0.025447       0.061761             10.577577      10.291108       3.480888      -4.409486       9.894333      -2.133648      11.547289           0.000042
          134              O       9.666606       9.342961      13.955725      -0.654232      43.166834 0.65313978E+03  0.16515960E+05                                 9.871149                            8.021011       0.101603       2.058043                    0.996967      29.407382      79.783516       0.655730       0.369389      -1.128707       0.003993      -0.079507      -0.018580       0.081746      -0.063509       0.027116      -0.013706       0.070096       0.073318      -0.084796       0.007183       0.077612             11.369656       7.804664       1.110200      -0.643082      14.564651       5.507922      11.739653           0.000019
          135              O       4.660386       1.478269      12.257467      -0.785457      55.482538 0.87447240E+03  0.23811964E+05                                11.668569                            9.272414      -0.133925       1.928541                    0.999091      33.146659      93.647435       0.610079       0.368698      -1.128023      -0.046247       0.005041      -0.087988       0.099529       0.050272       0.045120      -0.019163      -0.164502      -0.053960      -0.112474       0.006735       0.105739             13.883057      13.653300      -0.700861       6.073948       8.466601      -2.260639      19.529269           0.000021
          136              O       5.184533       1.703485      10.144740      -0.587683      33.442232 0.52512083E+03  0.12550422E+05                                 8.229743                            7.100391       0.481264       2.201671                    0.996895      27.860574      73.037448       0.711821       0.360028      -1.138099      -0.044748       0.035350      -0.038047       0.068554       0.025102      -0.065645       0.044360      -0.105074      -0.034431      -0.110374       0.030101       0.080272              9.023202      11.519515      -0.865319      -3.122430       5.570714       0.508450       9.979378           0.000020
          137              O       8.720855       1.306054      10.420097      -0.702311      50.310628 0.68097122E+03  0.17431330E+05                                10.919277                            8.176216       0.026741       2.011062                    0.997271      30.621315      84.073488       0.649976       0.368135      -1.127657       0.068693       0.054183      -0.051848       0.101700      -0.018135      -0.041151       0.055979      -0.118787      -0.048493      -0.080668      -0.022904       0.103572             13.188449      18.360003       5.032982      -5.699960       9.393279      -2.839127      11.812066           0.000026
          138              O      11.935829       9.341653       9.555729      -0.694251      42.662186 0.61917153E+03  0.15455977E+05                                 9.763804                            7.739262       0.142670       2.059216                    0.996837      29.990275      80.954432       0.676396       0.362760      -1.133341      -0.014602      -0.052782      -0.075192       0.093022      -0.048290      -0.018520      -0.029299       0.089007       0.041794      -0.084579       0.025137       0.059442             11.327706       7.118807       1.225457       1.949981       8.389364       2.388039      18.474948           0.000040
          139              O      10.265744       2.446739       5.886721      -0.718991      43.438329 0.64741798E+03  0.16367424E+05                                 9.876569                            7.940115       0.252120       2.078357                    0.997548      30.818955      84.141585       0.663453       0.365174      -1.129728       0.107883       0.072215      -0.036230       0.134782      -0.019306      -0.019924       0.041325      -0.128168       0.079498      -0.082160      -0.004177       0.086336             11.417989      12.125622       0.853440      -5.220299       6.584121      -2.071830      15.544226          -0.000005
          140              O      11.932155      10.543504       7.680846      -0.742412      50.340031 0.71560220E+03  0.18540792E+05                                10.883577                            8.368088       0.137388       2.032923                    0.997685      31.435656      86.747632       0.644225       0.366954      -1.128903      -0.121515      -0.068151       0.067830       0.154956      -0.061540      -0.018443      -0.026197       0.067343      -0.123220      -0.077583      -0.013153       0.090736             12.832005       9.471991       5.336497      -1.924801      17.580067      -5.035091      11.443956           0.000003
          141              O       9.129407       2.648019       8.705428      -0.697091      47.543652 0.67266873E+03  0.17110707E+05                                10.436549                            8.076190       0.243157       2.089876                    0.996879      30.087444      81.483476       0.662211       0.363616      -1.134805       0.057435       0.069027       0.097235       0.132356      -0.028322      -0.030121      -0.002343      -0.140609       0.106704      -0.100218       0.041522       0.058696             12.236554       9.272862      -0.811888       3.300323       9.190965      -4.777465      18.245836           0.000012
          142              O       8.265733       4.348154       6.390024      -0.722910      42.820090 0.66705124E+03  0.16984824E+05                                 9.783070                            8.073667       0.117528       2.035429                    0.997016      30.948273      84.709822       0.656433       0.366449      -1.129101      -0.000795       0.115998      -0.027270       0.119163      -0.051579      -0.010309      -0.039537       0.093961      -0.107461      -0.085060      -0.003000       0.088060             11.033432       8.684591       3.950319      -1.062081      14.806087      -3.215099       9.609617           0.000011
          143              O       6.491941       2.473722       5.103631      -0.801861      53.109656 0.83665044E+03  0.22482213E+05                                11.192352                            8.978277       0.161850       2.016506                    0.999000      33.045416      92.082140       0.630867       0.361304      -1.136242      -0.104664       0.024426      -0.112872       0.155857      -0.022220       0.028785       0.044927      -0.139693       0.025930      -0.091468       0.001008       0.090461             12.916610      16.220838      -2.161243       6.009394       9.019456      -3.367393      13.509535          -0.000010
          144              O       6.207303       3.831439       3.385574      -0.620824      35.644884 0.54872860E+03  0.13292193E+05                                 8.664661                            7.298211       0.303880       2.135115                    0.997623      28.476340      75.759953       0.694641       0.364004      -1.132197      -0.060680      -0.016810       0.010739       0.063875       0.019735      -0.015678       0.033395      -0.154641       0.108870      -0.100907       0.017591       0.083317              9.739268      11.713380       2.462822      -3.400661       7.247355      -2.331389      10.257070          -0.000025
          145              O      10.031963       2.966220       3.746900      -0.682783      46.669146 0.70801616E+03  0.18293859E+05                                10.430218                            8.372657      -0.030050       1.995864                    0.997352      30.624358      84.369005       0.638453       0.371291      -1.125689       0.086144      -0.056482       0.003893       0.103083      -0.015868       0.049103       0.047918      -0.176357       0.036952      -0.118933       0.012143       0.106789             12.092190      14.750718      -1.813007       6.044668       6.928061      -2.146808      14.597791          -0.000023
          146              O       7.800402       1.719386       2.195309      -0.660975      35.565902 0.56877725E+03  0.13905121E+05                                 8.606067                            7.399884       0.315527       2.115484                    0.997055      29.549389      79.034881       0.693960       0.361026      -1.134270      -0.011635      -0.067638      -0.053113       0.086783      -0.046687      -0.022465       0.000703       0.148144       0.089194      -0.102662       0.020836       0.081826              9.587543      10.076282       1.138665       4.443771       7.551352       0.905453      11.134994          -0.000044
          147              O       7.066430       3.162293       0.738803      -0.639811      37.219065 0.59570921E+03  0.14698368E+05                                 8.848074                            7.587521       0.466907       2.177119                    0.996733      29.005934      77.343516       0.684975       0.362407      -1.135855      -0.031238      -0.053382      -0.067475       0.091533      -0.047902      -0.063604      -0.026786      -0.013301      -0.056577      -0.096514       0.028700       0.067814              9.814629       7.822017       1.518361       1.218573      13.157360      -2.032340       8.464509          -0.000031
          148              O       9.948649       3.782774       0.733072      -0.635569      35.319461 0.54734822E+03  0.13234777E+05                                 8.535314                            7.224463       0.407199       2.150953                    0.997680      29.008371      76.808830       0.708393       0.357585      -1.138588       0.042202      -0.002761      -0.060277       0.073634       0.038347       0.069791      -0.027698      -0.079472      -0.081349      -0.109827       0.041043       0.068784              9.559164      12.408690       4.347711      -0.138058       8.969972       0.293188       7.298830          -0.000050
          149              O      10.330570       5.491282       2.048382      -0.667147      37.878016 0.62228738E+03  0.15496355E+05                                 8.904960                            7.692634       0.532670       2.184132                    0.998064      29.550185      78.722147       0.689727       0.356607      -1.142378       0.064323       0.044030      -0.042340       0.088706      -0.060074       0.001596       0.005823      -0.103380       0.162176      -0.106374       0.048462       0.057912              9.899471       9.127115      -0.858179      -3.605903       8.940203       1.265857      11.631096          -0.000024
          150              O       8.533848       5.387627       4.426568      -0.646989      36.913683 0.55240525E+03  0.13393034E+05                                 8.818430                            7.287449       0.274299       2.116327                    0.997827      28.799620      76.456275       0.700746       0.360516      -1.135822      -0.006430       0.057768       0.056777       0.081254      -0.061561      -0.018036      -0.018693       0.101749       0.032394      -0.091216       0.015610       0.075606              9.991995       6.610141       0.924896       1.730952       7.452554       2.266194      15.913289          -0.000026

******************************************************
Auxiliary information for the entire system
The total spin magnetic moment of the unit cell is   0.000026
The total net atomic charge of the unit cell is   0.000004
Accuracy of reproducing the electrostatic potential in the unit cell:
  The inner radius (bohr) =    5.0000
  The outer radius (bohr) =   12.0000
  Valid grid points have density less than (e/(bohr^3)) =    0.0001
  The number of valid grid points were=       176684
  The rms potential error without charges in kcal/mol is=     15.93759
  The rms potential error with partial charges in kcal/mol is=      2.38022
  The RRMSE value at monopole order=      0.14935
  The rms potential error with partial charges and cloud penetration in kcal/mol is=      2.37857
  The RRMSE value at monopole order with cloud penetration is=      0.14924
  The rms potential error with partial charges and atomic dipoles in kcal/mol is=      0.62935
  The RRMSE value at dipole order=      0.03949
  The rms potential error with partial charges, atomic dipoles and cloud penetration in kcal/mol is=      0.62654
  The RRMSE value at dipole order with cloud penetration=      0.03931

******************************************************
The electron densities and ab initio electrostatic potential were computed in VASP using the PBE functional and
projector augmented wave method. See the main text of the journal article for a description of computational details.
The atomic charges, dipoles, and quadrupoles were computed with the DDEC6 method as described in
(a) T. A. Manz and N. Gabaldon Limas, RSC Adv. 6 (2016) 47771-47801 DOI: 10.1039/c6ra04656h
(b) N. Gabaldon Limas and T. A. Manz, RSC Adv. 8 (2018) 2678-2707 DOI: 10.1039/c7ra11829e.
For each atom in the material, the electron cloud parameters were fit to the spherically averaged atom-in-material
electron density using radial positions for which this density was between 10^-4 and 10^-2 electrons per cubic bohr.
The polarizabilities, dispersion coefficients, and quantum Drude oscillator (QDO) parameters were fit using the MCLF method.
The magnetic structure of the system was optimized in VASP from the default ferromagnetic initial guess using spin polarization.
The atomic spin moments (ASMs) were computed on this optimized magnetic structure using the DDEC6 partition as inputs
to the method of T. A. Manz and D. S. Sholl, J. Chem. Theory Comput. 7 (2011) 4146-4164 DOI: 10.1021/ct200539n.
The RMSE and RRMSE were computed using a uniform grid with Ewald summation.
