# Supplementary material for: A collection of forcefield precursors for metal–organic frameworks
Source: RSC Adv. 2019 Nov 13;9(63):36492–507. doi: 10.1039/c9ra07327b (PMC9075174; doi:10.1039/c9ra07327b)
Supplement: RA-009-C9RA07327B-s5753 [file RA-009-C9RA07327B-s5753.xyz]

  150
jmolscript: load "" {1 1 1} spacegroup "x,y,z" unitcell [{     10.709800     0.000000     0.000000 }, {      5.164443     9.988809     0.000000 }, {      0.848309     2.119906    25.965799 }]
Er     8.357992     8.072136    23.362208     2.044790
Er     8.684757    10.021889    19.259093     2.189137
Er     4.739214     1.535787    14.547339     2.104671
Er     8.364560     4.036579     2.603591     2.044789
Er     8.037795     2.086826     6.706706     2.189137
Er    11.983338    10.572928    11.418460     2.104671
H      8.174707     4.798018    11.040658     0.121758
H      7.434660     5.292655    14.945914     0.114525
H      5.918640     2.844735    20.198795     0.118530
H      7.086590     4.547417    21.258200     0.136763
H      5.996527     4.945665    16.776503     0.116718
H      7.173891     6.641505    17.825521     0.119879
H      0.907830     1.240167    14.260417     0.104846
H      9.369915     1.319176    13.686573     0.109686
H      5.214570     8.880192    17.399682     0.127979
H     13.667411     9.031637    16.893349     0.126900
H     12.918952     8.571090    23.462696     0.127257
H      4.496255     8.786418    23.286129     0.117383
H     12.518487     9.831250    19.676882     0.105323
H     14.807949     9.913755    19.463963     0.103544
H     10.422811     7.855055     0.903610     0.119179
H      4.976592     2.625050    24.078085     0.112239
H      4.007525     6.612171     0.802343     0.123646
H      4.121279     5.701309    24.270232     0.119253
H      8.547845     7.310697    14.925141     0.121758
H      9.287892     6.816060    11.019885     0.114525
H     10.803912     9.263980     5.767004     0.118530
H      9.635962     7.561298     4.707599     0.136764
H     10.726025     7.163050     9.189296     0.116718
H      9.548661     5.467210     8.140278     0.119879
H     15.814722    10.868548    11.705382     0.104847
H      7.352637    10.789539    12.279226     0.109687
H     11.507982     3.228523     8.566117     0.127979
H      3.055141     3.077078     9.072450     0.126900
H      3.803600     3.537625     2.503103     0.127257
H     12.226297     3.322297     2.679670     0.117383
H      4.204065     2.277465     6.288917     0.105323
H      1.914603     2.194960     6.501836     0.103544
H      6.299741     4.253660    25.062189     0.119180
H     11.745960     9.483665     1.887714     0.112239
H     12.715027     5.496544    25.163456     0.123647
H     12.601273     6.407406     1.695567     0.119253
C      6.924226     3.532199    13.007567     0.675927
C      7.677362     4.843921    13.009904    -0.029695
C      8.246413     5.301166    11.820151    -0.108467
C      7.807505     5.601431    14.152139    -0.105996
C      5.136926     2.613796    17.663754     0.701820
C      5.860298     3.719389    18.371322    -0.048298
C      6.175443     3.601922    19.722063    -0.095231
C      6.876489     4.623625    20.356407    -0.079658
C      6.225956     4.861212    17.675179    -0.107198
C      6.929452     5.881301    18.301993    -0.110121
C      7.266440     5.760413    19.647541    -0.015257
C      8.057214     6.844611    20.325508     0.693460
C      7.313627    10.087899    16.287047     0.691489
C      5.874106    10.057274    15.875230    -0.035141
C      5.448122    10.777119    14.782070    -0.091646
C     14.809029    10.840247    14.441918    -0.123601
C      4.933653     9.381866    16.668485    -0.088665
C     14.294692     9.464455    16.358713    -0.092584
C     13.878736    10.193059    15.250493    -0.010380
C     12.441736    10.384359    14.926440     0.637470
C     10.975395     9.013134    21.683000     0.701576
C     12.479972     9.160244    21.588485    -0.019896
C     13.295238     8.851135    22.659574    -0.081881
C     14.670856     8.955573    22.544026    -0.071817
C     13.058556     9.586121    20.393798    -0.124429
C     14.430482     9.645994    20.270720    -0.119603
C     15.260318     9.307109    21.344146    -0.027049
C      6.049539     9.380755    21.218472     0.682907
C      9.686370    10.096029    24.755273     0.597692
C     10.558407    11.141644    25.376635    -0.007472
C     10.456728     8.711468     0.541127    -0.109661
C      5.467658     2.420632    24.840961    -0.115670
C      6.082687     7.375765    24.824862     0.582953
C      4.722079     7.222974    25.461543    -0.004262
C      3.436729     5.951764     0.482445    -0.105230
C      3.849677     6.265811    24.957028    -0.118904
C      9.798326     8.576516    12.958232     0.675927
C      9.045190     7.264794    12.955895    -0.029696
C      8.476139     6.807549    14.145648    -0.108463
C      8.915047     6.507284    11.813660    -0.105992
C     11.585626     9.494919     8.302045     0.701820
C     10.862254     8.389326     7.594477    -0.048300
C     10.547109     8.506793     6.243736    -0.095231
C      9.846063     7.485090     5.609392    -0.079658
C     10.496596     7.247503     8.290620    -0.107197
C      9.793100     6.227414     7.663806    -0.110121
C      9.456112     6.348302     6.318258    -0.015257
C      8.665338     5.264104     5.640291     0.693461
C      9.408925     2.020816     9.678752     0.691489
C     10.848446     2.051441    10.090569    -0.035140
C      0.564630     1.331596    11.183729    -0.091646
C      1.913523     1.268468    11.523881    -0.123602
C     11.788899     2.726849     9.297314    -0.088665
C      2.427860     2.644260     9.607086    -0.092583
C      2.843816     1.915656    10.715306    -0.010380
C      4.280816     1.724356    11.039359     0.637471
C      5.747157     3.095581     4.282799     0.701576
C      4.242580     2.948471     4.377314    -0.019897
C      3.427314     3.257580     3.306225    -0.081881
C      2.051696     3.153142     3.421773    -0.071817
C      3.663996     2.522594     5.572001    -0.124428
C      2.292070     2.462721     5.695079    -0.119603
C      1.462234     2.801606     4.621653    -0.027049
C     10.673013     2.727960     4.747327     0.682907
C      7.036182     2.012686     1.210526     0.597692
C      6.164145     0.967071     0.589164    -0.007472
C      6.265824     3.397247    25.424672    -0.109660
C     11.254894     9.688083     1.124838    -0.115669
C     10.639865     4.732950     1.140937     0.582953
C     12.000473     4.885741     0.504256    -0.004263
C     13.285823     6.156951    25.483354    -0.105228
C     12.872875     5.842904     1.008771    -0.118902
O      6.151547     3.317640    13.971677    -0.691197
O      7.135230     2.779035    12.062931    -0.662788
O      4.869625     2.779487    16.448555    -0.679109
O      4.867053     1.570840    18.325363    -0.769032
O      8.492507     7.761297    19.606256    -0.721454
O      8.234589     6.738250    21.552911    -0.655292
O      8.068612    10.797360    15.585452    -0.724076
O      7.660067     9.453796    17.286471    -0.684294
O     12.108631    10.634079    13.745775    -0.779224
O     11.591610    10.395070    15.852899    -0.591162
O     10.271081     9.644603    20.883773    -0.780068
O     10.536317     8.285520    22.594140    -0.636339
O      6.527525     9.647228    20.099865    -0.733281
O      6.733319     9.146689    22.244640    -0.670598
O      8.953299    10.380222    23.776622    -0.660795
O      9.700183     8.921410    25.232006    -0.642805
O      6.821785     8.344539    25.236679    -0.660144
O      6.440955     6.635245    23.913982    -0.639839
O     10.571005     8.791075    11.994122    -0.691197
O      9.587322     9.329680    13.902868    -0.662788
O     11.852927     9.329228     9.517244    -0.679109
O     11.855499    10.537875     7.640436    -0.769032
O      8.230045     4.347418     6.359543    -0.721454
O      8.487963     5.370465     4.412888    -0.655291
O      8.653940     1.311355    10.380347    -0.724076
O      9.062485     2.654919     8.679328    -0.684294
O      4.613921     1.474636    12.220024    -0.779224
O      5.130942     1.713645    10.112900    -0.591162
O      6.451471     2.464112     5.082026    -0.780068
O      6.186235     3.823195     3.371659    -0.636338
O     10.195027     2.461487     5.865934    -0.733281
O      9.989233     2.962026     3.721159    -0.670599
O      7.769253     1.728493     2.189177    -0.660795
O      7.022369     3.187305     0.733793    -0.642804
O      9.900767     3.764176     0.729120    -0.660144
O     10.281597     5.473470     2.051817    -0.639839

The following XYZ coordinates are in angstroms. Other properties are in atomic units.
The sperically averaged electron density of each atom fit to a function of the form exp(a - br)
eigen_1, eigen_2 and eigen_3 are the three eigenvalues of traceless quadrupole moment tensor
  atom number  atomic symbol              X              Y              Z     net charge C6 coefficient C8 coefficient C10 coefficient fluctuating dipole atomic polarizability isotropic forcefield polarizability              a              b squared Pearson coefficient          <r^3>          <r^4>         wp_QDO          m_QDO          q_QDO       dipole_x       dipole_y       dipole_z         dipole            Qxy            Qxz            Qyz     Q(x^2-y^2)  Q(3z^2 - R^2)        eigen_1        eigen_2        eigen_3 static polarizability      alpha(xx)      alpha(xy)      alpha(xz)      alpha(yy)      alpha(yz)      alpha(zz) atomic spin moment
            1             Er       8.357992       8.072136      23.362208       2.044790     104.465618 0.21176484E+04  0.65664881E+05                                14.861728                           12.447489       2.323930       2.509933                    0.999896      68.103281     152.439560       0.719923       0.274373      -1.330446       0.011805      -0.043288       0.013492       0.046854      -0.161023       0.056696      -0.100604      -0.142581      -0.270808      -0.136747      -0.122501       0.259247             18.018087      23.284750       4.970267       0.158862      12.769649       1.654546      17.999862          -0.000033
            2             Er       8.684757      10.021889      19.259093       2.189137      76.541080 0.13401189E+04  0.36923560E+05                                11.704106                            9.564070       3.202146       2.825198                    0.996695      62.779308     130.835289       0.868505       0.255961      -1.358878       0.024208      -0.011294       0.000961       0.026730      -0.117811      -0.017162       0.168153      -0.064122      -0.249033      -0.203318      -0.031164       0.234482             13.919511      14.813229       3.928749       0.398668      12.956950      -3.481869      13.988355           0.000006
            3             Er       4.739214       1.535787      14.547339       2.104671     103.378042 0.19438484E+04  0.58904050E+05                                14.581205                           11.802457       2.240184       2.499683                    0.999877      66.514730     146.408723       0.752159       0.268728      -1.339531      -0.031777       0.016782       0.004493       0.036216      -0.063060       0.043389      -0.010961       0.001597      -0.243900      -0.095775      -0.015811       0.111587             17.696820      18.817929       4.189091      -1.182221      15.083699       2.094156      19.188831           0.000047
            4             Er       8.364560       4.036579       2.603591       2.044789     104.465831 0.21176534E+04  0.65665080E+05                                14.861752                           12.447507       2.323930       2.509933                    0.999896      68.103301     152.439675       0.719922       0.274373      -1.330446      -0.011802       0.043288      -0.013491       0.046852      -0.161023       0.056695      -0.100604      -0.142580      -0.270813      -0.136747      -0.122501       0.259247             18.018119      23.284795       4.970280       0.158869      12.769676       1.654549      17.999886          -0.000037
            5             Er       8.037795       2.086826       6.706706       2.189137      76.540941 0.13401161E+04  0.36923465E+05                                11.704090                            9.564059       3.202155       2.825201                    0.996695      62.779278     130.835183       0.868506       0.255961      -1.358878      -0.024208       0.011289      -0.000960       0.026728      -0.117812      -0.017162       0.168154      -0.064122      -0.249033      -0.203319      -0.031164       0.234483             13.919492      14.813211       3.928744       0.398664      12.956932      -3.481862      13.988333           0.000005
            6             Er      11.983338      10.572928      11.418460       2.104671     103.378087 0.19438490E+04  0.58904070E+05                                14.581210                           11.802458       2.240183       2.499683                    0.999877      66.514730     146.408726       0.752159       0.268728      -1.339531       0.031777      -0.016782      -0.004493       0.036216      -0.063059       0.043390      -0.010961       0.001598      -0.243898      -0.095775      -0.015811       0.111586             17.696828      18.817933       4.189099      -1.182220      15.083708       2.094157      19.188845           0.000047
            7              H       8.174707       4.798018      11.040658       0.121758       1.050279 0.74964743E+01  0.72303901E+02                                 1.705062                            1.601148      -0.825711       2.496191                    0.999365       3.333867       9.207606       0.495181       1.282440      -0.709575      -0.002015      -0.022426      -0.035393       0.041948       0.006768      -0.003949       0.006889      -0.007056       0.035998      -0.015448       0.000631       0.014817              1.747371       1.371725       0.102474      -0.022646       1.848758       0.429716       2.021629           0.000021
            8              H       7.434660       5.292655      14.945914       0.114525       1.019171 0.71312254E+01  0.68108220E+02                                 1.674729                            1.560649      -0.991805       2.408577                    0.997733       3.470280       9.620498       0.500718       1.280788      -0.707921      -0.015107      -0.011321       0.032355       0.037460       0.005435      -0.006371       0.002836      -0.011471       0.026711      -0.014435       0.003441       0.010994              1.723219       1.459648       0.204819      -0.384803       1.576936      -0.251131       2.133072           0.000017
            9              H       5.918640       2.844735      20.198795       0.118530       1.115081 0.80013902E+01  0.78494343E+02                                 1.771306                            1.650410      -1.012189       2.404160                    0.997697       3.470928       9.689005       0.489084       1.276584      -0.709912      -0.004996      -0.031761       0.025247       0.040880       0.003357       0.001673      -0.008101      -0.016904       0.041156      -0.016326      -0.001448       0.017774              1.826007       1.448873       0.262370      -0.077756       2.269099      -0.379163       1.760048          -0.000002
           10              H       7.086590       4.547417      21.258200       0.136763       1.016388 0.71599187E+01  0.67724390E+02                                 1.621744                            1.529727      -0.819039       2.511416                    0.999719       3.124303       8.324326       0.528346       1.225606      -0.723437       0.007241      -0.004437       0.043028       0.043858       0.004383       0.003589      -0.007200      -0.006969       0.037755      -0.013560      -0.001993       0.015553              1.658591       1.317494       0.046744       0.176080       1.456547      -0.006836       2.201732          -0.000011
           11              H       5.996527       4.945665      16.776503       0.116718       1.147619 0.83119531E+01  0.82065628E+02                                 1.783943                            1.665318      -1.047520       2.384977                    0.997058       3.474170       9.630980       0.495821       1.251188      -0.715707      -0.010325       0.004212      -0.036979       0.038624       0.004035       0.005818      -0.007451      -0.010409       0.026858      -0.014004       0.000238       0.013767              1.831296       1.440871       0.073857       0.146948       1.586181      -0.028390       2.466837           0.000020
           12              H       7.173891       6.641505      17.825521       0.119879       0.982493 0.68589254E+01  0.65108773E+02                                 1.659686                            1.551085      -0.946116       2.433396                    0.998480       3.449792       9.648170       0.490542       1.315365      -0.700676       0.009953       0.032463      -0.021263       0.040063       0.005398       0.000787      -0.007943      -0.011279       0.028699      -0.013278      -0.001174       0.014453              1.713449       1.360972       0.210142      -0.073432       2.097662      -0.338544       1.681713           0.000014
           13              H       0.907830       1.240167      14.260417       0.104846       1.242133 0.92404172E+01  0.93835325E+02                                 1.882618                            1.756397      -1.253477       2.276612                    0.994576       3.700031      10.458830       0.481777       1.251945      -0.714414       0.020758       0.018408      -0.020696       0.034613      -0.000096      -0.001536      -0.008198      -0.005550       0.006326      -0.006743      -0.003448       0.010191              1.932991       2.155881       0.261670      -0.392580       1.611365      -0.329728       2.031727           0.000026
           14              H       9.369915       1.319176      13.686573       0.109686       1.088052 0.78701803E+01  0.77657222E+02                                 1.798183                            1.677189      -1.224371       2.296468                    0.994629       3.743474      10.826296       0.463125       1.340326      -0.694376      -0.009370       0.026362      -0.028076       0.039636      -0.001217      -0.002886      -0.014665       0.005511      -0.001982      -0.016652       0.003341       0.013310              1.860343       1.776552      -0.201660       0.249572       1.641070      -0.459014       2.163405           0.000017
           15              H       5.214570       8.880192      17.399682       0.127979       1.034001 0.72553418E+01  0.69896039E+02                                 1.724968                            1.601317      -1.033418       2.402464                    0.997332       3.468566       9.795416       0.479715       1.325342      -0.698853       0.011575      -0.022927       0.033767       0.042425      -0.000346       0.000227      -0.013958       0.004311       0.008683      -0.014686       0.000698       0.013989              1.794977       1.623126      -0.208264       0.234520       1.657962      -0.442668       2.103843           0.000010
           16              H      13.667411       9.031637      16.893349       0.126900       1.123008 0.81974405E+01  0.79910543E+02                                 1.710987                            1.620689      -0.837353       2.495358                    0.999393       3.210124       8.578741       0.522911       1.201579      -0.729716      -0.026417      -0.017854       0.025921       0.041092       0.006137      -0.001588      -0.011916       0.008879       0.002048      -0.015074       0.001897       0.013177              1.733075       1.875395       0.214159      -0.304419       1.523607      -0.269389       1.800223           0.000025
           17              H      12.918952       8.571090      23.462696       0.127257       0.964248 0.69093947E+01  0.66204634E+02                                 1.685100                            1.592694      -1.114085       2.364751                    0.996136       3.574870      10.294915       0.464303       1.376753      -0.687537      -0.016829      -0.009863       0.035089       0.040147       0.002077      -0.003479      -0.003978       0.015947       0.029325      -0.013672       0.001612       0.012060              1.729094       1.656880       0.051102      -0.287174       1.398920      -0.293736       2.131482          -0.000007
           18              H       4.496255       8.786418      23.286129       0.117383       1.093827 0.78783840E+01  0.77616576E+02                                 1.790170                            1.666264      -1.312973       2.259557                    0.994016       3.711172      10.660709       0.470443       1.321544      -0.698104       0.022933      -0.001608       0.030505       0.038197       0.000974       0.005423       0.002853       0.010479       0.013299      -0.008113      -0.001541       0.009654              1.855871       1.925931      -0.170963       0.446720       1.446037      -0.318727       2.195645          -0.000008
           19              H      12.518487       9.831250      19.676882       0.105323       1.138304 0.82882557E+01  0.82271868E+02                                 1.809416                            1.689213      -1.070510       2.364883                    0.996824       3.637926      10.314822       0.477948       1.291032      -0.705816      -0.019575       0.014673      -0.028812       0.037797       0.000163       0.000869      -0.011202       0.009923       0.031674      -0.015143      -0.000335       0.015477              1.862797       1.968600      -0.198068       0.401900       1.502064      -0.268706       2.117727           0.000012
           20              H      14.807949       9.913755      19.463963       0.103544       1.197431 0.87031188E+01  0.86977747E+02                                 1.832581                            1.700362      -1.084546       2.354514                    0.996305       3.618011      10.112259       0.491964       1.245774      -0.716018       0.014297       0.011916      -0.030284       0.035546      -0.001424       0.000502      -0.007290       0.013746       0.020458      -0.013051       0.003394       0.009657              1.897539       1.790895       0.064870      -0.407521       1.441765      -0.252335       2.459958           0.000011
           21              H      10.422811       7.855055       0.903610       0.119179       1.045570 0.72938982E+01  0.70476176E+02                                 1.735065                            1.601118      -1.262797       2.283223                    0.994366       3.652019      10.384300       0.480956       1.318009      -0.698676      -0.001828      -0.037343       0.014846       0.040228       0.002790       0.008092      -0.005405      -0.011032       0.003251      -0.012936       0.003589       0.009347              1.815088       1.414741       0.006270       0.064803       2.469113      -0.332954       1.561409          -0.000007
           22              H       4.976592       2.625050      24.078085       0.112239       1.120071 0.82508624E+01  0.80590140E+02                                 1.697235                            1.615832      -0.977966       2.410437                    0.998421       3.338491       8.940775       0.528444       1.186655      -0.731744      -0.020749       0.009372      -0.029108       0.036954       0.001096       0.009210      -0.009723      -0.012081       0.007313      -0.014900       0.000033       0.014866              1.718584       1.579888      -0.047145       0.379914       1.601829      -0.105995       1.974035          -0.000013
           23              H       4.007525       6.612171       0.802343       0.123646       1.095462 0.80467963E+01  0.77698109E+02                                 1.644764                            1.576274      -0.936144       2.442056                    0.998774       3.182156       8.329410       0.547831       1.157902      -0.740114       0.023634       0.028364       0.012446       0.038961       0.006299      -0.001275       0.013263      -0.005535      -0.007893      -0.014817      -0.000678       0.015496              1.652778       1.757126       0.319616       0.091128       1.726662       0.177135       1.474546          -0.000034
           24              H       4.121279       5.701309      24.270232       0.119253       1.124963 0.82238292E+01  0.80499412E+02                                 1.728770                            1.634265      -0.866155       2.470619                    0.999157       3.315171       8.974710       0.513790       1.217874      -0.724849       0.010405      -0.024777      -0.026999       0.038094       0.003728      -0.002269       0.015512      -0.001907      -0.006194      -0.016719       0.001002       0.015717              1.772164       1.630024      -0.239956      -0.278716       1.811658       0.346387       1.874811          -0.000013
           25              H       8.547845       7.310697      14.925141       0.121758       1.050281 0.74964953E+01  0.72304161E+02                                 1.705065                            1.601151      -0.825715       2.496189                    0.999365       3.333870       9.207621       0.495181       1.282441      -0.709575       0.002015       0.022426       0.035393       0.041948       0.006768      -0.003949       0.006889      -0.007057       0.035999      -0.015448       0.000631       0.014817              1.747374       1.371727       0.102475      -0.022646       1.848762       0.429718       2.021634           0.000022
           26              H       9.287892       6.816060      11.019885       0.114525       1.019175 0.71312629E+01  0.68108687E+02                                 1.674735                            1.560654      -0.991809       2.408575                    0.997733       3.470290       9.620542       0.500717       1.280790      -0.707920       0.015107       0.011321      -0.032355       0.037460       0.005435      -0.006372       0.002836      -0.011471       0.026711      -0.014435       0.003441       0.010994              1.723226       1.459653       0.204820      -0.384806       1.576942      -0.251133       2.133082           0.000016
           27              H      10.803912       9.263980       5.767004       0.118530       1.115080 0.80013825E+01  0.78494271E+02                                 1.771307                            1.650411      -1.012185       2.404162                    0.997697       3.470928       9.689014       0.489083       1.276587      -0.709911       0.004996       0.031761      -0.025247       0.040879       0.003356       0.001673      -0.008101      -0.016904       0.041156      -0.016326      -0.001448       0.017774              1.826008       1.448874       0.262370      -0.077756       2.269101      -0.379163       1.760050          -0.000002
           28              H       9.635962       7.561298       4.707599       0.136764       1.016386 0.71599046E+01  0.67724240E+02                                 1.621744                            1.529727      -0.819036       2.511417                    0.999719       3.124301       8.324326       0.528345       1.225608      -0.723436      -0.007241       0.004437      -0.043028       0.043858       0.004383       0.003589      -0.007201      -0.006968       0.037754      -0.013560      -0.001993       0.015553              1.658591       1.317494       0.046744       0.176080       1.456547      -0.006836       2.201732          -0.000012
           29              H      10.726025       7.163050       9.189296       0.116718       1.147620 0.83119635E+01  0.82065766E+02                                 1.783945                            1.665320      -1.047520       2.384977                    0.997058       3.474173       9.630994       0.495821       1.251189      -0.715707       0.010325      -0.004212       0.036979       0.038624       0.004034       0.005818      -0.007451      -0.010409       0.026858      -0.014004       0.000238       0.013767              1.831298       1.440872       0.073857       0.146948       1.586183      -0.028390       2.466841           0.000020
           30              H       9.548661       5.467210       8.140278       0.119879       0.982494 0.68589290E+01  0.65108813E+02                                 1.659686                            1.551085      -0.946117       2.433396                    0.998480       3.449793       9.648172       0.490542       1.315365      -0.700676      -0.009953      -0.032463       0.021263       0.040063       0.005398       0.000787      -0.007943      -0.011279       0.028699      -0.013278      -0.001174       0.014453              1.713449       1.360972       0.210142      -0.073432       2.097662      -0.338544       1.681713           0.000014
           31              H      15.814722      10.868548      11.705382       0.104847       1.242129 0.92403826E+01  0.93834912E+02                                 1.882617                            1.756396      -1.253473       2.276615                    0.994576       3.700025      10.458819       0.481776       1.251947      -0.714414      -0.020758      -0.018408       0.020696       0.034614      -0.000096      -0.001536      -0.008198      -0.005551       0.006326      -0.006743      -0.003448       0.010191              1.932989       2.155879       0.261670      -0.392580       1.611364      -0.329727       2.031725           0.000026
           32              H       7.352637      10.789539      12.279226       0.109687       1.088051 0.78701706E+01  0.77657100E+02                                 1.798181                            1.677187      -1.224371       2.296468                    0.994629       3.743472      10.826287       0.463126       1.340325      -0.694376       0.009370      -0.026362       0.028076       0.039636      -0.001217      -0.002886      -0.014666       0.005511      -0.001982      -0.016652       0.003341       0.013311              1.860341       1.776551      -0.201660       0.249572       1.641069      -0.459013       2.163403           0.000018
           33              H      11.507982       3.228523       8.566117       0.127979       1.034001 0.72553459E+01  0.69896072E+02                                 1.724967                            1.601316      -1.033420       2.402463                    0.997332       3.468566       9.795408       0.479716       1.325340      -0.698854      -0.011575       0.022927      -0.033767       0.042425      -0.000346       0.000227      -0.013958       0.004311       0.008684      -0.014686       0.000698       0.013989              1.794976       1.623124      -0.208264       0.234519       1.657961      -0.442667       2.103842           0.000010
           34              H       3.055141       3.077078       9.072450       0.126900       1.122996 0.81973270E+01  0.79909114E+02                                 1.710971                            1.620675      -0.837344       2.495362                    0.999393       3.210105       8.578657       0.522915       1.201575      -0.729717       0.026417       0.017854      -0.025921       0.041092       0.006138      -0.001588      -0.011915       0.008879       0.002048      -0.015074       0.001896       0.013177              1.733059       1.875377       0.214156      -0.304415       1.523594      -0.269385       1.800206           0.000025
           35              H       3.803600       3.537625       2.503103       0.127257       0.964246 0.69093751E+01  0.66204401E+02                                 1.685098                            1.592692      -1.114082       2.364753                    0.996136       3.574865      10.294898       0.464303       1.376754      -0.687537       0.016829       0.009863      -0.035089       0.040147       0.002077      -0.003479      -0.003978       0.015946       0.029325      -0.013672       0.001612       0.012060              1.729092       1.656878       0.051102      -0.287174       1.398919      -0.293735       2.131479          -0.000007
           36              H      12.226297       3.322297       2.679670       0.117383       1.093829 0.78783965E+01  0.77616731E+02                                 1.790172                            1.666265      -1.312972       2.259557                    0.994016       3.711174      10.660717       0.470443       1.321544      -0.698104      -0.022933       0.001608      -0.030505       0.038197       0.000974       0.005423       0.002853       0.010479       0.013299      -0.008113      -0.001541       0.009654              1.855873       1.925933      -0.170963       0.446721       1.446038      -0.318727       2.195647          -0.000009
           37              H       4.204065       2.277465       6.288917       0.105323       1.138303 0.82882532E+01  0.82271836E+02                                 1.809415                            1.689213      -1.070507       2.364884                    0.996824       3.637925      10.314818       0.477948       1.291032      -0.705816       0.019575      -0.014673       0.028812       0.037797       0.000163       0.000869      -0.011202       0.009922       0.031673      -0.015142      -0.000335       0.015477              1.862797       1.968600      -0.198068       0.401899       1.502064      -0.268706       2.117726           0.000012
           38              H       1.914603       2.194960       6.501836       0.103544       1.197437 0.87031818E+01  0.86978583E+02                                 1.832592                            1.700372      -1.084552       2.354511                    0.996305       3.618025      10.112329       0.491961       1.245779      -0.716017      -0.014296      -0.011915       0.030284       0.035546      -0.001425       0.000502      -0.007290       0.013747       0.020459      -0.013051       0.003394       0.009657              1.897551       1.790906       0.064871      -0.407524       1.441773      -0.252337       2.459974           0.000010
           39              H       6.299741       4.253660      25.062189       0.119180       1.045567 0.72938767E+01  0.70475916E+02                                 1.735062                            1.601116      -1.262793       2.283225                    0.994366       3.652013      10.384279       0.480956       1.318009      -0.698676       0.001828       0.037343      -0.014847       0.040228       0.002790       0.008092      -0.005405      -0.011032       0.003251      -0.012936       0.003589       0.009347              1.815085       1.414738       0.006270       0.064803       2.469109      -0.332954       1.561407          -0.000007
           40              H      11.745960       9.483665       1.887714       0.112239       1.120068 0.82508407E+01  0.80589908E+02                                 1.697236                            1.615833      -0.977960       2.410441                    0.998422       3.338488       8.940778       0.528442       1.186659      -0.731743       0.020749      -0.009372       0.029108       0.036954       0.001096       0.009210      -0.009723      -0.012081       0.007313      -0.014900       0.000033       0.014866              1.718585       1.579889      -0.047145       0.379915       1.601829      -0.105995       1.974036          -0.000013
           41              H      12.715027       5.496544      25.163456       0.123647       1.095447 0.80466509E+01  0.77696281E+02                                 1.644742                            1.576255      -0.936137       2.442060                    0.998774       3.182132       8.329299       0.547838       1.157894      -0.740116      -0.023634      -0.028364      -0.012446       0.038962       0.006299      -0.001274       0.013264      -0.005535      -0.007892      -0.014817      -0.000679       0.015496              1.652756       1.757101       0.319609       0.091126       1.726639       0.177131       1.474528          -0.000034
           42              H      12.601273       6.407406       1.695567       0.119253       1.124966 0.82238639E+01  0.80499871E+02                                 1.728777                            1.634271      -0.866156       2.470618                    0.999157       3.315178       8.974748       0.513787       1.217877      -0.724848      -0.010405       0.024777       0.026999       0.038094       0.003728      -0.002269       0.015512      -0.001908      -0.006194      -0.016719       0.001002       0.015717              1.772171       1.630030      -0.239958      -0.278718       1.811664       0.346389       1.874819          -0.000014
           43              C       6.924226       3.532199      13.007567       0.675927      21.981904 0.22490545E+03  0.45566919E+04                                 7.356917                            5.401730      -0.189818       2.012456                    0.999066      21.525038      60.531919       0.621383       0.486516      -1.007336      -0.039085      -0.061005      -0.000151       0.072452      -0.068948       0.067485      -0.039244       0.081240       0.077934      -0.093018      -0.034208       0.127225              8.828912       6.935035       3.286359      -1.755389      11.826487       1.034515       7.725216           0.000046
           44              C       7.677362       4.843921      13.009904      -0.029695      37.323304 0.43045088E+03  0.99959964E+04                                 9.619041                            6.833795       0.078015       2.031608                    0.999260      26.905223      74.443580       0.648294       0.406847      -1.080983       0.023195       0.044684      -0.001487       0.050368      -0.004925      -0.011994       0.001718       0.008225       0.008998      -0.010509      -0.005324       0.015833             11.977337       8.063060       5.993754      -1.223534      17.693474       0.939508      10.175479           0.000034
           45              C       8.246413       5.301166      11.820151      -0.108467      33.161603 0.41847400E+03  0.97551738E+04                                 8.987965                            6.839320       0.138026       2.017935                    0.999709      29.046071      83.435976       0.626832       0.419168      -1.061333       0.004885       0.013429       0.012224       0.018805      -0.001638       0.001582       0.023294      -0.007218       0.059441      -0.020634      -0.012833       0.033468             10.392643       7.152838       4.475479      -1.684821      14.355748      -0.078892       9.669342           0.000043
           46              C       7.807505       5.601431      14.152139      -0.105996      34.162845 0.42230313E+03  0.98823335E+04                                 9.223165                            6.921426       0.040700       1.987424                    0.999686      29.204383      84.482860       0.615280       0.425401      -1.055771       0.009639       0.011613      -0.022173       0.026822       0.000955      -0.017310      -0.007792       0.013188       0.058893      -0.018823      -0.011278       0.030101             10.727733       6.928000       4.415711      -1.006281      15.084000       1.318553      10.171199           0.000042
           47              C       5.136926       2.613796      17.663754       0.701820      23.741355 0.23562006E+03  0.48412147E+04                                 7.803274                            5.580072      -0.440590       1.926651                    0.998491      21.881218      62.452982       0.601541       0.495563      -1.000310      -0.023988      -0.074310      -0.039379       0.087454      -0.087711      -0.025895      -0.014020       0.098637      -0.143467      -0.091570      -0.034334       0.125904              9.429194       6.090168       3.365582       1.528957      11.258417       1.112223      10.938996           0.000053
           48              C       5.860298       3.719389      18.371322      -0.048298      37.907065 0.43829614E+03  0.10235163E+05                                 9.721275                            6.904319       0.102265       2.037255                    0.999312      27.259849      75.899817       0.643093       0.407855      -1.079162       0.036399       0.040077       0.020704       0.057963      -0.009240       0.002589      -0.005768      -0.018474       0.005134      -0.013923      -0.001253       0.015176             12.000827       7.445607       5.053512       2.700196      15.789776       2.505954      12.767099           0.000013
           49              C       6.175443       3.601922      19.722063      -0.095231      33.176059 0.42009501E+03  0.98083108E+04                                 9.017695                            6.881049       0.072268       1.999794                    0.999678      28.986059      83.492179       0.620678       0.422662      -1.058498       0.014642       0.018587      -0.005739       0.024347      -0.011071      -0.010987      -0.018452      -0.035792       0.040626      -0.033545       0.002716       0.030829             10.327619       6.498457       3.499882       2.276210      12.639458       1.661818      11.844941          -0.000023
           50              C       6.876489       4.623625      20.356407      -0.079658      31.636520 0.39812173E+03  0.91461748E+04                                 8.695953                            6.669416       0.128888       2.029179                    0.999684      28.058101      79.453991       0.636343       0.418978      -1.063729      -0.013001       0.000644      -0.014880       0.019770      -0.012375      -0.002921      -0.005239       0.009369       0.063975      -0.024670       0.002553       0.022117              9.950851       6.305304       3.751079       1.616738      13.348202       1.255438      10.199046          -0.000026
           51              C       6.225956       4.861212      17.675179      -0.107198      33.903968 0.42275363E+03  0.98901471E+04                                 9.140092                            6.891840       0.045244       1.986438                    0.999690      29.263395      84.492068       0.621407       0.421322      -1.058891       0.007906      -0.003879       0.027236       0.028624      -0.010975       0.006776      -0.003000       0.007705       0.071799      -0.023646      -0.002335       0.025981             10.566996       6.570342       4.033901       1.553640      14.212202       1.167964      10.918442           0.000016
           52              C       6.929452       5.881301      18.301993      -0.110121      33.885270 0.42946705E+03  0.10076644E+05                                 9.141074                            6.953773       0.128778       2.016308                    0.999732      29.121837      83.928256       0.618269       0.422224      -1.059398      -0.006566      -0.015005       0.011417       0.019965       0.002104      -0.011577      -0.017042      -0.015536      -0.020155      -0.021870      -0.001884       0.023754             10.533769       6.546641       3.458725       2.355653      12.775257       1.888103      12.279409           0.000008
           53              C       7.266440       5.760413      19.647541      -0.015257      36.060772 0.42449615E+03  0.98207029E+04                                 9.413870                            6.803216       0.156193       2.063422                    0.999366      26.573528      73.320787       0.647517       0.408871      -1.079944      -0.030174      -0.034126      -0.020132       0.049803      -0.007163      -0.010758      -0.007096       0.010249       0.016845      -0.017503       0.002625       0.014878             11.483166       7.382956       4.812533       2.752802      14.777569       2.503337      12.288972           0.000006
           54              C       8.057214       6.844611      20.325508       0.693460      21.596532 0.22508468E+03  0.45641115E+04                                 7.310022                            5.439573      -0.281558       1.990030                    0.998515      21.358928      60.213752       0.612747       0.492964      -1.003392       0.053657       0.052716       0.025379       0.079386      -0.084411      -0.026371      -0.011669       0.121798      -0.142266      -0.092018      -0.037667       0.129685              8.625728       5.979899       3.109710       1.299387       9.838234       1.142273      10.059051           0.000024
           55              C       7.313627      10.087899      16.287047       0.691489      23.146574 0.22456672E+03  0.45647656E+04                                 7.655333                            5.448645      -0.356319       1.957964                    0.998789      21.757219      62.021122       0.607813       0.495750      -0.998955       0.079389      -0.015234       0.002517       0.080876      -0.035768      -0.041750       0.058721      -0.148966      -0.049071      -0.090017      -0.033360       0.123377              9.211352      12.373303       0.797655       0.734949       6.013615      -2.696965       9.247139           0.000053
           56              C       5.874106      10.057274      15.875230      -0.035141      37.094578 0.43119997E+03  0.10026740E+05                                 9.587606                            6.854505       0.137346       2.053442                    0.999333      26.912117      74.731030       0.644645       0.408606      -1.078849      -0.050142      -0.002133      -0.014495       0.052239      -0.005582      -0.011358      -0.004583      -0.021894      -0.003576      -0.019675       0.006412       0.013263             11.718549      18.013018      -0.113651       2.292381       6.802054      -3.241152      10.340575           0.000027
           57              C       5.448122      10.777119      14.782070      -0.091646      33.969443 0.41584340E+03  0.97136766E+04                                 9.228640                            6.882715      -0.024351       1.970207                    0.999547      29.199139      84.959981       0.613806       0.427190      -1.052499      -0.025239      -0.002430       0.014263       0.029092       0.004066      -0.022040       0.010620      -0.029049       0.007758      -0.032419       0.009667       0.022752             10.765689      15.688683      -1.050219       2.319662       6.490782      -3.187341      10.117602           0.000038
           58              C      14.809029      10.840247      14.441918      -0.123601      34.840782 0.44454180E+03  0.10547313E+05                                 9.378834                            7.108729       0.059080       1.991103                    0.999637      29.731139      86.877531       0.605584       0.426288      -1.054196       0.011262       0.011305       0.026434       0.030877      -0.018017      -0.003068      -0.016668      -0.028403       0.002800      -0.027487      -0.001990       0.029477             10.865248      16.847640      -0.425700       1.277865       6.395021      -2.804379       9.353083           0.000035
           59              C       4.933653       9.381866      16.668485      -0.088665      33.358109 0.42554037E+03  0.99658220E+04                                 9.083084                            6.950201       0.052943       2.000231                    0.999561      28.770174      82.951584       0.614396       0.425682      -1.056793      -0.010335       0.016359      -0.014999       0.024483      -0.011504      -0.000403      -0.003675      -0.035785       0.028057      -0.026006       0.008049       0.017956             10.404409      14.924029      -0.281300       0.940212       6.693742      -3.031445       9.595454           0.000017
           60              C      14.294692       9.464455      16.358713      -0.092584      31.826094 0.39585464E+03  0.90865075E+04                                 8.708198                            6.631299       0.169129       2.038801                    0.999726      28.287399      80.225225       0.640549       0.416575      -1.064628       0.016358       0.018746       0.000107       0.024880       0.007238      -0.019955      -0.004558      -0.015351       0.008467      -0.024284       0.002447       0.021837             10.006876      13.747493      -1.324441       2.489816       6.469401      -3.189265       9.803733           0.000038
           61              C      13.878736      10.193059      15.250493      -0.010380      37.119356 0.42079998E+03  0.97232813E+04                                 9.609627                            6.774901       0.049603       2.028507                    0.999243      26.613989      73.618481       0.648048       0.409036      -1.078797       0.043413       0.007129       0.023443       0.049850       0.001958      -0.003306       0.009053      -0.003066       0.015036      -0.009737      -0.001973       0.011709             11.988840      18.773982      -1.798944       3.245532       6.895912      -3.440987      10.296627           0.000031
           62              C      12.441736      10.384359      14.926440       0.637470      23.166889 0.23599860E+03  0.48384213E+04                                 7.598953                            5.509414      -0.177720       2.007443                    0.999261      22.062635      62.373440       0.619411       0.482317      -1.009714      -0.057481       0.002547      -0.027503       0.063773       0.059241      -0.003206       0.008204      -0.228357      -0.095977      -0.112953      -0.031969       0.144922              9.242014      13.906059      -1.367494       1.730890       4.523042      -0.884724       9.296943           0.000051
           63              C      10.975395       9.013134      21.683000       0.701576      21.578923 0.22545198E+03  0.45900737E+04                                 7.392660                            5.495874      -0.443735       1.935925                    0.998114      21.657655      61.909993       0.598811       0.502401      -0.995024      -0.077429       0.009645       0.003435       0.078103      -0.006971       0.001133       0.082612      -0.166010       0.081344      -0.097107      -0.036555       0.133662              8.753031      13.146954       0.444781      -0.152829       5.483935      -2.137814       7.628203           0.000022
           64              C      12.479972       9.160244      21.588485      -0.019896      36.644849 0.42537864E+03  0.98529684E+04                                 9.519095                            6.805905       0.159458       2.063826                    0.999352      26.677012      73.815383       0.647571       0.408345      -1.079553       0.048081       0.012674      -0.000641       0.049727      -0.008736      -0.004793      -0.007801      -0.038091      -0.026565      -0.020348      -0.006292       0.026641             11.680876      19.037404       0.258375      -0.272132       5.362414      -2.014400      10.642811          -0.000011
           65              C      13.295238       8.851135      22.659574      -0.081881      32.666806 0.41711982E+03  0.97392742E+04                                 9.005822                            6.907038      -0.018614       1.983305                    0.999353      28.669318      83.074260       0.611626       0.428898      -1.052711       0.015393       0.009773      -0.016166       0.024369       0.009204      -0.011477       0.011146      -0.032540       0.011401      -0.027163       0.005656       0.021508             10.345108      15.590497      -0.643828       0.750651       5.137893      -1.919459      10.306933          -0.000037
           66              C      14.670856       8.955573      22.544026      -0.071817      32.677765 0.41296349E+03  0.96320775E+04                                 9.054004                            6.905422      -0.130051       1.947663                    0.999172      28.715676      83.559680       0.606454       0.433012      -1.048680      -0.015673       0.013467      -0.012168       0.023981      -0.001277       0.019973       0.020420      -0.041301      -0.021319      -0.036041       0.000480       0.035561             10.428248      15.194899      -0.108861      -1.116083       5.114160      -2.060529      10.975684          -0.000044
           67              C      13.058556       9.586121      20.393798      -0.124429      34.146078 0.43590274E+03  0.10281913E+05                                 9.171259                            6.988797       0.051040       1.981471                    0.999719      29.791239      86.528518       0.617981       0.420191      -1.059009       0.015681       0.009285       0.023497       0.029736      -0.011127       0.018344      -0.014609      -0.005905       0.036577      -0.020212      -0.011975       0.032187             10.475807      15.502844      -0.083249      -1.436949       5.397629      -2.066722      10.526947          -0.000011
           68              C      14.430482       9.645994      20.270720      -0.119603      34.337000 0.43326687E+03  0.10206170E+05                                 9.226954                            6.986189       0.024487       1.974914                    0.999714      29.712153      86.294384       0.615520       0.422432      -1.057403      -0.010973       0.000271       0.025489       0.027752       0.000098      -0.021135      -0.010552      -0.009760       0.057576      -0.025706      -0.006187       0.031893             10.570309      15.675546      -0.767396       0.101151       5.208052      -1.864758      10.827329          -0.000019
           69              C      15.260318       9.307109      21.344146      -0.027049      36.319171 0.42297593E+03  0.97754038E+04                                 9.422993                            6.762792       0.194301       2.074581                    0.999381      26.628465      73.401069       0.653611       0.405478      -1.082346      -0.049529       0.000871       0.002339       0.049591      -0.001808       0.003362       0.001215      -0.009157       0.035511      -0.011378      -0.001019       0.012397             11.499356      18.345206      -0.536463      -0.751646       5.182386      -1.911122      10.970475          -0.000007
           70              C       6.049539       9.380755      21.218472       0.682907      22.778807 0.23090573E+03  0.47189586E+04                                 7.558363                            5.505582      -0.286352       1.977794                    0.998894      21.820028      62.047836       0.608824       0.492270      -1.002293       0.066068       0.006842      -0.011746       0.067452      -0.011294       0.008441       0.055982      -0.222749      -0.006047      -0.112250      -0.023185       0.135435              9.014722      12.793057      -0.361772      -0.429025       4.419793      -1.264920       9.831317           0.000016
           71              C       9.686370      10.096029      24.755273       0.597692      23.313188 0.25392273E+03  0.52848751E+04                                 7.580026                            5.666798      -0.056467       2.035863                    0.999586      22.549454      63.554296       0.620537       0.474248      -1.017277      -0.043954      -0.026129      -0.005677       0.051448      -0.059206      -0.089209      -0.011749       0.094575       0.053803      -0.110041      -0.015669       0.125710              9.109662       8.128132       3.263970       3.519908      10.882479       1.643596       8.318374          -0.000012
           72              C      10.558407      11.141644      25.376635      -0.007472      35.874328 0.41988258E+03  0.97096924E+04                                 9.417024                            6.794012       0.085856       2.040940                    0.999235      26.671657      74.128172       0.642499       0.412246      -1.075260       0.018917       0.028208       0.022409       0.040690      -0.007228       0.001563      -0.005523       0.006468      -0.011708      -0.009246      -0.001931       0.011177             11.569471       9.252620       4.373762       4.383310      15.430878       1.999823      10.024915          -0.000021
           73              C      10.456728       8.711468       0.541127      -0.109661      34.109676 0.44065030E+03  0.10432030E+05                                 9.262810                            7.103800      -0.073569       1.951539                    0.999457      29.548354      86.248694       0.602438       0.429456      -1.052246       0.000308       0.019614      -0.009064       0.021609       0.002538      -0.007538      -0.015482      -0.016540      -0.023545      -0.018476      -0.003471       0.021947             10.661009       8.314880       2.610965       3.892728      13.756686       0.963998       9.911462          -0.000038
           74              C       5.467658       2.420632      24.840961      -0.115670      33.114787 0.42147187E+03  0.98403721E+04                                 8.952174                            6.852407       0.048242       1.983699                    0.999700      29.277511      84.103904       0.627934       0.417781      -1.062454       0.006478       0.001838       0.025354       0.026233      -0.006588       0.017220      -0.010992       0.020121       0.030270      -0.019228      -0.009387       0.028615             10.321544       7.433223       3.182298       2.851463      14.978566       1.123199       8.552842          -0.000048
           75              C       6.082687       7.375765      24.824862       0.582953      23.689026 0.26809324E+03  0.56698816E+04                                 7.714124                            5.861927      -0.239096       1.965619                    0.999168      23.317383      66.776714       0.602548       0.480647      -1.011405       0.045981      -0.008743      -0.000960       0.046814      -0.038536       0.074184      -0.040886      -0.095981       0.064220      -0.104141      -0.004256       0.108397              9.161456      12.429610       1.444928      -3.503385       6.855997       0.633094       8.198761           0.000007
           76              C       4.722079       7.222974      25.461543      -0.004262      35.043494 0.43936205E+03  0.10299810E+05                                 9.374770                            7.033470       0.062474       2.039497                    0.999159      26.869540      75.760389       0.618802       0.422229      -1.066376      -0.031531      -0.005034       0.025300       0.040738      -0.002474       0.013589       0.000314      -0.014630      -0.013920      -0.018547       0.007682       0.010866             11.291791      15.945966       1.009886      -5.248911       7.669983       1.299373      10.259424          -0.000020
           77              C       3.436729       5.951764       0.482445      -0.105230      30.581892 0.40218371E+03  0.92770445E+04                                 8.483289                            6.697455       0.213212       2.046978                    0.999727      28.607833      81.578763       0.634884       0.418241      -1.062582      -0.016900      -0.012762      -0.008373       0.022773       0.010362       0.014395      -0.002595      -0.019355      -0.006363      -0.022976       0.006752       0.016223              9.588538      12.760200       0.146840      -4.009637       6.998035       1.710247       9.007380          -0.000035
           78              C       3.849677       6.265811      24.957028      -0.118904      31.066379 0.42824526E+03  0.10047585E+05                                 8.618660                            6.950445       0.121362       2.014290                    0.999684      29.218014      84.389166       0.617125       0.423023      -1.058184      -0.009667       0.008803       0.018400       0.022572      -0.011746      -0.002307       0.011151      -0.027571       0.013900      -0.020559      -0.002241       0.022800              9.611032      13.078273       0.755067      -3.304189       7.583066       1.255057       8.171757          -0.000036
           79              C       9.798326       8.576516      12.958232       0.675927      21.981914 0.22490556E+03  0.45566954E+04                                 7.356922                            5.401733      -0.189821       2.012456                    0.999066      21.525054      60.532002       0.621383       0.486516      -1.007336       0.039085       0.061005       0.000151       0.072452      -0.068948       0.067485      -0.039244       0.081241       0.077934      -0.093017      -0.034208       0.127225              8.828918       6.935039       3.286361      -1.755390      11.826495       1.034517       7.725221           0.000047
           80              C       9.045190       7.264794      12.955895      -0.029696      37.323383 0.43045184E+03  0.99960250E+04                                 9.619057                            6.833805       0.078013       2.031607                    0.999260      26.905251      74.443697       0.648293       0.406848      -1.080983      -0.023197      -0.044683       0.001487       0.050368      -0.004925      -0.011994       0.001718       0.008223       0.008997      -0.010509      -0.005324       0.015833             11.977359       8.063073       5.993768      -1.223536      17.693509       0.939512      10.175495           0.000032
           81              C       8.476139       6.807549      14.145648      -0.108463      33.161461 0.41847187E+03  0.97551103E+04                                 8.987933                            6.839297       0.138031       2.017937                    0.999709      29.046002      83.435682       0.626834       0.419168      -1.061334      -0.004885      -0.013429      -0.012224       0.018805      -0.001639       0.001582       0.023293      -0.007221       0.059442      -0.020633      -0.012834       0.033467             10.392603       7.152811       4.475456      -1.684813      14.355686      -0.078884       9.669314           0.000045
           82              C       8.915047       6.507284      11.813660      -0.105992      34.162771 0.42230188E+03  0.98822973E+04                                 9.223152                            6.921414       0.040702       1.987425                    0.999686      29.204347      84.482740       0.615281       0.425400      -1.055771      -0.009639      -0.011613       0.022173       0.026822       0.000955      -0.017311      -0.007792       0.013186       0.058892      -0.018822      -0.011280       0.030101             10.727718       6.927992       4.415705      -1.006282      15.083975       1.318547      10.171188           0.000044
           83              C      11.585626       9.494919       8.302045       0.701820      23.741339 0.23561982E+03  0.48412092E+04                                 7.803273                            5.580071      -0.440591       1.926651                    0.998491      21.881211      62.452974       0.601541       0.495563      -1.000310       0.023989       0.074310       0.039379       0.087454      -0.087711      -0.025895      -0.014020       0.098637      -0.143467      -0.091570      -0.034334       0.125904              9.429194       6.090168       3.365583       1.528958      11.258417       1.112225      10.938996           0.000054
           84              C      10.862254       8.389326       7.594477      -0.048300      37.907170 0.43829737E+03  0.10235200E+05                                 9.721299                            6.904333       0.102259       2.037253                    0.999312      27.259889      75.900011       0.643091       0.407855      -1.079162      -0.036399      -0.040077      -0.020704       0.057962      -0.009239       0.002589      -0.005768      -0.018474       0.005135      -0.013923      -0.001253       0.015176             12.000860       7.445626       5.053528       2.700207      15.789819       2.505968      12.767136           0.000011
           85              C      10.547109       8.506793       6.243736      -0.095231      33.176076 0.42009521E+03  0.98083182E+04                                 9.017705                            6.881055       0.072268       1.999794                    0.999678      28.986062      83.492245       0.620677       0.422662      -1.058498      -0.014641      -0.018587       0.005738       0.024347      -0.011071      -0.010986      -0.018452      -0.035793       0.040627      -0.033545       0.002716       0.030829             10.327630       6.498463       3.499887       2.276213      12.639472       1.661821      11.844955          -0.000026
           86              C       9.846063       7.485090       5.609392      -0.079658      31.636566 0.39812241E+03  0.91461953E+04                                 8.695966                            6.669424       0.128888       2.029179                    0.999684      28.058120      79.454100       0.636342       0.418978      -1.063728       0.013001      -0.000645       0.014880       0.019770      -0.012375      -0.002921      -0.005240       0.009369       0.063975      -0.024670       0.002553       0.022117              9.950866       6.305313       3.751086       1.616742      13.348225       1.255443      10.199061          -0.000025
           87              C      10.496596       7.247503       8.290620      -0.107197      33.903978 0.42275373E+03  0.98901508E+04                                 9.140096                            6.891842       0.045243       1.986438                    0.999690      29.263401      84.492118       0.621407       0.421322      -1.058891      -0.007906       0.003879      -0.027236       0.028624      -0.010975       0.006776      -0.003000       0.007705       0.071800      -0.023646      -0.002336       0.025982             10.567001       6.570345       4.033903       1.553642      14.212208       1.167966      10.918451           0.000018
           88              C       9.793100       6.227414       7.663806      -0.110121      33.885296 0.42946739E+03  0.10076655E+05                                 9.141082                            6.953778       0.128777       2.016307                    0.999732      29.121849      83.928327       0.618269       0.422224      -1.059398       0.006566       0.015005      -0.011417       0.019965       0.002104      -0.011576      -0.017042      -0.015536      -0.020155      -0.021870      -0.001884       0.023754             10.533779       6.546646       3.458729       2.355656      12.775270       1.888106      12.279421           0.000006
           89              C       9.456112       6.348302       6.318258      -0.015257      36.060812 0.42449665E+03  0.98207183E+04                                 9.413880                            6.803222       0.156190       2.063421                    0.999366      26.573545      73.320870       0.647517       0.408871      -1.079944       0.030174       0.034126       0.020132       0.049803      -0.007163      -0.010758      -0.007096       0.010250       0.016846      -0.017503       0.002625       0.014879             11.483179       7.382964       4.812540       2.752807      14.777588       2.503343      12.288985           0.000007
           90              C       8.665338       5.264104       5.640291       0.693461      21.596523 0.22508457E+03  0.45641083E+04                                 7.310019                            5.439571      -0.281558       1.990030                    0.998515      21.358918      60.213707       0.612747       0.492964      -1.003392      -0.053657      -0.052716      -0.025379       0.079386      -0.084412      -0.026371      -0.011670       0.121798      -0.142266      -0.092019      -0.037667       0.129685              8.625725       5.979897       3.109709       1.299387       9.838232       1.142274      10.059046           0.000024
           91              C       9.408925       2.020816       9.678752       0.691489      23.146567 0.22456666E+03  0.45647640E+04                                 7.655332                            5.448644      -0.356319       1.957964                    0.998789      21.757214      62.021102       0.607813       0.495750      -0.998955      -0.079389       0.015234      -0.002516       0.080877      -0.035768      -0.041750       0.058721      -0.148966      -0.049069      -0.090017      -0.033360       0.123377              9.211350      12.373297       0.797655       0.734948       6.013615      -2.696965       9.247137           0.000054
           92              C      10.848446       2.051441      10.090569      -0.035140      37.094562 0.43119983E+03  0.10026736E+05                                 9.587602                            6.854504       0.137348       2.053443                    0.999333      26.912112      74.731012       0.644645       0.408606      -1.078849       0.050142       0.002133       0.014496       0.052239      -0.005582      -0.011358      -0.004583      -0.021894      -0.003576      -0.019675       0.006412       0.013263             11.718543      18.013004      -0.113652       2.292381       6.802052      -3.241152      10.340574           0.000027
           93              C       0.564630       1.331596      11.183729      -0.091646      33.969446 0.41584347E+03  0.97136789E+04                                 9.228643                            6.882717      -0.024350       1.970207                    0.999547      29.199135      84.959982       0.613806       0.427190      -1.052499       0.025239       0.002429      -0.014262       0.029091       0.004066      -0.022039       0.010620      -0.029049       0.007757      -0.032419       0.009667       0.022751             10.765692      15.688686      -1.050221       2.319666       6.490784      -3.187343      10.117606           0.000036
           94              C       1.913523       1.268468      11.523881      -0.123602      34.840814 0.44454236E+03  0.10547330E+05                                 9.378841                            7.108735       0.059077       1.991102                    0.999637      29.731157      86.877600       0.605583       0.426288      -1.054196      -0.011262      -0.011305      -0.026434       0.030877      -0.018016      -0.003068      -0.016668      -0.028402       0.002801      -0.027486      -0.001990       0.029476             10.865255      16.847655      -0.425702       1.277868       6.395024      -2.804379       9.353087           0.000036
           95              C      11.788899       2.726849       9.297314      -0.088665      33.358116 0.42554063E+03  0.99658293E+04                                 9.083084                            6.950203       0.052942       2.000231                    0.999561      28.770182      82.951599       0.614396       0.425682      -1.056793       0.010335      -0.016359       0.014999       0.024483      -0.011504      -0.000403      -0.003675      -0.035784       0.028058      -0.026005       0.008049       0.017956             10.404406      14.924016      -0.281300       0.940211       6.693744      -3.031447       9.595459           0.000015
           96              C       2.427860       2.644260       9.607086      -0.092583      31.825998 0.39585342E+03  0.90864697E+04                                 8.708175                            6.631286       0.169136       2.038804                    0.999726      28.287339      80.224939       0.640550       0.416574      -1.064628      -0.016358      -0.018745      -0.000107       0.024879       0.007239      -0.019955      -0.004557      -0.015352       0.008467      -0.024284       0.002448       0.021836             10.006847      13.747449      -1.324440       2.489813       6.469385      -3.189254       9.803707           0.000040
           97              C       2.843816       1.915656      10.715306      -0.010380      37.119319 0.42079966E+03  0.97232708E+04                                 9.609616                            6.774896       0.049604       2.028507                    0.999243      26.613979      73.618411       0.648049       0.409036      -1.078797      -0.043413      -0.007130      -0.023443       0.049851       0.001958      -0.003306       0.009052      -0.003066       0.015035      -0.009736      -0.001973       0.011709             11.988825      18.773961      -1.798941       3.245525       6.895904      -3.440980      10.296609           0.000026
           98              C       4.280816       1.724356      11.039359       0.637471      23.166879 0.23599852E+03  0.48384186E+04                                 7.598947                            5.509411      -0.177719       2.007443                    0.999261      22.062625      62.373380       0.619412       0.482317      -1.009714       0.057481      -0.002547       0.027503       0.063773       0.059241      -0.003206       0.008204      -0.228357      -0.095977      -0.112953      -0.031969       0.144923              9.242007      13.906046      -1.367492       1.730885       4.523039      -0.884723       9.296935           0.000053
           99              C       5.747157       3.095581       4.282799       0.701576      21.578922 0.22545196E+03  0.45900731E+04                                 7.392658                            5.495873      -0.443734       1.935926                    0.998114      21.657652      61.909970       0.598811       0.502401      -0.995024       0.077429      -0.009644      -0.003435       0.078103      -0.006971       0.001133       0.082612      -0.166011       0.081344      -0.097108      -0.036555       0.133662              8.753029      13.146952       0.444782      -0.152831       5.483934      -2.137813       7.628200           0.000019
          100              C       4.242580       2.948471       4.377314      -0.019897      36.644876 0.42537902E+03  0.98529789E+04                                 9.519097                            6.805906       0.159458       2.063826                    0.999352      26.677027      73.815417       0.647571       0.408345      -1.079553      -0.048080      -0.012674       0.000641       0.049727      -0.008736      -0.004793      -0.007801      -0.038090      -0.026564      -0.020348      -0.006293       0.026640             11.680880      19.037413       0.258376      -0.272137       5.362415      -2.014401      10.642810          -0.000008
          101              C       3.427314       3.257580       3.306225      -0.081881      32.666777 0.41711943E+03  0.97392626E+04                                 9.005818                            6.907035      -0.018612       1.983305                    0.999353      28.669298      83.074185       0.611626       0.428898      -1.052711      -0.015393      -0.009773       0.016166       0.024368       0.009204      -0.011477       0.011146      -0.032541       0.011399      -0.027164       0.005656       0.021508             10.345102      15.590489      -0.643827       0.750648       5.137891      -1.919458      10.306926          -0.000039
          102              C       2.051696       3.153142       3.421773      -0.071817      32.677729 0.41296291E+03  0.96320605E+04                                 9.053997                            6.905417      -0.130047       1.947664                    0.999172      28.715655      83.559601       0.606454       0.433012      -1.048680       0.015673      -0.013467       0.012168       0.023981      -0.001277       0.019973       0.020421      -0.041302      -0.021319      -0.036041       0.000479       0.035561             10.428240      15.194886      -0.108861      -1.116081       5.114157      -2.060529      10.975677          -0.000042
          103              C       3.663996       2.522594       5.572001      -0.124428      34.146083 0.43590270E+03  0.10281913E+05                                 9.171261                            6.988797       0.051041       1.981471                    0.999719      29.791240      86.528527       0.617981       0.420191      -1.059009      -0.015681      -0.009286      -0.023497       0.029736      -0.011127       0.018345      -0.014610      -0.005905       0.036576      -0.020212      -0.011975       0.032188             10.475810      15.502856      -0.083248      -1.436953       5.397630      -2.066721      10.526944          -0.000014
          104              C       2.292070       2.462721       5.695079      -0.119603      34.337068 0.43326773E+03  0.10206198E+05                                 9.226971                            6.986198       0.024484       1.974913                    0.999714      29.712191      86.294583       0.615519       0.422432      -1.057403       0.010973      -0.000270      -0.025489       0.027752       0.000097      -0.021135      -0.010551      -0.009759       0.057579      -0.025706      -0.006187       0.031893             10.570331      15.675580      -0.767397       0.101147       5.208061      -1.864763      10.827351          -0.000018
          105              C       1.462234       2.801606       4.621653      -0.027049      36.319183 0.42297597E+03  0.97754059E+04                                 9.422999                            6.762795       0.194301       2.074581                    0.999381      26.628464      73.401094       0.653610       0.405479      -1.082346       0.049529      -0.000871      -0.002339       0.049592      -0.001808       0.003362       0.001215      -0.009157       0.035511      -0.011379      -0.001018       0.012397             11.499365      18.345222      -0.536464      -0.751643       5.182389      -1.911125      10.970484          -0.000010
          106              C      10.673013       2.727960       4.747327       0.682907      22.778813 0.23090577E+03  0.47189606E+04                                 7.558369                            5.505586      -0.286354       1.977793                    0.998894      21.820040      62.047914       0.608823       0.492270      -1.002293      -0.066068      -0.006843       0.011746       0.067452      -0.011294       0.008441       0.055983      -0.222749      -0.006047      -0.112250      -0.023185       0.135435              9.014730      12.793071      -0.361773      -0.429022       4.419796      -1.264921       9.831322           0.000018
          107              C       7.036182       2.012686       1.210526       0.597692      23.313177 0.25392259E+03  0.52848716E+04                                 7.580023                            5.666796      -0.056466       2.035863                    0.999586      22.549453      63.554291       0.620537       0.474247      -1.017277       0.043954       0.026129       0.005676       0.051448      -0.059205      -0.089209      -0.011749       0.094574       0.053804      -0.110041      -0.015669       0.125710              9.109658       8.128128       3.263968       3.519906      10.882476       1.643595       8.318370          -0.000014
          108              C       6.164145       0.967071       0.589164      -0.007472      35.874319 0.41988245E+03  0.97096880E+04                                 9.417022                            6.794011       0.085860       2.040941                    0.999235      26.671650      74.128135       0.642499       0.412246      -1.075260      -0.018917      -0.028208      -0.022409       0.040690      -0.007228       0.001562      -0.005523       0.006467      -0.011707      -0.009246      -0.001930       0.011177             11.569468       9.252619       4.373763       4.383311      15.430873       1.999826      10.024914          -0.000020
          109              C       6.265824       3.397247      25.424672      -0.109660      34.109627 0.44064954E+03  0.10432007E+05                                 9.262800                            7.103793      -0.073565       1.951541                    0.999457      29.548325      86.248568       0.602439       0.429456      -1.052246      -0.000308      -0.019614       0.009063       0.021609       0.002538      -0.007538      -0.015482      -0.016540      -0.023546      -0.018476      -0.003471       0.021947             10.660997       8.314870       2.610961       3.892722      13.756670       0.963996       9.911450          -0.000038
          110              C      11.254894       9.688083       1.124838      -0.115669      33.114729 0.42147099E+03  0.98403461E+04                                 8.952163                            6.852399       0.048248       1.983701                    0.999700      29.277474      84.103764       0.627935       0.417781      -1.062454      -0.006479      -0.001838      -0.025354       0.026233      -0.006588       0.017219      -0.010992       0.020122       0.030270      -0.019228      -0.009386       0.028615             10.321531       7.433216       3.182294       2.851460      14.978544       1.123199       8.552832          -0.000047
          111              C      10.639865       4.732950       1.140937       0.582953      23.689036 0.26809333E+03  0.56698841E+04                                 7.714128                            5.861930      -0.239099       1.965618                    0.999168      23.317386      66.776734       0.602548       0.480647      -1.011405      -0.045980       0.008743       0.000960       0.046814      -0.038536       0.074183      -0.040886      -0.095981       0.064219      -0.104141      -0.004256       0.108397              9.161461      12.429620       1.444934      -3.503385       6.856002       0.633092       8.198762           0.000008
          112              C      12.000473       4.885741       0.504256      -0.004263      35.043545 0.43936278E+03  0.10299831E+05                                 9.374779                            7.033475       0.062470       2.039496                    0.999159      26.869562      75.760460       0.618802       0.422229      -1.066376       0.031531       0.005034      -0.025299       0.040738      -0.002474       0.013589       0.000314      -0.014630      -0.013919      -0.018547       0.007682       0.010865             11.291802      15.945991       1.009893      -5.248917       7.669987       1.299367      10.259428          -0.000020
          113              C      13.285823       6.156951      25.483354      -0.105228      30.581827 0.40218289E+03  0.92770175E+04                                 8.483269                            6.697444       0.213218       2.046980                    0.999727      28.607783      81.578489       0.634886       0.418240      -1.062583       0.016900       0.012762       0.008373       0.022772       0.010363       0.014395      -0.002594      -0.019354      -0.006361      -0.022976       0.006752       0.016224              9.588514      12.760163       0.146834      -4.009628       6.998017       1.710241       9.007361          -0.000032
          114              C      12.872875       5.842904       1.008771      -0.118902      31.066346 0.42824455E+03  0.10047565E+05                                 8.618655                            6.950439       0.121364       2.014291                    0.999684      29.217996      84.389121       0.617125       0.423023      -1.058184       0.009667      -0.008803      -0.018400       0.022572      -0.011746      -0.002308       0.011151      -0.027571       0.013900      -0.020559      -0.002241       0.022800              9.611029      13.078276       0.755069      -3.304191       7.583059       1.255055       8.171751          -0.000034
          115              O       6.151547       3.317640      13.971677      -0.691197      39.918646 0.60551304E+03  0.15019538E+05                                 9.289224                            7.642945       0.362268       2.131528                    0.997693      29.712423      79.752148       0.682565       0.361767      -1.134981       0.074586       0.049844      -0.015046       0.090961      -0.046320       0.010531      -0.029083       0.074765       0.130036      -0.084981       0.020299       0.064682             10.512620      10.215151       3.480517      -4.379390       9.880307      -2.124896      11.442402           0.000037
          116              O       7.135230       2.779035      12.062931      -0.662788      43.549447 0.65831142E+03  0.16678018E+05                                 9.922606                            8.048136       0.108655       2.058688                    0.997125      29.507283      80.105053       0.655243       0.368969      -1.129134      -0.003621       0.076964       0.016341       0.078763      -0.064517       0.027000      -0.017218       0.074971       0.077335      -0.087526       0.007076       0.080450             11.452446       7.835356       1.090544      -0.668043      14.695717       5.557658      11.826265           0.000014
          117              O       4.869625       2.779487      16.448555      -0.679109      42.209394 0.59997309E+03  0.14872642E+05                                 9.716217                            7.636622       0.103867       2.051913                    0.996716      29.697676      80.120594       0.677872       0.364504      -1.130965       0.010257       0.049874       0.073980       0.089809      -0.051281      -0.021659      -0.026743       0.093697       0.006660      -0.083513       0.013797       0.069715             11.335397       7.082362       1.271006       1.997896       8.375186       2.531413      18.548643           0.000040
          118              O       4.867053       1.570840      18.325363      -0.769032      52.399146 0.75443351E+03  0.19777535E+05                                11.139525                            8.556587       0.115840       2.022660                    0.998187      31.925849      88.191216       0.642013       0.363925      -1.132921       0.132177       0.072076      -0.068294       0.165317      -0.055832      -0.015925      -0.034406       0.049561      -0.105238      -0.077158      -0.001750       0.078909             13.184037       9.753700       5.545637      -1.970604      18.092220      -5.174471      11.706190          -0.000019
          119              O       8.492507       7.761297      19.606256      -0.721454      42.288988 0.65086871E+03  0.16479050E+05                                 9.705036                            7.979346       0.123679       2.040168                    0.997066      30.757321      84.077280       0.659470       0.366836      -1.128274      -0.004888      -0.115141       0.029424       0.118941      -0.058081      -0.011087      -0.034755       0.103961      -0.103980      -0.086174      -0.009236       0.095411             10.965697       8.576017       3.925052      -1.036932      14.782267      -3.185398       9.538808          -0.000001
          120              O       8.234589       6.738250      21.552911      -0.655292      37.391895 0.55369825E+03  0.13432651E+05                                 8.894908                            7.295428       0.287023       2.119832                    0.997986      28.838518      76.590932       0.700419       0.360462      -1.135829       0.007304      -0.055929      -0.058071       0.080954      -0.062707      -0.016597      -0.018071       0.101908       0.033595      -0.091756       0.015708       0.076048             10.133538       6.635381       0.947432       1.776664       7.517431       2.358376      16.247802          -0.000045
          121              O       8.068612      10.797360      15.585452      -0.724076      52.179053 0.71480515E+03  0.18502593E+05                                11.163621                            8.354452       0.054887       2.012530                    0.997489      31.078335      85.533742       0.646222       0.366167      -1.130265      -0.071313      -0.059247       0.055025       0.107813      -0.013811      -0.042504       0.053180      -0.115303      -0.050957      -0.081501      -0.017419       0.098920             13.525656      18.958459       5.182965      -5.814482       9.560308      -2.848950      12.058202           0.000012
          122              O       7.660067       9.453796      17.286471      -0.684294      46.729464 0.65337314E+03  0.16515466E+05                                10.346536                            7.981962       0.203013       2.082300                    0.996700      29.815957      80.750570       0.662655       0.365670      -1.132105      -0.052201      -0.068591      -0.101932       0.133491      -0.032022      -0.030771       0.005130      -0.136239       0.092197      -0.097216       0.032512       0.064703             12.145231       9.258801      -0.870187       3.411411       9.134617      -4.741157      18.042276          -0.000002
          123              O      12.108631      10.634079      13.745775      -0.779224      55.126234 0.85530935E+03  0.23180881E+05                                11.638772                            9.188637      -0.091502       1.940234                    0.998582      32.969111      93.181329       0.610505       0.370178      -1.125952       0.048413      -0.007009       0.085162       0.098211       0.051255       0.043919      -0.017755      -0.170177      -0.074959      -0.112263       0.000209       0.112054             13.913047      13.718099      -0.720470       6.157854       8.459144      -2.281863      19.561897           0.000007
          124              O      11.591610      10.395070      15.852899      -0.591162      33.526188 0.52616428E+03  0.12578366E+05                                 8.237011                            7.101788       0.502544       2.208494                    0.996790      27.872560      73.016198       0.712784       0.359456      -1.138844       0.045587      -0.040511       0.041885       0.073985       0.026617      -0.067603       0.043845      -0.107649      -0.022238      -0.113021       0.032867       0.080154              9.039044      11.459097      -0.795709      -3.136868       5.561312       0.447716      10.096724           0.000012
          125              O      10.271081       9.644603      20.883773      -0.780068      51.092368 0.78867423E+03  0.20916856E+05                                10.939945                            8.755388       0.112293       2.009964                    0.998808      32.491660      90.432518       0.633611       0.364489      -1.131886       0.102110      -0.018888       0.109450       0.150873      -0.016412       0.018077       0.051011      -0.153907       0.031804      -0.090289      -0.010446       0.100735             12.587279      15.526563      -2.129515       5.765497       8.917466      -3.442288      13.317807          -0.000026
          126              O      10.536317       8.285520      22.594140      -0.636339      36.308191 0.56495092E+03  0.13781620E+05                                 8.762098                            7.401196       0.308389       2.131839                    0.997642      28.761582      76.722915       0.690545       0.363600      -1.132805       0.063746       0.014810      -0.004289       0.065584       0.018887      -0.013654       0.027968      -0.158165       0.115411      -0.102611       0.023152       0.079459              9.824641      11.680662       2.429022      -3.321987       7.344359      -2.380282      10.448902          -0.000041
          127              O       6.527525       9.647228      20.099865      -0.733281      44.576272 0.66805558E+03  0.17019937E+05                                10.046404                            8.064454       0.174898       2.053712                    0.997702      31.140571      85.311481       0.658555       0.365064      -1.129962      -0.113347      -0.077374       0.037757       0.142337      -0.023031      -0.022324       0.041409      -0.121627       0.085438      -0.081487      -0.004754       0.086241             11.631424      12.367575       0.839416      -5.389849       6.675454      -2.043710      15.851243          -0.000024
          128              O       6.733319       9.146689      22.244640      -0.670598      45.999331 0.69007136E+03  0.17727962E+05                                10.351632                            8.283069      -0.058675       1.992397                    0.997134      30.342221      83.533703       0.639472       0.372838      -1.123769      -0.085363       0.057356      -0.002115       0.102863      -0.013907       0.044249       0.047693      -0.182996       0.030521      -0.116996       0.007416       0.109581             12.013009      14.576268      -1.753727       6.019650       6.839435      -2.122827      14.623323          -0.000044
          129              O       8.953299      10.380222      23.776622      -0.660795      35.952376 0.57862155E+03  0.14199186E+05                                 8.669304                            7.457281       0.315781       2.113743                    0.997254      29.638424      79.287119       0.692532       0.360411      -1.135347       0.010863       0.063734       0.054400       0.084495      -0.045196      -0.018308       0.002907       0.158452       0.095638      -0.107176       0.025124       0.082052              9.684089      10.226377       1.265330       4.516137       7.618806       1.060256      11.207085          -0.000061
          130              O       9.700183       8.921410      25.232006      -0.642805      38.104883 0.61891898E+03  0.15405394E+05                                 8.990125                            7.729921       0.459308       2.171283                    0.996686      29.214816      78.039267       0.679703       0.362033      -1.137053       0.030600       0.049563       0.064690       0.087049      -0.046002      -0.065353      -0.028974      -0.031523      -0.072237      -0.101219       0.035576       0.065643              9.986996       7.971775       1.541294       1.255462      13.425745      -2.009509       8.563468          -0.000042
          131              O       6.821785       8.344539      25.236679      -0.660144      36.114250 0.57761134E+03  0.14138805E+05                                 8.639337                            7.401115       0.447408       2.156067                    0.997841      29.491128      78.261159       0.703622       0.355623      -1.141518      -0.045445       0.013631       0.065945       0.081240       0.046038       0.071330      -0.016950      -0.090346      -0.098461      -0.113518       0.030712       0.082806              9.611408      12.295115       4.244722      -0.174788       9.080242       0.286544       7.458866          -0.000067
          132              O       6.440955       6.635245      23.913982      -0.639839      36.563662 0.58557696E+03  0.14387399E+05                                 8.732082                            7.497598       0.468054       2.173339                    0.997809      29.010995      77.208769       0.692494       0.359991      -1.137688      -0.061441      -0.035764       0.039040       0.081106      -0.058073       0.010244      -0.006696      -0.089988       0.147230      -0.098269       0.038619       0.059649              9.717130       8.897677      -0.817101      -3.565748       8.698398       1.275714      11.555314          -0.000032
          133              O      10.571005       8.791075      11.994122      -0.691197      39.918802 0.60551582E+03  0.15019627E+05                                 9.289255                            7.642968       0.362263       2.131526                    0.997693      29.712458      79.752333       0.682563       0.361768      -1.134981      -0.074586      -0.049843       0.015046       0.090960      -0.046319       0.010531      -0.029084       0.074765       0.130038      -0.084981       0.020298       0.064683             10.512657      10.215186       3.480533      -4.379406       9.880343      -2.124904      11.442442           0.000037
          134              O       9.587322       9.329680      13.902868      -0.662788      43.549479 0.65831196E+03  0.16678036E+05                                 9.922612                            8.048140       0.108655       2.058687                    0.997125      29.507291      80.105096       0.655243       0.368970      -1.129134       0.003621      -0.076964      -0.016341       0.078763      -0.064517       0.027000      -0.017218       0.074971       0.077335      -0.087526       0.007076       0.080450             11.452454       7.835362       1.090543      -0.668045      14.695722       5.557664      11.826277           0.000014
          135              O      11.852927       9.329228       9.517244      -0.679109      42.209539 0.59997538E+03  0.14872715E+05                                 9.716244                            7.636641       0.103863       2.051911                    0.996716      29.697706      80.120746       0.677871       0.364504      -1.130965      -0.010257      -0.049874      -0.073980       0.089809      -0.051280      -0.021660      -0.026742       0.093698       0.006660      -0.083513       0.013796       0.069716             11.335433       7.082382       1.271013       1.997904       8.375211       2.531427      18.548705           0.000039
          136              O      11.855499      10.537875       7.640436      -0.769032      52.399077 0.75443227E+03  0.19777493E+05                                11.139514                            8.556578       0.115844       2.022662                    0.998187      31.925827      88.191119       0.642013       0.363924      -1.132921      -0.132176      -0.072076       0.068294       0.165316      -0.055832      -0.015925      -0.034406       0.049561      -0.105239      -0.077159      -0.001750       0.078909             13.184024       9.753691       5.545632      -1.970601      18.092203      -5.174466      11.706177          -0.000019
          137              O       8.230045       4.347418       6.359543      -0.721454      42.288905 0.65086722E+03  0.16479001E+05                                 9.705017                            7.979332       0.123685       2.040169                    0.997066      30.757310      84.077189       0.659471       0.366836      -1.128275       0.004887       0.115141      -0.029424       0.118941      -0.058081      -0.011087      -0.034756       0.103964      -0.103980      -0.086175      -0.009236       0.095411             10.965676       8.576002       3.925044      -1.036930      14.782238      -3.185389       9.538787          -0.000002
          138              O       8.487963       5.370465       4.412888      -0.655291      37.391864 0.55369767E+03  0.13432634E+05                                 8.894906                            7.295426       0.287027       2.119834                    0.997986      28.838491      76.590858       0.700419       0.360462      -1.135829      -0.007305       0.055929       0.058071       0.080955      -0.062708      -0.016597      -0.018071       0.101909       0.033596      -0.091756       0.015708       0.076048             10.133536       6.635380       0.947432       1.776666       7.517432       2.358379      16.247795          -0.000045
          139              O       8.653940       1.311355      10.380347      -0.724076      52.179055 0.71480515E+03  0.18502593E+05                                11.163622                            8.354452       0.054889       2.012530                    0.997489      31.078332      85.533734       0.646222       0.366167      -1.130265       0.071314       0.059247      -0.055025       0.107813      -0.013811      -0.042504       0.053180      -0.115304      -0.050958      -0.081501      -0.017419       0.098920             13.525657      18.958458       5.182968      -5.814481       9.560311      -2.848951      12.058201           0.000011
          140              O       9.062485       2.654919       8.679328      -0.684294      46.729427 0.65337262E+03  0.16515449E+05                                10.346530                            7.981957       0.203015       2.082301                    0.996700      29.815951      80.750535       0.662655       0.365670      -1.132105       0.052201       0.068591       0.101932       0.133491      -0.032022      -0.030771       0.005130      -0.136240       0.092198      -0.097216       0.032512       0.064704             12.145222       9.258792      -0.870185       3.411405       9.134613      -4.741155      18.042261          -0.000002
          141              O       4.613921       1.474636      12.220024      -0.779224      55.126166 0.85530828E+03  0.23180842E+05                                11.638757                            9.188628      -0.091502       1.940234                    0.998582      32.969101      93.181255       0.610506       0.370177      -1.125952      -0.048413       0.007009      -0.085162       0.098211       0.051255       0.043919      -0.017755      -0.170177      -0.074960      -0.112263       0.000209       0.112054             13.913027      13.718079      -0.720469       6.157841       8.459136      -2.281861      19.561867           0.000006
          142              O       5.130942       1.713645      10.112900      -0.591162      33.526164 0.52616385E+03  0.12578353E+05                                 8.237005                            7.101784       0.502543       2.208494                    0.996790      27.872563      73.016189       0.712784       0.359456      -1.138845      -0.045588       0.040511      -0.041885       0.073985       0.026616      -0.067603       0.043845      -0.107651      -0.022240      -0.113021       0.032866       0.080155              9.039037      11.459086      -0.795707      -3.136866       5.561309       0.447715      10.096716           0.000012
          143              O       6.451471       2.464112       5.082026      -0.780068      51.092337 0.78867375E+03  0.20916839E+05                                10.939938                            8.755384       0.112295       2.009965                    0.998808      32.491657      90.432485       0.633612       0.364489      -1.131887      -0.102110       0.018888      -0.109450       0.150873      -0.016413       0.018077       0.051011      -0.153908       0.031805      -0.090290      -0.010446       0.100736             12.587270      15.526553      -2.129514       5.765489       8.917462      -3.442285      13.317794          -0.000024
          144              O       6.186235       3.823195       3.371659      -0.636338      36.308171 0.56495050E+03  0.13781607E+05                                 8.762096                            7.401195       0.308392       2.131841                    0.997642      28.761562      76.722858       0.690545       0.363601      -1.132805      -0.063745      -0.014810       0.004289       0.065584       0.018887      -0.013654       0.027968      -0.158165       0.115412      -0.102611       0.023152       0.079459              9.824639      11.680663       2.429022      -3.321987       7.344358      -2.380281      10.448897          -0.000040
          145              O      10.195027       2.461487       5.865934      -0.733281      44.576377 0.66805745E+03  0.17019998E+05                                10.046425                            8.064469       0.174897       2.053712                    0.997702      31.140590      85.311594       0.658554       0.365064      -1.129962       0.113347       0.077373      -0.037757       0.142337      -0.023030      -0.022324       0.041409      -0.121628       0.085439      -0.081487      -0.004754       0.086241             11.631448      12.367604       0.839418      -5.389860       6.675466      -2.043715      15.851275          -0.000025
          146              O       9.989233       2.962026       3.721159      -0.670599      45.999459 0.69007346E+03  0.17728032E+05                                10.351657                            8.283085      -0.058676       1.992396                    0.997134      30.342247      83.533844       0.639471       0.372838      -1.123769       0.085363      -0.057356       0.002115       0.102863      -0.013907       0.044249       0.047692      -0.182996       0.030524      -0.116997       0.007417       0.109580             12.013040      14.576310      -1.753732       6.019671       6.839451      -2.122832      14.623360          -0.000044
          147              O       7.769253       1.728493       2.189177      -0.660795      35.952583 0.57862567E+03  0.14199315E+05                                 8.669347                            7.457316       0.315775       2.113741                    0.997254      29.638472      79.287379       0.692529       0.360412      -1.135346      -0.010864      -0.063734      -0.054400       0.084495      -0.045195      -0.018308       0.002907       0.158452       0.095638      -0.107176       0.025124       0.082051              9.684140      10.226431       1.265342       4.516164       7.618847       1.060267      11.207141          -0.000062
          148              O       7.022369       3.187305       0.733793      -0.642804      38.104820 0.61891765E+03  0.15405352E+05                                 8.990112                            7.729911       0.459312       2.171285                    0.996687      29.214798      78.039181       0.679704       0.362032      -1.137054      -0.030599      -0.049563      -0.064690       0.087049      -0.046003      -0.065353      -0.028973      -0.031524      -0.072235      -0.101218       0.035575       0.065643              9.986982       7.971762       1.541288       1.255460      13.425727      -2.009509       8.563456          -0.000040
          149              O       9.900767       3.764176       0.729120      -0.660144      36.114169 0.57760971E+03  0.14138755E+05                                 8.639321                            7.401102       0.447408       2.156068                    0.997841      29.491109      78.261066       0.703623       0.355623      -1.141518       0.045445      -0.013631      -0.065945       0.081239       0.046038       0.071330      -0.016949      -0.090345      -0.098458      -0.113518       0.030712       0.082806              9.611390      12.295089       4.244716      -0.174784       9.080229       0.286544       7.458852          -0.000068
          150              O      10.281597       5.473470       2.051817      -0.639839      36.563651 0.58557676E+03  0.14387393E+05                                 8.732080                            7.497596       0.468054       2.173339                    0.997809      29.010989      77.208748       0.692494       0.359991      -1.137688       0.061441       0.035764      -0.039040       0.081106      -0.058073       0.010244      -0.006697      -0.089987       0.147231      -0.098269       0.038619       0.059649              9.717127       8.897677      -0.817099      -3.565747       8.698396       1.275711      11.555309          -0.000030

******************************************************
Auxiliary information for the entire system
The total spin magnetic moment of the unit cell is   0.000091
The total net atomic charge of the unit cell is   0.000002
Accuracy of reproducing the electrostatic potential in the unit cell:
  The inner radius (bohr) =    5.0000
  The outer radius (bohr) =   12.0000
  Valid grid points have density less than (e/(bohr^3)) =    0.0001
  The number of valid grid points were=       174063
  The rms potential error without charges in kcal/mol is=     16.70984
  The rms potential error with partial charges in kcal/mol is=      2.57586
  The RRMSE value at monopole order=      0.15415
  The rms potential error with partial charges and cloud penetration in kcal/mol is=      2.57457
  The RRMSE value at monopole order with cloud penetration is=      0.15408
  The rms potential error with partial charges and atomic dipoles in kcal/mol is=      0.62696
  The RRMSE value at dipole order=      0.03752
  The rms potential error with partial charges, atomic dipoles and cloud penetration in kcal/mol is=      0.62432
  The RRMSE value at dipole order with cloud penetration=      0.03736

******************************************************
The electron densities and ab initio electrostatic potential were computed in VASP using the PBE functional and
projector augmented wave method. See the main text of the journal article for a description of computational details.
The atomic charges, dipoles, and quadrupoles were computed with the DDEC6 method as described in
(a) T. A. Manz and N. Gabaldon Limas, RSC Adv. 6 (2016) 47771-47801 DOI: 10.1039/c6ra04656h
(b) N. Gabaldon Limas and T. A. Manz, RSC Adv. 8 (2018) 2678-2707 DOI: 10.1039/c7ra11829e.
For each atom in the material, the electron cloud parameters were fit to the spherically averaged atom-in-material
electron density using radial positions for which this density was between 10^-4 and 10^-2 electrons per cubic bohr.
The polarizabilities, dispersion coefficients, and quantum Drude oscillator (QDO) parameters were fit using the MCLF method.
The magnetic structure of the system was optimized in VASP from the default ferromagnetic initial guess using spin polarization.
The atomic spin moments (ASMs) were computed on this optimized magnetic structure using the DDEC6 partition as inputs
to the method of T. A. Manz and D. S. Sholl, J. Chem. Theory Comput. 7 (2011) 4146-4164 DOI: 10.1021/ct200539n.
The RMSE and RRMSE were computed using a uniform grid with Ewald summation.
