# Supplementary material for: A collection of forcefield precursors for metal–organic frameworks
Source: RSC Adv. 2019 Nov 13;9(63):36492–507. doi: 10.1039/c9ra07327b (PMC9075174; doi:10.1039/c9ra07327b)
Supplement: RA-009-C9RA07327B-s5754 [file RA-009-C9RA07327B-s5754.xyz]

  648
jmolscript: load "" {1 1 1} spacegroup "x,y,z" unitcell [{     13.798000     0.000000     0.000000 }, {      0.000000    27.249000     0.000000 }, {      0.000000     0.000000    44.834000 }]
Zn     8.557658     0.754797    40.934339     0.460759
Zn     8.934757    14.816371    40.997555     0.444041
Zn     4.422535    20.601061    30.504605     0.463071
Zn     5.240342    12.869703    18.517339     0.460767
Zn     4.863243    26.057129    18.580555     0.444038
Zn     9.375465    20.272439     8.087605     0.463071
Zn     1.658658    26.494203    26.316661     0.460757
Zn     2.035757    12.432629    26.253445     0.444043
Zn    11.321535     6.647939    36.746395     0.463071
Zn    12.139342    14.379297     3.899661     0.460771
Zn    11.762243     1.191871     3.836445     0.444038
Zn     2.476465     6.976561    14.329395     0.463073
Zn     5.240342    26.494203     3.899661     0.460771
Zn     4.863243    12.432629     3.836445     0.444039
Zn     9.375465     6.647939    14.329395     0.463074
Zn     8.557658    14.379297    26.316661     0.460757
Zn     8.934757     1.191871    26.253445     0.444043
Zn     4.422535     6.976561    36.746395     0.463071
Zn    12.139342     0.754797    18.517339     0.460767
Zn    11.762243    14.816371    18.580555     0.444038
Zn     2.476465    20.601061     8.087605     0.463072
Zn     1.658658    12.869703    40.934339     0.460758
Zn     2.035757    26.057129    40.997555     0.444041
Zn    11.321535    20.272439    30.504605     0.463071
H      8.191873    25.079980    41.614919     0.093465
H      8.106325    23.036305    40.498552     0.124872
H      7.326738    24.998233    37.086685     0.132428
H      7.711702    26.962885    38.194085     0.096963
H      7.848302    15.747197    38.458605     0.086750
H      7.346055    17.673701    37.283954     0.135572
H      8.324333    19.799123    40.642021     0.139894
H      8.593394    17.703675    41.677686     0.087754
H      5.370182    22.853736    32.267030     0.104160
H      6.246355    23.175274    34.419062     0.136402
H      6.769299    19.156047    34.575981     0.126550
H      5.999370    18.981653    32.473266     0.091154
H     11.002525     1.967378     1.044632     0.080232
H     12.000121     2.760324    43.896969     0.141683
H      1.759245     1.468721     0.538008     0.127923
H      0.614011     0.784771     2.555538     0.095740
H      0.364267     6.155549    37.467774     0.086573
H      1.639202     5.106463    39.153532     0.117439
H     12.038755     4.201796    41.005176     0.121808
H     10.857646     5.008366    39.211816     0.096595
H      6.647876     0.880143    43.260327     0.094287
H      4.561619     1.757561    43.753501     0.117947
H      4.328433     3.130910    39.929160     0.122592
H      6.468502     2.400637    39.566005     0.099514
H      5.606127    15.793520    19.197919     0.093457
H      5.691675    17.837195    18.081552     0.124866
H      6.471262    15.875267    14.669685     0.132424
H      6.086298    13.910614    15.777085     0.096958
H      5.949698    25.126303    16.041605     0.086750
H      6.451945    23.199799    14.866954     0.135570
H      5.473667    21.074377    18.225021     0.139890
H      5.204606    23.169825    19.260686     0.087746
H      8.427818    18.019764     9.850030     0.104158
H      7.551645    17.698225    12.002062     0.136403
H      7.028701    21.717453    12.158981     0.126550
H      7.798630    21.891847    10.056266     0.091150
H      2.795475    11.657122    23.461632     0.080227
H      1.797879    10.864176    21.479969     0.141687
H     12.038755    12.155779    22.955008     0.127923
H     13.183989    12.839729    24.972538     0.095729
H     13.433733     7.468951    15.050774     0.086574
H     12.158798     8.518037    16.736532     0.117441
H      1.759245     9.422704    18.588176     0.121800
H      2.940354     8.616134    16.794816     0.096593
H      7.150124    12.744357    20.843327     0.094275
H      9.236381    11.866940    21.336501     0.117935
H      9.469567    10.493590    17.512160     0.122597
H      7.329498    11.223863    17.149005     0.099516
H      1.292873     2.169020    25.636081     0.093466
H      1.207325     4.212695    26.752448     0.124873
H      0.427738     2.250767    30.164315     0.132415
H      0.812702     0.286114    29.056915     0.096958
H      0.949302    11.501803    28.792395     0.086744
H      0.447055     9.575299    29.967046     0.135568
H      1.425333     7.449877    26.608979     0.139896
H      1.694394     9.545325    25.573314     0.087757
H     12.269182     4.395264    34.983970     0.104161
H     13.145355     4.073726    32.831938     0.136400
H     13.668299     8.092953    32.675019     0.126553
H     12.898370     8.267347    34.777734     0.091152
H      4.103525    25.281622    21.372368     0.080231
H      5.101121    24.488676    23.354031     0.141680
H      8.658245    25.780279    21.878992     0.127922
H      7.513011    26.464229    19.861462     0.095739
H      7.263267    21.093451    29.783226     0.086571
H      8.538202    22.142537    28.097468     0.117440
H      5.139755    23.047204    26.245824     0.121809
H      3.958646    22.240634    28.039184     0.096595
H     13.546876    26.368857    23.990673     0.094286
H     11.460619    25.491439    23.497499     0.117947
H     11.227433    24.118090    27.321840     0.122592
H     13.367502    24.848363    27.684995     0.099514
H     12.505127    11.455480     3.219081     0.093454
H     12.590675     9.411805     4.335448     0.124862
H     13.370262    11.373733     7.747315     0.132432
H     12.985298    13.338385     6.639915     0.096962
H     12.848698     2.122697     6.375395     0.086755
H     13.350945     4.049201     7.550046     0.135577
H     12.372667     6.174623     4.191979     0.139884
H     12.103606     4.079175     3.156314     0.087742
H      1.528818     9.229236    12.566970     0.104156
H      0.652645     9.550774    10.414938     0.136398
H      0.129701     5.531547    10.258019     0.126544
H      0.899630     5.357153    12.360734     0.091151
H      9.694475    15.591878    43.789368     0.080229
H      8.696879    16.384824     0.937031     0.141687
H      5.139755    15.093221    44.295992     0.127924
H      6.284989    14.409271    42.278462     0.095732
H      6.534733    19.780049     7.366226     0.086574
H      5.259798    18.730963     5.680468     0.117439
H      8.658245    17.826296     3.828824     0.121801
H      9.839354    18.632866     5.622184     0.096594
H      0.251124    14.504643     1.573673     0.094277
H      2.337381    15.382060     1.080499     0.117936
H      2.570567    16.755410     4.904840     0.122593
H      0.430498    16.025137     5.267995     0.099517
H      5.606127     2.169020     3.219081     0.093455
H      5.691675     4.212695     4.335448     0.124862
H      6.471262     2.250767     7.747315     0.132432
H      6.086298     0.286114     6.639915     0.096962
H      5.949698    11.501803     6.375395     0.086755
H      6.451945     9.575299     7.550046     0.135576
H      5.473667     7.449877     4.191979     0.139884
H      5.204606     9.545325     3.156314     0.087742
H      8.427818     4.395264    12.566970     0.104156
H      7.551645     4.073726    10.414938     0.136398
H      7.028701     8.092953    10.258019     0.126544
H      7.798630     8.267347    12.360734     0.091150
H      2.795475    25.281622    43.789368     0.080229
H      1.797879    24.488676     0.937031     0.141687
H     12.038755    25.780279    44.295992     0.127924
H     13.183989    26.464229    42.278462     0.095732
H     13.433733    21.093451     7.366226     0.086574
H     12.158798    22.142537     5.680468     0.117439
H      1.759245    23.047204     3.828824     0.121801
H      2.940354    22.240634     5.622184     0.096594
H      7.150124    26.368857     1.573673     0.094277
H      9.236381    25.491439     1.080499     0.117936
H      9.469567    24.118090     4.904840     0.122593
H      7.329498    24.848363     5.267995     0.099517
H      8.191873    11.455480    25.636081     0.093466
H      8.106325     9.411805    26.752448     0.124873
H      7.326738    11.373733    30.164315     0.132415
H      7.711702    13.338385    29.056915     0.096958
H      7.848302     2.122697    28.792395     0.086744
H      7.346055     4.049201    29.967046     0.135568
H      8.324333     6.174623    26.608979     0.139896
H      8.593394     4.079175    25.573314     0.087757
H      5.370182     9.229236    34.983970     0.104162
H      6.246355     9.550774    32.831938     0.136400
H      6.769299     5.531547    32.675019     0.126553
H      5.999370     5.357153    34.777734     0.091152
H     11.002525    15.591878    21.372368     0.080231
H     12.000121    16.384824    23.354031     0.141680
H      1.759245    15.093221    21.878992     0.127922
H      0.614011    14.409271    19.861462     0.095739
H      0.364267    19.780049    29.783226     0.086571
H      1.639202    18.730963    28.097468     0.117440
H     12.038755    17.826296    26.245824     0.121809
H     10.857646    18.632866    28.039184     0.096595
H      6.647876    14.504643    23.990673     0.094286
H      4.561619    15.382060    23.497499     0.117946
H      4.328433    16.755410    27.321840     0.122592
H      6.468502    16.025137    27.684995     0.099514
H     12.505127    25.079980    19.197919     0.093457
H     12.590675    23.036305    18.081552     0.124866
H     13.370262    24.998233    14.669685     0.132423
H     12.985298    26.962885    15.777085     0.096958
H     12.848698    15.747197    16.041605     0.086750
H     13.350945    17.673701    14.866954     0.135570
H     12.372667    19.799123    18.225021     0.139890
H     12.103606    17.703675    19.260686     0.087746
H      1.528818    22.853736     9.850030     0.104158
H      0.652645    23.175274    12.002062     0.136403
H      0.129701    19.156047    12.158981     0.126550
H      0.899630    18.981653    10.056266     0.091150
H      9.694475     1.967378    23.461632     0.080227
H      8.696879     2.760324    21.479969     0.141687
H      5.139755     1.468721    22.955008     0.127923
H      6.284989     0.784771    24.972538     0.095729
H      6.534733     6.155549    15.050774     0.086574
H      5.259798     5.106463    16.736532     0.117441
H      8.658245     4.201796    18.588176     0.121800
H      9.839354     5.008366    16.794816     0.096592
H      0.251124     0.880143    20.843327     0.094275
H      2.337381     1.757561    21.336501     0.117935
H      2.570567     3.130910    17.512160     0.122597
H      0.430498     2.400637    17.149005     0.099516
H      1.292873    15.793520    41.614919     0.093465
H      1.207325    17.837195    40.498552     0.124873
H      0.427738    15.875267    37.086685     0.132428
H      0.812702    13.910614    38.194085     0.096963
H      0.949302    25.126303    38.458605     0.086750
H      0.447055    23.199799    37.283954     0.135572
H      1.425333    21.074377    40.642021     0.139894
H      1.694394    23.169825    41.677686     0.087754
H     12.269182    18.019764    32.267030     0.104161
H     13.145355    17.698225    34.419062     0.136402
H     13.668299    21.717453    34.575981     0.126550
H     12.898370    21.891847    32.473266     0.091154
H      4.103525    11.657122     1.044632     0.080232
H      5.101121    10.864176    43.896969     0.141683
H      8.658245    12.155779     0.538008     0.127923
H      7.513011    12.839729     2.555538     0.095740
H      7.263267     7.468951    37.467774     0.086573
H      8.538202     8.518037    39.153532     0.117439
H      5.139755     9.422704    41.005176     0.121809
H      3.958646     8.616134    39.211816     0.096595
H     13.546876    12.744357    43.260327     0.094287
H     11.460619    11.866940    43.753501     0.117947
H     11.227433    10.493590    39.929160     0.122592
H     13.367502    11.223863    39.566005     0.099514
C      8.096666    25.063630    40.668921     0.095391
C      7.972484    23.845600    40.014345    -0.144751
C      7.659270    23.793827    38.682775     0.053942
C      7.553025    24.984608    38.010265    -0.138035
C      7.777933    26.150865    38.682775     0.099625
C      7.925571    16.583741    38.897978     0.112707
C      7.628914    17.730924    38.189601    -0.148867
C      7.748957    18.970754    38.812794     0.048920
C      8.180834    18.987103    40.166781    -0.163373
C      8.382285    17.728199    40.754106     0.087317
C      5.665459    22.096214    32.760204     0.082628
C      6.185643    22.303307    34.046940    -0.148673
C      6.612002    21.177923    34.764284     0.053030
C      6.497478    19.943543    34.118674    -0.145742
C      6.014548    19.842722    32.876772     0.111662
C      7.504732    22.507674    38.014749     0.380410
C      7.514391    20.270531    38.099933     0.375703
C      6.991447    21.281469    36.163104     0.384145
C     11.946308     1.907430     0.963931     0.092304
C     12.517546     2.359763    44.582930    -0.143404
C      0.086927     2.171745    44.466361     0.061890
C      0.823741     1.599516     0.636643    -0.151988
C      0.132461     1.201681     1.847161     0.068360
C     13.715212     5.716840    38.180634     0.097485
C      0.689900     5.090113    39.207333    -0.130254
C      0.088307     4.471561    40.265415     0.058602
C     12.514786     4.539683    40.256449    -0.131227
C     11.805569     5.076489    39.211816     0.083195
C      6.178744     1.386974    42.605750     0.084558
C      4.916227     1.852932    42.874754    -0.140866
C      4.126982     2.482384    41.865989     0.050361
C      4.789286     2.684027    40.628571    -0.130379
C      6.065601     2.261667    40.413368     0.095658
C      0.826500     2.664952    43.300677     0.357439
C      0.825120     3.809410    41.310048     0.376785
C      2.705788     2.855695    42.067742     0.377264
C      5.701334    15.809870    18.251921     0.095389
C      5.825516    17.027900    17.597345    -0.144753
C      6.138730    17.079673    16.265775     0.053941
C      6.244975    15.888892    15.593265    -0.138034
C      6.020067    14.722635    16.265775     0.099628
C      5.872429    24.289759    16.480978     0.112707
C      6.169086    23.142576    15.772601    -0.148869
C      6.049043    21.902746    16.395794     0.048920
C      5.617166    21.886397    17.749781    -0.163378
C      5.415715    23.145301    18.337106     0.087311
C      8.132541    18.777286    10.343204     0.082619
C      7.612357    18.570194    11.629940    -0.148675
C      7.185998    19.695577    12.347284     0.053033
C      7.300522    20.929957    11.701674    -0.145745
C      7.783452    21.030778    10.459772     0.111657
C      6.293268    18.365826    15.597749     0.380413
C      6.283609    20.602969    15.682933     0.375703
C      6.806553    19.592031    13.746104     0.384141
C      1.851692    11.717070    23.380931     0.092293
C      1.280454    11.264737    22.165930    -0.143402
C     13.711073    11.452755    22.049361     0.061900
C     12.974259    12.024984    23.053643    -0.151993
C     13.665539    12.422819    24.264161     0.068342
C      0.082788     7.907660    15.763634     0.097486
C     13.108100     8.534387    16.790333    -0.130253
C     13.709693     9.152939    17.848415     0.058596
C      1.283214     9.084817    17.839449    -0.131233
C      1.992431     8.548011    16.794816     0.083193
C      7.619256    12.237526    20.188750     0.084549
C      8.881773    11.771568    20.457754    -0.140879
C      9.671018    11.142116    19.448989     0.050359
C      9.008714    10.940474    18.211571    -0.130374
C      7.732399    11.362833    17.996368     0.095662
C     12.971500    10.959548    20.883677     0.357425
C     12.972880     9.815090    18.893048     0.376785
C     11.092212    10.768805    19.650742     0.377262
C      1.197666     2.185370    26.582079     0.095393
C      1.073484     3.403400    27.236655    -0.144749
C      0.760270     3.455173    28.568225     0.053939
C      0.654025     2.264392    29.240735    -0.138035
C      0.878933     1.098135    28.568225     0.099626
C      1.026571    10.665259    28.353022     0.112709
C      0.729914     9.518076    29.061399    -0.148868
C      0.849957     8.278246    28.438206     0.048918
C      1.281834     8.261897    27.084219    -0.163371
C      1.483285     9.520801    26.496894     0.087319
C     12.564459     5.152786    34.490796     0.082622
C     13.084643     4.945693    33.204060    -0.148672
C     13.511002     6.071077    32.486716     0.053034
C     13.396478     7.305457    33.132326    -0.145742
C     12.913548     7.406278    34.374228     0.111659
C      0.605732     4.741326    29.236251     0.380415
C      0.615391     6.978469    29.151067     0.375708
C      0.092447     5.967531    31.087896     0.384144
C      5.047308    25.341570    21.453069     0.092301
C      5.618546    24.889237    22.668070    -0.143407
C      6.985927    25.077255    22.784639     0.061889
C      7.722741    25.649484    21.780357    -0.151988
C      7.031461    26.047319    20.569839     0.068358
C      6.816212    21.532160    29.070366     0.097483
C      7.588900    22.158887    28.043667    -0.130253
C      6.987307    22.777439    26.985585     0.058604
C      5.615786    22.709317    26.994551    -0.131227
C      4.906569    22.172511    28.039184     0.083195
C     13.077744    25.862026    24.645250     0.084556
C     11.815227    25.396068    24.376246    -0.140867
C     11.025982    24.766616    25.385011     0.050362
C     11.688286    24.564973    26.622429    -0.130378
C     12.964601    24.987333    26.837632     0.095656
C      7.725500    24.584048    23.950323     0.357438
C      7.724120    23.439590    25.940952     0.376784
C      9.604788    24.393305    25.183258     0.377262
C     12.600334    11.439130     4.165079     0.095387
C     12.724516    10.221100     4.819655    -0.144753
C     13.037730    10.169327     6.151225     0.053947
C     13.143975    11.360108     6.823735    -0.138033
C     12.919067    12.526365     6.151225     0.099625
C     12.771429     2.959241     5.936022     0.112706
C     13.068086     4.106424     6.644399    -0.148866
C     12.948043     5.346254     6.021206     0.048924
C     12.516166     5.362603     4.667219    -0.163380
C     12.314715     4.103699     4.079894     0.087308
C      1.233541     8.471714    12.073796     0.082622
C      0.713357     8.678807    10.787060    -0.148680
C      0.286998     7.553423    10.069716     0.053025
C      0.401522     6.319043    10.715326    -0.145745
C      0.884452     6.218222    11.957228     0.111661
C     13.192268     8.883174     6.819251     0.380410
C     13.182609     6.646031     6.734067     0.375701
C     13.705553     7.656969     8.670896     0.384145
C      8.750692    15.531930    43.870069     0.092296
C      8.179454    15.984263     0.251070    -0.143400
C      6.812073    15.796245     0.367639     0.061899
C      6.075259    15.224016    44.197357    -0.151991
C      6.766539    14.826181    42.986839     0.068344
C      6.981788    19.341340     6.653366     0.097487
C      6.209100    18.714613     5.626667    -0.130254
C      6.810693    18.096061     4.568585     0.058598
C      8.182214    18.164183     4.577551    -0.131229
C      8.891431    18.700989     5.622184     0.083195
C      0.720256    15.011474     2.228250     0.084549
C      1.982773    15.477432     1.959246    -0.140877
C      2.772018    16.106884     2.968011     0.050359
C      2.109714    16.308526     4.205429    -0.130375
C      0.833399    15.886167     4.420632     0.095661
C      6.072500    16.289452     1.533323     0.357426
C      6.073880    17.433910     3.523952     0.376785
C      4.193212    16.480195     2.766258     0.377262
C      5.701334     2.185370     4.165079     0.095387
C      5.825516     3.403400     4.819655    -0.144753
C      6.138730     3.455173     6.151225     0.053947
C      6.244975     2.264392     6.823735    -0.138033
C      6.020067     1.098135     6.151225     0.099625
C      5.872429    10.665259     5.936022     0.112706
C      6.169086     9.518076     6.644399    -0.148866
C      6.049043     8.278246     6.021206     0.048924
C      5.617166     8.261897     4.667219    -0.163380
C      5.415715     9.520801     4.079894     0.087309
C      8.132541     5.152786    12.073796     0.082622
C      7.612357     4.945693    10.787060    -0.148680
C      7.185998     6.071077    10.069716     0.053025
C      7.300522     7.305457    10.715326    -0.145744
C      7.783452     7.406278    11.957228     0.111661
C      6.293268     4.741326     6.819251     0.380410
C      6.283609     6.978469     6.734067     0.375701
C      6.806553     5.967531     8.670896     0.384145
C      1.851692    25.341570    43.870069     0.092296
C      1.280454    24.889237     0.251070    -0.143400
C     13.711073    25.077255     0.367639     0.061899
C     12.974259    25.649484    44.197357    -0.151991
C     13.665539    26.047319    42.986839     0.068344
C      0.082788    21.532160     6.653366     0.097487
C     13.108100    22.158887     5.626667    -0.130254
C     13.709693    22.777439     4.568585     0.058598
C      1.283214    22.709317     4.577551    -0.131229
C      1.992431    22.172511     5.622184     0.083195
C      7.619256    25.862026     2.228250     0.084549
C      8.881773    25.396068     1.959246    -0.140877
C      9.671018    24.766616     2.968011     0.050359
C      9.008714    24.564973     4.205429    -0.130375
C      7.732399    24.987333     4.420632     0.095661
C     12.971500    24.584048     1.533323     0.357426
C     12.972880    23.439590     3.523952     0.376785
C     11.092212    24.393305     2.766258     0.377262
C      8.096666    11.439130    26.582079     0.095392
C      7.972484    10.221100    27.236655    -0.144750
C      7.659270    10.169327    28.568225     0.053939
C      7.553025    11.360108    29.240735    -0.138035
C      7.777933    12.526365    28.568225     0.099626
C      7.925571     2.959241    28.353022     0.112709
C      7.628914     4.106424    29.061399    -0.148868
C      7.748957     5.346254    28.438206     0.048918
C      8.180834     5.362603    27.084219    -0.163371
C      8.382285     4.103699    26.496894     0.087319
C      5.665459     8.471714    34.490796     0.082622
C      6.185643     8.678807    33.204060    -0.148672
C      6.612002     7.553423    32.486716     0.053034
C      6.497478     6.319043    33.132326    -0.145743
C      6.014548     6.218222    34.374228     0.111659
C      7.504732     8.883174    29.236251     0.380415
C      7.514391     6.646031    29.151067     0.375707
C      6.991447     7.656969    31.087896     0.384144
C     11.946308    15.531930    21.453069     0.092301
C     12.517546    15.984263    22.668070    -0.143406
C      0.086927    15.796245    22.784639     0.061889
C      0.823741    15.224016    21.780357    -0.151988
C      0.132461    14.826181    20.569839     0.068358
C     13.715212    19.341340    29.070366     0.097483
C      0.689900    18.714613    28.043667    -0.130253
C      0.088307    18.096061    26.985585     0.058605
C     12.514786    18.164183    26.994551    -0.131227
C     11.805569    18.700989    28.039184     0.083195
C      6.178744    15.011474    24.645250     0.084556
C      4.916227    15.477432    24.376246    -0.140868
C      4.126982    16.106884    25.385011     0.050361
C      4.789286    16.308526    26.622429    -0.130379
C      6.065601    15.886167    26.837632     0.095656
C      0.826500    16.289452    23.950323     0.357438
C      0.825120    17.433910    25.940952     0.376784
C      2.705788    16.480195    25.183258     0.377262
C     12.600334    25.063630    18.251921     0.095389
C     12.724516    23.845600    17.597345    -0.144753
C     13.037730    23.793827    16.265775     0.053941
C     13.143975    24.984608    15.593265    -0.138034
C     12.919067    26.150865    16.265775     0.099628
C     12.771429    16.583741    16.480978     0.112707
C     13.068086    17.730924    15.772601    -0.148869
C     12.948043    18.970754    16.395794     0.048920
C     12.516166    18.987103    17.749781    -0.163378
C     12.314715    17.728199    18.337106     0.087311
C      1.233541    22.096214    10.343204     0.082619
C      0.713357    22.303307    11.629940    -0.148675
C      0.286998    21.177923    12.347284     0.053033
C      0.401522    19.943543    11.701674    -0.145745
C      0.884452    19.842722    10.459772     0.111656
C     13.192268    22.507674    15.597749     0.380413
C     13.182609    20.270531    15.682933     0.375703
C     13.705553    21.281469    13.746104     0.384141
C      8.750692     1.907430    23.380931     0.092293
C      8.179454     2.359763    22.165930    -0.143402
C      6.812073     2.171745    22.049361     0.061899
C      6.075259     1.599516    23.053643    -0.151993
C      6.766539     1.201681    24.264161     0.068341
C      6.981788     5.716840    15.763634     0.097486
C      6.209100     5.090113    16.790333    -0.130253
C      6.810693     4.471561    17.848415     0.058596
C      8.182214     4.539683    17.839449    -0.131233
C      8.891431     5.076489    16.794816     0.083193
C      0.720256     1.386974    20.188750     0.084548
C      1.982773     1.852932    20.457754    -0.140879
C      2.772018     2.482384    19.448989     0.050359
C      2.109714     2.684027    18.211571    -0.130374
C      0.833399     2.261667    17.996368     0.095662
C      6.072500     2.664952    20.883677     0.357424
C      6.073880     3.809410    18.893048     0.376784
C      4.193212     2.855695    19.650742     0.377261
C      1.197666    15.809870    40.668921     0.095391
C      1.073484    17.027900    40.014345    -0.144751
C      0.760270    17.079673    38.682775     0.053942
C      0.654025    15.888892    38.010265    -0.138035
C      0.878933    14.722635    38.682775     0.099625
C      1.026571    24.289759    38.897978     0.112707
C      0.729914    23.142576    38.189601    -0.148867
C      0.849957    21.902746    38.812794     0.048920
C      1.281834    21.886397    40.166781    -0.163373
C      1.483285    23.145301    40.754106     0.087317
C     12.564459    18.777286    32.760204     0.082628
C     13.084643    18.570194    34.046940    -0.148673
C     13.511002    19.695577    34.764284     0.053030
C     13.396478    20.929957    34.118674    -0.145742
C     12.913548    21.030778    32.876772     0.111662
C      0.605732    18.365826    38.014749     0.380410
C      0.615391    20.602969    38.099933     0.375703
C      0.092447    19.592031    36.163104     0.384145
C      5.047308    11.717070     0.963931     0.092304
C      5.618546    11.264737    44.582930    -0.143404
C      6.985927    11.452755    44.466361     0.061890
C      7.722741    12.024984     0.636643    -0.151987
C      7.031461    12.422819     1.847161     0.068360
C      6.816212     7.907660    38.180634     0.097485
C      7.588900     8.534387    39.207333    -0.130254
C      6.987307     9.152939    40.265415     0.058602
C      5.615786     9.084817    40.256449    -0.131227
C      4.906569     8.548011    39.211816     0.083195
C     13.077744    12.237526    42.605750     0.084559
C     11.815227    11.771568    42.874754    -0.140866
C     11.025982    11.142116    41.865989     0.050361
C     11.688286    10.940474    40.628571    -0.130379
C     12.964601    11.362833    40.413368     0.095658
C      7.725500    10.959548    43.300677     0.357439
C      7.724120     9.815090    41.310048     0.376786
C      9.604788    10.768805    42.067742     0.377264
I      9.667983     0.176029    43.175590    -0.451947
I      9.694751     2.119972    39.149049    -0.457873
I      7.717083    12.984149    39.724269    -0.420922
I     11.449028    15.184778    41.239658    -0.466109
I      2.272669    21.901384    30.910801    -0.457283
I      4.266618    18.099331    30.017260    -0.460484
I      4.130017    13.448471    20.758590    -0.451978
I      4.103249    11.504528    16.732049    -0.457865
I      6.080917     0.640351    17.307269    -0.420962
I      2.348972    25.688722    18.822658    -0.466190
I     11.525331    18.972116     8.493801    -0.457248
I      9.531382    22.774169     7.600260    -0.460455
I      2.768983    27.072971    24.075410    -0.451942
I      2.795751    25.129028    28.101951    -0.457857
I      0.818083    14.264851    27.526731    -0.420960
I      4.550028    12.064222    26.011342    -0.466119
I      9.171669     5.347616    36.340199    -0.457247
I     11.165618     9.149669    37.233740    -0.460468
I     11.029017    13.800529     1.658410    -0.451981
I     11.002249    15.744472     5.684951    -0.457879
I     12.979917    26.608648     5.109731    -0.420960
I      9.247972     1.560278     3.594342    -0.466190
I      4.626331     8.276884    13.923199    -0.457266
I      2.632382     4.474831    14.816740    -0.460543
I      4.130017    27.072971     1.658410    -0.451980
I      4.103249    25.129028     5.684951    -0.457878
I      6.080917    14.264851     5.109731    -0.420959
I      2.348972    12.064222     3.594342    -0.466189
I     11.525331     5.347616    13.923199    -0.457271
I      9.531382     9.149669    14.816740    -0.460545
I      9.667983    13.800529    24.075410    -0.451943
I      9.694751    15.744472    28.101951    -0.457857
I      7.717083    26.608648    27.526731    -0.420959
I     11.449028     1.560278    26.011342    -0.466118
I      2.272669     8.276884    36.340199    -0.457247
I      4.266618     4.474831    37.233740    -0.460467
I     11.029017     0.176029    20.758590    -0.451979
I     11.002249     2.119972    16.732049    -0.457864
I     12.979917    12.984149    17.307269    -0.420961
I      9.247972    15.184778    18.822658    -0.466189
I      4.626331    21.901384     8.493801    -0.457248
I      2.632382    18.099331     7.600260    -0.460454
I      2.768983    13.448471    43.175590    -0.451947
I      2.795751    11.504528    39.149049    -0.457873
I      0.818083     0.640351    39.724269    -0.420922
I      4.550028    25.688722    41.239658    -0.466109
I      9.171669    18.972116    30.910801    -0.457283
I     11.165618    22.774169    30.017260    -0.460483
N      8.087008    26.232612    39.982961    -0.153514
N      8.298117    16.589191    40.117463    -0.154278
N      5.560594    20.848210    32.177362    -0.160537
N      7.692385    21.390465    38.732093    -0.390481
N      7.197037    20.139736    36.792125    -0.393029
N      7.119768    22.496774    36.701112    -0.391784
N     12.594814     1.422398     1.972696    -0.164076
N     12.426479     5.697766    38.194085    -0.159691
N      6.765159     1.648564    41.390749    -0.183053
N      0.084168     3.338002    42.372613    -0.387722
N      2.134551     3.605043    41.139678    -0.363914
N      2.134551     2.359763    43.152725    -0.381104
N      5.710992    14.640888    17.565961    -0.153516
N      5.499883    24.284309    17.700463    -0.154278
N      8.237406    20.025290     9.760362    -0.160550
N      6.105615    19.483035    16.315093    -0.390483
N      6.600963    20.733764    14.375125    -0.393035
N      6.678232    18.376726    14.284112    -0.391791
N      1.203186    12.202102    24.389696    -0.164096
N      1.371521     7.926734    15.777085    -0.159690
N      7.032841    11.975936    18.973749    -0.183057
N     13.713832    10.286497    19.955613    -0.387732
N     11.663449    10.019457    18.722678    -0.363906
N     11.663449    11.264737    20.735725    -0.381124
N      1.188008     1.016388    27.268039    -0.153511
N      1.399117    10.659809    27.133537    -0.154275
N     12.459594     6.400790    35.073638    -0.160545
N      0.793385     5.858535    28.518907    -0.390476
N      0.298037     7.109264    30.458875    -0.393034
N      0.220768     4.752226    30.549888    -0.391787
N      5.695814    25.826602    20.444304    -0.164078
N      5.527479    21.551234    29.056915    -0.159693
N     13.664159    25.600435    25.860251    -0.183056
N      6.983168    23.910997    24.878387    -0.387726
N      9.033551    23.643957    26.111322    -0.363916
N      9.033551    24.889237    24.098275    -0.381106
N     12.609992    12.608112     4.851039    -0.153520
N     12.398883     2.964691     4.716537    -0.154282
N      1.338406     7.223710    12.656638    -0.160541
N     13.004615     7.765965     6.101907    -0.390490
N     13.499963     6.515236     8.041875    -0.393030
N     13.577232     8.872274     8.132888    -0.391786
N      8.102186    15.046898    42.861304    -0.164093
N      8.270521    19.322266     6.639915    -0.159690
N      0.133841    15.273065     3.443251    -0.183054
N      6.814832    16.962503     2.461387    -0.387729
N      4.764449    17.229543     3.694322    -0.363906
N      4.764449    15.984263     1.681275    -0.381120
N      5.710992     1.016388     4.851039    -0.153520
N      5.499883    10.659809     4.716537    -0.154282
N      8.237406     6.400790    12.656638    -0.160541
N      6.105615     5.858535     6.101907    -0.390490
N      6.600963     7.109264     8.041875    -0.393030
N      6.678232     4.752226     8.132888    -0.391786
N      1.203186    25.826602    42.861304    -0.164093
N      1.371521    21.551234     6.639915    -0.159690
N      7.032841    25.600435     3.443251    -0.183054
N     13.713832    23.910997     2.461387    -0.387729
N     11.663449    23.643957     3.694322    -0.363906
N     11.663449    24.889237     1.681275    -0.381120
N      8.087008    12.608112    27.268039    -0.153511
N      8.298117     2.964691    27.133537    -0.154275
N      5.560594     7.223710    35.073638    -0.160545
N      7.692385     7.765965    28.518907    -0.390476
N      7.197037     6.515236    30.458875    -0.393034
N      7.119768     8.872274    30.549888    -0.391787
N     12.594814    15.046898    20.444304    -0.164078
N     12.426479    19.322266    29.056915    -0.159693
N      6.765159    15.273065    25.860251    -0.183056
N      0.084168    16.962503    24.878387    -0.387726
N      2.134551    17.229543    26.111322    -0.363916
N      2.134551    15.984263    24.098275    -0.381106
N     12.609992    26.232612    17.565961    -0.153516
N     12.398883    16.589191    17.700463    -0.154278
N      1.338406    20.848210     9.760362    -0.160550
N     13.004615    21.390465    16.315093    -0.390483
N     13.499963    20.139736    14.375125    -0.393036
N     13.577232    22.496774    14.284112    -0.391791
N      8.102186     1.422398    24.389696    -0.164096
N      8.270521     5.697766    15.777085    -0.159690
N      0.133841     1.648564    18.973749    -0.183057
N      6.814832     3.338002    19.955613    -0.387732
N      4.764449     3.605043    18.722678    -0.363906
N      4.764449     2.359763    20.735725    -0.381125
N      1.188008    14.640888    39.982961    -0.153514
N      1.399117    24.284309    40.117463    -0.154278
N     12.459594    20.025290    32.177362    -0.160537
N      0.793385    19.483035    38.732093    -0.390481
N      0.298037    20.733764    36.792125    -0.393029
N      0.220768    18.376726    36.701112    -0.391784
N      5.695814    12.202102     1.972696    -0.164076
N      5.527479     7.926734    38.194085    -0.159691
N     13.664159    11.975936    41.390749    -0.183053
N      6.983168    10.286497    42.372613    -0.387722
N      9.033551    10.019457    41.139678    -0.363914
N      9.033551    11.264737    43.152725    -0.381104

The following XYZ coordinates are in angstroms. Other properties are in atomic units.
The sperically averaged electron density of each atom fit to a function of the form exp(a - br)
eigen_1, eigen_2 and eigen_3 are the three eigenvalues of traceless quadrupole moment tensor
  atom number  atomic symbol              X              Y              Z     net charge C6 coefficient C8 coefficient C10 coefficient fluctuating dipole atomic polarizability isotropic forcefield polarizability              a              b squared Pearson coefficient          <r^3>          <r^4>         wp_QDO          m_QDO          q_QDO       dipole_x       dipole_y       dipole_z         dipole            Qxy            Qxz            Qyz     Q(x^2-y^2)  Q(3z^2 - R^2)        eigen_1        eigen_2        eigen_3 static polarizability      alpha(xx)      alpha(xy)      alpha(xz)      alpha(yy)      alpha(yz)      alpha(zz) atomic spin moment
            1             Zn       8.557658       0.754797      40.934339       0.460759     140.901340 0.32342029E+04  0.11874024E+06                                22.176070                           18.608495       0.294277       1.848242                    0.998345      59.816784     178.995204       0.415517       0.401501      -1.135763       0.000640      -0.008096       0.017847       0.019608       0.015885       0.024283      -0.023802       0.000731       0.054305      -0.043656       0.006827       0.036829             26.735237      32.317040      -0.063671      -0.195523      26.956257       3.466227      20.932415           0.000001
            2             Zn       8.934757      14.816371      40.997555       0.444041     132.031607 0.33377147E+04  0.12342713E+06                                21.194496                           18.852081       0.325400       1.853166                    0.998585      60.248541     180.544348       0.414805       0.399301      -1.138083       0.017147      -0.015743       0.006661       0.024213      -0.013165       0.010984      -0.018153      -0.000323       0.034473      -0.020386      -0.010076       0.030463             24.088666      21.763231      -1.864199      -2.544933      26.523910      -4.884240      23.978855           0.000001
            3             Zn       4.422535      20.601061      30.504605       0.463071     139.116135 0.32414200E+04  0.11893677E+06                                21.871111                           18.555219       0.309741       1.854602                    0.998360      59.462641     177.227511       0.419080       0.398316      -1.139316      -0.002771      -0.005663      -0.009236       0.011183      -0.025132       0.032441      -0.006553      -0.001393      -0.001591      -0.038285      -0.005924       0.044209             26.365282      25.537666       3.436781       0.790982      20.699139      -1.399288      32.859041          -0.000001
            4             Zn       5.240342      12.869703      18.517339       0.460767     140.899194 0.32341415E+04  0.11873738E+06                                22.175844                           18.608314       0.294285       1.848248                    0.998344      59.816231     178.992928       0.415519       0.401501      -1.135764      -0.000641       0.008104       0.017858       0.019622       0.015883      -0.024294       0.023807       0.000742       0.054320      -0.043665       0.006822       0.036842             26.734971      32.316798      -0.063691       0.195598      26.955959      -3.466208      20.932155           0.000001
            5             Zn       4.863243      26.057129      18.580555       0.444038     132.030942 0.33376976E+04  0.12342633E+06                                21.194413                           18.852023       0.325412       1.853170                    0.998585      60.248413     180.543822       0.414806       0.399301      -1.138084      -0.017154       0.015743       0.006657       0.024216      -0.013172      -0.010967       0.018153      -0.000333       0.034516      -0.020401      -0.010059       0.030460             24.088553      21.763118      -1.864189       2.544855      26.523891       4.884251      23.978649           0.000001
            6             Zn       9.375465      20.272439       8.087605       0.463071     139.116403 0.32414265E+04  0.11893705E+06                                21.871145                           18.555243       0.309738       1.854602                    0.998360      59.462648     177.227471       0.419080       0.398317      -1.139316       0.002770       0.005665      -0.009231       0.011179      -0.025131      -0.032428       0.006556      -0.001409      -0.001596      -0.038276      -0.005923       0.044199             26.365333      25.537668       3.436812      -0.790956      20.699186       1.399311      32.859146           0.000003
            7             Zn       1.658658      26.494203      26.316661       0.460757     140.901750 0.32342149E+04  0.11874078E+06                                22.176094                           18.608515       0.294284       1.848243                    0.998345      59.816921     178.995636       0.415517       0.401500      -1.135764       0.000638       0.008097      -0.017847       0.019608      -0.015888      -0.024282      -0.023801       0.000732       0.054300      -0.043657       0.006831       0.036826             26.735271      32.317097       0.063674       0.195519      26.956258       3.466243      20.932457           0.000003
            8             Zn       2.035757      12.432629      26.253445       0.444043     132.030743 0.33376893E+04  0.12342596E+06                                21.194403                           18.852011       0.325401       1.853168                    0.998585      60.248329     180.543545       0.414806       0.399301      -1.138083       0.017149       0.015746      -0.006662       0.024215       0.013169      -0.010984      -0.018156      -0.000323       0.034464      -0.020390      -0.010076       0.030466             24.088549      21.763135       1.864188       2.544920      26.523741      -4.884222      23.978772           0.000002
            9             Zn      11.321535       6.647939      36.746395       0.463071     139.116497 0.32414305E+04  0.11893724E+06                                21.871153                           18.555254       0.309737       1.854601                    0.998360      59.462694     177.227678       0.419080       0.398317      -1.139316      -0.002770       0.005664       0.009233       0.011180       0.025133      -0.032433      -0.006555      -0.001403      -0.001595      -0.038280      -0.005923       0.044204             26.365327      25.537695      -3.436799      -0.790971      20.699188      -1.399286      32.859098           0.000002
           10             Zn      12.139342      14.379297       3.899661       0.460771     140.898932 0.32341326E+04  0.11873696E+06                                22.175806                           18.608278       0.294288       1.848250                    0.998344      59.816168     178.992598       0.415520       0.401500      -1.135764      -0.000642      -0.008106      -0.017858       0.019622      -0.015879       0.024291       0.023810       0.000749       0.054326      -0.043662       0.006817       0.036845             26.734933      32.316774       0.063717      -0.195606      26.955932      -3.466200      20.932093          -0.000001
           11             Zn      11.762243       1.191871       3.836445       0.444038     132.031138 0.33377026E+04  0.12342656E+06                                21.194437                           18.852039       0.325410       1.853169                    0.998585      60.248445     180.543938       0.414806       0.399301      -1.138083      -0.017152      -0.015741      -0.006654       0.024213       0.013166       0.010966       0.018149      -0.000328       0.034526      -0.020397      -0.010058       0.030455             24.088582      21.763138       1.864193      -2.544859      26.523990       4.884238      23.978617          -0.000002
           12             Zn       2.476465       6.976561      14.329395       0.463073     139.115497 0.32413996E+04  0.11893582E+06                                21.871033                           18.555148       0.309750       1.854606                    0.998360      59.462474     177.226749       0.419081       0.398316      -1.139317       0.002771      -0.005665       0.009233       0.011181       0.025130       0.032433       0.006557      -0.001387      -0.001587      -0.038275      -0.005930       0.044205             26.365200      25.537543      -3.436784       0.790959      20.699078       1.399307      32.858980          -0.000005
           13             Zn       5.240342      26.494203       3.899661       0.460771     140.898890 0.32341315E+04  0.11873692E+06                                22.175810                           18.608282       0.294285       1.848249                    0.998344      59.816147     178.992576       0.415520       0.401501      -1.135764      -0.000642       0.008106      -0.017858       0.019622       0.015879       0.024291      -0.023810       0.000750       0.054325      -0.043662       0.006817       0.036844             26.734938      32.316779      -0.063716      -0.195605      26.955937       3.466201      20.932099          -0.000001
           14             Zn       4.863243      12.432629       3.836445       0.444039     132.031130 0.33377025E+04  0.12342656E+06                                21.194437                           18.852039       0.325409       1.853169                    0.998585      60.248446     180.543951       0.414806       0.399301      -1.138083      -0.017152       0.015741      -0.006654       0.024213      -0.013167       0.010966      -0.018149      -0.000328       0.034527      -0.020397      -0.010058       0.030455             24.088581      21.763138      -1.864192      -2.544857      26.523989      -4.884236      23.978617          -0.000002
           15             Zn       9.375465       6.647939      14.329395       0.463074     139.115427 0.32413975E+04  0.11893572E+06                                21.871026                           18.555143       0.309750       1.854606                    0.998360      59.462456     177.226686       0.419082       0.398316      -1.139317       0.002771       0.005665       0.009233       0.011181      -0.025130       0.032433      -0.006557      -0.001388      -0.001587      -0.038275      -0.005930       0.044205             26.365192      25.537533       3.436783       0.790956      20.699073      -1.399310      32.858971          -0.000005
           16             Zn       8.557658      14.379297      26.316661       0.460757     140.901718 0.32342140E+04  0.11874073E+06                                22.176092                           18.608512       0.294284       1.848243                    0.998345      59.816912     178.995602       0.415517       0.401500      -1.135764       0.000638      -0.008097      -0.017847       0.019608       0.015888      -0.024282       0.023801       0.000732       0.054301      -0.043657       0.006831       0.036826             26.735267      32.317093      -0.063674       0.195520      26.956255      -3.466242      20.932452           0.000003
           17             Zn       8.934757       1.191871      26.253445       0.444043     132.030754 0.33376896E+04  0.12342597E+06                                21.194405                           18.852012       0.325401       1.853168                    0.998585      60.248327     180.543539       0.414806       0.399301      -1.138083       0.017149      -0.015746      -0.006662       0.024215      -0.013169      -0.010984       0.018156      -0.000323       0.034463      -0.020390      -0.010076       0.030466             24.088552      21.763137      -1.864189       2.544923      26.523744       4.884225      23.978775           0.000002
           18             Zn       4.422535       6.976561      36.746395       0.463071     139.116518 0.32414311E+04  0.11893727E+06                                21.871155                           18.555256       0.309737       1.854601                    0.998360      59.462699     177.227695       0.419080       0.398317      -1.139316      -0.002770      -0.005664       0.009233       0.011180      -0.025133      -0.032433       0.006555      -0.001403      -0.001595      -0.038280      -0.005923       0.044204             26.365329      25.537698       3.436799      -0.790972      20.699189       1.399285      32.859101           0.000002
           19             Zn      12.139342       0.754797      18.517339       0.460767     140.899292 0.32341441E+04  0.11873750E+06                                22.175849                           18.608317       0.294287       1.848249                    0.998344      59.816263     178.993024       0.415520       0.401501      -1.135764      -0.000640      -0.008104       0.017859       0.019622      -0.015883      -0.024294      -0.023807       0.000742       0.054321      -0.043665       0.006822       0.036843             26.734979      32.316811       0.063692       0.195598      26.955965       3.466210      20.932160           0.000001
           20             Zn      11.762243      14.816371      18.580555       0.444038     132.030927 0.33376970E+04  0.12342631E+06                                21.194413                           18.852023       0.325412       1.853170                    0.998585      60.248405     180.543801       0.414806       0.399301      -1.138083      -0.017154      -0.015743       0.006656       0.024216       0.013172      -0.010967      -0.018153      -0.000333       0.034516      -0.020401      -0.010059       0.030460             24.088554      21.763119       1.864190       2.544856      26.523891      -4.884251      23.978651           0.000001
           21             Zn       2.476465      20.601061       8.087605       0.463072     139.116376 0.32414257E+04  0.11893702E+06                                21.871143                           18.555242       0.309738       1.854602                    0.998360      59.462639     177.227444       0.419080       0.398317      -1.139316       0.002770      -0.005665      -0.009231       0.011179       0.025131      -0.032427      -0.006556      -0.001409      -0.001596      -0.038276      -0.005923       0.044199             26.365332      25.537666      -3.436812      -0.790956      20.699185      -1.399312      32.859144           0.000003
           22             Zn       1.658658      12.869703      40.934339       0.460758     140.901310 0.32342021E+04  0.11874020E+06                                22.176071                           18.608496       0.294276       1.848242                    0.998345      59.816771     178.995174       0.415517       0.401501      -1.135763       0.000640       0.008096       0.017846       0.019607      -0.015885       0.024283       0.023802       0.000731       0.054304      -0.043656       0.006827       0.036829             26.735237      32.317038       0.063670      -0.195523      26.956257      -3.466226      20.932416           0.000001
           23             Zn       2.035757      26.057129      40.997555       0.444041     132.031609 0.33377148E+04  0.12342714E+06                                21.194496                           18.852081       0.325400       1.853166                    0.998585      60.248543     180.544354       0.414805       0.399301      -1.138083       0.017147       0.015743       0.006661       0.024213       0.013165       0.010984       0.018154      -0.000323       0.034473      -0.020386      -0.010076       0.030463             24.088665      21.763231       1.864198      -2.544933      26.523910       4.884240      23.978854           0.000001
           24             Zn      11.321535      20.272439      30.504605       0.463071     139.116152 0.32414205E+04  0.11893680E+06                                21.871113                           18.555221       0.309741       1.854602                    0.998360      59.462644     177.227529       0.419080       0.398316      -1.139316      -0.002771       0.005663      -0.009236       0.011183       0.025131       0.032441       0.006553      -0.001393      -0.001591      -0.038285      -0.005924       0.044209             26.365285      25.537670      -3.436781       0.790982      20.699141       1.399288      32.859045          -0.000001
           25              H       8.191873      25.079980      41.614919       0.093465       1.631141 0.12519387E+02  0.13734949E+03                                 2.285217                            2.064974      -1.392096       2.206723                    0.992740       3.993560      11.786110       0.437104       1.277254      -0.709873      -0.004522      -0.008391       0.047721       0.048663      -0.004127      -0.004094      -0.014056      -0.031253       0.020540      -0.021108      -0.002734       0.023842              2.400130       1.832183       0.043685       0.277139       1.957339       0.356722       3.410866           0.000001
           26              H       8.106325      23.036305      40.498552       0.124872       1.221533 0.91314909E+01  0.91388815E+02                                 1.793942                            1.697507      -1.106810       2.348659                    0.997913       3.387121       9.151598       0.517180       1.183349      -0.733000       0.008078      -0.028093       0.025238       0.038619      -0.005130       0.006747      -0.013097      -0.004941       0.049230      -0.014033      -0.010412       0.024445              1.810609       1.427558      -0.088793       0.094203       2.301727      -0.197736       1.702542          -0.000000
           27              H       7.326738      24.998233      37.086685       0.132428       1.170957 0.85231382E+01  0.83509974E+02                                 1.721136                            1.622861      -1.065385       2.377607                    0.998028       3.233499       8.532799       0.539477       1.158763      -0.739794      -0.009151       0.007189      -0.038532       0.040251      -0.003486       0.005472      -0.014783      -0.009978       0.038041      -0.012547      -0.010698       0.023245              1.746688       1.388789       0.039211       0.208282       1.601267       0.128191       2.250009           0.000002
           28              H       7.711702      26.962885      38.194085       0.096963       1.540649 0.11673359E+02  0.12550721E+03                                 2.200706                            1.997063      -1.098101       2.350976                    0.996428       3.724116      10.784796       0.444646       1.281205      -0.711246      -0.010013       0.037348      -0.030868       0.049477      -0.008475       0.010306      -0.004166      -0.014941       0.051006      -0.021446      -0.000370       0.021816              2.304449       1.688417      -0.023554       0.014605       3.210835      -0.469526       2.014095           0.000004
           29              H       7.848302      15.747197      38.458605       0.086750       1.729745 0.13451127E+02  0.15024550E+03                                 2.384987                            2.148436      -1.296977       2.242613                    0.994413       4.033838      12.012796       0.426134       1.286819      -0.708542      -0.004236      -0.034125      -0.027670       0.044137      -0.002507       0.009474       0.005283      -0.003971       0.057881      -0.016157      -0.006458       0.022615              2.465034       1.750965       0.057214       0.078677       3.484373       0.486985       2.159763           0.000002
           30              H       7.346055      17.673701      37.283954       0.135572       1.130437 0.81299388E+01  0.78648544E+02                                 1.670092                            1.575051      -1.082412       2.370577                    0.998062       3.206741       8.382709       0.553311       1.144283      -0.742820      -0.011405      -0.009932      -0.037872       0.040780       0.003042       0.007002       0.015111      -0.009713       0.032242      -0.012995      -0.009940       0.022935              1.698738       1.392033      -0.038260       0.270054       1.517027      -0.120188       2.187154          -0.000001
           31              H       8.324333      19.799123      40.642021       0.139894       1.156997 0.84832708E+01  0.82967150E+02                                 1.698582                            1.612348      -1.135726       2.348865                    0.997501       3.231591       8.501586       0.544976       1.149174      -0.741822       0.009653       0.031467       0.024467       0.041012       0.005101       0.007768       0.013219      -0.009166       0.038483      -0.013569      -0.009569       0.023138              1.704951       1.355382       0.066512       0.081208       2.164366       0.213945       1.595104          -0.000000
           32              H       8.593394      17.703675      41.677686       0.087754       1.440546 0.10757868E+02  0.11289153E+03                                 2.064636                            1.885317      -1.017248       2.385437                    0.996697       3.662110      10.346544       0.471083       1.239007      -0.719990       0.007501       0.003638       0.048096       0.048813       0.001820       0.004331       0.009341      -0.030852       0.040616      -0.022730       0.001502       0.021228              2.155483       1.594478      -0.049268       0.265491       1.807175      -0.382914       3.064795           0.000001
           33              H       5.370182      22.853736      32.267030       0.104160       1.534822 0.11705165E+02  0.12548996E+03                                 2.178757                            1.990224      -1.026699       2.392948                    0.997110       3.590860      10.264706       0.450212       1.268988      -0.715479      -0.010434       0.046959      -0.023634       0.053596       0.000108       0.005075      -0.001278      -0.046965       0.009091      -0.025891       0.003836       0.022055              2.287425       1.850389      -0.350640       0.358424       2.486694      -0.658756       2.525191           0.000001
           34              H       6.246355      23.175274      34.419062       0.136402       1.176037 0.86267650E+01  0.84780753E+02                                 1.725307                            1.632086      -1.127219       2.351861                    0.997605       3.242005       8.568058       0.538254       1.157896      -0.739935       0.001414       0.039677       0.010253       0.041005      -0.004342       0.001576      -0.003270      -0.033870      -0.032517      -0.012854      -0.010395       0.023250              1.745036       1.381676       0.052396       0.112871       2.061810       0.330307       1.791621           0.000001
           35              H       6.769299      19.156047      34.575981       0.126550       1.244992 0.92903553E+01  0.93866415E+02                                 1.859719                            1.744907      -1.082274       2.365637                    0.997816       3.433415       9.480213       0.493270       1.228976      -0.722342       0.010119      -0.036514       0.010802       0.039400      -0.002156       0.003783      -0.000293      -0.034911      -0.038778      -0.015894      -0.008164       0.024059              1.904458       1.556742      -0.224061       0.254208       2.046351      -0.376684       2.110280          -0.000002
           36              H       5.999370      18.981653      32.473266       0.091154       1.640484 0.12637898E+02  0.13976491E+03                                 2.347910                            2.113890      -1.395329       2.204445                    0.992408       4.079622      12.313841       0.417697       1.325932      -0.699300       0.007693      -0.043707      -0.014387       0.046653      -0.011737       0.002244      -0.007044      -0.029564       0.004753      -0.019669      -0.001240       0.020909              2.473276       1.825952       0.083868       0.141526       3.027084       0.783407       2.566793          -0.000001
           37              H      11.002525       1.967378       1.044632       0.080232       1.699970 0.13339223E+02  0.14979057E+03                                 2.399300                            2.165823      -1.517782       2.134239                    0.991516       4.333423      13.256367       0.413624       1.318702      -0.699021      -0.044639      -0.001211      -0.004775       0.044910      -0.003248       0.006343      -0.011744       0.005475      -0.000670      -0.013466      -0.001028       0.014494              2.542952       3.709632      -0.016840      -0.307825       1.834363       0.025253       2.084860          -0.000002
           38              H      12.000121       2.760324      43.896969       0.141683       1.372611 0.10508131E+02  0.11037578E+03                                 2.042452                            1.901615      -1.427042       2.217389                    0.993650       3.651297      10.553521       0.451863       1.290479      -0.707854      -0.025485       0.018109      -0.028441       0.042265      -0.016130       0.006793      -0.004997       0.010496      -0.011619      -0.015026      -0.006655       0.021681              2.094883       2.079791      -0.201837       0.327930       1.815710      -0.416698       2.389146          -0.000001
           39              H       1.759245       1.468721       0.538008       0.127923       1.274026 0.98090654E+01  0.10260246E+03                                 2.006880                            1.878268      -1.645266       2.094679                    0.991593       4.115459      12.386126       0.434168       1.348710      -0.691028       0.035883      -0.006396      -0.003918       0.036659      -0.004883       0.003015       0.000114       0.006812      -0.024332      -0.008800      -0.001584       0.010383              2.076353       2.741841      -0.130077      -0.169261       1.643440      -0.067479       1.843777          -0.000001
           40              H       0.614011       0.784771       2.555538       0.095740       1.483278 0.11817530E+02  0.12918854E+03                                 2.212798                            2.056958      -1.553753       2.128000                    0.991102       4.251216      12.976548       0.417305       1.342627      -0.693496       0.028785      -0.022052       0.030515       0.047392      -0.005219       0.002879      -0.001778       0.012634      -0.004209      -0.007581      -0.002289       0.009870              2.271023       2.121195      -0.274736       0.430633       2.036355      -0.435324       2.655518          -0.000001
           41              H       0.364267       6.155549      37.467774       0.086573       1.314140 0.94854205E+01  0.98723113E+02                                 2.080759                            1.866828      -1.496187       2.149378                    0.991290       4.241211      12.874809       0.427130       1.377791      -0.685022       0.021484       0.019782      -0.032140       0.043427      -0.001462      -0.001131      -0.009196       0.014053       0.005466      -0.013639       0.006244       0.007394              2.247830       2.023254       0.315574      -0.425669       1.957157      -0.677272       2.763078           0.000001
           42              H       1.639202       5.106463      39.153532       0.117439       1.360424 0.10414535E+02  0.11046214E+03                                 2.092894                            1.932543      -1.606533       2.108425                    0.991354       4.151896      12.539612       0.429420       1.344776      -0.692265       0.036269       0.001346      -0.000775       0.036303       0.007586      -0.001180      -0.000241       0.010062      -0.008891      -0.007647      -0.003035       0.010682              2.184046       2.970958       0.027175      -0.030736       1.743347      -0.213399       1.837831           0.000001
           43              H      12.038755       4.201796      41.005176       0.121808       1.396216 0.10680805E+02  0.11233946E+03                                 2.039085                            1.893265      -1.321555       2.249281                    0.994671       3.724609      10.676652       0.462730       1.258491      -0.714263      -0.022160      -0.010776       0.029143       0.038164      -0.000751      -0.015203      -0.000531       0.018119       0.003377      -0.011297      -0.009160       0.020457              2.116191       2.052219       0.132749      -0.290378       1.831053      -0.495119       2.465300           0.000001
           44              H      10.857646       5.008366      39.211816       0.096595       1.592887 0.11866635E+02  0.12919084E+03                                 2.293648                            2.040515      -1.450391       2.181365                    0.992050       4.058331      12.155396       0.427581       1.315780      -0.700616      -0.047484      -0.009154       0.003819       0.048509      -0.001086      -0.007259      -0.003199       0.018878       0.007876      -0.011896      -0.001279       0.013175              2.468637       3.667204       0.029484       0.138723       1.854757      -0.124746       1.883950           0.000001
           45              H       6.647876       0.880143      43.260327       0.094287       1.437045 0.10720577E+02  0.11457206E+03                                 2.185651                            1.970990      -1.489729       2.161628                    0.990938       4.163974      12.637300       0.421758       1.358883      -0.690235       0.013117      -0.027028       0.036137       0.046994      -0.005579      -0.005154      -0.007602       0.000431       0.037064      -0.014797      -0.000712       0.015510              2.319147       2.486401      -0.533610       0.572767       2.072871      -0.474990       2.398169           0.000000
           46              H       4.561619       1.757561      43.753501       0.117947       1.380825 0.10673443E+02  0.11332075E+03                                 2.080638                            1.933040      -1.529684       2.147170                    0.991817       4.020521      11.946358       0.439433       1.312830      -0.700031      -0.010389      -0.002289       0.034696       0.036290      -0.003852      -0.001887      -0.000112      -0.006977       0.022103      -0.009072       0.001443       0.007629              2.146948       2.155056      -0.036414      -0.413370       1.636389      -0.105220       2.649399          -0.000001
           47              H       4.328433       3.130910      39.929160       0.122592       1.148279 0.85599755E+01  0.87262049E+02                                 1.936978                            1.802918      -1.594044       2.120976                    0.991287       4.133487      12.619499       0.421932       1.424002      -0.676061      -0.015607       0.015743      -0.029587       0.036970      -0.000872       0.003410      -0.001682       0.004620       0.032587      -0.007967      -0.003855       0.011822              2.005620       2.047958      -0.327963       0.263777       1.866134      -0.449509       2.102769           0.000001
           48              H       6.468502       2.400637      39.566005       0.099514       1.352068 0.10040860E+02  0.10546223E+03                                 2.096159                            1.906655      -1.426505       2.197431                    0.992149       4.013147      12.036032       0.429512       1.357703      -0.691057       0.011522       0.009018      -0.044388       0.046737      -0.004850       0.001943      -0.002967       0.003477       0.033890      -0.010881      -0.001344       0.012225              2.204283       2.206273       0.027727      -0.669784       1.771690      -0.208592       2.634884           0.000001
           49              H       5.606127      15.793520      19.197919       0.093457       1.631181 0.12519760E+02  0.13735469E+03                                 2.285260                            2.065009      -1.392099       2.206718                    0.992739       3.993619      11.786355       0.437099       1.277259      -0.709872       0.004523       0.008389       0.047719       0.048662      -0.004126       0.004093       0.014055      -0.031254       0.020537      -0.021107      -0.002734       0.023841              2.400176       1.832213       0.043686      -0.277147       1.957375      -0.356734       3.410940           0.000002
           50              H       5.691675      17.837195      18.081552       0.124866       1.221569 0.91318386E+01  0.91393244E+02                                 1.793984                            1.697545      -1.106833       2.348645                    0.997912       3.387181       9.151834       0.517172       1.183356      -0.732999      -0.008077       0.028092       0.025237       0.038618      -0.005131      -0.006747       0.013097      -0.004941       0.049229      -0.014033      -0.010412       0.024445              1.810652       1.427587      -0.088796      -0.094206       2.301789       0.197741       1.702581           0.000004
           51              H       6.471262      15.875267      14.669685       0.132424       1.170957 0.85231278E+01  0.83509737E+02                                 1.721124                            1.622851      -1.065396       2.377601                    0.998028       3.233509       8.532782       0.539484       1.158750      -0.739797       0.009151      -0.007190      -0.038532       0.040251      -0.003486      -0.005471       0.014783      -0.009977       0.038042      -0.012546      -0.010698       0.023245              1.746676       1.388780       0.039210      -0.208280       1.601255      -0.128189       2.249991          -0.000001
           52              H       6.086298      13.910614      15.777085       0.096958       1.540661 0.11673474E+02  0.12550887E+03                                 2.200729                            1.997081      -1.098098       2.350978                    0.996428       3.724128      10.784881       0.444641       1.281217      -0.711244       0.010014      -0.037349      -0.030868       0.049477      -0.008475      -0.010305       0.004166      -0.014942       0.051003      -0.021446      -0.000369       0.021815              2.304475       1.688432      -0.023554      -0.014605       3.210877       0.469535       2.014116          -0.000003
           53              H       5.949698      25.126303      16.041605       0.086750       1.729758 0.13451251E+02  0.15024736E+03                                 2.385008                            2.148453      -1.296982       2.242612                    0.994413       4.033854      12.012896       0.426130       1.286827      -0.708541       0.004235       0.034125      -0.027670       0.044137      -0.002507      -0.009475      -0.005283      -0.003972       0.057881      -0.016157      -0.006457       0.022615              2.465057       1.750978       0.057215      -0.078678       3.484411      -0.486992       2.159781          -0.000001
           54              H       6.451945      23.199799      14.866954       0.135570       1.130434 0.81298986E+01  0.78647901E+02                                 1.670072                            1.575034      -1.082419       2.370571                    0.998062       3.206741       8.382641       0.553322       1.144264      -0.742824       0.011405       0.009933      -0.037871       0.040779       0.003042      -0.007003      -0.015111      -0.009713       0.032240      -0.012995      -0.009940       0.022935              1.698717       1.392019      -0.038259      -0.270048       1.517010       0.120185       2.187123           0.000002
           55              H       5.473667      21.074377      18.225021       0.139890       1.157023 0.84835150E+01  0.82970158E+02                                 1.698607                            1.612372      -1.135749       2.348851                    0.997500       3.231640       8.501754       0.544972       1.149174      -0.741822      -0.009654      -0.031467       0.024466       0.041012       0.005101      -0.007768      -0.013219      -0.009166       0.038483      -0.013569      -0.009569       0.023138              1.704977       1.355400       0.066512      -0.081210       2.164404      -0.213948       1.595127           0.000005
           56              H       5.204606      23.169825      19.260686       0.087746       1.440602 0.10758373E+02  0.11289813E+03                                 2.064683                            1.885357      -1.017281       2.385416                    0.996697       3.662199      10.346850       0.471079       1.239002      -0.719990      -0.007502      -0.003638       0.048094       0.048811       0.001820      -0.004331      -0.009341      -0.030854       0.040617      -0.022731       0.001503       0.021228              2.155534       1.594510      -0.049270      -0.265500       1.807217       0.382930       3.064876           0.000004
           57              H       8.427818      18.019764       9.850030       0.104158       1.534791 0.11704863E+02  0.12548551E+03                                 2.178693                            1.990171      -1.026692       2.392947                    0.997110       3.590841      10.264496       0.450229       1.268954      -0.715486       0.010434      -0.046959      -0.023632       0.053595       0.000108      -0.005075       0.001278      -0.046967       0.009088      -0.025891       0.003835       0.022056              2.287354       1.850339      -0.350623      -0.358406       2.486614       0.658724       2.525108           0.000001
           58              H       7.551645      17.698225      12.002062       0.136403       1.176013 0.86265326E+01  0.84777741E+02                                 1.725269                            1.632052      -1.127223       2.351861                    0.997605       3.241972       8.567882       0.538267       1.157879      -0.739939      -0.001414      -0.039677       0.010254       0.041005      -0.004341      -0.001575       0.003270      -0.033869      -0.032519      -0.012853      -0.010396       0.023250              1.744997       1.381650       0.052394      -0.112867       2.061761      -0.330295       1.791579           0.000001
           59              H       7.028701      21.717453      12.158981       0.126550       1.244951 0.92899397E+01  0.93860736E+02                                 1.859639                            1.744837      -1.082280       2.365634                    0.997816       3.433349       9.479814       0.493295       1.228933      -0.722351      -0.010119       0.036513       0.010803       0.039399      -0.002155      -0.003783       0.000293      -0.034911      -0.038781      -0.015894      -0.008165       0.024059              1.904374       1.556682      -0.224047      -0.254190       2.046260       0.376660       2.110180           0.000003
           60              H       7.798630      21.891847      10.056266       0.091150       1.640463 0.12637671E+02  0.13976122E+03                                 2.347848                            2.113840      -1.395304       2.204454                    0.992408       4.079582      12.313508       0.417713       1.325893      -0.699308      -0.007693       0.043708      -0.014386       0.046653      -0.011736      -0.002245       0.007045      -0.029567       0.004748      -0.019669      -0.001242       0.020911              2.473208       1.825910       0.083864      -0.141519       3.026997      -0.783374       2.566717           0.000002
           61              H       2.795475      11.657122      23.461632       0.080227       1.699976 0.13339269E+02  0.14979111E+03                                 2.399298                            2.165822      -1.517766       2.134244                    0.991516       4.333429      13.256355       0.413626       1.318696      -0.699022       0.044640       0.001211      -0.004777       0.044911      -0.003250      -0.006340       0.011745       0.005479      -0.000673      -0.013468      -0.001027       0.014494              2.542951       3.709630      -0.016840       0.307826       1.834362      -0.025252       2.084860           0.000001
           62              H       1.797879      10.864176      21.479969       0.141687       1.372600 0.10508045E+02  0.11037492E+03                                 2.042464                            1.901625      -1.427049       2.217391                    0.993650       3.651286      10.553575       0.451854       1.290503      -0.707849       0.025485      -0.018108      -0.028443       0.042266      -0.016130      -0.006794       0.004996       0.010496      -0.011618      -0.015026      -0.006655       0.021681              2.094896       2.079805      -0.201838      -0.327931       1.815721       0.416703       2.389162           0.000000
           63              H      12.038755      12.155779      22.955008       0.127923       1.274020 0.98090244E+01  0.10260204E+03                                 2.006885                            1.878272      -1.645258       2.094684                    0.991593       4.115462      12.386181       0.434164       1.348722      -0.691025      -0.035884       0.006396      -0.003920       0.036660      -0.004884      -0.003016      -0.000114       0.006813      -0.024338      -0.008802      -0.001584       0.010386              2.076357       2.741845      -0.130076       0.169263       1.643443       0.067480       1.843784           0.000001
           64              H      13.183989      12.839729      24.972538       0.095729       1.483328 0.11818026E+02  0.12919527E+03                                 2.212842                            2.056996      -1.553761       2.127989                    0.991102       4.251311      12.976890       0.417303       1.342621      -0.693497      -0.028785       0.022053       0.030513       0.047392      -0.005220      -0.002877       0.001780       0.012635      -0.004205      -0.007583      -0.002287       0.009870              2.271069       2.121236      -0.274743      -0.430643       2.036393       0.435336       2.655579           0.000002
           65              H      13.433733       7.468951      15.050774       0.086574       1.314113 0.94851865E+01  0.98720076E+02                                 2.080734                            1.866807      -1.496169       2.149389                    0.991290       4.241163      12.874627       0.427132       1.377794      -0.685021      -0.021485      -0.019782      -0.032140       0.043427      -0.001461       0.001131       0.009196       0.014053       0.005466      -0.013639       0.006244       0.007395              2.247801       2.023229       0.315568       0.425662       1.957134       0.677260       2.763041          -0.000002
           66              H      12.158798       8.518037      16.736532       0.117441       1.360402 0.10414337E+02  0.11045959E+03                                 2.092879                            1.932531      -1.606524       2.108432                    0.991354       4.151868      12.539529       0.429420       1.344784      -0.692263      -0.036270      -0.001345      -0.000776       0.036303       0.007585       0.001180       0.000241       0.010062      -0.008892      -0.007646      -0.003036       0.010682              2.184029       2.970933       0.027176       0.030737       1.743336       0.213397       1.837819          -0.000002
           67              H       1.759245       9.422704      18.588176       0.121800       1.396277 0.10681401E+02  0.11234751E+03                                 2.039160                            1.893330      -1.321582       2.249263                    0.994670       3.724713      10.677103       0.462717       1.258507      -0.714260       0.022159       0.010776       0.029142       0.038163      -0.000751       0.015203       0.000532       0.018120       0.003376      -0.011297      -0.009160       0.020457              2.116272       2.052297       0.132755       0.290391       1.831118       0.495148       2.465400          -0.000001
           68              H       2.940354       8.616134      16.794816       0.096593       1.592888 0.11866655E+02  0.12919122E+03                                 2.293658                            2.040523      -1.450389       2.181365                    0.992050       4.058346      12.155484       0.427578       1.315788      -0.700615       0.047484       0.009154       0.003819       0.048509      -0.001086       0.007259       0.003199       0.018878       0.007874      -0.011896      -0.001279       0.013175              2.468648       3.667221       0.029482      -0.138727       1.854764       0.124747       1.883959          -0.000002
           69              H       7.150124      12.744357      20.843327       0.094275       1.437105 0.10721123E+02  0.11457934E+03                                 2.185707                            1.971037      -1.489749       2.161611                    0.990938       4.164086      12.637715       0.421754       1.358878      -0.690235      -0.013116       0.027029       0.036134       0.046992      -0.005580       0.005157       0.007602       0.000434       0.037065      -0.014799      -0.000711       0.015511              2.319210       2.486477      -0.533632      -0.572788       2.072923       0.475006       2.398231           0.000001
           70              H       9.236381      11.866940      21.336501       0.117935       1.380865 0.10673833E+02  0.11332594E+03                                 2.080679                            1.933076      -1.529664       2.147173                    0.991817       4.020600      11.946655       0.439429       1.312831      -0.700031       0.010390       0.002291       0.034694       0.036289      -0.003853       0.001887       0.000114      -0.006978       0.022109      -0.009074       0.001443       0.007631              2.146991       2.155104      -0.036417       0.413380       1.636417       0.105222       2.649451           0.000001
           71              H       9.469567      10.493590      17.512160       0.122597       1.148247 0.85596863E+01  0.87258399E+02                                 1.936948                            1.802892      -1.594031       2.120987                    0.991287       4.133424      12.619272       0.421934       1.424009      -0.676060       0.015607      -0.015743      -0.029588       0.036971      -0.000872      -0.003411       0.001682       0.004620       0.032585      -0.007967      -0.003854       0.011822              2.005588       2.047923      -0.327955      -0.263771       1.866106       0.449499       2.102736          -0.000001
           72              H       7.329498      11.223863      17.149005       0.099516       1.352037 0.10040571E+02  0.10545846E+03                                 2.096131                            1.906631      -1.426483       2.197444                    0.992150       4.013094      12.035838       0.429514       1.357707      -0.691056      -0.011521      -0.009019      -0.044389       0.046738      -0.004849      -0.001942       0.002968       0.003478       0.033890      -0.010881      -0.001344       0.012225              2.204252       2.206241       0.027727       0.669771       1.771668       0.208588       2.634848          -0.000002
           73              H       1.292873       2.169020      25.636081       0.093466       1.631134 0.12519317E+02  0.13734853E+03                                 2.285211                            2.064968      -1.392097       2.206724                    0.992740       3.993548      11.786064       0.437105       1.277254      -0.709873      -0.004522       0.008391      -0.047721       0.048664       0.004127       0.004094      -0.014056      -0.031253       0.020540      -0.021108      -0.002734       0.023842              2.400123       1.832179      -0.043684      -0.277138       1.957333       0.356719       3.410856           0.000002
           74              H       1.207325       4.212695      26.752448       0.124873       1.221523 0.91313922E+01  0.91387546E+02                                 1.793930                            1.697496      -1.106794       2.348667                    0.997913       3.387104       9.151527       0.517183       1.183346      -0.733001       0.008078       0.028092      -0.025239       0.038619       0.005130      -0.006747      -0.013097      -0.004941       0.049230      -0.014033      -0.010412       0.024445              1.810597       1.427550       0.088792      -0.094202       2.301708      -0.197735       1.702531           0.000003
           75              H       0.427738       2.250767      30.164315       0.132415       1.171025 0.85237787E+01  0.83518137E+02                                 1.721235                            1.622949      -1.065412       2.377592                    0.998027       3.233590       8.533242       0.539447       1.158801      -0.739785      -0.009151      -0.007190       0.038532       0.040251       0.003486      -0.005472      -0.014782      -0.009978       0.038041      -0.012547      -0.010697       0.023244              1.746791       1.388857      -0.039215      -0.208301       1.601358       0.128205       2.250156           0.000006
           76              H       0.812702       0.286114      29.056915       0.096958       1.540696 0.11673817E+02  0.12551379E+03                                 2.200784                            1.997128      -1.098117       2.350969                    0.996428       3.724181      10.785173       0.444629       1.281239      -0.711239      -0.010013      -0.037348       0.030867       0.049477       0.008475      -0.010306      -0.004166      -0.014942       0.051001      -0.021446      -0.000369       0.021815              2.304535       1.688468       0.023554      -0.014606       3.210975      -0.469547       2.014162           0.000004
           77              H       0.949302      11.501803      28.792395       0.086744       1.729861 0.13452230E+02  0.15026162E+03                                 2.385148                            2.148565      -1.297005       2.242600                    0.994413       4.033957      12.013490       0.426106       1.286868      -0.708532      -0.004236       0.034125       0.027669       0.044136       0.002507      -0.009474       0.005281      -0.003971       0.057880      -0.016156      -0.006457       0.022614              2.465206       1.751062      -0.057219      -0.078686       3.484656       0.487031       2.159902           0.000005
           78              H       0.447055       9.575299      29.967046       0.135568       1.130450 0.81300596E+01  0.78649964E+02                                 1.670099                            1.575059      -1.082425       2.370568                    0.998062       3.206767       8.382776       0.553312       1.144277      -0.742821      -0.011405       0.009933       0.037871       0.040779      -0.003042      -0.007003       0.015111      -0.009713       0.032241      -0.012995      -0.009940       0.022935              1.698745       1.392039       0.038261      -0.270055       1.517035      -0.120190       2.187162           0.000004
           79              H       1.425333       7.449877      26.608979       0.139896       1.156981 0.84831098E+01  0.82965090E+02                                 1.698557                            1.612326      -1.135714       2.348871                    0.997501       3.231567       8.501467       0.544984       1.149164      -0.741825       0.009653      -0.031467      -0.024468       0.041013      -0.005101      -0.007768       0.013219      -0.009166       0.038483      -0.013569      -0.009568       0.023138              1.704926       1.355365      -0.066511      -0.081207       2.164331       0.213941       1.595081           0.000003
           80              H       1.694394       9.545325      25.573314       0.087757       1.440534 0.10757755E+02  0.11289002E+03                                 2.064622                            1.885305      -1.017248       2.385439                    0.996697       3.662091      10.346466       0.471085       1.239005      -0.719990       0.007501      -0.003638      -0.048097       0.048814      -0.001820      -0.004331       0.009341      -0.030851       0.040616      -0.022729       0.001502       0.021228              2.155467       1.594469       0.049267      -0.265489       1.807162      -0.382908       3.064771           0.000002
           81              H      12.269182       4.395264      34.983970       0.104161       1.534785 0.11704811E+02  0.12548488E+03                                 2.178692                            1.990170      -1.026691       2.392950                    0.997110       3.590829      10.264472       0.450227       1.268958      -0.715485      -0.010434      -0.046959       0.023632       0.053596      -0.000108      -0.005075      -0.001278      -0.046967       0.009088      -0.025891       0.003835       0.022056              2.287352       1.850339       0.350623      -0.358406       2.486612      -0.658723       2.525106           0.000006
           82              H      13.145355       4.073726      32.831938       0.136400       1.176029 0.86266878E+01  0.84779822E+02                                 1.725303                            1.632082      -1.127222       2.351862                    0.997605       3.241988       8.568010       0.538253       1.157900      -0.739934       0.001414      -0.039677      -0.010254       0.041005       0.004341      -0.001576      -0.003270      -0.033869      -0.032518      -0.012854      -0.010396       0.023249              1.745032       1.381673      -0.052396      -0.112871       2.061806       0.330307       1.791617           0.000006
           83              H      13.668299       8.092953      32.675019       0.126553       1.244953 0.92899675E+01  0.93861212E+02                                 1.859652                            1.744849      -1.082273       2.365638                    0.997816       3.433353       9.479876       0.493289       1.228945      -0.722348       0.010119       0.036514      -0.010803       0.039400       0.002155      -0.003783      -0.000293      -0.034911      -0.038781      -0.015894      -0.008165       0.024059              1.904387       1.556692       0.224049      -0.254193       2.046275      -0.376664       2.110196           0.000004
           84              H      12.898370       8.267347      34.777734       0.091152       1.640469 0.12637741E+02  0.13976236E+03                                 2.347868                            2.113856      -1.395311       2.204452                    0.992408       4.079590      12.313600       0.417708       1.325906      -0.699305       0.007693       0.043708       0.014386       0.046653       0.011736      -0.002245      -0.007045      -0.029566       0.004749      -0.019669      -0.001242       0.020911              2.473230       1.825924      -0.083865      -0.141521       3.027026       0.783385       2.566741           0.000004
           85              H       4.103525      25.281622      21.372368       0.080231       1.699972 0.13339236E+02  0.14979073E+03                                 2.399299                            2.165822      -1.517780       2.134239                    0.991516       4.333427      13.256371       0.413624       1.318700      -0.699022      -0.044639       0.001211       0.004776       0.044910       0.003248      -0.006343      -0.011744       0.005476      -0.000670      -0.013467      -0.001027       0.014494              2.542951       3.709630       0.016840       0.307825       1.834362       0.025252       2.084859           0.000002
           86              H       5.101121      24.488676      23.354031       0.141680       1.372625 0.10508263E+02  0.11037754E+03                                 2.042468                            1.901628      -1.427050       2.217384                    0.993650       3.651319      10.553612       0.451861       1.290481      -0.707853      -0.025485      -0.018108       0.028441       0.042264       0.016130      -0.006793      -0.004997       0.010496      -0.011619      -0.015026      -0.006655       0.021681              2.094899       2.079808       0.201839      -0.327933       1.815724      -0.416704       2.389166           0.000003
           87              H       8.658245      25.780279      21.878992       0.127922       1.274029 0.98091006E+01  0.10260295E+03                                 2.006886                            1.878273      -1.645266       2.094679                    0.991593       4.115469      12.386176       0.434166       1.348713      -0.691027       0.035883       0.006396       0.003919       0.036659       0.004883      -0.003015       0.000114       0.006812      -0.024332      -0.008800      -0.001584       0.010384              2.076359       2.741851       0.130077       0.169262       1.643444      -0.067479       1.843783           0.000001
           88              H       7.513011      26.464229      19.861462       0.095739       1.483287 0.11817617E+02  0.12918974E+03                                 2.212806                            2.056965      -1.553757       2.127997                    0.991102       4.251234      12.976619       0.417304       1.342627      -0.693496       0.028785       0.022053      -0.030514       0.047392       0.005219      -0.002879      -0.001778       0.012634      -0.004210      -0.007581      -0.002289       0.009871              2.271032       2.121203       0.274737      -0.430635       2.036362      -0.435326       2.655530           0.000001
           89              H       7.263267      21.093451      29.783226       0.086571       1.314135 0.94853836E+01  0.98722630E+02                                 2.080755                            1.866825      -1.496180       2.149381                    0.991290       4.241206      12.874786       0.427131       1.377791      -0.685022       0.021485      -0.019782       0.032140       0.043427       0.001461       0.001131      -0.009196       0.014053       0.005465      -0.013639       0.006245       0.007394              2.247825       2.023250      -0.315573       0.425668       1.957154      -0.677270       2.763072          -0.000000
           90              H       8.538202      22.142537      28.097468       0.117440       1.360415 0.10414446E+02  0.11046089E+03                                 2.092879                            1.932531      -1.606527       2.108428                    0.991354       4.151874      12.539503       0.429423       1.344770      -0.692266       0.036270      -0.001345       0.000775       0.036303      -0.007586       0.001181      -0.000241       0.010062      -0.008892      -0.007647      -0.003036       0.010682              2.184030       2.970934      -0.027174       0.030735       1.743336      -0.213397       1.837819           0.000000
           91              H       5.139755      23.047204      26.245824       0.121809       1.396213 0.10680783E+02  0.11233914E+03                                 2.039080                            1.893261      -1.321554       2.249281                    0.994671       3.724607      10.676635       0.462731       1.258489      -0.714264      -0.022159       0.010776      -0.029143       0.038164       0.000751       0.015204      -0.000531       0.018119       0.003376      -0.011297      -0.009160       0.020457              2.116186       2.052214      -0.132748       0.290377       1.831049      -0.495117       2.465295           0.000002
           92              H       3.958646      22.240634      28.039184       0.096595       1.592880 0.11866563E+02  0.12918976E+03                                 2.293634                            2.040503      -1.450385       2.181367                    0.992050       4.058319      12.155317       0.427585       1.315772      -0.700618      -0.047484       0.009154      -0.003819       0.048509       0.001086       0.007259      -0.003199       0.018878       0.007877      -0.011896      -0.001279       0.013175              2.468620       3.667175      -0.029484      -0.138721       1.854746      -0.124744       1.883939           0.000001
           93              H      13.546876      26.368857      23.990673       0.094286       1.437047 0.10720602E+02  0.11457240E+03                                 2.185654                            1.970993      -1.489730       2.161627                    0.990938       4.163980      12.637324       0.421758       1.358884      -0.690234       0.013117       0.027028      -0.036137       0.046994       0.005579       0.005154      -0.007602       0.000431       0.037065      -0.014797      -0.000712       0.015510              2.319150       2.486405       0.533611      -0.572767       2.072873      -0.474991       2.398172           0.000002
           94              H      11.460619      25.491439      23.497499       0.117947       1.380829 0.10673476E+02  0.11332121E+03                                 2.080643                            1.933044      -1.529685       2.147169                    0.991817       4.020527      11.946388       0.439432       1.312831      -0.700031      -0.010389       0.002290      -0.034696       0.036290       0.003852       0.001887      -0.000112      -0.006978       0.022103      -0.009072       0.001443       0.007629              2.146953       2.155062       0.036415       0.413371       1.636392      -0.105220       2.649406           0.000002
           95              H      11.227433      24.118090      27.321840       0.122592       1.148270 0.85598935E+01  0.87261001E+02                                 1.936969                            1.802910      -1.594034       2.120982                    0.991287       4.133468      12.619424       0.421933       1.424003      -0.676061      -0.015607      -0.015743       0.029587       0.036970       0.000872      -0.003410      -0.001683       0.004620       0.032588      -0.007968      -0.003855       0.011822              2.005610       2.047948       0.327961      -0.263775       1.866125      -0.449505       2.102759           0.000001
           96              H      13.367502      24.848363      27.684995       0.099514       1.352071 0.10040882E+02  0.10546252E+03                                 2.096162                            1.906657      -1.426500       2.197432                    0.992149       4.013154      12.036058       0.429512       1.357702      -0.691057       0.011521      -0.009018       0.044388       0.046737       0.004850      -0.001943      -0.002968       0.003477       0.033890      -0.010881      -0.001344       0.012225              2.204285       2.206276      -0.027727       0.669785       1.771692      -0.208592       2.634888           0.000001
           97              H      12.505127      11.455480       3.219081       0.093454       1.631186 0.12519811E+02  0.13735543E+03                                 2.285268                            2.065016      -1.392093       2.206720                    0.992739       3.993629      11.786404       0.437097       1.277263      -0.709871       0.004522      -0.008390      -0.047719       0.048662       0.004126      -0.004093       0.014054      -0.031254       0.020537      -0.021106      -0.002734       0.023840              2.400185       1.832219      -0.043687       0.277148       1.957382      -0.356737       3.410953          -0.000004
           98              H      12.590675       9.411805       4.335448       0.124862       1.221594 0.91320826E+01  0.91396437E+02                                 1.794022                            1.697578      -1.106855       2.348634                    0.997912       3.387219       9.152020       0.517161       1.183370      -0.732995      -0.008077      -0.028093      -0.025237       0.038618       0.005131       0.006747       0.013097      -0.004941       0.049229      -0.014033      -0.010411       0.024445              1.810691       1.427612       0.088799       0.094209       2.301846       0.197747       1.702615          -0.000007
           99              H      13.370262      11.373733       7.747315       0.132432       1.170914 0.85227158E+01  0.83504509E+02                                 1.721064                            1.622798      -1.065378       2.377611                    0.998028       3.233444       8.532489       0.539501       1.158729      -0.739802       0.009151       0.007189       0.038532       0.040251       0.003487       0.005472       0.014783      -0.009976       0.038041      -0.012546      -0.010699       0.023245              1.746613       1.388738      -0.039208       0.208269       1.601199      -0.128181       2.249903          -0.000008
          100              H      12.985298      13.338385       6.639915       0.096962       1.540641 0.11673273E+02  0.12550588E+03                                 2.200686                            1.997045      -1.098089       2.350981                    0.996428       3.724101      10.784688       0.444652       1.281193      -0.711248       0.010013       0.037348       0.030868       0.049477       0.008475       0.010306       0.004167      -0.014941       0.051006      -0.021446      -0.000371       0.021816              2.304427       1.688404       0.023555       0.014605       3.210799       0.469523       2.014079          -0.000003
          101              H      12.848698       2.122697       6.375395       0.086755       1.729610 0.13449843E+02  0.15022684E+03                                 2.384810                            2.148292      -1.296945       2.242630                    0.994414       4.033700      12.012022       0.426162       1.286769      -0.708553       0.004235      -0.034125       0.027671       0.044138       0.002507       0.009474      -0.005284      -0.003973       0.057884      -0.016158      -0.006458       0.022616              2.464843       1.750858      -0.057210       0.078668       3.484062      -0.486936       2.159610          -0.000010
          102              H      13.350945       4.049201       7.550046       0.135577       1.130400 0.81295821E+01  0.78644008E+02                                 1.670034                            1.574999      -1.082395       2.370586                    0.998062       3.206683       8.382422       0.553331       1.144257      -0.742826       0.011405      -0.009932       0.037872       0.040780      -0.003042       0.007003      -0.015111      -0.009712       0.032241      -0.012995      -0.009940       0.022935              1.698678       1.391990       0.038257       0.270039       1.516975       0.120179       2.187069          -0.000009
          103              H      12.372667       6.174623       4.191979       0.139884       1.157060 0.84838766E+01  0.82974796E+02                                 1.698665                            1.612423      -1.135771       2.348840                    0.997500       3.231692       8.502020       0.544953       1.149199      -0.741816      -0.009654       0.031467      -0.024466       0.041012      -0.005101       0.007768      -0.013219      -0.009166       0.038483      -0.013569      -0.009568       0.023138              1.705035       1.355439      -0.066515       0.081215       2.164488      -0.213957       1.595179          -0.000009
          104              H      12.103606       4.079175       3.156314       0.087742       1.440623 0.10758578E+02  0.11290097E+03                                 2.064716                            1.885385      -1.017279       2.385414                    0.996697       3.662231      10.347015       0.471072       1.239014      -0.719988      -0.007502       0.003638      -0.048093       0.048811      -0.001820       0.004331      -0.009340      -0.030855       0.040618      -0.022731       0.001503       0.021228              2.155570       1.594531       0.049272       0.265506       1.807246       0.382943       3.064932          -0.000005
          105              H       1.528818       9.229236      12.566970       0.104156       1.534818 0.11705118E+02  0.12548906E+03                                 2.178728                            1.990199      -1.026715       2.392938                    0.997110       3.590877      10.264664       0.450223       1.268962      -0.715484       0.010433       0.046958       0.023633       0.053595      -0.000108       0.005075       0.001278      -0.046968       0.009089      -0.025891       0.003835       0.022056              2.287392       1.850367       0.350632       0.358416       2.486657       0.658741       2.525153          -0.000010
          106              H       0.652645       9.550774      10.414938       0.136398       1.176025 0.86266342E+01  0.84778910E+02                                 1.725270                            1.632054      -1.127230       2.351854                    0.997605       3.242004       8.567949       0.538271       1.157868      -0.739942      -0.001414       0.039677      -0.010253       0.041004       0.004342       0.001576       0.003270      -0.033871      -0.032519      -0.012855      -0.010396       0.023251              1.744998       1.381652      -0.052394       0.112867       2.061761      -0.330294       1.791582          -0.000010
          107              H       0.129701       5.531547      10.258019       0.126544       1.245001 0.92904231E+01  0.93867118E+02                                 1.859714                            1.744903      -1.082289       2.365628                    0.997816       3.433424       9.480188       0.493276       1.228961      -0.722345      -0.010119      -0.036513      -0.010802       0.039399       0.002155       0.003783       0.000293      -0.034911      -0.038778      -0.015894      -0.008164       0.024059              1.904453       1.556738       0.224060       0.254207       2.046346       0.376683       2.110274          -0.000010
          108              H       0.899630       5.357153      12.360734       0.091151       1.640472 0.12637779E+02  0.13976319E+03                                 2.347892                            2.113876      -1.395325       2.204448                    0.992408       4.079612      12.313771       0.417700       1.325927      -0.699301      -0.007693      -0.043707       0.014388       0.046653       0.011736       0.002245       0.007044      -0.029563       0.004754      -0.019669      -0.001240       0.020909              2.473257       1.825940      -0.083867       0.141524       3.027059      -0.783397       2.566771          -0.000008
          109              H       9.694475      15.591878      43.789368       0.080229       1.699978 0.13339290E+02  0.14979146E+03                                 2.399303                            2.165826      -1.517770       2.134242                    0.991516       4.333431      13.256378       0.413625       1.318698      -0.699022       0.044640      -0.001211       0.004777       0.044911       0.003250       0.006340       0.011745       0.005478      -0.000673      -0.013467      -0.001027       0.014494              2.542956       3.709638       0.016840      -0.307827       1.834365      -0.025252       2.084864           0.000001
          110              H       8.696879      16.384824       0.937031       0.141687       1.372606 0.10508103E+02  0.11037576E+03                                 2.042477                            1.901636      -1.427051       2.217391                    0.993650       3.651293      10.553631       0.451851       1.290511      -0.707847       0.025485       0.018108       0.028444       0.042266       0.016130       0.006794       0.004996       0.010495      -0.011617      -0.015026      -0.006655       0.021681              2.094909       2.079818       0.201840       0.327935       1.815731       0.416707       2.389178           0.000001
          111              H       5.139755      15.093221      44.295992       0.127924       1.274019 0.98090191E+01  0.10260198E+03                                 2.006884                            1.878272      -1.645259       2.094684                    0.991593       4.115462      12.386184       0.434164       1.348722      -0.691025      -0.035884      -0.006396       0.003920       0.036660       0.004884       0.003015      -0.000115       0.006813      -0.024337      -0.008802      -0.001584       0.010386              2.076357       2.741845       0.130076      -0.169263       1.643443       0.067480       1.843784           0.000000
          112              H       6.284989      14.409271      42.278462       0.095732       1.483330 0.11818042E+02  0.12919548E+03                                 2.212842                            2.056996      -1.553760       2.127989                    0.991102       4.251311      12.976887       0.417303       1.342619      -0.693497      -0.028785      -0.022053      -0.030513       0.047391       0.005220       0.002878       0.001779       0.012635      -0.004205      -0.007583      -0.002287       0.009870              2.271069       2.121236       0.274743       0.430643       2.036393       0.435336       2.655578           0.000001
          113              H       6.534733      19.780049       7.366226       0.086574       1.314139 0.94854087E+01  0.98722963E+02                                 2.080759                            1.866827      -1.496188       2.149378                    0.991290       4.241208      12.874800       0.427130       1.377791      -0.685022      -0.021484       0.019782       0.032141       0.043427       0.001462      -0.001131       0.009196       0.014053       0.005466      -0.013639       0.006244       0.007394              2.247830       2.023253      -0.315574      -0.425670       1.957157       0.677273       2.763078           0.000001
          114              H       5.259798      18.730963       5.680468       0.117439       1.360425 0.10414554E+02  0.11046249E+03                                 2.092902                            1.932550      -1.606531       2.108425                    0.991354       4.151910      12.539695       0.429417       1.344783      -0.692263      -0.036269       0.001345       0.000775       0.036303      -0.007586      -0.001180       0.000241       0.010062      -0.008891      -0.007647      -0.003035       0.010682              2.184055       2.970971      -0.027176      -0.030737       1.743354       0.213401       1.837839           0.000001
          115              H       8.658245      17.826296       3.828824       0.121801       1.396281 0.10681442E+02  0.11234816E+03                                 2.039172                            1.893341      -1.321585       2.249263                    0.994670       3.724719      10.677164       0.462712       1.258516      -0.714258       0.022159      -0.010776      -0.029142       0.038163       0.000751      -0.015203       0.000532       0.018119       0.003377      -0.011297      -0.009159       0.020457              2.116285       2.052310      -0.132756      -0.290394       1.831128       0.495153       2.465417           0.000001
          116              H       9.839354      18.632866       5.622184       0.096594       1.592906 0.11866815E+02  0.12919352E+03                                 2.293682                            2.040542      -1.450403       2.181359                    0.992050       4.058375      12.155631       0.427574       1.315795      -0.700613       0.047484      -0.009154      -0.003819       0.048509       0.001086      -0.007259       0.003198       0.018877       0.007875      -0.011895      -0.001279       0.013175              2.468676       3.667271      -0.029483       0.138729       1.854782       0.124750       1.883977           0.000001
          117              H       0.251124      14.504643       1.573673       0.094277       1.437092 0.10721006E+02  0.11457781E+03                                 2.185697                            1.971029      -1.489746       2.161614                    0.990938       4.164067      12.637653       0.421754       1.358882      -0.690235      -0.013117      -0.027029      -0.036134       0.046992       0.005580      -0.005157       0.007602       0.000434       0.037065      -0.014799      -0.000711       0.015511              2.319199       2.486464       0.533629       0.572783       2.072914       0.475003       2.398219          -0.000000
          118              H       2.337381      15.382060       1.080499       0.117936       1.380861 0.10673805E+02  0.11332565E+03                                 2.080682                            1.933079      -1.529661       2.147175                    0.991817       4.020599      11.946680       0.439426       1.312838      -0.700030       0.010389      -0.002291      -0.034694       0.036289       0.003853      -0.001887       0.000114      -0.006978       0.022109      -0.009074       0.001443       0.007631              2.146994       2.155107       0.036417      -0.413381       1.636420       0.105223       2.649455           0.000000
          119              H       2.570567      16.755410       4.904840       0.122593       1.148274 0.85599288E+01  0.87261463E+02                                 1.936974                            1.802914      -1.594041       2.120979                    0.991287       4.133475      12.619458       0.421932       1.424004      -0.676061       0.015607       0.015743       0.029587       0.036970       0.000872       0.003410       0.001682       0.004620       0.032585      -0.007967      -0.003854       0.011821              2.005616       2.047952       0.327962       0.263777       1.866130       0.449508       2.102765           0.000000
          120              H       0.430498      16.025137       5.267995       0.099517       1.352056 0.10040747E+02  0.10546075E+03                                 2.096148                            1.906645      -1.426495       2.197437                    0.992149       4.013123      12.035944       0.429513       1.357704      -0.691057      -0.011521       0.009018       0.044389       0.046738       0.004849       0.001942       0.002967       0.003477       0.033890      -0.010881      -0.001344       0.012225              2.204270       2.206261      -0.027727      -0.669779       1.771680       0.208590       2.634869          -0.000000
          121              H       5.606127       2.169020       3.219081       0.093455       1.631185 0.12519803E+02  0.13735531E+03                                 2.285266                            2.065014      -1.392092       2.206721                    0.992739       3.993628      11.786397       0.437097       1.277262      -0.709871       0.004522       0.008390      -0.047719       0.048662      -0.004126      -0.004093      -0.014054      -0.031254       0.020537      -0.021106      -0.002734       0.023840              2.400183       1.832218       0.043686       0.277148       1.957381       0.356736       3.410949          -0.000004
          122              H       5.691675       4.212695       4.335448       0.124862       1.221593 0.91320753E+01  0.91396345E+02                                 1.794021                            1.697577      -1.106855       2.348635                    0.997912       3.387218       9.152016       0.517161       1.183370      -0.732995      -0.008077       0.028093      -0.025237       0.038618      -0.005131       0.006747      -0.013097      -0.004941       0.049229      -0.014033      -0.010411       0.024445              1.810690       1.427611      -0.088799       0.094209       2.301845      -0.197747       1.702614          -0.000007
          123              H       6.471262       2.250767       7.747315       0.132432       1.170914 0.85227164E+01  0.83504520E+02                                 1.721064                            1.622798      -1.065378       2.377611                    0.998028       3.233444       8.532490       0.539501       1.158730      -0.739802       0.009151      -0.007189       0.038532       0.040251      -0.003487       0.005472      -0.014783      -0.009976       0.038042      -0.012546      -0.010699       0.023245              1.746614       1.388739       0.039208       0.208269       1.601200       0.128181       2.249903          -0.000008
          124              H       6.086298       0.286114       6.639915       0.096962       1.540642 0.11673280E+02  0.12550597E+03                                 2.200686                            1.997045      -1.098089       2.350981                    0.996428       3.724101      10.784686       0.444652       1.281192      -0.711249       0.010013      -0.037348       0.030868       0.049477      -0.008475       0.010306      -0.004167      -0.014941       0.051006      -0.021446      -0.000370       0.021816              2.304428       1.688404      -0.023555       0.014605       3.210800      -0.469523       2.014079          -0.000003
          125              H       5.949698      11.501803       6.375395       0.086755       1.729610 0.13449843E+02  0.15022683E+03                                 2.384809                            2.148291      -1.296945       2.242630                    0.994414       4.033700      12.012020       0.426163       1.286769      -0.708553       0.004235       0.034125       0.027671       0.044138      -0.002507       0.009474       0.005284      -0.003973       0.057883      -0.016158      -0.006458       0.022616              2.464843       1.750858       0.057210       0.078668       3.484061       0.486936       2.159609          -0.000010
          126              H       6.451945       9.575299       7.550046       0.135576       1.130402 0.81296008E+01  0.78644243E+02                                 1.670037                            1.575002      -1.082396       2.370586                    0.998062       3.206686       8.382436       0.553330       1.144259      -0.742826       0.011405       0.009932       0.037872       0.040780       0.003042       0.007003       0.015111      -0.009712       0.032241      -0.012995      -0.009940       0.022935              1.698681       1.391992      -0.038257       0.270040       1.516977      -0.120179       2.187074          -0.000009
          127              H       5.473667       7.449877       4.191979       0.139884       1.157061 0.84838891E+01  0.82974954E+02                                 1.698667                            1.612425      -1.135772       2.348840                    0.997500       3.231694       8.502029       0.544953       1.149199      -0.741816      -0.009654      -0.031467      -0.024466       0.041012       0.005101       0.007768       0.013219      -0.009166       0.038483      -0.013569      -0.009568       0.023138              1.705037       1.355441       0.066515       0.081215       2.164490       0.213957       1.595181          -0.000008
          128              H       5.204606       9.545325       3.156314       0.087742       1.440626 0.10758607E+02  0.11290136E+03                                 2.064720                            1.885388      -1.017280       2.385414                    0.996697       3.662235      10.347035       0.471071       1.239016      -0.719987      -0.007502      -0.003638      -0.048093       0.048811       0.001820       0.004331       0.009340      -0.030855       0.040618      -0.022731       0.001503       0.021228              2.155574       1.594534      -0.049272       0.265507       1.807250      -0.382944       3.064939          -0.000006
          129              H       8.427818       4.395264      12.566970       0.104156       1.534818 0.11705116E+02  0.12548902E+03                                 2.178727                            1.990199      -1.026715       2.392937                    0.997110       3.590877      10.264662       0.450223       1.268962      -0.715484       0.010433      -0.046958       0.023633       0.053595       0.000108       0.005075      -0.001278      -0.046968       0.009089      -0.025891       0.003835       0.022056              2.287391       1.850366      -0.350632       0.358415       2.486656      -0.658740       2.525152          -0.000010
          130              H       7.551645       4.073726      10.414938       0.136398       1.176024 0.86266198E+01  0.84778725E+02                                 1.725268                            1.632052      -1.127229       2.351854                    0.997605       3.242002       8.567939       0.538271       1.157867      -0.739942      -0.001414      -0.039677      -0.010253       0.041004      -0.004342       0.001576      -0.003270      -0.033871      -0.032519      -0.012855      -0.010396       0.023251              1.744996       1.381650       0.052393       0.112867       2.061758       0.330294       1.791580          -0.000011
          131              H       7.028701       8.092953      10.258019       0.126544       1.245003 0.92904465E+01  0.93867434E+02                                 1.859718                            1.744906      -1.082290       2.365627                    0.997816       3.433427       9.480207       0.493275       1.228963      -0.722344      -0.010119       0.036513      -0.010802       0.039399      -0.002155       0.003783      -0.000293      -0.034911      -0.038778      -0.015894      -0.008164       0.024058              1.904457       1.556741      -0.224061       0.254208       2.046351      -0.376685       2.110279          -0.000010
          132              H       7.798630       8.267347      12.360734       0.091150       1.640473 0.12637794E+02  0.13976341E+03                                 2.347895                            2.113878      -1.395325       2.204447                    0.992408       4.079614      12.313785       0.417699       1.325928      -0.699301      -0.007692       0.043707       0.014388       0.046653      -0.011736       0.002245      -0.007044      -0.029563       0.004754      -0.019669      -0.001240       0.020908              2.473260       1.825942       0.083867       0.141525       3.027063       0.783399       2.566775          -0.000008
          133              H       2.795475      25.281622      43.789368       0.080229       1.699978 0.13339295E+02  0.14979153E+03                                 2.399303                            2.165826      -1.517770       2.134242                    0.991516       4.333432      13.256383       0.413624       1.318699      -0.699022       0.044640       0.001211       0.004777       0.044911      -0.003250       0.006340      -0.011745       0.005478      -0.000673      -0.013467      -0.001027       0.014494              2.542956       3.709639      -0.016840      -0.307827       1.834366       0.025252       2.084864           0.000001
          134              H       1.797879      24.488676       0.937031       0.141687       1.372606 0.10508112E+02  0.11037587E+03                                 2.042477                            1.901636      -1.427051       2.217391                    0.993650       3.651295      10.553636       0.451851       1.290510      -0.707847       0.025485      -0.018108       0.028443       0.042266      -0.016130       0.006794      -0.004996       0.010495      -0.011617      -0.015026      -0.006655       0.021681              2.094909       2.079818      -0.201840       0.327935       1.815731      -0.416707       2.389179           0.000001
          135              H      12.038755      25.780279      44.295992       0.127924       1.274019 0.98090191E+01  0.10260198E+03                                 2.006884                            1.878272      -1.645259       2.094684                    0.991593       4.115462      12.386184       0.434164       1.348722      -0.691025      -0.035884       0.006396       0.003920       0.036660      -0.004884       0.003015       0.000115       0.006813      -0.024337      -0.008802      -0.001584       0.010386              2.076357       2.741845      -0.130076      -0.169263       1.643443      -0.067480       1.843784           0.000000
          136              H      13.183989      26.464229      42.278462       0.095732       1.483330 0.11818037E+02  0.12919541E+03                                 2.212842                            2.056996      -1.553760       2.127989                    0.991102       4.251310      12.976885       0.417303       1.342619      -0.693497      -0.028785       0.022053      -0.030513       0.047391      -0.005220       0.002878      -0.001779       0.012635      -0.004205      -0.007583      -0.002287       0.009870              2.271069       2.121236      -0.274743       0.430643       2.036393      -0.435336       2.655578           0.000001
          137              H      13.433733      21.093451       7.366226       0.086574       1.314139 0.94854087E+01  0.98722963E+02                                 2.080759                            1.866827      -1.496189       2.149377                    0.991290       4.241208      12.874800       0.427130       1.377791      -0.685022      -0.021484      -0.019782       0.032141       0.043427      -0.001462      -0.001131      -0.009196       0.014053       0.005466      -0.013639       0.006244       0.007394              2.247830       2.023253       0.315574      -0.425670       1.957157      -0.677273       2.763078           0.000001
          138              H      12.158798      22.142537       5.680468       0.117439       1.360425 0.10414556E+02  0.11046250E+03                                 2.092902                            1.932550      -1.606531       2.108426                    0.991354       4.151910      12.539693       0.429418       1.344783      -0.692263      -0.036269      -0.001345       0.000775       0.036303       0.007586      -0.001180      -0.000241       0.010062      -0.008891      -0.007647      -0.003035       0.010682              2.184054       2.970971       0.027176      -0.030737       1.743354      -0.213401       1.837839           0.000001
          139              H       1.759245      23.047204       3.828824       0.121801       1.396281 0.10681442E+02  0.11234816E+03                                 2.039172                            1.893340      -1.321584       2.249263                    0.994670       3.724719      10.677163       0.462712       1.258516      -0.714258       0.022159       0.010776      -0.029142       0.038163      -0.000751      -0.015203      -0.000532       0.018119       0.003377      -0.011297      -0.009159       0.020457              2.116285       2.052310       0.132756      -0.290394       1.831128      -0.495153       2.465416           0.000001
          140              H       2.940354      22.240634       5.622184       0.096594       1.592907 0.11866820E+02  0.12919358E+03                                 2.293682                            2.040542      -1.450403       2.181358                    0.992050       4.058376      12.155633       0.427574       1.315794      -0.700613       0.047484       0.009154      -0.003819       0.048509      -0.001086      -0.007259      -0.003198       0.018877       0.007875      -0.011895      -0.001279       0.013175              2.468677       3.667271       0.029483       0.138729       1.854782      -0.124750       1.883977           0.000001
          141              H       7.150124      26.368857       1.573673       0.094277       1.437092 0.10721007E+02  0.11457783E+03                                 2.185697                            1.971029      -1.489746       2.161614                    0.990938       4.164067      12.637653       0.421754       1.358882      -0.690235      -0.013117       0.027029      -0.036134       0.046992      -0.005580      -0.005157      -0.007602       0.000434       0.037065      -0.014799      -0.000711       0.015511              2.319199       2.486464      -0.533629       0.572783       2.072914      -0.475003       2.398219          -0.000000
          142              H       9.236381      25.491439       1.080499       0.117936       1.380861 0.10673803E+02  0.11332563E+03                                 2.080682                            1.933079      -1.529661       2.147175                    0.991817       4.020599      11.946682       0.439426       1.312838      -0.700029       0.010389       0.002291      -0.034694       0.036289      -0.003853      -0.001887      -0.000114      -0.006978       0.022109      -0.009074       0.001443       0.007631              2.146994       2.155107      -0.036417      -0.413381       1.636420      -0.105222       2.649456           0.000000
          143              H       9.469567      24.118090       4.904840       0.122593       1.148274 0.85599271E+01  0.87261437E+02                                 1.936973                            1.802914      -1.594041       2.120979                    0.991287       4.133475      12.619456       0.421932       1.424003      -0.676061       0.015607      -0.015743       0.029587       0.036970      -0.000872       0.003410      -0.001682       0.004620       0.032585      -0.007967      -0.003854       0.011821              2.005615       2.047952      -0.327962       0.263777       1.866129      -0.449508       2.102764           0.000000
          144              H       7.329498      24.848363       5.267995       0.099517       1.352056 0.10040747E+02  0.10546075E+03                                 2.096148                            1.906645      -1.426495       2.197437                    0.992149       4.013123      12.035944       0.429513       1.357704      -0.691057      -0.011521      -0.009018       0.044389       0.046738      -0.004849       0.001942      -0.002967       0.003477       0.033890      -0.010881      -0.001344       0.012225              2.204270       2.206260       0.027727      -0.669779       1.771680      -0.208590       2.634869          -0.000000
          145              H       8.191873      11.455480      25.636081       0.093466       1.631135 0.12519324E+02  0.13734862E+03                                 2.285211                            2.064969      -1.392097       2.206723                    0.992740       3.993549      11.786069       0.437105       1.277254      -0.709873      -0.004522      -0.008391      -0.047721       0.048664      -0.004127       0.004094       0.014056      -0.031253       0.020540      -0.021108      -0.002734       0.023842              2.400123       1.832179       0.043684      -0.277138       1.957334      -0.356719       3.410857           0.000002
          146              H       8.106325       9.411805      26.752448       0.124873       1.221523 0.91314007E+01  0.91387660E+02                                 1.793932                            1.697498      -1.106795       2.348667                    0.997913       3.387105       9.151534       0.517182       1.183347      -0.733001       0.008078      -0.028092      -0.025239       0.038619      -0.005130      -0.006747       0.013097      -0.004941       0.049230      -0.014033      -0.010412       0.024445              1.810598       1.427551      -0.088792      -0.094202       2.301711       0.197735       1.702533           0.000003
          147              H       7.326738      11.373733      30.164315       0.132415       1.171025 0.85237761E+01  0.83518102E+02                                 1.721235                            1.622948      -1.065412       2.377592                    0.998027       3.233590       8.533240       0.539447       1.158800      -0.739785      -0.009151       0.007190       0.038532       0.040251      -0.003486      -0.005472       0.014782      -0.009978       0.038041      -0.012547      -0.010697       0.023244              1.746790       1.388857       0.039215      -0.208301       1.601358      -0.128205       2.250155           0.000006
          148              H       7.711702      13.338385      29.056915       0.096958       1.540694 0.11673797E+02  0.12551351E+03                                 2.200781                            1.997125      -1.098116       2.350969                    0.996428       3.724180      10.785165       0.444629       1.281238      -0.711239      -0.010013       0.037348       0.030867       0.049477      -0.008475      -0.010306       0.004166      -0.014942       0.051001      -0.021446      -0.000369       0.021815              2.304532       1.688466      -0.023554      -0.014606       3.210969       0.469547       2.014160           0.000004
          149              H       7.848302       2.122697      28.792395       0.086744       1.729862 0.13452234E+02  0.15026168E+03                                 2.385148                            2.148566      -1.297005       2.242600                    0.994413       4.033957      12.013492       0.426106       1.286869      -0.708532      -0.004236      -0.034125       0.027669       0.044136      -0.002507      -0.009474      -0.005281      -0.003971       0.057880      -0.016156      -0.006457       0.022614              2.465207       1.751062       0.057219      -0.078686       3.484657      -0.487032       2.159903           0.000006
          150              H       7.346055       4.049201      29.967046       0.135568       1.130450 0.81300533E+01  0.78649884E+02                                 1.670098                            1.575058      -1.082424       2.370568                    0.998062       3.206766       8.382771       0.553312       1.144277      -0.742821      -0.011405      -0.009933       0.037871       0.040779       0.003042      -0.007003      -0.015111      -0.009713       0.032241      -0.012995      -0.009940       0.022935              1.698744       1.392038      -0.038261      -0.270054       1.517035       0.120190       2.187160           0.000004
          151              H       8.324333       6.174623      26.608979       0.139896       1.156981 0.84831137E+01  0.82965147E+02                                 1.698558                            1.612327      -1.135714       2.348871                    0.997501       3.231567       8.501471       0.544984       1.149165      -0.741824       0.009653       0.031467      -0.024468       0.041013       0.005101      -0.007768      -0.013219      -0.009166       0.038483      -0.013569      -0.009568       0.023138              1.704927       1.355366       0.066511      -0.081207       2.164333      -0.213942       1.595082           0.000003
          152              H       8.593394       4.079175      25.573314       0.087757       1.440533 0.10757743E+02  0.11288986E+03                                 2.064621                            1.885304      -1.017248       2.385439                    0.996697       3.662089      10.346459       0.471085       1.239005      -0.719990       0.007501       0.003638      -0.048097       0.048814       0.001820      -0.004331      -0.009341      -0.030851       0.040616      -0.022729       0.001502       0.021228              2.155466       1.594468      -0.049267      -0.265489       1.807161       0.382907       3.064769           0.000002
          153              H       5.370182       9.229236      34.983970       0.104162       1.534783 0.11704797E+02  0.12548468E+03                                 2.178690                            1.990168      -1.026690       2.392950                    0.997110       3.590828      10.264465       0.450228       1.268957      -0.715485      -0.010434       0.046959       0.023632       0.053596       0.000108      -0.005075       0.001278      -0.046967       0.009088      -0.025891       0.003835       0.022056              2.287349       1.850337      -0.350622      -0.358405       2.486609       0.658721       2.525102           0.000006
          154              H       6.246355       9.550774      32.831938       0.136400       1.176031 0.86266997E+01  0.84779971E+02                                 1.725304                            1.632083      -1.127223       2.351862                    0.997605       3.241990       8.568018       0.538253       1.157900      -0.739934       0.001414       0.039677      -0.010254       0.041005      -0.004341      -0.001576       0.003270      -0.033869      -0.032518      -0.012854      -0.010396       0.023249              1.745034       1.381674       0.052396      -0.112871       2.061808      -0.330308       1.791618           0.000006
          155              H       6.769299       5.531547      32.675019       0.126553       1.244952 0.92899600E+01  0.93861114E+02                                 1.859651                            1.744848      -1.082273       2.365638                    0.997816       3.433352       9.479871       0.493289       1.228945      -0.722348       0.010119      -0.036514      -0.010803       0.039400      -0.002155      -0.003783       0.000293      -0.034911      -0.038781      -0.015894      -0.008165       0.024059              1.904386       1.556691      -0.224049      -0.254192       2.046273       0.376663       2.110194           0.000004
          156              H       5.999370       5.357153      34.777734       0.091152       1.640469 0.12637741E+02  0.13976236E+03                                 2.347868                            2.113856      -1.395311       2.204452                    0.992408       4.079590      12.313600       0.417708       1.325906      -0.699305       0.007693      -0.043708       0.014386       0.046653      -0.011736      -0.002245       0.007045      -0.029566       0.004749      -0.019669      -0.001242       0.020911              2.473230       1.825924       0.083865      -0.141521       3.027026      -0.783385       2.566741           0.000004
          157              H      11.002525      15.591878      21.372368       0.080231       1.699972 0.13339237E+02  0.14979074E+03                                 2.399299                            2.165822      -1.517780       2.134239                    0.991516       4.333427      13.256369       0.413625       1.318699      -0.699022      -0.044639      -0.001211       0.004776       0.044910      -0.003248      -0.006343       0.011744       0.005476      -0.000670      -0.013467      -0.001027       0.014494              2.542950       3.709630      -0.016840       0.307825       1.834362      -0.025252       2.084859           0.000002
          158              H      12.000121      16.384824      23.354031       0.141680       1.372624 0.10508255E+02  0.11037743E+03                                 2.042466                            1.901627      -1.427050       2.217384                    0.993650       3.651318      10.553603       0.451861       1.290480      -0.707854      -0.025485       0.018108       0.028441       0.042264      -0.016130      -0.006793       0.004997       0.010496      -0.011619      -0.015026      -0.006655       0.021681              2.094897       2.079806      -0.201839      -0.327933       1.815722       0.416703       2.389164           0.000003
          159              H       1.759245      15.093221      21.878992       0.127922       1.274029 0.98091028E+01  0.10260298E+03                                 2.006886                            1.878273      -1.645266       2.094679                    0.991593       4.115469      12.386175       0.434166       1.348713      -0.691027       0.035883      -0.006396       0.003919       0.036659      -0.004883      -0.003015      -0.000114       0.006812      -0.024332      -0.008800      -0.001584       0.010384              2.076359       2.741851      -0.130077       0.169262       1.643444       0.067479       1.843783           0.000001
          160              H       0.614011      14.409271      19.861462       0.095739       1.483288 0.11817624E+02  0.12918983E+03                                 2.212807                            2.056966      -1.553757       2.127997                    0.991102       4.251235      12.976623       0.417304       1.342627      -0.693496       0.028785      -0.022053      -0.030514       0.047392      -0.005219      -0.002879       0.001778       0.012634      -0.004210      -0.007581      -0.002289       0.009871              2.271032       2.121203      -0.274738      -0.430636       2.036362       0.435326       2.655531           0.000001
          161              H       0.364267      19.780049      29.783226       0.086571       1.314136 0.94853845E+01  0.98722639E+02                                 2.080755                            1.866825      -1.496180       2.149381                    0.991290       4.241206      12.874785       0.427131       1.377791      -0.685022       0.021485       0.019782       0.032140       0.043427      -0.001461       0.001131       0.009196       0.014053       0.005465      -0.013639       0.006245       0.007394              2.247825       2.023250       0.315573       0.425668       1.957153       0.677270       2.763072          -0.000000
          162              H       1.639202      18.730963      28.097468       0.117440       1.360415 0.10414446E+02  0.11046089E+03                                 2.092879                            1.932531      -1.606527       2.108428                    0.991354       4.151874      12.539503       0.429423       1.344770      -0.692266       0.036270       0.001345       0.000775       0.036303       0.007586       0.001181       0.000241       0.010062      -0.008892      -0.007647      -0.003036       0.010682              2.184030       2.970934       0.027174       0.030735       1.743336       0.213397       1.837819           0.000000
          163              H      12.038755      17.826296      26.245824       0.121809       1.396212 0.10680772E+02  0.11233900E+03                                 2.039079                            1.893260      -1.321554       2.249281                    0.994671       3.724605      10.676626       0.462731       1.258488      -0.714264      -0.022159      -0.010776      -0.029143       0.038164      -0.000751       0.015204       0.000531       0.018119       0.003376      -0.011297      -0.009160       0.020457              2.116184       2.052213       0.132748       0.290376       1.831048       0.495117       2.465293           0.000002
          164              H      10.857646      18.632866      28.039184       0.096595       1.592880 0.11866563E+02  0.12918976E+03                                 2.293633                            2.040503      -1.450385       2.181367                    0.992050       4.058319      12.155315       0.427585       1.315772      -0.700618      -0.047484      -0.009154      -0.003819       0.048509      -0.001086       0.007259       0.003199       0.018878       0.007877      -0.011896      -0.001279       0.013175              2.468620       3.667174       0.029484      -0.138721       1.854746       0.124744       1.883939           0.000001
          165              H       6.647876      14.504643      23.990673       0.094286       1.437048 0.10720608E+02  0.11457247E+03                                 2.185654                            1.970993      -1.489730       2.161627                    0.990938       4.163981      12.637325       0.421758       1.358883      -0.690235       0.013117      -0.027028      -0.036137       0.046994      -0.005579       0.005154       0.007602       0.000431       0.037065      -0.014797      -0.000712       0.015510              2.319150       2.486405      -0.533611      -0.572767       2.072873       0.474991       2.398172           0.000002
          166              H       4.561619      15.382060      23.497499       0.117946       1.380829 0.10673477E+02  0.11332122E+03                                 2.080643                            1.933044      -1.529685       2.147169                    0.991817       4.020527      11.946386       0.439432       1.312831      -0.700031      -0.010389      -0.002290      -0.034696       0.036290      -0.003852       0.001887       0.000112      -0.006978       0.022103      -0.009072       0.001443       0.007629              2.146953       2.155062      -0.036414       0.413371       1.636392       0.105221       2.649406           0.000002
          167              H       4.328433      16.755410      27.321840       0.122592       1.148270 0.85598926E+01  0.87260992E+02                                 1.936969                            1.802910      -1.594033       2.120982                    0.991287       4.133467      12.619422       0.421933       1.424004      -0.676061      -0.015607       0.015743       0.029587       0.036970      -0.000872      -0.003410       0.001683       0.004620       0.032588      -0.007968      -0.003855       0.011822              2.005611       2.047948      -0.327961      -0.263775       1.866126       0.449506       2.102759           0.000001
          168              H       6.468502      16.025137      27.684995       0.099514       1.352071 0.10040883E+02  0.10546253E+03                                 2.096162                            1.906657      -1.426500       2.197432                    0.992149       4.013154      12.036057       0.429512       1.357702      -0.691057       0.011521       0.009018       0.044388       0.046737      -0.004850      -0.001943       0.002968       0.003477       0.033890      -0.010881      -0.001344       0.012225              2.204285       2.206276       0.027727       0.669785       1.771692       0.208592       2.634888           0.000001
          169              H      12.505127      25.079980      19.197919       0.093457       1.631182 0.12519766E+02  0.13735478E+03                                 2.285261                            2.065010      -1.392100       2.206718                    0.992739       3.993620      11.786361       0.437098       1.277260      -0.709872       0.004523      -0.008389       0.047719       0.048662       0.004126       0.004093      -0.014055      -0.031254       0.020537      -0.021107      -0.002734       0.023841              2.400178       1.832214      -0.043686      -0.277147       1.957376       0.356734       3.410943           0.000002
          170              H      12.590675      23.036305      18.081552       0.124866       1.221569 0.91318403E+01  0.91393268E+02                                 1.793985                            1.697545      -1.106833       2.348645                    0.997912       3.387181       9.151835       0.517172       1.183356      -0.732998      -0.008077      -0.028092       0.025237       0.038618       0.005131      -0.006747      -0.013097      -0.004941       0.049229      -0.014033      -0.010412       0.024445              1.810653       1.427587       0.088796      -0.094206       2.301790      -0.197741       1.702581           0.000004
          171              H      13.370262      24.998233      14.669685       0.132423       1.170959 0.85231406E+01  0.83509900E+02                                 1.721126                            1.622853      -1.065396       2.377600                    0.998027       3.233511       8.532791       0.539483       1.158750      -0.739797       0.009151       0.007190      -0.038532       0.040251       0.003486      -0.005471      -0.014783      -0.009977       0.038042      -0.012546      -0.010698       0.023245              1.746678       1.388782      -0.039210      -0.208281       1.601257       0.128190       2.249994          -0.000001
          172              H      12.985298      26.962885      15.777085       0.096958       1.540663 0.11673488E+02  0.12550907E+03                                 2.200731                            1.997083      -1.098100       2.350977                    0.996428       3.724132      10.784898       0.444640       1.281217      -0.711243       0.010014       0.037348      -0.030868       0.049477       0.008475      -0.010305      -0.004166      -0.014942       0.051003      -0.021446      -0.000369       0.021815              2.304477       1.688433       0.023554      -0.014605       3.210880      -0.469536       2.014118          -0.000004
          173              H      12.848698      15.747197      16.041605       0.086750       1.729757 0.13451236E+02  0.15024713E+03                                 2.385006                            2.148451      -1.296981       2.242612                    0.994413       4.033852      12.012886       0.426130       1.286826      -0.708541       0.004235      -0.034125      -0.027670       0.044137       0.002507      -0.009475       0.005283      -0.003972       0.057881      -0.016157      -0.006457       0.022615              2.465055       1.750977      -0.057215      -0.078678       3.484407       0.486991       2.159780          -0.000001
          174              H      13.350945      17.673701      14.866954       0.135570       1.130434 0.81299026E+01  0.78647949E+02                                 1.670072                            1.575035      -1.082419       2.370571                    0.998062       3.206742       8.382644       0.553322       1.144264      -0.742824       0.011405      -0.009933      -0.037871       0.040779      -0.003042      -0.007003       0.015111      -0.009713       0.032240      -0.012995      -0.009940       0.022935              1.698718       1.392019       0.038259      -0.270048       1.517011      -0.120185       2.187123           0.000002
          175              H      12.372667      19.799123      18.225021       0.139890       1.157022 0.84835014E+01  0.82969986E+02                                 1.698605                            1.612370      -1.135749       2.348851                    0.997500       3.231638       8.501745       0.544973       1.149173      -0.741822      -0.009654       0.031467       0.024466       0.041012      -0.005101      -0.007768       0.013219      -0.009166       0.038483      -0.013569      -0.009569       0.023138              1.704975       1.355399      -0.066512      -0.081210       2.164402       0.213947       1.595125           0.000005
          176              H      12.103606      17.703675      19.260686       0.087746       1.440600 0.10758357E+02  0.11289791E+03                                 2.064681                            1.885355      -1.017280       2.385416                    0.996697       3.662197      10.346838       0.471080       1.239001      -0.719991      -0.007502       0.003638       0.048094       0.048811      -0.001820      -0.004331       0.009341      -0.030854       0.040617      -0.022731       0.001503       0.021228              2.155531       1.594508       0.049270      -0.265500       1.807215      -0.382929       3.064871           0.000004
          177              H       1.528818      22.853736       9.850030       0.104158       1.534789 0.11704851E+02  0.12548535E+03                                 2.178691                            1.990170      -1.026692       2.392947                    0.997110       3.590840      10.264489       0.450229       1.268953      -0.715486       0.010434       0.046959      -0.023632       0.053595      -0.000108      -0.005075      -0.001278      -0.046967       0.009088      -0.025891       0.003835       0.022056              2.287351       1.850338       0.350623      -0.358405       2.486611      -0.658722       2.525105           0.000000
          178              H       0.652645      23.175274      12.002062       0.136403       1.176011 0.86265055E+01  0.84777407E+02                                 1.725266                            1.632049      -1.127222       2.351861                    0.997605       3.241970       8.567873       0.538267       1.157878      -0.739939      -0.001414       0.039677       0.010254       0.041005       0.004341      -0.001575      -0.003270      -0.033869      -0.032519      -0.012853      -0.010396       0.023250              1.744994       1.381648      -0.052394      -0.112867       2.061757       0.330295       1.791577           0.000001
          179              H       0.129701      19.156047      12.158981       0.126550       1.244952 0.92899493E+01  0.93860868E+02                                 1.859641                            1.744839      -1.082281       2.365633                    0.997816       3.433350       9.479822       0.493294       1.228934      -0.722351      -0.010119      -0.036513       0.010803       0.039399       0.002155      -0.003783      -0.000293      -0.034911      -0.038781      -0.015894      -0.008165       0.024059              1.904376       1.556684       0.224047      -0.254190       2.046262      -0.376661       2.110183           0.000003
          180              H       0.899630      18.981653      10.056266       0.091150       1.640463 0.12637672E+02  0.13976123E+03                                 2.347848                            2.113839      -1.395304       2.204454                    0.992408       4.079583      12.313509       0.417713       1.325892      -0.699308      -0.007693      -0.043708      -0.014386       0.046653       0.011736      -0.002245      -0.007045      -0.029567       0.004748      -0.019669      -0.001242       0.020911              2.473207       1.825910      -0.083864      -0.141519       3.026996       0.783373       2.566716           0.000002
          181              H       9.694475       1.967378      23.461632       0.080227       1.699975 0.13339264E+02  0.14979104E+03                                 2.399298                            2.165822      -1.517766       2.134244                    0.991516       4.333428      13.256352       0.413626       1.318696      -0.699022       0.044640      -0.001211      -0.004777       0.044911       0.003250      -0.006340      -0.011745       0.005479      -0.000673      -0.013468      -0.001027       0.014494              2.542950       3.709629       0.016840       0.307826       1.834362       0.025252       2.084860           0.000001
          182              H       8.696879       2.760324      21.479969       0.141687       1.372602 0.10508061E+02  0.11037514E+03                                 2.042466                            1.901627      -1.427049       2.217391                    0.993650       3.651289      10.553587       0.451854       1.290503      -0.707849       0.025485       0.018108      -0.028443       0.042266       0.016130      -0.006794      -0.004996       0.010496      -0.011618      -0.015026      -0.006655       0.021681              2.094898       2.079806       0.201838      -0.327932       1.815722      -0.416703       2.389164           0.000000
          183              H       5.139755       1.468721      22.955008       0.127923       1.274020 0.98090287E+01  0.10260209E+03                                 2.006885                            1.878272      -1.645258       2.094684                    0.991593       4.115463      12.386183       0.434164       1.348721      -0.691025      -0.035884      -0.006396      -0.003920       0.036660       0.004884      -0.003016       0.000114       0.006813      -0.024338      -0.008802      -0.001584       0.010386              2.076357       2.741845       0.130076       0.169263       1.643443      -0.067480       1.843784           0.000001
          184              H       6.284989       0.784771      24.972538       0.095729       1.483329 0.11818037E+02  0.12919541E+03                                 2.212842                            2.056997      -1.553761       2.127989                    0.991102       4.251313      12.976895       0.417303       1.342620      -0.693497      -0.028785      -0.022053       0.030513       0.047391       0.005220      -0.002877      -0.001780       0.012635      -0.004205      -0.007583      -0.002287       0.009870              2.271070       2.121237       0.274743      -0.430643       2.036393      -0.435336       2.655579           0.000002
          185              H       6.534733       6.155549      15.050774       0.086574       1.314114 0.94851976E+01  0.98720220E+02                                 2.080735                            1.866808      -1.496168       2.149389                    0.991290       4.241165      12.874635       0.427132       1.377794      -0.685021      -0.021485       0.019782      -0.032140       0.043427       0.001461       0.001131      -0.009196       0.014053       0.005466      -0.013639       0.006244       0.007395              2.247803       2.023230      -0.315569       0.425663       1.957136      -0.677260       2.763043          -0.000002
          186              H       5.259798       5.106463      16.736532       0.117441       1.360404 0.10414353E+02  0.11045980E+03                                 2.092879                            1.932531      -1.606524       2.108431                    0.991354       4.151871      12.539536       0.429420       1.344782      -0.692263      -0.036270       0.001345      -0.000776       0.036303      -0.007585       0.001180      -0.000241       0.010062      -0.008892      -0.007646      -0.003036       0.010682              2.184030       2.970934      -0.027176       0.030737       1.743337      -0.213397       1.837820          -0.000002
          187              H       8.658245       4.201796      18.588176       0.121800       1.396280 0.10681428E+02  0.11234788E+03                                 2.039163                            1.893333      -1.321583       2.249262                    0.994670       3.724718      10.677125       0.462716       1.258508      -0.714260       0.022159      -0.010776       0.029142       0.038163       0.000751       0.015203      -0.000532       0.018120       0.003376      -0.011297      -0.009160       0.020457              2.116275       2.052301      -0.132755       0.290392       1.831121      -0.495149       2.465405          -0.000001
          188              H       9.839354       5.008366      16.794816       0.096592       1.592889 0.11866659E+02  0.12919129E+03                                 2.293659                            2.040524      -1.450390       2.181365                    0.992050       4.058348      12.155494       0.427578       1.315789      -0.700614       0.047484      -0.009154       0.003819       0.048509       0.001085       0.007259      -0.003199       0.018878       0.007874      -0.011896      -0.001279       0.013175              2.468650       3.667224      -0.029482      -0.138727       1.854765      -0.124747       1.883960          -0.000002
          189              H       0.251124       0.880143      20.843327       0.094275       1.437105 0.10721120E+02  0.11457931E+03                                 2.185707                            1.971037      -1.489749       2.161611                    0.990938       4.164086      12.637716       0.421754       1.358879      -0.690235      -0.013116      -0.027029       0.036134       0.046992       0.005580       0.005157      -0.007602       0.000434       0.037065      -0.014799      -0.000711       0.015511              2.319210       2.486477       0.533632      -0.572788       2.072923      -0.475006       2.398231           0.000001
          190              H       2.337381       1.757561      21.336501       0.117935       1.380865 0.10673836E+02  0.11332599E+03                                 2.080679                            1.933076      -1.529664       2.147173                    0.991817       4.020601      11.946659       0.439429       1.312831      -0.700031       0.010390      -0.002291       0.034694       0.036289       0.003853       0.001887      -0.000114      -0.006978       0.022109      -0.009074       0.001443       0.007631              2.146991       2.155104       0.036417       0.413380       1.636417      -0.105222       2.649452           0.000001
          191              H       2.570567       3.130910      17.512160       0.122597       1.148246 0.85596775E+01  0.87258293E+02                                 1.936947                            1.802891      -1.594030       2.120987                    0.991287       4.133423      12.619271       0.421933       1.424010      -0.676060       0.015607       0.015743      -0.029588       0.036971       0.000872      -0.003411      -0.001682       0.004620       0.032585      -0.007967      -0.003854       0.011822              2.005587       2.047922       0.327955      -0.263771       1.866105      -0.449498       2.102735          -0.000001
          192              H       0.430498       2.400637      17.149005       0.099516       1.352037 0.10040574E+02  0.10545850E+03                                 2.096131                            1.906631      -1.426483       2.197444                    0.992150       4.013095      12.035841       0.429514       1.357707      -0.691056      -0.011521       0.009019      -0.044389       0.046738       0.004849      -0.001942      -0.002968       0.003477       0.033890      -0.010881      -0.001344       0.012225              2.204252       2.206241      -0.027727       0.669771       1.771668      -0.208588       2.634847          -0.000002
          193              H       1.292873      15.793520      41.614919       0.093465       1.631140 0.12519376E+02  0.13734933E+03                                 2.285215                            2.064973      -1.392095       2.206723                    0.992740       3.993558      11.786100       0.437104       1.277254      -0.709873      -0.004522       0.008391       0.047721       0.048663       0.004127      -0.004094       0.014056      -0.031253       0.020540      -0.021108      -0.002734       0.023842              2.400128       1.832182      -0.043684       0.277138       1.957338      -0.356721       3.410863           0.000001
          194              H       1.207325      17.837195      40.498552       0.124873       1.221531 0.91314789E+01  0.91388662E+02                                 1.793941                            1.697506      -1.106810       2.348659                    0.997913       3.387119       9.151590       0.517180       1.183349      -0.733000       0.008078       0.028093       0.025238       0.038619       0.005130       0.006747       0.013097      -0.004940       0.049230      -0.014033      -0.010412       0.024445              1.810607       1.427557       0.088793       0.094203       2.301724       0.197735       1.702541           0.000000
          195              H       0.427738      15.875267      37.086685       0.132428       1.170956 0.85231271E+01  0.83509837E+02                                 1.721135                            1.622860      -1.065385       2.377607                    0.998028       3.233497       8.532792       0.539477       1.158763      -0.739794      -0.009151      -0.007189      -0.038532       0.040251       0.003486       0.005472       0.014783      -0.009978       0.038041      -0.012547      -0.010698       0.023245              1.746687       1.388788      -0.039211       0.208282       1.601266      -0.128191       2.250007           0.000002
          196              H       0.812702      13.910614      38.194085       0.096963       1.540646 0.11673338E+02  0.12550690E+03                                 2.200702                            1.997059      -1.098099       2.350977                    0.996428       3.724112      10.784773       0.444647       1.281203      -0.711246      -0.010013      -0.037348      -0.030868       0.049477       0.008475       0.010306       0.004167      -0.014941       0.051007      -0.021446      -0.000370       0.021816              2.304445       1.688415       0.023554       0.014605       3.210828       0.469524       2.014091           0.000004
          197              H       0.949302      25.126303      38.458605       0.086750       1.729744 0.13451121E+02  0.15024540E+03                                 2.384986                            2.148435      -1.296977       2.242613                    0.994413       4.033837      12.012791       0.426134       1.286819      -0.708542      -0.004236       0.034125      -0.027670       0.044137       0.002507       0.009474      -0.005283      -0.003971       0.057881      -0.016157      -0.006458       0.022615              2.465033       1.750964      -0.057214       0.078677       3.484372      -0.486984       2.159762           0.000002
          198              H       0.447055      23.199799      37.283954       0.135572       1.130436 0.81299313E+01  0.78648450E+02                                 1.670091                            1.575050      -1.082412       2.370577                    0.998062       3.206740       8.382704       0.553311       1.144282      -0.742820      -0.011405       0.009932      -0.037872       0.040780      -0.003042       0.007002      -0.015111      -0.009713       0.032242      -0.012995      -0.009940       0.022935              1.698737       1.392032       0.038260       0.270053       1.517026       0.120188       2.187152          -0.000001
          199              H       1.425333      21.074377      40.642021       0.139894       1.156998 0.84832767E+01  0.82967224E+02                                 1.698582                            1.612349      -1.135726       2.348865                    0.997501       3.231592       8.501590       0.544976       1.149174      -0.741822       0.009653      -0.031467       0.024467       0.041012      -0.005101       0.007768      -0.013219      -0.009166       0.038483      -0.013569      -0.009568       0.023138              1.704951       1.355383      -0.066512       0.081209       2.164367      -0.213945       1.595104           0.000000
          200              H       1.694394      23.169825      41.677686       0.087754       1.440548 0.10757883E+02  0.11289174E+03                                 2.064639                            1.885320      -1.017248       2.385437                    0.996697       3.662112      10.346558       0.471082       1.239009      -0.719989       0.007501      -0.003638       0.048096       0.048813      -0.001820       0.004331      -0.009341      -0.030852       0.040616      -0.022730       0.001502       0.021228              2.155486       1.594480       0.049268       0.265492       1.807177       0.382915       3.064800           0.000001
          201              H      12.269182      18.019764      32.267030       0.104161       1.534820 0.11705141E+02  0.12548963E+03                                 2.178753                            1.990220      -1.026698       2.392949                    0.997110       3.590858      10.264693       0.450213       1.268986      -0.715479      -0.010434      -0.046959      -0.023634       0.053596      -0.000108       0.005075       0.001278      -0.046966       0.009091      -0.025891       0.003836       0.022055              2.287420       1.850386       0.350639       0.358423       2.486689       0.658754       2.525186           0.000001
          202              H      13.145355      17.698225      34.419062       0.136402       1.176039 0.86267802E+01  0.84780938E+02                                 1.725308                            1.632088      -1.127219       2.351861                    0.997605       3.242005       8.568059       0.538254       1.157896      -0.739935       0.001414      -0.039677       0.010253       0.041005       0.004342       0.001576       0.003270      -0.033870      -0.032517      -0.012854      -0.010395       0.023250              1.745037       1.381677      -0.052396       0.112871       2.061813      -0.330307       1.791622           0.000001
          203              H      13.668299      21.717453      34.575981       0.126550       1.244992 0.92903529E+01  0.93866376E+02                                 1.859718                            1.744906      -1.082274       2.365637                    0.997816       3.433415       9.480209       0.493271       1.228975      -0.722342       0.010119       0.036514       0.010802       0.039400       0.002155       0.003783       0.000293      -0.034911      -0.038778      -0.015894      -0.008164       0.024059              1.904456       1.556741       0.224061       0.254208       2.046350       0.376684       2.110279          -0.000002
          204              H      12.898370      21.891847      32.473266       0.091154       1.640484 0.12637900E+02  0.13976494E+03                                 2.347910                            2.113890      -1.395330       2.204445                    0.992408       4.079622      12.313841       0.417697       1.325932      -0.699300       0.007693       0.043707      -0.014387       0.046653       0.011737       0.002244       0.007044      -0.029564       0.004753      -0.019669      -0.001240       0.020909              2.473276       1.825952      -0.083868       0.141526       3.027084      -0.783407       2.566793          -0.000001
          205              H       4.103525      11.657122       1.044632       0.080232       1.699971 0.13339224E+02  0.14979059E+03                                 2.399300                            2.165824      -1.517782       2.134239                    0.991516       4.333423      13.256369       0.413624       1.318703      -0.699021      -0.044639       0.001211      -0.004775       0.044910       0.003248       0.006343       0.011744       0.005475      -0.000670      -0.013466      -0.001028       0.014494              2.542952       3.709633       0.016840      -0.307825       1.834364      -0.025253       2.084860          -0.000002
          206              H       5.101121      10.864176      43.896969       0.141683       1.372611 0.10508131E+02  0.11037579E+03                                 2.042453                            1.901615      -1.427041       2.217389                    0.993650       3.651297      10.553524       0.451863       1.290479      -0.707854      -0.025485      -0.018109      -0.028441       0.042265       0.016130       0.006793       0.004997       0.010496      -0.011619      -0.015026      -0.006655       0.021681              2.094883       2.079792       0.201837       0.327930       1.815711       0.416699       2.389147          -0.000001
          207              H       8.658245      12.155779       0.538008       0.127923       1.274025 0.98090597E+01  0.10260239E+03                                 2.006880                            1.878267      -1.645266       2.094679                    0.991593       4.115458      12.386124       0.434167       1.348710      -0.691028       0.035883       0.006396      -0.003918       0.036659       0.004883       0.003015      -0.000114       0.006812      -0.024332      -0.008800      -0.001584       0.010383              2.076352       2.741841       0.130077      -0.169261       1.643439       0.067479       1.843777          -0.000001
          208              H       7.513011      12.839729       2.555538       0.095740       1.483277 0.11817520E+02  0.12918841E+03                                 2.212798                            2.056958      -1.553753       2.128000                    0.991102       4.251214      12.976544       0.417305       1.342628      -0.693496       0.028785       0.022052       0.030515       0.047392       0.005219       0.002879       0.001778       0.012634      -0.004209      -0.007581      -0.002289       0.009870              2.271023       2.121195       0.274736       0.430633       2.036355       0.435324       2.655518          -0.000001
          209              H       7.263267       7.468951      37.467774       0.086573       1.314140 0.94854205E+01  0.98723113E+02                                 2.080759                            1.866828      -1.496187       2.149378                    0.991290       4.241211      12.874809       0.427130       1.377791      -0.685022       0.021484      -0.019782      -0.032140       0.043427       0.001462      -0.001131       0.009196       0.014053       0.005466      -0.013639       0.006244       0.007394              2.247830       2.023254      -0.315574      -0.425669       1.957157       0.677272       2.763078           0.000001
          210              H       8.538202       8.518037      39.153532       0.117439       1.360424 0.10414534E+02  0.11046213E+03                                 2.092894                            1.932544      -1.606533       2.108425                    0.991354       4.151896      12.539613       0.429420       1.344776      -0.692265       0.036269      -0.001346      -0.000775       0.036303      -0.007586      -0.001180       0.000241       0.010062      -0.008891      -0.007647      -0.003035       0.010682              2.184046       2.970958      -0.027175      -0.030736       1.743347       0.213399       1.837832           0.000001
          211              H       5.139755       9.422704      41.005176       0.121809       1.396214 0.10680791E+02  0.11233927E+03                                 2.039082                            1.893263      -1.321554       2.249281                    0.994671       3.724607      10.676641       0.462731       1.258490      -0.714264      -0.022160       0.010776       0.029143       0.038164       0.000751      -0.015203       0.000531       0.018119       0.003376      -0.011297      -0.009160       0.020457              2.116188       2.052216      -0.132749      -0.290377       1.831051       0.495118       2.465297           0.000001
          212              H       3.958646       8.616134      39.211816       0.096595       1.592887 0.11866632E+02  0.12919078E+03                                 2.293647                            2.040514      -1.450391       2.181365                    0.992050       4.058330      12.155388       0.427582       1.315779      -0.700617      -0.047484       0.009154       0.003819       0.048509       0.001086      -0.007259       0.003199       0.018878       0.007876      -0.011896      -0.001279       0.013175              2.468636       3.667202      -0.029484       0.138723       1.854756       0.124746       1.883949           0.000001
          213              H      13.546876      12.744357      43.260327       0.094287       1.437045 0.10720577E+02  0.11457206E+03                                 2.185651                            1.970990      -1.489729       2.161628                    0.990938       4.163974      12.637300       0.421758       1.358883      -0.690235       0.013117       0.027028       0.036137       0.046994       0.005579      -0.005154       0.007602       0.000431       0.037064      -0.014797      -0.000712       0.015510              2.319147       2.486401       0.533610       0.572767       2.072871       0.474990       2.398169           0.000000
          214              H      11.460619      11.866940      43.753501       0.117947       1.380825 0.10673444E+02  0.11332076E+03                                 2.080638                            1.933040      -1.529684       2.147170                    0.991817       4.020521      11.946359       0.439433       1.312830      -0.700031      -0.010389       0.002289       0.034696       0.036290       0.003852      -0.001887       0.000112      -0.006977       0.022103      -0.009072       0.001443       0.007629              2.146948       2.155056       0.036414      -0.413370       1.636389       0.105220       2.649400          -0.000001
          215              H      11.227433      10.493590      39.929160       0.122592       1.148279 0.85599803E+01  0.87262109E+02                                 1.936979                            1.802918      -1.594044       2.120976                    0.991287       4.133487      12.619499       0.421932       1.424002      -0.676061      -0.015607      -0.015743      -0.029587       0.036970       0.000872       0.003410       0.001682       0.004620       0.032587      -0.007967      -0.003855       0.011822              2.005621       2.047958       0.327964       0.263777       1.866135       0.449509       2.102770           0.000001
          216              H      13.367502      11.223863      39.566005       0.099514       1.352068 0.10040859E+02  0.10546221E+03                                 2.096159                            1.906655      -1.426505       2.197431                    0.992149       4.013146      12.036029       0.429512       1.357703      -0.691057       0.011522      -0.009018      -0.044388       0.046737       0.004850       0.001943       0.002967       0.003477       0.033890      -0.010881      -0.001344       0.012225              2.204283       2.206274      -0.027727      -0.669784       1.771690       0.208592       2.634885           0.000001
          217              C       8.096666      25.063630      40.668921       0.095391      28.271593 0.34424286E+03  0.76960264E+04                                 8.300261                            6.309266       0.032688       2.028426                    0.999330      26.579316      76.496963       0.631801       0.433635      -1.045038      -0.019722       0.025678      -0.030002       0.044141      -0.015712      -0.018341      -0.024120       0.064274      -0.028307      -0.050468       0.006411       0.044057              9.764417       4.969860       0.696137       1.082442      13.288732       3.207246      11.034658           0.000001
          218              C       7.972484      23.845600      40.014345      -0.144751      35.233680 0.43522836E+03  0.10267582E+05                                 9.509660                            7.050417       0.017494       1.983291                    0.999495      29.478348      85.777596       0.606194       0.428296      -1.053394      -0.004212       0.012245      -0.004713       0.013780      -0.006609      -0.011443      -0.027542       0.051734       0.012452      -0.045671       0.015706       0.029965             11.600819       5.541008       0.843453       1.701478      16.298274       5.541967      12.963176          -0.000001
          219              C       7.659270      23.793827      38.682775       0.053942      40.002825 0.39997566E+03  0.91879702E+04                                10.383071                            6.740227      -0.174734       1.962935                    0.999174      26.452016      74.597959       0.625998       0.425938      -1.060679      -0.006246       0.024137       0.011550       0.027478       0.002906      -0.006963      -0.000532       0.036665      -0.032105      -0.013211      -0.012057       0.025268             14.433624       5.804740       1.681259       1.823730      23.613610       7.562862      13.882522          -0.000001
          220              C       7.553025      24.984608      38.010265      -0.138035      34.203561 0.41508625E+03  0.96669291E+04                                 9.285379                            6.872759       0.069787       2.006955                    0.999534      28.902081      83.274052       0.616312       0.426732      -1.055465      -0.000426       0.001276       0.007058       0.007185      -0.009693      -0.005712      -0.025922       0.049704       0.022613      -0.044083       0.020907       0.023175             11.213644       5.232134       1.125336       1.239737      17.976121       3.610565      10.432678           0.000002
          221              C       7.777933      26.150865      38.682775       0.099625      27.660994 0.32705326E+03  0.72136955E+04                                 8.136765                            6.124905       0.088845       2.049334                    0.999545      26.143969      74.569055       0.645588       0.430142      -1.047878       0.006921      -0.014268       0.042942       0.045777      -0.024206      -0.004553      -0.021257       0.059351       0.000442      -0.048030       0.009558       0.038473              9.603007       4.759912       0.981154       1.100568      14.220374       2.615999       9.828734           0.000004
          222              C       7.925571      16.583741      38.897978       0.112707      26.064735 0.29662718E+03  0.63933891E+04                                 7.796135                            5.810393       0.127057       2.071616                    0.999599      25.517098      72.262402       0.665817       0.426807      -1.048511       0.010970       0.020957       0.032393       0.040110       0.006972      -0.019654       0.021215       0.088382      -0.019691      -0.053277      -0.000588       0.053865              9.067333       4.619718      -1.105711       1.781043      12.507290      -2.490967      10.074992           0.000001
          223              C       7.628914      17.730924      38.189601      -0.148867      33.866873 0.41919810E+03  0.97397941E+04                                 9.089158                            6.807213       0.164194       2.030505                    0.999670      28.779768      81.532588       0.635953       0.414525      -1.068280       0.004992      -0.002352       0.007485       0.009300       0.011273      -0.006855       0.021623       0.040627       0.021050      -0.038115       0.017780       0.020336             10.826426       5.396252      -1.622700       1.925158      16.338808      -4.043524      10.744218          -0.000003
          224              C       7.748957      18.970754      38.812794       0.048920      39.770183 0.42816404E+03  0.99469475E+04                                10.221952                            6.894305      -0.099227       1.976552                    0.999154      26.665519      74.215926       0.633322       0.416296      -1.072928       0.004882      -0.024186       0.010275       0.026728      -0.000621      -0.004202      -0.001266       0.023710      -0.007262      -0.010904      -0.003231       0.014135             13.722927       6.034748      -2.471286       2.544552      21.577230      -7.173073      13.556804          -0.000002
          225              C       8.180834      18.987103      40.166781      -0.163373      34.709863 0.44995390E+03  0.10641696E+05                                 9.244619                            7.064862       0.138227       2.013311                    0.999662      29.556665      84.496324       0.622576       0.415978      -1.067283       0.006302      -0.000295      -0.005739       0.008529       0.007206      -0.004372       0.021575       0.021397       0.032931      -0.030107       0.007211       0.022896             10.909785       5.476863      -1.363774       2.061554      15.383709      -4.521605      11.868782          -0.000001
          226              C       8.382285      17.728199      40.754106       0.087317      27.208554 0.32904643E+03  0.72518153E+04                                 7.995294                            6.112615       0.156821       2.066696                    0.999598      26.186953      74.096877       0.652662       0.425822      -1.052970      -0.008717      -0.027689      -0.037679       0.047564       0.015306      -0.008866       0.018253       0.049025       0.055535      -0.044514       0.018034       0.026480              9.260757       4.518279      -0.963280       1.295499      12.785237      -3.048974      10.478755           0.000000
          227              C       5.665459      22.096214      32.760204       0.082628      28.550979 0.35189439E+03  0.78767612E+04                                 8.253821                            6.310081       0.209881       2.080620                    0.999705      26.508474      75.283325       0.644885       0.424315      -1.055222       0.006299      -0.048441      -0.006762       0.049314       0.002080      -0.024315      -0.013359      -0.033411      -0.063235      -0.040426       0.007540       0.032886              9.855383       5.913007      -0.480813       3.576550       8.776525       0.192959      14.876618          -0.000000
          228              C       6.185643      22.303307      34.046940      -0.148673      34.681941 0.43839358E+03  0.10320706E+05                                 9.306100                            7.014047       0.151366       2.024167                    0.999670      29.282154      84.041226       0.618239       0.420828      -1.062167       0.003001      -0.003707      -0.003599       0.005975      -0.001380      -0.016066      -0.006732      -0.019305      -0.079096      -0.034155       0.010376       0.023779             11.361724       6.640843      -0.525232       4.568522       9.173642      -0.159490      18.270688          -0.000002
          229              C       6.612002      21.177923      34.764284       0.053030      40.787752 0.41104114E+03  0.94832321E+04                                10.483121                            6.806412      -0.080206       1.990860                    0.999189      26.404829      74.024118       0.628134       0.422652      -1.065376       0.004167      -0.000957      -0.028815       0.029130       0.003651      -0.003528      -0.000483       0.031844      -0.035767      -0.012292      -0.010370       0.022663             15.017756       7.425582      -0.163652       6.323235       9.922504       1.578699      27.705181          -0.000002
          230              C       6.497478      19.943543      34.118674      -0.145742      36.338245 0.42891443E+03  0.10097121E+05                                 9.743193                            7.015168      -0.028064       1.971543                    0.999430      29.457434      86.053358       0.604703       0.430266      -1.050582       0.001175       0.009824      -0.006874       0.012047       0.002713      -0.019891      -0.004882      -0.003919      -0.118087      -0.045829       0.018734       0.027095             12.368852       6.800558      -0.009689       4.712309       9.450723       2.171549      20.855277          -0.000004
          231              C       6.014548      19.842722      32.876772       0.111662      27.751433 0.31028853E+03  0.67894540E+04                                 8.248001                            6.013119      -0.055680       2.007545                    0.999462      26.159812      75.581115       0.640578       0.436984      -1.038375      -0.003711       0.041020      -0.008667       0.042090       0.000133      -0.039218      -0.012010       0.025792      -0.091907      -0.052335       0.003846       0.048489             10.131889       5.976983      -0.580772       3.682054       8.813278       0.681432      15.605405          -0.000002
          232              C       7.504732      22.507674      38.014749       0.380410      34.823406 0.31698546E+03  0.68989142E+04                                 9.747182                            6.163215      -0.154802       1.992440                    0.999240      23.636754      65.769756       0.626265       0.449373      -1.042234      -0.002772      -0.030829      -0.010495       0.032684      -0.001769      -0.037419      -0.003046       0.128436      -0.103713      -0.049750      -0.042776       0.092526             13.826069       5.659699       1.434282       2.168604      22.019701       6.899763      13.798809          -0.000003
          233              C       7.514391      20.270531      38.099933       0.375703      32.727711 0.30814113E+03  0.66580599E+04                                 9.295878                            6.053092      -0.177993       1.982696                    0.999158      23.630901      65.480983       0.635729       0.445899      -1.044428      -0.005572       0.027320      -0.016032       0.032163      -0.002610      -0.035063      -0.006282       0.140878      -0.107699      -0.056486      -0.041118       0.097604             12.669661       5.505133      -1.681494       2.326902      19.375316      -4.822402      13.128535          -0.000004
          234              C       6.991447      21.281469      36.163104       0.384145      32.698350 0.29942770E+03  0.64304354E+04                                 9.327209                            5.975664      -0.196037       1.979867                    0.999273      23.450060      65.008825       0.637744       0.447210      -1.042545       0.007977       0.005506       0.028720       0.030311      -0.002791      -0.037099      -0.001867       0.138385      -0.122710      -0.052440      -0.047044       0.099484             13.291101       6.324823       0.217342       5.023471      10.165139       1.442283      23.383341          -0.000001
          235              C      11.946308       1.907430       0.963931       0.092304      27.063341 0.33323155E+03  0.74060638E+04                                 8.059693                            6.203666       0.027927       2.026914                    0.999298      26.647300      77.026482       0.636331       0.433094      -1.043033       0.038286      -0.034488       0.008828       0.052280       0.003143       0.015912       0.025770      -0.053840      -0.102915      -0.047548      -0.005189       0.052737              9.251618      10.633223       0.046852      -1.858302       5.170435      -1.920246      11.951196          -0.000002
          236              C      12.517546       2.359763      44.582930      -0.143404      35.010828 0.45263080E+03  0.10792310E+05                                 9.446112                            7.176751      -0.063084       1.956290                    0.999277      29.870929      87.622101       0.601995       0.426720      -1.053485       0.000006      -0.009712      -0.004631       0.010760      -0.003516       0.004219       0.020390      -0.044057      -0.066269      -0.030172      -0.009701       0.039873             11.151579      13.052442       0.232593      -3.703887       6.339647      -2.891676      14.062647          -0.000005
          237              C       0.086927       2.171745      44.466361       0.061890      37.042049 0.40228075E+03  0.92626731E+04                                 9.866748                            6.764112      -0.123001       1.979380                    0.999306      26.478952      74.985410       0.623700       0.426504      -1.059358      -0.015469      -0.017345       0.010877       0.025660       0.002635       0.008044       0.020412      -0.032028      -0.014715      -0.021301      -0.009904       0.031205             13.028710      13.808453       0.992415      -5.585697       7.393147      -4.834040      17.884531          -0.000002
          238              C       0.823741       1.599516       0.636643      -0.151988      35.637350 0.48513524E+03  0.11804241E+05                                 9.688562                            7.514623      -0.247290       1.894572                    0.998248      30.737660      91.960995       0.576698       0.436499      -1.044463      -0.007948      -0.004265      -0.005143       0.010384       0.011202       0.000607       0.026438      -0.056138      -0.063046      -0.031949      -0.018352       0.050302             11.325706      11.486835      -0.183615      -2.749600       6.905328      -3.467782      15.584956          -0.000005
          239              C       0.132461       1.201681       1.847161       0.068360      28.469627 0.38299642E+03  0.87957154E+04                                 8.362924                            6.679821      -0.001366       2.009121                    0.998293      27.526587      80.351134       0.610469       0.436884      -1.042867      -0.047557       0.004561      -0.013020       0.049518       0.001556       0.017267       0.024527      -0.029364      -0.060943      -0.038135       0.000725       0.037411              9.430218      10.506387      -0.793373      -2.077763       5.931573      -1.999305      11.852695          -0.000003
          240              C      13.715212       5.716840      38.180634       0.097485      29.384321 0.34083559E+03  0.76099865E+04                                 8.607236                            6.335568      -0.025891       2.018592                    0.998388      26.380621      76.171756       0.621169       0.441629      -1.039037      -0.033651      -0.010235       0.023203       0.042137       0.005587      -0.012493       0.029843      -0.060343      -0.021063      -0.038523      -0.010940       0.049463             10.543785      11.773675      -0.797309       1.508167       7.524882      -4.798988      12.332799           0.000003
          241              C       0.689900       5.090113      39.207333      -0.130254      37.897354 0.45380495E+03  0.10851989E+05                                10.072461                            7.243737      -0.144486       1.937142                    0.998396      29.822445      88.261639       0.590716       0.433598      -1.046896      -0.018099      -0.004504      -0.005276       0.019383       0.009534       0.006324       0.040822      -0.042498      -0.061629      -0.042957      -0.012892       0.055850             12.738337      12.608785      -1.441637       2.220692      10.161171      -7.109830      15.445054           0.000001
          242              C       0.088307       4.471561      40.265415       0.058602      40.501562 0.38426931E+03  0.87445581E+04                                10.453351                            6.599561      -0.124685       1.984800                    0.999143      26.070998      73.324909       0.633255       0.425036      -1.060593      -0.012455      -0.008846      -0.016956       0.022823       0.007554      -0.006401       0.032048      -0.036951      -0.023087      -0.032977      -0.009879       0.042856             14.910610      15.134850      -4.311646       5.408792      11.915240      -8.927487      17.681740          -0.000000
          243              C      12.514786       4.539683      40.256449      -0.131227      36.013008 0.42575915E+03  0.10013284E+05                                 9.677022                            6.980551      -0.093529       1.951983                    0.999350      29.439913      86.211945       0.606802       0.429187      -1.050304       0.018858      -0.007871      -0.014517       0.025066       0.007716      -0.022429       0.036719      -0.057105      -0.027304      -0.050754      -0.003885       0.054639             12.092571      14.843680      -2.793986       3.914242       8.322080      -5.048329      13.111955           0.000001
          244              C      11.805569       5.076489      39.211816       0.083195      29.745107 0.33748978E+03  0.75002971E+04                                 8.546571                            6.212429       0.074916       2.042188                    0.999413      26.428928      75.591801       0.642680       0.428838      -1.048992       0.035272       0.001005      -0.038942       0.052551       0.005677      -0.021832       0.034653      -0.036136      -0.034408      -0.046525       0.000650       0.045876             10.450499      12.435043      -0.743282       1.732309       7.432630      -4.412779      11.483824           0.000002
          245              C       6.178744       1.386974      42.605750       0.084558      30.235113 0.36890796E+03  0.84176391E+04                                 8.777129                            6.605056      -0.098912       1.978070                    0.998924      27.470548      80.693203       0.605296       0.443472      -1.035950       0.003019       0.004319      -0.045373       0.045678       0.027569       0.005391       0.009909      -0.064205       0.036344      -0.048417       0.007784       0.040633             10.445551      14.902786      -3.522586      -1.195737       6.775439      -1.208409       9.658429          -0.000001
          246              C       4.916227       1.852932      42.874754      -0.140866      37.131781 0.47082038E+03  0.11383239E+05                                 9.950389                            7.400179      -0.224664       1.901630                    0.998488      30.626394      91.672294       0.580811       0.436175      -1.043485      -0.002774      -0.003778      -0.017014       0.017648       0.029997       0.006057       0.013764      -0.073162      -0.004750      -0.046543      -0.005735       0.052277             12.139234      18.584530      -4.556444      -0.689682       7.475656      -1.104089      10.357516          -0.000004
          247              C       4.126982       2.482384      41.865989       0.050361      42.745412 0.44714454E+03  0.10559621E+05                                10.873058                            7.152302      -0.243295       1.935022                    0.998672      27.156207      77.598466       0.604548       0.429018      -1.058988       0.016316      -0.014515      -0.004053       0.022211       0.011269       0.002293       0.002707      -0.051866      -0.018201      -0.025392      -0.006176       0.031567             15.126948      26.659326      -5.168485      -2.845140       8.032222      -1.295451      10.689297          -0.000002
          248              C       4.789286       2.684027      40.628571      -0.130379      37.497591 0.46876062E+03  0.11327218E+05                                10.067525                            7.424577      -0.268866       1.895216                    0.998044      30.292724      90.810743       0.574792       0.440985      -1.040059       0.004506      -0.008578       0.013797       0.016860       0.027410       0.017318       0.018807      -0.056445       0.002228      -0.041975      -0.008684       0.050659             12.312377      18.699702      -3.435221      -3.383234       7.714763      -1.578927      10.522665           0.000001
          249              C       6.065601       2.261667      40.413368       0.095658      28.500989 0.34085049E+03  0.76163674E+04                                 8.393419                            6.315905      -0.007798       2.019203                    0.998740      26.602175      77.038901       0.624574       0.438873      -1.039850       0.011160      -0.015441       0.038097       0.042595       0.022581       0.019925       0.016920      -0.069021       0.021336      -0.048833      -0.000755       0.049588              9.932257      14.023014      -3.138425      -1.760930       6.821698      -1.474036       8.952059           0.000002
          250              C       0.826500       2.664952      43.300677       0.357439      34.491922 0.33489364E+03  0.74160307E+04                                 9.726981                            6.374242      -0.282325       1.942806                    0.999062      24.475210      69.504050       0.607939       0.454969      -1.035297       0.016035       0.002608      -0.021051       0.026591       0.029012       0.022675       0.050775      -0.079570      -0.041085      -0.048497      -0.038149       0.086646             13.399265      13.557019       0.875454      -6.019259       8.185478      -5.669278      18.455297          -0.000007
          251              C       0.825120       3.809410      41.310048       0.376785      35.721375 0.32838930E+03  0.72445863E+04                                 9.978203                            6.329006      -0.362569       1.917153                    0.998873      24.371474      69.333676       0.606971       0.457418      -1.032744       0.009330      -0.018803       0.013816       0.025129       0.028600       0.009245       0.054958      -0.085100      -0.037792      -0.050395      -0.037640       0.088035             14.222602      14.563816      -4.886686       4.604871      11.365576      -8.000529      16.738415          -0.000005
          252              C       2.705788       2.855695      42.067742       0.377264      34.089929 0.32031898E+03  0.70391102E+04                                 9.687296                            6.267936      -0.411605       1.900687                    0.998626      24.512189      70.130303       0.606001       0.459936      -1.028927      -0.026409       0.002764       0.000347       0.026555       0.026107       0.016976       0.061442      -0.078113      -0.004240      -0.047147      -0.044284       0.091431             13.506369      22.345126      -3.992650      -2.252320       8.180162      -2.450818       9.993818          -0.000005
          253              C       5.701334      15.809870      18.251921       0.095389      28.271547 0.34424169E+03  0.76959957E+04                                 8.300256                            6.309254       0.032695       2.028428                    0.999330      26.579303      76.496963       0.631802       0.433635      -1.045037       0.019728      -0.025678      -0.030002       0.044144      -0.015711       0.018339       0.024117       0.064276      -0.028310      -0.050466       0.006408       0.044058              9.764412       4.969851       0.696132      -1.082439      13.288730      -3.207242      11.034656           0.000003
          254              C       5.825516      17.027900      17.597345      -0.144753      35.233807 0.43522968E+03  0.10267628E+05                                 9.509704                            7.050441       0.017472       1.983284                    0.999495      29.478420      85.778066       0.606190       0.428297      -1.053392       0.004217      -0.012245      -0.004713       0.013782      -0.006610       0.011444       0.027540       0.051736       0.012442      -0.045671       0.015705       0.029965             11.600876       5.541026       0.843448      -1.701481      16.298380      -5.541985      12.963222           0.000007
          255              C       6.138730      17.079673      16.265775       0.053941      40.002498 0.39997261E+03  0.91878827E+04                                10.383025                            6.740207      -0.174733       1.962938                    0.999173      26.451887      74.597525       0.625999       0.425939      -1.060679       0.006250      -0.024135       0.011551       0.027477       0.002905       0.006965       0.000531       0.036669      -0.032112      -0.013212      -0.012060       0.025272             14.433541       5.804713       1.681238      -1.823718      23.613457      -7.562783      13.882453           0.000004
          256              C       6.244975      15.888892      15.593265      -0.138034      34.203368 0.41508379E+03  0.96668559E+04                                 9.285349                            6.872743       0.069793       2.006958                    0.999534      28.901963      83.273600       0.616312       0.426732      -1.055465       0.000431      -0.001277       0.007059       0.007187      -0.009693       0.005715       0.025921       0.049708       0.022607      -0.044084       0.020904       0.023180             11.213599       5.232117       1.125323      -1.239727      17.976053      -3.610522      10.432628           0.000003
          257              C       6.020067      14.722635      16.265775       0.099628      27.660787 0.32705042E+03  0.72136178E+04                                 8.136732                            6.124882       0.088842       2.049336                    0.999545      26.143821      74.568576       0.645588       0.430142      -1.047878      -0.006916       0.014269       0.042943       0.045777      -0.024207       0.004554       0.021257       0.059355       0.000439      -0.048031       0.009557       0.038475              9.602961       4.759891       0.981140      -1.100557      14.220311      -2.615949       9.828680          -0.000001
          258              C       5.872429      24.289759      16.480978       0.112707      26.064693 0.29662655E+03  0.63933754E+04                                 7.796141                            5.810397       0.127032       2.071610                    0.999599      25.517069      72.262437       0.665814       0.426808      -1.048510      -0.010973      -0.020957       0.032393       0.040111       0.006970       0.019653      -0.021213       0.088385      -0.019697      -0.053276      -0.000591       0.053867              9.067336       4.619720      -1.105705      -1.781041      12.507309       2.490939      10.074981           0.000001
          259              C       6.169086      23.142576      15.772601      -0.148869      33.866894 0.41919861E+03  0.97398086E+04                                 9.089168                            6.807223       0.164195       2.030505                    0.999670      28.779770      81.532601       0.635952       0.414526      -1.068279      -0.004993       0.002353       0.007485       0.009300       0.011273       0.006854      -0.021624       0.040632       0.021045      -0.038117       0.017779       0.020337             10.826434       5.396256      -1.622701      -1.925154      16.338844       4.043515      10.744202           0.000007
          260              C       6.049043      21.902746      16.395794       0.048920      39.770040 0.42816225E+03  0.99468974E+04                                10.221939                            6.894296      -0.099229       1.976553                    0.999154      26.665452      74.215751       0.633321       0.416296      -1.072928      -0.004883       0.024185       0.010275       0.026727      -0.000622       0.004202       0.001267       0.023712      -0.007269      -0.010905      -0.003232       0.014137             13.722913       6.034743      -2.471286      -2.544551      21.577207       7.173062      13.556789           0.000005
          261              C       5.617166      21.886397      17.749781      -0.163378      34.710263 0.44995908E+03  0.10641858E+05                                 9.244713                            7.064919       0.138204       2.013302                    0.999662      29.556853      84.497243       0.622571       0.415980      -1.067281      -0.006307       0.000295      -0.005742       0.008534       0.007206       0.004371      -0.021575       0.021398       0.032922      -0.030107       0.007213       0.022894             10.909913       5.476913      -1.363799      -2.061579      15.383924       4.521679      11.868901           0.000011
          262              C       5.415715      23.145301      18.337106       0.087311      27.208852 0.32904984E+03  0.72519154E+04                                 7.995366                            6.112654       0.156796       2.066684                    0.999598      26.187170      74.097816       0.652658       0.425823      -1.052968       0.008709       0.027688      -0.037681       0.047564       0.015306       0.008865      -0.018252       0.049027       0.055535      -0.044513       0.018034       0.026479              9.260851       4.518314      -0.963296      -1.295518      12.785381       3.049014      10.478858           0.000005
          263              C       8.132541      18.777286      10.343204       0.082619      28.551201 0.35189817E+03  0.78768624E+04                                 8.253851                            6.310113       0.209885       2.080617                    0.999705      26.508620      75.283685       0.644884       0.424315      -1.055223      -0.006296       0.048442      -0.006759       0.049314       0.002078       0.024315       0.013359      -0.033418      -0.063244      -0.040429       0.007540       0.032889              9.855418       5.913029      -0.480799      -3.576560       8.776526      -0.192991      14.876700           0.000004
          264              C       7.612357      18.570194      11.629940      -0.148675      34.681881 0.43839285E+03  0.10320680E+05                                 9.306083                            7.014041       0.151347       2.024161                    0.999670      29.282084      84.040865       0.618240       0.420828      -1.062168      -0.002997       0.003706      -0.003596       0.005971      -0.001378       0.016067       0.006732      -0.019300      -0.079095      -0.034155       0.010379       0.023776             11.361705       6.640836      -0.525231      -4.568513       9.173604       0.159496      18.270675           0.000006
          265              C       7.185998      19.695577      12.347284       0.053033      40.787322 0.41103666E+03  0.94831000E+04                                10.483048                            6.806375      -0.080223       1.990856                    0.999189      26.404665      74.023481       0.628136       0.422652      -1.065376      -0.004164       0.000958      -0.028812       0.029127       0.003651       0.003530       0.000483       0.031849      -0.035781      -0.012297      -0.010370       0.022668             15.017643       7.425538      -0.163654      -6.323190       9.922401      -1.578661      27.704991           0.000007
          266              C       7.300522      20.929957      11.701674      -0.145745      36.337991 0.42891196E+03  0.10097036E+05                                 9.743124                            7.015141      -0.028047       1.971548                    0.999430      29.457279      86.052456       0.604706       0.430265      -1.050584      -0.001173      -0.009823      -0.006872       0.012045       0.002713       0.019892       0.004883      -0.003913      -0.118084      -0.045829       0.018733       0.027096             12.368750       6.800513      -0.009681      -4.712258       9.450634      -2.171541      20.855101           0.000008
          267              C       7.783452      21.030778      10.459772       0.111657      27.751370 0.31028846E+03  0.67894427E+04                                 8.247950                            6.013099      -0.055633       2.007557                    0.999462      26.159783      75.580640       0.640583       0.436981      -1.038378       0.003713      -0.041020      -0.008665       0.042090       0.000134       0.039218       0.012009       0.025786      -0.091919      -0.052338       0.003851       0.048487             10.131811       5.976947      -0.580767      -3.682014       8.813211      -0.681419      15.605276           0.000004
          268              C       6.293268      18.365826      15.597749       0.380413      34.823046 0.31698214E+03  0.68988256E+04                                 9.747138                            6.163197      -0.154818       1.992437                    0.999240      23.636593      65.769282       0.626264       0.449375      -1.042232       0.002774       0.030827      -0.010493       0.032682      -0.001770       0.037422       0.003046       0.128448      -0.103720      -0.049754      -0.042779       0.092533             13.825995       5.659675       1.434266      -2.168591      22.019573      -6.899703      13.798738           0.000010
          269              C       6.283609      20.602969      15.682933       0.375703      32.727503 0.30813885E+03  0.66580004E+04                                 9.295861                            6.053083      -0.178009       1.982692                    0.999158      23.630786      65.480681       0.635727       0.445901      -1.044427       0.005573      -0.027319      -0.016031       0.032162      -0.002610       0.035064       0.006281       0.140887      -0.107702      -0.056488      -0.041121       0.097609             12.669641       5.505125      -1.681494      -2.326899      19.375285       4.822397      13.128513           0.000008
          270              C       6.806553      19.592031      13.746104       0.384141      32.698168 0.29942614E+03  0.64303918E+04                                 9.327175                            5.975648      -0.196040       1.979868                    0.999273      23.449976      65.008489       0.637745       0.447210      -1.042546      -0.007974      -0.005506       0.028717       0.030308      -0.002791       0.037099       0.001867       0.138389      -0.122707      -0.052439      -0.047046       0.099485             13.291042       6.324799       0.217333      -5.023444      10.165100      -1.442250      23.383226           0.000007
          271              C       1.851692      11.717070      23.380931       0.092293      27.063749 0.33323722E+03  0.74062204E+04                                 8.059758                            6.203704       0.027948       2.026914                    0.999298      26.647604      77.027496       0.636331       0.433092      -1.043034      -0.038287       0.034496       0.008824       0.052285       0.003138      -0.015915      -0.025767      -0.053824      -0.102922      -0.047550      -0.005177       0.052728              9.251706      10.633316       0.046857       1.858330       5.170473       1.920278      11.951330           0.000002
          272              C       1.280454      11.264737      22.165930      -0.143402      35.010952 0.45263177E+03  0.10792349E+05                                 9.446171                            7.176780      -0.063139       1.956275                    0.999277      29.870931      87.622434       0.601990       0.426722      -1.053482      -0.000005       0.009718      -0.004637       0.010768      -0.003513      -0.004217      -0.020391      -0.044062      -0.066259      -0.030168      -0.009706       0.039874             11.151670      13.052538       0.232609       3.703939       6.339686       2.891718      14.062785           0.000003
          273              C      13.711073      11.452755      22.049361       0.061900      37.042081 0.40227866E+03  0.92626261E+04                                 9.866816                            6.764131      -0.123056       1.979365                    0.999306      26.478892      74.985597       0.623693       0.426509      -1.059353       0.015468       0.017348       0.010873       0.025660       0.002635      -0.008050      -0.020417      -0.032034      -0.014729      -0.021311      -0.009902       0.031213             13.028848      13.808570       0.992448       5.585799       7.393206       4.834117      17.884769           0.000003
          274              C      12.974259      12.024984      23.053643      -0.151993      35.637810 0.48514115E+03  0.11804428E+05                                 9.688664                            7.514677      -0.247314       1.894562                    0.998248      30.737877      91.962007       0.576694       0.436499      -1.044462       0.007947       0.004269      -0.005150       0.010388       0.011203      -0.000601      -0.026434      -0.056135      -0.063051      -0.031951      -0.018347       0.050298             11.325859      11.486944      -0.183595       2.749682       6.905399       3.467859      15.585233           0.000004
          275              C      13.665539      12.422819      24.264161       0.068342      28.470373 0.38300770E+03  0.87960446E+04                                 8.363062                            6.679910      -0.001361       2.009112                    0.998294      27.527154      80.353269       0.610466       0.436883      -1.042867       0.047562      -0.004555      -0.013025       0.049524       0.001549      -0.017269      -0.024518      -0.029351      -0.060936      -0.038132       0.000736       0.037396              9.430393      10.506560      -0.793378       2.077822       5.931660       1.999361      11.852960           0.000004
          276              C       0.082788       7.907660      15.763634       0.097486      29.384143 0.34083348E+03  0.76099264E+04                                 8.607207                            6.335552      -0.025889       2.018595                    0.998388      26.380487      76.171259       0.621169       0.441629      -1.039037       0.033650       0.010234       0.023203       0.042136       0.005585       0.012493      -0.029843      -0.060344      -0.021067      -0.038523      -0.010941       0.049464             10.543751      11.773624      -0.797305      -1.508159       7.524863       4.798975      12.332765          -0.000005
          277              C      13.108100       8.534387      16.790333      -0.130253      37.897254 0.45380358E+03  0.10851949E+05                                10.072459                            7.243736      -0.144491       1.937142                    0.998396      29.822351      88.261376       0.590715       0.433599      -1.046895       0.018100       0.004505      -0.005279       0.019385       0.009533      -0.006322      -0.040822      -0.042502      -0.061633      -0.042958      -0.012893       0.055851             12.738341      12.608773      -1.441625      -2.220674      10.161181       7.109841      15.445070          -0.000004
          278              C      13.709693       9.152939      17.848415       0.058596      40.501749 0.38427028E+03  0.87445906E+04                                10.453405                            6.599579      -0.124677       1.984803                    0.999143      26.071045      73.325220       0.633252       0.425037      -1.060591       0.012455       0.008848      -0.016958       0.022825       0.007552       0.006400      -0.032046      -0.036950      -0.023086      -0.032974      -0.009880       0.042854             14.910720      15.134961      -4.311690      -5.408846      11.915325       8.927566      17.681873          -0.000001
          279              C       1.283214       9.084817      17.839449      -0.131233      36.013411 0.42576347E+03  0.10013422E+05                                 9.677114                            6.980594      -0.093540       1.951977                    0.999350      29.440156      86.213114       0.606798       0.429188      -1.050302      -0.018859       0.007872      -0.014518       0.025068       0.007716       0.022428      -0.036716      -0.057103      -0.027308      -0.050752      -0.003883       0.054635             12.092715      14.843830      -2.794029      -3.914298       8.322179       5.048421      13.112137          -0.000003
          280              C       1.992431       8.548011      16.794816       0.083193      29.745223 0.33749080E+03  0.75003288E+04                                 8.546608                            6.212445       0.074908       2.042186                    0.999413      26.428978      75.592105       0.642678       0.428839      -1.048991      -0.035271      -0.001006      -0.038942       0.052551       0.005676       0.021830      -0.034653      -0.036137      -0.034415      -0.046524       0.000649       0.045876             10.450562      12.435085      -0.743306      -1.732347       7.432679       4.412831      11.483923          -0.000004
          281              C       7.619256      12.237526      20.188750       0.084549      30.235626 0.36891410E+03  0.84178233E+04                                 8.777243                            6.605118      -0.098935       1.978057                    0.998924      27.470913      80.694768       0.605291       0.443473      -1.035949      -0.003016      -0.004310      -0.045379       0.045683       0.027565      -0.005391      -0.009902      -0.064199       0.036339      -0.048412       0.007786       0.040626             10.445716      14.903082      -3.522667       1.195760       6.775529       1.208419       9.658537           0.000001
          282              C       8.881773      11.771568      20.457754      -0.140879      37.132606 0.47083111E+03  0.11383575E+05                                 9.950551                            7.400270      -0.224671       1.901622                    0.998489      30.626859      91.674279       0.580806       0.436175      -1.043484       0.002779       0.003787      -0.017019       0.017655       0.029994      -0.006051      -0.013758      -0.073156      -0.004733      -0.046541      -0.005726       0.052267             12.139477      18.584995      -4.556570       0.689702       7.475784       1.104098      10.357652           0.000003
          283              C       9.671018      11.142116      19.448989       0.050359      42.745680 0.44714562E+03  0.10559665E+05                                10.873152                            7.152339      -0.243318       1.935016                    0.998672      27.156244      77.598916       0.604542       0.429021      -1.058985      -0.016315       0.014521      -0.004055       0.022214       0.011268      -0.002293      -0.002706      -0.051867      -0.018206      -0.025391      -0.006177       0.031569             15.127133      26.659727      -5.168577       2.845171       8.032301       1.295455      10.689370           0.000002
          284              C       9.008714      10.940474      18.211571      -0.130374      37.497143 0.46875446E+03  0.11327031E+05                                10.067461                            7.424540      -0.268871       1.895219                    0.998044      30.292429      90.809686       0.574792       0.440986      -1.040058      -0.004506       0.008583       0.013794       0.016860       0.027412      -0.017317      -0.018808      -0.056449       0.002222      -0.041976      -0.008686       0.050662             12.312298      18.699570      -3.435182       3.383225       7.714713       1.578917      10.522610          -0.000002
          285              C       7.732399      11.362833      17.996368       0.095662      28.500680 0.34084653E+03  0.76162552E+04                                 8.393364                            6.315873      -0.007791       2.019209                    0.998740      26.601950      77.038068       0.624575       0.438873      -1.039850      -0.011157       0.015443       0.038096       0.042594       0.022583      -0.019926      -0.016918      -0.069024       0.021334      -0.048836      -0.000753       0.049589              9.932188      14.022904      -3.138385       1.760929       6.821650       1.474026       8.952011          -0.000002
          286              C      12.971500      10.959548      20.883677       0.357425      34.492463 0.33489783E+03  0.74161544E+04                                 9.727103                            6.374292      -0.282350       1.942795                    0.999062      24.475447      69.505105       0.607935       0.454970      -1.035295      -0.016033      -0.002603      -0.021050       0.026588       0.029015      -0.022668      -0.050770      -0.079568      -0.041068      -0.048488      -0.038153       0.086641             13.399482      13.557230       0.875481       6.019389       8.185593       5.669389      18.455624           0.000004
          287              C      12.972880       9.815090      18.893048       0.376785      35.721474 0.32838904E+03  0.72445894E+04                                 9.978277                            6.329037      -0.362604       1.917143                    0.998873      24.371481      69.334060       0.606964       0.457423      -1.032740      -0.009328       0.018806       0.013816       0.025131       0.028601      -0.009243      -0.054958      -0.085100      -0.037792      -0.050398      -0.037638       0.088036             14.222745      14.563963      -4.886763      -4.604958      11.365690       8.000626      16.738581           0.000002
          288              C      11.092212      10.768805      19.650742       0.377262      34.090089 0.32031934E+03  0.70391296E+04                                 9.687375                            6.267967      -0.411647       1.900675                    0.998626      24.512241      70.130816       0.605995       0.459940      -1.028923       0.026411      -0.002758       0.000346       0.026557       0.026107      -0.016975      -0.061441      -0.078114      -0.004239      -0.047148      -0.044283       0.091431             13.506522      22.345447      -3.992724       2.252335       8.180235       2.450830       9.993883           0.000003
          289              C       1.197666       2.185370      26.582079       0.095393      28.271526 0.34424199E+03  0.76960033E+04                                 8.300257                            6.309266       0.032674       2.028423                    0.999330      26.579264      76.496832       0.631800       0.433636      -1.045037      -0.019722      -0.025677       0.030002       0.044140       0.015713       0.018341      -0.024120       0.064275      -0.028312      -0.050469       0.006411       0.044059              9.764405       4.969857      -0.696133      -1.082443      13.288699       3.207228      11.034659           0.000003
          290              C       1.073484       3.403400      27.236655      -0.144749      35.233644 0.43522817E+03  0.10267576E+05                                 9.509657                            7.050419       0.017491       1.983291                    0.999495      29.478322      85.777515       0.606193       0.428296      -1.053393      -0.004212      -0.012245       0.004712       0.013780       0.006608       0.011443      -0.027543       0.051736       0.012455      -0.045672       0.015708       0.029964             11.600802       5.541005      -0.843448      -1.701477      16.298234       5.541938      12.963167           0.000004
          291              C       0.760270       3.455173      28.568225       0.053939      40.002872 0.39997648E+03  0.91879942E+04                                10.383077                            6.740233      -0.174729       1.962937                    0.999174      26.452050      74.598085       0.625998       0.425938      -1.060679      -0.006247      -0.024137      -0.011551       0.027478      -0.002907       0.006962      -0.000531       0.036662      -0.032105      -0.013210      -0.012057       0.025267             14.433623       5.804738      -1.681248      -1.823726      23.613629       7.562809      13.882502           0.000003
          292              C       0.654025       2.264392      29.240735      -0.138035      34.203709 0.41508705E+03  0.96669664E+04                                 9.285442                            6.872783       0.069774       2.006951                    0.999534      28.902177      83.274807       0.616308       0.426734      -1.055462      -0.000428      -0.001276      -0.007059       0.007186       0.009693       0.005711      -0.025921       0.049702       0.022612      -0.044081       0.020907       0.023174             11.213735       5.232159      -1.125348      -1.239761      17.976243       3.610603      10.432803           0.000009
          293              C       0.878933       1.098135      28.568225       0.099626      27.661018 0.32705276E+03  0.72136893E+04                                 8.136796                            6.124910       0.088833       2.049332                    0.999545      26.143978      74.569364       0.645585       0.430143      -1.047876       0.006919       0.014268      -0.042943       0.045777       0.024208       0.004552      -0.021256       0.059352       0.000436      -0.048029       0.009554       0.038475              9.603056       4.759921      -0.981162      -1.100578      14.220464       2.616016       9.828782           0.000005
          294              C       1.026571      10.665259      28.353022       0.112709      26.064608 0.29662463E+03  0.63933266E+04                                 7.796113                            5.810358       0.127039       2.071612                    0.999599      25.517073      72.262515       0.665820       0.426805      -1.048511       0.010969      -0.020956      -0.032394       0.040110      -0.006971       0.019655       0.021212       0.088384      -0.019695      -0.053275      -0.000592       0.053867              9.067312       4.619693       1.105693      -1.781026      12.507320      -2.490892      10.074923           0.000005
          295              C       0.729914       9.518076      29.061399      -0.148868      33.867059 0.41920017E+03  0.97398555E+04                                 9.089200                            6.807232       0.164196       2.030504                    0.999670      28.779855      81.532932       0.635952       0.414525      -1.068279       0.004990       0.002352      -0.007486       0.009300      -0.011274       0.006854       0.021624       0.040627       0.021051      -0.038116       0.017781       0.020335             10.826492       5.396269       1.622717      -1.925157      16.338986      -4.043558      10.744222           0.000006
          296              C       0.849957       8.278246      28.438206       0.048918      39.770281 0.42816531E+03  0.99469824E+04                                10.221959                            6.894307      -0.099222       1.976553                    0.999154      26.665575      74.216047       0.633323       0.416295      -1.072929       0.004880       0.024186      -0.010276       0.026728       0.000621       0.004201      -0.001267       0.023705      -0.007261      -0.010903      -0.003229       0.014133             13.722940       6.034750       2.471286      -2.544543      21.577297      -7.173063      13.556773           0.000002
          297              C       1.281834       8.261897      27.084219      -0.163371      34.709733 0.44995247E+03  0.10641649E+05                                 9.244582                            7.064843       0.138238       2.013314                    0.999662      29.556612      84.495990       0.622579       0.415977      -1.067285       0.006301       0.000296       0.005738       0.008527      -0.007207       0.004372       0.021576       0.021398       0.032935      -0.030109       0.007211       0.022898             10.909730       5.476844       1.363763      -2.061540      15.383629      -4.521565      11.868716           0.000005
          298              C       1.483285       9.520801      26.496894       0.087319      27.208488 0.32904557E+03  0.72517917E+04                                 7.995288                            6.112613       0.156814       2.066695                    0.999598      26.186890      74.096668       0.652661       0.425823      -1.052969      -0.008718       0.027689       0.037678       0.047563      -0.015306       0.008867       0.018252       0.049027       0.055531      -0.044513       0.018034       0.026480              9.260743       4.518275       0.963273      -1.295496      12.785215      -3.048946      10.478739           0.000004
          299              C      12.564459       5.152786      34.490796       0.082622      28.551169 0.35189774E+03  0.78768501E+04                                 8.253845                            6.310108       0.209889       2.080619                    0.999705      26.508588      75.283566       0.644884       0.424315      -1.055223       0.006297       0.048441       0.006760       0.049314      -0.002078       0.024315      -0.013359      -0.033417      -0.063242      -0.040428       0.007540       0.032888              9.855408       5.913023       0.480792      -3.576555       8.776524       0.193010      14.876676           0.000006
          300              C      13.084643       4.945693      33.204060      -0.148672      34.681707 0.43839033E+03  0.10320607E+05                                 9.306046                            7.014013       0.151357       2.024165                    0.999670      29.282041      84.040719       0.618242       0.420827      -1.062168       0.002999       0.003706       0.003597       0.005972       0.001379       0.016066      -0.006731      -0.019301      -0.079094      -0.034155       0.010378       0.023776             11.361648       6.640801       0.525218      -4.568478       9.173596      -0.159457      18.270546           0.000008
          301              C      13.511002       6.071077      32.486716       0.053034      40.787511 0.41103887E+03  0.94831641E+04                                10.483076                            6.806393      -0.080222       1.990856                    0.999189      26.404739      74.023748       0.628135       0.422651      -1.065376       0.004165       0.000958       0.028813       0.029128      -0.003651       0.003530      -0.000483       0.031846      -0.035779      -0.012297      -0.010370       0.022666             15.017673       7.425550       0.163651      -6.323198       9.922445       1.578684      27.705024           0.000001
          302              C      13.396478       7.305457      33.132326      -0.145742      36.338055 0.42891258E+03  0.10097056E+05                                 9.743138                            7.015146      -0.028049       1.971548                    0.999430      29.457310      86.052627       0.604706       0.430265      -1.050583       0.001173      -0.009823       0.006871       0.012045      -0.002714       0.019892      -0.004883      -0.003916      -0.118084      -0.045829       0.018733       0.027096             12.368768       6.800522       0.009678      -4.712268       9.450655       2.171554      20.855128           0.000005
          303              C      12.913548       7.406278      34.374228       0.111659      27.751391 0.31028857E+03  0.67894479E+04                                 8.247961                            6.013103      -0.055645       2.007554                    0.999462      26.159796      75.580775       0.640582       0.436981      -1.038378      -0.003714      -0.041020       0.008666       0.042090      -0.000134       0.039218      -0.012010       0.025787      -0.091915      -0.052338       0.003850       0.048487             10.131826       5.976953       0.580765      -3.682021       8.813229       0.681431      15.605294           0.000004
          304              C       0.605732       4.741326      29.236251       0.380415      34.823284 0.31698442E+03  0.68988860E+04                                 9.747164                            6.163209      -0.154807       1.992439                    0.999240      23.636696      65.769569       0.626265       0.449373      -1.042233      -0.002773       0.030829       0.010495       0.032684       0.001769       0.037419      -0.003047       0.128441      -0.103711      -0.049753      -0.042775       0.092528             13.826040       5.659686      -1.434273      -2.168589      22.019701       6.899723      13.798733           0.000002
          305              C       0.615391       6.978469      29.151067       0.375708      32.727643 0.30814046E+03  0.66580409E+04                                 9.295866                            6.053085      -0.177999       1.982694                    0.999158      23.630863      65.480832       0.635729       0.445899      -1.044428      -0.005574      -0.027320       0.016033       0.032163       0.002609       0.035064      -0.006280       0.140882      -0.107697      -0.056486      -0.041119       0.097606             12.669645       5.505124       1.681491      -2.326888      19.375336      -4.822385      13.128475           0.000001
          306              C       0.092447       5.967531      31.087896       0.384144      32.698307 0.29942764E+03  0.64304309E+04                                 9.327183                            5.975652      -0.196027       1.979870                    0.999273      23.450060      65.008713       0.637746       0.447208      -1.042547       0.007975      -0.005506      -0.028718       0.030309       0.002791       0.037098      -0.001867       0.138386      -0.122701      -0.052438      -0.047045       0.099483             13.291045       6.324800      -0.217338      -5.023439      10.165131       1.442267      23.383205           0.000000
          307              C       5.047308      25.341570      21.453069       0.092301      27.063406 0.33323238E+03  0.74060867E+04                                 8.059705                            6.203672       0.027932       2.026915                    0.999298      26.647346      77.026642       0.636331       0.433094      -1.043033       0.038286       0.034491      -0.008827       0.052281      -0.003143      -0.015912       0.025769      -0.053838      -0.102916      -0.047548      -0.005188       0.052736              9.251634      10.633236      -0.046852       1.858305       5.170441      -1.920255      11.951226           0.000003
          308              C       5.618546      24.889237      22.668070      -0.143407      35.010923 0.45263196E+03  0.10792348E+05                                 9.446137                            7.176765      -0.063096       1.956286                    0.999277      29.870987      87.622399       0.601994       0.426720      -1.053484       0.000006       0.009714       0.004632       0.010762       0.003515      -0.004218       0.020390      -0.044057      -0.066267      -0.030171      -0.009701       0.039872             11.151612      13.052476      -0.232593       3.703894       6.339663      -2.891691      14.062695           0.000005
          309              C       6.985927      25.077255      22.784639       0.061889      37.042058 0.40228059E+03  0.92626709E+04                                 9.866760                            6.764117      -0.123009       1.979378                    0.999306      26.478950      74.985474       0.623698       0.426505      -1.059357      -0.015469       0.017346      -0.010876       0.025661      -0.002635      -0.008045       0.020412      -0.032029      -0.014716      -0.021302      -0.009904       0.031205             13.028732      13.808477      -0.992417       5.585706       7.393156      -4.834051      17.884564           0.000003
          310              C       7.722741      25.649484      21.780357      -0.151988      35.637410 0.48513597E+03  0.11804265E+05                                 9.688577                            7.514630      -0.247298       1.894569                    0.998248      30.737693      91.961169       0.576697       0.436499      -1.044463      -0.007949       0.004267       0.005145       0.010386      -0.011202      -0.000606       0.026437      -0.056138      -0.063048      -0.031950      -0.018351       0.050301             11.325728      11.486855       0.183614       2.749609       6.905336      -3.467793      15.584993           0.000003
          311              C       7.031461      26.047319      20.569839       0.068358      28.469732 0.38299801E+03  0.87957629E+04                                 8.362948                            6.679837      -0.001372       2.009118                    0.998293      27.526666      80.351472       0.610468       0.436884      -1.042867      -0.047558      -0.004558       0.013022       0.049519      -0.001555      -0.017267       0.024526      -0.029363      -0.060945      -0.038135       0.000726       0.037410              9.430248      10.506416       0.793374       2.077772       5.931586      -1.999315      11.852742           0.000002
          312              C       6.816212      21.532160      29.070366       0.097483      29.384303 0.34083550E+03  0.76099818E+04                                 8.607222                            6.335560      -0.025877       2.018596                    0.998388      26.380612      76.171644       0.621170       0.441628      -1.039038      -0.033651       0.010234      -0.023204       0.042137      -0.005587       0.012494       0.029842      -0.060342      -0.021068      -0.038524      -0.010938       0.049462             10.543768      11.773651       0.797306      -1.508162       7.524872      -4.798981      12.332781          -0.000000
          313              C       7.588900      22.158887      28.043667      -0.130253      37.897288 0.45380416E+03  0.10851963E+05                                10.072447                            7.243730      -0.144479       1.937144                    0.998396      29.822402      88.261425       0.590716       0.433598      -1.046896      -0.018099       0.004505       0.005277       0.019383      -0.009533      -0.006324       0.040822      -0.042499      -0.061631      -0.042957      -0.012892       0.055850             12.738320      12.608754       1.441635      -2.220687      10.161163      -7.109825      15.445042           0.000000
          314              C       6.987307      22.777439      26.985585       0.058604      40.501469 0.38426829E+03  0.87445295E+04                                10.453340                            6.599555      -0.124692       1.984799                    0.999143      26.070955      73.324773       0.633254       0.425036      -1.060592      -0.012455       0.008847       0.016957       0.022824      -0.007554       0.006401       0.032049      -0.036952      -0.023088      -0.032978      -0.009880       0.042857             14.910597      15.134826       4.311643      -5.408790      11.915233      -8.927482      17.681731           0.000000
          315              C       5.615786      22.709317      26.994551      -0.131227      36.013023 0.42575942E+03  0.10013291E+05                                 9.677021                            6.980551      -0.093525       1.951984                    0.999350      29.439920      86.211940       0.606802       0.429187      -1.050304       0.018858       0.007871       0.014517       0.025066      -0.007715       0.022428       0.036719      -0.057107      -0.027303      -0.050754      -0.003886       0.054639             12.092572      14.843671       2.793988      -3.914245       8.322084      -5.048333      13.111960           0.000003
          316              C       4.906569      22.172511      28.039184       0.083195      29.745104 0.33748983E+03  0.75002966E+04                                 8.546564                            6.212426       0.074926       2.042191                    0.999413      26.428925      75.591723       0.642681       0.428838      -1.048993       0.035272      -0.001005       0.038943       0.052551      -0.005676       0.021831       0.034653      -0.036134      -0.034409      -0.046524       0.000650       0.045874             10.450491      12.435020       0.743283      -1.732309       7.432629      -4.412781      11.483824           0.000000
          317              C      13.077744      25.862026      24.645250       0.084556      30.235188 0.36890898E+03  0.84176698E+04                                 8.777148                            6.605068      -0.098918       1.978068                    0.998924      27.470598      80.693433       0.605295       0.443472      -1.035950       0.003019      -0.004318       0.045373       0.045678      -0.027569      -0.005391       0.009908      -0.064204       0.036346      -0.048417       0.007785       0.040632             10.445576      14.902827       3.522593       1.195745       6.775452      -1.208411       9.658450           0.000004
          318              C      11.815227      25.396068      24.376246      -0.140867      37.131796 0.47082049E+03  0.11383244E+05                                 9.950393                            7.400180      -0.224664       1.901630                    0.998488      30.626405      91.672356       0.580811       0.436175      -1.043485      -0.002774       0.003780       0.017014       0.017648      -0.029997      -0.006057       0.013764      -0.073161      -0.004751      -0.046542      -0.005735       0.052277             12.139242      18.584550       4.556446       0.689690       7.475656      -1.104086      10.357521           0.000005
          319              C      11.025982      24.766616      25.385011       0.050362      42.745385 0.44714399E+03  0.10559607E+05                                10.873064                            7.152304      -0.243298       1.935021                    0.998672      27.156183      77.598439       0.604547       0.429018      -1.058987       0.016316       0.014516       0.004053       0.022212      -0.011269      -0.002294       0.002708      -0.051866      -0.018200      -0.025392      -0.006175       0.031568             15.126963      26.659365       5.168491       2.845147       8.032225      -1.295449      10.689300           0.000003
          320              C      11.688286      24.564973      26.622429      -0.130378      37.497529 0.46875973E+03  0.11327190E+05                                10.067514                            7.424570      -0.268860       1.895219                    0.998044      30.292678      90.810552       0.574792       0.440985      -1.040059       0.004505       0.008580      -0.013796       0.016860      -0.027410      -0.017318       0.018807      -0.056444       0.002228      -0.041975      -0.008684       0.050659             12.312365      18.699689       3.435216       3.383237       7.714754      -1.578922      10.522654           0.000002
          321              C      12.964601      24.987333      26.837632       0.095656      28.501015 0.34085089E+03  0.76163779E+04                                 8.393417                            6.315904      -0.007788       2.019204                    0.998740      26.602207      77.038978       0.624574       0.438872      -1.039850       0.011158       0.015442      -0.038097       0.042595      -0.022581      -0.019925       0.016920      -0.069020       0.021341      -0.048834      -0.000754       0.049587              9.932255      14.023008       3.138421       1.760934       6.821694      -1.474034       8.952062           0.000003
          322              C       7.725500      24.584048      23.950323       0.357438      34.491932 0.33489353E+03  0.74160299E+04                                 9.726995                            6.374249      -0.282335       1.942803                    0.999062      24.475203      69.504102       0.607937       0.454970      -1.035296       0.016034      -0.002607       0.021052       0.026591      -0.029012      -0.022675       0.050775      -0.079570      -0.041084      -0.048497      -0.038149       0.086646             13.399291      13.557047      -0.875460       6.019281       8.185491      -5.669290      18.455335           0.000002
          323              C       7.724120      23.439590      25.940952       0.376784      35.721346 0.32838899E+03  0.72445784E+04                                 9.978202                            6.329006      -0.362575       1.917152                    0.998873      24.371467      69.333676       0.606971       0.457418      -1.032744       0.009330       0.018804      -0.013815       0.025129      -0.028599      -0.009246       0.054958      -0.085101      -0.037791      -0.050394      -0.037641       0.088035             14.222603      14.563817       4.886685      -4.604867      11.365574      -8.000527      16.738417           0.000002
          324              C       9.604788      24.393305      25.183258       0.377262      34.089924 0.32031878E+03  0.70391063E+04                                 9.687306                            6.267941      -0.411613       1.900685                    0.998626      24.512181      70.130336       0.606000       0.459937      -1.028926      -0.026409      -0.002763      -0.000346       0.026556      -0.026107      -0.016976       0.061442      -0.078113      -0.004240      -0.047147      -0.044285       0.091431             13.506387      22.345165       3.992654       2.252328       8.180169      -2.450818       9.993828           0.000001
          325              C      12.600334      11.439130       4.165079       0.095387      28.271570 0.34424195E+03  0.76960012E+04                                 8.300250                            6.309248       0.032712       2.028433                    0.999330      26.579323      76.496964       0.631804       0.433633      -1.045038       0.019727       0.025679       0.030002       0.044144       0.015710      -0.018339       0.024118       0.064276      -0.028304      -0.050465       0.006409       0.044056              9.764408       4.969845      -0.696130       1.082434      13.288749      -3.207242      11.034632          -0.000004
          326              C      12.724516      10.221100       4.819655      -0.144753      35.233713 0.43522797E+03  0.10267578E+05                                 9.509684                            7.050422       0.017477       1.983287                    0.999495      29.478391      85.777970       0.606192       0.428297      -1.053392       0.004216       0.012244       0.004714       0.013781       0.006609      -0.011445       0.027539       0.051735       0.012438      -0.045669       0.015703       0.029966             11.600854       5.541011      -0.843441       1.701474      16.298376      -5.541957      12.963176          -0.000010
          327              C      13.037730      10.169327       6.151225       0.053947      40.002290 0.39997049E+03  0.91878196E+04                                10.382985                            6.740187      -0.174733       1.962939                    0.999173      26.451797      74.597152       0.626000       0.425939      -1.060679       0.006249       0.024135      -0.011550       0.027476      -0.002905      -0.006967       0.000532       0.036674      -0.032113      -0.013214      -0.012061       0.025275             14.433477       5.804694      -1.681231       1.823713      23.613326      -7.562756      13.882410          -0.000004
          328              C      13.143975      11.360108       6.823735      -0.138033      34.203160 0.41508157E+03  0.96667810E+04                                 9.285284                            6.872710       0.069801       2.006961                    0.999534      28.901840      83.272856       0.616317       0.426731      -1.055467       0.000428       0.001276      -0.007058       0.007185       0.009693      -0.005716       0.025921       0.049711       0.022606      -0.044085       0.020903       0.023182             11.213509       5.232086      -1.125310       1.239709      17.975915      -3.610480      10.432524          -0.000012
          329              C      12.919067      12.526365       6.151225       0.099625      27.660846 0.32705179E+03  0.72136510E+04                                 8.136726                            6.124888       0.088852       2.049337                    0.999545      26.143878      74.568599       0.645590       0.430141      -1.047879      -0.006920      -0.014270      -0.042943       0.045778       0.024205      -0.004554       0.021258       0.059354       0.000445      -0.048032       0.009559       0.038473              9.602944       4.759891      -0.981135       1.100552      14.220275      -2.615940       9.828665          -0.000005
          330              C      12.771429       2.959241       5.936022       0.112706      26.064759 0.29662869E+03  0.63934244E+04                                 7.796147                            5.810428       0.127056       2.071616                    0.999599      25.517039      72.262047       0.665812       0.426810      -1.048510      -0.010974       0.020957      -0.032393       0.040111      -0.006971      -0.019652      -0.021216       0.088382      -0.019692      -0.053277      -0.000587       0.053864              9.067331       4.619738       1.105717       1.781051      12.507234       2.490999      10.075022          -0.000010
          331              C      13.068086       4.106424       6.644399      -0.148866      33.866570 0.41919523E+03  0.97397035E+04                                 9.089085                            6.807185       0.164202       2.030509                    0.999670      28.779625      81.531887       0.635955       0.414524      -1.068281      -0.004994      -0.002352      -0.007484       0.009300      -0.011273      -0.006855      -0.021623       0.040633       0.021044      -0.038116       0.017778       0.020338             10.826306       5.396218       1.622668       1.925139      16.338569       4.043440      10.744131          -0.000015
          332              C      12.948043       5.346254       6.021206       0.048924      39.769910 0.42816095E+03  0.99468608E+04                                10.221922                            6.894292      -0.099234       1.976552                    0.999154      26.665397      74.215604       0.633321       0.416297      -1.072927      -0.004883      -0.024185      -0.010274       0.026726       0.000621      -0.004202       0.001265       0.023716      -0.007270      -0.010906      -0.003233       0.014140             13.722878       6.034737       2.471281       2.544561      21.577083       7.173058      13.556814          -0.000004
          333              C      12.516166       5.362603       4.667219      -0.163380      34.710452 0.44996100E+03  0.10641924E+05                                 9.244769                            7.064946       0.138190       2.013297                    0.999662      29.556939      84.497812       0.622568       0.415982      -1.067280      -0.006308      -0.000294       0.005743       0.008536      -0.007205      -0.004371      -0.021573       0.021396       0.032917      -0.030104       0.007213       0.022892             10.909995       5.476940       1.363812       2.061596      15.384061       4.521724      11.868983          -0.000015
          334              C      12.314715       4.103699       4.079894       0.087308      27.208943 0.32905086E+03  0.72519446E+04                                 7.995379                            6.112657       0.156807       2.066686                    0.999598      26.187250      74.098118       0.652659       0.425822      -1.052969       0.008708      -0.027689       0.037682       0.047565      -0.015306      -0.008864      -0.018252       0.049026       0.055539      -0.044514       0.018035       0.026479              9.260876       4.518319       0.963306       1.295522      12.785431       3.049050      10.478878          -0.000007
          335              C       1.233541       8.471714      12.073796       0.082622      28.551176 0.35189723E+03  0.78768422E+04                                 8.253870                            6.310119       0.209865       2.080613                    0.999705      26.508588      75.283785       0.644881       0.424317      -1.055221      -0.006299      -0.048440       0.006761       0.049314      -0.002080      -0.024316       0.013359      -0.033411      -0.063239      -0.040427       0.007540       0.032887              9.855445       5.913043       0.480810       3.576574       8.776562      -0.192971      14.876730          -0.000010
          336              C       0.713357       8.678807      10.787060      -0.148680      34.682198 0.43839741E+03  0.10320821E+05                                 9.306162                            7.014094       0.151339       2.024157                    0.999670      29.282255      84.041668       0.618235       0.420830      -1.062166      -0.003002      -0.003707       0.003600       0.005976       0.001379      -0.016066       0.006732      -0.019306      -0.079098      -0.034156       0.010377       0.023780             11.361808       6.640894       0.525240       4.568563       9.173675       0.159510      18.270854          -0.000018
          337              C       0.286998       7.553423      10.069716       0.053025      40.787551 0.41103941E+03  0.94831806E+04                                10.483086                            6.806396      -0.080202       1.990862                    0.999189      26.404767      74.023865       0.628135       0.422651      -1.065376      -0.004167      -0.000957       0.028814       0.029130      -0.003651      -0.003528       0.000483       0.031846      -0.035765      -0.012292      -0.010372       0.022663             15.017700       7.425560       0.163654       6.323210       9.922458      -1.578681      27.705083          -0.000005
          338              C       0.401522       6.319043      10.715326      -0.145745      36.338084 0.42891272E+03  0.10097068E+05                                 9.743158                            7.015153      -0.028057       1.971545                    0.999430      29.457375      86.053062       0.604704       0.430266      -1.050582      -0.001175       0.009824       0.006874       0.012048      -0.002714      -0.019892       0.004883      -0.003916      -0.118087      -0.045830       0.018733       0.027097             12.368798       6.800533       0.009693       4.712282       9.450689      -2.171528      20.855171          -0.000014
          339              C       0.884452       6.218222      11.957228       0.111661      27.751289 0.31028689E+03  0.67894070E+04                                 8.247970                            6.013103      -0.055673       2.007549                    0.999462      26.159708      75.580679       0.640579       0.436984      -1.038375       0.003713       0.041021       0.008667       0.042090      -0.000135      -0.039217       0.012010       0.025795      -0.091909      -0.052335       0.003845       0.048490             10.131844       5.976960       0.580771       3.682033       8.813242      -0.681422      15.605330          -0.000009
          340              C      13.192268       8.883174       6.819251       0.380410      34.823054 0.31698255E+03  0.68988346E+04                                 9.747123                            6.163191      -0.154809       1.992440                    0.999240      23.636621      65.769289       0.626266       0.449373      -1.042233       0.002771      -0.030826       0.010492       0.032681       0.001769      -0.037422       0.003044       0.128443      -0.103722      -0.049751      -0.042780       0.092532             13.825964       5.659668      -1.434264       2.168595      22.019475      -6.899689      13.798748          -0.000002
          341              C      13.182609       6.646031       6.734067       0.375701      32.727517 0.30813926E+03  0.66580105E+04                                 9.295854                            6.053082      -0.177998       1.982695                    0.999158      23.630811      65.480727       0.635728       0.445900      -1.044427       0.005571       0.027319       0.016029       0.032160       0.002611      -0.035065       0.006282       0.140883      -0.107704      -0.056488      -0.041119       0.097608             12.669622       5.505124       1.681492       2.326910      19.375189       4.822397      13.128553          -0.000004
          342              C      13.705553       7.656969       8.670896       0.384145      32.698119 0.29942557E+03  0.64303785E+04                                 9.327181                            5.975652      -0.196051       1.979865                    0.999273      23.449938      65.008440       0.637743       0.447211      -1.042545      -0.007977       0.005507      -0.028719       0.030311       0.002791      -0.037101       0.001868       0.138386      -0.122719      -0.052442      -0.047044       0.099486             13.291057       6.324806      -0.217338       5.023456      10.165086      -1.442263      23.383280          -0.000005
          343              C       8.750692      15.531930      43.870069       0.092296      27.063702 0.33323651E+03  0.74062015E+04                                 8.059754                            6.203701       0.027940       2.026912                    0.999298      26.647570      77.027410       0.636331       0.433092      -1.043034      -0.038287      -0.034495      -0.008824       0.052284      -0.003138       0.015915      -0.025767      -0.053825      -0.102921      -0.047550      -0.005178       0.052729              9.251702      10.633311      -0.046857      -1.858329       5.170471       1.920277      11.951325           0.000001
          344              C       8.179454      15.984263       0.251070      -0.143400      35.010850 0.45263011E+03  0.10792300E+05                                 9.446152                            7.176765      -0.063137       1.956277                    0.999277      29.870876      87.622239       0.601991       0.426722      -1.053482      -0.000005      -0.009717       0.004637       0.010767       0.003513       0.004216      -0.020391      -0.044062      -0.066259      -0.030168      -0.009706       0.039874             11.151648      13.052512      -0.232604      -3.703923       6.339674       2.891713      14.062758           0.000002
          345              C       6.812073      15.796245       0.367639       0.061899      37.042098 0.40227887E+03  0.92626317E+04                                 9.866817                            6.764131      -0.123048       1.979367                    0.999306      26.478897      74.985597       0.623693       0.426509      -1.059353       0.015468      -0.017348      -0.010874       0.025660      -0.002634       0.008050      -0.020417      -0.032033      -0.014727      -0.021311      -0.009902       0.031212             13.028850      13.808578      -0.992447      -5.585801       7.393205       4.834115      17.884768           0.000000
          346              C       6.075259      15.224016      44.197357      -0.151991      35.637780 0.48514058E+03  0.11804411E+05                                 9.688662                            7.514674      -0.247316       1.894562                    0.998248      30.737853      91.961936       0.576694       0.436500      -1.044462       0.007948      -0.004268       0.005149       0.010387      -0.011203       0.000601      -0.026435      -0.056136      -0.063049      -0.031951      -0.018348       0.050299             11.325857      11.486942       0.183595      -2.749684       6.905398       3.467857      15.585230           0.000001
          347              C       6.766539      14.826181      42.986839       0.068344      28.470374 0.38300765E+03  0.87960430E+04                                 8.363062                            6.679909      -0.001361       2.009112                    0.998294      27.527153      80.353260       0.610466       0.436883      -1.042867       0.047562       0.004557       0.013024       0.049523      -0.001549       0.017269      -0.024519      -0.029351      -0.060936      -0.038133       0.000735       0.037397              9.430394      10.506562       0.793379      -2.077823       5.931662       1.999360      11.852959           0.000001
          348              C       6.981788      19.341340       6.653366       0.097487      29.384257 0.34083450E+03  0.76099573E+04                                 8.607234                            6.335564      -0.025900       2.018591                    0.998388      26.380569      76.171622       0.621168       0.441630      -1.039037       0.033651      -0.010236      -0.023202       0.042137      -0.005586      -0.012492      -0.029844      -0.060345      -0.021063      -0.038523      -0.010942       0.049465             10.543790      11.773667       0.797307       1.508164       7.524888       4.798999      12.332814           0.000002
          349              C       6.209100      18.714613       5.626667      -0.130254      37.897419 0.45380532E+03  0.10852004E+05                                10.072488                            7.243748      -0.144493       1.937140                    0.998396      29.822451      88.261788       0.590714       0.433599      -1.046895       0.018100      -0.004506       0.005278       0.019385      -0.009534       0.006324      -0.040823      -0.042500      -0.061632      -0.042958      -0.012893       0.055851             12.738385      12.608823       1.441637       2.220693      10.161212       7.109869      15.445119           0.000004
          350              C       6.810693      18.096061       4.568585       0.058598      40.501787 0.38427036E+03  0.87445942E+04                                10.453417                            6.599583      -0.124684       1.984801                    0.999143      26.071049      73.325273       0.633251       0.425038      -1.060591       0.012455      -0.008849       0.016958       0.022826      -0.007553      -0.006400      -0.032046      -0.036951      -0.023087      -0.032975      -0.009880       0.042855             14.910742      15.134997       4.311698       5.408853      11.915339       8.927577      17.681891           0.000002
          351              C       8.182214      18.164183       4.577551      -0.131229      36.013317 0.42576197E+03  0.10013379E+05                                 9.677104                            6.980584      -0.093549       1.951976                    0.999350      29.440096      86.212953       0.606798       0.429188      -1.050302      -0.018858      -0.007874       0.014519       0.025069      -0.007716      -0.022428      -0.036717      -0.057105      -0.027307      -0.050753      -0.003884       0.054637             12.092704      14.843828       2.794023       3.914289       8.322164       5.048412      13.112119           0.000003
          352              C       8.891431      18.700989       5.622184       0.083195      29.745192 0.33749017E+03  0.75003127E+04                                 8.546604                            6.212438       0.074903       2.042184                    0.999413      26.428966      75.592094       0.642678       0.428839      -1.048991      -0.035272       0.001003       0.038943       0.052551      -0.005676      -0.021831      -0.034654      -0.036139      -0.034411      -0.046525       0.000648       0.045877             10.450558      12.435103       0.743302       1.732342       7.432667       4.412821      11.483905           0.000002
          353              C       0.720256      15.011474       2.228250       0.084549      30.235635 0.36891430E+03  0.84178313E+04                                 8.777259                            6.605130      -0.098946       1.978055                    0.998924      27.470901      80.694826       0.605289       0.443474      -1.035948      -0.003016       0.004310       0.045379       0.045683      -0.027565       0.005391      -0.009903      -0.064200       0.036338      -0.048411       0.007785       0.040626             10.445737      14.903116       3.522673      -1.195763       6.775542       1.208422       9.658552           0.000000
          354              C       1.982773      15.477432       1.959246      -0.140877      37.132628 0.47083142E+03  0.11383588E+05                                 9.950568                            7.400281      -0.224681       1.901619                    0.998489      30.626859      91.674401       0.580805       0.436176      -1.043483       0.002779      -0.003787       0.017019       0.017655      -0.029994       0.006052      -0.013757      -0.073156      -0.004731      -0.046541      -0.005725       0.052267             12.139500      18.585029       4.556577      -0.689704       7.475796       1.104102      10.357674           0.000002
          355              C       2.772018      16.106884       2.968011       0.050359      42.745835 0.44714691E+03  0.10559706E+05                                10.873188                            7.152355      -0.243330       1.935012                    0.998672      27.156292      77.599170       0.604540       0.429022      -1.058984      -0.016315      -0.014522       0.004055       0.022215      -0.011268       0.002293      -0.002706      -0.051865      -0.018207      -0.025390      -0.006177       0.031568             15.127197      26.659855       5.168606      -2.845187       8.032330       1.295459      10.689407           0.000001
          356              C       2.109714      16.308526       4.205429      -0.130375      37.497328 0.46875648E+03  0.11327095E+05                                10.067494                            7.424553      -0.268875       1.895216                    0.998044      30.292561      90.810230       0.574791       0.440986      -1.040058      -0.004505      -0.008584      -0.013795       0.016861      -0.027411       0.017317      -0.018807      -0.056448       0.002222      -0.041976      -0.008686       0.050661             12.312348      18.699666       3.435209      -3.383231       7.714739       1.578923      10.522639           0.000001
          357              C       0.833399      15.886167       4.420632       0.095661      28.500859 0.34084858E+03  0.76163174E+04                                 8.393416                            6.315904      -0.007813       2.019201                    0.998740      26.602074      77.038676       0.624571       0.438875      -1.039848      -0.011157      -0.015445      -0.038096       0.042595      -0.022582       0.019926      -0.016920      -0.069024       0.021332      -0.048835      -0.000755       0.049590              9.932258      14.023024       3.138415      -1.760943       6.821690       1.474034       8.952061           0.000000
          358              C       6.072500      16.289452       1.533323       0.357426      34.492485 0.33489805E+03  0.74161605E+04                                 9.727107                            6.374294      -0.282349       1.942796                    0.999062      24.475452      69.505125       0.607934       0.454970      -1.035295      -0.016032       0.002603       0.021051       0.026589      -0.029015       0.022669      -0.050771      -0.079567      -0.041068      -0.048488      -0.038153       0.086641             13.399491      13.557243      -0.875483      -6.019400       8.185595       5.669390      18.455635           0.000003
          359              C       6.073880      17.433910       3.523952       0.376785      35.721557 0.32838971E+03  0.72446087E+04                                 9.978294                            6.329044      -0.362608       1.917142                    0.998873      24.371515      69.334206       0.606964       0.457423      -1.032739      -0.009328      -0.018807      -0.013816       0.025132      -0.028601       0.009243      -0.054958      -0.085100      -0.037792      -0.050397      -0.037638       0.088035             14.222776      14.564001       4.886781       4.604974      11.365714       8.000645      16.738612           0.000004
          360              C       4.193212      16.480195       2.766258       0.377262      34.090178 0.32031996E+03  0.70391483E+04                                 9.687400                            6.267978      -0.411655       1.900672                    0.998626      24.512277      70.131007       0.605993       0.459941      -1.028922       0.026411       0.002758      -0.000346       0.026557      -0.026107       0.016975      -0.061441      -0.078115      -0.004239      -0.047147      -0.044283       0.091431             13.506567      22.345538       3.992745      -2.252345       8.180257       2.450834       9.993906           0.000002
          361              C       5.701334       2.185370       4.165079       0.095387      28.271574 0.34424202E+03  0.76960032E+04                                 8.300251                            6.309249       0.032712       2.028433                    0.999330      26.579325      76.496973       0.631803       0.433633      -1.045038       0.019727      -0.025679       0.030002       0.044144      -0.015710      -0.018339      -0.024118       0.064276      -0.028304      -0.050465       0.006409       0.044056              9.764410       4.969846       0.696131       1.082434      13.288752       3.207242      11.034632          -0.000004
          362              C       5.825516       3.403400       4.819655      -0.144753      35.233719 0.43522808E+03  0.10267581E+05                                 9.509685                            7.050423       0.017477       1.983286                    0.999495      29.478394      85.777982       0.606192       0.428297      -1.053392       0.004216      -0.012244       0.004714       0.013781      -0.006609      -0.011445      -0.027539       0.051735       0.012438      -0.045669       0.015703       0.029966             11.600856       5.541011       0.843441       1.701474      16.298378       5.541958      12.963177          -0.000010
          363              C       6.138730       3.455173       6.151225       0.053947      40.002288 0.39997046E+03  0.91878188E+04                                10.382985                            6.740187      -0.174733       1.962939                    0.999173      26.451796      74.597150       0.626000       0.425939      -1.060679       0.006249      -0.024135      -0.011550       0.027476       0.002905      -0.006967      -0.000532       0.036674      -0.032113      -0.013214      -0.012061       0.025275             14.433477       5.804694       1.681232       1.823713      23.613327       7.562757      13.882410          -0.000004
          364              C       6.244975       2.264392       6.823735      -0.138033      34.203160 0.41508156E+03  0.96667807E+04                                 9.285284                            6.872710       0.069801       2.006961                    0.999534      28.901840      83.272858       0.616317       0.426731      -1.055467       0.000428      -0.001276      -0.007058       0.007185      -0.009693      -0.005716      -0.025921       0.049711       0.022606      -0.044085       0.020903       0.023182             11.213509       5.232087       1.125310       1.239709      17.975915       3.610480      10.432525          -0.000013
          365              C       6.020067       1.098135       6.151225       0.099625      27.660867 0.32705208E+03  0.72136586E+04                                 8.136729                            6.124890       0.088852       2.049337                    0.999545      26.143879      74.568597       0.645589       0.430141      -1.047879      -0.006919       0.014270      -0.042943       0.045778      -0.024205      -0.004554      -0.021258       0.059354       0.000445      -0.048032       0.009560       0.038473              9.602949       4.759893       0.981136       1.100552      14.220285       2.615943       9.828668          -0.000005
          366              C       5.872429      10.665259       5.936022       0.112706      26.064755 0.29662864E+03  0.63934228E+04                                 7.796147                            5.810428       0.127057       2.071616                    0.999599      25.517036      72.262034       0.665812       0.426810      -1.048510      -0.010974      -0.020957      -0.032393       0.040111       0.006971      -0.019652       0.021216       0.088382      -0.019692      -0.053277      -0.000587       0.053865              9.067331       4.619737      -1.105717       1.781051      12.507232      -2.491000      10.075023          -0.000010
          367              C       6.169086       9.518076       6.644399      -0.148866      33.866561 0.41919508E+03  0.97396992E+04                                 9.089083                            6.807183       0.164202       2.030509                    0.999670      28.779622      81.531879       0.635956       0.414524      -1.068281      -0.004994       0.002352      -0.007484       0.009300       0.011273      -0.006855       0.021623       0.040633       0.021044      -0.038116       0.017778       0.020338             10.826304       5.396217      -1.622668       1.925139      16.338562      -4.043438      10.744132          -0.000015
          368              C       6.049043       8.278246       6.021206       0.048924      39.769906 0.42816092E+03  0.99468598E+04                                10.221921                            6.894291      -0.099234       1.976553                    0.999154      26.665396      74.215598       0.633321       0.416297      -1.072927      -0.004883       0.024185      -0.010274       0.026726      -0.000621      -0.004202      -0.001265       0.023716      -0.007270      -0.010906      -0.003233       0.014140             13.722876       6.034736      -2.471280       2.544561      21.577078      -7.173055      13.556813          -0.000004
          369              C       5.617166       8.261897       4.667219      -0.163380      34.710453 0.44996098E+03  0.10641923E+05                                 9.244770                            7.064946       0.138190       2.013297                    0.999662      29.556939      84.497816       0.622568       0.415982      -1.067280      -0.006308       0.000294       0.005743       0.008536       0.007205      -0.004371       0.021573       0.021396       0.032917      -0.030104       0.007213       0.022892             10.909996       5.476940      -1.363812       2.061597      15.384063      -4.521724      11.868984          -0.000015
          370              C       5.415715       9.520801       4.079894       0.087309      27.208937 0.32905073E+03  0.72519413E+04                                 7.995377                            6.112655       0.156808       2.066686                    0.999598      26.187248      74.098111       0.652659       0.425822      -1.052969       0.008708       0.027689       0.037682       0.047565       0.015306      -0.008864       0.018252       0.049026       0.055539      -0.044514       0.018035       0.026479              9.260874       4.518318      -0.963306       1.295522      12.785427      -3.049049      10.478879          -0.000007
          371              C       8.132541       5.152786      12.073796       0.082622      28.551168 0.35189710E+03  0.78768386E+04                                 8.253868                            6.310118       0.209864       2.080613                    0.999705      26.508582      75.283763       0.644881       0.424317      -1.055221      -0.006299       0.048440       0.006761       0.049314       0.002080      -0.024316      -0.013359      -0.033411      -0.063239      -0.040427       0.007540       0.032887              9.855443       5.913042      -0.480810       3.576573       8.776561       0.192970      14.876727          -0.000010
          372              C       7.612357       4.945693      10.787060      -0.148680      34.682196 0.43839739E+03  0.10320820E+05                                 9.306161                            7.014094       0.151340       2.024157                    0.999670      29.282253      84.041653       0.618235       0.420830      -1.062166      -0.003002       0.003707       0.003600       0.005976      -0.001379      -0.016066      -0.006732      -0.019306      -0.079098      -0.034156       0.010377       0.023780             11.361806       6.640893      -0.525240       4.568562       9.173674      -0.159511      18.270852          -0.000018
          373              C       7.185998       6.071077      10.069716       0.053025      40.787557 0.41103949E+03  0.94831827E+04                                10.483086                            6.806396      -0.080202       1.990862                    0.999189      26.404770      74.023870       0.628136       0.422651      -1.065376      -0.004167       0.000957       0.028814       0.029130       0.003651      -0.003528      -0.000483       0.031846      -0.035765      -0.012292      -0.010372       0.022663             15.017700       7.425559      -0.163653       6.323209       9.922459       1.578683      27.705082          -0.000005
          374              C       7.300522       7.305457      10.715326      -0.145744      36.338069 0.42891251E+03  0.10097062E+05                                 9.743154                            7.015149      -0.028056       1.971545                    0.999430      29.457372      86.053043       0.604705       0.430265      -1.050582      -0.001175      -0.009824       0.006874       0.012047       0.002714      -0.019892      -0.004883      -0.003916      -0.118087      -0.045830       0.018733       0.027097             12.368792       6.800530      -0.009694       4.712280       9.450686       2.171525      20.855160          -0.000014
          375              C       7.783452       7.406278      11.957228       0.111661      27.751290 0.31028689E+03  0.67894070E+04                                 8.247969                            6.013102      -0.055671       2.007549                    0.999462      26.159709      75.580681       0.640579       0.436983      -1.038376       0.003713      -0.041021       0.008667       0.042090       0.000135      -0.039217      -0.012009       0.025795      -0.091909      -0.052335       0.003845       0.048490             10.131844       5.976959      -0.580771       3.682034       8.813242       0.681422      15.605330          -0.000009
          376              C       6.293268       4.741326       6.819251       0.380410      34.823056 0.31698258E+03  0.68988352E+04                                 9.747123                            6.163191      -0.154809       1.992440                    0.999240      23.636622      65.769292       0.626266       0.449373      -1.042233       0.002771       0.030826       0.010492       0.032681      -0.001769      -0.037422      -0.003044       0.128443      -0.103722      -0.049751      -0.042780       0.092532             13.825965       5.659668       1.434264       2.168595      22.019477       6.899690      13.798749          -0.000002
          377              C       6.283609       6.978469       6.734067       0.375701      32.727517 0.30813926E+03  0.66580106E+04                                 9.295854                            6.053082      -0.177998       1.982695                    0.999158      23.630811      65.480728       0.635728       0.445900      -1.044427       0.005571      -0.027319       0.016029       0.032160      -0.002611      -0.035065      -0.006282       0.140883      -0.107704      -0.056488      -0.041119       0.097608             12.669622       5.505124      -1.681492       2.326910      19.375189      -4.822397      13.128553          -0.000004
          378              C       6.806553       5.967531       8.670896       0.384145      32.698121 0.29942559E+03  0.64303791E+04                                 9.327181                            5.975652      -0.196052       1.979865                    0.999273      23.449939      65.008445       0.637743       0.447211      -1.042545      -0.007977      -0.005507      -0.028719       0.030311      -0.002791      -0.037101      -0.001868       0.138386      -0.122719      -0.052442      -0.047044       0.099486             13.291058       6.324806       0.217338       5.023456      10.165087       1.442265      23.383281          -0.000004
          379              C       1.851692      25.341570      43.870069       0.092296      27.063705 0.33323653E+03  0.74062023E+04                                 8.059754                            6.203701       0.027940       2.026912                    0.999298      26.647572      77.027420       0.636330       0.433092      -1.043034      -0.038287       0.034495      -0.008824       0.052284       0.003138       0.015915       0.025767      -0.053825      -0.102921      -0.047550      -0.005178       0.052729              9.251703      10.633312       0.046857      -1.858329       5.170471      -1.920277      11.951327           0.000001
          380              C       1.280454      24.889237       0.251070      -0.143400      35.010863 0.45263031E+03  0.10792306E+05                                 9.446155                            7.176767      -0.063137       1.956277                    0.999277      29.870884      87.622273       0.601991       0.426722      -1.053482      -0.000005       0.009717       0.004637       0.010767      -0.003513       0.004216       0.020391      -0.044062      -0.066259      -0.030168      -0.009706       0.039874             11.151652      13.052516       0.232605      -3.703925       6.339676      -2.891714      14.062763           0.000002
          381              C      13.711073      25.077255       0.367639       0.061899      37.042097 0.40227887E+03  0.92626316E+04                                 9.866817                            6.764131      -0.123048       1.979367                    0.999306      26.478897      74.985598       0.623693       0.426509      -1.059353       0.015468       0.017348      -0.010874       0.025660       0.002634       0.008050       0.020417      -0.032033      -0.014727      -0.021310      -0.009902       0.031212             13.028850      13.808578       0.992447      -5.585801       7.393205      -4.834115      17.884768           0.000000
          382              C      12.974259      25.649484      44.197357      -0.151991      35.637777 0.48514054E+03  0.11804410E+05                                 9.688662                            7.514674      -0.247316       1.894562                    0.998248      30.737851      91.961929       0.576694       0.436500      -1.044462       0.007948       0.004268       0.005149       0.010387       0.011203       0.000601       0.026435      -0.056136      -0.063049      -0.031951      -0.018348       0.050299             11.325856      11.486942      -0.183595      -2.749683       6.905398      -3.467857      15.585229           0.000001
          383              C      13.665539      26.047319      42.986839       0.068344      28.470364 0.38300750E+03  0.87960389E+04                                 8.363060                            6.679908      -0.001361       2.009112                    0.998294      27.527146      80.353237       0.610466       0.436883      -1.042867       0.047561      -0.004557       0.013024       0.049523       0.001549       0.017269       0.024519      -0.029351      -0.060936      -0.038133       0.000735       0.037397              9.430392      10.506560      -0.793379      -2.077822       5.931661      -1.999360      11.852956           0.000001
          384              C       0.082788      21.532160       6.653366       0.097487      29.384255 0.34083448E+03  0.76099568E+04                                 8.607233                            6.335564      -0.025900       2.018591                    0.998388      26.380568      76.171618       0.621168       0.441630      -1.039037       0.033651       0.010236      -0.023202       0.042137       0.005586      -0.012492       0.029844      -0.060345      -0.021063      -0.038523      -0.010942       0.049465             10.543789      11.773667      -0.797306       1.508164       7.524888      -4.798999      12.332814           0.000002
          385              C      13.108100      22.158887       5.626667      -0.130254      37.897413 0.45380524E+03  0.10852002E+05                                10.072487                            7.243748      -0.144493       1.937140                    0.998396      29.822448      88.261778       0.590714       0.433599      -1.046895       0.018100       0.004506       0.005278       0.019385       0.009534       0.006324       0.040823      -0.042500      -0.061632      -0.042958      -0.012893       0.055851             12.738384      12.608822      -1.441637       2.220692      10.161211      -7.109868      15.445118           0.000004
          386              C      13.709693      22.777439       4.568585       0.058598      40.501783 0.38427034E+03  0.87445935E+04                                10.453416                            6.599583      -0.124685       1.984801                    0.999143      26.071048      73.325268       0.633251       0.425038      -1.060591       0.012455       0.008849       0.016958       0.022826       0.007553      -0.006400       0.032046      -0.036951      -0.023087      -0.032975      -0.009880       0.042855             14.910741      15.134995      -4.311697       5.408852      11.915338      -8.927576      17.681890           0.000002
          387              C       1.283214      22.709317       4.577551      -0.131229      36.013324 0.42576207E+03  0.10013382E+05                                 9.677105                            6.980585      -0.093549       1.951976                    0.999350      29.440100      86.212967       0.606798       0.429188      -1.050302      -0.018858       0.007874       0.014519       0.025069       0.007716      -0.022428       0.036717      -0.057105      -0.027307      -0.050753      -0.003884       0.054637             12.092705      14.843829      -2.794023       3.914290       8.322165      -5.048412      13.112121           0.000003
          388              C       1.992431      22.172511       5.622184       0.083195      29.745197 0.33749023E+03  0.75003142E+04                                 8.546605                            6.212439       0.074902       2.042184                    0.999413      26.428969      75.592107       0.642678       0.428839      -1.048991      -0.035272      -0.001003       0.038943       0.052551       0.005676      -0.021831       0.034654      -0.036139      -0.034411      -0.046525       0.000648       0.045877             10.450560      12.435105      -0.743302       1.732342       7.432668      -4.412822      11.483907           0.000002
          389              C       7.619256      25.862026       2.228250       0.084549      30.235635 0.36891428E+03  0.84178308E+04                                 8.777259                            6.605130      -0.098946       1.978055                    0.998924      27.470900      80.694822       0.605289       0.443474      -1.035948      -0.003016      -0.004310       0.045379       0.045683       0.027565       0.005391       0.009904      -0.064200       0.036339      -0.048411       0.007785       0.040626             10.445737      14.903116      -3.522674      -1.195764       6.775543      -1.208422       9.658552           0.000000
          390              C       8.881773      25.396068       1.959246      -0.140877      37.132624 0.47083133E+03  0.11383585E+05                                 9.950567                            7.400280      -0.224682       1.901619                    0.998489      30.626857      91.674393       0.580805       0.436176      -1.043483       0.002779       0.003787       0.017019       0.017655       0.029994       0.006052       0.013757      -0.073156      -0.004731      -0.046541      -0.005725       0.052267             12.139499      18.585028      -4.556578      -0.689705       7.475795      -1.104099      10.357673           0.000002
          391              C       9.671018      24.766616       2.968011       0.050359      42.745826 0.44714692E+03  0.10559706E+05                                10.873185                            7.152355      -0.243330       1.935012                    0.998672      27.156291      77.599160       0.604540       0.429022      -1.058984      -0.016315       0.014522       0.004055       0.022215       0.011268       0.002293       0.002706      -0.051865      -0.018206      -0.025390      -0.006177       0.031568             15.127192      26.659844      -5.168601      -2.845184       8.032327      -1.295461      10.689405           0.000001
          392              C       9.008714      24.564973       4.205429      -0.130375      37.497317 0.46875645E+03  0.11327094E+05                                10.067492                            7.424553      -0.268875       1.895216                    0.998044      30.292561      90.810231       0.574791       0.440986      -1.040058      -0.004505       0.008584      -0.013795       0.016861       0.027411       0.017317       0.018807      -0.056448       0.002222      -0.041976      -0.008686       0.050662             12.312344      18.699656      -3.435207      -3.383228       7.714739      -1.578924      10.522638           0.000001
          393              C       7.732399      24.987333       4.420632       0.095661      28.500859 0.34084864E+03  0.76163190E+04                                 8.393416                            6.315904      -0.007812       2.019201                    0.998740      26.602073      77.038670       0.624571       0.438875      -1.039848      -0.011157       0.015445      -0.038096       0.042595       0.022582       0.019926       0.016920      -0.069024       0.021332      -0.048835      -0.000755       0.049590              9.932257      14.023020      -3.138417      -1.760941       6.821692      -1.474034       8.952060           0.000000
          394              C      12.971500      24.584048       1.533323       0.357426      34.492481 0.33489801E+03  0.74161594E+04                                 9.727107                            6.374294      -0.282349       1.942796                    0.999062      24.475450      69.505120       0.607934       0.454970      -1.035295      -0.016032      -0.002603       0.021051       0.026589       0.029015       0.022669       0.050771      -0.079567      -0.041069      -0.048488      -0.038153       0.086641             13.399490      13.557242       0.875483      -6.019399       8.185594      -5.669390      18.455634           0.000002
          395              C      12.972880      23.439590       3.523952       0.376785      35.721551 0.32838966E+03  0.72446074E+04                                 9.978293                            6.329043      -0.362608       1.917142                    0.998873      24.371513      69.334197       0.606964       0.457423      -1.032739      -0.009328       0.018807      -0.013816       0.025132       0.028601       0.009243       0.054958      -0.085100      -0.037792      -0.050397      -0.037638       0.088035             14.222773      14.563999      -4.886779       4.604972      11.365712      -8.000643      16.738610           0.000004
          396              C      11.092212      24.393305       2.766258       0.377262      34.090168 0.32031990E+03  0.70391467E+04                                 9.687397                            6.267977      -0.411655       1.900672                    0.998626      24.512274      70.130992       0.605993       0.459941      -1.028922       0.026411      -0.002758      -0.000346       0.026557       0.026107       0.016975       0.061441      -0.078115      -0.004239      -0.047147      -0.044283       0.091431             13.506563      22.345530      -3.992742      -2.252344       8.180254      -2.450833       9.993904           0.000002
          397              C       8.096666      11.439130      26.582079       0.095392      28.271524 0.34424195E+03  0.76960022E+04                                 8.300257                            6.309265       0.032674       2.028423                    0.999330      26.579263      76.496828       0.631800       0.433636      -1.045037      -0.019722       0.025677       0.030002       0.044140      -0.015713       0.018341       0.024120       0.064275      -0.028312      -0.050469       0.006410       0.044059              9.764405       4.969857       0.696133      -1.082443      13.288699      -3.207228      11.034659           0.000003
          398              C       7.972484      10.221100      27.236655      -0.144750      35.233643 0.43522815E+03  0.10267575E+05                                 9.509657                            7.050419       0.017491       1.983291                    0.999495      29.478322      85.777520       0.606193       0.428296      -1.053393      -0.004212       0.012245       0.004712       0.013780      -0.006608       0.011443       0.027543       0.051736       0.012455      -0.045672       0.015708       0.029964             11.600803       5.541006       0.843447      -1.701477      16.298235      -5.541938      12.963167           0.000004
          399              C       7.659270      10.169327      28.568225       0.053939      40.002868 0.39997646E+03  0.91879935E+04                                10.383076                            6.740232      -0.174729       1.962937                    0.999174      26.452049      74.598080       0.625998       0.425938      -1.060679      -0.006247       0.024137      -0.011551       0.027478       0.002907       0.006962       0.000531       0.036662      -0.032105      -0.013210      -0.012057       0.025267             14.433621       5.804738       1.681247      -1.823726      23.613625      -7.562807      13.882501           0.000003
          400              C       7.553025      11.360108      29.240735      -0.138035      34.203703 0.41508699E+03  0.96669646E+04                                 9.285441                            6.872783       0.069775       2.006951                    0.999534      28.902174      83.274793       0.616308       0.426734      -1.055462      -0.000428       0.001276      -0.007059       0.007186      -0.009693       0.005711       0.025921       0.049702       0.022612      -0.044081       0.020907       0.023174             11.213733       5.232158       1.125347      -1.239761      17.976240      -3.610601      10.432801           0.000009
          401              C       7.777933      12.526365      28.568225       0.099626      27.661001 0.32705255E+03  0.72136836E+04                                 8.136792                            6.124908       0.088833       2.049332                    0.999545      26.143979      74.569363       0.645585       0.430143      -1.047876       0.006919      -0.014268      -0.042943       0.045777      -0.024208       0.004552       0.021256       0.059352       0.000436      -0.048030       0.009555       0.038475              9.603050       4.759919       0.981161      -1.100578      14.220453      -2.616013       9.828779           0.000005
          402              C       7.925571       2.959241      28.353022       0.112709      26.064610 0.29662466E+03  0.63933273E+04                                 7.796113                            5.810358       0.127039       2.071612                    0.999599      25.517075      72.262522       0.665820       0.426805      -1.048511       0.010969       0.020956      -0.032394       0.040110       0.006971       0.019655      -0.021212       0.088384      -0.019695      -0.053275      -0.000592       0.053867              9.067312       4.619693      -1.105693      -1.781026      12.507320       2.490892      10.074922           0.000005
          403              C       7.628914       4.106424      29.061399      -0.148868      33.867064 0.41920025E+03  0.97398580E+04                                 9.089201                            6.807233       0.164196       2.030504                    0.999670      28.779857      81.532940       0.635952       0.414525      -1.068279       0.004990      -0.002352      -0.007486       0.009300       0.011274       0.006854      -0.021624       0.040627       0.021051      -0.038116       0.017781       0.020335             10.826494       5.396269      -1.622718      -1.925157      16.338990       4.043558      10.744223           0.000006
          404              C       7.748957       5.346254      28.438206       0.048918      39.770277 0.42816525E+03  0.99469807E+04                                10.221959                            6.894307      -0.099222       1.976553                    0.999154      26.665573      74.216042       0.633323       0.416295      -1.072929       0.004880      -0.024186      -0.010276       0.026728      -0.000621       0.004201       0.001267       0.023705      -0.007261      -0.010903      -0.003229       0.014133             13.722939       6.034749      -2.471286      -2.544543      21.577296       7.173062      13.556773           0.000002
          405              C       8.180834       5.362603      27.084219      -0.163371      34.709737 0.44995255E+03  0.10641651E+05                                 9.244583                            7.064844       0.138238       2.013314                    0.999662      29.556615      84.496005       0.622579       0.415977      -1.067285       0.006301      -0.000296       0.005738       0.008527       0.007207       0.004372      -0.021576       0.021398       0.032935      -0.030109       0.007211       0.022898             10.909731       5.476844      -1.363762      -2.061540      15.383631       4.521565      11.868717           0.000005
          406              C       8.382285       4.103699      26.496894       0.087319      27.208486 0.32904556E+03  0.72517912E+04                                 7.995287                            6.112612       0.156815       2.066695                    0.999598      26.186888      74.096659       0.652661       0.425823      -1.052969      -0.008718      -0.027689       0.037677       0.047563       0.015306       0.008867      -0.018252       0.049027       0.055531      -0.044513       0.018034       0.026480              9.260743       4.518275      -0.963273      -1.295496      12.785215       3.048945      10.478738           0.000004
          407              C       5.665459       8.471714      34.490796       0.082622      28.551176 0.35189784E+03  0.78768530E+04                                 8.253847                            6.310110       0.209889       2.080619                    0.999705      26.508590      75.283578       0.644884       0.424315      -1.055223       0.006297      -0.048441       0.006760       0.049314       0.002078       0.024315       0.013359      -0.033417      -0.063242      -0.040428       0.007540       0.032888              9.855411       5.913024      -0.480791      -3.576556       8.776526      -0.193012      14.876682           0.000005
          408              C       6.185643       8.678807      33.204060      -0.148672      34.681704 0.43839027E+03  0.10320605E+05                                 9.306046                            7.014013       0.151357       2.024165                    0.999670      29.282040      84.040722       0.618242       0.420827      -1.062168       0.002999      -0.003706       0.003597       0.005972      -0.001379       0.016066       0.006731      -0.019301      -0.079094      -0.034155       0.010378       0.023776             11.361647       6.640801      -0.525218      -4.568478       9.173597       0.159456      18.270545           0.000008
          409              C       6.612002       7.553423      32.486716       0.053034      40.787508 0.41103884E+03  0.94831633E+04                                10.483075                            6.806392      -0.080222       1.990856                    0.999189      26.404738      74.023744       0.628136       0.422651      -1.065376       0.004165      -0.000958       0.028813       0.029128       0.003651       0.003530       0.000483       0.031846      -0.035779      -0.012297      -0.010370       0.022666             15.017672       7.425550      -0.163651      -6.323197       9.922445      -1.578683      27.705022           0.000001
          410              C       6.497478       6.319043      33.132326      -0.145743      36.338058 0.42891263E+03  0.10097058E+05                                 9.743139                            7.015146      -0.028049       1.971548                    0.999430      29.457311      86.052629       0.604706       0.430265      -1.050583       0.001173       0.009823       0.006871       0.012045       0.002714       0.019892       0.004883      -0.003916      -0.118084      -0.045829       0.018733       0.027096             12.368769       6.800522      -0.009678      -4.712268       9.450656      -2.171555      20.855130           0.000005
          411              C       6.014548       6.218222      34.374228       0.111659      27.751392 0.31028858E+03  0.67894484E+04                                 8.247961                            6.013103      -0.055645       2.007554                    0.999462      26.159797      75.580780       0.640582       0.436981      -1.038378      -0.003713       0.041020       0.008666       0.042090       0.000134       0.039218       0.012010       0.025787      -0.091915      -0.052338       0.003850       0.048487             10.131826       5.976953      -0.580765      -3.682021       8.813230      -0.681431      15.605294           0.000004
          412              C       7.504732       8.883174      29.236251       0.380415      34.823281 0.31698440E+03  0.68988855E+04                                 9.747164                            6.163209      -0.154807       1.992439                    0.999240      23.636695      65.769566       0.626265       0.449373      -1.042233      -0.002773      -0.030829       0.010495       0.032684      -0.001769       0.037420       0.003047       0.128441      -0.103711      -0.049753      -0.042775       0.092528             13.826039       5.659686       1.434273      -2.168589      22.019699      -6.899722      13.798733           0.000002
          413              C       7.514391       6.646031      29.151067       0.375707      32.727645 0.30814048E+03  0.66580415E+04                                 9.295866                            6.053086      -0.178000       1.982694                    0.999158      23.630864      65.480836       0.635729       0.445899      -1.044428      -0.005574       0.027320       0.016033       0.032163      -0.002609       0.035064       0.006280       0.140882      -0.107697      -0.056486      -0.041119       0.097606             12.669646       5.505124      -1.681491      -2.326888      19.375337       4.822386      13.128477           0.000001
          414              C       6.991447       7.656969      31.087896       0.384144      32.698307 0.29942764E+03  0.64304309E+04                                 9.327183                            5.975652      -0.196027       1.979870                    0.999273      23.450060      65.008713       0.637746       0.447208      -1.042547       0.007975       0.005506      -0.028718       0.030309      -0.002791       0.037098       0.001867       0.138387      -0.122701      -0.052438      -0.047045       0.099483             13.291045       6.324800       0.217338      -5.023439      10.165131      -1.442267      23.383205           0.000000
          415              C      11.946308      15.531930      21.453069       0.092301      27.063405 0.33323236E+03  0.74060861E+04                                 8.059704                            6.203672       0.027932       2.026915                    0.999298      26.647345      77.026636       0.636331       0.433094      -1.043033       0.038286      -0.034491      -0.008827       0.052281       0.003143      -0.015912      -0.025769      -0.053838      -0.102916      -0.047548      -0.005188       0.052736              9.251634      10.633235       0.046852       1.858305       5.170441       1.920254      11.951225           0.000003
          416              C      12.517546      15.984263      22.668070      -0.143406      35.010916 0.45263187E+03  0.10792345E+05                                 9.446135                            7.176764      -0.063096       1.956286                    0.999277      29.870983      87.622377       0.601994       0.426720      -1.053484       0.000006      -0.009714       0.004632       0.010762      -0.003515      -0.004218      -0.020390      -0.044057      -0.066267      -0.030171      -0.009701       0.039872             11.151609      13.052474       0.232593       3.703893       6.339662       2.891690      14.062691           0.000005
          417              C       0.086927      15.796245      22.784639       0.061889      37.042056 0.40228057E+03  0.92626703E+04                                 9.866760                            6.764117      -0.123009       1.979378                    0.999306      26.478949      74.985469       0.623698       0.426505      -1.059357      -0.015469      -0.017346      -0.010876       0.025661       0.002635      -0.008045      -0.020412      -0.032029      -0.014716      -0.021302      -0.009904       0.031206             13.028731      13.808476       0.992417       5.585706       7.393155       4.834051      17.884562           0.000003
          418              C       0.823741      15.224016      21.780357      -0.151988      35.637409 0.48513595E+03  0.11804264E+05                                 9.688577                            7.514630      -0.247298       1.894569                    0.998248      30.737693      91.961169       0.576697       0.436499      -1.044463      -0.007949      -0.004267       0.005145       0.010386       0.011202      -0.000606      -0.026437      -0.056138      -0.063048      -0.031950      -0.018351       0.050301             11.325728      11.486855      -0.183613       2.749610       6.905336       3.467793      15.584993           0.000003
          419              C       0.132461      14.826181      20.569839       0.068358      28.469738 0.38299811E+03  0.87957658E+04                                 8.362950                            6.679838      -0.001372       2.009118                    0.998293      27.526671      80.351491       0.610468       0.436884      -1.042867      -0.047558       0.004558       0.013022       0.049519       0.001555      -0.017267      -0.024526      -0.029363      -0.060945      -0.038135       0.000726       0.037410              9.430250      10.506418      -0.793374       2.077773       5.931587       1.999315      11.852744           0.000002
          420              C      13.715212      19.341340      29.070366       0.097483      29.384302 0.34083549E+03  0.76099816E+04                                 8.607222                            6.335560      -0.025877       2.018596                    0.998388      26.380612      76.171642       0.621170       0.441628      -1.039038      -0.033651      -0.010234      -0.023204       0.042137       0.005587       0.012494      -0.029842      -0.060342      -0.021067      -0.038524      -0.010938       0.049462             10.543767      11.773650      -0.797306      -1.508162       7.524872       4.798981      12.332780          -0.000000
          421              C       0.689900      18.714613      28.043667      -0.130253      37.897287 0.45380415E+03  0.10851963E+05                                10.072447                            7.243730      -0.144480       1.937144                    0.998396      29.822401      88.261425       0.590716       0.433598      -1.046896      -0.018099      -0.004505       0.005277       0.019383       0.009533      -0.006324      -0.040822      -0.042499      -0.061631      -0.042957      -0.012892       0.055850             12.738320      12.608755      -1.441635      -2.220687      10.161163       7.109825      15.445042           0.000000
          422              C       0.088307      18.096061      26.985585       0.058605      40.501466 0.38426828E+03  0.87445289E+04                                10.453339                            6.599554      -0.124691       1.984799                    0.999143      26.070954      73.324767       0.633255       0.425036      -1.060592      -0.012455      -0.008847       0.016957       0.022824       0.007554       0.006401      -0.032049      -0.036952      -0.023088      -0.032978      -0.009880       0.042857             14.910595      15.134824      -4.311642      -5.408789      11.915232       8.927481      17.681728           0.000000
          423              C      12.514786      18.164183      26.994551      -0.131227      36.013023 0.42575945E+03  0.10013292E+05                                 9.677021                            6.980551      -0.093525       1.951984                    0.999350      29.439920      86.211935       0.606802       0.429187      -1.050304       0.018858      -0.007871       0.014517       0.025066       0.007715       0.022428      -0.036719      -0.057107      -0.027303      -0.050754      -0.003886       0.054640             12.092571      14.843671      -2.793988      -3.914245       8.322083       5.048332      13.111959           0.000003
          424              C      11.805569      18.700989      28.039184       0.083195      29.745101 0.33748980E+03  0.75002959E+04                                 8.546563                            6.212426       0.074926       2.042191                    0.999413      26.428924      75.591719       0.642681       0.428838      -1.048993       0.035272       0.001005       0.038943       0.052551       0.005676       0.021831      -0.034653      -0.036134      -0.034409      -0.046524       0.000650       0.045874             10.450490      12.435020      -0.743282      -1.732308       7.432628       4.412780      11.483823           0.000000
          425              C       6.178744      15.011474      24.645250       0.084556      30.235187 0.36890898E+03  0.84176699E+04                                 8.777148                            6.605068      -0.098918       1.978068                    0.998924      27.470599      80.693437       0.605295       0.443472      -1.035950       0.003019       0.004318       0.045373       0.045678       0.027569      -0.005391      -0.009908      -0.064204       0.036346      -0.048417       0.007785       0.040632             10.445576      14.902827      -3.522593       1.195745       6.775451       1.208411       9.658450           0.000004
          426              C       4.916227      15.477432      24.376246      -0.140868      37.131801 0.47082060E+03  0.11383247E+05                                 9.950394                            7.400181      -0.224664       1.901630                    0.998488      30.626408      91.672367       0.580811       0.436175      -1.043485      -0.002774      -0.003780       0.017014       0.017648       0.029997      -0.006057      -0.013764      -0.073161      -0.004751      -0.046542      -0.005735       0.052277             12.139243      18.584550      -4.556444       0.689689       7.475657       1.104089      10.357522           0.000005
          427              C       4.126982      16.106884      25.385011       0.050361      42.745386 0.44714391E+03  0.10559605E+05                                10.873064                            7.152304      -0.243298       1.935021                    0.998672      27.156182      77.598438       0.604547       0.429018      -1.058987       0.016316      -0.014516       0.004053       0.022212       0.011269      -0.002294      -0.002708      -0.051866      -0.018200      -0.025392      -0.006175       0.031568             15.126965      26.659368      -5.168494       2.845149       8.032226       1.295447      10.689301           0.000003
          428              C       4.789286      16.308526      26.622429      -0.130379      37.497538 0.46875973E+03  0.11327190E+05                                10.067515                            7.424570      -0.268860       1.895219                    0.998044      30.292676      90.810544       0.574792       0.440985      -1.040059       0.004505      -0.008580      -0.013796       0.016860       0.027410      -0.017318      -0.018807      -0.056444       0.002228      -0.041975      -0.008684       0.050659             12.312368      18.699696      -3.435217       3.383240       7.714754       1.578921      10.522654           0.000002
          429              C       6.065601      15.886167      26.837632       0.095656      28.501010 0.34085077E+03  0.76163745E+04                                 8.393415                            6.315902      -0.007788       2.019205                    0.998740      26.602205      77.038968       0.624575       0.438872      -1.039850       0.011158      -0.015442      -0.038097       0.042595       0.022581      -0.019925      -0.016920      -0.069020       0.021341      -0.048834      -0.000754       0.049587              9.932253      14.023008      -3.138418       1.760936       6.821691       1.474033       8.952062           0.000003
          430              C       0.826500      16.289452      23.950323       0.357438      34.491930 0.33489351E+03  0.74160293E+04                                 9.726994                            6.374248      -0.282335       1.942803                    0.999062      24.475202      69.504097       0.607937       0.454970      -1.035296       0.016034       0.002607       0.021052       0.026591       0.029012      -0.022675      -0.050775      -0.079570      -0.041084      -0.048497      -0.038149       0.086646             13.399290      13.557046       0.875460       6.019280       8.185491       5.669290      18.455333           0.000002
          431              C       0.825120      17.433910      25.940952       0.376784      35.721344 0.32838897E+03  0.72445779E+04                                 9.978201                            6.329005      -0.362575       1.917152                    0.998873      24.371466      69.333669       0.606971       0.457418      -1.032744       0.009330      -0.018804      -0.013815       0.025129       0.028599      -0.009246      -0.054958      -0.085101      -0.037791      -0.050394      -0.037641       0.088035             14.222601      14.563816      -4.886684      -4.604867      11.365573       8.000526      16.738415           0.000002
          432              C       2.705788      16.480195      25.183258       0.377262      34.089926 0.32031878E+03  0.70391063E+04                                 9.687305                            6.267940      -0.411613       1.900685                    0.998626      24.512181      70.130333       0.606000       0.459937      -1.028926      -0.026409       0.002762      -0.000346       0.026556       0.026107      -0.016976      -0.061442      -0.078113      -0.004240      -0.047147      -0.044285       0.091431             13.506387      22.345165      -3.992655       2.252328       8.180169       2.450818       9.993827           0.000001
          433              C      12.600334      25.063630      18.251921       0.095389      28.271544 0.34424162E+03  0.76959939E+04                                 8.300255                            6.309254       0.032694       2.028428                    0.999330      26.579301      76.496961       0.631802       0.433635      -1.045037       0.019728       0.025678      -0.030002       0.044144       0.015711       0.018339      -0.024117       0.064276      -0.028310      -0.050466       0.006408       0.044058              9.764412       4.969851      -0.696132      -1.082439      13.288729       3.207242      11.034656           0.000003
          434              C      12.724516      23.845600      17.597345      -0.144753      35.233810 0.43522971E+03  0.10267629E+05                                 9.509705                            7.050442       0.017472       1.983284                    0.999495      29.478421      85.778074       0.606190       0.428297      -1.053392       0.004217       0.012245      -0.004713       0.013782       0.006610       0.011444      -0.027541       0.051736       0.012442      -0.045671       0.015705       0.029965             11.600877       5.541026      -0.843448      -1.701481      16.298381       5.541985      12.963223           0.000007
          435              C      13.037730      23.793827      16.265775       0.053941      40.002499 0.39997262E+03  0.91878830E+04                                10.383025                            6.740207      -0.174733       1.962939                    0.999173      26.451888      74.597527       0.625999       0.425939      -1.060679       0.006250       0.024135       0.011551       0.027477      -0.002905       0.006965      -0.000531       0.036669      -0.032112      -0.013212      -0.012060       0.025272             14.433541       5.804713      -1.681237      -1.823718      23.613457       7.562782      13.882452           0.000004
          436              C      13.143975      24.984608      15.593265      -0.138034      34.203385 0.41508398E+03  0.96668621E+04                                 9.285354                            6.872746       0.069793       2.006958                    0.999534      28.901970      83.273645       0.616312       0.426733      -1.055465       0.000431       0.001277       0.007059       0.007187       0.009693       0.005715      -0.025921       0.049708       0.022607      -0.044084       0.020904       0.023180             11.213606       5.232119      -1.125324      -1.239728      17.976066       3.610526      10.432634           0.000002
          437              C      12.919067      26.150865      16.265775       0.099628      27.660779 0.32705027E+03  0.72136146E+04                                 8.136733                            6.124882       0.088840       2.049335                    0.999545      26.143829      74.568627       0.645588       0.430142      -1.047877      -0.006916      -0.014269       0.042943       0.045777       0.024207       0.004554      -0.021257       0.059355       0.000439      -0.048031       0.009556       0.038475              9.602962       4.759891      -0.981140      -1.100558      14.220311       2.615949       9.828683          -0.000002
          438              C      12.771429      16.583741      16.480978       0.112707      26.064697 0.29662661E+03  0.63933770E+04                                 7.796142                            5.810397       0.127033       2.071610                    0.999599      25.517071      72.262439       0.665814       0.426808      -1.048510      -0.010973       0.020957       0.032393       0.040111      -0.006970       0.019653       0.021214       0.088385      -0.019697      -0.053276      -0.000591       0.053867              9.067337       4.619720       1.105706      -1.781041      12.507309      -2.490940      10.074981           0.000001
          439              C      13.068086      17.730924      15.772601      -0.148869      33.866901 0.41919871E+03  0.97398117E+04                                 9.089170                            6.807225       0.164194       2.030505                    0.999670      28.779773      81.532620       0.635951       0.414526      -1.068279      -0.004993      -0.002352       0.007485       0.009300      -0.011273       0.006854       0.021624       0.040631       0.021045      -0.038117       0.017779       0.020337             10.826437       5.396258       1.622701      -1.925154      16.338848      -4.043517      10.744205           0.000007
          440              C      12.948043      18.970754      16.395794       0.048920      39.770038 0.42816221E+03  0.99468965E+04                                10.221940                            6.894297      -0.099229       1.976553                    0.999154      26.665450      74.215751       0.633321       0.416297      -1.072928      -0.004883      -0.024185       0.010275       0.026727       0.000622       0.004202      -0.001267       0.023712      -0.007269      -0.010905      -0.003232       0.014137             13.722914       6.034743       2.471286      -2.544551      21.577210      -7.173062      13.556789           0.000005
          441              C      12.516166      18.987103      17.749781      -0.163378      34.710262 0.44995909E+03  0.10641858E+05                                 9.244713                            7.064920       0.138204       2.013302                    0.999662      29.556852      84.497236       0.622571       0.415980      -1.067281      -0.006307      -0.000295      -0.005742       0.008534      -0.007206       0.004371       0.021575       0.021398       0.032922      -0.030107       0.007213       0.022894             10.909912       5.476913       1.363799      -2.061578      15.383922      -4.521679      11.868900           0.000011
          442              C      12.314715      17.728199      18.337106       0.087311      27.208855 0.32904990E+03  0.72519170E+04                                 7.995366                            6.112655       0.156797       2.066684                    0.999598      26.187171      74.097815       0.652658       0.425823      -1.052968       0.008709      -0.027688      -0.037681       0.047564      -0.015306       0.008865       0.018252       0.049027       0.055535      -0.044513       0.018034       0.026479              9.260851       4.518314       0.963297      -1.295518      12.785381      -3.049014      10.478857           0.000005
          443              C       1.233541      22.096214      10.343204       0.082619      28.551205 0.35189827E+03  0.78768654E+04                                 8.253852                            6.310114       0.209885       2.080617                    0.999705      26.508621      75.283689       0.644883       0.424315      -1.055223      -0.006296      -0.048442      -0.006759       0.049314      -0.002078       0.024315      -0.013359      -0.033418      -0.063244      -0.040429       0.007540       0.032889              9.855418       5.913029       0.480797      -3.576559       8.776527       0.192997      14.876699           0.000004
          444              C       0.713357      22.303307      11.629940      -0.148675      34.681836 0.43839240E+03  0.10320667E+05                                 9.306075                            7.014037       0.151347       2.024161                    0.999670      29.282082      84.040849       0.618240       0.420828      -1.062168      -0.002997      -0.003706      -0.003596       0.005971       0.001378       0.016067      -0.006732      -0.019300      -0.079095      -0.034155       0.010379       0.023776             11.361692       6.640830       0.525227      -4.568505       9.173596      -0.159488      18.270650           0.000006
          445              C       0.286998      21.177923      12.347284       0.053033      40.787328 0.41103689E+03  0.94831065E+04                                10.483049                            6.806377      -0.080223       1.990856                    0.999189      26.404665      74.023482       0.628136       0.422652      -1.065376      -0.004164      -0.000958      -0.028812       0.029127      -0.003651       0.003530      -0.000483       0.031849      -0.035781      -0.012297      -0.010370       0.022668             15.017644       7.425538       0.163653      -6.323188       9.922404       1.578666      27.704990           0.000006
          446              C       0.401522      19.943543      11.701674      -0.145745      36.337998 0.42891200E+03  0.10097037E+05                                 9.743126                            7.015142      -0.028048       1.971548                    0.999430      29.457282      86.052475       0.604706       0.430265      -1.050583      -0.001172       0.009823      -0.006871       0.012045      -0.002713       0.019892      -0.004883      -0.003913      -0.118084      -0.045829       0.018733       0.027096             12.368753       6.800515       0.009681      -4.712260       9.450634       2.171540      20.855108           0.000008
          447              C       0.884452      19.842722      10.459772       0.111656      27.751377 0.31028851E+03  0.67894442E+04                                 8.247952                            6.013101      -0.055633       2.007557                    0.999462      26.159786      75.580655       0.640582       0.436981      -1.038378       0.003713       0.041020      -0.008665       0.042090      -0.000134       0.039218      -0.012009       0.025786      -0.091919      -0.052338       0.003851       0.048487             10.131815       5.976949       0.580767      -3.682017       8.813212       0.681417      15.605283           0.000005
          448              C      13.192268      22.507674      15.597749       0.380413      34.823046 0.31698212E+03  0.68988252E+04                                 9.747138                            6.163197      -0.154819       1.992437                    0.999240      23.636592      65.769280       0.626264       0.449375      -1.042232       0.002774      -0.030827      -0.010493       0.032682       0.001770       0.037422      -0.003046       0.128448      -0.103720      -0.049754      -0.042779       0.092533             13.825996       5.659675      -1.434266      -2.168590      22.019576       6.899703      13.798737           0.000010
          449              C      13.182609      20.270531      15.682933       0.375703      32.727504 0.30813886E+03  0.66580008E+04                                 9.295861                            6.053083      -0.178008       1.982692                    0.999158      23.630787      65.480684       0.635727       0.445901      -1.044427       0.005573       0.027319      -0.016031       0.032161       0.002610       0.035064      -0.006281       0.140886      -0.107702      -0.056488      -0.041121       0.097609             12.669641       5.505125       1.681494      -2.326898      19.375286      -4.822395      13.128511           0.000008
          450              C      13.705553      21.281469      13.746104       0.384141      32.698163 0.29942615E+03  0.64303920E+04                                 9.327174                            5.975648      -0.196040       1.979867                    0.999273      23.449977      65.008490       0.637745       0.447210      -1.042546      -0.007974       0.005506       0.028717       0.030308       0.002791       0.037099      -0.001867       0.138389      -0.122706      -0.052439      -0.047046       0.099485             13.291039       6.324798      -0.217334      -5.023441      10.165100       1.442252      23.383218           0.000007
          451              C       8.750692       1.907430      23.380931       0.092293      27.063751 0.33323725E+03  0.74062214E+04                                 8.059758                            6.203704       0.027949       2.026914                    0.999298      26.647605      77.027498       0.636331       0.433092      -1.043034      -0.038287      -0.034496       0.008823       0.052285      -0.003138      -0.015915       0.025767      -0.053823      -0.102922      -0.047550      -0.005177       0.052728              9.251707      10.633316      -0.046857       1.858331       5.170473      -1.920279      11.951331           0.000002
          452              C       8.179454       2.359763      22.165930      -0.143402      35.010945 0.45263162E+03  0.10792345E+05                                 9.446170                            7.176780      -0.063140       1.956275                    0.999277      29.870927      87.622428       0.601990       0.426723      -1.053482      -0.000005      -0.009718      -0.004637       0.010768       0.003513      -0.004217       0.020391      -0.044061      -0.066259      -0.030168      -0.009706       0.039874             11.151670      13.052538      -0.232609       3.703939       6.339686      -2.891718      14.062786           0.000003
          453              C       6.812073       2.171745      22.049361       0.061899      37.042086 0.40227865E+03  0.92626263E+04                                 9.866819                            6.764132      -0.123056       1.979365                    0.999306      26.478892      74.985608       0.623692       0.426509      -1.059353       0.015468      -0.017348       0.010873       0.025660      -0.002635      -0.008050       0.020417      -0.032034      -0.014729      -0.021311      -0.009902       0.031213             13.028854      13.808574      -0.992449       5.585802       7.393208      -4.834120      17.884779           0.000003
          454              C       6.075259       1.599516      23.053643      -0.151993      35.637821 0.48514128E+03  0.11804432E+05                                 9.688667                            7.514678      -0.247314       1.894562                    0.998248      30.737882      91.962034       0.576694       0.436500      -1.044462       0.007947      -0.004269      -0.005150       0.010388      -0.011203      -0.000601       0.026434      -0.056135      -0.063051      -0.031951      -0.018347       0.050298             11.325863      11.486946       0.183595       2.749684       6.905401      -3.467861      15.585241           0.000004
          455              C       6.766539       1.201681      24.264161       0.068341      28.470381 0.38300780E+03  0.87960475E+04                                 8.363064                            6.679911      -0.001361       2.009112                    0.998294      27.527160      80.353292       0.610466       0.436883      -1.042867       0.047562       0.004555      -0.013025       0.049524      -0.001549      -0.017269       0.024518      -0.029351      -0.060936      -0.038132       0.000736       0.037396              9.430396      10.506562       0.793378       2.077823       5.931661      -1.999362      11.852964           0.000004
          456              C       6.981788       5.716840      15.763634       0.097486      29.384163 0.34083372E+03  0.76099331E+04                                 8.607209                            6.335554      -0.025887       2.018595                    0.998388      26.380500      76.171301       0.621169       0.441629      -1.039037       0.033650      -0.010234       0.023203       0.042136      -0.005585       0.012493       0.029843      -0.060344      -0.021067      -0.038523      -0.010941       0.049464             10.543755      11.773628       0.797305      -1.508159       7.524866      -4.798978      12.332770          -0.000005
          457              C       6.209100       5.090113      16.790333      -0.130253      37.897274 0.45380379E+03  0.10851956E+05                                10.072463                            7.243738      -0.144491       1.937142                    0.998396      29.822362      88.261420       0.590714       0.433599      -1.046895       0.018100      -0.004506      -0.005279       0.019385      -0.009533      -0.006322       0.040822      -0.042501      -0.061633      -0.042958      -0.012893       0.055851             12.738347      12.608778       1.441626      -2.220676      10.161186      -7.109846      15.445078          -0.000004
          458              C       6.810693       4.471561      17.848415       0.058596      40.501756 0.38427029E+03  0.87445912E+04                                10.453408                            6.599580      -0.124677       1.984803                    0.999143      26.071046      73.325233       0.633252       0.425037      -1.060591       0.012455      -0.008848      -0.016958       0.022825      -0.007552       0.006400       0.032046      -0.036950      -0.023086      -0.032974      -0.009880       0.042854             14.910725      15.134967       4.311692      -5.408849      11.915330      -8.927570      17.681878          -0.000001
          459              C       8.182214       4.539683      17.839449      -0.131233      36.013419 0.42576351E+03  0.10013424E+05                                 9.677117                            6.980595      -0.093541       1.951977                    0.999350      29.440160      86.213145       0.606798       0.429188      -1.050302      -0.018859      -0.007872      -0.014518       0.025068      -0.007716       0.022428       0.036715      -0.057103      -0.027307      -0.050752      -0.003883       0.054635             12.092720      14.843835       2.794030      -3.914299       8.322182      -5.048423      13.112143          -0.000002
          460              C       8.891431       5.076489      16.794816       0.083193      29.745224 0.33749079E+03  0.75003287E+04                                 8.546609                            6.212445       0.074907       2.042186                    0.999413      26.428978      75.592111       0.642678       0.428839      -1.048991      -0.035271       0.001006      -0.038942       0.052551      -0.005676       0.021830       0.034653      -0.036137      -0.034415      -0.046524       0.000649       0.045876             10.450564      12.435087       0.743306      -1.732347       7.432680      -4.412832      11.483925          -0.000004
          461              C       0.720256       1.386974      20.188750       0.084548      30.235638 0.36891423E+03  0.84178273E+04                                 8.777246                            6.605120      -0.098936       1.978057                    0.998924      27.470919      80.694798       0.605291       0.443473      -1.035949      -0.003016       0.004310      -0.045379       0.045683      -0.027565      -0.005391       0.009902      -0.064199       0.036339      -0.048412       0.007786       0.040626             10.445721      14.903090       3.522669       1.195761       6.775532      -1.208419       9.658540           0.000001
          462              C       1.982773       1.852932      20.457754      -0.140879      37.132613 0.47083114E+03  0.11383576E+05                                 9.950554                            7.400271      -0.224671       1.901622                    0.998489      30.626862      91.674299       0.580806       0.436176      -1.043484       0.002779      -0.003787      -0.017019       0.017655      -0.029994      -0.006051       0.013758      -0.073156      -0.004733      -0.046541      -0.005726       0.052267             12.139481      18.585004       4.556573       0.689704       7.475785      -1.104095      10.357653           0.000003
          463              C       2.772018       2.482384      19.448989       0.050359      42.745689 0.44714572E+03  0.10559668E+05                                10.873155                            7.152341      -0.243319       1.935016                    0.998672      27.156246      77.598933       0.604542       0.429021      -1.058985      -0.016315      -0.014521      -0.004055       0.022214      -0.011268      -0.002293       0.002706      -0.051867      -0.018206      -0.025391      -0.006177       0.031569             15.127138      26.659739       5.168578       2.845170       8.032304      -1.295457      10.689372           0.000002
          464              C       2.109714       2.684027      18.211571      -0.130374      37.497137 0.46875447E+03  0.11327031E+05                                10.067460                            7.424540      -0.268870       1.895219                    0.998044      30.292431      90.809695       0.574792       0.440986      -1.040058      -0.004506      -0.008583       0.013794       0.016860      -0.027412      -0.017317       0.018808      -0.056449       0.002222      -0.041976      -0.008686       0.050662             12.312296      18.699566       3.435181       3.383222       7.714714      -1.578918      10.522609          -0.000002
          465              C       0.833399       2.261667      17.996368       0.095662      28.500694 0.34084679E+03  0.76162626E+04                                 8.393368                            6.315876      -0.007791       2.019208                    0.998740      26.601959      77.038109       0.624574       0.438873      -1.039850      -0.011157      -0.015443       0.038096       0.042594      -0.022583      -0.019926       0.016918      -0.069024       0.021334      -0.048836      -0.000753       0.049589              9.932193      14.022910       3.138389       1.760928       6.821654      -1.474026       8.952014          -0.000002
          466              C       6.072500       2.664952      20.883677       0.357424      34.492464 0.33489778E+03  0.74161534E+04                                 9.727105                            6.374293      -0.282350       1.942795                    0.999062      24.475451      69.505133       0.607934       0.454970      -1.035295      -0.016033       0.002603      -0.021050       0.026588      -0.029015      -0.022668       0.050770      -0.079568      -0.041068      -0.048488      -0.038153       0.086641             13.399487      13.557234      -0.875481       6.019391       8.185593      -5.669390      18.455632           0.000004
          467              C       6.073880       3.809410      18.893048       0.376784      35.721493 0.32838916E+03  0.72445930E+04                                 9.978282                            6.329039      -0.362604       1.917143                    0.998873      24.371484      69.334082       0.606964       0.457423      -1.032740      -0.009328      -0.018806       0.013816       0.025131      -0.028601      -0.009243       0.054958      -0.085100      -0.037791      -0.050398      -0.037638       0.088036             14.222755      14.563972       4.886768      -4.604964      11.365701      -8.000635      16.738593           0.000003
          468              C       4.193212       2.855695      19.650742       0.377261      34.090094 0.32031937E+03  0.70391308E+04                                 9.687379                            6.267969      -0.411648       1.900674                    0.998626      24.512244      70.130842       0.605994       0.459941      -1.028923       0.026411       0.002758       0.000346       0.026557      -0.026107      -0.016975       0.061441      -0.078114      -0.004239      -0.047148      -0.044283       0.091431             13.506528      22.345461       3.992726       2.252336       8.180238      -2.450831       9.993886           0.000003
          469              C       1.197666      15.809870      40.668921       0.095391      28.271596 0.34424293E+03  0.76960283E+04                                 8.300262                            6.309267       0.032688       2.028426                    0.999330      26.579318      76.496967       0.631801       0.433635      -1.045038      -0.019722      -0.025678      -0.030002       0.044141       0.015712      -0.018341       0.024120       0.064274      -0.028307      -0.050468       0.006411       0.044057              9.764417       4.969860      -0.696138       1.082442      13.288734      -3.207247      11.034658           0.000001
          470              C       1.073484      17.027900      40.014345      -0.144751      35.233687 0.43522847E+03  0.10267585E+05                                 9.509662                            7.050419       0.017494       1.983291                    0.999495      29.478350      85.777603       0.606194       0.428296      -1.053394      -0.004212      -0.012245      -0.004713       0.013780       0.006609      -0.011443       0.027542       0.051734       0.012452      -0.045671       0.015706       0.029965             11.600821       5.541009      -0.843454       1.701478      16.298276      -5.541969      12.963178          -0.000001
          471              C       0.760270      17.079673      38.682775       0.053942      40.002824 0.39997564E+03  0.91879697E+04                                10.383071                            6.740227      -0.174734       1.962935                    0.999174      26.452015      74.597957       0.625998       0.425938      -1.060679      -0.006246      -0.024137       0.011550       0.027478      -0.002906      -0.006963       0.000532       0.036665      -0.032105      -0.013211      -0.012057       0.025268             14.433624       5.804740      -1.681259       1.823731      23.613609      -7.562864      13.882523          -0.000001
          472              C       0.654025      15.888892      38.010265      -0.138035      34.203544 0.41508606E+03  0.96669232E+04                                 9.285374                            6.872756       0.069788       2.006955                    0.999534      28.902074      83.274013       0.616312       0.426732      -1.055465      -0.000426      -0.001276       0.007058       0.007185       0.009693      -0.005713       0.025922       0.049704       0.022613      -0.044083       0.020907       0.023176             11.213637       5.232132      -1.125335       1.239736      17.976106      -3.610562      10.432674           0.000002
          473              C       0.878933      14.722635      38.682775       0.099625      27.661006 0.32705347E+03  0.72137005E+04                                 8.136766                            6.124906       0.088846       2.049334                    0.999545      26.143963      74.569015       0.645588       0.430142      -1.047878       0.006921       0.014268       0.042942       0.045777       0.024206      -0.004553       0.021257       0.059351       0.000442      -0.048030       0.009558       0.038473              9.603008       4.759913      -0.981154       1.100568      14.220377      -2.616002       9.828734           0.000004
          474              C       1.026571      24.289759      38.897978       0.112707      26.064734 0.29662718E+03  0.63933891E+04                                 7.796136                            5.810393       0.127057       2.071616                    0.999599      25.517097      72.262402       0.665816       0.426807      -1.048511       0.010970      -0.020957       0.032393       0.040110      -0.006972      -0.019654      -0.021215       0.088382      -0.019691      -0.053277      -0.000589       0.053865              9.067334       4.619719       1.105711       1.781043      12.507290       2.490967      10.074993           0.000001
          475              C       0.729914      23.142576      38.189601      -0.148867      33.866873 0.41919811E+03  0.97397942E+04                                 9.089157                            6.807212       0.164195       2.030505                    0.999670      28.779768      81.532583       0.635953       0.414525      -1.068280       0.004992       0.002352       0.007485       0.009300      -0.011273      -0.006855      -0.021623       0.040627       0.021050      -0.038115       0.017780       0.020336             10.826425       5.396251       1.622700       1.925158      16.338806       4.043523      10.744217          -0.000003
          476              C       0.849957      21.902746      38.812794       0.048920      39.770179 0.42816399E+03  0.99469462E+04                                10.221951                            6.894304      -0.099227       1.976552                    0.999154      26.665518      74.215919       0.633322       0.416296      -1.072928       0.004882       0.024186       0.010275       0.026728       0.000621      -0.004202       0.001266       0.023709      -0.007262      -0.010904      -0.003231       0.014135             13.722926       6.034748       2.471286       2.544552      21.577226       7.173073      13.556803          -0.000002
          477              C       1.281834      21.886397      40.166781      -0.163373      34.709869 0.44995397E+03  0.10641698E+05                                 9.244620                            7.064863       0.138227       2.013311                    0.999662      29.556668      84.496337       0.622576       0.415978      -1.067283       0.006302       0.000295      -0.005739       0.008529      -0.007206      -0.004372      -0.021575       0.021397       0.032931      -0.030107       0.007211       0.022896             10.909787       5.476864       1.363774       2.061555      15.383712       4.521607      11.868785          -0.000001
          478              C       1.483285      23.145301      40.754106       0.087317      27.208553 0.32904638E+03  0.72518144E+04                                 7.995294                            6.112614       0.156821       2.066696                    0.999598      26.186953      74.096881       0.652662       0.425822      -1.052970      -0.008717       0.027689      -0.037679       0.047564      -0.015306      -0.008866      -0.018253       0.049025       0.055535      -0.044514       0.018034       0.026480              9.260757       4.518278       0.963280       1.295500      12.785235       3.048974      10.478756           0.000000
          479              C      12.564459      18.777286      32.760204       0.082628      28.550981 0.35189441E+03  0.78767615E+04                                 8.253821                            6.310081       0.209881       2.080620                    0.999705      26.508474      75.283320       0.644885       0.424315      -1.055222       0.006299       0.048441      -0.006762       0.049314      -0.002079      -0.024315       0.013359      -0.033411      -0.063235      -0.040426       0.007540       0.032886              9.855384       5.913008       0.480813       3.576551       8.776524      -0.192956      14.876622          -0.000000
          480              C      13.084643      18.570194      34.046940      -0.148673      34.681981 0.43839399E+03  0.10320718E+05                                 9.306106                            7.014049       0.151366       2.024167                    0.999670      29.282154      84.041227       0.618239       0.420828      -1.062168       0.003001       0.003707      -0.003599       0.005975       0.001380      -0.016066       0.006732      -0.019305      -0.079096      -0.034155       0.010376       0.023779             11.361735       6.640848       0.525235       4.568528       9.173649       0.159497      18.270706          -0.000002
          481              C      13.511002      19.695577      34.764284       0.053030      40.787743 0.41104087E+03  0.94832245E+04                                10.483120                            6.806410      -0.080206       1.990860                    0.999189      26.404827      74.024113       0.628134       0.422652      -1.065376       0.004167       0.000957      -0.028815       0.029130      -0.003651      -0.003528       0.000483       0.031844      -0.035767      -0.012292      -0.010370       0.022663             15.017755       7.425582       0.163653       6.323236       9.922501      -1.578696      27.705182          -0.000002
          482              C      13.396478      20.929957      34.118674      -0.145742      36.338234 0.42891433E+03  0.10097117E+05                                 9.743190                            7.015167      -0.028063       1.971543                    0.999430      29.457430      86.053334       0.604704       0.430266      -1.050582       0.001175      -0.009824      -0.006874       0.012048      -0.002714      -0.019891       0.004883      -0.003919      -0.118087      -0.045830       0.018734       0.027095             12.368848       6.800555       0.009689       4.712306       9.450721      -2.171549      20.855268          -0.000004
          483              C      12.913548      21.030778      32.876772       0.111662      27.751430 0.31028853E+03  0.67894539E+04                                 8.248000                            6.013118      -0.055680       2.007545                    0.999462      26.159812      75.581111       0.640578       0.436984      -1.038375      -0.003711      -0.041020      -0.008667       0.042090      -0.000134      -0.039218       0.012010       0.025792      -0.091907      -0.052335       0.003846       0.048489             10.131887       5.976982       0.580771       3.682052       8.813277      -0.681434      15.605402          -0.000002
          484              C       0.605732      18.365826      38.014749       0.380410      34.823405 0.31698545E+03  0.68989141E+04                                 9.747181                            6.163215      -0.154802       1.992440                    0.999240      23.636754      65.769756       0.626265       0.449373      -1.042234      -0.002772       0.030829      -0.010495       0.032684       0.001769      -0.037419       0.003046       0.128436      -0.103713      -0.049750      -0.042776       0.092526             13.826069       5.659699      -1.434282       2.168605      22.019698      -6.899762      13.798810          -0.000003
          485              C       0.615391      20.602969      38.099933       0.375703      32.727712 0.30814114E+03  0.66580601E+04                                 9.295878                            6.053092      -0.177993       1.982696                    0.999158      23.630901      65.480983       0.635729       0.445899      -1.044428      -0.005572      -0.027320      -0.016032       0.032163       0.002610      -0.035063       0.006282       0.140879      -0.107699      -0.056486      -0.041118       0.097604             12.669662       5.505133       1.681495       2.326903      19.375316       4.822403      13.128537          -0.000004
          486              C       0.092447      19.592031      36.163104       0.384145      32.698356 0.29942771E+03  0.64304355E+04                                 9.327210                            5.975664      -0.196037       1.979867                    0.999273      23.450060      65.008825       0.637744       0.447210      -1.042545       0.007977      -0.005506       0.028720       0.030311       0.002791      -0.037099       0.001867       0.138385      -0.122710      -0.052440      -0.047044       0.099484             13.291103       6.324824      -0.217342       5.023473      10.165139      -1.442282      23.383347          -0.000001
          487              C       5.047308      11.717070       0.963931       0.092304      27.063341 0.33323154E+03  0.74060636E+04                                 8.059693                            6.203665       0.027927       2.026914                    0.999298      26.647300      77.026484       0.636331       0.433094      -1.043033       0.038286       0.034488       0.008828       0.052280      -0.003143       0.015912      -0.025770      -0.053840      -0.102915      -0.047548      -0.005189       0.052737              9.251618      10.633223      -0.046852      -1.858302       5.170435       1.920246      11.951197          -0.000002
          488              C       5.618546      11.264737      44.582930      -0.143404      35.010842 0.45263101E+03  0.10792317E+05                                 9.446115                            7.176753      -0.063085       1.956290                    0.999277      29.870936      87.622135       0.601995       0.426720      -1.053485       0.000006       0.009712      -0.004631       0.010760       0.003516       0.004219      -0.020390      -0.044057      -0.066268      -0.030171      -0.009701       0.039873             11.151583      13.052447      -0.232593      -3.703889       6.339649       2.891677      14.062653          -0.000005
          489              C       6.985927      11.452755      44.466361       0.061890      37.042048 0.40228077E+03  0.92626736E+04                                 9.866748                            6.764112      -0.123000       1.979380                    0.999306      26.478953      74.985413       0.623700       0.426504      -1.059358      -0.015469       0.017345       0.010877       0.025660      -0.002635       0.008044      -0.020412      -0.032028      -0.014715      -0.021301      -0.009904       0.031205             13.028710      13.808454      -0.992415      -5.585697       7.393146       4.834039      17.884528          -0.000002
          490              C       7.722741      12.024984       0.636643      -0.151987      35.637347 0.48513522E+03  0.11804240E+05                                 9.688562                            7.514622      -0.247290       1.894572                    0.998248      30.737658      91.960988       0.576698       0.436499      -1.044463      -0.007948       0.004265      -0.005143       0.010384      -0.011202       0.000607      -0.026438      -0.056138      -0.063046      -0.031949      -0.018352       0.050302             11.325705      11.486834       0.183615      -2.749600       6.905327       3.467782      15.584954          -0.000005
          491              C       7.031461      12.422819       1.847161       0.068360      28.469620 0.38299633E+03  0.87957127E+04                                 8.362923                            6.679820      -0.001365       2.009121                    0.998293      27.526582      80.351114       0.610469       0.436884      -1.042867      -0.047557      -0.004561      -0.013020       0.049518      -0.001556       0.017267      -0.024527      -0.029363      -0.060943      -0.038135       0.000725       0.037411              9.430216      10.506384       0.793373      -2.077762       5.931572       1.999305      11.852692          -0.000003
          492              C       6.816212       7.907660      38.180634       0.097485      29.384318 0.34083554E+03  0.76099853E+04                                 8.607235                            6.335568      -0.025891       2.018592                    0.998388      26.380619      76.171748       0.621169       0.441629      -1.039037      -0.033651       0.010235       0.023203       0.042137      -0.005587      -0.012493      -0.029843      -0.060343      -0.021063      -0.038523      -0.010940       0.049463             10.543784      11.773674       0.797309       1.508167       7.524882       4.798988      12.332798           0.000003
          493              C       7.588900       8.534387      39.207333      -0.130254      37.897352 0.45380493E+03  0.10851988E+05                                10.072461                            7.243737      -0.144486       1.937142                    0.998396      29.822444      88.261637       0.590716       0.433598      -1.046896      -0.018099       0.004504      -0.005276       0.019383      -0.009534       0.006324      -0.040822      -0.042498      -0.061629      -0.042957      -0.012892       0.055850             12.738336      12.608785       1.441637       2.220691      10.161171       7.109829      15.445054           0.000001
          494              C       6.987307       9.152939      40.265415       0.058602      40.501560 0.38426931E+03  0.87445581E+04                                10.453350                            6.599560      -0.124685       1.984800                    0.999143      26.070998      73.324907       0.633255       0.425036      -1.060593      -0.012455       0.008846      -0.016956       0.022823      -0.007554      -0.006401      -0.032048      -0.036951      -0.023087      -0.032977      -0.009879       0.042856             14.910609      15.134847       4.311645       5.408791      11.915240       8.927486      17.681740          -0.000000
          495              C       5.615786       9.084817      40.256449      -0.131227      36.013009 0.42575919E+03  0.10013285E+05                                 9.677022                            6.980551      -0.093528       1.951983                    0.999350      29.439913      86.211938       0.606802       0.429187      -1.050304       0.018858       0.007871      -0.014517       0.025066      -0.007716      -0.022429      -0.036719      -0.057105      -0.027304      -0.050754      -0.003885       0.054639             12.092571      14.843679       2.793986       3.914243       8.322079       5.048328      13.111954           0.000001
          496              C       4.906569       8.548011      39.211816       0.083195      29.745100 0.33748970E+03  0.75002947E+04                                 8.546569                            6.212428       0.074916       2.042188                    0.999413      26.428924      75.591785       0.642680       0.428838      -1.048992       0.035272      -0.001005      -0.038942       0.052551      -0.005677      -0.021832      -0.034653      -0.036136      -0.034408      -0.046525       0.000650       0.045876             10.450497      12.435041       0.743282       1.732308       7.432629       4.412778      11.483822           0.000002
          497              C      13.077744      12.237526      42.605750       0.084559      30.235107 0.36890790E+03  0.84176372E+04                                 8.777127                            6.605055      -0.098912       1.978070                    0.998924      27.470545      80.693188       0.605296       0.443472      -1.035950       0.003019      -0.004319      -0.045373       0.045678      -0.027569       0.005391      -0.009909      -0.064205       0.036344      -0.048417       0.007784       0.040633             10.445549      14.902781       3.522584      -1.195737       6.775437       1.208409       9.658427          -0.000001
          498              C      11.815227      11.771568      42.874754      -0.140866      37.131779 0.47082040E+03  0.11383240E+05                                 9.950388                            7.400179      -0.224664       1.901630                    0.998488      30.626393      91.672288       0.580811       0.436175      -1.043485      -0.002774       0.003778      -0.017014       0.017648      -0.029997       0.006057      -0.013764      -0.073162      -0.004750      -0.046543      -0.005735       0.052277             12.139233      18.584526       4.556441      -0.689680       7.475655       1.104091      10.357516          -0.000004
          499              C      11.025982      11.142116      41.865989       0.050361      42.745412 0.44714449E+03  0.10559620E+05                                10.873057                            7.152301      -0.243294       1.935022                    0.998672      27.156207      77.598461       0.604548       0.429018      -1.058988       0.016316       0.014515      -0.004053       0.022211      -0.011269       0.002293      -0.002707      -0.051866      -0.018201      -0.025392      -0.006176       0.031567             15.126947      26.659323       5.168486      -2.845142       8.032221       1.295449      10.689297          -0.000002
          500              C      11.688286      10.940474      40.628571      -0.130379      37.497602 0.46876067E+03  0.11327219E+05                                10.067526                            7.424577      -0.268866       1.895216                    0.998044      30.292724      90.810741       0.574792       0.440985      -1.040059       0.004506       0.008578       0.013797       0.016860      -0.027410       0.017318      -0.018807      -0.056445       0.002228      -0.041975      -0.008684       0.050659             12.312380      18.699709       3.435222      -3.383237       7.714763       1.578926      10.522666           0.000001
          501              C      12.964601      11.362833      40.413368       0.095658      28.500974 0.34085022E+03  0.76163597E+04                                 8.393415                            6.315902      -0.007797       2.019203                    0.998740      26.602166      77.038862       0.624574       0.438873      -1.039850       0.011160       0.015441       0.038097       0.042595      -0.022581       0.019925      -0.016920      -0.069021       0.021336      -0.048833      -0.000755       0.049588              9.932253      14.023009       3.138421      -1.760931       6.821693       1.474036       8.952056           0.000002
          502              C       7.725500      10.959548      43.300677       0.357439      34.491930 0.33489374E+03  0.74160334E+04                                 9.726982                            6.374243      -0.282325       1.942806                    0.999062      24.475209      69.504045       0.607939       0.454969      -1.035297       0.016035      -0.002608      -0.021051       0.026591      -0.029012       0.022675      -0.050775      -0.079570      -0.041085      -0.048497      -0.038149       0.086646             13.399267      13.557021      -0.875455      -6.019262       8.185481       5.669279      18.455298          -0.000007
          503              C       7.724120       9.815090      41.310048       0.376786      35.721361 0.32838920E+03  0.72445834E+04                                 9.978199                            6.329004      -0.362569       1.917153                    0.998873      24.371473      69.333665       0.606972       0.457418      -1.032744       0.009330       0.018803       0.013816       0.025129      -0.028600       0.009245      -0.054958      -0.085100      -0.037792      -0.050395      -0.037640       0.088035             14.222595      14.563810       4.886683       4.604866      11.365568       8.000522      16.738407          -0.000005
          504              C       9.604788      10.768805      42.067742       0.377264      34.089926 0.32031895E+03  0.70391091E+04                                 9.687294                            6.267935      -0.411604       1.900688                    0.998626      24.512187      70.130286       0.606001       0.459936      -1.028927      -0.026409      -0.002764       0.000347       0.026555      -0.026107       0.016976      -0.061442      -0.078113      -0.004240      -0.047147      -0.044284       0.091431             13.506365      22.345119       3.992649      -2.252320       8.180161       2.450817       9.993816          -0.000005
          505              I       9.667983       0.176029      43.175590      -0.451947     503.736466 0.19281058E+05  0.10649714E+07                                38.594693                           34.313615       1.778016       1.908189                    0.999820     166.239458     539.088362       0.484246       0.228999      -1.357424       0.106649       0.028355       0.146656       0.183538      -0.033023       0.216367      -0.109001       0.231219       0.620138      -0.247412      -0.119789       0.367201             44.073428      55.569574      -1.326217      21.643650      26.828249      -1.798133      49.822462           0.000006
          506              I       9.694751       2.119972      39.149049      -0.457873     508.432304 0.20346725E+05  0.11450140E+07                                39.402103                           35.710344       1.281530       1.778135                    0.999988     171.554929     571.206304       0.463090       0.235031      -1.341604       0.138935       0.169015      -0.164044       0.273459       0.166195      -0.151097      -0.246744       0.018886       0.106029      -0.248937      -0.132207       0.381145             44.138771      49.086360      17.458331      -9.825558      48.687621     -13.212490      34.642333           0.000040
          507              I       7.717083      12.984149      39.724269      -0.420922     414.997508 0.18477775E+05  0.10148348E+07                                34.180756                           33.913409       1.436206       1.826972                    0.999809     167.361728     550.051537       0.477789       0.233413      -1.344262      -0.107087      -0.261553      -0.113338       0.304505       0.198682       0.150031       0.198740      -0.269305      -0.283150      -0.241060      -0.167066       0.408126             34.837376      28.137442       4.274928       3.072405      48.013623       4.046943      28.361061           0.000041
          508              I      11.449028      15.184778      41.239658      -0.466109     454.265847 0.19940362E+05  0.11150648E+07                                36.408615                           35.210597       1.381428       1.803883                    0.999971     170.433862     563.307566       0.469779       0.233155      -1.346025       0.193511      -0.100534       0.030058       0.220129       0.027141       0.004930      -0.045464       0.571632      -0.556674      -0.235802      -0.144092       0.379894             38.688805      60.245049      -1.927942      -6.160681      30.268758      -4.415645      25.552607           0.000043
          509              I       2.272669      21.901384      30.910801      -0.457283     472.542482 0.19795031E+05  0.11055187E+07                                37.332533                           35.130957       1.416461       1.812992                    0.999950     170.321334     563.578645       0.469074       0.233806      -1.344354      -0.201743       0.155663      -0.077964       0.266476      -0.187566      -0.099010      -0.025212       0.238543      -0.628598      -0.254607      -0.082826       0.337433             39.730115      54.705336      -1.932479      -3.288477      31.283447      -2.123194      33.201563          -0.000006
          510              I       4.266618      18.099331      30.017260      -0.460484     466.189699 0.18972041E+05  0.10494309E+07                                37.028790                           34.372768       1.474868       1.828229                    0.999935     169.997659     561.670885       0.474155       0.233532      -1.343385      -0.025113      -0.212587      -0.097597       0.235264       0.038549       0.086157       0.207463      -0.432382      -0.545320      -0.287320      -0.104443       0.391763             40.379382      33.487648       6.692552       4.651171      50.909919      14.284347      36.740580           0.000010
          511              I       4.130017      13.448471      20.758590      -0.451978     503.746977 0.19281572E+05  0.10650070E+07                                38.595240                           34.314089       1.777994       1.908179                    0.999820     166.241020     539.095488       0.484242       0.228999      -1.357424      -0.106644      -0.028367       0.146559       0.183458      -0.033010      -0.216359       0.108985       0.231238       0.619972      -0.247394      -0.119766       0.367160             44.074085      55.570659      -1.326215     -21.643977      26.828613       1.798134      49.822983           0.000006
          512              I       4.103249      11.504528      16.732049      -0.457865     508.429018 0.20346564E+05  0.11450029E+07                                39.402025                           35.710284       1.281529       1.778137                    0.999988     171.553766     571.202268       0.463088       0.235032      -1.341602      -0.138933      -0.169034      -0.164068       0.273484       0.166172       0.151073       0.246765       0.018931       0.105960      -0.248969      -0.132157       0.381127             44.138683      49.086334      17.458293       9.825513      48.687483      13.212430      34.642233          -0.000021
          513              I       6.080917       0.640351      17.307269      -0.420962     415.003279 0.18478129E+05  0.10148594E+07                                34.181148                           33.913805       1.436196       1.826967                    0.999809     167.362345     550.055472       0.477784       0.233414      -1.344260       0.107057       0.261577      -0.113374       0.304528       0.198693      -0.150029      -0.198749      -0.269289      -0.283206      -0.241060      -0.167079       0.408140             34.837772      28.137808       4.275036      -3.072452      48.014207      -4.046913      28.361302          -0.000051
          514              I       2.348972      25.688722      18.822658      -0.466190     454.283356 0.19941389E+05  0.11151373E+07                                36.409703                           35.211647       1.381362       1.803861                    0.999971     170.436082     563.319930       0.469769       0.233157      -1.346022      -0.193513       0.100558       0.029986       0.220133       0.027133      -0.004922       0.045494       0.571622      -0.556722      -0.235832      -0.144065       0.379897             38.689962      60.246892      -1.928003       6.160794      30.269702       4.415804      25.553291          -0.000058
          515              I      11.525331      18.972116       8.493801      -0.457248     472.526759 0.19794180E+05  0.11054587E+07                                37.331571                           35.130080       1.416536       1.813014                    0.999950     170.319570     563.568611       0.469082       0.233804      -1.344357       0.201737      -0.155664      -0.077912       0.266457      -0.187560       0.099019       0.025220       0.238527      -0.628551      -0.254605      -0.082813       0.337418             39.729060      54.703767      -1.932360       3.288401      31.282625       2.123095      33.200788           0.000028
          516              I       9.531382      22.774169       7.600260      -0.460455     466.175260 0.18971285E+05  0.10493779E+07                                37.027846                           34.371920       1.474922       1.828243                    0.999935     169.996452     561.662657       0.474164       0.233530      -1.343389       0.025108       0.212584      -0.097552       0.235242       0.038554      -0.086144      -0.207426      -0.432402      -0.545254      -0.287279      -0.104462       0.391740             40.378311      33.486736       6.692396      -4.651037      50.908537     -14.283855      36.739660           0.000046
          517              I       2.768983      27.072971      24.075410      -0.451942     503.734751 0.19280969E+05  0.10649652E+07                                38.594608                           34.313535       1.778020       1.908190                    0.999820     166.239147     539.086983       0.484246       0.228999      -1.357424       0.106656      -0.028355      -0.146666       0.183549       0.033025      -0.216369      -0.109006       0.231232       0.620141      -0.247421      -0.119786       0.367207             44.073341      55.569485       1.326227     -21.643625      26.828176      -1.798148      49.822362           0.000013
          518              I       2.795751      25.129028      28.101951      -0.457857     508.433460 0.20346778E+05  0.11450180E+07                                39.402227                           35.710449       1.281534       1.778138                    0.999988     171.554582     571.205715       0.463088       0.235032      -1.341603       0.138941      -0.169018       0.164037       0.273459      -0.166185       0.151085      -0.246766       0.018905       0.105970      -0.248964      -0.132181       0.381144             44.138930      49.086539     -17.458402       9.825590      48.687815     -13.212570      34.642437           0.000036
          519              I       0.818083      14.264851      27.526731      -0.420960     415.006660 0.18478318E+05  0.10148725E+07                                34.181373                           33.914011       1.436162       1.826959                    0.999809     167.362681     550.057528       0.477782       0.233414      -1.344259      -0.107083       0.261562       0.113327       0.304507      -0.198681      -0.150026       0.198745      -0.269303      -0.283224      -0.241063      -0.167069       0.408132             34.838023      28.137972      -4.275017      -3.072463      48.014564       4.047007      28.361534           0.000018
          520              I       4.550028      12.064222      26.011342      -0.466119     454.268539 0.19940522E+05  0.11150761E+07                                36.408781                           35.210760       1.381413       1.803879                    0.999971     170.434204     563.309456       0.469778       0.233155      -1.346025       0.193504       0.100554      -0.030064       0.220133      -0.027141      -0.004930      -0.045457       0.571636      -0.556658      -0.235795      -0.144099       0.379894             38.688981      60.245347       1.927937       6.160718      30.268881      -4.415651      25.552716           0.000050
          521              I       9.171669       5.347616      36.340199      -0.457247     472.528434 0.19794269E+05  0.11054649E+07                                37.331628                           35.130131       1.416530       1.813012                    0.999950     170.320074     563.570443       0.469083       0.233804      -1.344358      -0.201742      -0.155666       0.077934       0.266468       0.187569       0.099012      -0.025198       0.238552      -0.628559      -0.254592      -0.082843       0.337435             39.729118      54.703876       1.932401       3.288388      31.282685      -2.123107      33.200793           0.000064
          522              I      11.165618       9.149669      37.233740      -0.460468     466.179984 0.18971534E+05  0.10493953E+07                                37.028142                           34.372188       1.474908       1.828240                    0.999935     169.996938     561.665585       0.474161       0.233530      -1.343388      -0.025109       0.212588       0.097568       0.235252      -0.038553      -0.086153       0.207434      -0.432413      -0.545248      -0.287288      -0.104462       0.391750             40.378646      33.487012      -6.692429      -4.651067      50.908979      14.284018      36.739948           0.000080
          523              I      11.029017      13.800529       1.658410      -0.451981     503.748963 0.19281671E+05  0.10650138E+07                                38.595344                           34.314183       1.777990       1.908177                    0.999820     166.241302     539.096817       0.484241       0.228999      -1.357423      -0.106639       0.028359      -0.146545       0.183444       0.033008       0.216355       0.108979       0.231229       0.619962      -0.247385      -0.119765       0.367151             44.074205      55.570823       1.326210      21.644031      26.828696       1.798127      49.823097          -0.000006
          524              I      11.002249      15.744472       5.684951      -0.457879     508.433795 0.20346808E+05  0.11450201E+07                                39.402253                           35.710484       1.281527       1.778134                    0.999988     171.554697     571.206254       0.463087       0.235032      -1.341603      -0.138943       0.169011       0.164077       0.273479      -0.166181      -0.151083       0.246756       0.018914       0.105996      -0.248956      -0.132178       0.381134             44.138944      49.086669     -17.458414      -9.825601      48.687721      13.212487      34.642441          -0.000031
          525              I      12.979917      26.608648       5.109731      -0.420960     415.000727 0.18477990E+05  0.10148498E+07                                34.180951                           33.913631       1.436209       1.826969                    0.999809     167.362337     550.054628       0.477787       0.233413      -1.344261       0.107069      -0.261550       0.113383       0.304513      -0.198689       0.150035      -0.198732      -0.269285      -0.283166      -0.241061      -0.167063       0.408124             34.837542      28.137664      -4.275017       3.072451      48.013806      -4.046886      28.361156          -0.000052
          526              I       9.247972       1.560278       3.594342      -0.466190     454.281900 0.19941306E+05  0.11151314E+07                                36.409615                           35.211564       1.381375       1.803864                    0.999971     170.435876     563.318847       0.469770       0.233157      -1.346022      -0.193517      -0.100531      -0.029975       0.220122      -0.027133       0.004922       0.045504       0.571612      -0.556742      -0.235840      -0.144056       0.379895             38.689864      60.246706       1.928013      -6.160765      30.269662       4.415808      25.553224          -0.000080
          527              I       4.626331       8.276884      13.923199      -0.457266     472.536055 0.19794681E+05  0.11054942E+07                                37.332188                           35.130639       1.416483       1.813000                    0.999950     170.320272     563.573664       0.469076       0.233806      -1.344354       0.201746       0.155637       0.077944       0.266457       0.187560      -0.099011       0.025246       0.238524      -0.628596      -0.254627      -0.082793       0.337419             39.729742      54.704800       1.932479      -3.288468      31.283151       2.123133      33.201276          -0.000045
          528              I       2.632382       4.474831      14.816740      -0.460543     466.203578 0.18972777E+05  0.10494823E+07                                37.029650                           34.373555       1.474805       1.828209                    0.999935     169.999198     561.679792       0.474147       0.233534      -1.343382       0.025109      -0.212583       0.097571       0.235249      -0.038544       0.086148      -0.207464      -0.432343      -0.545317      -0.287313      -0.104432       0.391745             40.380322      33.488454      -6.692743       4.651303      50.911110     -14.284664      36.741402          -0.000126
          529              I       4.130017      27.072971       1.658410      -0.451980     503.748745 0.19281660E+05  0.10650131E+07                                38.595331                           34.314172       1.777991       1.908178                    0.999820     166.241278     539.096688       0.484241       0.228999      -1.357424      -0.106640      -0.028359      -0.146546       0.183444      -0.033008       0.216355      -0.108979       0.231230       0.619963      -0.247386      -0.119765       0.367151             44.074191      55.570804      -1.326209      21.644024      26.828687      -1.798126      49.823081          -0.000007
          530              I       4.103249      25.129028       5.684951      -0.457878     508.433596 0.20346798E+05  0.11450194E+07                                39.402240                           35.710473       1.281527       1.778134                    0.999988     171.554686     571.206160       0.463087       0.235032      -1.341603      -0.138942      -0.169011       0.164077       0.273479       0.166180      -0.151083      -0.246757       0.018915       0.105995      -0.248957      -0.132177       0.381133             44.138928      49.086652      17.458408      -9.825596      48.687704     -13.212481      34.642428          -0.000033
          531              I       6.080917      14.264851       5.109731      -0.420959     415.000514 0.18477976E+05  0.10148488E+07                                34.180937                           33.913616       1.436210       1.826970                    0.999809     167.362306     550.054467       0.477787       0.233413      -1.344261       0.107070       0.261551       0.113383       0.304514       0.198689       0.150036       0.198732      -0.269285      -0.283166      -0.241061      -0.167063       0.408124             34.837529      28.137653       4.275017       3.072451      48.013787       4.046886      28.361146          -0.000051
          532              I       2.348972      12.064222       3.594342      -0.466189     454.281648 0.19941291E+05  0.11151304E+07                                36.409600                           35.211550       1.381376       1.803865                    0.999971     170.435838     563.318653       0.469770       0.233157      -1.346022      -0.193517       0.100531      -0.029975       0.220123       0.027134       0.004922      -0.045504       0.571613      -0.556741      -0.235840      -0.144056       0.379895             38.689848      60.246680      -1.928013      -6.160761      30.269651      -4.415806      25.553212          -0.000080
          533              I      11.525331       5.347616      13.923199      -0.457271     472.537141 0.19794740E+05  0.11054984E+07                                37.332253                           35.130700       1.416479       1.812998                    0.999950     170.320404     563.574391       0.469075       0.233806      -1.344354       0.201745      -0.155638       0.077945       0.266458      -0.187560      -0.099012      -0.025248       0.238520      -0.628600      -0.254629      -0.082789       0.337419             39.729813      54.704894      -1.932483      -3.288477      31.283210      -2.123142      33.201336          -0.000055
          534              I       9.531382       9.149669      14.816740      -0.460545     466.204210 0.18972811E+05  0.10494847E+07                                37.029688                           34.373589       1.474802       1.828208                    0.999935     169.999282     561.680231       0.474146       0.233534      -1.343382       0.025110       0.212581       0.097569       0.235247       0.038544       0.086148       0.207463      -0.432343      -0.545314      -0.287312      -0.104432       0.391744             40.380363      33.488485       6.692747       4.651306      50.911168      14.284678      36.741436          -0.000126
          535              I       9.667983      13.800529      24.075410      -0.451943     503.734987 0.19280980E+05  0.10649660E+07                                38.594621                           34.313547       1.778019       1.908190                    0.999820     166.239179     539.087142       0.484246       0.228999      -1.357424       0.106656       0.028355      -0.146665       0.183548      -0.033025      -0.216369       0.109005       0.231232       0.620141      -0.247421      -0.119786       0.367206             44.073355      55.569504      -1.326227     -21.643630      26.828186       1.798147      49.822376           0.000012
          536              I       9.694751      15.744472      28.101951      -0.457857     508.433263 0.20346768E+05  0.11450173E+07                                39.402214                           35.710437       1.281535       1.778138                    0.999988     171.554571     571.205621       0.463088       0.235032      -1.341603       0.138941       0.169018       0.164037       0.273459       0.166185       0.151085       0.246766       0.018905       0.105971      -0.248963      -0.132181       0.381144             44.138915      49.086521      17.458393       9.825587      48.687799      13.212565      34.642426           0.000036
          537              I       7.717083      26.608648      27.526731      -0.420959     415.006615 0.18478317E+05  0.10148725E+07                                34.181371                           33.914010       1.436162       1.826959                    0.999809     167.362674     550.057491       0.477782       0.233414      -1.344259      -0.107083      -0.261562       0.113326       0.304507       0.198681      -0.150026      -0.198745      -0.269303      -0.283223      -0.241063      -0.167069       0.408132             34.838020      28.137969       4.275013      -3.072461      48.014560      -4.047004      28.361531           0.000019
          538              I      11.449028       1.560278      26.011342      -0.466118     454.268381 0.19940513E+05  0.11150754E+07                                36.408771                           35.210750       1.381414       1.803879                    0.999971     170.434192     563.309366       0.469778       0.233155      -1.346025       0.193503      -0.100554      -0.030065       0.220133       0.027141      -0.004930       0.045456       0.571636      -0.556657      -0.235795      -0.144099       0.379894             38.688970      60.245328      -1.927938       6.160719      30.268871       4.415650      25.552711           0.000051
          539              I       2.272669       8.276884      36.340199      -0.457247     472.528294 0.19794262E+05  0.11054643E+07                                37.331619                           35.130123       1.416530       1.813012                    0.999950     170.320064     563.570369       0.469083       0.233804      -1.344358      -0.201742       0.155666       0.077934       0.266468      -0.187570       0.099012       0.025197       0.238552      -0.628559      -0.254592      -0.082844       0.337435             39.729108      54.703865      -1.932401       3.288386      31.282676       2.123105      33.200784           0.000063
          540              I       4.266618       4.474831      37.233740      -0.460467     466.179854 0.18971527E+05  0.10493948E+07                                37.028134                           34.372180       1.474909       1.828240                    0.999935     169.996927     561.665509       0.474162       0.233530      -1.343388      -0.025109      -0.212588       0.097569       0.235252       0.038553      -0.086153      -0.207433      -0.432413      -0.545247      -0.287288      -0.104463       0.391750             40.378637      33.487004       6.692427      -4.651066      50.908964     -14.284016      36.739941           0.000080
          541              I      11.029017       0.176029      20.758590      -0.451979     503.747420 0.19281592E+05  0.10650084E+07                                38.595265                           34.314110       1.777992       1.908178                    0.999820     166.241065     539.095731       0.484242       0.228999      -1.357424      -0.106644       0.028368       0.146558       0.183458       0.033010      -0.216359      -0.108985       0.231239       0.619970      -0.247394      -0.119766       0.367159             44.074117      55.570704       1.326216     -21.643996      26.828628      -1.798137      49.823019           0.000006
          542              I      11.002249       2.119972      16.732049      -0.457864     508.429864 0.20346606E+05  0.11450059E+07                                39.402078                           35.710330       1.281527       1.778137                    0.999988     171.553832     571.202716       0.463088       0.235032      -1.341602      -0.138934       0.169035      -0.164069       0.273485      -0.166172       0.151072      -0.246768       0.018932       0.105958      -0.248973      -0.132156       0.381128             44.138745      49.086404     -17.458320       9.825529      48.687550     -13.212453      34.642281          -0.000023
          543              I      12.979917      12.984149      17.307269      -0.420961     415.002858 0.18478103E+05  0.10148576E+07                                34.181120                           33.913777       1.436198       1.826967                    0.999809     167.362292     550.055161       0.477785       0.233414      -1.344260       0.107057      -0.261576      -0.113374       0.304527      -0.198692      -0.150029       0.198749      -0.269288      -0.283205      -0.241060      -0.167079       0.408139             34.837745      28.137784      -4.275030      -3.072449      48.014170       4.046912      28.361282          -0.000048
          544              I       9.247972      15.184778      18.822658      -0.466189     454.283184 0.19941379E+05  0.11151366E+07                                36.409692                           35.211637       1.381363       1.803861                    0.999971     170.436064     563.319826       0.469769       0.233157      -1.346022      -0.193513      -0.100557       0.029987       0.220132      -0.027133      -0.004922      -0.045494       0.571622      -0.556722      -0.235832      -0.144065       0.379896             38.689949      60.246867       1.928002       6.160790      30.269695      -4.415803      25.553285          -0.000058
          545              I       4.626331      21.901384       8.493801      -0.457248     472.526869 0.19794186E+05  0.11054591E+07                                37.331577                           35.130086       1.416535       1.813014                    0.999950     170.319589     563.568702       0.469082       0.233804      -1.344357       0.201737       0.155664      -0.077912       0.266457       0.187560       0.099019      -0.025220       0.238527      -0.628551      -0.254605      -0.082813       0.337418             39.729066      54.703776       1.932360       3.288401      31.282630      -2.123096      33.200793           0.000027
          546              I       2.632382      18.099331       7.600260      -0.460454     466.175144 0.18971279E+05  0.10493775E+07                                37.027839                           34.371914       1.474923       1.828244                    0.999935     169.996438     561.662581       0.474164       0.233530      -1.343389       0.025108      -0.212584      -0.097552       0.235242      -0.038553      -0.086144       0.207426      -0.432402      -0.545254      -0.287279      -0.104462       0.391740             40.378303      33.486729      -6.692393      -4.651036      50.908527      14.283851      36.739653           0.000047
          547              I       2.768983      13.448471      43.175590      -0.451947     503.736328 0.19281052E+05  0.10649709E+07                                38.594685                           34.313608       1.778017       1.908189                    0.999820     166.239448     539.088298       0.484246       0.228999      -1.357424       0.106649      -0.028354       0.146657       0.183538       0.033023       0.216367       0.109001       0.231219       0.620139      -0.247413      -0.119789       0.367202             44.073418      55.569560       1.326215      21.643643      26.828244       1.798131      49.822449           0.000006
          548              I       2.795751      11.504528      39.149049      -0.457873     508.431496 0.20346684E+05  0.11450111E+07                                39.402053                           35.710300       1.281531       1.778135                    0.999988     171.554855     571.205847       0.463090       0.235031      -1.341604       0.138935      -0.169015      -0.164044       0.273459      -0.166195      -0.151098       0.246743       0.018885       0.106032      -0.248935      -0.132208       0.381144             44.138714      49.086294     -17.458306      -9.825544      48.687558      13.212470      34.642290           0.000041
          549              I       0.818083       0.640351      39.724269      -0.420922     414.997591 0.18477780E+05  0.10148352E+07                                34.180761                           33.913415       1.436205       1.826971                    0.999809     167.361741     550.051607       0.477789       0.233413      -1.344262      -0.107087       0.261554      -0.113338       0.304505      -0.198682       0.150031      -0.198740      -0.269306      -0.283150      -0.241061      -0.167066       0.408126             34.837380      28.137448      -4.274930       3.072405      48.013628      -4.046942      28.361064           0.000040
          550              I       4.550028      25.688722      41.239658      -0.466109     454.265952 0.19940368E+05  0.11150652E+07                                36.408622                           35.210603       1.381427       1.803883                    0.999971     170.433872     563.307625       0.469779       0.233155      -1.346025       0.193511       0.100534       0.030058       0.220130      -0.027141       0.004930       0.045464       0.571632      -0.556674      -0.235803      -0.144092       0.379895             38.688813      60.245064       1.927943      -6.160684      30.268763       4.415646      25.552611           0.000043
          551              I       9.171669      18.972116      30.910801      -0.457283     472.542356 0.19795023E+05  0.11055182E+07                                37.332524                           35.130949       1.416461       1.812992                    0.999950     170.321327     563.578580       0.469074       0.233806      -1.344354      -0.201743      -0.155663      -0.077964       0.266476       0.187566      -0.099010       0.025211       0.238543      -0.628598      -0.254607      -0.082826       0.337434             39.730106      54.705324       1.932479      -3.288476      31.283440       2.123193      33.201555          -0.000006
          552              I      11.165618      22.774169      30.017260      -0.460483     466.189581 0.18972034E+05  0.10494304E+07                                37.028782                           34.372760       1.474868       1.828229                    0.999935     169.997651     561.670822       0.474155       0.233532      -1.343385      -0.025114       0.212587      -0.097597       0.235264      -0.038549       0.086157      -0.207463      -0.432382      -0.545319      -0.287319      -0.104443       0.391763             40.379373      33.487641      -6.692550       4.651170      50.909905     -14.284344      36.740574           0.000010
          553              N       8.087008      26.232612      39.982961      -0.153514      34.902835 0.50350592E+03  0.12142192E+05                                 9.196186                            7.452146      -0.294374       1.953149                    0.996941      27.302397      76.617469       0.614079       0.413608      -1.078101      -0.016765      -0.094036      -0.051371       0.108456      -0.011859      -0.007788      -0.037898       0.041604       0.069313      -0.054694       0.012280       0.042414             10.549115       5.882713       1.101586       1.367839      14.398252       2.216725      11.366379          -0.000001
[truncated: 64,867 more chars]
