# Supplementary material for: A collection of forcefield precursors for metal–organic frameworks
Source: RSC Adv. 2019 Nov 13;9(63):36492–507. doi: 10.1039/c9ra07327b (PMC9075174; doi:10.1039/c9ra07327b)
Supplement: RA-009-C9RA07327B-s5755 [file RA-009-C9RA07327B-s5755.xyz]

  648
jmolscript: load "" {1 1 1} spacegroup "x,y,z" unitcell [{     13.785000     0.000000     0.000000 }, {      0.000000    27.110000     0.000000 }, {      0.000000     0.000000    45.814000 }]
Zn     4.763820    20.510342    31.550269     0.467199
Zn     8.865409     0.886768    42.006398     0.450191
Zn     8.907729    14.938423    42.423306     0.448152
Zn     9.021180    20.154658     8.643269     0.467199
Zn     4.919591    12.668232    19.099398     0.450189
Zn     4.877271    25.726577    19.516306     0.448152
Zn    11.656320     6.599658    37.170731     0.467200
Zn     1.972909    26.223232    26.714602     0.450188
Zn     2.015229    12.171577    26.297694     0.448152
Zn     2.128680     6.955342    14.263731     0.467199
Zn    11.812091    14.441768     3.807602     0.450191
Zn    11.769771     1.383423     3.390694     0.448152
Zn     9.021180     6.599658    14.263731     0.467199
Zn     4.919591    26.223232     3.807602     0.450189
Zn     4.877271    12.171577     3.390694     0.448152
Zn     4.763820     6.955342    37.170731     0.467199
Zn     8.865409    14.441768    26.714602     0.450187
Zn     8.907729     1.383423    26.297694     0.448152
Zn     2.128680    20.510342     8.643269     0.467199
Zn    11.812091     0.886768    19.099398     0.450189
Zn    11.769771    14.938423    19.516306     0.448152
Zn    11.656320    20.154658    31.550269     0.467199
Zn     1.972909    12.668232    42.006398     0.450190
Zn     2.015229    25.726577    42.423306     0.448152
H      6.117783    18.852294    33.599988     0.092904
H      6.899392    19.052908    35.821967     0.134281
H      6.747757    23.073321    35.359245     0.135008
H      5.785564    22.772400    33.320522     0.101369
H      8.355088    27.015115    39.198458     0.096416
H      7.941538    24.992709    38.048527     0.132087
H      7.959459    23.127541    41.580786     0.118800
H      8.353710    25.125548    42.652834     0.091837
H      8.687307    17.895311    42.909392     0.092456
H      8.388172    19.868919    41.828182     0.141332
H      7.587264    17.681142    38.437946     0.144201
H      8.057333    15.824107    39.697831     0.082873
H      7.623105    25.857518    20.662114     0.081542
H      8.832050    25.358694    22.563395     0.127491
H      5.369257    24.008616    24.217280     0.137535
H      4.284378    24.648412    22.256441     0.083676
H      4.307812    21.584982    28.894890     0.094723
H      5.483673    22.517566    27.066911     0.125367
H      8.860998    22.170558    29.114797     0.120040
H      7.693408    21.254240    30.887799     0.091156
H     13.717453    24.689077    28.271819     0.092918
H     11.576643    23.864933    28.042749     0.121693
H     11.467741    25.182479    24.235606     0.123860
H     13.740888    25.865651    24.460095     0.102631
H      7.667217    21.812706    10.692988     0.092905
H      6.885607    21.612092    12.914967     0.134281
H      7.037242    17.591679    12.452245     0.135008
H      7.999436    17.892600    10.413522     0.101369
H      5.429912    13.649885    16.291458     0.096416
H      5.843462    15.672291    15.141527     0.132087
H      5.825541    17.537459    18.673786     0.118800
H      5.431290    15.539452    19.745834     0.091837
H      5.097693    22.769689    20.002392     0.092456
H      5.396827    20.796081    18.921182     0.141332
H      6.197736    22.983858    15.530946     0.144201
H      5.727667    24.840893    16.790831     0.082873
H      6.161895    14.807482    43.569114     0.081542
H      4.952951    15.306306    45.470395     0.127491
H      8.415743    16.656384     1.310280     0.137535
H      9.500622    16.016588    45.163441     0.083676
H      9.477187    19.080018     5.987890     0.094723
H      8.301327    18.147434     4.159911     0.125367
H      4.924002    18.494442     6.207797     0.120040
H      6.091591    19.410760     7.980799     0.091156
H      0.067546    15.975923     5.364819     0.092918
H      2.208357    16.800067     5.135749     0.121693
H      2.317258    15.482521     1.328606     0.123860
H      0.044112    14.799349     1.553095     0.102631
H     13.010283     8.257706    35.121012     0.092904
H      0.006892     8.057092    32.899033     0.134281
H     13.640258     4.036679    33.361755     0.135008
H     12.678064     4.337600    35.400478     0.101369
H      1.462588     0.094885    29.522542     0.096416
H      1.049038     2.117291    30.672473     0.132087
H      1.066959     3.982459    27.140214     0.118800
H      1.461210     1.984452    26.068166     0.091837
H      1.794807     9.214689    25.811608     0.092456
H      1.495673     7.241081    26.892818     0.141332
H      0.694764     9.428858    30.283054     0.144201
H      1.164832    11.285893    29.023169     0.082873
H      0.730605     1.252482     2.244886     0.081542
H      1.939549     1.751306     0.343605     0.127491
H     12.261757     3.101384    44.503720     0.137535
H     11.176878     2.461588     0.650559     0.083676
H     11.200312     5.525018    39.826110     0.094723
H     12.376173     4.592434    41.654089     0.125367
H      1.968498     4.939442    39.606203     0.120040
H      0.800908     5.855760    37.833201     0.091156
H      6.824953     2.420923    40.449181     0.092918
H      4.684143     3.245067    40.678251     0.121693
H      4.575241     1.927521    44.485394     0.123860
H      6.848388     1.244349    44.260905     0.102631
H      0.774717     5.297294    12.214012     0.092904
H     -0.006893     5.497908     9.992033     0.134281
H      0.144742     9.518321    10.454755     0.135008
H      1.106935     9.217400    12.493478     0.101369
H     12.322411    13.460115     6.615542     0.096416
H     12.735962    11.437709     7.765473     0.132087
H     12.718041     9.572541     4.233214     0.118800
H     12.323790    11.570548     3.161166     0.091837
H     11.990193     4.340311     2.904608     0.092456
H     12.289327     6.313919     3.985818     0.141332
H     13.090236     4.126142     7.376054     0.144201
H     12.620167     2.269107     6.116169     0.082873
H     13.054395    12.302518    25.151886     0.081542
H     11.845450    11.803694    23.250605     0.127491
H      1.523243    10.453616    21.596720     0.137535
H      2.608122    11.093412    23.557559     0.083676
H      2.584687     8.029982    16.919110     0.094723
H      1.408827     8.962566    18.747089     0.125367
H     11.816502     8.615558    16.699203     0.120040
H     12.984091     7.699240    14.926201     0.091156
H      6.960046    11.134077    17.542181     0.092918
H      9.100857    10.309933    17.771251     0.121693
H      9.209758    11.627479    21.578394     0.123860
H      6.936612    12.310651    21.353905     0.102631
H      7.667217     8.257706    12.214012     0.092905
H      6.885607     8.057092     9.992033     0.134281
H      7.037242     4.036679    10.454755     0.135008
H      7.999436     4.337600    12.493478     0.101369
H      5.429912     0.094885     6.615542     0.096416
H      5.843462     2.117291     7.765473     0.132087
H      5.825541     3.982459     4.233214     0.118800
H      5.431290     1.984452     3.161166     0.091837
H      5.097693     9.214689     2.904608     0.092456
H      5.396827     7.241081     3.985818     0.141332
H      6.197736     9.428858     7.376054     0.144201
H      5.727667    11.285893     6.116169     0.082873
H      6.161895     1.252482    25.151886     0.081542
H      4.952951     1.751306    23.250605     0.127491
H      8.415743     3.101384    21.596720     0.137535
H      9.500622     2.461588    23.557559     0.083676
H      9.477187     5.525018    16.919110     0.094723
H      8.301327     4.592434    18.747089     0.125367
H      4.924002     4.939442    16.699203     0.120040
H      6.091591     5.855760    14.926201     0.091156
H      0.067546     2.420923    17.542181     0.092918
H      2.208357     3.245067    17.771251     0.121693
H      2.317258     1.927521    21.578394     0.123860
H      0.044112     1.244349    21.353905     0.102631
H      6.117783     5.297294    35.121012     0.092904
H      6.899392     5.497908    32.899033     0.134281
H      6.747757     9.518321    33.361755     0.135008
H      5.785564     9.217400    35.400478     0.101369
H      8.355088    13.460115    29.522542     0.096416
H      7.941538    11.437709    30.672473     0.132087
H      7.959459     9.572541    27.140214     0.118800
H      8.353710    11.570548    26.068166     0.091837
H      8.687307     4.340311    25.811608     0.092456
H      8.388172     6.313919    26.892818     0.141332
H      7.587264     4.126142    30.283054     0.144201
H      8.057333     2.269107    29.023169     0.082873
H      7.623105    12.302518     2.244886     0.081542
H      8.832050    11.803694     0.343605     0.127491
H      5.369257    10.453616    44.503720     0.137535
H      4.284378    11.093412     0.650559     0.083676
H      4.307812     8.029982    39.826110     0.094723
H      5.483673     8.962566    41.654089     0.125367
H      8.860998     8.615558    39.606203     0.120040
H      7.693408     7.699240    37.833201     0.091156
H     13.717453    11.134077    40.449181     0.092918
H     11.576643    10.309933    40.678251     0.121693
H     11.467741    11.627479    44.485394     0.123860
H     13.740888    12.310651    44.260905     0.102631
H      0.774717    18.852294    10.692988     0.092904
H     -0.006893    19.052908    12.914967     0.134281
H      0.144742    23.073321    12.452245     0.135008
H      1.106935    22.772400    10.413522     0.101369
H     12.322411    27.015115    16.291458     0.096416
H     12.735962    24.992709    15.141527     0.132087
H     12.718041    23.127541    18.673786     0.118800
H     12.323790    25.125548    19.745834     0.091837
H     11.990193    17.895311    20.002392     0.092456
H     12.289327    19.868919    18.921182     0.141332
H     13.090236    17.681142    15.530946     0.144201
H     12.620167    15.824107    16.790831     0.082873
H     13.054395    25.857518    43.569114     0.081542
H     11.845450    25.358694    45.470395     0.127491
H      1.523243    24.008616     1.310280     0.137535
H      2.608122    24.648412    45.163441     0.083676
H      2.584687    21.584982     5.987890     0.094723
H      1.408827    22.517566     4.159911     0.125367
H     11.816502    22.170558     6.207797     0.120040
H     12.984091    21.254240     7.980799     0.091156
H      6.960046    24.689077     5.364819     0.092918
H      9.100857    23.864933     5.135749     0.121693
H      9.209758    25.182479     1.328606     0.123860
H      6.936612    25.865651     1.553095     0.102631
H     13.010283    21.812706    33.599988     0.092904
H      0.006892    21.612092    35.821967     0.134281
H     13.640258    17.591679    35.359245     0.135008
H     12.678064    17.892600    33.320522     0.101369
H      1.462588    13.649885    39.198458     0.096416
H      1.049038    15.672291    38.048527     0.132087
H      1.066959    17.537459    41.580786     0.118800
H      1.461210    15.539452    42.652834     0.091837
H      1.794807    22.769689    42.909392     0.092456
H      1.495673    20.796081    41.828182     0.141332
H      0.694764    22.983858    38.437946     0.144201
H      1.164832    24.840893    39.697831     0.082873
H      0.730605    14.807482    20.662114     0.081542
H      1.939549    15.306306    22.563395     0.127491
H     12.261757    16.656384    24.217280     0.137535
H     11.176878    16.016588    22.256441     0.083676
H     11.200312    19.080018    28.894890     0.094723
H     12.376173    18.147434    27.066911     0.125367
H      1.968498    18.494442    29.114797     0.120040
H      0.800908    19.410760    30.887799     0.091156
H      6.824953    15.975923    28.271819     0.092918
H      4.684143    16.800067    28.042749     0.121693
H      4.575241    15.482521    24.235606     0.123860
H      6.848388    14.799349    24.460095     0.102631
C      6.218413    19.719814    33.980244     0.108191
C      6.695374    19.822832    35.299687    -0.150267
C      6.856659    21.110557    35.812804     0.051365
C      6.576823    22.197668    35.033966    -0.147551
C      6.059886    22.010609    33.815313     0.093583
C      8.272378    26.204526    39.688668     0.106327
C      8.033898    24.995420    38.992295    -0.149816
C      7.940160    23.832401    39.706994     0.053329
C      8.046304    23.919153    41.063088    -0.145808
C      8.273757    25.106571    41.704484     0.097628
C      8.486046    17.873623    41.979368     0.080906
C      8.298570    19.044775    41.365461    -0.156580
C      7.953945    18.995977    39.981878     0.056280
C      7.836772    17.759761    39.349645    -0.149782
C      8.104201    16.669939    40.128483     0.119246
C      7.271587    21.259662    37.251363     0.377801
C      7.744413    22.493167    39.033528     0.380960
C      7.736142    20.243037    39.216784     0.359659
C      7.159929    25.491533    21.404301     0.084282
C      7.904319    25.163502    22.517581    -0.151032
C      7.244017    24.531839    23.580466     0.059161
C      5.864139    24.377312    23.498001    -0.150092
C      5.223136    24.781251    22.320581     0.083205
C      5.243814    21.728665    28.963611     0.104631
C      5.941335    22.295264    27.868656    -0.141447
C      7.274344    22.514855    27.983191     0.069675
C      7.915347    22.091939    29.068983    -0.133674
C      7.221962    21.541606    30.113542     0.081688
C     13.274955    24.783962    27.438005     0.107983
C     11.991571    24.293271    27.305144    -0.129069
C     11.307835    24.417977    26.132306     0.054007
C     11.933675    25.049640    25.055677    -0.137669
C     13.272198    25.491533    25.197700     0.068032
C      7.996678    24.068258    24.799118     0.379273
C      7.995300    23.138385    26.796609     0.378671
C      9.875574    24.030304    25.967375     0.379753
C      7.566586    20.945186    11.073244     0.108191
C      7.089625    20.842168    12.392687    -0.150267
C      6.928341    19.554443    12.905804     0.051365
C      7.208176    18.467332    12.126966    -0.147552
C      7.725114    18.654391    10.908313     0.093583
C      5.512621    14.460474    16.781668     0.106327
C      5.751102    15.669580    16.085295    -0.149816
C      5.844840    16.832599    16.799994     0.053329
C      5.738696    16.745847    18.156088    -0.145808
C      5.511243    15.558429    18.797484     0.097628
C      5.298954    22.791377    19.072368     0.080906
C      5.486430    21.620225    18.458461    -0.156580
C      5.831055    21.669023    17.074878     0.056280
C      5.948227    22.905239    16.442645    -0.149783
C      5.680798    23.995061    17.221483     0.119246
C      6.513412    19.405338    14.344363     0.377801
C      6.040587    18.171833    16.126528     0.380960
C      6.048858    20.421963    16.309784     0.359659
C      6.625071    15.173467    44.311301     0.084282
C      5.880681    15.501498    45.424581    -0.151032
C      6.540982    16.133161     0.673466     0.059161
C      7.920861    16.287688     0.591001    -0.150092
C      8.561863    15.883749    45.227581     0.083205
C      8.541186    18.936335     6.056611     0.104631
C      7.843665    18.369736     4.961656    -0.141447
C      6.510656    18.150145     5.076191     0.069675
C      5.869653    18.573061     6.161983    -0.133674
C      6.563038    19.123394     7.206542     0.081688
C      0.510045    15.881038     4.531005     0.107983
C      1.793428    16.371729     4.398144    -0.129069
C      2.477164    16.247023     3.225306     0.054007
C      1.851325    15.615360     2.148677    -0.137669
C      0.512802    15.173467     2.290700     0.068032
C      5.788321    16.596742     1.892118     0.379273
C      5.789700    17.526615     3.889609     0.378671
C      3.909426    16.634696     3.060375     0.379753
C     13.110913     7.390186    34.740756     0.108191
C     13.587874     7.287168    33.421313    -0.150267
C     -0.035841     5.999443    32.908196     0.051365
C     13.469324     4.912332    33.687034    -0.147551
C     12.952386     5.099391    34.905687     0.093583
C      1.379878     0.905474    29.032332     0.106327
C      1.141398     2.114580    29.728705    -0.149816
C      1.047660     3.277599    29.014006     0.053329
C      1.153804     3.190847    27.657912    -0.145808
C      1.381257     2.003429    27.016516     0.097628
C      1.593546     9.236377    26.741632     0.080906
C      1.406070     8.065225    27.355539    -0.156580
C      1.061445     8.114023    28.739122     0.056280
C      0.944272     9.350239    29.371355    -0.149783
C      1.211701    10.440061    28.592517     0.119246
C      0.379087     5.850338    31.469637     0.377801
C      0.851913     4.616833    29.687472     0.380960
C      0.843642     6.866963    29.504216     0.359659
C      0.267429     1.618467     1.502699     0.084282
C      1.011819     1.946498     0.389419    -0.151032
C      0.351517     2.578161    45.140534     0.059161
C     12.756639     2.732688    45.222999    -0.150092
C     12.115636     2.328749     0.586419     0.083205
C     12.136314     5.381335    39.757389     0.104631
C     12.833835     4.814736    40.852344    -0.141447
C      0.381844     4.595145    40.737809     0.069675
C      1.022847     5.018061    39.652017    -0.133674
C      0.329461     5.568394    38.607458     0.081689
C      6.382455     2.326038    41.282995     0.107983
C      5.099071     2.816729    41.415856    -0.129069
C      4.415336     2.692023    42.588694     0.054007
C      5.041174     2.060360    43.665323    -0.137669
C      6.379698     1.618467    43.523300     0.068032
C      1.104178     3.041742    43.921882     0.379273
C      1.102800     3.971615    41.924391     0.378671
C      2.983074     3.079696    42.753625     0.379753
C      0.674086     6.164814    11.833756     0.108191
C      0.197125     6.267832    10.514313    -0.150267
C      0.035841     7.555557    10.001196     0.051365
C      0.315677     8.642668    10.780034    -0.147551
C      0.832614     8.455609    11.998687     0.093583
C     12.405121    12.649526     6.125332     0.106327
C     12.643602    11.440420     6.821705    -0.149816
C     12.737340    10.277401     6.107006     0.053329
C     12.631195    10.364153     4.750912    -0.145808
C     12.403743    11.551571     4.109516     0.097628
C     12.191454     4.318623     3.834632     0.080906
C     12.378930     5.489775     4.448539    -0.156580
C     12.723555     5.440977     5.832122     0.056280
C     12.840728     4.204761     6.464355    -0.149782
C     12.573298     3.114939     5.685517     0.119246
C     13.405913     7.704662     8.562637     0.377801
C     12.933087     8.938167     6.780472     0.380960
C     12.941358     6.688037     6.597216     0.359659
C     13.517571    11.936533    24.409699     0.084282
C     12.773181    11.608502    23.296419    -0.151032
C     13.433483    10.976839    22.233534     0.059161
C      1.028361    10.822312    22.315999    -0.150092
C      1.669363    11.226251    23.493419     0.083205
C      1.648686     8.173665    16.850389     0.104631
C      0.951165     8.740264    17.945344    -0.141447
C     13.403156     8.959855    17.830809     0.069675
C     12.762153     8.536939    16.745017    -0.133674
C     13.455538     7.986606    15.700458     0.081688
C      7.402545    11.228962    18.375995     0.107983
C      8.685928    10.738271    18.508856    -0.129069
C      9.369664    10.862977    19.681694     0.054007
C      8.743825    11.494640    20.758323    -0.137669
C      7.405302    11.936533    20.616300     0.068032
C     12.680821    10.513258    21.014882     0.379273
C     12.682200     9.583385    19.017391     0.378671
C     10.801926    10.475304    19.846625     0.379753
C      7.566586     7.390186    11.833756     0.108191
C      7.089625     7.287168    10.514313    -0.150267
C      6.928341     5.999443    10.001196     0.051365
C      7.208176     4.912332    10.780034    -0.147551
C      7.725114     5.099391    11.998687     0.093583
C      5.512621     0.905474     6.125332     0.106327
C      5.751102     2.114580     6.821705    -0.149816
C      5.844840     3.277599     6.107006     0.053329
C      5.738696     3.190847     4.750912    -0.145808
C      5.511243     2.003429     4.109516     0.097628
C      5.298954     9.236377     3.834632     0.080906
C      5.486430     8.065225     4.448539    -0.156580
C      5.831055     8.114023     5.832122     0.056280
C      5.948227     9.350239     6.464355    -0.149782
C      5.680798    10.440061     5.685517     0.119246
C      6.513412     5.850338     8.562637     0.377801
C      6.040587     4.616833     6.780472     0.380960
C      6.048858     6.866963     6.597216     0.359659
C      6.625071     1.618467    24.409699     0.084282
C      5.880681     1.946498    23.296419    -0.151032
C      6.540982     2.578161    22.233534     0.059161
C      7.920861     2.732688    22.315999    -0.150092
C      8.561863     2.328749    23.493419     0.083205
C      8.541186     5.381335    16.850389     0.104631
C      7.843665     4.814736    17.945344    -0.141447
C      6.510656     4.595145    17.830809     0.069675
C      5.869653     5.018061    16.745017    -0.133674
C      6.563038     5.568394    15.700458     0.081688
C      0.510045     2.326038    18.375995     0.107983
C      1.793428     2.816729    18.508856    -0.129069
C      2.477164     2.692023    19.681694     0.054007
C      1.851325     2.060360    20.758323    -0.137669
C      0.512802     1.618467    20.616300     0.068032
C      5.788321     3.041742    21.014882     0.379273
C      5.789700     3.971615    19.017391     0.378671
C      3.909426     3.079696    19.846625     0.379753
C      6.218413     6.164814    34.740756     0.108191
C      6.695374     6.267832    33.421313    -0.150267
C      6.856659     7.555557    32.908196     0.051365
C      6.576823     8.642668    33.687034    -0.147551
C      6.059886     8.455609    34.905687     0.093583
C      8.272378    12.649526    29.032332     0.106327
C      8.033898    11.440420    29.728705    -0.149816
C      7.940160    10.277401    29.014006     0.053329
C      8.046304    10.364153    27.657912    -0.145808
C      8.273757    11.551571    27.016516     0.097628
C      8.486046     4.318623    26.741632     0.080906
C      8.298570     5.489775    27.355539    -0.156580
C      7.953945     5.440977    28.739122     0.056280
C      7.836772     4.204761    29.371355    -0.149782
C      8.104201     3.114939    28.592517     0.119246
C      7.271587     7.704662    31.469637     0.377801
C      7.744413     8.938167    29.687472     0.380960
C      7.736142     6.688037    29.504216     0.359659
C      7.159929    11.936533     1.502699     0.084282
C      7.904319    11.608502     0.389419    -0.151032
C      7.244017    10.976839    45.140534     0.059161
C      5.864139    10.822312    45.222999    -0.150092
C      5.223136    11.226251     0.586419     0.083205
C      5.243814     8.173665    39.757389     0.104631
C      5.941335     8.740264    40.852344    -0.141447
C      7.274344     8.959855    40.737809     0.069675
C      7.915347     8.536939    39.652017    -0.133674
C      7.221962     7.986606    38.607458     0.081688
C     13.274955    11.228962    41.282995     0.107983
C     11.991571    10.738271    41.415856    -0.129069
C     11.307835    10.862977    42.588694     0.054007
C     11.933675    11.494640    43.665323    -0.137669
C     13.272198    11.936533    43.523300     0.068032
C      7.996678    10.513258    43.921882     0.379273
C      7.995300     9.583385    41.924391     0.378671
C      9.875574    10.475304    42.753625     0.379753
C      0.674086    19.719814    11.073244     0.108191
C      0.197125    19.822832    12.392687    -0.150267
C      0.035841    21.110557    12.905804     0.051365
C      0.315677    22.197668    12.126966    -0.147552
C      0.832614    22.010609    10.908313     0.093583
C     12.405121    26.204526    16.781668     0.106327
C     12.643602    24.995420    16.085295    -0.149816
C     12.737340    23.832401    16.799994     0.053329
C     12.631195    23.919153    18.156088    -0.145808
C     12.403743    25.106571    18.797484     0.097628
C     12.191454    17.873623    19.072368     0.080906
C     12.378930    19.044775    18.458461    -0.156580
C     12.723555    18.995977    17.074878     0.056280
C     12.840728    17.759761    16.442645    -0.149783
C     12.573298    16.669939    17.221483     0.119246
C     13.405913    21.259662    14.344363     0.377801
C     12.933087    22.493167    16.126528     0.380960
C     12.941358    20.243037    16.309784     0.359659
C     13.517571    25.491533    44.311301     0.084282
C     12.773181    25.163502    45.424581    -0.151032
C     13.433483    24.531839     0.673466     0.059161
C      1.028361    24.377312     0.591001    -0.150092
C      1.669363    24.781251    45.227581     0.083204
C      1.648686    21.728665     6.056611     0.104631
C      0.951165    22.295264     4.961656    -0.141447
C     13.403156    22.514855     5.076191     0.069675
C     12.762153    22.091939     6.161983    -0.133674
C     13.455538    21.541606     7.206542     0.081688
C      7.402545    24.783962     4.531005     0.107983
C      8.685928    24.293271     4.398144    -0.129069
C      9.369664    24.417977     3.225306     0.054007
C      8.743825    25.049640     2.148677    -0.137669
C      7.405302    25.491533     2.290700     0.068032
C     12.680821    24.068258     1.892118     0.379273
C     12.682200    23.138385     3.889609     0.378671
C     10.801926    24.030304     3.060375     0.379753
C     13.110913    20.945186    33.980244     0.108191
C     13.587874    20.842168    35.299687    -0.150267
C     -0.035841    19.554443    35.812804     0.051365
C     13.469324    18.467332    35.033966    -0.147551
C     12.952386    18.654391    33.815313     0.093583
C      1.379878    14.460474    39.688668     0.106327
C      1.141398    15.669580    38.992295    -0.149816
C      1.047660    16.832599    39.706994     0.053329
C      1.153804    16.745847    41.063088    -0.145808
C      1.381257    15.558429    41.704484     0.097628
C      1.593546    22.791377    41.979368     0.080906
C      1.406070    21.620225    41.365461    -0.156580
C      1.061445    21.669023    39.981878     0.056280
C      0.944272    22.905239    39.349645    -0.149782
C      1.211701    23.995061    40.128483     0.119246
C      0.379087    19.405338    37.251363     0.377801
C      0.851913    18.171833    39.033528     0.380960
C      0.843642    20.421963    39.216784     0.359659
C      0.267429    15.173467    21.404301     0.084282
C      1.011819    15.501498    22.517581    -0.151032
C      0.351517    16.133161    23.580466     0.059161
C     12.756639    16.287688    23.498001    -0.150092
C     12.115636    15.883749    22.320581     0.083205
C     12.136314    18.936335    28.963611     0.104631
C     12.833835    18.369736    27.868656    -0.141447
C      0.381844    18.150145    27.983191     0.069675
C      1.022847    18.573061    29.068983    -0.133674
C      0.329461    19.123394    30.113542     0.081688
C      6.382455    15.881038    27.438005     0.107983
C      5.099071    16.371729    27.305144    -0.129069
C      4.415336    16.247023    26.132306     0.054007
C      5.041174    15.615360    25.055677    -0.137669
C      6.379698    15.173467    25.197700     0.068032
C      1.104178    16.596742    24.799118     0.379273
C      1.102800    17.526615    26.796609     0.378671
C      2.983074    16.634696    25.967375     0.379753
I      4.524237    17.991280    31.125115    -0.467683
I      2.636657    21.936599    31.839356    -0.479634
I     10.147276     2.309501    40.374962    -0.455550
I      9.793140     0.233146    44.294350    -0.438704
I      7.629308    13.105245    41.200530    -0.439104
I     11.409155    15.057436    42.842962    -0.460391
I      9.260763    22.673720     8.218115    -0.467683
I     11.148343    18.728401     8.932356    -0.479634
I      3.637724    11.245499    17.467962    -0.455549
I      3.991860    13.321854    21.387350    -0.438704
I      6.155692     0.449755    18.293530    -0.439104
I      2.375845    25.607564    19.935962    -0.460391
I     11.416737     9.118720    37.595885    -0.467683
I      9.529157     5.173401    36.881644    -0.479635
I      3.254776    24.800499    28.346038    -0.455549
I      2.900640    26.876854    24.426650    -0.438704
I      0.736808    14.004755    27.520470    -0.439104
I      4.516655    12.052564    25.878038    -0.460391
I      2.368263     4.436280    14.688885    -0.467683
I      4.255843     8.381599    13.974644    -0.479634
I     10.530224    15.864501     5.439038    -0.455550
I     10.884360    13.788146     1.519650    -0.438704
I     13.048192    26.660245     4.613470    -0.439104
I      9.268345     1.502436     2.971038    -0.460391
I      9.260763     9.118720    14.688885    -0.467683
I     11.148343     5.173401    13.974644    -0.479634
I      3.637724    24.800499     5.439038    -0.455549
I      3.991860    26.876854     1.519650    -0.438704
I      6.155692    14.004755     4.613470    -0.439104
I      2.375845    12.052564     2.971038    -0.460391
I      4.524237     4.436280    37.595885    -0.467683
I      2.636657     8.381599    36.881644    -0.479634
I     10.147276    15.864501    28.346038    -0.455549
I      9.793140    13.788146    24.426650    -0.438703
I      7.629308    26.660245    27.520470    -0.439104
I     11.409155     1.502436    25.878038    -0.460391
I      2.368263    17.991280     8.218115    -0.467683
I      4.255843    21.936599     8.932356    -0.479634
I     10.530224     2.309501    17.467962    -0.455549
I     10.884360     0.233146    21.387350    -0.438704
I     13.048192    13.105245    18.293530    -0.439104
I      9.268345    15.057436    19.935962    -0.460391
I     11.416737    22.673720    31.125115    -0.467683
I      9.529157    18.728401    31.839356    -0.479634
I      3.254776    11.245499    40.374962    -0.455549
I      2.900640    13.321854    44.294350    -0.438704
I      0.736808     0.449755    41.200530    -0.439104
I      4.516655    25.607564    42.842962    -0.460391
N      5.904115    20.768971    33.242638    -0.161579
N      8.382658    26.242480    40.998949    -0.157981
N      8.414364    16.659095    41.387909    -0.154547
N      7.431493    22.490456    37.746155    -0.381330
N      7.947052    21.435877    39.821529    -0.390919
N      7.398409    20.118331    37.911085    -0.388828
N      5.843462    25.337006    21.294347    -0.166942
N      5.861382    21.395212    30.063147    -0.168485
N      0.111658    25.366827    26.462166    -0.176416
N      7.293643    23.431173    25.719980    -0.378642
N      9.296604    23.404063    26.989027    -0.375689
N      9.256627    24.369179    24.835769    -0.382168
N      7.880884    19.896029    10.335638    -0.161579
N      5.402341    14.422520    18.091949    -0.157980
N      5.370636    24.005905    18.480909    -0.154547
N      6.353506    18.174544    14.839155    -0.381330
N      5.837947    19.229123    16.914529    -0.390919
N      6.386590    20.546669    15.004085    -0.388828
N      7.941538    15.327994    44.201347    -0.166942
N      7.923618    19.269788     7.156147    -0.168485
N     13.673341    15.298173     3.555166    -0.176417
N      6.491356    17.233827     2.812980    -0.378642
N      4.488396    17.260937     4.082027    -0.375689
N      4.528372    16.295821     1.928769    -0.382168
N     12.796615     6.341029    35.478362    -0.161579
N      1.490158     0.867520    27.722051    -0.157980
N      1.521864    10.450905    27.333091    -0.154547
N      0.538993     4.619544    30.974845    -0.381330
N      1.054553     5.674123    28.899471    -0.390919
N      0.505910     6.991669    30.809915    -0.388828
N     12.735962     1.772994     1.612653    -0.166942
N     12.753882     5.714788    38.657853    -0.168485
N      7.004158     1.743173    42.258834    -0.176417
N      0.401143     3.678827    43.001020    -0.378642
N      2.404104     3.705937    41.731973    -0.375689
N      2.364127     2.740821    43.885231    -0.382168
N      0.988384     7.213971    12.571362    -0.161579
N     12.294842    12.687480     4.815051    -0.157981
N     12.263136     3.104095     4.426091    -0.154547
N     13.246006     8.935456     8.067845    -0.381330
N     12.730447     7.880877     5.992471    -0.390919
N     13.279090     6.563331     7.902915    -0.388828
N      1.049038    11.782006    24.519653    -0.166942
N      1.031118     7.840212    15.750853    -0.168485
N      6.780841    11.811827    19.351834    -0.176416
N     13.383857     9.876173    20.094020    -0.378642
N     11.380896     9.849063    18.824973    -0.375689
N     11.420872    10.814179    20.978231    -0.382168
N      7.880884     6.341029    12.571362    -0.161579
N      5.402341     0.867520     4.815051    -0.157981
N      5.370636    10.450905     4.426091    -0.154547
N      6.353506     4.619544     8.067845    -0.381330
N      5.837947     5.674123     5.992471    -0.390919
N      6.386590     6.991669     7.902915    -0.388828
N      7.941538     1.772994    24.519653    -0.166942
N      7.923618     5.714788    15.750853    -0.168485
N     13.673341     1.743173    19.351834    -0.176416
N      6.491356     3.678827    20.094020    -0.378642
N      4.488396     3.705937    18.824973    -0.375689
N      4.528372     2.740821    20.978231    -0.382168
N      5.904115     7.213971    35.478362    -0.161579
N      8.382658    12.687480    27.722051    -0.157980
N      8.414364     3.104095    27.333091    -0.154547
N      7.431493     8.935456    30.974845    -0.381330
N      7.947052     7.880877    28.899471    -0.390919
N      7.398409     6.563331    30.809915    -0.388828
N      5.843462    11.782006     1.612653    -0.166942
N      5.861382     7.840212    38.657853    -0.168485
N      0.111658    11.811827    42.258834    -0.176416
N      7.293643     9.876173    43.001020    -0.378642
N      9.296604     9.849063    41.731973    -0.375689
N      9.256627    10.814179    43.885231    -0.382168
N      0.988384    20.768971    10.335638    -0.161579
N     12.294842    26.242480    18.091949    -0.157980
N     12.263136    16.659095    18.480909    -0.154547
N     13.246006    22.490456    14.839155    -0.381330
N     12.730447    21.435877    16.914529    -0.390919
N     13.279090    20.118331    15.004085    -0.388828
N      1.049038    25.337006    44.201347    -0.166942
N      1.031118    21.395212     7.156147    -0.168485
N      6.780841    25.366827     3.555166    -0.176416
N     13.383857    23.431173     2.812980    -0.378642
N     11.380896    23.404063     4.082027    -0.375689
N     11.420872    24.369179     1.928769    -0.382168
N     12.796615    19.896029    33.242638    -0.161579
N      1.490158    14.422520    40.998949    -0.157981
N      1.521864    24.005905    41.387909    -0.154547
N      0.538993    18.174544    37.746155    -0.381330
N      1.054553    19.229123    39.821529    -0.390919
N      0.505910    20.546669    37.911085    -0.388828
N     12.735962    15.327994    21.294347    -0.166942
N     12.753882    19.269788    30.063147    -0.168485
N      7.004158    15.298173    26.462166    -0.176416
N      0.401143    17.233827    25.719980    -0.378642
N      2.404104    17.260937    26.989027    -0.375689
N      2.364127    16.295821    24.835769    -0.382168

The following XYZ coordinates are in angstroms. Other properties are in atomic units.
The sperically averaged electron density of each atom fit to a function of the form exp(a - br)
eigen_1, eigen_2 and eigen_3 are the three eigenvalues of traceless quadrupole moment tensor
  atom number  atomic symbol              X              Y              Z     net charge C6 coefficient C8 coefficient C10 coefficient fluctuating dipole atomic polarizability isotropic forcefield polarizability              a              b squared Pearson coefficient          <r^3>          <r^4>         wp_QDO          m_QDO          q_QDO       dipole_x       dipole_y       dipole_z         dipole            Qxy            Qxz            Qyz     Q(x^2-y^2)  Q(3z^2 - R^2)        eigen_1        eigen_2        eigen_3 static polarizability      alpha(xx)      alpha(xy)      alpha(xz)      alpha(yy)      alpha(yz)      alpha(zz) atomic spin moment
            1             Zn       4.763820      20.510342      31.550269       0.467199     139.063640 0.32805303E+04  0.12073942E+06                                21.901939                           18.697888       0.308664       1.852967                    0.998490      59.558287     177.812860       0.416417       0.399643      -1.138312      -0.002126      -0.008799      -0.008790       0.012618      -0.020841       0.034278      -0.004563      -0.001303       0.006656      -0.038400      -0.003786       0.042185             26.322402      24.414198       2.587090       0.714605      19.671622      -1.938345      34.881386           0.000002
            2             Zn       8.865409       0.886768      42.006398       0.450191     140.184913 0.32657857E+04  0.12018163E+06                                22.095436                           18.689351       0.303742       1.848859                    0.998342      60.099828     180.005615       0.414977       0.401081      -1.136153       0.004617      -0.003677       0.018903       0.019803       0.006105       0.003616      -0.010068      -0.002373       0.076683      -0.020905      -0.007307       0.028212             26.473355      32.330628      -0.236309       0.770735      26.822292       2.703950      20.267146           0.000003
            3             Zn       8.907729      14.938423      42.423306       0.448152     132.923951 0.33192592E+04  0.12261057E+06                                21.291479                           18.822915       0.309005       1.847910                    0.998648      60.271049     180.686092       0.414243       0.400280      -1.137053       0.012161      -0.014350       0.011610       0.022104      -0.007673       0.012814      -0.018790      -0.020097       0.045281      -0.022105      -0.010891       0.032996             24.233172      22.276973      -2.380824      -2.414366      26.404393      -4.464971      24.018150           0.000002
            4             Zn       9.021180      20.154658       8.643269       0.467199     139.063631 0.32805308E+04  0.12073945E+06                                21.901939                           18.697891       0.308664       1.852967                    0.998490      59.558288     177.812870       0.416417       0.399643      -1.138312       0.002126       0.008799      -0.008790       0.012618      -0.020841      -0.034277       0.004563      -0.001303       0.006655      -0.038400      -0.003786       0.042185             26.322399      24.414203       2.587091      -0.714602      19.671623       1.938344      34.881371           0.000002
            5             Zn       4.919591      12.668232      19.099398       0.450189     140.184966 0.32657863E+04  0.12018167E+06                                22.095448                           18.689359       0.303740       1.848858                    0.998342      60.099830     180.005678       0.414976       0.401081      -1.136153      -0.004617       0.003677       0.018903       0.019803       0.006105      -0.003616       0.010068      -0.002374       0.076682      -0.020904      -0.007307       0.028211             26.473374      32.330655      -0.236322      -0.770731      26.822308      -2.703952      20.267158           0.000003
            6             Zn       4.877271      25.726577      19.516306       0.448152     132.923936 0.33192590E+04  0.12261056E+06                                21.291476                           18.822913       0.309006       1.847910                    0.998648      60.271048     180.686078       0.414243       0.400280      -1.137053      -0.012161       0.014350       0.011610       0.022104      -0.007673      -0.012814       0.018790      -0.020097       0.045281      -0.022105      -0.010891       0.032996             24.233169      22.276969      -2.380822       2.414366      26.404390       4.464973      24.018147           0.000002
            7             Zn      11.656320       6.599658      37.170731       0.467200     139.063631 0.32805301E+04  0.12073941E+06                                21.901937                           18.697887       0.308665       1.852967                    0.998490      59.558286     177.812850       0.416417       0.399643      -1.138312      -0.002126       0.008799       0.008790       0.012618       0.020841      -0.034277      -0.004563      -0.001303       0.006655      -0.038400      -0.003786       0.042185             26.322400      24.414197      -2.587091      -0.714604      19.671620      -1.938345      34.881382           0.000002
            8             Zn       1.972909      26.223232      26.714602       0.450188     140.184955 0.32657870E+04  0.12018170E+06                                22.095448                           18.689362       0.303739       1.848858                    0.998342      60.099829     180.005679       0.414976       0.401081      -1.136153       0.004617       0.003677      -0.018903       0.019803      -0.006105      -0.003616      -0.010068      -0.002374       0.076682      -0.020904      -0.007307       0.028211             26.473371      32.330649       0.236309      -0.770735      26.822305       2.703950      20.267159           0.000003
            9             Zn       2.015229      12.171577      26.297694       0.448152     132.923953 0.33192592E+04  0.12261057E+06                                21.291478                           18.822915       0.309006       1.847910                    0.998648      60.271050     180.686090       0.414243       0.400280      -1.137053       0.012161       0.014350      -0.011610       0.022104       0.007673      -0.012815      -0.018790      -0.020097       0.045281      -0.022105      -0.010891       0.032996             24.233171      22.276972       2.380824       2.414367      26.404393      -4.464972      24.018149           0.000002
           10             Zn       2.128680       6.955342      14.263731       0.467199     139.063623 0.32805305E+04  0.12073943E+06                                21.901938                           18.697889       0.308664       1.852967                    0.998490      59.558285     177.812856       0.416417       0.399643      -1.138312       0.002126      -0.008799       0.008790       0.012618       0.020841       0.034278       0.004563      -0.001303       0.006656      -0.038400      -0.003785       0.042185             26.322398      24.414202      -2.587090       0.714603      19.671622       1.938344      34.881372           0.000002
           11             Zn      11.812091      14.441768       3.807602       0.450191     140.184928 0.32657852E+04  0.12018161E+06                                22.095438                           18.689350       0.303742       1.848859                    0.998342      60.099827     180.005621       0.414977       0.401081      -1.136153      -0.004617      -0.003677      -0.018903       0.019803      -0.006105       0.003616       0.010068      -0.002373       0.076683      -0.020904      -0.007307       0.028211             26.473361      32.330640       0.236321       0.770732      26.822296      -2.703951      20.267147           0.000003
           12             Zn      11.769771       1.383423       3.390694       0.448152     132.923946 0.33192592E+04  0.12261057E+06                                21.291478                           18.822915       0.309006       1.847910                    0.998648      60.271050     180.686091       0.414243       0.400280      -1.137053      -0.012161      -0.014350      -0.011610       0.022104       0.007673       0.012814       0.018790      -0.020097       0.045281      -0.022105      -0.010891       0.032996             24.233171      22.276971       2.380823      -2.414366      26.404392       4.464972      24.018149           0.000002
           13             Zn       9.021180       6.599658      14.263731       0.467199     139.063648 0.32805313E+04  0.12073947E+06                                21.901941                           18.697892       0.308664       1.852967                    0.998490      59.558292     177.812885       0.416417       0.399643      -1.138312       0.002126       0.008799       0.008790       0.012618      -0.020841       0.034278      -0.004563      -0.001303       0.006656      -0.038400      -0.003786       0.042185             26.322401      24.414205       2.587091       0.714602      19.671625      -1.938345      34.881374           0.000002
           14             Zn       4.919591      26.223232       3.807602       0.450189     140.184951 0.32657858E+04  0.12018164E+06                                22.095444                           18.689355       0.303741       1.848858                    0.998342      60.099829     180.005654       0.414976       0.401081      -1.136153      -0.004617       0.003677      -0.018903       0.019803       0.006105       0.003616      -0.010068      -0.002373       0.076683      -0.020904      -0.007307       0.028211             26.473369      32.330649      -0.236323       0.770731      26.822304       2.703952      20.267153           0.000003
           15             Zn       4.877271      12.171577       3.390694       0.448152     132.923948 0.33192594E+04  0.12261058E+06                                21.291478                           18.822915       0.309005       1.847910                    0.998648      60.271051     180.686096       0.414243       0.400280      -1.137053      -0.012161       0.014350      -0.011610       0.022105      -0.007673       0.012814      -0.018790      -0.020097       0.045281      -0.022105      -0.010891       0.032996             24.233171      22.276972      -2.380823      -2.414366      26.404392      -4.464972      24.018149           0.000002
           16             Zn       4.763820       6.955342      37.170731       0.467199     139.063634 0.32805301E+04  0.12073942E+06                                21.901938                           18.697888       0.308665       1.852967                    0.998490      59.558286     177.812856       0.416417       0.399643      -1.138312      -0.002126      -0.008799       0.008790       0.012618      -0.020841      -0.034277       0.004563      -0.001303       0.006656      -0.038400      -0.003786       0.042185             26.322401      24.414198       2.587090      -0.714604      19.671621       1.938345      34.881385           0.000002
           17             Zn       8.865409      14.441768      26.714602       0.450187     140.184961 0.32657875E+04  0.12018173E+06                                22.095452                           18.689365       0.303738       1.848858                    0.998342      60.099830     180.005702       0.414976       0.401081      -1.136152       0.004618      -0.003677      -0.018903       0.019803       0.006105      -0.003616       0.010068      -0.002374       0.076682      -0.020904      -0.007307       0.028211             26.473373      32.330650      -0.236307      -0.770736      26.822308      -2.703948      20.267162           0.000003
           18             Zn       8.907729       1.383423      26.297694       0.448152     132.923957 0.33192594E+04  0.12261058E+06                                21.291479                           18.822915       0.309005       1.847910                    0.998648      60.271051     180.686096       0.414243       0.400280      -1.137053       0.012161      -0.014350      -0.011610       0.022105      -0.007673      -0.012814       0.018790      -0.020097       0.045281      -0.022105      -0.010891       0.032996             24.233172      22.276973      -2.380824       2.414367      26.404392       4.464971      24.018151           0.000002
           19             Zn       2.128680      20.510342       8.643269       0.467199     139.063624 0.32805305E+04  0.12073944E+06                                21.901938                           18.697889       0.308665       1.852967                    0.998490      59.558286     177.812856       0.416417       0.399643      -1.138312       0.002126      -0.008799      -0.008790       0.012618       0.020841      -0.034277      -0.004563      -0.001303       0.006655      -0.038400      -0.003786       0.042185             26.322398      24.414201      -2.587090      -0.714602      19.671622      -1.938345      34.881371           0.000002
           20             Zn      11.812091       0.886768      19.099398       0.450189     140.184940 0.32657857E+04  0.12018164E+06                                22.095443                           18.689355       0.303740       1.848858                    0.998342      60.099826     180.005645       0.414976       0.401081      -1.136153      -0.004617      -0.003677       0.018903       0.019803      -0.006105      -0.003616      -0.010068      -0.002374       0.076682      -0.020904      -0.007307       0.028211             26.473367      32.330648       0.236320      -0.770732      26.822301       2.703951      20.267152           0.000003
           21             Zn      11.769771      14.938423      19.516306       0.448152     132.923953 0.33192594E+04  0.12261058E+06                                21.291478                           18.822915       0.309006       1.847910                    0.998648      60.271052     180.686096       0.414243       0.400280      -1.137053      -0.012161      -0.014350       0.011610       0.022104       0.007673      -0.012814      -0.018790      -0.020097       0.045281      -0.022105      -0.010891       0.032996             24.233171      22.276971       2.380823       2.414366      26.404393      -4.464973      24.018149           0.000002
           22             Zn      11.656320      20.154658      31.550269       0.467199     139.063628 0.32805301E+04  0.12073941E+06                                21.901938                           18.697887       0.308665       1.852967                    0.998490      59.558285     177.812851       0.416417       0.399643      -1.138312      -0.002126       0.008799      -0.008790       0.012618       0.020841       0.034278       0.004563      -0.001303       0.006656      -0.038400      -0.003786       0.042186             26.322400      24.414197      -2.587090       0.714604      19.671621       1.938345      34.881381           0.000002
           23             Zn       1.972909      12.668232      42.006398       0.450190     140.184934 0.32657863E+04  0.12018166E+06                                22.095441                           18.689355       0.303741       1.848859                    0.998342      60.099829     180.005642       0.414976       0.401081      -1.136153       0.004617       0.003677       0.018903       0.019803      -0.006105       0.003616       0.010068      -0.002373       0.076683      -0.020904      -0.007307       0.028211             26.473362      32.330638       0.236310       0.770734      26.822297      -2.703950      20.267152           0.000003
           24             Zn       2.015229      25.726577      42.423306       0.448152     132.923967 0.33192597E+04  0.12261059E+06                                21.291480                           18.822916       0.309005       1.847910                    0.998648      60.271054     180.686108       0.414243       0.400280      -1.137053       0.012161       0.014350       0.011610       0.022104       0.007673       0.012814       0.018790      -0.020097       0.045281      -0.022105      -0.010891       0.032996             24.233173      22.276974       2.380824      -2.414367      26.404395       4.464971      24.018151           0.000002
           25              H       6.117783      18.852294      33.599988       0.092904       1.671795 0.13057231E+02  0.14558204E+03                                 2.377507                            2.149918      -1.421697       2.193006                    0.992228       4.104121      12.437286       0.413833       1.327468      -0.699115       0.001650      -0.046938      -0.013041       0.048744      -0.008241       0.001999      -0.008981      -0.030496       0.006754      -0.018462      -0.002312       0.020774              2.486184       1.867874       0.207133       0.202645       3.073698       0.724714       2.516981          -0.000001
           26              H       6.899392      19.052908      35.821967       0.134281       1.206296 0.88590325E+01  0.88284223E+02                                 1.805340                            1.692264      -1.099261       2.359734                    0.998155       3.357758       9.151103       0.507024       1.212219      -0.726194       0.008691      -0.036847       0.014619       0.040582      -0.001010       0.002800      -0.002638      -0.035472      -0.040188      -0.015324      -0.009334       0.024657              1.850148       1.479375      -0.150363       0.215041       1.975085      -0.396534       2.095983          -0.000000
           27              H       6.747757      23.073321      35.359245       0.135008       1.185329 0.86397590E+01  0.84948029E+02                                 1.737738                            1.635636      -1.091218       2.367995                    0.997723       3.235027       8.554115       0.536478       1.161189      -0.739344       0.008100       0.036544       0.005659       0.037856       0.000150       0.003439      -0.006069      -0.032407      -0.032885      -0.014866      -0.007916       0.022783              1.762811       1.404408       0.151248       0.153859       2.092400       0.315996       1.791625          -0.000001
           28              H       5.785564      22.772400      33.320522       0.101369       1.601946 0.12174774E+02  0.13164660E+03                                 2.239029                            2.028513      -0.988264       2.408862                    0.997464       3.584375      10.247361       0.446922       1.267436      -0.716611      -0.011113       0.046013      -0.020688       0.051660       0.001596       0.006064      -0.000584      -0.044962       0.006014      -0.024914       0.003371       0.021543              2.361496       1.869473      -0.351246       0.377778       2.560762      -0.718595       2.654254          -0.000001
           29              H       8.355088      27.015115      39.198458       0.096416       1.584689 0.11981486E+02  0.12961182E+03                                 2.231562                            2.014725      -1.213617       2.292146                    0.995773       3.789551      10.994092       0.445677       1.270434      -0.713024       0.000932       0.038402      -0.030473       0.049033      -0.004898       0.003735      -0.005388      -0.016802       0.060355      -0.019911      -0.002035       0.021946              2.341866       1.725627       0.178722      -0.087558       3.229751      -0.528238       2.070218          -0.000001
           30              H       7.941538      24.992709      38.048527       0.132087       1.191550 0.86995451E+01  0.85533035E+02                                 1.728298                            1.629675      -1.105224       2.359272                    0.997578       3.244393       8.529644       0.544167       1.144819      -0.743277      -0.003747       0.005203      -0.039300       0.039820      -0.001439       0.000059      -0.013509      -0.013053       0.042116      -0.013838      -0.008290       0.022129              1.752224       1.360962       0.046383       0.094524       1.596990       0.115024       2.298720          -0.000000
           31              H       7.959459      23.127541      41.580786       0.118800       1.298615 0.98874338E+01  0.10136252E+03                                 1.902032                            1.792186      -1.102765       2.347436                    0.997628       3.515621       9.745226       0.490454       1.218187      -0.724681      -0.005132      -0.026999       0.027204       0.038670       0.004083       0.003701      -0.013233      -0.007004       0.056123      -0.017541      -0.007025       0.024565              1.925850       1.485562       0.100543      -0.022292       2.455598      -0.238071       1.836389          -0.000001
           32              H       8.353710      25.125548      42.652834       0.091837       1.599750 0.12130929E+02  0.13196035E+03                                 2.241594                            2.020835      -1.404754       2.196171                    0.992979       4.008796      11.756750       0.446024       1.262405      -0.712398      -0.002101      -0.008951       0.046793       0.047688      -0.000442      -0.004909      -0.014298      -0.029904       0.016765      -0.019184      -0.004539       0.023723              2.355014       1.785502       0.051588       0.241414       1.923264       0.337550       3.356277          -0.000002
           33              H       8.687307      17.895311      42.909392       0.092456       1.413041 0.10495209E+02  0.10938785E+03                                 2.036843                            1.860625      -0.990251       2.401627                    0.996993       3.603914      10.126673       0.475084       1.236966      -0.720740       0.008445       0.008295       0.046618       0.048097       0.001492       0.005531       0.009909      -0.030646       0.036649      -0.022317       0.000952       0.021366              2.127764       1.570632      -0.026602       0.234302       1.762736      -0.342120       3.049925          -0.000001
           34              H       8.388172      19.868919      41.828182       0.141332       1.119432 0.80824099E+01  0.78009724E+02                                 1.654779                            1.567884      -1.065907       2.382601                    0.998032       3.172062       8.260226       0.556391       1.140560      -0.744040       0.005661       0.031132       0.025281       0.040502       0.002133       0.006340       0.014005      -0.011790       0.039609      -0.014162      -0.008918       0.023080              1.666275       1.307417       0.038437       0.054941       2.143253       0.201031       1.548155          -0.000001
           35              H       7.587264      17.681142      38.437946       0.144201       1.077602 0.76150543E+01  0.72471130E+02                                 1.619123                            1.525976      -1.018539       2.409037                    0.998555       3.115698       8.077829       0.561255       1.146710      -0.742440      -0.010447      -0.010961      -0.037780       0.040701       0.003193       0.006304       0.014244      -0.010560       0.033215      -0.012591      -0.009633       0.022224              1.647220       1.335625      -0.029262       0.234416       1.460001      -0.101589       2.146034          -0.000000
           36              H       8.057333      15.824107      39.697831       0.082873       1.793612 0.14188105E+02  0.16038856E+03                                 2.441327                            2.205875      -1.293198       2.246547                    0.994360       4.030522      12.022046       0.421297       1.286082      -0.709599      -0.001294      -0.035328      -0.028297       0.045282      -0.003737       0.006729       0.006200      -0.004821       0.059684      -0.016581      -0.005644       0.022224              2.520817       1.783172       0.016801       0.046818       3.590995       0.463501       2.188283          -0.000001
           37              H       7.623105      25.857518      20.662114       0.081542       1.590469 0.12660487E+02  0.14044350E+03                                 2.296150                            2.111064      -1.547208       2.122598                    0.991083       4.322512      13.178867       0.418284       1.320029      -0.698255       0.025983       0.015110      -0.031869       0.043807       0.001801      -0.003315       0.000925       0.017974       0.008970      -0.010778       0.001461       0.009317              2.367450       2.195185       0.266363      -0.470728       2.018839      -0.465127       2.888326          -0.000001
           38              H       8.832050      25.358694      22.563395       0.127491       1.276234 0.96993557E+01  0.10090445E+03                                 1.993564                            1.856584      -1.608853       2.112939                    0.991654       4.014955      11.947795       0.441795       1.332655      -0.694924       0.034543       0.012578       0.003167       0.036898       0.005996      -0.001781       0.001596       0.008383      -0.018547      -0.007674      -0.002776       0.010450              2.062900       2.751413       0.206459       0.145001       1.639666      -0.066402       1.797622          -0.000001
           39              H       5.369257      24.008616      24.217280       0.137535       1.355558 0.10389218E+02  0.10902621E+03                                 2.042769                            1.903631      -1.334624       2.260359                    0.994337       3.664333      10.653047       0.446215       1.308018      -0.704113      -0.025374      -0.012480       0.029794       0.041076       0.014243      -0.007250      -0.003918       0.014901      -0.005648      -0.015148      -0.004951       0.020098              2.096082       2.051317       0.165455      -0.312167       1.777774      -0.407733       2.459156          -0.000000
           40              H       4.284378      24.648412      22.256441       0.083676       1.818137 0.14351233E+02  0.16363326E+03                                 2.491235                            2.235593      -1.514690       2.138438                    0.991527       4.292587      13.102177       0.411335       1.305953      -0.702840      -0.045052      -0.007149       0.005721       0.045973       0.008449      -0.006229      -0.012652       0.003540      -0.000387      -0.013903      -0.004382       0.018285              2.647025       3.874332       0.133974       0.285585       1.909299       0.047140       2.157445          -0.000001
           41              H       4.307812      21.584982      28.894890       0.094723       1.508153 0.11161373E+02  0.11947066E+03                                 2.206494                            1.976579      -1.258658       2.274489                    0.993544       3.904720      11.535026       0.435934       1.312629      -0.702180      -0.048949      -0.004749      -0.008907       0.049979       0.008081       0.009642      -0.001458       0.018871       0.010649      -0.015557      -0.001016       0.016573              2.365895       3.436588       0.340663       0.015668       1.826988      -0.084436       1.834109          -0.000001
           42              H       5.483673      22.517566      27.066911       0.125367       1.395799 0.10587408E+02  0.11090325E+03                                 2.019256                            1.870108      -1.395712       2.214382                    0.994372       3.708627      10.543914       0.472037       1.238725      -0.718451      -0.022257       0.007760      -0.030875       0.038844       0.005054       0.015369       0.002582       0.014067       0.005634      -0.012120      -0.008443       0.020563              2.097042       2.025686      -0.061844       0.321163       1.739463      -0.391102       2.525978          -0.000001
           43              H       8.860998      22.170558      29.114797       0.120040       1.279566 0.95307507E+01  0.99051609E+02                                 2.020626                            1.856333      -1.596327       2.112527                    0.991631       4.118471      12.386009       0.434666       1.355863      -0.689591       0.032991       0.000619       0.001100       0.033015      -0.005108       0.004322       0.001201       0.011051      -0.009780      -0.007809      -0.002339       0.010148              2.114899       2.891637       0.099376       0.000149       1.641075      -0.183841       1.811986          -0.000001
           44              H       7.693408      21.254240      30.887799       0.091156       1.363733 0.99248169E+01  0.10420330E+03                                 2.117847                            1.899947      -1.484783       2.159954                    0.991210       4.171021      12.610548       0.427716       1.363929      -0.688529       0.027848      -0.013668       0.034521       0.046411       0.002276       0.002830      -0.007203       0.020378       0.016700      -0.015851       0.006000       0.009851              2.289512       2.051225      -0.218870       0.477835       1.786252      -0.546484       3.031061          -0.000001
           45              H      13.717453      24.689077      28.271819       0.092918       1.404299 0.10476607E+02  0.11074198E+03                                 2.120751                            1.926546      -1.265990       2.267416                    0.993741       3.958518      11.745759       0.436159       1.328524      -0.697781       0.015881      -0.007883       0.042398       0.045956       0.007193      -0.000222      -0.004598       0.000658       0.035659      -0.013552       0.000351       0.013201              2.225750       2.274104       0.021892       0.703290       1.764406      -0.139432       2.638739          -0.000001
           46              H      11.576643      23.864933      28.042749       0.121693       1.194055 0.88661718E+01  0.90514984E+02                                 1.934735                            1.795199      -1.556635       2.137027                    0.991939       4.005178      11.947063       0.440151       1.363076      -0.688522      -0.015107      -0.013912       0.029298       0.035779       0.000554      -0.001772      -0.002043       0.001521       0.031059      -0.006257      -0.004567       0.010824              2.002664       1.994517       0.307237      -0.271774       1.841159      -0.461926       2.172317          -0.000001
           47              H      11.467741      25.182479      24.235606       0.123860       1.361663 0.10441793E+02  0.11044190E+03                                 2.077416                            1.924739      -1.529828       2.152154                    0.992157       3.988185      11.893518       0.435259       1.330454      -0.696520      -0.016483       0.009504      -0.033147       0.038219      -0.000184       0.001189      -0.002829      -0.005757       0.030836      -0.008095      -0.002868       0.010963              2.150688       2.294850       0.023157       0.482562       1.657601      -0.149889       2.499613          -0.000001
           48              H      13.740888      25.865651      24.460095       0.102631       1.442988 0.10792601E+02  0.11532808E+03                                 2.180344                            1.970696      -1.449400       2.183799                    0.991771       4.078323      12.304350       0.424769       1.349411      -0.692683       0.014312       0.016904      -0.043432       0.048753       0.002223       0.004614      -0.004341       0.007728       0.049174      -0.013656      -0.004201       0.017857              2.307460       2.461790       0.415601      -0.641040       1.920728      -0.407016       2.539862          -0.000001
           49              H       7.667217      21.812706      10.692988       0.092905       1.671795 0.13057230E+02  0.14558203E+03                                 2.377507                            2.149918      -1.421698       2.193005                    0.992228       4.104120      12.437284       0.413833       1.327468      -0.699114      -0.001650       0.046938      -0.013041       0.048744      -0.008241      -0.001999       0.008981      -0.030496       0.006754      -0.018462      -0.002312       0.020774              2.486184       1.867874       0.207134      -0.202646       3.073698      -0.724714       2.516981          -0.000001
           50              H       6.885607      21.612092      12.914967       0.134281       1.206296 0.88590304E+01  0.88284189E+02                                 1.805339                            1.692263      -1.099261       2.359735                    0.998155       3.357758       9.151100       0.507024       1.212218      -0.726194      -0.008691       0.036847       0.014619       0.040582      -0.001010      -0.002800       0.002638      -0.035472      -0.040188      -0.015324      -0.009334       0.024658              1.850147       1.479375      -0.150363      -0.215041       1.975084       0.396534       2.095982          -0.000000
           51              H       7.037242      17.591679      12.452245       0.135008       1.185329 0.86397583E+01  0.84948024E+02                                 1.737738                            1.635636      -1.091218       2.367995                    0.997723       3.235027       8.554116       0.536477       1.161189      -0.739343      -0.008100      -0.036544       0.005659       0.037856       0.000150      -0.003439       0.006069      -0.032407      -0.032885      -0.014866      -0.007916       0.022783              1.762811       1.404408       0.151248      -0.153859       2.092401      -0.315996       1.791626          -0.000001
           52              H       7.999436      17.892600      10.413522       0.101369       1.601946 0.12174778E+02  0.13164667E+03                                 2.239030                            2.028514      -0.988265       2.408862                    0.997464       3.584375      10.247364       0.446921       1.267437      -0.716610       0.011113      -0.046013      -0.020688       0.051660       0.001596      -0.006064       0.000584      -0.044962       0.006014      -0.024914       0.003371       0.021543              2.361498       1.869474      -0.351247      -0.377779       2.560763       0.718595       2.654255          -0.000001
           53              H       5.429912      13.649885      16.291458       0.096416       1.584689 0.11981488E+02  0.12961184E+03                                 2.231563                            2.014726      -1.213617       2.292146                    0.995773       3.789551      10.994095       0.445677       1.270435      -0.713024      -0.000932      -0.038402      -0.030473       0.049033      -0.004898      -0.003735       0.005388      -0.016802       0.060355      -0.019911      -0.002035       0.021946              2.341866       1.725628       0.178721       0.087558       3.229752       0.528239       2.070219          -0.000002
           54              H       5.843462      15.672291      15.141527       0.132087       1.191550 0.86995466E+01  0.85533058E+02                                 1.728299                            1.629676      -1.105225       2.359272                    0.997578       3.244393       8.529646       0.544166       1.144820      -0.743277       0.003747      -0.005203      -0.039300       0.039820      -0.001439      -0.000059       0.013509      -0.013053       0.042116      -0.013838      -0.008290       0.022129              1.752225       1.360963       0.046383      -0.094524       1.596990      -0.115024       2.298721          -0.000001
           55              H       5.825541      17.537459      18.673786       0.118800       1.298614 0.98874302E+01  0.10136248E+03                                 1.902032                            1.792186      -1.102765       2.347436                    0.997628       3.515620       9.745225       0.490454       1.218187      -0.724681       0.005132       0.026999       0.027204       0.038670       0.004083      -0.003701       0.013233      -0.007004       0.056123      -0.017541      -0.007025       0.024565              1.925850       1.485562       0.100543       0.022292       2.455598       0.238071       1.836390          -0.000001
           56              H       5.431290      15.539452      19.745834       0.091837       1.599751 0.12130938E+02  0.13196048E+03                                 2.241595                            2.020836      -1.404754       2.196171                    0.992979       4.008797      11.756756       0.446023       1.262406      -0.712398       0.002101       0.008951       0.046793       0.047687      -0.000442       0.004909       0.014298      -0.029904       0.016765      -0.019184      -0.004539       0.023723              2.355016       1.785503       0.051588      -0.241414       1.923265      -0.337550       3.356280          -0.000002
           57              H       5.097693      22.769689      20.002392       0.092456       1.413041 0.10495211E+02  0.10938787E+03                                 2.036843                            1.860625      -0.990251       2.401627                    0.996993       3.603914      10.126674       0.475084       1.236967      -0.720740      -0.008445      -0.008295       0.046618       0.048097       0.001492      -0.005531      -0.009909      -0.030646       0.036649      -0.022317       0.000952       0.021366              2.127765       1.570632      -0.026602      -0.234303       1.762736       0.342120       3.049926          -0.000001
           58              H       5.396827      20.796081      18.921182       0.141332       1.119432 0.80824105E+01  0.78009732E+02                                 1.654779                            1.567884      -1.065907       2.382600                    0.998032       3.172062       8.260226       0.556391       1.140560      -0.744040      -0.005661      -0.031132       0.025281       0.040502       0.002133      -0.006340      -0.014005      -0.011790       0.039609      -0.014162      -0.008918       0.023080              1.666275       1.307417       0.038437      -0.054941       2.143252      -0.201031       1.548155          -0.000001
           59              H       6.197736      22.983858      15.530946       0.144201       1.077602 0.76150576E+01  0.72471165E+02                                 1.619123                            1.525976      -1.018539       2.409037                    0.998555       3.115699       8.077830       0.561256       1.146709      -0.742440       0.010447       0.010961      -0.037780       0.040701       0.003193      -0.006304      -0.014244      -0.010560       0.033215      -0.012591      -0.009633       0.022224              1.647220       1.335625      -0.029262      -0.234416       1.460000       0.101588       2.146033          -0.000000
           60              H       5.727667      24.840893      16.790831       0.082873       1.793612 0.14188102E+02  0.16038851E+03                                 2.441327                            2.205874      -1.293198       2.246547                    0.994360       4.030522      12.022045       0.421297       1.286081      -0.709599       0.001294       0.035328      -0.028297       0.045282      -0.003737      -0.006729      -0.006200      -0.004821       0.059685      -0.016581      -0.005644       0.022225              2.520816       1.783172       0.016802      -0.046819       3.590994      -0.463501       2.188283          -0.000001
           61              H       6.161895      14.807482      43.569114       0.081542       1.590469 0.12660482E+02  0.14044345E+03                                 2.296150                            2.111064      -1.547208       2.122598                    0.991083       4.322511      13.178866       0.418284       1.320030      -0.698254      -0.025983      -0.015110      -0.031869       0.043807       0.001801       0.003315      -0.000925       0.017974       0.008970      -0.010778       0.001461       0.009317              2.367450       2.195185       0.266363       0.470728       2.018839       0.465127       2.888327          -0.000001
           62              H       4.952951      15.306306      45.470395       0.127491       1.276233 0.96993441E+01  0.10090430E+03                                 1.993563                            1.856583      -1.608853       2.112939                    0.991654       4.014954      11.947790       0.441795       1.332655      -0.694924      -0.034543      -0.012578       0.003167       0.036898       0.005996       0.001781      -0.001596       0.008383      -0.018547      -0.007674      -0.002776       0.010450              2.062899       2.751411       0.206459      -0.145001       1.639665       0.066402       1.797621          -0.000001
           63              H       8.415743      16.656384       1.310280       0.137535       1.355558 0.10389213E+02  0.10902615E+03                                 2.042769                            1.903630      -1.334624       2.260359                    0.994337       3.664332      10.653044       0.446215       1.308018      -0.704113       0.025374       0.012480       0.029794       0.041076       0.014243       0.007250       0.003918       0.014901      -0.005648      -0.015148      -0.004951       0.020098              2.096082       2.051317       0.165455       0.312167       1.777773       0.407733       2.459156          -0.000000
           64              H       9.500622      16.016588      45.163441       0.083676       1.818139 0.14351254E+02  0.16363353E+03                                 2.491236                            2.235594      -1.514691       2.138438                    0.991527       4.292588      13.102177       0.411336       1.305952      -0.702840       0.045052       0.007149       0.005721       0.045973       0.008449       0.006229       0.012652       0.003540      -0.000387      -0.013903      -0.004382       0.018285              2.647026       3.874332       0.133974      -0.285585       1.909299      -0.047140       2.157445          -0.000001
           65              H       9.477187      19.080018       5.987890       0.094723       1.508152 0.11161367E+02  0.11947058E+03                                 2.206493                            1.976578      -1.258658       2.274489                    0.993544       3.904721      11.535028       0.435934       1.312628      -0.702180       0.048949       0.004749      -0.008907       0.049979       0.008081      -0.009642       0.001458       0.018871       0.010649      -0.015557      -0.001016       0.016573              2.365894       3.436587       0.340663      -0.015668       1.826987       0.084436       1.834109          -0.000001
           66              H       8.301327      18.147434       4.159911       0.125367       1.395799 0.10587405E+02  0.11090322E+03                                 2.019257                            1.870108      -1.395712       2.214382                    0.994372       3.708626      10.543913       0.472037       1.238726      -0.718451       0.022257      -0.007760      -0.030875       0.038844       0.005054      -0.015369      -0.002582       0.014067       0.005634      -0.012120      -0.008443       0.020563              2.097043       2.025686      -0.061844      -0.321163       1.739463       0.391102       2.525979          -0.000001
           67              H       4.924002      18.494442       6.207797       0.120040       1.279567 0.95307615E+01  0.99051742E+02                                 2.020627                            1.856333      -1.596328       2.112527                    0.991631       4.118473      12.386014       0.434666       1.355862      -0.689591      -0.032991      -0.000619       0.001100       0.033015      -0.005108      -0.004322      -0.001201       0.011051      -0.009780      -0.007809      -0.002339       0.010148              2.114900       2.891638       0.099376      -0.000149       1.641076       0.183841       1.811987          -0.000001
           68              H       6.091591      19.410760       7.980799       0.091156       1.363734 0.99248263E+01  0.10420342E+03                                 2.117848                            1.899948      -1.484783       2.159954                    0.991210       4.171022      12.610553       0.427716       1.363930      -0.688529      -0.027847       0.013668       0.034521       0.046411       0.002276      -0.002830       0.007203       0.020378       0.016700      -0.015851       0.006000       0.009851              2.289514       2.051226      -0.218870      -0.477836       1.786253       0.546484       3.031062          -0.000001
           69              H       0.067546      15.975923       5.364819       0.092918       1.404300 0.10476617E+02  0.11074212E+03                                 2.120752                            1.926547      -1.265991       2.267416                    0.993741       3.958519      11.745763       0.436159       1.328524      -0.697781      -0.015881       0.007883       0.042398       0.045956       0.007193       0.000222       0.004598       0.000658       0.035659      -0.013552       0.000351       0.013201              2.225751       2.274106       0.021892      -0.703291       1.764407       0.139432       2.638740          -0.000001
           70              H       2.208357      16.800067       5.135749       0.121693       1.194056 0.88661776E+01  0.90515054E+02                                 1.934736                            1.795199      -1.556635       2.137027                    0.991939       4.005178      11.947062       0.440151       1.363076      -0.688522       0.015107       0.013912       0.029298       0.035779       0.000554       0.001772       0.002043       0.001521       0.031059      -0.006257      -0.004567       0.010824              2.002665       1.994518       0.307238       0.271775       1.841160       0.461926       2.172317          -0.000001
           71              H       2.317258      15.482521       1.328606       0.123860       1.361663 0.10441785E+02  0.11044180E+03                                 2.077415                            1.924738      -1.529828       2.152154                    0.992157       3.988184      11.893516       0.435259       1.330454      -0.696519       0.016483      -0.009504      -0.033147       0.038219      -0.000184      -0.001189       0.002829      -0.005757       0.030836      -0.008095      -0.002868       0.010963              2.150688       2.294849       0.023157      -0.482562       1.657601       0.149889       2.499613          -0.000001
           72              H       0.044112      14.799349       1.553095       0.102631       1.442987 0.10792590E+02  0.11532793E+03                                 2.180343                            1.970695      -1.449399       2.183800                    0.991771       4.078321      12.304343       0.424769       1.349411      -0.692683      -0.014312      -0.016904      -0.043432       0.048753       0.002223      -0.004614       0.004341       0.007727       0.049174      -0.013656      -0.004202       0.017857              2.307459       2.461789       0.415600       0.641039       1.920727       0.407015       2.539860          -0.000001
           73              H      13.010283       8.257706      35.121012       0.092904       1.671795 0.13057230E+02  0.14558202E+03                                 2.377506                            2.149918      -1.421697       2.193005                    0.992228       4.104121      12.437285       0.413833       1.327468      -0.699115       0.001650       0.046938       0.013041       0.048744       0.008241      -0.001999      -0.008981      -0.030496       0.006754      -0.018462      -0.002312       0.020774              2.486184       1.867873      -0.207133      -0.202645       3.073697       0.724714       2.516980          -0.000001
           74              H       0.006892       8.057092      32.899033       0.134281       1.206297 0.88590434E+01  0.88284357E+02                                 1.805341                            1.692264      -1.099262       2.359734                    0.998155       3.357760       9.151109       0.507024       1.212218      -0.726194       0.008691       0.036847      -0.014619       0.040582       0.001010      -0.002800      -0.002638      -0.035472      -0.040188      -0.015324      -0.009334       0.024658              1.850149       1.479376       0.150363      -0.215042       1.975086      -0.396535       2.095984          -0.000001
           75              H      13.640258       4.036679      33.361755       0.135008       1.185330 0.86397688E+01  0.84948152E+02                                 1.737739                            1.635637      -1.091219       2.367995                    0.997723       3.235029       8.554122       0.536477       1.161189      -0.739344       0.008100      -0.036544      -0.005659       0.037856      -0.000150      -0.003439      -0.006069      -0.032407      -0.032885      -0.014866      -0.007916       0.022783              1.762812       1.404408      -0.151249      -0.153859       2.092402       0.315997       1.791626          -0.000001
           76              H      12.678064       4.337600      35.400478       0.101369       1.601946 0.12174778E+02  0.13164667E+03                                 2.239030                            2.028514      -0.988265       2.408862                    0.997464       3.584375      10.247364       0.446921       1.267437      -0.716610      -0.011113      -0.046013       0.020688       0.051660      -0.001596      -0.006064      -0.000584      -0.044962       0.006014      -0.024914       0.003371       0.021543              2.361497       1.869474       0.351247      -0.377779       2.560763      -0.718595       2.654255          -0.000001
           77              H       1.462588       0.094885      29.522542       0.096416       1.584690 0.11981501E+02  0.12961203E+03                                 2.231564                            2.014727      -1.213618       2.292146                    0.995773       3.789553      10.994102       0.445677       1.270435      -0.713024       0.000932      -0.038402       0.030473       0.049033       0.004898      -0.003735      -0.005388      -0.016802       0.060355      -0.019911      -0.002035       0.021946              2.341868       1.725629      -0.178722       0.087558       3.229754      -0.528239       2.070220          -0.000002
           78              H       1.049038       2.117291      30.672473       0.132087       1.191551 0.86995534E+01  0.85533146E+02                                 1.728300                            1.629677      -1.105225       2.359272                    0.997578       3.244394       8.529651       0.544166       1.144820      -0.743277      -0.003747      -0.005203       0.039300       0.039820       0.001439      -0.000059      -0.013509      -0.013053       0.042116      -0.013838      -0.008290       0.022129              1.752226       1.360963      -0.046383      -0.094524       1.596991       0.115024       2.298722          -0.000001
           79              H       1.066959       3.982459      27.140214       0.118800       1.298615 0.98874341E+01  0.10136252E+03                                 1.902032                            1.792186      -1.102766       2.347436                    0.997628       3.515621       9.745227       0.490454       1.218187      -0.724681      -0.005132       0.026999      -0.027204       0.038670      -0.004083      -0.003701      -0.013233      -0.007004       0.056123      -0.017541      -0.007025       0.024565              1.925850       1.485562      -0.100543       0.022292       2.455598      -0.238071       1.836390          -0.000001
           80              H       1.461210       1.984452      26.068166       0.091837       1.599751 0.12130932E+02  0.13196039E+03                                 2.241594                            2.020835      -1.404754       2.196171                    0.992979       4.008796      11.756752       0.446023       1.262406      -0.712398      -0.002101       0.008951      -0.046793       0.047687       0.000442       0.004909      -0.014298      -0.029904       0.016765      -0.019184      -0.004539       0.023723              2.355015       1.785502      -0.051588      -0.241414       1.923265       0.337550       3.356279          -0.000002
           81              H       1.794807       9.214689      25.811608       0.092456       1.413041 0.10495211E+02  0.10938788E+03                                 2.036843                            1.860626      -0.990252       2.401627                    0.996993       3.603914      10.126675       0.475084       1.236967      -0.720740       0.008445      -0.008295      -0.046618       0.048097      -0.001492      -0.005531       0.009909      -0.030646       0.036649      -0.022317       0.000952       0.021366              2.127765       1.570632       0.026602      -0.234303       1.762736      -0.342120       3.049926          -0.000001
           82              H       1.495673       7.241081      26.892818       0.141332       1.119433 0.80824215E+01  0.78009864E+02                                 1.654780                            1.567885      -1.065908       2.382600                    0.998032       3.172064       8.260233       0.556391       1.140560      -0.744040       0.005661      -0.031132      -0.025281       0.040502      -0.002133      -0.006340       0.014005      -0.011790       0.039609      -0.014162      -0.008918       0.023080              1.666276       1.307418      -0.038437      -0.054941       2.143254       0.201031       1.548156          -0.000001
           83              H       0.694764       9.428858      30.283054       0.144201       1.077602 0.76150576E+01  0.72471168E+02                                 1.619123                            1.525976      -1.018540       2.409037                    0.998555       3.115699       8.077831       0.561255       1.146710      -0.742440      -0.010447       0.010961       0.037780       0.040701      -0.003193      -0.006304       0.014244      -0.010560       0.033215      -0.012591      -0.009633       0.022224              1.647220       1.335625       0.029262      -0.234416       1.460001      -0.101589       2.146034          -0.000001
           84              H       1.164832      11.285893      29.023169       0.082873       1.793612 0.14188104E+02  0.16038854E+03                                 2.441327                            2.205875      -1.293198       2.246547                    0.994360       4.030522      12.022046       0.421297       1.286082      -0.709599      -0.001294       0.035328       0.028297       0.045282       0.003737      -0.006729       0.006200      -0.004821       0.059685      -0.016581      -0.005644       0.022225              2.520816       1.783172      -0.016802      -0.046819       3.590994       0.463501       2.188283          -0.000001
           85              H       0.730605       1.252482       2.244886       0.081542       1.590468 0.12660480E+02  0.14044341E+03                                 2.296149                            2.111063      -1.547208       2.122598                    0.991083       4.322511      13.178863       0.418284       1.320029      -0.698255       0.025983      -0.015110       0.031869       0.043807      -0.001801       0.003315       0.000925       0.017974       0.008970      -0.010778       0.001461       0.009317              2.367449       2.195184      -0.266363       0.470727       2.018839      -0.465126       2.888325          -0.000001
           86              H       1.939549       1.751306       0.343605       0.127491       1.276233 0.96993523E+01  0.10090440E+03                                 1.993564                            1.856584      -1.608853       2.112939                    0.991654       4.014956      11.947798       0.441795       1.332655      -0.694924       0.034543      -0.012578      -0.003167       0.036898      -0.005996       0.001781       0.001596       0.008383      -0.018546      -0.007674      -0.002776       0.010450              2.062900       2.751412      -0.206459      -0.145001       1.639665      -0.066402       1.797621          -0.000001
           87              H      12.261757       3.101384      44.503720       0.137535       1.355558 0.10389213E+02  0.10902615E+03                                 2.042769                            1.903631      -1.334624       2.260359                    0.994337       3.664332      10.653045       0.446215       1.308019      -0.704113      -0.025374       0.012480      -0.029794       0.041076      -0.014243       0.007250      -0.003918       0.014901      -0.005648      -0.015148      -0.004951       0.020098              2.096082       2.051317      -0.165455       0.312167       1.777773      -0.407733       2.459156          -0.000000
           88              H      11.176878       2.461588       0.650559       0.083676       1.818137 0.14351233E+02  0.16363326E+03                                 2.491235                            2.235593      -1.514690       2.138438                    0.991527       4.292587      13.102176       0.411336       1.305953      -0.702840      -0.045052       0.007149      -0.005721       0.045973      -0.008449       0.006229      -0.012652       0.003540      -0.000387      -0.013903      -0.004382       0.018285              2.647025       3.874331      -0.133974      -0.285585       1.909299       0.047140       2.157445          -0.000001
           89              H      11.200312       5.525018      39.826110       0.094723       1.508153 0.11161373E+02  0.11947066E+03                                 2.206494                            1.976579      -1.258658       2.274489                    0.993544       3.904720      11.535025       0.435934       1.312629      -0.702180      -0.048949       0.004749       0.008907       0.049979      -0.008081      -0.009642      -0.001458       0.018871       0.010649      -0.015557      -0.001016       0.016573              2.365895       3.436588      -0.340663      -0.015669       1.826987      -0.084436       1.834109          -0.000001
           90              H      12.376173       4.592434      41.654089       0.125367       1.395798 0.10587397E+02  0.11090312E+03                                 2.019256                            1.870107      -1.395712       2.214382                    0.994372       3.708625      10.543908       0.472037       1.238726      -0.718451      -0.022257      -0.007760       0.030875       0.038844      -0.005054      -0.015369       0.002582       0.014067       0.005634      -0.012120      -0.008443       0.020563              2.097041       2.025685       0.061844      -0.321163       1.739462      -0.391102       2.525977          -0.000001
           91              H       1.968498       4.939442      39.606203       0.120040       1.279566 0.95307555E+01  0.99051669E+02                                 2.020627                            1.856333      -1.596328       2.112527                    0.991631       4.118472      12.386012       0.434666       1.355863      -0.689591       0.032991      -0.000619      -0.001100       0.033015       0.005108      -0.004322       0.001201       0.011051      -0.009780      -0.007809      -0.002339       0.010148              2.114900       2.891637      -0.099376      -0.000149       1.641075      -0.183841       1.811987          -0.000001
           92              H       0.800908       5.855760      37.833201       0.091156       1.363734 0.99248258E+01  0.10420341E+03                                 2.117848                            1.899948      -1.484783       2.159954                    0.991210       4.171022      12.610552       0.427716       1.363929      -0.688529       0.027847       0.013668      -0.034521       0.046411      -0.002276      -0.002830      -0.007203       0.020378       0.016700      -0.015851       0.006000       0.009851              2.289513       2.051226       0.218870      -0.477836       1.786252      -0.546484       3.031061          -0.000001
           93              H       6.824953       2.420923      40.449181       0.092918       1.404300 0.10476612E+02  0.11074204E+03                                 2.120751                            1.926546      -1.265991       2.267416                    0.993741       3.958519      11.745761       0.436159       1.328524      -0.697782       0.015881       0.007883      -0.042398       0.045956      -0.007193       0.000222      -0.004598       0.000658       0.035659      -0.013552       0.000351       0.013201              2.225750       2.274104      -0.021892      -0.703290       1.764407      -0.139432       2.638740          -0.000001
           94              H       4.684143       3.245067      40.678251       0.121693       1.194055 0.88661736E+01  0.90515002E+02                                 1.934735                            1.795199      -1.556635       2.137027                    0.991939       4.005178      11.947061       0.440151       1.363076      -0.688522      -0.015107       0.013912      -0.029298       0.035779      -0.000554       0.001772      -0.002043       0.001521       0.031059      -0.006257      -0.004567       0.010824              2.002664       1.994517      -0.307238       0.271774       1.841159      -0.461926       2.172317          -0.000001
           95              H       4.575241       1.927521      44.485394       0.123860       1.361664 0.10441795E+02  0.11044192E+03                                 2.077416                            1.924739      -1.529829       2.152154                    0.992157       3.988186      11.893521       0.435259       1.330453      -0.696520      -0.016483      -0.009504       0.033147       0.038219       0.000184      -0.001189      -0.002829      -0.005757       0.030836      -0.008095      -0.002868       0.010963              2.150688       2.294849      -0.023157      -0.482562       1.657601      -0.149890       2.499614          -0.000001
           96              H       6.848388       1.244349      44.260905       0.102631       1.442987 0.10792594E+02  0.11532799E+03                                 2.180344                            1.970695      -1.449399       2.183800                    0.991771       4.078322      12.304347       0.424769       1.349411      -0.692683       0.014312      -0.016904       0.043432       0.048753      -0.002223      -0.004614      -0.004341       0.007728       0.049174      -0.013656      -0.004201       0.017857              2.307459       2.461789      -0.415600       0.641039       1.920727      -0.407016       2.539861          -0.000001
           97              H       0.774717       5.297294      12.214012       0.092904       1.671795 0.13057229E+02  0.14558202E+03                                 2.377507                            2.149919      -1.421697       2.193006                    0.992228       4.104120      12.437285       0.413833       1.327469      -0.699114      -0.001650      -0.046938       0.013041       0.048744       0.008241       0.001999       0.008981      -0.030496       0.006754      -0.018462      -0.002312       0.020774              2.486185       1.867874      -0.207135       0.202646       3.073699      -0.724714       2.516981          -0.000001
           98              H      -0.006893       5.497908       9.992033       0.134281       1.206296 0.88590323E+01  0.88284218E+02                                 1.805340                            1.692263      -1.099261       2.359735                    0.998155       3.357758       9.151102       0.507024       1.212218      -0.726194      -0.008691      -0.036847      -0.014619       0.040582       0.001010       0.002800       0.002638      -0.035472      -0.040187      -0.015324      -0.009334       0.024658              1.850147       1.479375       0.150363       0.215041       1.975085       0.396534       2.095982          -0.000000
           99              H       0.144742       9.518321      10.454755       0.135008       1.185330 0.86397655E+01  0.84948108E+02                                 1.737739                            1.635636      -1.091219       2.367995                    0.997723       3.235028       8.554118       0.536478       1.161189      -0.739344      -0.008100       0.036544      -0.005659       0.037856      -0.000150       0.003439       0.006069      -0.032407      -0.032885      -0.014866      -0.007916       0.022783              1.762812       1.404408      -0.151249       0.153859       2.092401      -0.315997       1.791626          -0.000001
          100              H       1.106935       9.217400      12.493478       0.101369       1.601944 0.12174760E+02  0.13164642E+03                                 2.239028                            2.028512      -0.988264       2.408862                    0.997464       3.584374      10.247357       0.446922       1.267436      -0.716611       0.011113       0.046013       0.020688       0.051660      -0.001596       0.006064       0.000584      -0.044962       0.006014      -0.024914       0.003371       0.021543              2.361495       1.869471       0.351246       0.377778       2.560761       0.718595       2.654253          -0.000001
          101              H      12.322411      13.460115       6.615542       0.096416       1.584689 0.11981488E+02  0.12961185E+03                                 2.231563                            2.014726      -1.213617       2.292146                    0.995773       3.789551      10.994094       0.445677       1.270434      -0.713024      -0.000932       0.038402       0.030473       0.049033       0.004898       0.003735       0.005388      -0.016802       0.060355      -0.019911      -0.002035       0.021946              2.341866       1.725628      -0.178723      -0.087558       3.229752       0.528239       2.070219          -0.000001
          102              H      12.735962      11.437709       7.765473       0.132087       1.191551 0.86995519E+01  0.85533122E+02                                 1.728299                            1.629676      -1.105225       2.359272                    0.997578       3.244394       8.529649       0.544166       1.144820      -0.743277       0.003747       0.005203       0.039300       0.039820       0.001439       0.000059       0.013509      -0.013053       0.042116      -0.013838      -0.008290       0.022129              1.752225       1.360963      -0.046383       0.094524       1.596991      -0.115024       2.298721          -0.000001
          103              H      12.718041       9.572541       4.233214       0.118800       1.298615 0.98874367E+01  0.10136256E+03                                 1.902032                            1.792187      -1.102765       2.347436                    0.997628       3.515621       9.745228       0.490454       1.218187      -0.724681       0.005132      -0.026999      -0.027204       0.038670      -0.004083       0.003701       0.013233      -0.007004       0.056123      -0.017541      -0.007025       0.024565              1.925851       1.485563      -0.100544      -0.022292       2.455599       0.238071       1.836390          -0.000001
          104              H      12.323790      11.570548       3.161166       0.091837       1.599751 0.12130937E+02  0.13196046E+03                                 2.241594                            2.020835      -1.404754       2.196171                    0.992979       4.008797      11.756754       0.446024       1.262405      -0.712398       0.002101      -0.008950      -0.046793       0.047687       0.000442      -0.004909       0.014298      -0.029904       0.016765      -0.019184      -0.004539       0.023723              2.355015       1.785502      -0.051588       0.241414       1.923265      -0.337550       3.356279          -0.000001
          105              H      11.990193       4.340311       2.904608       0.092456       1.413041 0.10495209E+02  0.10938785E+03                                 2.036843                            1.860625      -0.990251       2.401627                    0.996993       3.603914      10.126674       0.475084       1.236967      -0.720740      -0.008445       0.008295      -0.046618       0.048097      -0.001492       0.005531      -0.009909      -0.030646       0.036649      -0.022317       0.000952       0.021366              2.127765       1.570632       0.026602       0.234302       1.762736       0.342120       3.049926          -0.000001
          106              H      12.289327       6.313919       3.985818       0.141332       1.119433 0.80824163E+01  0.78009803E+02                                 1.654780                            1.567885      -1.065907       2.382600                    0.998032       3.172063       8.260230       0.556391       1.140560      -0.744040      -0.005661       0.031132      -0.025281       0.040502      -0.002133       0.006340      -0.014005      -0.011790       0.039609      -0.014162      -0.008918       0.023080              1.666275       1.307417      -0.038437       0.054941       2.143254      -0.201031       1.548155          -0.000001
          107              H      13.090236       4.126142       7.376054       0.144201       1.077602 0.76150520E+01  0.72471099E+02                                 1.619122                            1.525975      -1.018539       2.409037                    0.998555       3.115698       8.077827       0.561256       1.146710      -0.742440       0.010447      -0.010961       0.037780       0.040701      -0.003193       0.006304      -0.014244      -0.010560       0.033215      -0.012591      -0.009633       0.022224              1.647219       1.335625       0.029262       0.234416       1.460000       0.101588       2.146033          -0.000000
          108              H      12.620167       2.269107       6.116169       0.082873       1.793612 0.14188101E+02  0.16038850E+03                                 2.441326                            2.205874      -1.293198       2.246547                    0.994360       4.030522      12.022043       0.421297       1.286081      -0.709600       0.001294      -0.035328       0.028297       0.045282       0.003737       0.006729      -0.006200      -0.004821       0.059685      -0.016581      -0.005644       0.022225              2.520815       1.783171      -0.016802       0.046819       3.590992      -0.463501       2.188282          -0.000001
          109              H      13.054395      12.302518      25.151886       0.081542       1.590469 0.12660481E+02  0.14044343E+03                                 2.296150                            2.111064      -1.547208       2.122598                    0.991083       4.322511      13.178865       0.418284       1.320030      -0.698254      -0.025983       0.015110       0.031869       0.043807      -0.001801      -0.003315      -0.000925       0.017974       0.008970      -0.010778       0.001461       0.009317              2.367450       2.195184      -0.266363      -0.470728       2.018839       0.465126       2.888326          -0.000001
          110              H      11.845450      11.803694      23.250605       0.127491       1.276234 0.96993605E+01  0.10090451E+03                                 1.993565                            1.856584      -1.608854       2.112938                    0.991654       4.014956      11.947798       0.441795       1.332654      -0.694924      -0.034543       0.012578      -0.003167       0.036898      -0.005996      -0.001781      -0.001596       0.008383      -0.018546      -0.007674      -0.002776       0.010450              2.062901       2.751414      -0.206459       0.145001       1.639666       0.066402       1.797622          -0.000001
          111              H       1.523243      10.453616      21.596720       0.137535       1.355559 0.10389218E+02  0.10902621E+03                                 2.042769                            1.903631      -1.334624       2.260359                    0.994337       3.664333      10.653047       0.446215       1.308018      -0.704113       0.025374      -0.012480      -0.029794       0.041076      -0.014243      -0.007250       0.003918       0.014901      -0.005648      -0.015148      -0.004951       0.020098              2.096083       2.051318      -0.165455      -0.312168       1.777774       0.407733       2.459157          -0.000000
          112              H       2.608122      11.093412      23.557559       0.083676       1.818138 0.14351246E+02  0.16363344E+03                                 2.491236                            2.235594      -1.514690       2.138438                    0.991527       4.292587      13.102176       0.411336       1.305953      -0.702840       0.045052      -0.007149      -0.005721       0.045973      -0.008449      -0.006229       0.012652       0.003540      -0.000387      -0.013903      -0.004382       0.018285              2.647026       3.874333      -0.133974       0.285585       1.909299      -0.047140       2.157445          -0.000001
          113              H       2.584687       8.029982      16.919110       0.094723       1.508152 0.11161367E+02  0.11947058E+03                                 2.206493                            1.976578      -1.258658       2.274489                    0.993544       3.904721      11.535028       0.435934       1.312628      -0.702180       0.048949      -0.004749       0.008907       0.049979      -0.008081       0.009642       0.001458       0.018871       0.010650      -0.015557      -0.001016       0.016573              2.365894       3.436587      -0.340663       0.015668       1.826987       0.084436       1.834109          -0.000001
          114              H       1.408827       8.962566      18.747089       0.125367       1.395799 0.10587405E+02  0.11090322E+03                                 2.019256                            1.870108      -1.395712       2.214382                    0.994372       3.708626      10.543912       0.472037       1.238726      -0.718451       0.022257       0.007760       0.030875       0.038844      -0.005054       0.015369      -0.002582       0.014067       0.005634      -0.012120      -0.008443       0.020563              2.097042       2.025686       0.061844       0.321163       1.739463       0.391102       2.525979          -0.000001
          115              H      11.816502       8.615558      16.699203       0.120040       1.279566 0.95307523E+01  0.99051624E+02                                 2.020626                            1.856332      -1.596327       2.112527                    0.991631       4.118471      12.386007       0.434666       1.355862      -0.689591      -0.032991       0.000619      -0.001100       0.033015       0.005108       0.004322      -0.001201       0.011051      -0.009780      -0.007809      -0.002339       0.010148              2.114899       2.891636      -0.099376       0.000149       1.641075       0.183841       1.811986          -0.000001
          116              H      12.984091       7.699240      14.926201       0.091156       1.363734 0.99248306E+01  0.10420348E+03                                 2.117849                            1.899948      -1.484783       2.159954                    0.991210       4.171023      12.610555       0.427716       1.363929      -0.688529      -0.027847      -0.013668      -0.034521       0.046411      -0.002276       0.002830       0.007203       0.020378       0.016700      -0.015851       0.006000       0.009851              2.289514       2.051227       0.218870       0.477836       1.786253       0.546484       3.031062          -0.000001
          117              H       6.960046      11.134077      17.542181       0.092918       1.404300 0.10476612E+02  0.11074204E+03                                 2.120751                            1.926547      -1.265990       2.267416                    0.993741       3.958518      11.745758       0.436159       1.328524      -0.697781      -0.015881      -0.007883      -0.042398       0.045956      -0.007193      -0.000222       0.004598       0.000658       0.035659      -0.013552       0.000351       0.013201              2.225750       2.274105      -0.021892       0.703291       1.764407       0.139432       2.638739          -0.000001
          118              H       9.100857      10.309933      17.771251       0.121693       1.194055 0.88661720E+01  0.90514986E+02                                 1.934736                            1.795199      -1.556634       2.137027                    0.991939       4.005177      11.947060       0.440151       1.363077      -0.688522       0.015107      -0.013912      -0.029298       0.035779      -0.000554      -0.001772       0.002043       0.001521       0.031059      -0.006257      -0.004567       0.010824              2.002665       1.994518      -0.307238      -0.271775       1.841159       0.461926       2.172317          -0.000001
          119              H       9.209758      11.627479      21.578394       0.123860       1.361663 0.10441789E+02  0.11044185E+03                                 2.077416                            1.924739      -1.529829       2.152154                    0.992157       3.988185      11.893521       0.435259       1.330455      -0.696519       0.016483       0.009504       0.033147       0.038219       0.000184       0.001189       0.002829      -0.005757       0.030836      -0.008095      -0.002868       0.010963              2.150688       2.294850      -0.023157       0.482562       1.657601       0.149889       2.499614          -0.000001
          120              H       6.936612      12.310651      21.353905       0.102631       1.442988 0.10792601E+02  0.11532807E+03                                 2.180344                            1.970696      -1.449400       2.183799                    0.991771       4.078323      12.304350       0.424769       1.349411      -0.692683      -0.014312       0.016904       0.043432       0.048753      -0.002223       0.004614       0.004341       0.007728       0.049174      -0.013656      -0.004201       0.017857              2.307460       2.461790      -0.415601      -0.641040       1.920727       0.407016       2.539861          -0.000001
          121              H       7.667217       8.257706      12.214012       0.092905       1.671794 0.13057228E+02  0.14558200E+03                                 2.377506                            2.149918      -1.421697       2.193006                    0.992228       4.104120      12.437284       0.413833       1.327468      -0.699114      -0.001650       0.046938       0.013041       0.048744      -0.008241       0.001999      -0.008981      -0.030496       0.006754      -0.018462      -0.002312       0.020774              2.486184       1.867874       0.207134       0.202646       3.073698       0.724713       2.516980          -0.000001
          122              H       6.885607       8.057092       9.992033       0.134281       1.206296 0.88590304E+01  0.88284190E+02                                 1.805339                            1.692263      -1.099261       2.359735                    0.998155       3.357758       9.151100       0.507024       1.212218      -0.726194      -0.008691       0.036847      -0.014619       0.040582      -0.001010       0.002800      -0.002638      -0.035472      -0.040188      -0.015324      -0.009334       0.024658              1.850147       1.479375      -0.150363       0.215041       1.975084      -0.396534       2.095982          -0.000000
          123              H       7.037242       4.036679      10.454755       0.135008       1.185330 0.86397649E+01  0.84948103E+02                                 1.737739                            1.635636      -1.091219       2.367995                    0.997723       3.235028       8.554119       0.536477       1.161189      -0.739344      -0.008100      -0.036544      -0.005659       0.037856       0.000150       0.003439      -0.006069      -0.032407      -0.032885      -0.014866      -0.007916       0.022783              1.762812       1.404408       0.151249       0.153859       2.092401       0.315997       1.791626          -0.000001
          124              H       7.999436       4.337600      12.493478       0.101369       1.601946 0.12174775E+02  0.13164662E+03                                 2.239030                            2.028514      -0.988264       2.408862                    0.997464       3.584375      10.247362       0.446921       1.267436      -0.716611       0.011113      -0.046013       0.020688       0.051660       0.001596       0.006064      -0.000584      -0.044962       0.006014      -0.024914       0.003371       0.021543              2.361497       1.869474      -0.351247       0.377778       2.560762      -0.718595       2.654254          -0.000001
          125              H       5.429912       0.094885       6.615542       0.096416       1.584689 0.11981487E+02  0.12961184E+03                                 2.231563                            2.014725      -1.213617       2.292146                    0.995773       3.789551      10.994094       0.445677       1.270434      -0.713024      -0.000932      -0.038402       0.030473       0.049033      -0.004898       0.003735      -0.005388      -0.016802       0.060355      -0.019911      -0.002035       0.021946              2.341866       1.725628       0.178721      -0.087558       3.229752      -0.528239       2.070219          -0.000002
          126              H       5.843462       2.117291       7.765473       0.132087       1.191550 0.86995466E+01  0.85533058E+02                                 1.728299                            1.629676      -1.105224       2.359272                    0.997578       3.244393       8.529646       0.544166       1.144820      -0.743277       0.003747      -0.005203       0.039300       0.039820      -0.001439       0.000059      -0.013509      -0.013053       0.042116      -0.013838      -0.008290       0.022129              1.752225       1.360963       0.046383       0.094524       1.596990       0.115024       2.298721          -0.000001
          127              H       5.825541       3.982459       4.233214       0.118800       1.298615 0.98874341E+01  0.10136252E+03                                 1.902032                            1.792186      -1.102765       2.347436                    0.997628       3.515621       9.745227       0.490454       1.218187      -0.724681       0.005132       0.026999      -0.027204       0.038670       0.004083       0.003701      -0.013233      -0.007004       0.056123      -0.017541      -0.007025       0.024565              1.925850       1.485562       0.100543      -0.022292       2.455598      -0.238071       1.836390          -0.000001
          128              H       5.431290       1.984452       3.161166       0.091837       1.599750 0.12130930E+02  0.13196037E+03                                 2.241594                            2.020835      -1.404754       2.196171                    0.992979       4.008796      11.756751       0.446024       1.262405      -0.712398       0.002101       0.008951      -0.046793       0.047687      -0.000442      -0.004909      -0.014298      -0.029904       0.016765      -0.019184      -0.004539       0.023723              2.355015       1.785502       0.051588       0.241414       1.923264       0.337550       3.356278          -0.000002
          129              H       5.097693       9.214689       2.904608       0.092456       1.413041 0.10495211E+02  0.10938788E+03                                 2.036843                            1.860626      -0.990251       2.401627                    0.996993       3.603914      10.126675       0.475084       1.236967      -0.720740      -0.008445      -0.008295      -0.046618       0.048097       0.001492       0.005531       0.009909      -0.030646       0.036649      -0.022317       0.000952       0.021366              2.127765       1.570632      -0.026602       0.234303       1.762736      -0.342120       3.049926          -0.000001
          130              H       5.396827       7.241081       3.985818       0.141332       1.119432 0.80824130E+01  0.78009766E+02                                 1.654780                            1.567885      -1.065907       2.382600                    0.998032       3.172062       8.260228       0.556391       1.140561      -0.744040      -0.005661      -0.031132      -0.025281       0.040502       0.002133       0.006340       0.014005      -0.011790       0.039609      -0.014162      -0.008918       0.023080              1.666275       1.307417       0.038437       0.054941       2.143254       0.201031       1.548155          -0.000001
          131              H       6.197736       9.428858       7.376054       0.144201       1.077602 0.76150531E+01  0.72471110E+02                                 1.619122                            1.525975      -1.018539       2.409037                    0.998555       3.115698       8.077826       0.561256       1.146709      -0.742440       0.010447       0.010961       0.037780       0.040701       0.003193       0.006304       0.014244      -0.010560       0.033215      -0.012591      -0.009633       0.022224              1.647219       1.335625      -0.029262       0.234416       1.460000      -0.101588       2.146032          -0.000000
          132              H       5.727667      11.285893       6.116169       0.082873       1.793612 0.14188100E+02  0.16038848E+03                                 2.441327                            2.205874      -1.293198       2.246548                    0.994360       4.030521      12.022042       0.421297       1.286082      -0.709599       0.001294       0.035328       0.028297       0.045282      -0.003737       0.006729       0.006200      -0.004821       0.059684      -0.016581      -0.005644       0.022224              2.520816       1.783172       0.016802       0.046819       3.590994       0.463501       2.188283          -0.000001
          133              H       6.161895       1.252482      25.151886       0.081542       1.590468 0.12660481E+02  0.14044342E+03                                 2.296150                            2.111064      -1.547208       2.122598                    0.991083       4.322511      13.178866       0.418284       1.320030      -0.698254      -0.025983      -0.015110       0.031869       0.043807       0.001801      -0.003315       0.000925       0.017974       0.008970      -0.010778       0.001461       0.009317              2.367450       2.195185       0.266363      -0.470728       2.018839      -0.465127       2.888326          -0.000001
          134              H       4.952951       1.751306      23.250605       0.127491       1.276233 0.96993511E+01  0.10090439E+03                                 1.993564                            1.856584      -1.608854       2.112938                    0.991654       4.014956      11.947800       0.441795       1.332655      -0.694924      -0.034543      -0.012578      -0.003167       0.036898       0.005996      -0.001781       0.001596       0.008383      -0.018547      -0.007674      -0.002776       0.010450              2.062900       2.751413       0.206459       0.145001       1.639666      -0.066402       1.797622          -0.000001
          135              H       8.415743       3.101384      21.596720       0.137535       1.355559 0.10389223E+02  0.10902629E+03                                 2.042770                            1.903631      -1.334625       2.260359                    0.994337       3.664334      10.653052       0.446215       1.308019      -0.704113       0.025374       0.012480      -0.029794       0.041076       0.014243      -0.007250      -0.003918       0.014901      -0.005648      -0.015148      -0.004951       0.020098              2.096083       2.051318       0.165455      -0.312168       1.777774      -0.407733       2.459158          -0.000000
          136              H       9.500622       2.461588      23.557559       0.083676       1.818139 0.14351253E+02  0.16363353E+03                                 2.491237                            2.235594      -1.514691       2.138438                    0.991527       4.292588      13.102180       0.411335       1.305953      -0.702840       0.045052       0.007149      -0.005721       0.045973       0.008449      -0.006229      -0.012652       0.003540      -0.000387      -0.013903      -0.004382       0.018285              2.647026       3.874334       0.133974       0.285585       1.909300       0.047140       2.157446          -0.000001
          137              H       9.477187       5.525018      16.919110       0.094723       1.508152 0.11161362E+02  0.11947052E+03                                 2.206493                            1.976578      -1.258658       2.274489                    0.993544       3.904720      11.535026       0.435934       1.312629      -0.702180       0.048949       0.004749       0.008907       0.049979       0.008081       0.009642      -0.001458       0.018871       0.010649      -0.015557      -0.001016       0.016573              2.365894       3.436586       0.340663       0.015668       1.826987      -0.084436       1.834109          -0.000001
          138              H       8.301327       4.592434      18.747089       0.125367       1.395799 0.10587405E+02  0.11090323E+03                                 2.019257                            1.870108      -1.395712       2.214382                    0.994372       3.708626      10.543914       0.472037       1.238726      -0.718451       0.022257      -0.007760       0.030875       0.038844       0.005054       0.015369       0.002582       0.014067       0.005634      -0.012120      -0.008443       0.020563              2.097043       2.025686      -0.061844       0.321163       1.739463      -0.391102       2.525979          -0.000001
          139              H       4.924002       4.939442      16.699203       0.120040       1.279567 0.95307615E+01  0.99051742E+02                                 2.020627                            1.856333      -1.596328       2.112527                    0.991631       4.118473      12.386014       0.434666       1.355862      -0.689591      -0.032991      -0.000619      -0.001100       0.033015      -0.005108       0.004322       0.001201       0.011051      -0.009780      -0.007809      -0.002339       0.010148              2.114900       2.891638       0.099376       0.000149       1.641076      -0.183841       1.811987          -0.000001
          140              H       6.091591       5.855760      14.926201       0.091156       1.363734 0.99248248E+01  0.10420340E+03                                 2.117848                            1.899948      -1.484783       2.159954                    0.991210       4.171022      12.610553       0.427716       1.363930      -0.688529      -0.027847       0.013668      -0.034521       0.046411       0.002276       0.002830      -0.007203       0.020378       0.016700      -0.015851       0.006000       0.009851              2.289514       2.051226      -0.218870       0.477835       1.786253      -0.546484       3.031062          -0.000001
          141              H       0.067546       2.420923      17.542181       0.092918       1.404300 0.10476612E+02  0.11074205E+03                                 2.120751                            1.926546      -1.265990       2.267416                    0.993741       3.958518      11.745757       0.436159       1.328524      -0.697782      -0.015881       0.007883      -0.042398       0.045956       0.007194      -0.000222      -0.004598       0.000658       0.035659      -0.013552       0.000351       0.013201              2.225750       2.274105       0.021892       0.703291       1.764406      -0.139432       2.638739          -0.000001
          142              H       2.208357       3.245067      17.771251       0.121693       1.194055 0.88661736E+01  0.90515002E+02                                 1.934736                            1.795199      -1.556634       2.137027                    0.991939       4.005177      11.947058       0.440151       1.363076      -0.688522       0.015107       0.013912      -0.029298       0.035779       0.000554      -0.001772      -0.002043       0.001521       0.031059      -0.006257      -0.004567       0.010824              2.002665       1.994518       0.307238      -0.271775       1.841159      -0.461926       2.172317          -0.000001
          143              H       2.317258       1.927521      21.578394       0.123860       1.361664 0.10441795E+02  0.11044193E+03                                 2.077416                            1.924739      -1.529829       2.152154                    0.992157       3.988186      11.893521       0.435259       1.330453      -0.696520       0.016483      -0.009504       0.033147       0.038219      -0.000184       0.001189      -0.002829      -0.005757       0.030836      -0.008095      -0.002868       0.010963              2.150688       2.294850       0.023157       0.482562       1.657601      -0.149889       2.499614          -0.000001
          144              H       0.044112       1.244349      21.353905       0.102631       1.442988 0.10792600E+02  0.11532806E+03                                 2.180344                            1.970695      -1.449400       2.183800                    0.991771       4.078323      12.304349       0.424769       1.349411      -0.692684      -0.014312      -0.016904       0.043432       0.048753       0.002223       0.004614      -0.004341       0.007728       0.049174      -0.013656      -0.004201       0.017857              2.307459       2.461790       0.415601      -0.641040       1.920727      -0.407016       2.539861          -0.000001
          145              H       6.117783       5.297294      35.121012       0.092904       1.671795 0.13057235E+02  0.14558210E+03                                 2.377508                            2.149919      -1.421698       2.193005                    0.992228       4.104121      12.437289       0.413833       1.327469      -0.699114       0.001650      -0.046938       0.013041       0.048744      -0.008241      -0.001999       0.008981      -0.030496       0.006754      -0.018462      -0.002312       0.020774              2.486185       1.867874       0.207134      -0.202645       3.073699      -0.724714       2.516982          -0.000001
          146              H       6.899392       5.497908      32.899033       0.134281       1.206297 0.88590377E+01  0.88284284E+02                                 1.805340                            1.692264      -1.099262       2.359734                    0.998155       3.357759       9.151105       0.507024       1.212218      -0.726194       0.008691      -0.036847      -0.014619       0.040582      -0.001010      -0.002800       0.002638      -0.035472      -0.040188      -0.015324      -0.009334       0.024658              1.850148       1.479375      -0.150363      -0.215042       1.975085       0.396534       2.095983          -0.000000
          147              H       6.747757       9.518321      33.361755       0.135008       1.185330 0.86397623E+01  0.84948067E+02                                 1.737738                            1.635636      -1.091219       2.367995                    0.997723       3.235028       8.554117       0.536478       1.161188      -0.739344       0.008100       0.036544      -0.005659       0.037856       0.000150      -0.003439       0.006069      -0.032407      -0.032885      -0.014866      -0.007916       0.022783              1.762811       1.404408       0.151248      -0.153859       2.092400      -0.315996       1.791625          -0.000001
          148              H       5.785564       9.217400      35.400478       0.101369       1.601946 0.12174777E+02  0.13164666E+03                                 2.239030                            2.028514      -0.988265       2.408862                    0.997464       3.584375      10.247363       0.446921       1.267437      -0.716611      -0.011113       0.046013       0.020688       0.051660       0.001596      -0.006064       0.000584      -0.044962       0.006014      -0.024914       0.003371       0.021543              2.361497       1.869474      -0.351247      -0.377779       2.560763       0.718595       2.654255          -0.000001
          149              H       8.355088      13.460115      29.522542       0.096416       1.584690 0.11981495E+02  0.12961194E+03                                 2.231564                            2.014726      -1.213617       2.292146                    0.995773       3.789552      10.994099       0.445676       1.270435      -0.713024       0.000932       0.038402       0.030473       0.049033      -0.004898      -0.003735       0.005388      -0.016802       0.060355      -0.019911      -0.002035       0.021946              2.341867       1.725629       0.178722       0.087558       3.229754       0.528239       2.070220          -0.000002
          150              H       7.941538      11.437709      30.672473       0.132087       1.191550 0.86995459E+01  0.85533047E+02                                 1.728298                            1.629676      -1.105224       2.359272                    0.997578       3.244393       8.529645       0.544166       1.144820      -0.743277      -0.003747       0.005203       0.039300       0.039820      -0.001439      -0.000059       0.013509      -0.013053       0.042116      -0.013838      -0.008290       0.022129              1.752224       1.360963       0.046383      -0.094524       1.596990      -0.115024       2.298720          -0.000001
          151              H       7.959459       9.572541      27.140214       0.118800       1.298615 0.98874380E+01  0.10136258E+03                                 1.902033                            1.792187      -1.102766       2.347436                    0.997628       3.515621       9.745230       0.490454       1.218188      -0.724681      -0.005132      -0.026999      -0.027204       0.038670       0.004083      -0.003701       0.013233      -0.007004       0.056123      -0.017541      -0.007025       0.024565              1.925851       1.485563       0.100543       0.022292       2.455600       0.238072       1.836391          -0.000001
          152              H       8.353710      11.570548      26.068166       0.091837       1.599751 0.12130937E+02  0.13196046E+03                                 2.241595                            2.020836      -1.404754       2.196171                    0.992979       4.008797      11.756755       0.446024       1.262405      -0.712398      -0.002101      -0.008951      -0.046793       0.047687      -0.000442       0.004909       0.014298      -0.029904       0.016765      -0.019184      -0.004539       0.023723              2.355016       1.785503       0.051588      -0.241414       1.923265      -0.337550       3.356279          -0.000002
          153              H       8.687307       4.340311      25.811608       0.092456       1.413041 0.10495213E+02  0.10938790E+03                                 2.036843                            1.860625      -0.990252       2.401626                    0.996993       3.603915      10.126676       0.475084       1.236966      -0.720740       0.008445       0.008295      -0.046618       0.048097       0.001492      -0.005531      -0.009909      -0.030646       0.036649      -0.022317       0.000952       0.021366              2.127765       1.570632      -0.026602      -0.234303       1.762736       0.342120       3.049925          -0.000001
          154              H       8.388172       6.313919      26.892818       0.141332       1.119433 0.80824157E+01  0.78009796E+02                                 1.654780                            1.567885      -1.065908       2.382600                    0.998032       3.172063       8.260230       0.556391       1.140560      -0.744040       0.005661       0.031132      -0.025281       0.040502       0.002133      -0.006340      -0.014005      -0.011790       0.039609      -0.014162      -0.008918       0.023080              1.666275       1.307417       0.038437      -0.054941       2.143254      -0.201031       1.548155          -0.000001
          155              H       7.587264       4.126142      30.283054       0.144201       1.077602 0.76150543E+01  0.72471130E+02                                 1.619123                            1.525976      -1.018539       2.409037                    0.998555       3.115698       8.077829       0.561255       1.146710      -0.742440      -0.010447      -0.010961       0.037780       0.040701       0.003193      -0.006304      -0.014244      -0.010560       0.033215      -0.012591      -0.009633       0.022224              1.647220       1.335625      -0.029262      -0.234416       1.460001       0.101589       2.146034          -0.000000
          156              H       8.057333       2.269107      29.023169       0.082873       1.793613 0.14188113E+02  0.16038867E+03                                 2.441328                            2.205875      -1.293199       2.246547                    0.994360       4.030523      12.022051       0.421297       1.286082      -0.709599      -0.001294      -0.035328       0.028297       0.045282      -0.003737      -0.006729      -0.006200      -0.004821       0.059685      -0.016581      -0.005644       0.022225              2.520818       1.783173       0.016801      -0.046818       3.590996      -0.463502       2.188284          -0.000001
          157              H       7.623105      12.302518       2.244886       0.081542       1.590469 0.12660483E+02  0.14044345E+03                                 2.296150                            2.111064      -1.547208       2.122598                    0.991083       4.322511      13.178865       0.418284       1.320030      -0.698254       0.025983       0.015110       0.031869       0.043807       0.001801       0.003315      -0.000925       0.017974       0.008970      -0.010778       0.001461       0.009317              2.367450       2.195185       0.266363       0.470728       2.018839       0.465127       2.888326          -0.000001
          158              H       8.832050      11.803694       0.343605       0.127491       1.276234 0.96993562E+01  0.10090445E+03                                 1.993564                            1.856584      -1.608853       2.112939                    0.991654       4.014955      11.947792       0.441796       1.332654      -0.694924       0.034543       0.012578      -0.003167       0.036898       0.005996       0.001781      -0.001596       0.008383      -0.018547      -0.007674      -0.002776       0.010450              2.062900       2.751412       0.206459      -0.145001       1.639665       0.066402       1.797621          -0.000001
          159              H       5.369257      10.453616      44.503720       0.137535       1.355558 0.10389219E+02  0.10902623E+03                                 2.042769                            1.903631      -1.334624       2.260359                    0.994337       3.664333      10.653049       0.446215       1.308019      -0.704113      -0.025374      -0.012480      -0.029794       0.041076       0.014243       0.007250       0.003918       0.014901      -0.005648      -0.015148      -0.004951       0.020098              2.096083       2.051318       0.165455       0.312167       1.777774       0.407733       2.459157          -0.000000
          160              H       4.284378      11.093412       0.650559       0.083676       1.818137 0.14351237E+02  0.16363330E+03                                 2.491235                            2.235593      -1.514691       2.138438                    0.991527       4.292588      13.102178       0.411336       1.305952      -0.702840      -0.045052      -0.007149      -0.005721       0.045973       0.008449       0.006229       0.012652       0.003540      -0.000387      -0.013903      -0.004382       0.018285              2.647025       3.874331       0.133974      -0.285585       1.909299      -0.047140       2.157445          -0.000001
          161              H       4.307812       8.029982      39.826110       0.094723       1.508154 0.11161379E+02  0.11947074E+03                                 2.206495                            1.976579      -1.258658       2.274489                    0.993544       3.904721      11.535029       0.435934       1.312629      -0.702180      -0.048949      -0.004749       0.008907       0.049979       0.008081      -0.009642       0.001458       0.018871       0.010649      -0.015557      -0.001016       0.016573              2.365895       3.436589       0.340664      -0.015668       1.826988       0.084436       1.834109          -0.000001
          162              H       5.483673       8.962566      41.654089       0.125367       1.395799 0.10587403E+02  0.11090320E+03                                 2.019256                            1.870108      -1.395712       2.214382                    0.994372       3.708626      10.543912       0.472037       1.238726      -0.718451      -0.022257       0.007760       0.030875       0.038844       0.005054      -0.015369      -0.002582       0.014067       0.005634      -0.012120      -0.008443       0.020563              2.097042       2.025686      -0.061844      -0.321163       1.739463       0.391102       2.525978          -0.000001
          163              H       8.860998       8.615558      39.606203       0.120040       1.279566 0.95307557E+01  0.99051671E+02                                 2.020627                            1.856333      -1.596328       2.112527                    0.991631       4.118472      12.386012       0.434666       1.355863      -0.689591       0.032991       0.000619      -0.001100       0.033015      -0.005108      -0.004322      -0.001201       0.011051      -0.009780      -0.007809      -0.002339       0.010148              2.114900       2.891637       0.099376      -0.000149       1.641075       0.183841       1.811987          -0.000001
          164              H       7.693408       7.699240      37.833201       0.091156       1.363734 0.99248219E+01  0.10420336E+03                                 2.117848                            1.899948      -1.484783       2.159954                    0.991210       4.171022      12.610551       0.427716       1.363929      -0.688529       0.027847      -0.013668      -0.034521       0.046411       0.002276      -0.002830       0.007203       0.020378       0.016700      -0.015851       0.006000       0.009851              2.289513       2.051225      -0.218870      -0.477835       1.786252       0.546484       3.031061          -0.000001
          165              H      13.717453      11.134077      40.449181       0.092918       1.404300 0.10476613E+02  0.11074206E+03                                 2.120752                            1.926547      -1.265991       2.267416                    0.993741       3.958519      11.745762       0.436159       1.328524      -0.697781       0.015881      -0.007883      -0.042398       0.045956       0.007193       0.000222       0.004598       0.000658       0.035659      -0.013552       0.000351       0.013201              2.225750       2.274104       0.021892      -0.703290       1.764407       0.139432       2.638740          -0.000001
          166              H      11.576643      10.309933      40.678251       0.121693       1.194055 0.88661726E+01  0.90514992E+02                                 1.934735                            1.795199      -1.556635       2.137027                    0.991939       4.005178      11.947062       0.440151       1.363076      -0.688522      -0.015107      -0.013912      -0.029298       0.035779       0.000554       0.001772       0.002043       0.001521       0.031059      -0.006257      -0.004567       0.010824              2.002664       1.994517       0.307237       0.271774       1.841159       0.461926       2.172317          -0.000001
          167              H      11.467741      11.627479      44.485394       0.123860       1.361663 0.10441789E+02  0.11044184E+03                                 2.077415                            1.924739      -1.529828       2.152154                    0.992157       3.988184      11.893515       0.435259       1.330454      -0.696520      -0.016483       0.009504       0.033147       0.038219      -0.000184      -0.001189       0.002829      -0.005757       0.030836      -0.008095      -0.002868       0.010963              2.150688       2.294850       0.023157      -0.482562       1.657601       0.149889       2.499612          -0.000001
          168              H      13.740888      12.310651      44.260905       0.102631       1.442988 0.10792601E+02  0.11532807E+03                                 2.180344                            1.970695      -1.449400       2.183800                    0.991771       4.078323      12.304348       0.424769       1.349411      -0.692684       0.014312       0.016904       0.043432       0.048753       0.002223      -0.004614       0.004341       0.007728       0.049174      -0.013656      -0.004202       0.017857              2.307459       2.461790       0.415601       0.641040       1.920727       0.407016       2.539861          -0.000001
          169              H       0.774717      18.852294      10.692988       0.092904       1.671794 0.13057228E+02  0.14558200E+03                                 2.377507                            2.149918      -1.421697       2.193006                    0.992228       4.104120      12.437283       0.413833       1.327468      -0.699114      -0.001650      -0.046938      -0.013041       0.048744       0.008241      -0.001999      -0.008981      -0.030496       0.006754      -0.018462      -0.002312       0.020774              2.486184       1.867874      -0.207134      -0.202646       3.073698       0.724714       2.516981          -0.000001
          170              H      -0.006893      19.052908      12.914967       0.134281       1.206296 0.88590358E+01  0.88284256E+02                                 1.805340                            1.692263      -1.099262       2.359734                    0.998155       3.357759       9.151103       0.507024       1.212218      -0.726194      -0.008691      -0.036847       0.014619       0.040582       0.001010      -0.002800      -0.002638      -0.035472      -0.040188      -0.015324      -0.009334       0.024658              1.850147       1.479375       0.150363      -0.215041       1.975084      -0.396534       2.095982          -0.000000
          171              H       0.144742      23.073321      12.452245       0.135008       1.185329 0.86397590E+01  0.84948029E+02                                 1.737738                            1.635636      -1.091218       2.367995                    0.997723       3.235027       8.554115       0.536478       1.161189      -0.739344      -0.008100       0.036544       0.005659       0.037856      -0.000150      -0.003439      -0.006069      -0.032407      -0.032885      -0.014866      -0.007916       0.022783              1.762811       1.404408      -0.151249      -0.153859       2.092400       0.315996       1.791625          -0.000001
          172              H       1.106935      22.772400      10.413522       0.101369       1.601945 0.12174768E+02  0.13164653E+03                                 2.239030                            2.028513      -0.988264       2.408862                    0.997464       3.584374      10.247360       0.446921       1.267437      -0.716610       0.011113       0.046013      -0.020688       0.051660      -0.001596      -0.006064      -0.000584      -0.044962       0.006014      -0.024914       0.003371       0.021543              2.361497       1.869473       0.351246      -0.377778       2.560763      -0.718596       2.654255          -0.000001
          173              H      12.322411      27.015115      16.291458       0.096416       1.584689 0.11981486E+02  0.12961181E+03                                 2.231562                            2.014725      -1.213617       2.292147                    0.995773       3.789551      10.994092       0.445677       1.270434      -0.713024      -0.000932       0.038402      -0.030473       0.049033       0.004898      -0.003735      -0.005388      -0.016802       0.060355      -0.019911      -0.002035       0.021946              2.341866       1.725628      -0.178723       0.087558       3.229751      -0.528238       2.070219          -0.000001
          174              H      12.735962      24.992709      15.141527       0.132087       1.191550 0.86995491E+01  0.85533083E+02                                 1.728298                            1.629676      -1.105225       2.359272                    0.997578       3.244394       8.529647       0.544167       1.144819      -0.743277       0.003747       0.005203      -0.039300       0.039820       0.001439      -0.000059      -0.013509      -0.013053       0.042116      -0.013838      -0.008290       0.022129              1.752224       1.360963      -0.046383      -0.094524       1.596990       0.115024       2.298720          -0.000001
          175              H      12.718041      23.127541      18.673786       0.118800       1.298615 0.98874409E+01  0.10136261E+03                                 1.902033                            1.792187      -1.102766       2.347436                    0.997628       3.515622       9.745231       0.490454       1.218187      -0.724681       0.005132      -0.026999       0.027204       0.038670      -0.004083      -0.003701      -0.013233      -0.007004       0.056123      -0.017541      -0.007025       0.024565              1.925851       1.485563      -0.100544       0.022292       2.455599      -0.238071       1.836390          -0.000001
          176              H      12.323790      25.125548      19.745834       0.091837       1.599751 0.12130935E+02  0.13196043E+03                                 2.241594                            2.020835      -1.404754       2.196171                    0.992979       4.008797      11.756754       0.446024       1.262405      -0.712398       0.002101      -0.008951       0.046793       0.047687       0.000442       0.004909      -0.014298      -0.029904       0.016765      -0.019184      -0.004539       0.023723              2.355015       1.785502      -0.051588      -0.241414       1.923265       0.337550       3.356279          -0.000002
          177              H      11.990193      17.895311      20.002392       0.092456       1.413041 0.10495210E+02  0.10938786E+03                                 2.036843                            1.860625      -0.990251       2.401627                    0.996993       3.603914      10.126675       0.475084       1.236967      -0.720740      -0.008445       0.008295       0.046618       0.048097      -0.001492      -0.005531       0.009909      -0.030646       0.036649      -0.022317       0.000952       0.021366              2.127765       1.570632       0.026602      -0.234303       1.762736      -0.342120       3.049926          -0.000001
          178              H      12.289327      19.868919      18.921182       0.141332       1.119433 0.80824188E+01  0.78009837E+02                                 1.654780                            1.567885      -1.065908       2.382600                    0.998032       3.172063       8.260232       0.556390       1.140561      -0.744039      -0.005661       0.031132       0.025281       0.040502      -0.002133      -0.006340       0.014005      -0.011790       0.039609      -0.014162      -0.008918       0.023080              1.666276       1.307418      -0.038437      -0.054941       2.143255       0.201031       1.548156          -0.000001
          179              H      13.090236      17.681142      15.530946       0.144201       1.077602 0.76150581E+01  0.72471176E+02                                 1.619123                            1.525976      -1.018540       2.409037                    0.998555       3.115699       8.077832       0.561255       1.146710      -0.742440       0.010447      -0.010961      -0.037780       0.040701      -0.003193      -0.006304       0.014244      -0.010560       0.033214      -0.012591      -0.009633       0.022224              1.647220       1.335626       0.029262      -0.234416       1.460001      -0.101589       2.146034          -0.000000
          180              H      12.620167      15.824107      16.790831       0.082873       1.793612 0.14188106E+02  0.16038856E+03                                 2.441326                            2.205874      -1.293199       2.246547                    0.994360       4.030523      12.022046       0.421298       1.286081      -0.709600       0.001294      -0.035328      -0.028297       0.045282       0.003737      -0.006729       0.006200      -0.004821       0.059685      -0.016581      -0.005644       0.022225              2.520816       1.783172      -0.016802      -0.046819       3.590993       0.463501       2.188282          -0.000001
          181              H      13.054395      25.857518      43.569114       0.081542       1.590468 0.12660480E+02  0.14044341E+03                                 2.296149                            2.111063      -1.547208       2.122598                    0.991083       4.322511      13.178864       0.418284       1.320029      -0.698254      -0.025983       0.015110      -0.031869       0.043807      -0.001801       0.003315       0.000925       0.017974       0.008970      -0.010778       0.001461       0.009317              2.367449       2.195184      -0.266363       0.470728       2.018839      -0.465126       2.888325          -0.000001
          182              H      11.845450      25.358694      45.470395       0.127491       1.276234 0.96993562E+01  0.10090445E+03                                 1.993564                            1.856584      -1.608853       2.112939                    0.991654       4.014955      11.947792       0.441796       1.332654      -0.694924      -0.034543       0.012578       0.003167       0.036898      -0.005996       0.001781       0.001596       0.008383      -0.018547      -0.007674      -0.002776       0.010450              2.062900       2.751412      -0.206459      -0.145001       1.639665      -0.066402       1.797621          -0.000001
          183              H       1.523243      24.008616       1.310280       0.137535       1.355559 0.10389218E+02  0.10902621E+03                                 2.042769                            1.903631      -1.334624       2.260359                    0.994337       3.664333      10.653047       0.446215       1.308018      -0.704113       0.025374      -0.012480       0.029794       0.041076      -0.014243       0.007250      -0.003918       0.014901      -0.005648      -0.015148      -0.004951       0.020098              2.096083       2.051318      -0.165455       0.312168       1.777774      -0.407733       2.459157          -0.000000
          184              H       2.608122      24.648412      45.163441       0.083676       1.818138 0.14351252E+02  0.16363350E+03                                 2.491236                            2.235594      -1.514691       2.138438                    0.991527       4.292588      13.102177       0.411336       1.305952      -0.702840       0.045052      -0.007149       0.005721       0.045973      -0.008449       0.006229      -0.012652       0.003540      -0.000387      -0.013903      -0.004382       0.018285              2.647026       3.874332      -0.133974      -0.285585       1.909299       0.047140       2.157445          -0.000001
          185              H       2.584687      21.584982       5.987890       0.094723       1.508152 0.11161362E+02  0.11947052E+03                                 2.206493                            1.976578      -1.258658       2.274489                    0.993544       3.904720      11.535027       0.435934       1.312629      -0.702180       0.048949      -0.004749      -0.008907       0.049979      -0.008081      -0.009642      -0.001458       0.018871       0.010649      -0.015557      -0.001016       0.016573              2.365894       3.436587      -0.340664      -0.015668       1.826987      -0.084436       1.834109          -0.000001
          186              H       1.408827      22.517566       4.159911       0.125367       1.395799 0.10587403E+02  0.11090320E+03                                 2.019256                            1.870108      -1.395712       2.214382                    0.994372       3.708626      10.543912       0.472037       1.238726      -0.718451       0.022257       0.007760      -0.030875       0.038844      -0.005054      -0.015369       0.002582       0.014067       0.005634      -0.012120      -0.008443       0.020563              2.097042       2.025686       0.061844      -0.321163       1.739463      -0.391102       2.525978          -0.000000
          187              H      11.816502      22.170558       6.207797       0.120040       1.279566 0.95307541E+01  0.99051656E+02                                 2.020627                            1.856333      -1.596328       2.112527                    0.991631       4.118472      12.386014       0.434666       1.355863      -0.689591      -0.032991       0.000619       0.001100       0.033015       0.005108      -0.004322       0.001201       0.011051      -0.009780      -0.007809      -0.002339       0.010148              2.114900       2.891638      -0.099376      -0.000149       1.641076      -0.183841       1.811987          -0.000001
          188              H      12.984091      21.254240       7.980799       0.091156       1.363734 0.99248264E+01  0.10420342E+03                                 2.117848                            1.899948      -1.484783       2.159954                    0.991210       4.171022      12.610551       0.427716       1.363929      -0.688529      -0.027847      -0.013668       0.034521       0.046411      -0.002276      -0.002830      -0.007203       0.020378       0.016700      -0.015851       0.006000       0.009851              2.289513       2.051226       0.218870      -0.477835       1.786253      -0.546484       3.031061          -0.000001
          189              H       6.960046      24.689077       5.364819       0.092918       1.404300 0.10476617E+02  0.11074212E+03                                 2.120752                            1.926547      -1.265991       2.267416                    0.993741       3.958519      11.745763       0.436159       1.328524      -0.697781      -0.015881      -0.007883       0.042398       0.045956      -0.007194       0.000222      -0.004598       0.000658       0.035659      -0.013552       0.000351       0.013201              2.225751       2.274106      -0.021892      -0.703291       1.764407      -0.139432       2.638740          -0.000001
          190              H       9.100857      23.864933       5.135749       0.121693       1.194055 0.88661762E+01  0.90515037E+02                                 1.934736                            1.795199      -1.556635       2.137027                    0.991939       4.005178      11.947062       0.440151       1.363076      -0.688522       0.015107      -0.013912       0.029298       0.035779      -0.000554       0.001772      -0.002043       0.001521       0.031059      -0.006257      -0.004567       0.010824              2.002665       1.994518      -0.307238       0.271775       1.841160      -0.461926       2.172317          -0.000001
          191              H       9.209758      25.182479       1.328606       0.123860       1.361663 0.10441789E+02  0.11044184E+03                                 2.077415                            1.924738      -1.529829       2.152154                    0.992157       3.988185      11.893518       0.435259       1.330454      -0.696520       0.016483       0.009504      -0.033147       0.038219       0.000184      -0.001189      -0.002829      -0.005757       0.030836      -0.008095      -0.002868       0.010963              2.150688       2.294849      -0.023157      -0.482562       1.657601      -0.149889       2.499613          -0.000001
          192              H       6.936612      25.865651       1.553095       0.102631       1.442987 0.10792595E+02  0.11532799E+03                                 2.180344                            1.970695      -1.449399       2.183800                    0.991771       4.078322      12.304346       0.424769       1.349411      -0.692683      -0.014312       0.016904      -0.043432       0.048753      -0.002223      -0.004614      -0.004341       0.007728       0.049174      -0.013656      -0.004202       0.017857              2.307459       2.461789      -0.415601       0.641039       1.920727      -0.407016       2.539861          -0.000001
          193              H      13.010283      21.812706      33.599988       0.092904       1.671795 0.13057232E+02  0.14558204E+03                                 2.377506                            2.149918      -1.421697       2.193006                    0.992228       4.104121      12.437285       0.413833       1.327468      -0.699115       0.001650       0.046938      -0.013041       0.048744       0.008241       0.001999       0.008981      -0.030496       0.006754      -0.018462      -0.002312       0.020774              2.486184       1.867874      -0.207133       0.202645       3.073698      -0.724714       2.516980          -0.000001
          194              H       0.006892      21.612092      35.821967       0.134281       1.206296 0.88590319E+01  0.88284211E+02                                 1.805340                            1.692263      -1.099261       2.359735                    0.998155       3.357758       9.151101       0.507024       1.212218      -0.726194       0.008691       0.036847       0.014619       0.040582       0.001010       0.002800       0.002638      -0.035472      -0.040187      -0.015324      -0.009334       0.024657              1.850147       1.479375       0.150363       0.215041       1.975084       0.396534       2.095982          -0.000001
          195              H      13.640258      17.591679      35.359245       0.135008       1.185329 0.86397596E+01  0.84948039E+02                                 1.737738                            1.635636      -1.091218       2.367995                    0.997723       3.235027       8.554116       0.536477       1.161189      -0.739343       0.008100      -0.036544       0.005659       0.037856      -0.000150       0.003439       0.006069      -0.032407      -0.032885      -0.014866      -0.007916       0.022783              1.762811       1.404408      -0.151249       0.153859       2.092401      -0.315996       1.791626          -0.000001
          196              H      12.678064      17.892600      33.320522       0.101369       1.601946 0.12174777E+02  0.13164665E+03                                 2.239030                            2.028514      -0.988264       2.408862                    0.997464       3.584375      10.247363       0.446921       1.267437      -0.716611      -0.011113      -0.046013      -0.020688       0.051660      -0.001596       0.006064       0.000584      -0.044962       0.006014      -0.024914       0.003371       0.021543              2.361497       1.869474       0.351247       0.377779       2.560763       0.718595       2.654255          -0.000001
          197              H       1.462588      13.649885      39.198458       0.096416       1.584690 0.11981495E+02  0.12961194E+03                                 2.231563                            2.014726      -1.213618       2.292146                    0.995773       3.789552      10.994098       0.445677       1.270434      -0.713024       0.000932      -0.038402      -0.030473       0.049033       0.004898       0.003735       0.005388      -0.016802       0.060355      -0.019911      -0.002035       0.021946              2.341867       1.725628      -0.178722      -0.087558       3.229753       0.528239       2.070220          -0.000002
          198              H       1.049038      15.672291      38.048527       0.132087       1.191550 0.86995487E+01  0.85533086E+02                                 1.728299                            1.629676      -1.105224       2.359272                    0.997578       3.244393       8.529647       0.544166       1.144820      -0.743277      -0.003747      -0.005203      -0.039300       0.039820       0.001439       0.000059       0.013509      -0.013053       0.042116      -0.013838      -0.008290       0.022129              1.752225       1.360963      -0.046383       0.094524       1.596991      -0.115024       2.298721          -0.000000
          199              H       1.066959      17.537459      41.580786       0.118800       1.298614 0.98874302E+01  0.10136248E+03                                 1.902032                            1.792186      -1.102765       2.347436                    0.997628       3.515620       9.745225       0.490454       1.218187      -0.724681      -0.005132       0.026999       0.027204       0.038670      -0.004083       0.003701       0.013233      -0.007004       0.056123      -0.017541      -0.007025       0.024565              1.925850       1.485562      -0.100543      -0.022292       2.455598       0.238071       1.836390          -0.000001
          200              H       1.461210      15.539452      42.652834       0.091837       1.599751 0.12130931E+02  0.13196037E+03                                 2.241594                            2.020835      -1.404754       2.196171                    0.992979       4.008796      11.756749       0.446024       1.262405      -0.712398      -0.002101       0.008951       0.046793       0.047687       0.000442      -0.004909       0.014298      -0.029904       0.016765      -0.019184      -0.004539       0.023723              2.355014       1.785502      -0.051588       0.241414       1.923264      -0.337549       3.356277          -0.000002
          201              H       1.794807      22.769689      42.909392       0.092456       1.413042 0.10495215E+02  0.10938793E+03                                 2.036843                            1.860626      -0.990252       2.401626                    0.996993       3.603915      10.126677       0.475084       1.236966      -0.720740       0.008445      -0.008295       0.046618       0.048097      -0.001492       0.005531      -0.009909      -0.030646       0.036649      -0.022317       0.000952       0.021366              2.127765       1.570633       0.026602       0.234303       1.762736       0.342120       3.049926          -0.000001
          202              H       1.495673      20.796081      41.828182       0.141332       1.119432 0.80824124E+01  0.78009756E+02                                 1.654779                            1.567884      -1.065907       2.382600                    0.998032       3.172062       8.260227       0.556391       1.140560      -0.744040       0.005661      -0.031132       0.025281       0.040502      -0.002133       0.006340      -0.014005      -0.011790       0.039609      -0.014162      -0.008918       0.023080              1.666275       1.307417      -0.038437       0.054941       2.143253      -0.201031       1.548155          -0.000001
          203              H       0.694764      22.983858      38.437946       0.144201       1.077602 0.76150520E+01  0.72471100E+02                                 1.619122                            1.525975      -1.018539       2.409037                    0.998555       3.115698       8.077827       0.561256       1.146710      -0.742440      -0.010447       0.010961      -0.037780       0.040701      -0.003193       0.006304      -0.014244      -0.010560       0.033215      -0.012591      -0.009633       0.022224              1.647219       1.335625       0.029262       0.234416       1.460000       0.101588       2.146033          -0.000000
          204              H       1.164832      24.840893      39.697831       0.082873       1.793613 0.14188108E+02  0.16038859E+03                                 2.441327                            2.205874      -1.293199       2.246547                    0.994360       4.030523      12.022047       0.421297       1.286081      -0.709600      -0.001294       0.035328      -0.028297       0.045282       0.003737       0.006729      -0.006200      -0.004821       0.059685      -0.016581      -0.005644       0.022225              2.520816       1.783172      -0.016802       0.046819       3.590994      -0.463501       2.188283          -0.000001
          205              H       0.730605      14.807482      20.662114       0.081542       1.590469 0.12660481E+02  0.14044343E+03                                 2.296150                            2.111064      -1.547208       2.122598                    0.991083       4.322511      13.178865       0.418284       1.320030      -0.698254       0.025983      -0.015110      -0.031869       0.043807      -0.001801      -0.003315      -0.000925       0.017974       0.008970      -0.010778       0.001461       0.009317              2.367450       2.195184      -0.266363      -0.470728       2.018839       0.465127       2.888326          -0.000001
          206              H       1.939549      15.306306      22.563395       0.127491       1.276233 0.96993516E+01  0.10090440E+03                                 1.993564                            1.856584      -1.608853       2.112939                    0.991654       4.014956      11.947799       0.441795       1.332655      -0.694924       0.034543      -0.012578       0.003167       0.036898      -0.005996      -0.001781      -0.001596       0.008383      -0.018546      -0.007674      -0.002776       0.010450              2.062900       2.751413      -0.206459       0.145001       1.639665       0.066402       1.797622          -0.000001
          207              H      12.261757      16.656384      24.217280       0.137535       1.355558 0.10389218E+02  0.10902621E+03                                 2.042769                            1.903631      -1.334624       2.260359                    0.994337       3.664333      10.653048       0.446215       1.308019      -0.704113      -0.025374       0.012480       0.029794       0.041076      -0.014243      -0.007250       0.003918       0.014901      -0.005648      -0.015148      -0.004951       0.020098              2.096083       2.051318      -0.165455      -0.312167       1.777774       0.407733       2.459156          -0.000000
          208              H      11.176878      16.016588      22.256441       0.083676       1.818137 0.14351238E+02  0.16363333E+03                                 2.491235                            2.235593      -1.514691       2.138438                    0.991527       4.292588      13.102179       0.411336       1.305953      -0.702840      -0.045052       0.007149       0.005721       0.045973      -0.008449      -0.006229       0.012652       0.003540      -0.000387      -0.013903      -0.004382       0.018285              2.647025       3.874331      -0.133974       0.285585       1.909299      -0.047140       2.157445          -0.000001
          209              H      11.200312      19.080018      28.894890       0.094723       1.508153 0.11161378E+02  0.11947072E+03                                 2.206494                            1.976579      -1.258658       2.274489                    0.993544       3.904721      11.535029       0.435934       1.312629      -0.702180      -0.048949       0.004749      -0.008907       0.049979      -0.008081       0.009642       0.001458       0.018871       0.010649      -0.015557      -0.001016       0.016573              2.365895       3.436589      -0.340664       0.015668       1.826988       0.084436       1.834109          -0.000001
          210              H      12.376173      18.147434      27.066911       0.125367       1.395799 0.10587408E+02  0.11090326E+03                                 2.019256                            1.870108      -1.395713       2.214382                    0.994372       3.708627      10.543915       0.472037       1.238726      -0.718451      -0.022257      -0.007760      -0.030875       0.038844      -0.005054       0.015369      -0.002582       0.014067       0.005634      -0.012120      -0.008443       0.020563              2.097042       2.025686       0.061844       0.321163       1.739463       0.391102       2.525979          -0.000001
          211              H       1.968498      18.494442      29.114797       0.120040       1.279566 0.95307514E+01  0.99051614E+02                                 2.020626                            1.856332      -1.596328       2.112527                    0.991631       4.118471      12.386008       0.434666       1.355863      -0.689591       0.032991      -0.000619       0.001100       0.033015       0.005108       0.004322      -0.001201       0.011051      -0.009780      -0.007809      -0.002339       0.010148              2.114899       2.891636      -0.099376       0.000149       1.641075       0.183841       1.811986          -0.000001
          212              H       0.800908      19.410760      30.887799       0.091156       1.363733 0.99248208E+01  0.10420335E+03                                 2.117848                            1.899948      -1.484783       2.159954                    0.991210       4.171021      12.610549       0.427716       1.363930      -0.688529       0.027847       0.013668       0.034521       0.046411      -0.002276       0.002830       0.007203       0.020378       0.016700      -0.015851       0.006000       0.009851              2.289513       2.051226       0.218870       0.477835       1.786252       0.546484       3.031060          -0.000001
          213              H       6.824953      15.975923      28.271819       0.092918       1.404299 0.10476608E+02  0.11074200E+03                                 2.120751                            1.926546      -1.265991       2.267416                    0.993741       3.958518      11.745759       0.436159       1.328524      -0.697781       0.015881       0.007883       0.042398       0.045956      -0.007194      -0.000222       0.004598       0.000658       0.035659      -0.013552       0.000351       0.013201              2.225750       2.274104      -0.021892       0.703290       1.764407       0.139432       2.638740          -0.000001
          214              H       4.684143      16.800067      28.042749       0.121693       1.194055 0.88661744E+01  0.90515010E+02                                 1.934735                            1.795199      -1.556634       2.137027                    0.991939       4.005178      11.947060       0.440151       1.363076      -0.688522      -0.015107       0.013912       0.029298       0.035779      -0.000554      -0.001772       0.002043       0.001521       0.031059      -0.006257      -0.004567       0.010824              2.002664       1.994517      -0.307238      -0.271774       1.841159       0.461926       2.172317          -0.000001
          215              H       4.575241      15.482521      24.235606       0.123860       1.361664 0.10441795E+02  0.11044192E+03                                 2.077416                            1.924739      -1.529829       2.152154                    0.992157       3.988186      11.893522       0.435259       1.330454      -0.696520      -0.016483      -0.009504      -0.033147       0.038219       0.000184       0.001189       0.002829      -0.005757       0.030836      -0.008095      -0.002868       0.010963              2.150688       2.294849      -0.023157       0.482562       1.657601       0.149890       2.499614          -0.000001
          216              H       6.848388      14.799349      24.460095       0.102631       1.442987 0.10792595E+02  0.11532800E+03                                 2.180344                            1.970696      -1.449399       2.183800                    0.991771       4.078322      12.304348       0.424769       1.349412      -0.692683       0.014312      -0.016904      -0.043432       0.048753      -0.002223       0.004614       0.004341       0.007728       0.049174      -0.013656      -0.004202       0.017857              2.307460       2.461789      -0.415600      -0.641040       1.920727       0.407016       2.539862          -0.000001
          217              C       6.218413      19.719814      33.980244       0.108191      28.276676 0.33515621E+03  0.74568037E+04                                 8.332665                            6.233598      -0.030605       2.011022                    0.999213      26.485977      76.508279       0.633197       0.434772      -1.042412       0.003705       0.037220      -0.007757       0.038200      -0.003691      -0.032950      -0.006836       0.024824      -0.090548      -0.046356       0.003897       0.042458             10.080681       5.732024      -0.026786       3.380599       9.140718       0.634301      15.369300          -0.000014
          218              C       6.695374      19.822832      35.299687      -0.150267      35.833593 0.45148059E+03  0.10726996E+05                                 9.587106                            7.151779       0.056764       1.993481                    0.999497      29.600420      85.861344       0.606802       0.424835      -1.057703       0.003984      -0.002786      -0.011784       0.012748      -0.000439      -0.013494      -0.003171      -0.008134      -0.108157      -0.039625       0.017343       0.022282             11.866255       6.497780       0.254379       4.262837       9.565355       1.484475      19.535629           0.000019
          219              C       6.856659      21.110557      35.812804       0.051365      39.507911 0.41336458E+03  0.95450806E+04                                10.256750                            6.815078      -0.054611       1.996806                    0.999221      26.483708      74.145195       0.629535       0.421347      -1.066781      -0.003622       0.003306      -0.031659       0.032036       0.001624      -0.005747       0.000489       0.033470      -0.021868      -0.013286      -0.008305       0.021591             14.499043       7.069093       0.066926       5.869652      10.019998       0.739116      26.408038          -0.000014
          220              C       6.576823      22.197668      35.033966      -0.147551      33.776046 0.39958527E+03  0.92169479E+04                                 9.169355                            6.714966       0.126475       2.024862                    0.999726      28.744313      82.397608       0.627508       0.423165      -1.057781       0.008358      -0.009775       0.000645       0.012877      -0.002787      -0.020109      -0.006185      -0.002138      -0.100382      -0.041415       0.018504       0.022910             11.405607       6.459582      -0.036302       4.646212       8.965779      -0.462431      18.791460           0.000014
          221              C       6.059886      22.010609      33.815313       0.093583      27.666412 0.32296327E+03  0.70863723E+04                                 8.076764                            6.037337       0.238730       2.097934                    0.999732      25.947799      73.317316       0.659578       0.423223      -1.054323      -0.000968      -0.050595      -0.007386       0.051141       0.005406      -0.025882      -0.009422      -0.020906      -0.071396      -0.040401       0.010315       0.030086              9.773135       5.766565      -0.234593       3.694383       8.504233       0.152912      15.048608          -0.000014
          222              C       8.272378      26.204526      39.688668       0.106327      26.730632 0.32111490E+03  0.70321303E+04                                 7.896215                            6.027681       0.228803       2.098612                    0.999736      25.745949      72.555472       0.659186       0.424298      -1.054190       0.002278      -0.018533       0.033787       0.038604      -0.020787      -0.003456      -0.019597       0.049802      -0.014209      -0.040776       0.005625       0.035151              9.168875       4.535943       1.342607       0.454350      13.422936       1.904580       9.547746          -0.000013
          223              C       8.033898      24.995420      38.992295      -0.149816      33.719007 0.42545048E+03  0.99409657E+04                                 9.112133                            6.900901       0.169851       2.032284                    0.999721      29.045912      83.042953       0.624500       0.419753      -1.062876      -0.001483       0.007038       0.009868       0.012211      -0.009068      -0.002284      -0.019325       0.043277       0.035972      -0.037124       0.016740       0.020384             10.784807       5.098416       1.741278       0.741921      16.837853       2.961271      10.418150           0.000015
          224              C       7.940160      23.832401      39.706994       0.053329      39.106355 0.40713472E+03  0.93808242E+04                                10.211581                            6.788281      -0.102929       1.984013                    0.999240      26.484187      74.459992       0.626312       0.424437      -1.063106      -0.000307       0.018499       0.013630       0.022980      -0.003728       0.001333      -0.000136       0.033960      -0.034036      -0.011712      -0.011397       0.023109             13.929296       5.623282       2.272993       1.241091      22.425199       6.847332      13.739406          -0.000011
          225              C       8.046304      23.919153      41.063088      -0.145808      35.245315 0.42977183E+03  0.10130003E+05                                 9.540244                            7.024228      -0.042015       1.964000                    0.999552      29.649627      86.883180       0.603593       0.430517      -1.049635      -0.006020       0.011369      -0.006865       0.014582      -0.007088      -0.003781      -0.030191       0.047979       0.004124      -0.045463       0.021062       0.024401             11.635190       5.414576       1.712876       1.075181      16.416947       5.419088      13.074046           0.000015
          226              C       8.273757      25.106571      41.704484       0.097628      27.991628 0.33277110E+03  0.73785881E+04                                 8.242976                            6.204960       0.085134       2.048644                    0.999432      26.322358      75.506455       0.636671       0.433874      -1.044639      -0.006569       0.032283      -0.030126       0.044642      -0.015757      -0.020819      -0.025211       0.056797      -0.027914      -0.050387       0.008324       0.042063              9.708184       4.917310       1.353385       0.952657      13.288014       2.962905      10.919230          -0.000013
          227              C       8.486046      17.873623      41.979368       0.080906      27.354997 0.32538610E+03  0.71475603E+04                                 8.000395                            6.065653       0.191841       2.077853                    0.999723      26.094433      73.593812       0.657597       0.424021      -1.054611      -0.006714      -0.035977      -0.035638       0.051083       0.014462      -0.011199       0.027458       0.049632       0.028741      -0.048477       0.020972       0.027505              9.333297       4.439243      -0.795770       1.150502      12.823107      -3.373872      10.737542          -0.000021
          228              C       8.298570      19.044775      41.365461      -0.156580      33.669912 0.41731645E+03  0.96949090E+04                                 9.057941                            6.809162       0.124851       2.017841                    0.999650      28.928431      82.218134       0.632812       0.416632      -1.065855       0.001140       0.003316      -0.012318       0.012807       0.006957      -0.003302       0.025239       0.035316       0.034145      -0.037809       0.013148       0.024661             10.769197       5.156319      -1.168071       1.764713      14.774070      -4.742297      12.377200           0.000025
          229              C       7.953945      18.995977      39.981878       0.056280      39.358416 0.42060704E+03  0.97258040E+04                                10.143921                            6.831481      -0.076953       1.986327                    0.999211      26.438661      73.359020       0.636609       0.416087      -1.073303       0.008748      -0.023435       0.022196       0.033442       0.000071      -0.002753      -0.003024       0.021205      -0.010521      -0.010265      -0.002571       0.012836             13.594788       5.767285      -2.004918       2.296296      20.490243      -7.483147      14.526837          -0.000026
          230              C       7.836772      17.759761      39.349645      -0.149782      32.892512 0.40757677E+03  0.93952262E+04                                 8.886839                            6.695281       0.206060       2.047744                    0.999708      28.453111      80.059989       0.644242       0.412439      -1.070565      -0.000670      -0.008274      -0.002284       0.008609       0.008117      -0.008377       0.023066       0.037544      -0.009446      -0.036614       0.013561       0.023052             10.522880       5.133219      -1.292118       1.696031      15.453367      -4.071968      10.982055           0.000025
          231              C       8.104201      16.669939      40.128483       0.119246      25.989071 0.29617413E+03  0.63754258E+04                                 7.748932                            5.782126       0.147238       2.076970                    0.999686      25.434172      71.769287       0.672179       0.423311      -1.051618       0.009027       0.026038       0.032281       0.042444       0.003503      -0.018196       0.027436       0.089591      -0.037813      -0.057413       0.001326       0.056087              9.020780       4.418331      -0.976816       1.479139      12.255068      -2.761181      10.388942          -0.000019
          232              C       7.271587      21.259662      37.251363       0.377801      32.835676 0.31090992E+03  0.67299473E+04                                 9.348313                            6.082823      -0.159489       1.989844                    0.999224      23.581734      65.308912       0.634048       0.446280      -1.044667       0.010373       0.004917       0.032717       0.034673      -0.007512      -0.035780      -0.000449       0.140200      -0.122799      -0.052293      -0.047722       0.100015             13.251212       6.260482       0.503046       4.824251      10.421981       1.554611      23.071173          -0.000007
          233              C       7.744413      22.493167      39.033528       0.380960      32.850794 0.31314040E+03  0.67972300E+04                                 9.384097                            6.131513      -0.181098       1.984114                    0.999130      23.634163      65.762899       0.626738       0.450223      -1.041318      -0.004904      -0.029570      -0.013250       0.032772       0.000716      -0.041415       0.002574       0.137106      -0.123780      -0.054400      -0.046821       0.101221             12.983075       5.483734       1.514304       2.193088      19.868227       5.844826      13.597264          -0.000008
          234              C       7.736142      20.243037      39.216784       0.359659      34.165964 0.32503853E+03  0.71063616E+04                                 9.531027                            6.196148      -0.155978       1.984317                    0.999303      23.943921      66.398778       0.632490       0.442935      -1.047815      -0.005001       0.028158      -0.016997       0.033269      -0.002901      -0.034403       0.003246       0.129738      -0.099096      -0.049275      -0.041754       0.091029             13.029021       5.580813      -1.455209       2.376743      19.411842      -5.881154      14.094407          -0.000012
          235              C       7.159929      25.491533      21.404301       0.084282      27.224606 0.33990914E+03  0.75922674E+04                                 8.094639                            6.271928       0.003973       2.015919                    0.999153      26.864506      77.856037       0.631869       0.433981      -1.042468      -0.049342      -0.005374       0.021892       0.054248      -0.000201      -0.023570       0.032520      -0.041755      -0.046194      -0.046224      -0.001875       0.048099              9.204828      10.814180       0.578410       2.241784       5.370378      -1.894127      11.429927          -0.000013
          236              C       7.904319      25.163502      22.517581      -0.151032      35.180986 0.45892802E+03  0.11003122E+05                                 9.540436                            7.272333      -0.108575       1.941863                    0.999106      30.180018      89.377397       0.591154       0.432150      -1.047984      -0.008826       0.013763       0.014435       0.021810      -0.009904      -0.010721       0.029918      -0.049145      -0.053226      -0.033530      -0.016474       0.050004             11.128824      11.603851       0.337976       2.979505       6.670262      -3.331093      15.112358           0.000015
          237              C       7.244017      24.531839      23.580466       0.059161      39.302039 0.42328780E+03  0.98453811E+04                                10.246401                            6.925629      -0.088185       1.988067                    0.999247      26.609229      75.091259       0.619720       0.424927      -1.063119      -0.010596       0.021616      -0.015244       0.028494      -0.003619      -0.009024       0.020021      -0.035970      -0.035063      -0.024609      -0.009308       0.033917             13.645397      14.433632      -1.168595       6.262911       7.430830      -4.982844      19.071729          -0.000011
          238              C       5.864139      24.377312      23.498001      -0.150092      35.212711 0.45294999E+03  0.10808480E+05                                 9.489116                            7.178772      -0.085936       1.947230                    0.999230      30.039309      88.328451       0.601604       0.426659      -1.052873      -0.001776       0.022042       0.005610       0.022814       0.012452      -0.011659       0.014353      -0.042373      -0.054192      -0.032848      -0.003103       0.035951             11.219011      13.448198      -0.390011       3.984002       6.148017      -2.750894      14.060819           0.000015
          239              C       5.223136      24.781251      22.320581       0.083205      27.677054 0.33977984E+03  0.75788085E+04                                 8.135592                            6.224692       0.033008       2.022006                    0.999546      26.834067      77.384669       0.642145       0.427631      -1.047676       0.035542       0.036790      -0.008965       0.051934       0.003251      -0.021439       0.021151      -0.045845      -0.091291      -0.047952       0.003654       0.044297              9.344424      11.036685       0.188080       2.011685       5.237374      -1.915716      11.759213          -0.000013
          240              C       5.243814      21.728665      28.963611       0.104631      28.235554 0.32878287E+03  0.72568819E+04                                 8.270772                            6.144603       0.080616       2.051030                    0.999183      26.019690      74.089109       0.644400       0.430635      -1.048232       0.026823       0.013008       0.026192       0.039682      -0.013792       0.009862       0.034988      -0.048786      -0.087917      -0.049401      -0.005637       0.055039              9.984525      11.703596       1.768408      -1.079739       6.604699      -3.606108      11.645281          -0.000006
          241              C       5.941335      22.295264      27.868656      -0.141447      35.491922 0.43507461E+03  0.10268128E+05                                 9.544161                            7.032871      -0.033294       1.968828                    0.999416      29.485842      85.955694       0.608759       0.426317      -1.054092      -0.005649       0.012474       0.018199       0.022775      -0.014747       0.011422       0.034088      -0.063995      -0.032026      -0.044757      -0.011041       0.055798             11.741806      14.025082       2.917590      -2.917003       7.968017      -4.573055      13.232319           0.000009
          242              C       7.274344      22.514855      27.983191       0.069675      38.137705 0.38104856E+03  0.86460811E+04                                10.066693                            6.576247      -0.042416       2.014094                    0.999243      25.850926      72.409782       0.634249       0.425605      -1.061091      -0.006810       0.010259       0.028329       0.030890      -0.009920      -0.003018       0.024048      -0.044410      -0.056608      -0.028542      -0.014624       0.043166             13.993632      13.961260       3.536190      -3.858438      10.035042      -7.677727      17.984594          -0.000005
          243              C       7.915347      22.091939      29.068983      -0.133674      36.534705 0.42247816E+03  0.99515825E+04                                 9.857506                            7.018072      -0.187553       1.927107                    0.998672      29.575563      87.670033       0.594779       0.437182      -1.041827      -0.013518       0.002761      -0.005322       0.014788      -0.015543      -0.002579       0.036173      -0.061166      -0.089961      -0.044937      -0.018175       0.063112             12.375223      12.214723       1.479426      -1.787615       8.525958      -6.207143      16.384987           0.000008
          244              C       7.221962      21.541606      30.113542       0.081688      30.698187 0.35653088E+03  0.80394663E+04                                 8.811252                            6.447304       0.035045       2.030082                    0.998752      26.742804      77.252323       0.621277       0.437210      -1.043085      -0.048966      -0.003704      -0.021382       0.053559      -0.014173       0.012044       0.019885      -0.026916      -0.052643      -0.035119       0.002448       0.032671             10.815526      11.710601       1.300374      -1.332852       6.807100      -4.438251      13.928876          -0.000007
          245              C      13.274955      24.783962      27.438005       0.107983      27.126047 0.31678700E+03  0.69450930E+04                                 8.082762                            6.058970       0.132248       2.071258                    0.999270      25.945293      74.243120       0.642886       0.434572      -1.043191       0.001425       0.008817      -0.036707       0.037778      -0.027061      -0.005992       0.017036      -0.067525      -0.000891      -0.043120      -0.006792       0.049913              9.583626      13.550732       3.425012       1.407238       6.646460      -1.293956       8.553687          -0.000010
          246              C      11.991571      24.293271      27.305144      -0.129069      36.356712 0.43952270E+03  0.10439515E+05                                 9.821965                            7.165040      -0.142699       1.941885                    0.998564      29.582832      87.605615       0.588735       0.438013      -1.042972       0.006958       0.011517      -0.009745       0.016614      -0.029254      -0.016165       0.013791      -0.047069      -0.020050      -0.037109      -0.010803       0.047913             12.056088      18.293289       3.867303       2.963088       7.627049      -1.453583      10.247926           0.000013
          247              C      11.307835      24.417977      26.132306       0.054007      39.660495 0.41394294E+03  0.96011882E+04                                10.350608                            6.880611      -0.197102       1.955716                    0.998974      26.718337      75.983242       0.615711       0.428889      -1.057700       0.018559       0.014082       0.005504       0.023938      -0.011091      -0.007872       0.005143      -0.047220      -0.026880      -0.024527      -0.007177       0.031703             14.179095      24.276970       5.018501       2.516359       7.751419      -1.385147      10.508895          -0.000012
          248              C      11.933675      25.049640      25.055677      -0.137669      37.073251 0.47708801E+03  0.11564539E+05                                 9.941887                            7.445033      -0.208391       1.906310                    0.998632      30.619117      91.550431       0.579976       0.435678      -1.044544      -0.008004       0.018238       0.014844       0.024840      -0.022634      -0.006704       0.021479      -0.069688       0.006240      -0.042593      -0.008290       0.050883             12.093101      18.555571       4.313516       0.251312       7.601605      -1.660253      10.122126           0.000019
          249              C      13.272198      25.491533      25.197700       0.068032      31.108152 0.39205385E+03  0.90456396E+04                                 8.878401                            6.757633       0.016538       2.012108                    0.998944      27.580106      80.379154       0.607768       0.436792      -1.044173       0.007306       0.002970       0.048464       0.049102      -0.030875       0.004729       0.001040      -0.057723       0.041922      -0.049606       0.014288       0.035318             10.537149      15.285674       3.405613       0.327654       6.460284      -1.133440       9.865488          -0.000018
          250              C       7.996678      24.068258      24.799118       0.379273      32.664203 0.31201271E+03  0.68045126E+04                                 9.415103                            6.174029      -0.372910       1.916879                    0.998635      24.202135      68.742743       0.613035       0.458138      -1.031021       0.009929      -0.005354       0.027758       0.029962      -0.034432      -0.014609       0.050248      -0.099215      -0.052233      -0.051778      -0.041944       0.093722             12.842930      13.630147      -0.395593       5.332174       7.479492      -4.905392      17.419150          -0.000012
          251              C       7.995300      23.138385      26.796609       0.378671      33.696549 0.32272892E+03  0.70802829E+04                                 9.612716                            6.267494      -0.313046       1.938195                    0.998664      24.081163      68.049049       0.611663       0.456437      -1.034546       0.012305       0.020759      -0.017979       0.030093      -0.035116      -0.014152       0.051738      -0.100488      -0.089566      -0.052774      -0.045823       0.098598             13.468654      13.370141       4.032598      -3.926289       9.868163      -7.136905      17.167659          -0.000015
          252              C       9.875574      24.030304      25.967375       0.379753      33.997558 0.32322314E+03  0.71084729E+04                                 9.686831                            6.295265      -0.374631       1.917013                    0.998647      24.285408      69.174182       0.605725       0.459787      -1.030530      -0.028306       0.004280      -0.005326       0.029118      -0.026077      -0.013825       0.051247      -0.101793      -0.053537      -0.048591      -0.043202       0.091793             13.540074      23.087186       4.411819       1.845241       7.655661      -1.972067       9.877374          -0.000015
          253              C       7.566586      20.945186      11.073244       0.108191      28.276677 0.33515623E+03  0.74568043E+04                                 8.332665                            6.233598      -0.030605       2.011022                    0.999213      26.485976      76.508273       0.633197       0.434772      -1.042412      -0.003705      -0.037220      -0.007757       0.038200      -0.003691       0.032950       0.006837       0.024824      -0.090548      -0.046356       0.003897       0.042458             10.080681       5.732025      -0.026784      -3.380600       9.140718      -0.634302      15.369300          -0.000013
          254              C       7.089625      20.842168      12.392687      -0.150267      35.833587 0.45148049E+03  0.10726993E+05                                 9.587105                            7.151778       0.056765       1.993481                    0.999497      29.600417      85.861332       0.606802       0.424835      -1.057703      -0.003984       0.002786      -0.011784       0.012748      -0.000439       0.013494       0.003171      -0.008134      -0.108157      -0.039625       0.017343       0.022282             11.866253       6.497779       0.254377      -4.262835       9.565355      -1.484475      19.535625           0.000018
          255              C       6.928341      19.554443      12.905804       0.051365      39.507898 0.41336450E+03  0.95450784E+04                                10.256748                            6.815077      -0.054610       1.996806                    0.999221      26.483707      74.145190       0.629535       0.421347      -1.066781       0.003622      -0.003306      -0.031659       0.032036       0.001624       0.005747      -0.000489       0.033470      -0.021868      -0.013286      -0.008305       0.021591             14.499038       7.069090       0.066926      -5.869649      10.019998      -0.739115      26.408026          -0.000014
          256              C       7.208176      18.467332      12.126966      -0.147552      33.776050 0.39958542E+03  0.92169521E+04                                 9.169356                            6.714967       0.126475       2.024862                    0.999726      28.744317      82.397621       0.627508       0.423165      -1.057781      -0.008358       0.009775       0.000645       0.012877      -0.002787       0.020109       0.006185      -0.002138      -0.100382      -0.041415       0.018504       0.022910             11.405607       6.459583      -0.036301      -4.646213       8.965781       0.462432      18.791457           0.000013
          257              C       7.725114      18.654391      10.908313       0.093583      27.666413 0.32296336E+03  0.70863748E+04                                 8.076763                            6.037337       0.238730       2.097934                    0.999732      25.947801      73.317321       0.659578       0.423223      -1.054323       0.000968       0.050595      -0.007386       0.051141       0.005406       0.025882       0.009422      -0.020906      -0.071395      -0.040401       0.010315       0.030086              9.773134       5.766566      -0.234596      -3.694383       8.504233      -0.152910      15.048602          -0.000014
          258              C       5.512621      14.460474      16.781668       0.106327      26.730634 0.32111495E+03  0.70321316E+04                                 7.896215                            6.027681       0.228803       2.098612                    0.999736      25.745951      72.555477       0.659187       0.424298      -1.054191      -0.002278       0.018533       0.033787       0.038604      -0.020787       0.003456       0.019597       0.049802      -0.014209      -0.040776       0.005625       0.035151              9.168875       4.535943       1.342607      -0.454352      13.422936      -1.904579       9.547746          -0.000013
          259              C       5.751102      15.669580      16.085295      -0.149816      33.719014 0.42545062E+03  0.99409701E+04                                 9.112135                            6.900903       0.169851       2.032284                    0.999721      29.045916      83.042970       0.624500       0.419753      -1.062876       0.001483      -0.007038       0.009868       0.012211      -0.009068       0.002284       0.019325       0.043277       0.035972      -0.037124       0.016740       0.020384             10.784808       5.098418       1.741280      -0.741922      16.837856      -2.961271      10.418151           0.000016
          260              C       5.844840      16.832599      16.799994       0.053329      39.106357 0.40713473E+03  0.93808247E+04                                10.211581                            6.788281      -0.102929       1.984013                    0.999240      26.484188      74.459996       0.626312       0.424437      -1.063106       0.000307      -0.018499       0.013630       0.022980      -0.003728      -0.001333       0.000136       0.033960      -0.034036      -0.011712      -0.011397       0.023109             13.929296       5.623282       2.272991      -1.241090      22.425199      -6.847332      13.739407          -0.000011
          261              C       5.738696      16.745847      18.156088      -0.145808      35.245313 0.42977179E+03  0.10130002E+05                                 9.540243                            7.024228      -0.042015       1.964000                    0.999552      29.649625      86.883173       0.603593       0.430517      -1.049635       0.006020      -0.011369      -0.006865       0.014581      -0.007088       0.003781       0.030191       0.047979       0.004124      -0.045463       0.021062       0.024401             11.635189       5.414576       1.712876      -1.075180      16.416946      -5.419089      13.074047           0.000015
          262              C       5.511243      15.558429      18.797484       0.097628      27.991627 0.33277107E+03  0.73785872E+04                                 8.242975                            6.204960       0.085135       2.048645                    0.999432      26.322356      75.506445       0.636671       0.433874      -1.044639       0.006569      -0.032283      -0.030126       0.044642      -0.015757       0.020819       0.025211       0.056797      -0.027914      -0.050387       0.008324       0.042063              9.708184       4.917309       1.353386      -0.952656      13.288013      -2.962905      10.919230          -0.000013
          263              C       5.298954      22.791377      19.072368       0.080906      27.354995 0.32538607E+03  0.71475595E+04                                 8.000395                            6.065653       0.191842       2.077854                    0.999723      26.094432      73.593807       0.657597       0.424021      -1.054611       0.006714       0.035977      -0.035638       0.051083       0.014462       0.011199      -0.027458       0.049632       0.028741      -0.048477       0.020972       0.027505              9.333296       4.439242      -0.795769      -1.150501      12.823106       3.373872      10.737542          -0.000021
          264              C       5.486430      21.620225      18.458461      -0.156580      33.669914 0.41731650E+03  0.96949105E+04                                 9.057941                            6.809163       0.124851       2.017841                    0.999650      28.928432      82.218137       0.632812       0.416632      -1.065855      -0.001140      -0.003316      -0.012318       0.012807       0.006957       0.003302      -0.025239       0.035316       0.034145      -0.037809       0.013148       0.024661             10.769197       5.156319      -1.168069      -1.764713      14.774070       4.742297      12.377201           0.000025
          265              C       5.831055      21.669023      17.074878       0.056280      39.358427 0.42060712E+03  0.97258065E+04                                10.143924                            6.831482      -0.076954       1.986327                    0.999211      26.438665      73.359038       0.636609       0.416087      -1.073303      -0.008748       0.023435       0.022196       0.033442       0.000071       0.002753       0.003024       0.021205      -0.010521      -0.010265      -0.002571       0.012836             13.594792       5.767285      -2.004919      -2.296295      20.490249       7.483151      14.526840          -0.000026
          266              C       5.948227      22.905239      16.442645      -0.149783      32.892528 0.40757697E+03  0.93952321E+04                                 8.886842                            6.695283       0.206059       2.047744                    0.999708      28.453116      80.060010       0.644241       0.412439      -1.070565       0.000670       0.008273      -0.002284       0.008609       0.008117       0.008377      -0.023066       0.037544      -0.009445      -0.036613       0.013561       0.023052             10.522885       5.133221      -1.292120      -1.696032      15.453376       4.071971      10.982058           0.000026
          267              C       5.680798      23.995061      17.221483       0.119246      25.989074 0.29617415E+03  0.63754264E+04                                 7.748933                            5.782127       0.147238       2.076969                    0.999686      25.434175      71.769298       0.672179       0.423311      -1.051618      -0.009027      -0.026038       0.032281       0.042444       0.003503       0.018196      -0.027436       0.089591      -0.037813      -0.057413       0.001326       0.056087              9.020781       4.418330      -0.976814      -1.479139      12.255068       2.761181      10.388944          -0.000020
          268              C       6.513412      19.405338      14.344363       0.377801      32.835680 0.31090999E+03  0.67299491E+04                                 9.348314                            6.082824      -0.159490       1.989844                    0.999224      23.581735      65.308918       0.634048       0.446280      -1.044667      -0.010373      -0.004917       0.032717       0.034673      -0.007512       0.035780       0.000449       0.140200      -0.122799      -0.052293      -0.047722       0.100015             13.251214       6.260484       0.503046      -4.824252      10.421983      -1.554611      23.071176          -0.000007
          269              C       6.040587      18.171833      16.126528       0.380960      32.850797 0.31314044E+03  0.67972313E+04                                 9.384098                            6.131514      -0.181099       1.984114                    0.999130      23.634166      65.762913       0.626738       0.450223      -1.041318       0.004904       0.029570      -0.013250       0.032772       0.000716       0.041415      -0.002574       0.137106      -0.123780      -0.054400      -0.046821       0.101221             12.983076       5.483733       1.514301      -2.193086      19.868229      -5.844828      13.597267          -0.000007
          270              C       6.048858      20.421963      16.309784       0.359659      34.165975 0.32503865E+03  0.71063650E+04                                 9.531029                            6.196150      -0.155980       1.984316                    0.999303      23.943927      66.398804       0.632490       0.442935      -1.047815       0.005001      -0.028158      -0.016997       0.033269      -0.002901       0.034402      -0.003246       0.129738      -0.099096      -0.049275      -0.041754       0.091029             13.029024       5.580813      -1.455207      -2.376742      19.411846       5.881157      14.094413          -0.000011
          271              C       6.625071      15.173467      44.311301       0.084282      27.224608 0.33990914E+03  0.75922672E+04                                 8.094639                            6.271928       0.003974       2.015919                    0.999153      26.864504      77.856029       0.631869       0.433981      -1.042468       0.049342       0.005374       0.021892       0.054247      -0.000201       0.023570      -0.032520      -0.041755      -0.046194      -0.046224      -0.001875       0.048099              9.204829      10.814181       0.578410      -2.241784       5.370378       1.894127      11.429930          -0.000013
          272              C       5.880681      15.501498      45.424581      -0.151032      35.180954 0.45892742E+03  0.11003104E+05                                 9.540430                            7.272328      -0.108574       1.941863                    0.999106      30.180016      89.377387       0.591154       0.432150      -1.047984       0.008826      -0.013763       0.014435       0.021810      -0.009904       0.010721      -0.029918      -0.049144      -0.053226      -0.033530      -0.016474       0.050004             11.128818      11.603840       0.337974      -2.979506       6.670260       3.331093      15.112354           0.000015
          273              C       6.540982      16.133161       0.673466       0.059161      39.302057 0.42328799E+03  0.98453868E+04                                10.246405                            6.925630      -0.088185       1.988067                    0.999247      26.609230      75.091262       0.619720       0.424927      -1.063119       0.010596      -0.021616      -0.015244       0.028494      -0.003619       0.009024      -0.020021      -0.035970      -0.035063      -0.024609      -0.009308       0.033917             13.645403      14.433629      -1.168599      -6.262916       7.430835       4.982851      19.071746          -0.000012
          274              C       7.920861      16.287688       0.591001      -0.150092      35.212714 0.45295015E+03  0.10808484E+05                                 9.489116                            7.178773      -0.085935       1.947230                    0.999230      30.039308      88.328446       0.601604       0.426659      -1.052873       0.001777      -0.022042       0.005610       0.022814       0.012452       0.011659      -0.014353      -0.042373      -0.054192      -0.032848      -0.003103       0.035952             11.219010      13.448190      -0.390011      -3.983998       6.148018       2.750896      14.060824           0.000015
          275              C       8.561863      15.883749      45.227581       0.083205      27.677064 0.33977990E+03  0.75788099E+04                                 8.135594                            6.224692       0.033008       2.022006                    0.999546      26.834066      77.384663       0.642145       0.427631      -1.047676      -0.035542      -0.036790      -0.008965       0.051934       0.003251       0.021438      -0.021151      -0.045845      -0.091291      -0.047952       0.003654       0.044297              9.344426      11.036681       0.188080      -2.011683       5.237375       1.915719      11.759221          -0.000013
          276              C       8.541186      18.936335       6.056611       0.104631      28.235534 0.32878258E+03  0.72568742E+04                                 8.270768                            6.144600       0.080616       2.051030                    0.999183      26.019691      74.089114       0.644400       0.430635      -1.048232      -0.026823      -0.013008       0.026192       0.039682      -0.013792      -0.009862      -0.034988      -0.048786      -0.087917      -0.049402      -0.005637       0.055039              9.984520      11.703590       1.768407       1.079738       6.604696       3.606105      11.645275          -0.000007
          277              C       7.843665      18.369736       4.961656      -0.141447      35.491920 0.43507462E+03  0.10268128E+05                                 9.544160                            7.032870      -0.033293       1.968828                    0.999416      29.485842      85.955689       0.608760       0.426317      -1.054092       0.005649      -0.012474       0.018199       0.022775      -0.014747      -0.011422      -0.034088      -0.063995      -0.032026      -0.044757      -0.011040       0.055798             11.741804      14.025080       2.917589       2.917002       7.968016       4.573054      13.232317           0.000010
          278              C       6.510656      18.150145       5.076191       0.069675      38.137708 0.38104857E+03  0.86460812E+04                                10.066693                            6.576247      -0.042416       2.014094                    0.999243      25.850926      72.409780       0.634249       0.425605      -1.061091       0.006810      -0.010259       0.028329       0.030890      -0.009920       0.003018      -0.024048      -0.044410      -0.056608      -0.028542      -0.014624       0.043166             13.993633      13.961260       3.536191       3.858439      10.035043       7.677728      17.984596          -0.000006
          279              C       5.869653      18.573061       6.161983      -0.133674      36.534705 0.42247815E+03  0.99515823E+04                                 9.857506                            7.018072      -0.187553       1.927107                    0.998672      29.575565      87.670041       0.594779       0.437182      -1.041827       0.013518      -0.002761      -0.005322       0.014788      -0.015543       0.002579      -0.036173      -0.061166      -0.089960      -0.044937      -0.018175       0.063112             12.375223      12.214723       1.479425       1.787614       8.525958       6.207144      16.384988           0.000010
          280              C       6.563038      19.123394       7.206542       0.081688      30.698200 0.35653107E+03  0.80394716E+04                                 8.811254                            6.447306       0.035045       2.030082                    0.998752      26.742806      77.252331       0.621277       0.437210      -1.043085       0.048966       0.003703      -0.021382       0.053559      -0.014173      -0.012044      -0.019885      -0.026916      -0.052643      -0.035119       0.002448       0.032671             10.815529      11.710608       1.300373       1.332850       6.807101       4.438251      13.928877          -0.000008
          281              C       0.510045      15.881038       4.531005       0.107983      27.126057 0.31678701E+03  0.69450933E+04                                 8.082764                            6.058970       0.132248       2.071258                    0.999270      25.945292      74.243119       0.642886       0.434572      -1.043191      -0.001425      -0.008817      -0.036707       0.037778      -0.027061       0.005992      -0.017036      -0.067525      -0.000891      -0.043120      -0.006792       0.049913              9.583630      13.550747       3.425017      -1.407241       6.646461       1.293953       8.553682          -0.000009
          282              C       1.793428      16.371729       4.398144      -0.129069      36.356714 0.43952247E+03  0.10439508E+05                                 9.821965                            7.165038      -0.142698       1.941886                    0.998564      29.582828      87.605599       0.588735       0.438013      -1.042972      -0.006958      -0.011517      -0.009745       0.016614      -0.029254       0.016165      -0.013791      -0.047069      -0.020050      -0.037109      -0.010804       0.047913             12.056088      18.293292       3.867307      -2.963085       7.627050       1.453583      10.247923           0.000011
          283              C       2.477164      16.247023       3.225306       0.054007      39.660485 0.41394303E+03  0.96011905E+04                                10.350606                            6.880612      -0.197102       1.955716                    0.998974      26.718337      75.983238       0.615711       0.428889      -1.057700      -0.018559      -0.014082       0.005504       0.023938      -0.011091       0.007872      -0.005143      -0.047220      -0.026880      -0.024527      -0.007177       0.031703             14.179090      24.276955       5.018496      -2.516361       7.751417       1.385148      10.508898          -0.000010
          284              C       1.851325      15.615360       2.148677      -0.137669      37.073220 0.47708761E+03  0.11564527E+05                                 9.941880                            7.445029      -0.208390       1.906311                    0.998632      30.619116      91.550421       0.579977       0.435678      -1.044544       0.008004      -0.018239       0.014844       0.024840      -0.022634       0.006704      -0.021479      -0.069688       0.006240      -0.042593      -0.008290       0.050883             12.093090      18.555547       4.313510      -0.251312       7.601600       1.660254      10.122125           0.000018
          285              C       0.512802      15.173467       2.290700       0.068032      31.108149 0.39205396E+03  0.90456426E+04                                 8.878401                            6.757634       0.016538       2.012108                    0.998944      27.580105      80.379150       0.607768       0.436792      -1.044173      -0.007306      -0.002970       0.048464       0.049102      -0.030875      -0.004729      -0.001040      -0.057723       0.041922      -0.049606       0.014288       0.035318             10.537148      15.285677       3.405613      -0.327657       6.460284       1.133439       9.865484          -0.000016
          286              C       5.788321      16.596742       1.892118       0.379273      32.664208 0.31201274E+03  0.68045133E+04                                 9.415105                            6.174029      -0.372910       1.916879                    0.998635      24.202136      68.742747       0.613035       0.458138      -1.031021      -0.009929       0.005354       0.027758       0.029962      -0.034432       0.014609      -0.050248      -0.099215      -0.052233      -0.051778      -0.041944       0.093722             12.842932      13.630146      -0.395593      -5.332174       7.479494       4.905394      17.419155          -0.000012
          287              C       5.789700      17.526615       3.889609       0.378671      33.696544 0.32272878E+03  0.70802793E+04                                 9.612715                            6.267493      -0.313046       1.938195                    0.998664      24.081163      68.049050       0.611663       0.456437      -1.034546      -0.012305      -0.020759      -0.017979       0.030093      -0.035116       0.014152      -0.051738      -0.100488      -0.089566      -0.052774      -0.045823       0.098598             13.468653      13.370134       4.032597       3.926291       9.868162       7.136907      17.167664          -0.000015
          288              C       3.909426      16.634696       3.060375       0.379753      33.997542 0.32322317E+03  0.71084736E+04                                 9.686829                            6.295265      -0.374631       1.917013                    0.998647      24.285408      69.174182       0.605725       0.459787      -1.030530       0.028306      -0.004280      -0.005326       0.029118      -0.026077       0.013825      -0.051247      -0.101793      -0.053537      -0.048591      -0.043202       0.091793             13.540068      23.087169       4.411815      -1.845239       7.655659       1.972069       9.877375          -0.000016
          289              C      13.110913       7.390186      34.740756       0.108191      28.276679 0.33515625E+03  0.74568048E+04                                 8.332665                            6.233598      -0.030605       2.011021                    0.999213      26.485979      76.508284       0.633197       0.434772      -1.042412       0.003705      -0.037220       0.007757       0.038200       0.003691       0.032950      -0.006837       0.024824      -0.090548      -0.046356       0.003897       0.042458             10.080681       5.732024       0.026786      -3.380600       9.140718       0.634300      15.369302          -0.000013
          290              C      13.587874       7.287168      33.421313      -0.150267      35.833596 0.45148058E+03  0.10726996E+05                                 9.587107                            7.151779       0.056764       1.993481                    0.999497      29.600421      85.861351       0.606802       0.424835      -1.057703       0.003984       0.002786       0.011784       0.012748       0.000439       0.013494      -0.003171      -0.008134      -0.108157      -0.039625       0.017343       0.022282             11.866256       6.497780      -0.254379      -4.262838       9.565357       1.484475      19.535630           0.000019
          291              C      -0.035841       5.999443      32.908196       0.051365      39.507903 0.41336449E+03  0.95450780E+04                                10.256749                            6.815077      -0.054611       1.996806                    0.999221      26.483707      74.145192       0.629535       0.421347      -1.066781      -0.003622      -0.003306       0.031659       0.032036      -0.001624       0.005747       0.000489       0.033471      -0.021868      -0.013286      -0.008305       0.021591             14.499041       7.069091      -0.066927      -5.869650      10.019999       0.739116      26.408032          -0.000014
          292              C      13.469324       4.912332      33.687034      -0.147551      33.776050 0.39958539E+03  0.92169513E+04                                 9.169356                            6.714967       0.126475       2.024862                    0.999726      28.744317      82.397623       0.627508       0.423165      -1.057781       0.008358       0.009775      -0.000645       0.012877       0.002787       0.020109      -0.006185      -0.002138      -0.100381      -0.041415       0.018504       0.022910             11.405608       6.459584       0.036300      -4.646213       8.965782      -0.462432      18.791458           0.000013
          293              C      12.952386       5.099391      34.905687       0.093583      27.666414 0.32296336E+03  0.70863748E+04                                 8.076764                            6.037337       0.238730       2.097934                    0.999732      25.947800      73.317318       0.659578       0.423223      -1.054323      -0.000968       0.050595       0.007386       0.051141      -0.005406       0.025882      -0.009422      -0.020906      -0.071395      -0.040401       0.010315       0.030086              9.773135       5.766567       0.234593      -3.694385       8.504233       0.152911      15.048605          -0.000014
          294              C       1.379878       0.905474      29.032332       0.106327      26.730641 0.32111500E+03  0.70321333E+04                                 7.896217                            6.027682       0.228803       2.098612                    0.999736      25.745955      72.555495       0.659186       0.424298      -1.054190       0.002278       0.018533      -0.033787       0.038604       0.020787       0.003456      -0.019597       0.049802      -0.014209      -0.040776       0.005625       0.035151              9.168878       4.535944      -1.342607      -0.454350      13.422941       1.904580       9.547748          -0.000012
          295              C       1.141398       2.114580      29.728705      -0.149816      33.719024 0.42545070E+03  0.99409727E+04                                 9.112137                            6.900904       0.169851       2.032284                    0.999721      29.045921      83.042995       0.624500       0.419753      -1.062876      -0.001483      -0.007038      -0.009868       0.012211       0.009068       0.002284      -0.019325       0.043277       0.035972      -0.037124       0.016740       0.020384             10.784812       5.098418      -1.741279      -0.741922      16.837862       2.961273      10.418155           0.000015
          296              C       1.047660       3.277599      29.014006       0.053329      39.106359 0.40713475E+03  0.93808254E+04                                10.211582                            6.788282      -0.102929       1.984013                    0.999240      26.484189      74.460002       0.626312       0.424437      -1.063106      -0.000307      -0.018499      -0.013630       0.022980       0.003728      -0.001333      -0.000136       0.033960      -0.034036      -0.011712      -0.011397       0.023109             13.929297       5.623282      -2.272992      -1.241091      22.425201       6.847332      13.739407          -0.000011
          297              C       1.153804       3.190847      27.657912      -0.145808      35.245316 0.42977186E+03  0.10130004E+05                                 9.540244                            7.024228      -0.042015       1.963999                    0.999552      29.649628      86.883185       0.603593       0.430517      -1.049635      -0.006020      -0.011369       0.006865       0.014582       0.007088       0.003781      -0.030191       0.047979       0.004124      -0.045463       0.021062       0.024401             11.635190       5.414576      -1.712875      -1.075180      16.416947       5.419088      13.074047           0.000015
          298              C       1.381257       2.003429      27.016516       0.097628      27.991624 0.33277105E+03  0.73785864E+04                                 8.242974                            6.204959       0.085135       2.048645                    0.999432      26.322355      75.506440       0.636671       0.433874      -1.044639      -0.006569      -0.032283       0.030126       0.044642       0.015757       0.020819      -0.025211       0.056797      -0.027914      -0.050387       0.008324       0.042063              9.708183       4.917309      -1.353384      -0.952657      13.288010       2.962904      10.919229          -0.000013
          299              C       1.593546       9.236377      26.741632       0.080906      27.354998 0.32538611E+03  0.71475606E+04                                 8.000395                            6.065653       0.191841       2.077853                    0.999723      26.094434      73.593815       0.657597       0.424021      -1.054611      -0.006714       0.035977       0.035638       0.051083      -0.014461       0.011199       0.027458       0.049631       0.028741      -0.048477       0.020972       0.027505              9.333297       4.439243       0.795769      -1.150501      12.823107      -3.373873      10.737542          -0.000021
          300              C       1.406070       8.065225      27.355539      -0.156580      33.669918 0.41731652E+03  0.96949113E+04                                 9.057942                            6.809163       0.124850       2.017841                    0.999650      28.928434      82.218148       0.632812       0.416632      -1.065855       0.001140      -0.003316       0.012318       0.012807      -0.006957       0.003302       0.025239       0.035316       0.034145      -0.037809       0.013148       0.024661             10.769198       5.156320       1.168069      -1.764713      14.774072      -4.742298      12.377202           0.000025
          301              C       1.061445       8.114023      28.739122       0.056280      39.358422 0.42060709E+03  0.97258056E+04                                10.143923                            6.831482      -0.076954       1.986327                    0.999211      26.438663      73.359030       0.636609       0.416087      -1.073303       0.008748       0.023435      -0.022196       0.033442      -0.000071       0.002753      -0.003024       0.021205      -0.010521      -0.010265      -0.002571       0.012836             13.594790       5.767285       2.004917      -2.296296      20.490245      -7.483149      14.526840          -0.000025
          302              C       0.944272       9.350239      29.371355      -0.149783      32.892520 0.40757689E+03  0.93952296E+04                                 8.886840                            6.695282       0.206059       2.047744                    0.999708      28.453116      80.060008       0.644242       0.412439      -1.070565      -0.000670       0.008274       0.002284       0.008609      -0.008117       0.008377       0.023066       0.037544      -0.009446      -0.036614       0.013561       0.023052             10.522883       5.133219       1.292117      -1.696031      15.453371      -4.071969      10.982057           0.000025
          303              C       1.211701      10.440061      28.592517       0.119246      25.989076 0.29617421E+03  0.63754279E+04                                 7.748934                            5.782127       0.147238       2.076969                    0.999686      25.434175      71.769299       0.672179       0.423311      -1.051618       0.009027      -0.026038      -0.032281       0.042444      -0.003503       0.018196       0.027436       0.089591      -0.037813      -0.057413       0.001326       0.056087              9.020782       4.418331       0.976813      -1.479140      12.255069      -2.761182      10.388944          -0.000019
          304              C       0.379087       5.850338      31.469637       0.377801      32.835681 0.31090995E+03  0.67299481E+04                                 9.348314                            6.082824      -0.159489       1.989844                    0.999224      23.581734      65.308915       0.634048       0.446280      -1.044667       0.010373      -0.004917      -0.032717       0.034673       0.007512       0.035780      -0.000449       0.140200      -0.122799      -0.052293      -0.047722       0.100015             13.251215       6.260484      -0.503045      -4.824253      10.421982       1.554610      23.071180          -0.000007
          305              C       0.851913       4.616833      29.687472       0.380960      32.850801 0.31314049E+03  0.67972326E+04                                 9.384099                            6.131514      -0.181099       1.984114                    0.999130      23.634166      65.762911       0.626738       0.450223      -1.041318      -0.004904       0.029570       0.013250       0.032772      -0.000716       0.041415       0.002574       0.137106      -0.123780      -0.054400      -0.046821       0.101221             12.983077       5.483735      -1.514302      -2.193089      19.868230       5.844828      13.597266          -0.000008
          306              C       0.843642       6.866963      29.504216       0.359659      34.165972 0.32503863E+03  0.71063642E+04                                 9.531028                            6.196149      -0.155979       1.984316                    0.999303      23.943926      66.398798       0.632490       0.442935      -1.047815      -0.005001      -0.028158       0.016997       0.033269       0.002901       0.034403       0.003246       0.129738      -0.099096      -0.049275      -0.041754       0.091029             13.029023       5.580813       1.455207      -2.376742      19.411843      -5.881156      14.094412          -0.000013
          307              C       0.267429       1.618467       1.502699       0.084282      27.224611 0.33990921E+03  0.75922695E+04                                 8.094640                            6.271929       0.003973       2.015918                    0.999153      26.864508      77.856048       0.631869       0.433981      -1.042468      -0.049342       0.005374      -0.021892       0.054248       0.000201       0.023571       0.032520      -0.041755      -0.046194      -0.046224      -0.001875       0.048099              9.204830      10.814182      -0.578410      -2.241786       5.370378      -1.894127      11.429931          -0.000013
          308              C       1.011819       1.946498       0.389419      -0.151032      35.180965 0.45892768E+03  0.11003112E+05                                 9.540433                            7.272331      -0.108575       1.941862                    0.999106      30.180021      89.377413       0.591154       0.432150      -1.047984      -0.008826      -0.013763      -0.014435       0.021810       0.009904       0.010721       0.029918      -0.049144      -0.053226      -0.033530      -0.016474       0.050003             11.128820      11.603846      -0.337976      -2.979504       6.670261      -3.331092      15.112354           0.000016
          309              C       0.351517       2.578161      45.140534       0.059161      39.302048 0.42328790E+03  0.98453843E+04                                10.246404                            6.925630      -0.088185       1.988067                    0.999247      26.609232      75.091276       0.619720       0.424927      -1.063119      -0.010596      -0.021616       0.015244       0.028494       0.003619       0.009024       0.020021      -0.035970      -0.035063      -0.024609      -0.009308       0.033917             13.645400      14.433634       1.168596      -6.262912       7.430832      -4.982846      19.071734          -0.000013
          310              C      12.756639       2.732688      45.222999      -0.150092      35.212710 0.45295001E+03  0.10808480E+05                                 9.489116                            7.178772      -0.085936       1.947229                    0.999230      30.039309      88.328452       0.601604       0.426659      -1.052873      -0.001776      -0.022042      -0.005610       0.022814      -0.012452       0.011659       0.014353      -0.042373      -0.054192      -0.032848      -0.003103       0.035951             11.219011      13.448197       0.390011      -3.984002       6.148017      -2.750894      14.060819           0.000015
          311              C      12.115636       2.328749       0.586419       0.083205      27.677052 0.33977982E+03  0.75788078E+04                                 8.135591                            6.224692       0.033008       2.022006                    0.999546      26.834066      77.384663       0.642145       0.427631      -1.047676       0.035542      -0.036790       0.008965       0.051934      -0.003251       0.021439       0.021151      -0.045844      -0.091291      -0.047952       0.003654       0.044297              9.344423      11.036684      -0.188080      -2.011685       5.237373      -1.915716      11.759212          -0.000012
          312              C      12.136314       5.381335      39.757389       0.104631      28.235558 0.32878290E+03  0.72568827E+04                                 8.270773                            6.144603       0.080616       2.051030                    0.999183      26.019691      74.089111       0.644400       0.430635      -1.048232       0.026823      -0.013008      -0.026192       0.039682       0.013792      -0.009862       0.034988      -0.048786      -0.087917      -0.049402      -0.005637       0.055039              9.984526      11.703597      -1.768407       1.079737       6.604699      -3.606108      11.645282          -0.000007
          313              C      12.833835       4.814736      40.852344      -0.141447      35.491917 0.43507458E+03  0.10268127E+05                                 9.544159                            7.032870      -0.033293       1.968828                    0.999416      29.485840      85.955682       0.608760       0.426317      -1.054092      -0.005649      -0.012474      -0.018199       0.022775       0.014747      -0.011422       0.034088      -0.063995      -0.032025      -0.044757      -0.011041       0.055798             11.741804      14.025077      -2.917589       2.917002       7.968016      -4.573054      13.232318           0.000010
          314              C       0.381844       4.595145      40.737809       0.069675      38.137695 0.38104853E+03  0.86460801E+04                                10.066691                            6.576247      -0.042416       2.014094                    0.999243      25.850925      72.409777       0.634249       0.425605      -1.061091      -0.006810      -0.010259      -0.028329       0.030890       0.009920       0.003018       0.024048      -0.044409      -0.056608      -0.028542      -0.014624       0.043166             13.993628      13.961256      -3.536190       3.858438      10.035040      -7.677725      17.984589          -0.000006
          315              C       1.022847       5.018061      39.652017      -0.133674      36.534707 0.42247833E+03  0.99515873E+04                                 9.857507                            7.018074      -0.187553       1.927107                    0.998672      29.575564      87.670040       0.594779       0.437182      -1.041827      -0.013517      -0.002761       0.005322       0.014788       0.015543       0.002579       0.036173      -0.061166      -0.089960      -0.044937      -0.018175       0.063112             12.375223      12.214729      -1.479427       1.787617       8.525958      -6.207141      16.384983           0.000010
          316              C       0.329461       5.568394      38.607458       0.081689      30.698189 0.35653092E+03  0.80394675E+04                                 8.811252                            6.447305       0.035045       2.030082                    0.998752      26.742805      77.252328       0.621277       0.437210      -1.043085      -0.048966       0.003703       0.021382       0.053559       0.014173      -0.012044       0.019885      -0.026916      -0.052643      -0.035119       0.002448       0.032671             10.815525      11.710611      -1.300374       1.332850       6.807097      -4.438246      13.928867          -0.000009
          317              C       6.382455       2.326038      41.282995       0.107983      27.126046 0.31678699E+03  0.69450930E+04                                 8.082762                            6.058970       0.132247       2.071258                    0.999270      25.945294      74.243127       0.642886       0.434572      -1.043191       0.001425      -0.008817       0.036707       0.037778       0.027061       0.005992       0.017036      -0.067525      -0.000891      -0.043120      -0.006792       0.049913              9.583626      13.550732      -3.425012      -1.407238       6.646459      -1.293956       8.553687          -0.000009
          318              C       5.099071       2.816729      41.415856      -0.129069      36.356697 0.43952243E+03  0.10439506E+05                                 9.821962                            7.165038      -0.142698       1.941886                    0.998564      29.582828      87.605597       0.588735       0.438013      -1.042972       0.006958      -0.011517       0.009745       0.016614       0.029254       0.016165       0.013791      -0.047069      -0.020050      -0.037109      -0.010804       0.047913             12.056083      18.293274      -3.867300      -2.963086       7.627046      -1.453585      10.247927           0.000012
          319              C       4.415336       2.692023      42.588694       0.054007      39.660451 0.41394272E+03  0.96011819E+04                                10.350600                            6.880609      -0.197102       1.955717                    0.998974      26.718336      75.983237       0.615711       0.428889      -1.057700       0.018559      -0.014082      -0.005504       0.023938       0.011091       0.007873       0.005143      -0.047220      -0.026880      -0.024527      -0.007177       0.031703             14.179078      24.276921      -5.018489      -2.516358       7.751413      -1.385151      10.508899          -0.000012
          320              C       5.041174       2.060360      43.665323      -0.137669      37.073226 0.47708779E+03  0.11564533E+05                                 9.941882                            7.445031      -0.208390       1.906310                    0.998632      30.619118      91.550435       0.579976       0.435678      -1.044544      -0.008004      -0.018239      -0.014844       0.024840       0.022634       0.006704       0.021479      -0.069688       0.006240      -0.042593      -0.008290       0.050883             12.093092      18.555543      -4.313508      -0.251311       7.601601      -1.660257      10.122132           0.000019
          321              C       6.379698       1.618467      43.523300       0.068032      31.108160 0.39205421E+03  0.90456498E+04                                 8.878403                            6.757636       0.016537       2.012108                    0.998944      27.580110      80.379172       0.607768       0.436792      -1.044173       0.007306      -0.002970      -0.048464       0.049102       0.030875      -0.004729       0.001040      -0.057723       0.041922      -0.049606       0.014288       0.035318             10.537150      15.285674      -3.405611      -0.327654       6.460285      -1.133441       9.865491          -0.000017
          322              C       1.104178       3.041742      43.921882       0.379273      32.664204 0.31201274E+03  0.68045136E+04                                 9.415104                            6.174029      -0.372910       1.916879                    0.998635      24.202137      68.742754       0.613035       0.458138      -1.031021       0.009929       0.005354      -0.027758       0.029962       0.034432       0.014609       0.050248      -0.099215      -0.052233      -0.051778      -0.041944       0.093722             12.842930      13.630145       0.395593      -5.332173       7.479493      -4.905393      17.419151          -0.000010
          323              C       1.102800       3.971615      41.924391       0.378671      33.696543 0.32272889E+03  0.70802822E+04                                 9.612715                            6.267494      -0.313046       1.938195                    0.998664      24.081162      68.049046       0.611663       0.456437      -1.034546       0.012305      -0.020759       0.017979       0.030093       0.035116       0.014152       0.051738      -0.100488      -0.089566      -0.052774      -0.045823       0.098598             13.468651      13.370137      -4.032597       3.926288       9.868161      -7.136904      17.167657          -0.000013
          324              C       2.983074       3.079696      42.753625       0.379753      33.997553 0.32322331E+03  0.71084774E+04                                 9.686831                            6.295266      -0.374631       1.917013                    0.998647      24.285409      69.174184       0.605725       0.459787      -1.030530      -0.028306      -0.004280       0.005326       0.029118       0.026077       0.013825       0.051247      -0.101793      -0.053537      -0.048591      -0.043202       0.091793             13.540070      23.087176      -4.411816      -1.845239       7.655660      -1.972068       9.877374          -0.000013
          325              C       0.674086       6.164814      11.833756       0.108191      28.276682 0.33515629E+03  0.74568061E+04                                 8.332666                            6.233599      -0.030605       2.011022                    0.999213      26.485979      76.508288       0.633197       0.434772      -1.042412      -0.003705       0.037220       0.007757       0.038200       0.003691      -0.032950       0.006836       0.024824      -0.090548      -0.046356       0.003897       0.042458             10.080682       5.732025       0.026784       3.380601       9.140719      -0.634302      15.369303          -0.000014
          326              C       0.197125       6.267832      10.514313      -0.150267      35.833591 0.45148054E+03  0.10726995E+05                                 9.587106                            7.151779       0.056764       1.993481                    0.999497      29.600420      85.861343       0.606802       0.424835      -1.057703      -0.003984      -0.002786       0.011784       0.012748       0.000439      -0.013494       0.003171      -0.008134      -0.108157      -0.039625       0.017343       0.022282             11.866254       6.497779      -0.254377       4.262836       9.565356      -1.484475      19.535627           0.000019
          327              C       0.035841       7.555557      10.001196       0.051365      39.507910 0.41336457E+03  0.95450804E+04                                10.256750                            6.815078      -0.054611       1.996806                    0.999221      26.483709      74.145199       0.629535       0.421347      -1.066781       0.003622       0.003306       0.031659       0.032036      -0.001624      -0.005747      -0.000489       0.033470      -0.021868      -0.013286      -0.008305       0.021591             14.499043       7.069092      -0.066925       5.869651      10.019999      -0.739117      26.408037          -0.000015
          328              C       0.315677       8.642668      10.780034      -0.147551      33.776053 0.39958537E+03  0.92169508E+04                                 9.169357                            6.714967       0.126475       2.024862                    0.999726      28.744315      82.397617       0.627508       0.423165      -1.057781      -0.008358      -0.009775      -0.000645       0.012877       0.002787      -0.020109       0.006185      -0.002138      -0.100381      -0.041415       0.018504       0.022910             11.405609       6.459583       0.036301       4.646214       8.965780       0.462430      18.791463           0.000014
          329              C       0.832614       8.455609      11.998687       0.093583      27.666404 0.32296317E+03  0.70863698E+04                                 8.076762                            6.037336       0.238731       2.097934                    0.999732      25.947799      73.317315       0.659578       0.423223      -1.054323       0.000968      -0.050595       0.007386       0.051141      -0.005406      -0.025882       0.009422      -0.020906      -0.071396      -0.040401       0.010315       0.030086              9.773133       5.766562       0.234593       3.694379       8.504233      -0.152912      15.048603          -0.000015
          330              C      12.405121      12.649526       6.125332       0.106327      26.730635 0.32111495E+03  0.70321318E+04                                 7.896216                            6.027682       0.228802       2.098612                    0.999736      25.745951      72.555481       0.659186       0.424298      -1.054190      -0.002278      -0.018533      -0.033787       0.038604       0.020787      -0.003456       0.019597       0.049802      -0.014209      -0.040776       0.005625       0.035151              9.168876       4.535944      -1.342609       0.454349      13.422937      -1.904579       9.547747          -0.000014
          331              C      12.643602      11.440420       6.821705      -0.149816      33.719009 0.42545055E+03  0.99409679E+04                                 9.112134                            6.900902       0.169851       2.032284                    0.999721      29.045914      83.042963       0.624500       0.419753      -1.062876       0.001483       0.007038      -0.009868       0.012211       0.009068      -0.002284       0.019325       0.043277       0.035972      -0.037124       0.016740       0.020384             10.784807       5.098417      -1.741279       0.741923      16.837853      -2.961271      10.418151           0.000016
          332              C      12.737340      10.277401       6.107006       0.053329      39.106356 0.40713474E+03  0.93808248E+04                                10.211581                            6.788282      -0.102928       1.984013                    0.999240      26.484187      74.459992       0.626312       0.424437      -1.063106       0.000307       0.018499      -0.013630       0.022980       0.003728       0.001333       0.000136       0.033960      -0.034036      -0.011712      -0.011397       0.023109             13.929296       5.623283      -2.272992       1.241092      22.425198      -6.847333      13.739407          -0.000012
          333              C      12.631195      10.364153       4.750912      -0.145808      35.245319 0.42977183E+03  0.10130003E+05                                 9.540244                            7.024228      -0.042015       1.964000                    0.999552      29.649627      86.883179       0.603593       0.430517      -1.049635       0.006020       0.011369       0.006865       0.014582       0.007088      -0.003781       0.030191       0.047979       0.004124      -0.045463       0.021062       0.024401             11.635191       5.414576      -1.712876       1.075181      16.416950      -5.419089      13.074046           0.000015
          334              C      12.403743      11.551571       4.109516       0.097628      27.991627 0.33277103E+03  0.73785860E+04                                 8.242975                            6.204960       0.085134       2.048644                    0.999432      26.322357      75.506451       0.636671       0.433874      -1.044639       0.006569       0.032283       0.030126       0.044642       0.015757      -0.020819       0.025211       0.056797      -0.027914      -0.050387       0.008324       0.042063              9.708184       4.917308      -1.353383       0.952655      13.288014      -2.962905      10.919230          -0.000014
          335              C      12.191454       4.318623       3.834632       0.080906      27.354997 0.32538609E+03  0.71475600E+04                                 8.000395                            6.065653       0.191841       2.077854                    0.999723      26.094433      73.593809       0.657597       0.424021      -1.054611       0.006714      -0.035977       0.035638       0.051083      -0.014462      -0.011199      -0.027458       0.049631       0.028741      -0.048477       0.020972       0.027505              9.333297       4.439242       0.795769       1.150501      12.823107       3.373872      10.737541          -0.000020
          336              C      12.378930       5.489775       4.448539      -0.156580      33.669917 0.41731651E+03  0.96949110E+04                                 9.057942                            6.809163       0.124851       2.017841                    0.999650      28.928433      82.218143       0.632812       0.416632      -1.065855      -0.001140       0.003316       0.012318       0.012807      -0.006957      -0.003302      -0.025239       0.035316       0.034145      -0.037809       0.013148       0.024661             10.769198       5.156320       1.168069       1.764713      14.774072       4.742298      12.377202           0.000024
          337              C      12.723555       5.440977       5.832122       0.056280      39.358419 0.42060709E+03  0.97258053E+04                                10.143922                            6.831481      -0.076953       1.986327                    0.999211      26.438663      73.359026       0.636609       0.416087      -1.073303      -0.008748      -0.023435      -0.022196       0.033442      -0.000071      -0.002753       0.003024       0.021205      -0.010521      -0.010265      -0.002571       0.012836             13.594788       5.767284       2.004917       2.296296      20.490241       7.483148      14.526839          -0.000025
          338              C      12.840728       4.204761       6.464355      -0.149782      32.892512 0.40757683E+03  0.93952279E+04                                 8.886839                            6.695282       0.206060       2.047745                    0.999708      28.453111      80.059988       0.644242       0.412439      -1.070565       0.000670      -0.008274       0.002284       0.008609      -0.008117      -0.008377      -0.023066       0.037544      -0.009446      -0.036613       0.013561       0.023052             10.522880       5.133220       1.292119       1.696032      15.453365       4.071967      10.982055           0.000024
          339              C      12.573298       3.114939       5.685517       0.119246      25.989070 0.29617414E+03  0.63754259E+04                                 7.748932                            5.782127       0.147238       2.076970                    0.999686      25.434172      71.769286       0.672179       0.423311      -1.051618      -0.009027       0.026038      -0.032281       0.042444      -0.003503      -0.018196      -0.027436       0.089592      -0.037813      -0.057413       0.001326       0.056087              9.020779       4.418331       0.976815       1.479140      12.255064       2.761180      10.388943          -0.000019
          340              C      13.405913       7.704662       8.562637       0.377801      32.835683 0.31090995E+03  0.67299480E+04                                 9.348314                            6.082824      -0.159489       1.989844                    0.999224      23.581733      65.308908       0.634048       0.446280      -1.044667      -0.010373       0.004917      -0.032717       0.034673       0.007512      -0.035780       0.000449       0.140200      -0.122799      -0.052293      -0.047722       0.100015             13.251215       6.260485      -0.503046       4.824254      10.421981      -1.554612      23.071180          -0.000007
          341              C      12.933087       8.938167       6.780472       0.380960      32.850790 0.31314039E+03  0.67972297E+04                                 9.384096                            6.131512      -0.181098       1.984114                    0.999130      23.634164      65.762898       0.626738       0.450223      -1.041318       0.004904      -0.029570       0.013250       0.032772      -0.000716      -0.041415      -0.002574       0.137106      -0.123780      -0.054400      -0.046821       0.101221             12.983072       5.483733      -1.514301       2.193087      19.868221      -5.844826      13.597264          -0.000008
          342              C      12.941358       6.688037       6.597216       0.359659      34.165961 0.32503853E+03  0.71063616E+04                                 9.531026                            6.196148      -0.155978       1.984317                    0.999303      23.943922      66.398782       0.632490       0.442935      -1.047815       0.005001       0.028158       0.016997       0.033269       0.002901      -0.034402      -0.003246       0.129738      -0.099096      -0.049275      -0.041754       0.091029             13.029019       5.580812       1.455206       2.376742      19.411837       5.881154      14.094409          -0.000012
          343              C      13.517571      11.936533      24.409699       0.084282      27.224605 0.33990918E+03  0.75922686E+04                                 8.094639                            6.271929       0.003973       2.015918                    0.999153      26.864507      77.856047       0.631869       0.433981      -1.042468       0.049342      -0.005374      -0.021892       0.054248       0.000202      -0.023571      -0.032520      -0.041755      -0.046194      -0.046224      -0.001875       0.048099              9.204829      10.814181      -0.578411       2.241783       5.370378       1.894127      11.429927          -0.000012
          344              C      12.773181      11.608502      23.296419      -0.151032      35.180985 0.45892810E+03  0.11003124E+05                                 9.540436                            7.272334      -0.108575       1.941863                    0.999106      30.180022      89.377414       0.591154       0.432150      -1.047984       0.008826       0.013763      -0.014435       0.021810       0.009904      -0.010721      -0.029918      -0.049144      -0.053226      -0.033530      -0.016474       0.050004             11.128823      11.603853      -0.337976       2.979506       6.670262       3.331091      15.112355           0.000015
          345              C      13.433483      10.976839      22.233534       0.059161      39.302034 0.42328792E+03  0.98453847E+04                                10.246401                            6.925630      -0.088185       1.988067                    0.999247      26.609230      75.091267       0.619720       0.424927      -1.063119       0.010596       0.021616       0.015244       0.028494       0.003619      -0.009024      -0.020021      -0.035970      -0.035063      -0.024609      -0.009308       0.033917             13.645396      14.433636       1.168595       6.262912       7.430829       4.982841      19.071723          -0.000012
          346              C       1.028361      10.822312      22.315999      -0.150092      35.212709 0.45294988E+03  0.10808476E+05                                 9.489116                            7.178771      -0.085936       1.947229                    0.999230      30.039310      88.328457       0.601604       0.426659      -1.052873       0.001776       0.022042      -0.005610       0.022814      -0.012452      -0.011659      -0.014353      -0.042373      -0.054192      -0.032848      -0.003103       0.035951             11.219010      13.448192       0.390010       3.983997       6.148017       2.750896      14.060822           0.000014
          347              C       1.669363      11.226251      23.493419       0.083205      27.677067 0.33977992E+03  0.75788106E+04                                 8.135595                            6.224693       0.033008       2.022006                    0.999546      26.834066      77.384665       0.642145       0.427631      -1.047676      -0.035542       0.036790       0.008965       0.051934      -0.003251      -0.021439      -0.021151      -0.045844      -0.091291      -0.047952       0.003655       0.044297              9.344427      11.036683      -0.188080       2.011685       5.237376       1.915720      11.759224          -0.000013
          348              C       1.648686       8.173665      16.850389       0.104631      28.235532 0.32878256E+03  0.72568735E+04                                 8.270767                            6.144599       0.080616       2.051030                    0.999183      26.019690      74.089106       0.644400       0.430635      -1.048232      -0.026823       0.013008      -0.026192       0.039682       0.013792       0.009862      -0.034988      -0.048786      -0.087917      -0.049401      -0.005637       0.055039              9.984519      11.703589      -1.768407      -1.079737       6.604695       3.606105      11.645273          -0.000007
          349              C       0.951165       8.740264      17.945344      -0.141447      35.491914 0.43507452E+03  0.10268125E+05                                 9.544159                            7.032870      -0.033293       1.968828                    0.999416      29.485838      85.955674       0.608760       0.426317      -1.054092       0.005649       0.012474      -0.018199       0.022775       0.014747       0.011422      -0.034088      -0.063995      -0.032026      -0.044757      -0.011041       0.055798             11.741803      14.025078      -2.917589      -2.917001       7.968015       4.573054      13.232316           0.000010
          350              C      13.403156       8.959855      17.830809       0.069675      38.137700 0.38104854E+03  0.86460804E+04                                10.066692                            6.576247      -0.042416       2.014094                    0.999243      25.850925      72.409777       0.634249       0.425605      -1.061091       0.006810       0.010259      -0.028329       0.030890       0.009920      -0.003018      -0.024048      -0.044409      -0.056608      -0.028542      -0.014624       0.043166             13.993629      13.961257      -3.536189      -3.858436      10.035040       7.677725      17.984591          -0.000007
          351              C      12.762153       8.536939      16.745017      -0.133674      36.534700 0.42247812E+03  0.99515812E+04                                 9.857505                            7.018072      -0.187553       1.927107                    0.998672      29.575562      87.670029       0.594779       0.437182      -1.041827       0.013518       0.002761       0.005322       0.014788       0.015543      -0.002579      -0.036173      -0.061166      -0.089961      -0.044937      -0.018175       0.063112             12.375222      12.214721      -1.479425      -1.787613       8.525957       6.207143      16.384986           0.000010
          352              C      13.455538       7.986606      15.700458       0.081688      30.698199 0.35653106E+03  0.80394711E+04                                 8.811254                            6.447306       0.035045       2.030082                    0.998752      26.742806      77.252330       0.621277       0.437210      -1.043085       0.048966      -0.003704       0.021382       0.053559       0.014173       0.012044      -0.019885      -0.026916      -0.052643      -0.035119       0.002448       0.032671             10.815528      11.710607      -1.300373      -1.332850       6.807100       4.438250      13.928876          -0.000009
          353              C       7.402545      11.228962      18.375995       0.107983      27.126057 0.31678701E+03  0.69450934E+04                                 8.082764                            6.058970       0.132248       2.071258                    0.999270      25.945291      74.243115       0.642886       0.434572      -1.043191      -0.001425       0.008817       0.036707       0.037778       0.027061      -0.005992      -0.017036      -0.067525      -0.000891      -0.043120      -0.006792       0.049913              9.583630      13.550748      -3.425017       1.407241       6.646461       1.293953       8.553683          -0.000010
          354              C       8.685928      10.738271      18.508856      -0.129069      36.356719 0.43952257E+03  0.10439510E+05                                 9.821965                            7.165039      -0.142698       1.941885                    0.998564      29.582831      87.605609       0.588735       0.438013      -1.042972      -0.006958       0.011517       0.009745       0.016614       0.029254      -0.016165      -0.013791      -0.047069      -0.020050      -0.037109      -0.010804       0.047913             12.056089      18.293293      -3.867307       2.963085       7.627050       1.453583      10.247924           0.000012
          355              C       9.369664      10.862977      19.681694       0.054007      39.660488 0.41394304E+03  0.96011911E+04                                10.350607                            6.880612      -0.197102       1.955716                    0.998974      26.718338      75.983244       0.615711       0.428889      -1.057700      -0.018559       0.014082      -0.005504       0.023938       0.011091      -0.007872      -0.005143      -0.047220      -0.026880      -0.024527      -0.007177       0.031703             14.179091      24.276957      -5.018497       2.516361       7.751418       1.385149      10.508899          -0.000011
          356              C       8.743825      11.494640      20.758323      -0.137669      37.073229 0.47708772E+03  0.11564531E+05                                 9.941883                            7.445030      -0.208391       1.906310                    0.998632      30.619120      91.550444       0.579976       0.435678      -1.044544       0.008004       0.018238      -0.014844       0.024840       0.022634      -0.006704      -0.021479      -0.069688       0.006240      -0.042593      -0.008290       0.050883             12.093094      18.555553      -4.313512       0.251311       7.601601       1.660254      10.122127           0.000019
          357              C       7.405302      11.936533      20.616300       0.068032      31.108153 0.39205399E+03  0.90456436E+04                                 8.878402                            6.757634       0.016538       2.012108                    0.998944      27.580107      80.379160       0.607768       0.436792      -1.044173      -0.007306       0.002970      -0.048464       0.049102       0.030875       0.004729      -0.001040      -0.057723       0.041922      -0.049606       0.014288       0.035318             10.537150      15.285679      -3.405614       0.327657       6.460285       1.133439       9.865485          -0.000018
          358              C      12.680821      10.513258      21.014882       0.379273      32.664206 0.31201290E+03  0.68045178E+04                                 9.415105                            6.174031      -0.372910       1.916879                    0.998635      24.202135      68.742747       0.613035       0.458138      -1.031021      -0.009929      -0.005354      -0.027758       0.029962       0.034432      -0.014609      -0.050248      -0.099215      -0.052233      -0.051778      -0.041944       0.093722             12.842930      13.630157       0.395591       5.332175       7.479491       4.905387      17.419142          -0.000011
          359              C      12.682200       9.583385      19.017391       0.378671      33.696543 0.32272893E+03  0.70802831E+04                                 9.612715                            6.267494      -0.313046       1.938195                    0.998664      24.081164      68.049050       0.611663       0.456437      -1.034546      -0.012305       0.020759       0.017979       0.030093       0.035116      -0.014152      -0.051738      -0.100488      -0.089566      -0.052774      -0.045823       0.098598             13.468650      13.370137      -4.032597      -3.926289       9.868160       7.136902      17.167654          -0.000013
          360              C      10.801926      10.475304      19.846625       0.379753      33.997546 0.32322319E+03  0.71084742E+04                                 9.686829                            6.295265      -0.374631       1.917013                    0.998647      24.285409      69.174185       0.605725       0.459787      -1.030530       0.028306       0.004280       0.005326       0.029118       0.026077      -0.013825      -0.051247      -0.101793      -0.053537      -0.048591      -0.043202       0.091793             13.540069      23.087170      -4.411815       1.845238       7.655660       1.972069       9.877376          -0.000014
          361              C       7.566586       7.390186      11.833756       0.108191      28.276683 0.33515632E+03  0.74568068E+04                                 8.332666                            6.233599      -0.030605       2.011021                    0.999213      26.485980      76.508289       0.633197       0.434772      -1.042412      -0.003705      -0.037220       0.007757       0.038200      -0.003691      -0.032950      -0.006837       0.024824      -0.090548      -0.046356       0.003897       0.042458             10.080682       5.732025      -0.026784       3.380601       9.140719       0.634302      15.369302          -0.000014
          362              C       7.089625       7.287168      10.514313      -0.150267      35.833590 0.45148053E+03  0.10726995E+05                                 9.587106                            7.151779       0.056764       1.993481                    0.999497      29.600419      85.861340       0.606802       0.424835      -1.057703      -0.003984       0.002786       0.011784       0.012748      -0.000439      -0.013494      -0.003171      -0.008134      -0.108157      -0.039625       0.017343       0.022282             11.866253       6.497779       0.254377       4.262836       9.565356       1.484475      19.535625           0.000019
          363              C       6.928341       5.999443      10.001196       0.051365      39.507902 0.41336456E+03  0.95450800E+04                                10.256748                            6.815077      -0.054611       1.996806                    0.999221      26.483709      74.145197       0.629535       0.421347      -1.066781       0.003622      -0.003306       0.031659       0.032036       0.001624      -0.005747       0.000489       0.033470      -0.021868      -0.013286      -0.008305       0.021591             14.499038       7.069090       0.066926       5.869649      10.019999       0.739115      26.408026          -0.000015
          364              C       7.208176       4.912332      10.780034      -0.147551      33.776043 0.39958533E+03  0.92169497E+04                                 9.169355                            6.714967       0.126475       2.024862                    0.999726      28.744314      82.397614       0.627508       0.423165      -1.057781      -0.008358       0.009775      -0.000645       0.012877      -0.002787      -0.020109      -0.006185      -0.002138      -0.100382      -0.041415       0.018504       0.022910             11.405606       6.459583      -0.036301       4.646212       8.965781      -0.462432      18.791453           0.000014
          365              C       7.725114       5.099391      11.998687       0.093583      27.666413 0.32296337E+03  0.70863752E+04                                 8.076764                            6.037338       0.238730       2.097934                    0.999732      25.947801      73.317323       0.659578       0.423223      -1.054323       0.000968       0.050595       0.007386       0.051141       0.005406      -0.025882      -0.009422      -0.020906      -0.071396      -0.040401       0.010315       0.030086              9.773134       5.766566      -0.234595       3.694383       8.504234       0.152911      15.048603          -0.000014
          366              C       5.512621       0.905474       6.125332       0.106327      26.730632 0.32111492E+03  0.70321310E+04                                 7.896215                            6.027681       0.228803       2.098612                    0.999736      25.745950      72.555475       0.659186       0.424298      -1.054190      -0.002278       0.018533      -0.033787       0.038604      -0.020787      -0.003456      -0.019597       0.049802      -0.014209      -0.040776       0.005625       0.035151              9.168875       4.535943       1.342607       0.454351      13.422935       1.904579       9.547746          -0.000014
          367              C       5.751102       2.114580       6.821705      -0.149816      33.719010 0.42545057E+03  0.99409683E+04                                 9.112134                            6.900902       0.169851       2.032284                    0.999721      29.045914      83.042961       0.624500       0.419753      -1.062876       0.001483      -0.007038      -0.009868       0.012211      -0.009068      -0.002284      -0.019325       0.043277       0.035972      -0.037124       0.016740       0.020384             10.784807       5.098417       1.741279       0.741922      16.837853       2.961271      10.418151           0.000016
          368              C       5.844840       3.277599       6.107006       0.053329      39.106352 0.40713471E+03  0.93808239E+04                                10.211580                            6.788281      -0.102929       1.984013                    0.999240      26.484187      74.459989       0.626312       0.424437      -1.063106       0.000307      -0.018499      -0.013630       0.022980      -0.003728       0.001333      -0.000136       0.033960      -0.034036      -0.011712      -0.011397       0.023109             13.929294       5.623281       2.272991       1.241090      22.425194       6.847330      13.739405          -0.000012
          369              C       5.738696       3.190847       4.750912      -0.145808      35.245314 0.42977181E+03  0.10130003E+05                                 9.540244                            7.024228      -0.042015       1.964000                    0.999552      29.649626      86.883177       0.603593       0.430517      -1.049635       0.006020      -0.011369       0.006865       0.014582      -0.007088      -0.003781      -0.030191       0.047979       0.004124      -0.045463       0.021062       0.024401             11.635189       5.414576       1.712876       1.075180      16.416946       5.419088      13.074046           0.000016
          370              C       5.511243       2.003429       4.109516       0.097628      27.991629 0.33277111E+03  0.73785881E+04                                 8.242975                            6.204960       0.085135       2.048645                    0.999432      26.322357      75.506448       0.636671       0.433874      -1.044639       0.006569      -0.032283       0.030126       0.044642      -0.015757      -0.020819      -0.025211       0.056797      -0.027914      -0.050387       0.008324       0.042063              9.708184       4.917310       1.353386       0.952656      13.288014       2.962905      10.919229          -0.000014
          371              C       5.298954       9.236377       3.834632       0.080906      27.354993 0.32538605E+03  0.71475589E+04                                 8.000394                            6.065652       0.191841       2.077854                    0.999723      26.094431      73.593804       0.657597       0.424021      -1.054611       0.006714       0.035977       0.035638       0.051083       0.014462      -0.011199       0.027458       0.049632       0.028741      -0.048477       0.020972       0.027505              9.333296       4.439242      -0.795769       1.150501      12.823105      -3.373871      10.737541          -0.000019
          372              C       5.486430       8.065225       4.448539      -0.156580      33.669911 0.41731645E+03  0.96949092E+04                                 9.057940                            6.809162       0.124851       2.017841                    0.999650      28.928431      82.218131       0.632812       0.416632      -1.065855      -0.001140      -0.003316       0.012318       0.012807       0.006957      -0.003302       0.025239       0.035316       0.034145      -0.037809       0.013148       0.024661             10.769195       5.156319      -1.168068       1.764712      14.774069      -4.742296      12.377199           0.000024
          373              C       5.831055       8.114023       5.832122       0.056280      39.358414 0.42060701E+03  0.97258030E+04                                10.143921                            6.831481      -0.076953       1.986327                    0.999211      26.438661      73.359018       0.636609       0.416087      -1.073303      -0.008748       0.023435      -0.022196       0.033442       0.000071      -0.002753      -0.003024       0.021205      -0.010521      -0.010265      -0.002571       0.012836             13.594787       5.767284      -2.004918       2.296295      20.490241      -7.483147      14.526836          -0.000024
          374              C       5.948227       9.350239       6.464355      -0.149782      32.892517 0.40757684E+03  0.93952280E+04                                 8.886839                            6.695282       0.206060       2.047745                    0.999708      28.453111      80.059985       0.644242       0.412439      -1.070565       0.000670       0.008274       0.002284       0.008609       0.008117      -0.008377       0.023066       0.037544      -0.009446      -0.036613       0.013561       0.023052             10.522881       5.133220      -1.292119       1.696031      15.453369      -4.071969      10.982055           0.000024
          375              C       5.680798      10.440061       5.685517       0.119246      25.989069 0.29617410E+03  0.63754250E+04                                 7.748932                            5.782126       0.147238       2.076970                    0.999686      25.434172      71.769286       0.672179       0.423311      -1.051618      -0.009027      -0.026038      -0.032281       0.042444       0.003503      -0.018196       0.027436       0.089591      -0.037813      -0.057413       0.001326       0.056087              9.020779       4.418330      -0.976814       1.479138      12.255065      -2.761180      10.388943          -0.000018
          376              C       6.513412       5.850338       8.562637       0.377801      32.835676 0.31090997E+03  0.67299484E+04                                 9.348313                            6.082824      -0.159489       1.989844                    0.999224      23.581734      65.308910       0.634048       0.446280      -1.044667      -0.010373      -0.004917      -0.032717       0.034673      -0.007512      -0.035780      -0.000449       0.140200      -0.122799      -0.052293      -0.047722       0.100015             13.251212       6.260482       0.503046       4.824251      10.421982       1.554611      23.071170          -0.000007
          377              C       6.040587       4.616833       6.780472       0.380960      32.850786 0.31314035E+03  0.67972287E+04                                 9.384096                            6.131512      -0.181098       1.984114                    0.999130      23.634162      65.762893       0.626738       0.450223      -1.041318       0.004904       0.029570       0.013250       0.032772       0.000716      -0.041415       0.002574       0.137106      -0.123780      -0.054400      -0.046821       0.101221             12.983072       5.483732       1.514300       2.193086      19.868220       5.844825      13.597263          -0.000008
          378              C       6.048858       6.866963       6.597216       0.359659      34.165961 0.32503853E+03  0.71063616E+04                                 9.531026                            6.196148      -0.155979       1.984317                    0.999303      23.943922      66.398780       0.632490       0.442935      -1.047815       0.005001      -0.028158       0.016997       0.033269      -0.002901      -0.034403       0.003246       0.129738      -0.099096      -0.049275      -0.041754       0.091029             13.029019       5.580811      -1.455206       2.376741      19.411836      -5.881154      14.094408          -0.000012
          379              C       6.625071       1.618467      24.409699       0.084282      27.224614 0.33990922E+03  0.75922697E+04                                 8.094641                            6.271929       0.003973       2.015918                    0.999153      26.864508      77.856047       0.631869       0.433981      -1.042468       0.049342       0.005374      -0.021892       0.054247      -0.000201      -0.023570       0.032520      -0.041755      -0.046194      -0.046224      -0.001875       0.048099              9.204831      10.814183       0.578410       2.241785       5.370379      -1.894128      11.429932          -0.000014
          380              C       5.880681       1.946498      23.296419      -0.151032      35.180964 0.45892756E+03  0.11003109E+05                                 9.540433                            7.272330      -0.108575       1.941862                    0.999106      30.180022      89.377419       0.591154       0.432150      -1.047984       0.008826      -0.013763      -0.014435       0.021810      -0.009904      -0.010721       0.029918      -0.049144      -0.053226      -0.033530      -0.016474       0.050004             11.128821      11.603844       0.337974       2.979507       6.670261      -3.331094      15.112358           0.000016
          381              C       6.540982       2.578161      22.233534       0.059161      39.302061 0.42328802E+03  0.98453877E+04                                10.246406                            6.925631      -0.088185       1.988067                    0.999247      26.609231      75.091274       0.619720       0.424927      -1.063119       0.010596      -0.021616       0.015244       0.028494      -0.003619      -0.009024       0.020021      -0.035970      -0.035063      -0.024609      -0.009308       0.033917             13.645406      14.433632      -1.168599       6.262918       7.430836      -4.982852      19.071750          -0.000013
          382              C       7.920861       2.732688      22.315999      -0.150092      35.212723 0.45295027E+03  0.10808488E+05                                 9.489118                            7.178774      -0.085936       1.947229                    0.999230      30.039314      88.328473       0.601604       0.426659      -1.052873       0.001776      -0.022042      -0.005610       0.022814       0.012452      -0.011659       0.014353      -0.042373      -0.054192      -0.032848      -0.003103       0.035951             11.219013      13.448193      -0.390011       3.983998       6.148019      -2.750897      14.060827           0.000016
          383              C       8.561863       2.328749      23.493419       0.083205      27.677065 0.33977991E+03  0.75788105E+04                                 8.135594                            6.224693       0.033007       2.022006                    0.999546      26.834067      77.384672       0.642145       0.427631      -1.047676      -0.035542      -0.036790       0.008965       0.051934       0.003251      -0.021439       0.021151      -0.045844      -0.091291      -0.047952       0.003654       0.044297              9.344427      11.036682       0.188080       2.011684       5.237376      -1.915720      11.759223          -0.000013
          384              C       8.541186       5.381335      16.850389       0.104631      28.235532 0.32878257E+03  0.72568739E+04                                 8.270768                            6.144600       0.080616       2.051030                    0.999183      26.019690      74.089109       0.644400       0.430635      -1.048232      -0.026823      -0.013008      -0.026192       0.039682      -0.013792       0.009862       0.034988      -0.048786      -0.087917      -0.049401      -0.005637       0.055039              9.984520      11.703589       1.768407      -1.079738       6.604696      -3.606105      11.645274          -0.000006
          385              C       7.843665       4.814736      17.945344      -0.141447      35.491918 0.43507458E+03  0.10268127E+05                                 9.544160                            7.032870      -0.033293       1.968828                    0.999416      29.485840      85.955686       0.608760       0.426317      -1.054092       0.005649      -0.012474      -0.018199       0.022775      -0.014747       0.011422       0.034088      -0.063995      -0.032026      -0.044757      -0.011041       0.055798             11.741804      14.025080       2.917589      -2.917002       7.968016      -4.573054      13.232317           0.000009
          386              C       6.510656       4.595145      17.830809       0.069675      38.137709 0.38104857E+03  0.86460812E+04                                10.066694                            6.576247      -0.042416       2.014094                    0.999243      25.850926      72.409782       0.634249       0.425605      -1.061091       0.006810      -0.010259      -0.028329       0.030890      -0.009920      -0.003018       0.024048      -0.044409      -0.056608      -0.028542      -0.014624       0.043166             13.993633      13.961260       3.536191      -3.858439      10.035043      -7.677728      17.984597          -0.000005
          387              C       5.869653       5.018061      16.745017      -0.133674      36.534706 0.42247816E+03  0.99515826E+04                                 9.857507                            7.018073      -0.187553       1.927107                    0.998672      29.575565      87.670046       0.594779       0.437182      -1.041827       0.013518      -0.002761       0.005322       0.014788      -0.015543      -0.002579       0.036173      -0.061166      -0.089961      -0.044937      -0.018175       0.063112             12.375224      12.214724       1.479426      -1.787614       8.525959      -6.207145      16.384991           0.000009
          388              C       6.563038       5.568394      15.700458       0.081688      30.698202 0.35653110E+03  0.80394723E+04                                 8.811254                            6.447306       0.035045       2.030082                    0.998752      26.742807      77.252335       0.621277       0.437210      -1.043085       0.048966       0.003704       0.021382       0.053559      -0.014173       0.012044       0.019885      -0.026916      -0.052643      -0.035119       0.002448       0.032671             10.815529      11.710608       1.300374      -1.332850       6.807101      -4.438251      13.928878          -0.000007
          389              C       0.510045       2.326038      18.375995       0.107983      27.126056 0.31678701E+03  0.69450932E+04                                 8.082764                            6.058970       0.132248       2.071258                    0.999270      25.945291      74.243113       0.642886       0.434572      -1.043191      -0.001425      -0.008817       0.036707       0.037778      -0.027061      -0.005992       0.017036      -0.067525      -0.000891      -0.043120      -0.006792       0.049913              9.583630      13.550747       3.425017       1.407241       6.646461      -1.293953       8.553682          -0.000010
          390              C       1.793428       2.816729      18.508856      -0.129069      36.356716 0.43952251E+03  0.10439509E+05                                 9.821965                            7.165039      -0.142698       1.941886                    0.998564      29.582829      87.605601       0.588735       0.438013      -1.042972      -0.006958      -0.011517       0.009745       0.016614      -0.029254      -0.016165       0.013791      -0.047069      -0.020050      -0.037109      -0.010804       0.047913             12.056088      18.293292       3.867307       2.963085       7.627050      -1.453583      10.247923           0.000012
          391              C       2.477164       2.692023      19.681694       0.054007      39.660483 0.41394300E+03  0.96011897E+04                                10.350606                            6.880612      -0.197102       1.955716                    0.998974      26.718336      75.983236       0.615711       0.428889      -1.057700      -0.018559      -0.014082      -0.005504       0.023938      -0.011091      -0.007872       0.005143      -0.047220      -0.026880      -0.024527      -0.007177       0.031704             14.179090      24.276954       5.018496       2.516361       7.751417      -1.385148      10.508898          -0.000011
          392              C       1.851325       2.060360      20.758323      -0.137669      37.073225 0.47708764E+03  0.11564529E+05                                 9.941882                            7.445030      -0.208390       1.906310                    0.998632      30.619118      91.550435       0.579976       0.435678      -1.044544       0.008004      -0.018238      -0.014844       0.024840      -0.022634      -0.006704       0.021479      -0.069688       0.006240      -0.042593      -0.008290       0.050883             12.093093      18.555551       4.313512       0.251312       7.601601      -1.660254      10.122126           0.000019
          393              C       0.512802       1.618467      20.616300       0.068032      31.108149 0.39205393E+03  0.90456418E+04                                 8.878400                            6.757633       0.016538       2.012108                    0.998944      27.580105      80.379148       0.607768       0.436792      -1.044173      -0.007306      -0.002970      -0.048464       0.049102      -0.030875       0.004729       0.001040      -0.057723       0.041922      -0.049606       0.014288       0.035318             10.537148      15.285676       3.405613       0.327657       6.460284      -1.133439       9.865483          -0.000017
          394              C       5.788321       3.041742      21.014882       0.379273      32.664209 0.31201273E+03  0.68045132E+04                                 9.415106                            6.174029      -0.372910       1.916879                    0.998635      24.202136      68.742753       0.613035       0.458138      -1.031021      -0.009929       0.005354      -0.027758       0.029962      -0.034432      -0.014609       0.050248      -0.099215      -0.052233      -0.051778      -0.041944       0.093722             12.842934      13.630148      -0.395593       5.332175       7.479495      -4.905395      17.419158          -0.000011
          395              C       5.789700       3.971615      19.017391       0.378671      33.696546 0.32272881E+03  0.70802800E+04                                 9.612716                            6.267493      -0.313046       1.938195                    0.998664      24.081164      68.049054       0.611663       0.456437      -1.034546      -0.012305      -0.020759       0.017979       0.030093      -0.035116      -0.014152       0.051738      -0.100488      -0.089566      -0.052774      -0.045823       0.098598             13.468654      13.370134       4.032598      -3.926292       9.868163      -7.136908      17.167666          -0.000014
          396              C       3.909426       3.079696      19.846625       0.379753      33.997546 0.32322321E+03  0.71084747E+04                                 9.686829                            6.295265      -0.374631       1.917013                    0.998647      24.285410      69.174188       0.605725       0.459787      -1.030530       0.028306      -0.004280       0.005326       0.029118      -0.026077      -0.013825       0.051247      -0.101793      -0.053537      -0.048591      -0.043202       0.091793             13.540069      23.087170       4.411815       1.845239       7.655660      -1.972069       9.877376          -0.000014
          397              C       6.218413       6.164814      34.740756       0.108191      28.276678 0.33515625E+03  0.74568047E+04                                 8.332665                            6.233598      -0.030605       2.011021                    0.999213      26.485979      76.508286       0.633197       0.434772      -1.042412       0.003705       0.037220       0.007757       0.038200      -0.003691       0.032950       0.006837       0.024824      -0.090548      -0.046356       0.003897       0.042458             10.080681       5.732024      -0.026786      -3.380599       9.140719      -0.634301      15.369301          -0.000014
          398              C       6.695374       6.267832      33.421313      -0.150267      35.833591 0.45148054E+03  0.10726995E+05                                 9.587106                            7.151779       0.056765       1.993481                    0.999497      29.600419      85.861341       0.606802       0.424835      -1.057703       0.003984      -0.002786       0.011784       0.012748      -0.000439       0.013494       0.003171      -0.008134      -0.108157      -0.039625       0.017343       0.022282             11.866254       6.497779       0.254379      -4.262837       9.565355      -1.484475      19.535629           0.000020
          399              C       6.856659       7.555557      32.908196       0.051365      39.507908 0.41336455E+03  0.95450796E+04                                10.256749                            6.815077      -0.054611       1.996806                    0.999221      26.483707      74.145190       0.629535       0.421347      -1.066781      -0.003622       0.003306       0.031659       0.032036       0.001624       0.005747      -0.000489       0.033470      -0.021868      -0.013286      -0.008305       0.021591             14.499042       7.069092       0.066926      -5.869652      10.019998      -0.739116      26.408036          -0.000016
          400              C       6.576823       8.642668      33.687034      -0.147551      33.776051 0.39958533E+03  0.92169496E+04                                 9.169356                            6.714967       0.126475       2.024862                    0.999726      28.744316      82.397618       0.627508       0.423165      -1.057781       0.008358      -0.009775      -0.000645       0.012877      -0.002787       0.020109       0.006185      -0.002138      -0.100382      -0.041415       0.018504       0.022911             11.405608       6.459583      -0.036302      -4.646213       8.965780       0.462431      18.791462           0.000014
          401              C       6.059886       8.455609      34.905687       0.093583      27.666415 0.32296330E+03  0.70863732E+04                                 8.076764                            6.037337       0.238730       2.097934                    0.999732      25.947801      73.317322       0.659578       0.423223      -1.054323      -0.000968      -0.050595       0.007386       0.051141       0.005406       0.025882       0.009422      -0.020906      -0.071396      -0.040401       0.010315       0.030086              9.773135       5.766565      -0.234593      -3.694383       8.504233      -0.152912      15.048608          -0.000015
          402              C       8.272378      12.649526      29.032332       0.106327      26.730635 0.32111494E+03  0.70321313E+04                                 7.896216                            6.027681       0.228803       2.098612                    0.999736      25.745951      72.555477       0.659187       0.424298      -1.054191       0.002278      -0.018533      -0.033787       0.038604      -0.020787       0.003456       0.019597       0.049802      -0.014209      -0.040776       0.005625       0.035151              9.168876       4.535943       1.342607      -0.454350      13.422938      -1.904579       9.547746          -0.000014
          403              C       8.033898      11.440420      29.728705      -0.149816      33.719013 0.42545057E+03  0.99409685E+04                                 9.112135                            6.900903       0.169851       2.032284                    0.999721      29.045915      83.042968       0.624500       0.419753      -1.062876      -0.001483       0.007038      -0.009868       0.012211      -0.009068       0.002284       0.019325       0.043277       0.035972      -0.037124       0.016740       0.020384             10.784809       5.098417       1.741278      -0.741921      16.837858      -2.961272      10.418151           0.000016
          404              C       7.940160      10.277401      29.014006       0.053329      39.106355 0.40713471E+03  0.93808242E+04                                10.211581                            6.788282      -0.102929       1.984013                    0.999240      26.484187      74.459994       0.626312       0.424437      -1.063106      -0.000307       0.018499      -0.013630       0.022980      -0.003728      -0.001333       0.000136       0.033960      -0.034036      -0.011712      -0.011397       0.023109             13.929296       5.623282       2.272993      -1.241091      22.425199      -6.847331      13.739406          -0.000012
          405              C       8.046304      10.364153      27.657912      -0.145808      35.245313 0.42977181E+03  0.10130003E+05                                 9.540243                            7.024228      -0.042015       1.963999                    0.999552      29.649627      86.883182       0.603593       0.430517      -1.049635      -0.006020       0.011369       0.006865       0.014581      -0.007088       0.003781       0.030191       0.047979       0.004124      -0.045463       0.021062       0.024401             11.635189       5.414576       1.712876      -1.075181      16.416946      -5.419087      13.074045           0.000016
          406              C       8.273757      11.551571      27.016516       0.097628      27.991626 0.33277107E+03  0.73785870E+04                                 8.242975                            6.204960       0.085135       2.048645                    0.999432      26.322356      75.506444       0.636671       0.433874      -1.044639      -0.006569       0.032283       0.030126       0.044642      -0.015757       0.020819       0.025211       0.056797      -0.027914      -0.050387       0.008324       0.042063              9.708183       4.917309       1.353385      -0.952657      13.288012      -2.962904      10.919229          -0.000014
          407              C       8.486046       4.318623      26.741632       0.080906      27.354996 0.32538608E+03  0.71475599E+04                                 8.000395                            6.065653       0.191841       2.077853                    0.999723      26.094433      73.593810       0.657597       0.424021      -1.054611      -0.006714      -0.035977       0.035638       0.051083       0.014462       0.011199      -0.027458       0.049632       0.028741      -0.048477       0.020972       0.027505              9.333297       4.439243      -0.795770      -1.150502      12.823107       3.373872      10.737541          -0.000021
          408              C       8.298570       5.489775      27.355539      -0.156580      33.669913 0.41731645E+03  0.96949092E+04                                 9.057941                            6.809162       0.124850       2.017841                    0.999650      28.928432      82.218139       0.632812       0.416632      -1.065855       0.001140       0.003316       0.012318       0.012807       0.006957       0.003302      -0.025239       0.035316       0.034145      -0.037809       0.013148       0.024661             10.769197       5.156319      -1.168071      -1.764713      14.774071       4.742297      12.377200           0.000025
          409              C       7.953945       5.440977      28.739122       0.056280      39.358421 0.42060709E+03  0.97258053E+04                                10.143922                            6.831481      -0.076953       1.986327                    0.999211      26.438663      73.359026       0.636609       0.416087      -1.073303       0.008748      -0.023435      -0.022196       0.033442       0.000071       0.002753       0.003024       0.021205      -0.010521      -0.010265      -0.002571       0.012836             13.594789       5.767285      -2.004918      -2.296296      20.490244       7.483147      14.526837          -0.000025
          410              C       7.836772       4.204761      29.371355      -0.149782      32.892517 0.40757682E+03  0.93952277E+04                                 8.886839                            6.695282       0.206059       2.047744                    0.999708      28.453113      80.059997       0.644242       0.412439      -1.070565      -0.000670      -0.008274       0.002284       0.008609       0.008117       0.008377      -0.023066       0.037544      -0.009446      -0.036614       0.013561       0.023052             10.522882       5.133219      -1.292118      -1.696031      15.453370       4.071968      10.982056           0.000025
          411              C       8.104201       3.114939      28.592517       0.119246      25.989077 0.29617420E+03  0.63754278E+04                                 7.748933                            5.782127       0.147238       2.076969                    0.999686      25.434176      71.769303       0.672179       0.423311      -1.051618       0.009027       0.026038      -0.032281       0.042444       0.003503       0.018196      -0.027436       0.089591      -0.037813      -0.057413       0.001326       0.056087              9.020782       4.418331      -0.976816      -1.479140      12.255070       2.761182      10.388943          -0.000019
          412              C       7.271587       7.704662      31.469637       0.377801      32.835678 0.31090995E+03  0.67299479E+04                                 9.348313                            6.082823      -0.159490       1.989844                    0.999224      23.581735      65.308915       0.634048       0.446280      -1.044667       0.010373       0.004917      -0.032717       0.034673      -0.007512       0.035780       0.000449       0.140200      -0.122799      -0.052293      -0.047722       0.100015             13.251213       6.260483       0.503046      -4.824251      10.421981      -1.554611      23.071175          -0.000006
          413              C       7.744413       8.938167      29.687472       0.380960      32.850798 0.31314044E+03  0.67972312E+04                                 9.384098                            6.131513      -0.181099       1.984114                    0.999130      23.634165      65.762905       0.626738       0.450223      -1.041318      -0.004904      -0.029570       0.013250       0.032772       0.000716       0.041415      -0.002574       0.137106      -0.123780      -0.054400      -0.046821       0.101221             12.983076       5.483734       1.514304      -2.193088      19.868229      -5.844826      13.597264          -0.000007
          414              C       7.736142       6.688037      29.504216       0.359659      34.165974 0.32503863E+03  0.71063642E+04                                 9.531028                            6.196149      -0.155980       1.984316                    0.999303      23.943925      66.398794       0.632490       0.442935      -1.047815      -0.005001       0.028158       0.016997       0.033269      -0.002901       0.034403      -0.003246       0.129738      -0.099096      -0.049275      -0.041754       0.091029             13.029024       5.580814      -1.455209      -2.376744      19.411847       5.881156      14.094410          -0.000012
          415              C       7.159929      11.936533       1.502699       0.084282      27.224604 0.33990911E+03  0.75922666E+04                                 8.094638                            6.271927       0.003974       2.015919                    0.999153      26.864504      77.856029       0.631869       0.433981      -1.042468      -0.049342      -0.005374      -0.021892       0.054247      -0.000201       0.023570      -0.032520      -0.041755      -0.046195      -0.046224      -0.001875       0.048099              9.204828      10.814179       0.578410      -2.241783       5.370377       1.894127      11.429927          -0.000012
          416              C       7.904319      11.608502       0.389419      -0.151032      35.180984 0.45892798E+03  0.11003121E+05                                 9.540436                            7.272333      -0.108574       1.941863                    0.999106      30.180017      89.377392       0.591154       0.432150      -1.047984      -0.008826       0.013763      -0.014435       0.021810      -0.009904       0.010721      -0.029918      -0.049144      -0.053226      -0.033530      -0.016474       0.050004             11.128824      11.603850       0.337976      -2.979505       6.670262       3.331093      15.112359           0.000014
          417              C       7.244017      10.976839      45.140534       0.059161      39.302046 0.42328785E+03  0.98453830E+04                                10.246403                            6.925629      -0.088185       1.988067                    0.999247      26.609231      75.091271       0.619720       0.424927      -1.063119      -0.010596       0.021616       0.015244       0.028494      -0.003619       0.009024      -0.020021      -0.035970      -0.035063      -0.024609      -0.009308       0.033917             13.645400      14.433635      -1.168596      -6.262913       7.430832       4.982845      19.071734          -0.000011
          418              C       5.864139      10.822312      45.222999      -0.150092      35.212716 0.45295007E+03  0.10808482E+05                                 9.489117                            7.178772      -0.085936       1.947229                    0.999230      30.039312      88.328466       0.601604       0.426659      -1.052873      -0.001776       0.022042      -0.005610       0.022814       0.012452       0.011659      -0.014353      -0.042373      -0.054192      -0.032848      -0.003103       0.035951             11.219013      13.448200      -0.390011      -3.984003       6.148017       2.750895      14.060821           0.000014
          419              C       5.223136      11.226251       0.586419       0.083205      27.677053 0.33977981E+03  0.75788077E+04                                 8.135592                            6.224692       0.033008       2.022006                    0.999546      26.834066      77.384668       0.642145       0.427631      -1.047676       0.035542       0.036790       0.008965       0.051934       0.003251       0.021439      -0.021151      -0.045845      -0.091291      -0.047952       0.003654       0.044297              9.344425      11.036685       0.188080      -2.011685       5.237374       1.915716      11.759214          -0.000012
          420              C       5.243814       8.173665      39.757389       0.104631      28.235555 0.32878288E+03  0.72568820E+04                                 8.270772                            6.144603       0.080616       2.051030                    0.999183      26.019691      74.089112       0.644400       0.430635      -1.048232       0.026823       0.013008      -0.026192       0.039682      -0.013792      -0.009862      -0.034988      -0.048786      -0.087917      -0.049401      -0.005637       0.055039              9.984526      11.703597       1.768408       1.079739       6.604699       3.606108      11.645281          -0.000007
          421              C       5.941335       8.740264      40.852344      -0.141447      35.491921 0.43507459E+03  0.10268128E+05                                 9.544160                            7.032870      -0.033294       1.968828                    0.999416      29.485841      85.955688       0.608760       0.426317      -1.054092      -0.005649       0.012474      -0.018199       0.022775      -0.014747      -0.011422      -0.034088      -0.063995      -0.032025      -0.044757      -0.011041       0.055798             11.741805      14.025081       2.917590       2.917003       7.968017       4.573055      13.232319           0.000010
          422              C       7.274344       8.959855      40.737809       0.069675      38.137705 0.38104856E+03  0.86460809E+04                                10.066692                            6.576247      -0.042416       2.014094                    0.999243      25.850926      72.409778       0.634249       0.425605      -1.061091      -0.006810       0.010259      -0.028329       0.030890      -0.009920       0.003018      -0.024048      -0.044409      -0.056608      -0.028542      -0.014624       0.043166             13.993631      13.961259       3.536190       3.858438      10.035042       7.677727      17.984593          -0.000006
          423              C       7.915347       8.536939      39.652017      -0.133674      36.534705 0.42247814E+03  0.99515820E+04                                 9.857506                            7.018072      -0.187553       1.927107                    0.998672      29.575563      87.670036       0.594779       0.437182      -1.041827      -0.013518       0.002761       0.005322       0.014788      -0.015543       0.002579      -0.036173      -0.061166      -0.089961      -0.044937      -0.018175       0.063112             12.375224      12.214724       1.479426       1.787615       8.525958       6.207144      16.384988           0.000010
          424              C       7.221962       7.986606      38.607458       0.081688      30.698190 0.35653092E+03  0.80394674E+04                                 8.811253                            6.447305       0.035045       2.030082                    0.998752      26.742806      77.252334       0.621277       0.437210      -1.043085      -0.048966      -0.003703       0.021382       0.053559      -0.014173      -0.012044      -0.019885      -0.026916      -0.052643      -0.035119       0.002448       0.032671             10.815527      11.710603       1.300374       1.332853       6.807100       4.438251      13.928878          -0.000009
          425              C      13.274955      11.228962      41.282995       0.107983      27.126046 0.31678697E+03  0.69450924E+04                                 8.082762                            6.058970       0.132248       2.071258                    0.999270      25.945293      74.243122       0.642886       0.434572      -1.043191       0.001425       0.008817       0.036707       0.037778      -0.027061       0.005992      -0.017036      -0.067525      -0.000891      -0.043120      -0.006792       0.049913              9.583626      13.550732       3.425012      -1.407238       6.646459       1.293956       8.553687          -0.000009
          426              C      11.991571      10.738271      41.415856      -0.129069      36.356708 0.43952262E+03  0.10439512E+05                                 9.821964                            7.165040      -0.142698       1.941885                    0.998564      29.582829      87.605604       0.588735       0.438013      -1.042972       0.006958       0.011517       0.009745       0.016614      -0.029254       0.016165      -0.013791      -0.047069      -0.020050      -0.037109      -0.010804       0.047913             12.056087      18.293288       3.867303      -2.963088       7.627049       1.453583      10.247925           0.000011
          427              C      11.307835      10.862977      42.588694       0.054007      39.660495 0.41394294E+03  0.96011881E+04                                10.350607                            6.880611      -0.197102       1.955717                    0.998974      26.718337      75.983237       0.615711       0.428889      -1.057701       0.018559       0.014082      -0.005504       0.023938      -0.011091       0.007872      -0.005143      -0.047220      -0.026880      -0.024527      -0.007177       0.031703             14.179094      24.276968       5.018501      -2.516359       7.751418       1.385147      10.508894          -0.000010
          428              C      11.933675      11.494640      43.665323      -0.137669      37.073249 0.47708797E+03  0.11564538E+05                                 9.941886                            7.445033      -0.208390       1.906311                    0.998632      30.619115      91.550422       0.579976       0.435678      -1.044544      -0.008004       0.018239      -0.014844       0.024840      -0.022634       0.006704      -0.021479      -0.069688       0.006240      -0.042593      -0.008290       0.050883             12.093100      18.555570       4.313516      -0.251312       7.601604       1.660252      10.122125           0.000018
          429              C      13.272198      11.936533      43.523300       0.068032      31.108154 0.39205389E+03  0.90456407E+04                                 8.878401                            6.757633       0.016538       2.012108                    0.998944      27.580108      80.379160       0.607768       0.436792      -1.044173       0.007306       0.002970      -0.048464       0.049102      -0.030875      -0.004729      -0.001040      -0.057723       0.041922      -0.049606       0.014288       0.035318             10.537149      15.285675       3.405612      -0.327655       6.460284       1.133440       9.865488          -0.000016
          430              C       7.996678      10.513258      43.921882       0.379273      32.664207 0.31201275E+03  0.68045136E+04                                 9.415105                            6.174029      -0.372911       1.916879                    0.998635      24.202137      68.742755       0.613035       0.458138      -1.031021       0.009929      -0.005354      -0.027758       0.029962      -0.034432       0.014609      -0.050248      -0.099215      -0.052233      -0.051778      -0.041944       0.093722             12.842932      13.630149      -0.395593      -5.332175       7.479493       4.905393      17.419153          -0.000011
          431              C       7.995300       9.583385      41.924391       0.378671      33.696551 0.32272893E+03  0.70802833E+04                                 9.612716                            6.267494      -0.313046       1.938195                    0.998664      24.081164      68.049051       0.611663       0.456437      -1.034546       0.012305       0.020759       0.017979       0.030093      -0.035116       0.014152      -0.051738      -0.100488      -0.089566      -0.052774      -0.045823       0.098598             13.468654      13.370140       4.032598       3.926289       9.868163       7.136905      17.167659          -0.000013
          432              C       9.875574      10.475304      42.753625       0.379753      33.997560 0.32322316E+03  0.71084734E+04                                 9.686831                            6.295265      -0.374631       1.917013                    0.998647      24.285409      69.174184       0.605725       0.459787      -1.030530      -0.028306       0.004280       0.005326       0.029118      -0.026077       0.013825      -0.051247      -0.101793      -0.053537      -0.048591      -0.043202       0.091793             13.540074      23.087186       4.411819      -1.845241       7.655661       1.972067       9.877374          -0.000014
          433              C       0.674086      19.719814      11.073244       0.108191      28.276679 0.33515625E+03  0.74568049E+04                                 8.332665                            6.233598      -0.030605       2.011022                    0.999213      26.485977      76.508276       0.633197       0.434772      -1.042412      -0.003705       0.037220      -0.007757       0.038200       0.003691       0.032950      -0.006837       0.024824      -0.090548      -0.046356       0.003897       0.042458             10.080681       5.732025       0.026784      -3.380600       9.140718       0.634302      15.369301          -0.000013
          434              C       0.197125      19.822832      12.392687      -0.150267      35.833590 0.45148052E+03  0.10726994E+05                                 9.587106                            7.151779       0.056765       1.993481                    0.999497      29.600419      85.861340       0.606802       0.424835      -1.057703      -0.003984      -0.002786      -0.011784       0.012748       0.000439       0.013494      -0.003171      -0.008134      -0.108157      -0.039625       0.017343       0.022282             11.866254       6.497779      -0.254377      -4.262836       9.565355       1.484475      19.535627           0.000018
          435              C       0.035841      21.110557      12.905804       0.051365      39.507908 0.41336454E+03  0.95450795E+04                                10.256750                            6.815077      -0.054611       1.996806                    0.999221      26.483708      74.145195       0.629535       0.421347      -1.066781       0.003622       0.003306      -0.031659       0.032036      -0.001624       0.005747       0.000489       0.033470      -0.021868      -0.013286      -0.008305       0.021591             14.499043       7.069092      -0.066925      -5.869651      10.019998       0.739116      26.408038          -0.000014
          436              C       0.315677      22.197668      12.126966      -0.147552      33.776054 0.39958538E+03  0.92169511E+04                                 9.169357                            6.714967       0.126475       2.024862                    0.999726      28.744315      82.397612       0.627508       0.423165      -1.057781      -0.008358      -0.009775       0.000645       0.012877       0.002787       0.020109      -0.006185      -0.002138      -0.100381      -0.041415       0.018504       0.022910             11.405609       6.459583       0.036301      -4.646214       8.965779      -0.462431      18.791464           0.000013
          437              C       0.832614      22.010609      10.908313       0.093583      27.666399 0.32296311E+03  0.70863679E+04                                 8.076760                            6.037335       0.238731       2.097934                    0.999732      25.947797      73.317304       0.659578       0.423223      -1.054323       0.000968      -0.050595      -0.007386       0.051141      -0.005406       0.025882      -0.009422      -0.020906      -0.071396      -0.040401       0.010315       0.030086              9.773131       5.766561       0.234594      -3.694378       8.504231       0.152910      15.048600          -0.000014
          438              C      12.405121      26.204526      16.781668       0.106327      26.730635 0.32111496E+03  0.70321320E+04                                 7.896216                            6.027682       0.228803       2.098612                    0.999736      25.745951      72.555479       0.659186       0.424298      -1.054190      -0.002278      -0.018533       0.033787       0.038604       0.020787       0.003456      -0.019597       0.049802      -0.014209      -0.040776       0.005625       0.035151              9.168876       4.535944      -1.342609      -0.454349      13.422937       1.904579       9.547747          -0.000013
          439              C      12.643602      24.995420      16.085295      -0.149816      33.719013 0.42545062E+03  0.99409699E+04                                 9.112135                            6.900903       0.169851       2.032284                    0.999721      29.045916      83.042970       0.624500       0.419753      -1.062876       0.001483       0.007038       0.009868       0.012211       0.009068       0.002284      -0.019325       0.043277       0.035972      -0.037124       0.016740       0.020384             10.784808       5.098418      -1.741280      -0.741923      16.837855       2.961271      10.418151           0.000015
          440              C      12.737340      23.832401      16.799994       0.053329      39.106358 0.40713475E+03  0.93808253E+04                                10.211581                            6.788282      -0.102929       1.984013                    0.999240      26.484188      74.459996       0.626312       0.424437      -1.063106       0.000307       0.018499       0.013630       0.022980       0.003728      -0.001333      -0.000136       0.033960      -0.034036      -0.011712      -0.011397       0.023109             13.929297       5.623283      -2.272993      -1.241092      22.425200       6.847333      13.739408          -0.000011
          441              C      12.631195      23.919153      18.156088      -0.145808      35.245323 0.42977187E+03  0.10130005E+05                                 9.540245                            7.024229      -0.042015       1.963999                    0.999552      29.649629      86.883191       0.603593       0.430517      -1.049635       0.006020       0.011369      -0.006865       0.014581       0.007088       0.003781      -0.030191       0.047979       0.004124      -0.045463       0.021062       0.024401             11.635192       5.414577      -1.712876      -1.075181      16.416953       5.419091      13.074048           0.000015
          442              C      12.403743      25.106571      18.797484       0.097628      27.991628 0.33277104E+03  0.73785864E+04                                 8.242975                            6.204960       0.085134       2.048644                    0.999432      26.322357      75.506451       0.636671       0.433874      -1.044639       0.006569       0.032283      -0.030126       0.044642       0.015757       0.020819      -0.025211       0.056797      -0.027914      -0.050387       0.008324       0.042063              9.708185       4.917309      -1.353383      -0.952656      13.288015       2.962906      10.919230          -0.000013
          443              C      12.191454      17.873623      19.072368       0.080906      27.354998 0.32538609E+03  0.71475603E+04                                 8.000395                            6.065653       0.191841       2.077853                    0.999723      26.094433      73.593813       0.657597       0.424021      -1.054611       0.006714      -0.035977      -0.035638       0.051083      -0.014462       0.011199       0.027458       0.049632       0.028741      -0.048477       0.020972       0.027505              9.333298       4.439243       0.795769      -1.150501      12.823108      -3.373872      10.737542          -0.000022
          444              C      12.378930      19.044775      18.458461      -0.156580      33.669921 0.41731656E+03  0.96949125E+04                                 9.057943                            6.809163       0.124850       2.017840                    0.999650      28.928435      82.218154       0.632812       0.416633      -1.065855      -0.001140       0.003316      -0.012318       0.012807      -0.006957       0.003302       0.025239       0.035316       0.034145      -0.037809       0.013148       0.024661             10.769199       5.156320       1.168069      -1.764713      14.774074      -4.742298      12.377203           0.000025
          445              C      12.723555      18.995977      17.074878       0.056280      39.358426 0.42060714E+03  0.97258071E+04                                10.143923                            6.831482      -0.076954       1.986327                    0.999211      26.438665      73.359038       0.636609       0.416087      -1.073303      -0.008748      -0.023435       0.022196       0.033442      -0.000071       0.002753      -0.003024       0.021205      -0.010521      -0.010265      -0.002571       0.012836             13.594791       5.767285       2.004917      -2.296296      20.490246      -7.483150      14.526841          -0.000026
          446              C      12.840728      17.759761      16.442645      -0.149783      32.892524 0.40757698E+03  0.93952323E+04                                 8.886841                            6.695284       0.206059       2.047744                    0.999708      28.453117      80.060016       0.644241       0.412439      -1.070565       0.000670      -0.008274      -0.002284       0.008609      -0.008117       0.008377       0.023066       0.037544      -0.009446      -0.036613       0.013561       0.023052             10.522884       5.133221       1.292120      -1.696033      15.453371      -4.071969      10.982059           0.000026
          447              C      12.573298      16.669939      17.221483       0.119246      25.989078 0.29617423E+03  0.63754285E+04                                 7.748934                            5.782128       0.147237       2.076969                    0.999686      25.434177      71.769309       0.672178       0.423311      -1.051618      -0.009027       0.026038       0.032281       0.042444      -0.003503       0.018196       0.027436       0.089591      -0.037813      -0.057413       0.001326       0.056087              9.020782       4.418332       0.976816      -1.479140      12.255068      -2.761182      10.388947          -0.000020
          448              C      13.405913      21.259662      14.344363       0.377801      32.835691 0.31091002E+03  0.67299499E+04                                 9.348316                            6.082824      -0.159490       1.989844                    0.999224      23.581736      65.308921       0.634048       0.446280      -1.044667      -0.010373       0.004917       0.032717       0.034673       0.007512       0.035780      -0.000449       0.140200      -0.122799      -0.052293      -0.047722       0.100015             13.251218       6.260486      -0.503046      -4.824256      10.421983       1.554612      23.071186          -0.000006
          449              C      12.933087      22.493167      16.126528       0.380960      32.850797 0.31314044E+03  0.67972310E+04                                 9.384098                            6.131513      -0.181099       1.984114                    0.999130      23.634166      65.762909       0.626738       0.450223      -1.041318       0.004904      -0.029570      -0.013250       0.032772      -0.000716       0.041415       0.002574       0.137106      -0.123780      -0.054400      -0.046821       0.101221             12.983075       5.483734      -1.514302      -2.193087      19.868226       5.844828      13.597266          -0.000008
          450              C      12.941358      20.243037      16.309784       0.359659      34.165975 0.32503865E+03  0.71063650E+04                                 9.531029                            6.196150      -0.155980       1.984316                    0.999303      23.943927      66.398805       0.632490       0.442935      -1.047815       0.005001       0.028158      -0.016997       0.033269       0.002901       0.034403       0.003246       0.129738      -0.099096      -0.049275      -0.041754       0.091029             13.029024       5.580813       1.455207      -2.376743      19.411845      -5.881157      14.094414          -0.000012
          451              C      13.517571      25.491533      44.311301       0.084282      27.224603 0.33990914E+03  0.75922674E+04                                 8.094638                            6.271928       0.003973       2.015919                    0.999153      26.864505      77.856036       0.631869       0.433981      -1.042468       0.049342      -0.005374       0.021892       0.054247       0.000201       0.023570       0.032520      -0.041755      -0.046194      -0.046224      -0.001875       0.048099              9.204828      10.814179      -0.578411      -2.241782       5.370377      -1.894126      11.429926          -0.000013
          452              C      12.773181      25.163502      45.424581      -0.151032      35.180978 0.45892798E+03  0.11003121E+05                                 9.540435                            7.272333      -0.108575       1.941863                    0.999106      30.180017      89.377396       0.591154       0.432150      -1.047984       0.008826       0.013763       0.014435       0.021810       0.009904       0.010721       0.029918      -0.049144      -0.053226      -0.033530      -0.016474       0.050004             11.128822      11.603851      -0.337976      -2.979505       6.670262      -3.331091      15.112354           0.000015
          453              C      13.433483      24.531839       0.673466       0.059161      39.302040 0.42328797E+03  0.98453864E+04                                10.246402                            6.925631      -0.088185       1.988067                    0.999247      26.609232      75.091275       0.619720       0.424927      -1.063119       0.010596       0.021616      -0.015244       0.028494       0.003619       0.009024       0.020021      -0.035970      -0.035063      -0.024609      -0.009308       0.033917             13.645398      14.433637       1.168596      -6.262913       7.430830      -4.982842      19.071726          -0.000012
          454              C       1.028361      24.377312       0.591001      -0.150092      35.212712 0.45294992E+03  0.10808477E+05                                 9.489116                            7.178771      -0.085936       1.947229                    0.999230      30.039312      88.328462       0.601604       0.426659      -1.052873       0.001776       0.022042       0.005610       0.022814      -0.012452       0.011659       0.014353      -0.042373      -0.054192      -0.032848      -0.003103       0.035951             11.219011      13.448192       0.390010      -3.983998       6.148017      -2.750896      14.060823           0.000015
          455              C       1.669363      24.781251      45.227581       0.083204      27.677070 0.33977994E+03  0.75788113E+04                                 8.135596                            6.224693       0.033007       2.022006                    0.999546      26.834068      77.384674       0.642145       0.427631      -1.047676      -0.035542       0.036790      -0.008965       0.051934      -0.003251       0.021439       0.021151      -0.045845      -0.091291      -0.047952       0.003654       0.044297              9.344429      11.036684      -0.188080      -2.011686       5.237376      -1.915720      11.759226          -0.000013
          456              C       1.648686      21.728665       6.056611       0.104631      28.235535 0.32878262E+03  0.72568750E+04                                 8.270768                            6.144600       0.080616       2.051030                    0.999183      26.019692      74.089115       0.644400       0.430635      -1.048232      -0.026823       0.013008       0.026192       0.039682       0.013792      -0.009862       0.034988      -0.048786      -0.087917      -0.049401      -0.005637       0.055039              9.984520      11.703590      -1.768407       1.079738       6.604696      -3.606105      11.645274          -0.000007
          457              C       0.951165      22.295264       4.961656      -0.141447      35.491922 0.43507463E+03  0.10268129E+05                                 9.544160                            7.032870      -0.033294       1.968828                    0.999416      29.485842      85.955690       0.608760       0.426317      -1.054092       0.005649       0.012474       0.018199       0.022775       0.014747      -0.011422       0.034088      -0.063995      -0.032026      -0.044757      -0.011041       0.055798             11.741805      14.025081      -2.917590       2.917002       7.968016      -4.573055      13.232318           0.000009
          458              C      13.403156      22.514855       5.076191       0.069675      38.137703 0.38104856E+03  0.86460810E+04                                10.066693                            6.576247      -0.042416       2.014094                    0.999243      25.850926      72.409782       0.634249       0.425605      -1.061091       0.006810       0.010259       0.028329       0.030890       0.009920       0.003018       0.024048      -0.044409      -0.056608      -0.028542      -0.014624       0.043166             13.993631      13.961259      -3.536190       3.858437      10.035041      -7.677726      17.984592          -0.000006
          459              C      12.762153      22.091939       6.161983      -0.133674      36.534704 0.42247817E+03  0.99515828E+04                                 9.857506                            7.018072      -0.187553       1.927107                    0.998672      29.575564      87.670041       0.594779       0.437182      -1.041827       0.013518       0.002761      -0.005322       0.014788       0.015543       0.002579       0.036173      -0.061166      -0.089961      -0.044937      -0.018175       0.063112             12.375223      12.214723      -1.479425       1.787614       8.525958      -6.207143      16.384987           0.000009
          460              C      13.455538      21.541606       7.206542       0.081688      30.698196 0.35653103E+03  0.80394702E+04                                 8.811254                            6.447306       0.035045       2.030082                    0.998752      26.742804      77.252325       0.621277       0.437210      -1.043085       0.048966      -0.003703      -0.021382       0.053559       0.014173      -0.012044       0.019885      -0.026916      -0.052643      -0.035119       0.002448       0.032671             10.815528      11.710608      -1.300373       1.332850       6.807100      -4.438250      13.928876          -0.000008
          461              C       7.402545      24.783962       4.531005       0.107983      27.126060 0.31678705E+03  0.69450947E+04                                 8.082765                            6.058971       0.132247       2.071258                    0.999270      25.945294      74.243129       0.642886       0.434572      -1.043191      -0.001425       0.008817      -0.036707       0.037778       0.027061       0.005992       0.017036      -0.067525      -0.000891      -0.043120      -0.006792       0.049913              9.583632      13.550750      -3.425018      -1.407241       6.646462      -1.293953       8.553684          -0.000009
          462              C       8.685928      24.293271       4.398144      -0.129069      36.356716 0.43952249E+03  0.10439508E+05                                 9.821965                            7.165038      -0.142698       1.941885                    0.998564      29.582829      87.605602       0.588735       0.438013      -1.042972      -0.006958       0.011517      -0.009745       0.016614       0.029254       0.016165       0.013791      -0.047069      -0.020050      -0.037109      -0.010804       0.047913             12.056089      18.293293      -3.867307      -2.963085       7.627050      -1.453583      10.247923           0.000011
          463              C       9.369664      24.417977       3.225306       0.054007      39.660485 0.41394300E+03  0.96011898E+04                                10.350607                            6.880612      -0.197102       1.955717                    0.998974      26.718336      75.983237       0.615711       0.428889      -1.057700      -0.018559       0.014082       0.005504       0.023938       0.011091       0.007872       0.005143      -0.047220      -0.026880      -0.024527      -0.007177       0.031704             14.179091      24.276957      -5.018497      -2.516361       7.751418      -1.385149      10.508899          -0.000011
          464              C       8.743825      25.049640       2.148677      -0.137669      37.073226 0.47708766E+03  0.11564529E+05                                 9.941882                            7.445030      -0.208390       1.906311                    0.998632      30.619118      91.550433       0.579976       0.435678      -1.044544       0.008004       0.018239       0.014844       0.024840       0.022634       0.006704       0.021479      -0.069688       0.006240      -0.042593      -0.008290       0.050882             12.093093      18.555551      -4.313511      -0.251312       7.601601      -1.660254      10.122126           0.000019
          465              C       7.405302      25.491533       2.290700       0.068032      31.108155 0.39205403E+03  0.90456445E+04                                 8.878402                            6.757634       0.016538       2.012108                    0.998944      27.580108      80.379162       0.607768       0.436792      -1.044173      -0.007306       0.002970       0.048464       0.049102       0.030875      -0.004729       0.001040      -0.057723       0.041922      -0.049606       0.014288       0.035318             10.537150      15.285679      -3.405614      -0.327657       6.460285      -1.133439       9.865485          -0.000017
          466              C      12.680821      24.068258       1.892118       0.379273      32.664209 0.31201294E+03  0.68045187E+04                                 9.415106                            6.174031      -0.372911       1.916879                    0.998635      24.202137      68.742754       0.613035       0.458138      -1.031021      -0.009929      -0.005354       0.027758       0.029962       0.034432       0.014609       0.050248      -0.099215      -0.052233      -0.051778      -0.041944       0.093722             12.842931      13.630158       0.395591      -5.332176       7.479492      -4.905388      17.419144          -0.000012
          467              C      12.682200      23.138385       3.889609       0.378671      33.696546 0.32272894E+03  0.70802836E+04                                 9.612716                            6.267494      -0.313046       1.938194                    0.998664      24.081165      68.049057       0.611663       0.456437      -1.034546      -0.012305       0.020759      -0.017979       0.030093       0.035116       0.014152       0.051738      -0.100488      -0.089566      -0.052774      -0.045823       0.098598             13.468652      13.370138      -4.032598       3.926290       9.868161      -7.136904      17.167656          -0.000015
          468              C      10.801926      24.030304       3.060375       0.379753      33.997544 0.32322317E+03  0.71084736E+04                                 9.686829                            6.295265      -0.374631       1.917013                    0.998647      24.285408      69.174183       0.605725       0.459787      -1.030530       0.028306       0.004280      -0.005326       0.029118       0.026077       0.013825       0.051247      -0.101793      -0.053537      -0.048591      -0.043202       0.091793             13.540069      23.087171      -4.411815      -1.845238       7.655660      -1.972069       9.877376          -0.000015
          469              C      13.110913      20.945186      33.980244       0.108191      28.276677 0.33515623E+03  0.74568043E+04                                 8.332665                            6.233598      -0.030605       2.011022                    0.999213      26.485978      76.508281       0.633197       0.434772      -1.042412       0.003705      -0.037220      -0.007757       0.038200       0.003691      -0.032950       0.006837       0.024824      -0.090548      -0.046356       0.003897       0.042458             10.080681       5.732024       0.026786       3.380599       9.140718      -0.634301      15.369300          -0.000014
          470              C      13.587874      20.842168      35.299687      -0.150267      35.833590 0.45148053E+03  0.10726995E+05                                 9.587105                            7.151778       0.056765       1.993481                    0.999497      29.600418      85.861333       0.606802       0.424835      -1.057703       0.003984       0.002786      -0.011784       0.012748       0.000439      -0.013494       0.003171      -0.008134      -0.108157      -0.039625       0.017343       0.022282             11.866253       6.497779      -0.254379       4.262837       9.565355      -1.484475      19.535625           0.000019
          471              C      -0.035841      19.554443      35.812804       0.051365      39.507900 0.41336449E+03  0.95450778E+04                                10.256748                            6.815077      -0.054610       1.996806                    0.999221      26.483707      74.145187       0.629535       0.421347      -1.066781      -0.003622      -0.003306      -0.031659       0.032036      -0.001624      -0.005747      -0.000489       0.033470      -0.021868      -0.013286      -0.008305       0.021591             14.499038       7.069090      -0.066927       5.869649      10.019997      -0.739116      26.408028          -0.000015
          472              C      13.469324      18.467332      35.033966      -0.147551      33.776044 0.39958532E+03  0.92169493E+04                                 9.169355                            6.714967       0.126475       2.024862                    0.999726      28.744313      82.397608       0.627508       0.423165      -1.057781       0.008358       0.009775       0.000645       0.012877       0.002786      -0.020109       0.006185      -0.002138      -0.100382      -0.041415       0.018504       0.022910             11.405606       6.459583       0.036300       4.646212       8.965780       0.462432      18.791455           0.000014
          473              C      12.952386      18.654391      33.815313       0.093583      27.666415 0.32296337E+03  0.70863752E+04                                 8.076764                            6.037338       0.238730       2.097934                    0.999732      25.947800      73.317320       0.659578       0.423223      -1.054323      -0.000968       0.050595      -0.007386       0.051141      -0.005406      -0.025882       0.009422      -0.020906      -0.071396      -0.040401       0.010315       0.030086              9.773135       5.766567       0.234593       3.694385       8.504234      -0.152912      15.048606          -0.000015
          474              C       1.379878      14.460474      39.688668       0.106327      26.730636 0.32111495E+03  0.70321317E+04                                 7.896216                            6.027681       0.228803       2.098612                    0.999736      25.745952      72.555483       0.659186       0.424298      -1.054190       0.002278       0.018533       0.033787       0.038604       0.020787      -0.003456       0.019597       0.049802      -0.014209      -0.040776       0.005625       0.035151              9.168876       4.535943      -1.342607       0.454350      13.422938      -1.904580       9.547747          -0.000014
          475              C       1.141398      15.669580      38.992295      -0.149816      33.719007 0.42545047E+03  0.99409656E+04                                 9.112133                            6.900901       0.169851       2.032284                    0.999721      29.045912      83.042956       0.624500       0.419753      -1.062876      -0.001483      -0.007038       0.009868       0.012211       0.009068      -0.002284       0.019325       0.043277       0.035972      -0.037124       0.016740       0.020384             10.784807       5.098416      -1.741277       0.741921      16.837853      -2.961271      10.418151           0.000016
          476              C       1.047660      16.832599      39.706994       0.053329      39.106349 0.40713468E+03  0.93808231E+04                                10.211579                            6.788281      -0.102928       1.984013                    0.999240      26.484186      74.459984       0.626312       0.424437      -1.063106      -0.000307      -0.018499       0.013630       0.022980       0.003728       0.001333       0.000136       0.033960      -0.034036      -0.011712      -0.011397       0.023109             13.929292       5.623281      -2.272991       1.241090      22.425193      -6.847329      13.739403          -0.000012
          477              C       1.153804      16.745847      41.063088      -0.145808      35.245311 0.42977178E+03  0.10130002E+05                                 9.540242                            7.024227      -0.042014       1.964000                    0.999552      29.649625      86.883169       0.603593       0.430517      -1.049635      -0.006020      -0.011369      -0.006865       0.014582       0.007088      -0.003781       0.030191       0.047979       0.004124      -0.045463       0.021062       0.024401             11.635187       5.414575      -1.712875       1.075180      16.416944      -5.419086      13.074043           0.000015
          478              C       1.381257      15.558429      41.704484       0.097628      27.991626 0.33277106E+03  0.73785870E+04                                 8.242975                            6.204960       0.085134       2.048645                    0.999432      26.322356      75.506446       0.636671       0.433874      -1.044639      -0.006569      -0.032283      -0.030126       0.044642       0.015757      -0.020819       0.025211       0.056797      -0.027914      -0.050387       0.008324       0.042063              9.708183       4.917309      -1.353384       0.952657      13.288012      -2.962904      10.919229          -0.000013
          479              C       1.593546      22.791377      41.979368       0.080906      27.354998 0.32538612E+03  0.71475609E+04                                 8.000395                            6.065653       0.191841       2.077853                    0.999723      26.094435      73.593819       0.657597       0.424021      -1.054611      -0.006714       0.035977      -0.035638       0.051083      -0.014462      -0.011199      -0.027458       0.049632       0.028741      -0.048477       0.020972       0.027505              9.333297       4.439243       0.795769       1.150501      12.823107       3.373873      10.737542          -0.000021
          480              C       1.406070      21.620225      41.365461      -0.156580      33.669914 0.41731646E+03  0.96949096E+04                                 9.057941                            6.809162       0.124851       2.017841                    0.999650      28.928431      82.218134       0.632812       0.416632      -1.065855       0.001140      -0.003316      -0.012318       0.012807      -0.006957      -0.003302      -0.025239       0.035316       0.034145      -0.037809       0.013148       0.024661             10.769197       5.156320       1.168069       1.764713      14.774070       4.742297      12.377201           0.000025
          481              C       1.061445      21.669023      39.981878       0.056280      39.358420 0.42060709E+03  0.97258054E+04                                10.143922                            6.831482      -0.076953       1.986327                    0.999211      26.438663      73.359026       0.636609       0.416087      -1.073303       0.008748       0.023435       0.022196       0.033442      -0.000071      -0.002753       0.003024       0.021205      -0.010521      -0.010265      -0.002571       0.012836             13.594789       5.767285       2.004916       2.296296      20.490243       7.483148      14.526838          -0.000026
          482              C       0.944272      22.905239      39.349645      -0.149782      32.892512 0.40757678E+03  0.93952264E+04                                 8.886838                            6.695281       0.206060       2.047745                    0.999708      28.453111      80.059988       0.644242       0.412439      -1.070565      -0.000670       0.008274      -0.002284       0.008609      -0.008117      -0.008377      -0.023066       0.037544      -0.009446      -0.036614       0.013561       0.023052             10.522880       5.133219       1.292117       1.696030      15.453367       4.071968      10.982054           0.000025
          483              C       1.211701      23.995061      40.128483       0.119246      25.989073 0.29617417E+03  0.63754267E+04                                 7.748933                            5.782127       0.147238       2.076969                    0.999686      25.434173      71.769291       0.672179       0.423311      -1.051618       0.009027      -0.026038       0.032281       0.042444      -0.003503      -0.018196      -0.027436       0.089591      -0.037813      -0.057413       0.001326       0.056087              9.020780       4.418331       0.976813       1.479140      12.255067       2.761181      10.388943          -0.000019
          484              C       0.379087      19.405338      37.251363       0.377801      32.835675 0.31090991E+03  0.67299468E+04                                 9.348312                            6.082823      -0.159489       1.989844                    0.999224      23.581732      65.308903       0.634048       0.446280      -1.044667       0.010373      -0.004917       0.032717       0.034673       0.007512      -0.035780       0.000449       0.140200      -0.122799      -0.052293      -0.047722       0.100015             13.251212       6.260483      -0.503044       4.824252      10.421980      -1.554609      23.071173          -0.000007
          485              C       0.851913      18.171833      39.033528       0.380960      32.850791 0.31314041E+03  0.67972302E+04                                 9.384096                            6.131513      -0.181098       1.984114                    0.999130      23.634162      65.762892       0.626738       0.450223      -1.041318      -0.004904       0.029570      -0.013250       0.032772      -0.000716      -0.041415      -0.002574       0.137106      -0.123780      -0.054400      -0.046821       0.101221             12.983072       5.483734      -1.514301       2.193088      19.868222      -5.844825      13.597262          -0.000008
          486              C       0.843642      20.421963      39.216784       0.359659      34.165962 0.32503854E+03  0.71063617E+04                                 9.531026                            6.196148      -0.155978       1.984317                    0.999303      23.943922      66.398782       0.632490       0.442935      -1.047815      -0.005001      -0.028158      -0.016997       0.033269       0.002900      -0.034402      -0.003246       0.129738      -0.099096      -0.049275      -0.041754       0.091029             13.029019       5.580812       1.455206       2.376742      19.411838       5.881154      14.094409          -0.000012
          487              C       0.267429      15.173467      21.404301       0.084282      27.224609 0.33990919E+03  0.75922688E+04                                 8.094640                            6.271928       0.003973       2.015919                    0.999153      26.864507      77.856043       0.631869       0.433981      -1.042468      -0.049342       0.005374       0.021892       0.054247       0.000202      -0.023570      -0.032520      -0.041755      -0.046195      -0.046224      -0.001875       0.048099              9.204830      10.814181      -0.578410       2.241785       5.370378       1.894127      11.429930          -0.000012
          488              C       1.011819      15.501498      22.517581      -0.151032      35.180965 0.45892769E+03  0.11003112E+05                                 9.540433                            7.272331      -0.108575       1.941863                    0.999106      30.180021      89.377413       0.591154       0.432150      -1.047984      -0.008826      -0.013763       0.014435       0.021810       0.009904      -0.010721      -0.029918      -0.049144      -0.053226      -0.033530      -0.016474       0.050004             11.128820      11.603846      -0.337976       2.979503       6.670261       3.331092      15.112353           0.000015
          489              C       0.351517      16.133161      23.580466       0.059161      39.302049 0.42328792E+03  0.98453848E+04                                10.246403                            6.925630      -0.088185       1.988067                    0.999247      26.609233      75.091277       0.619720       0.424927      -1.063119      -0.010596      -0.021616      -0.015244       0.028494       0.003619      -0.009024      -0.020021      -0.035970      -0.035063      -0.024609      -0.009308       0.033917             13.645400      14.433634       1.168595       6.262911       7.430832       4.982846      19.071733          -0.000012
          490              C      12.756639      16.287688      23.498001      -0.150092      35.212717 0.45295010E+03  0.10808483E+05                                 9.489117                            7.178772      -0.085936       1.947229                    0.999230      30.039313      88.328468       0.601604       0.426659      -1.052873      -0.001776      -0.022042       0.005610       0.022814      -0.012452      -0.011659      -0.014353      -0.042373      -0.054192      -0.032848      -0.003103       0.035951             11.219012      13.448199       0.390011       3.984002       6.148017       2.750895      14.060821           0.000015
          491              C      12.115636      15.883749      22.320581       0.083205      27.677055 0.33977985E+03  0.75788087E+04                                 8.135592                            6.224692       0.033007       2.022006                    0.999546      26.834068      77.384674       0.642145       0.427631      -1.047676       0.035542      -0.036790      -0.008965       0.051934      -0.003251      -0.021439      -0.021151      -0.045845      -0.091291      -0.047952       0.003654       0.044297              9.344424      11.036685      -0.188080       2.011685       5.237374       1.915716      11.759214          -0.000013
          492              C      12.136314      18.936335      28.963611       0.104631      28.235558 0.32878289E+03  0.72568824E+04                                 8.270772                            6.144603       0.080616       2.051030                    0.999183      26.019691      74.089111       0.644400       0.430635      -1.048232       0.026823      -0.013008       0.026192       0.039682       0.013792       0.009862      -0.034988      -0.048786      -0.087917      -0.049401      -0.005637       0.055039              9.984526      11.703597      -1.768407      -1.079737       6.604699       3.606108      11.645282          -0.000007
          493              C      12.833835      18.369736      27.868656      -0.141447      35.491920 0.43507460E+03  0.10268128E+05                                 9.544160                            7.032871      -0.033294       1.968828                    0.999416      29.485842      85.955693       0.608760       0.426317      -1.054092      -0.005649      -0.012474       0.018199       0.022775       0.014747       0.011422      -0.034088      -0.063995      -0.032026      -0.044757      -0.011040       0.055798             11.741805      14.025078      -2.917589      -2.917002       7.968016       4.573055      13.232319           0.000009
          494              C       0.381844      18.150145      27.983191       0.069675      38.137697 0.38104856E+03  0.86460808E+04                                10.066692                            6.576247      -0.042416       2.014094                    0.999243      25.850926      72.409782       0.634249       0.425605      -1.061091      -0.006810      -0.010259       0.028329       0.030890       0.009920      -0.003018      -0.024048      -0.044410      -0.056608      -0.028542      -0.014624       0.043166             13.993629      13.961257      -3.536190      -3.858438      10.035040       7.677725      17.984590          -0.000006
          495              C       1.022847      18.573061      29.068983      -0.133674      36.534703 0.42247829E+03  0.99515860E+04                                 9.857506                            7.018073      -0.187553       1.927107                    0.998672      29.575562      87.670029       0.594779       0.437182      -1.041827      -0.013518      -0.002761      -0.005322       0.014788       0.015543      -0.002579      -0.036173      -0.061166      -0.089961      -0.044937      -0.018175       0.063112             12.375222      12.214728      -1.479427      -1.787616       8.525957       6.207140      16.384980           0.000009
          496              C       0.329461      19.123394      30.113542       0.081688      30.698190 0.35653094E+03  0.80394679E+04                                 8.811252                            6.447305       0.035045       2.030082                    0.998752      26.742805      77.252326       0.621277       0.437210      -1.043085      -0.048966       0.003704      -0.021382       0.053559       0.014173       0.012044      -0.019885      -0.026916      -0.052643      -0.035119       0.002448       0.032671             10.815525      11.710611      -1.300374      -1.332850       6.807097       4.438246      13.928867          -0.000008
          497              C       6.382455      15.881038      27.438005       0.107983      27.126045 0.31678698E+03  0.69450927E+04                                 8.082762                            6.058970       0.132248       2.071258                    0.999270      25.945292      74.243117       0.642886       0.434572      -1.043191       0.001425      -0.008817      -0.036707       0.037778       0.027061      -0.005992      -0.017036      -0.067525      -0.000891      -0.043120      -0.006792       0.049913              9.583625      13.550731      -3.425012       1.407238       6.646459       1.293956       8.553686          -0.000010
          498              C       5.099071      16.371729      27.305144      -0.129069      36.356701 0.43952249E+03  0.10439508E+05                                 9.821963                            7.165039      -0.142698       1.941885                    0.998564      29.582830      87.605607       0.588735       0.438013      -1.042972       0.006958      -0.011517      -0.009745       0.016614       0.029254      -0.016165      -0.013791      -0.047069      -0.020050      -0.037109      -0.010804       0.047913             12.056084      18.293276      -3.867300       2.963087       7.627047       1.453585      10.247929           0.000012
          499              C       4.415336      16.247023      26.132306       0.054007      39.660450 0.41394271E+03  0.96011818E+04                                10.350600                            6.880609      -0.197102       1.955717                    0.998974      26.718336      75.983238       0.615711       0.428889      -1.057700       0.018559      -0.014082       0.005504       0.023938       0.011091      -0.007872      -0.005143      -0.047220      -0.026880      -0.024527      -0.007177       0.031704             14.179077      24.276919      -5.018488       2.516358       7.751413       1.385151      10.508899          -0.000011
          500              C       5.041174      15.615360      25.055677      -0.137669      37.073229 0.47708784E+03  0.11564535E+05                                 9.941883                            7.445032      -0.208391       1.906310                    0.998632      30.619119      91.550442       0.579976       0.435678      -1.044543      -0.008004      -0.018238       0.014844       0.024840       0.022634      -0.006704      -0.021479      -0.069688       0.006239      -0.042593      -0.008290       0.050883             12.093093      18.555544      -4.313508       0.251311       7.601602       1.660257      10.122132           0.000018
          501              C       6.379698      15.173467      25.197700       0.068032      31.108151 0.39205407E+03  0.90456457E+04                                 8.878401                            6.757635       0.016538       2.012108                    0.998944      27.580104      80.379145       0.607768       0.436792      -1.044173       0.007306      -0.002970       0.048464       0.049102       0.030875       0.004729      -0.001040      -0.057723       0.041922      -0.049606       0.014288       0.035318             10.537147      15.285669      -3.405610       0.327653       6.460283       1.133441       9.865489          -0.000017
          502              C       1.104178      16.596742      24.799118       0.379273      32.664204 0.31201275E+03  0.68045136E+04                                 9.415104                            6.174029      -0.372910       1.916879                    0.998635      24.202137      68.742753       0.613035       0.458138      -1.031021       0.009929       0.005354       0.027758       0.029962       0.034432      -0.014609      -0.050248      -0.099215      -0.052233      -0.051778      -0.041944       0.093722             12.842930      13.630145       0.395593       5.332173       7.479493       4.905393      17.419151          -0.000011
          503              C       1.102800      17.526615      26.796609       0.378671      33.696547 0.32272894E+03  0.70802834E+04                                 9.612715                            6.267494      -0.313046       1.938195                    0.998664      24.081164      68.049051       0.611663       0.456437      -1.034546       0.012305      -0.020759      -0.017979       0.030093       0.035116      -0.014152      -0.051738      -0.100488      -0.089566      -0.052774      -0.045823       0.098598             13.468652      13.370137      -4.032597      -3.926288       9.868161       7.136904      17.167657          -0.000013
          504              C       2.983074      16.634696      25.967375       0.379753      33.997549 0.32322328E+03  0.71084764E+04                                 9.686830                            6.295266      -0.374631       1.917013                    0.998647      24.285407      69.174178       0.605725       0.459787      -1.030530      -0.028306      -0.004280      -0.005326       0.029118       0.026077      -0.013825      -0.051247      -0.101793      -0.053537      -0.048591      -0.043202       0.091793             13.540070      23.087175      -4.411816       1.845239       7.655660       1.972068       9.877374          -0.000013
          505              I       4.524237      17.991280      31.125115      -0.467683     455.354488 0.18939391E+05  0.10473908E+07                                36.387277                           34.329866       1.504118       1.833026                    0.999926     170.537754     563.773822       0.474629       0.233351      -1.343367      -0.016660      -0.209812      -0.098446       0.232358       0.055184       0.103108       0.182070      -0.400493      -0.568796      -0.288032      -0.083280       0.371312             38.736045      33.800624       6.167526       4.587518      46.619882      10.774489      35.787629           0.000007
          506              I       2.636657      21.936599      31.839356      -0.479634     474.992306 0.20651223E+05  0.11669601E+07                                37.600425                           36.024595       1.304218       1.778866                    0.999987     173.280571     578.932905       0.459952       0.235659      -1.340151      -0.216569       0.165835      -0.095669       0.289060      -0.223834      -0.068128      -0.027084       0.250390      -0.641308      -0.250286      -0.116603       0.366889             39.289969      52.942591      -3.380913      -2.176334      31.256670      -1.974700      33.670645           0.000009
          507              I      10.147276       2.309501      40.374962      -0.455550     503.942485 0.20253344E+05  0.11378033E+07                                39.103804                           35.574744       1.339400       1.791993                    0.999975     171.092478     568.123772       0.465283       0.234325      -1.343376       0.175302       0.140522      -0.146882       0.268424       0.174231      -0.139824      -0.259296       0.085954       0.004912      -0.286275      -0.096707       0.382982             43.789131      51.119204      17.434438      -9.509343      46.756172     -12.777337      33.492018           0.000007
          508              I       9.793140       0.233146      44.294350      -0.438704     496.867714 0.19501298E+05  0.10792259E+07                                38.138510                           34.476723       1.795988       1.913820                    0.999793     165.510045     535.664069       0.484214       0.228570      -1.359285       0.110520       0.022671       0.178936       0.211534      -0.049139       0.198462      -0.113230       0.161906       0.712948      -0.227356      -0.140814       0.368170             42.685025      50.547350      -1.580799      19.336575      27.745405      -1.865141      49.762321           0.000003
          509              I       7.629308      13.105245      41.200530      -0.439104     423.337914 0.19042542E+05  0.10535717E+07                                34.653729                           34.444588       1.413692       1.817797                    0.999916     168.656761     556.034346       0.473826       0.233641      -1.344167      -0.137618      -0.244882      -0.086971       0.294058       0.215996       0.149452       0.195530      -0.250656      -0.316491      -0.239411      -0.177428       0.416839             35.353892      29.469482       4.178163       3.062263      49.171121       4.271919      27.421072           0.000006
          510              I      11.409155      15.057436      42.842962      -0.460391     452.605474 0.19859325E+05  0.11099751E+07                                36.299944                           35.165676       1.403841       1.808142                    0.999964     170.689912     564.962296       0.469302       0.233510      -1.344821       0.202986      -0.131913       0.081424       0.255410      -0.019010       0.043705      -0.026176       0.628521      -0.502945      -0.239932      -0.162205       0.402137             38.322333      57.970284      -5.364767      -3.476322      30.512275      -2.979861      26.484441           0.000006
          511              I       9.260763      22.673720       8.218115      -0.467683     455.354493 0.18939393E+05  0.10473909E+07                                36.387278                           34.329868       1.504118       1.833026                    0.999926     170.537757     563.773843       0.474629       0.233351      -1.343367       0.016660       0.209812      -0.098445       0.232358       0.055184      -0.103108      -0.182070      -0.400493      -0.568796      -0.288032      -0.083281       0.371313             38.736044      33.800625       6.167525      -4.587516      46.619881     -10.774486      35.787626           0.000007
          512              I      11.148343      18.728401       8.932356      -0.479634     474.992290 0.20651222E+05  0.11669600E+07                                37.600423                           36.024593       1.304218       1.778866                    0.999987     173.280572     578.932901       0.459952       0.235659      -1.340151       0.216569      -0.165835      -0.095668       0.289060      -0.223834       0.068129       0.027085       0.250390      -0.641309      -0.250287      -0.116602       0.366889             39.289967      52.942587      -3.380911       2.176338      31.256670       1.974699      33.670645           0.000009
          513              I       3.637724      11.245499      17.467962      -0.455549     503.942191 0.20253327E+05  0.11378021E+07                                39.103789                           35.574729       1.339401       1.791993                    0.999975     171.092425     568.123529       0.465283       0.234325      -1.343376      -0.175301      -0.140523      -0.146881       0.268424       0.174231       0.139824       0.259296       0.085954       0.004912      -0.286276      -0.096707       0.382982             43.789116      51.119192      17.434432       9.509343      46.756151      12.777330      33.492005           0.000007
          514              I       3.991860      13.321854      21.387350      -0.438704     496.867608 0.19501291E+05  0.10792254E+07                                38.138505                           34.476717       1.795988       1.913820                    0.999793     165.510016     535.663949       0.484214       0.228570      -1.359285      -0.110520      -0.022671       0.178937       0.211535      -0.049139      -0.198463       0.113230       0.161906       0.712949      -0.227356      -0.140815       0.368171             42.685022      50.547349      -1.580801     -19.336577      27.745402       1.865142      49.762316           0.000003
          515              I       6.155692       0.449755      18.293530      -0.439104     423.337926 0.19042543E+05  0.10535718E+07                                34.653729                           34.444589       1.413692       1.817797                    0.999916     168.656768     556.034371       0.473826       0.233641      -1.344167       0.137618       0.244882      -0.086970       0.294058       0.215996      -0.149452      -0.195529      -0.250655      -0.316491      -0.239410      -0.177428       0.416838             35.353892      29.469484       4.178164      -3.062263      49.171119      -4.271917      27.421071           0.000006
          516              I       2.375845      25.607564      19.935962      -0.460391     452.605537 0.19859328E+05  0.11099753E+07                                36.299948                           35.165680       1.403841       1.808141                    0.999964     170.689919     564.962334       0.469302       0.233510      -1.344821      -0.202986       0.131913       0.081424       0.255410      -0.019010      -0.043706       0.026176       0.628521      -0.502946      -0.239932      -0.162205       0.402137             38.322338      57.970294      -5.364769       3.476321      30.512276       2.979862      26.484444           0.000006
          517              I      11.416737       9.118720      37.595885      -0.467683     455.354557 0.18939396E+05  0.10473911E+07                                36.387282                           34.329871       1.504118       1.833026                    0.999926     170.537764     563.773880       0.474629       0.233351      -1.343367      -0.016660       0.209812       0.098445       0.232358      -0.055184      -0.103108       0.182070      -0.400493      -0.568795      -0.288032      -0.083280       0.371312             38.736049      33.800628      -6.167528      -4.587519      46.619887      10.774490      35.787632           0.000007
          518              I       9.529157       5.173401      36.881644      -0.479635     474.992349 0.20651225E+05  0.11669602E+07                                37.600426                           36.024596       1.304218       1.778866                    0.999987     173.280581     578.932942       0.459952       0.235659      -1.340151      -0.216569      -0.165835       0.095668       0.289060       0.223834       0.068129      -0.027085       0.250389      -0.641307      -0.250287      -0.116602       0.366889             39.289971      52.942595       3.380913       2.176335      31.256671      -1.974700      33.670647           0.000009
          519              I       3.254776      24.800499      28.346038      -0.455549     503.942220 0.20253330E+05  0.11378023E+07                                39.103791                           35.574732       1.339401       1.791993                    0.999975     171.092427     568.123551       0.465283       0.234325      -1.343376       0.175301      -0.140523       0.146881       0.268424      -0.174231       0.139824      -0.259296       0.085954       0.004911      -0.286275      -0.096707       0.382982             43.789117      51.119189     -17.434433       9.509341      46.756156     -12.777332      33.492006           0.000007
          520              I       2.900640      26.876854      24.426650      -0.438704     496.867547 0.19501289E+05  0.10792252E+07                                38.138502                           34.476715       1.795988       1.913820                    0.999793     165.510011     535.663925       0.484214       0.228570      -1.359285       0.110520      -0.022671      -0.178936       0.211535       0.049139      -0.198463      -0.113230       0.161906       0.712949      -0.227356      -0.140815       0.368171             42.685017      50.547341       1.580799     -19.336573      27.745399      -1.865140      49.762312           0.000003
          521              I       0.736808      14.004755      27.520470      -0.439104     423.337980 0.19042546E+05  0.10535720E+07                                34.653733                           34.444592       1.413691       1.817797                    0.999916     168.656773     556.034406       0.473826       0.233641      -1.344167      -0.137618       0.244882       0.086970       0.294058      -0.215996      -0.149452       0.195530      -0.250656      -0.316491      -0.239410      -0.177428       0.416838             35.353896      29.469484      -4.178165      -3.062263      49.171128       4.271917      27.421074           0.000006
          522              I       4.516655      12.052564      25.878038      -0.460391     452.605583 0.19859330E+05  0.11099755E+07                                36.299951                           35.165682       1.403841       1.808141                    0.999964     170.689923     564.962359       0.469302       0.233510      -1.344821       0.202986       0.131913      -0.081424       0.255410       0.019010      -0.043705      -0.026177       0.628520      -0.502946      -0.239932      -0.162205       0.402137             38.322342      57.970301       5.364768       3.476323      30.512280      -2.979863      26.484445           0.000005
          523              I       2.368263       4.436280      14.688885      -0.467683     455.354453 0.18939390E+05  0.10473908E+07                                36.387275                           34.329865       1.504118       1.833026                    0.999926     170.537751     563.773812       0.474629       0.233351      -1.343367       0.016659      -0.209812       0.098446       0.232358      -0.055183       0.103108      -0.182070      -0.400493      -0.568796      -0.288032      -0.083280       0.371312             38.736042      33.800623      -6.167524       4.587517      46.619878     -10.774486      35.787625           0.000007
          524              I       4.255843       8.381599      13.974644      -0.479634     474.992244 0.20651219E+05  0.11669598E+07                                37.600420                           36.024591       1.304218       1.778866                    0.999987     173.280568     578.932875       0.459952       0.235659      -1.340151       0.216569       0.165835       0.095669       0.289061       0.223834      -0.068128       0.027085       0.250390      -0.641308      -0.250287      -0.116602       0.366889             39.289964      52.942582       3.380911      -2.176337      31.256668       1.974699      33.670642           0.000010
          525              I      10.530224      15.864501       5.439038      -0.455550     503.942487 0.20253343E+05  0.11378032E+07                                39.103805                           35.574744       1.339400       1.791993                    0.999975     171.092471     568.123746       0.465283       0.234325      -1.343376      -0.175302       0.140522       0.146882       0.268424      -0.174231      -0.139824       0.259296       0.085955       0.004913      -0.286276      -0.096707       0.382982             43.789133      51.119213     -17.434440      -9.509346      46.756169      12.777335      33.492018           0.000007
          526              I      10.884360      13.788146       1.519650      -0.438704     496.867681 0.19501296E+05  0.10792257E+07                                38.138508                           34.476721       1.795988       1.913820                    0.999793     165.510040     535.664043       0.484214       0.228570      -1.359285      -0.110520       0.022671      -0.178936       0.211535       0.049139       0.198463       0.113230       0.161907       0.712948      -0.227356      -0.140814       0.368170             42.685024      50.547349       1.580801      19.336577      27.745404       1.865142      49.762318           0.000003
          527              I      13.048192      26.660245       4.613470      -0.439104     423.337891 0.19042541E+05  0.10535716E+07                                34.653727                           34.444587       1.413692       1.817797                    0.999916     168.656761     556.034339       0.473826       0.233641      -1.344167       0.137618      -0.244882       0.086971       0.294058      -0.215996       0.149452      -0.195530      -0.250655      -0.316490      -0.239410      -0.177428       0.416838             35.353890      29.469482      -4.178164       3.062263      49.171117      -4.271919      27.421070           0.000006
          528              I       9.268345       1.502436       2.971038      -0.460391     452.605419 0.19859321E+05  0.11099748E+07                                36.299941                           35.165672       1.403842       1.808142                    0.999964     170.689904     564.962250       0.469302       0.233510      -1.344821      -0.202986      -0.131913      -0.081424       0.255410       0.019010       0.043706       0.026176       0.628521      -0.502946      -0.239932      -0.162205       0.402137             38.322330      57.970282       5.364768      -3.476321      30.512271       2.979861      26.484439           0.000005
          529              I       9.260763       9.118720      14.688885      -0.467683     455.354461 0.18939391E+05  0.10473908E+07                                36.387276                           34.329866       1.504118       1.833026                    0.999926     170.537755     563.773826       0.474629       0.233351      -1.343367       0.016660       0.209812       0.098446       0.232358       0.055184       0.103108       0.182070      -0.400493      -0.568795      -0.288032      -0.083280       0.371312             38.736042      33.800622       6.167525       4.587515      46.619880      10.774485      35.787624           0.000007
          530              I      11.148343       5.173401      13.974644      -0.479634     474.992230 0.20651218E+05  0.11669597E+07                                37.600420                           36.024590       1.304218       1.778866                    0.999987     173.280563     578.932856       0.459952       0.235659      -1.340151       0.216569      -0.165835       0.095669       0.289061      -0.223834      -0.068128      -0.027084       0.250390      -0.641309      -0.250287      -0.116602       0.366889             39.289964      52.942583      -3.380911      -2.176338      31.256667      -1.974699      33.670641           0.000010
          531              I       3.637724      24.800499       5.439038      -0.455549     503.942442 0.20253340E+05  0.11378030E+07                                39.103803                           35.574741       1.339400       1.791993                    0.999975     171.092458     568.123696       0.465283       0.234325      -1.343376      -0.175302      -0.140522       0.146882       0.268424       0.174231      -0.139824      -0.259296       0.085954       0.004912      -0.286275      -0.096707       0.382982             43.789132      51.119212      17.434439      -9.509346      46.756167     -12.777336      33.492017           0.000007
          532              I       3.991860      26.876854       1.519650      -0.438704     496.867623 0.19501292E+05  0.10792254E+07                                38.138505                           34.476717       1.795988       1.913820                    0.999793     165.510024     535.663976       0.484214       0.228570      -1.359285      -0.110520      -0.022671      -0.178936       0.211534      -0.049139       0.198463      -0.113230       0.161906       0.712949      -0.227356      -0.140814       0.368170             42.685022      50.547349      -1.580801      19.336577      27.745402      -1.865143      49.762317           0.000003
          533              I       6.155692      14.004755       4.613470      -0.439104     423.337859 0.19042539E+05  0.10535715E+07                                34.653725                           34.444584       1.413692       1.817797                    0.999916     168.656757     556.034316       0.473826       0.233641      -1.344167       0.137618       0.244882       0.086971       0.294058       0.215996       0.149452       0.195530      -0.250655      -0.316490      -0.239410      -0.177428       0.416838             35.353887      29.469481       4.178164       3.062263      49.171113       4.271918      27.421068           0.000006
          534              I       2.375845      12.052564       2.971038      -0.460391     452.605483 0.19859325E+05  0.11099751E+07                                36.299945                           35.165676       1.403841       1.808142                    0.999964     170.689911     564.962293       0.469302       0.233510      -1.344821      -0.202986       0.131914      -0.081424       0.255410      -0.019010       0.043705      -0.026176       0.628521      -0.502946      -0.239932      -0.162205       0.402137             38.322335      57.970289      -5.364769      -3.476322      30.512273      -2.979861      26.484442           0.000006
          535              I       4.524237       4.436280      37.595885      -0.467683     455.354552 0.18939394E+05  0.10473911E+07                                36.387282                           34.329870       1.504118       1.833026                    0.999926     170.537758     563.773857       0.474629       0.233351      -1.343367      -0.016660      -0.209812       0.098445       0.232358       0.055183      -0.103108      -0.182070      -0.400493      -0.568796      -0.288032      -0.083280       0.371312             38.736050      33.800629       6.167527      -4.587518      46.619887     -10.774491      35.787634           0.000007
          536              I       2.636657       8.381599      36.881644      -0.479634     474.992385 0.20651227E+05  0.11669604E+07                                37.600429                           36.024599       1.304218       1.778866                    0.999987     173.280583     578.932964       0.459952       0.235659      -1.340150      -0.216569       0.165835       0.095668       0.289060      -0.223834       0.068129       0.027085       0.250390      -0.641308      -0.250287      -0.116602       0.366889             39.289974      52.942598      -3.380913       2.176335      31.256673       1.974701      33.670650           0.000009
          537              I      10.147276      15.864501      28.346038      -0.455549     503.942178 0.20253328E+05  0.11378022E+07                                39.103789                           35.574731       1.339401       1.791993                    0.999975     171.092420     568.123523       0.465283       0.234325      -1.343376       0.175301       0.140523       0.146881       0.268424       0.174231       0.139824       0.259296       0.085954       0.004911      -0.286276      -0.096707       0.382983             43.789114      51.119182      17.434432       9.509340      46.756155      12.777332      33.492005           0.000007
          538              I       9.793140      13.788146      24.426650      -0.438703     496.867350 0.19501280E+05  0.10792246E+07                                38.138491                           34.476706       1.795989       1.913820                    0.999793     165.509987     535.663808       0.484214       0.228570      -1.359285       0.110520       0.022671      -0.178936       0.211535      -0.049139      -0.198463       0.113230       0.161906       0.712949      -0.227356      -0.140815       0.368171             42.685003      50.547322      -1.580798     -19.336565      27.745392       1.865139      49.762296           0.000003
          539              I       7.629308      26.660245      27.520470      -0.439104     423.338048 0.19042550E+05  0.10535722E+07                                34.653737                           34.444596       1.413691       1.817797                    0.999916     168.656781     556.034450       0.473826       0.233641      -1.344167      -0.137618      -0.244882       0.086970       0.294058       0.215996      -0.149452      -0.195530      -0.250656      -0.316492      -0.239410      -0.177428       0.416838             35.353900      29.469489       4.178163      -3.062264      49.171133      -4.271920      27.421078           0.000006
          540              I      11.409155       1.502436      25.878038      -0.460391     452.605520 0.19859328E+05  0.11099752E+07                                36.299947                           35.165679       1.403841       1.808141                    0.999964     170.689916     564.962322       0.469302       0.233510      -1.344821       0.202986      -0.131913      -0.081424       0.255410      -0.019009      -0.043705       0.026176       0.628521      -0.502947      -0.239932      -0.162205       0.402137             38.322337      57.970291      -5.364767       3.476323      30.512277       2.979862      26.484443           0.000005
          541              I       2.368263      17.991280       8.218115      -0.467683     455.354408 0.18939388E+05  0.10473906E+07                                36.387272                           34.329863       1.504118       1.833026                    0.999926     170.537747     563.773785       0.474629       0.233351      -1.343367       0.016660      -0.209812      -0.098445       0.232358      -0.055184      -0.103108       0.182070      -0.400493      -0.568796      -0.288032      -0.083281       0.371312             38.736039      33.800620      -6.167523      -4.587516      46.619874      10.774484      35.787622           0.000007
          542              I       4.255843      21.936599       8.932356      -0.479634     474.992395 0.20651228E+05  0.11669604E+07                                37.600429                           36.024599       1.304217       1.778866                    0.999987     173.280587     578.932979       0.459952       0.235659      -1.340151       0.216569       0.165835      -0.095668       0.289060       0.223834       0.068129      -0.027084       0.250390      -0.641307      -0.250286      -0.116602       0.366889             39.289974      52.942596       3.380911       2.176338      31.256675      -1.974700      33.670651           0.000010
          543              I      10.530224       2.309501      17.467962      -0.455549     503.942311 0.20253334E+05  0.11378026E+07                                39.103795                           35.574735       1.339401       1.791993                    0.999975     171.092445     568.123622       0.465283       0.234325      -1.343376      -0.175301       0.140523      -0.146881       0.268424      -0.174231       0.139824      -0.259296       0.085954       0.004912      -0.286276      -0.096707       0.382982             43.789122      51.119199     -17.434435       9.509343      46.756158     -12.777332      33.492010           0.000007
          544              I      10.884360       0.233146      21.387350      -0.438704     496.867659 0.19501295E+05  0.10792256E+07                                38.138507                           34.476720       1.795988       1.913820                    0.999793     165.510030     535.664009       0.484214       0.228570      -1.359285      -0.110520       0.022671       0.178937       0.211535       0.049139      -0.198463      -0.113230       0.161906       0.712948      -0.227356      -0.140815       0.368171             42.685023      50.547349       1.580801     -19.336577      27.745404      -1.865141      49.762317           0.000003
          545              I      13.048192      13.105245      18.293530      -0.439104     423.337933 0.19042543E+05  0.10535718E+07                                34.653729                           34.444589       1.413691       1.817797                    0.999916     168.656768     556.034373       0.473826       0.233641      -1.344167       0.137618      -0.244882      -0.086970       0.294058      -0.215996      -0.149452       0.195530      -0.250656      -0.316490      -0.239410      -0.177428       0.416838             35.353893      29.469484      -4.178164      -3.062263      49.171122       4.271919      27.421072           0.000006
          546              I       9.268345      15.057436      19.935962      -0.460391     452.605551 0.19859329E+05  0.11099753E+07                                36.299949                           35.165680       1.403841       1.808141                    0.999964     170.689921     564.962343       0.469302       0.233510      -1.344821      -0.202986      -0.131913       0.081424       0.255410       0.019010      -0.043705      -0.026177       0.628521      -0.502946      -0.239932      -0.162205       0.402137             38.322339      57.970296       5.364769       3.476322      30.512278      -2.979863      26.484444           0.000006
          547              I      11.416737      22.673720      31.125115      -0.467683     455.354560 0.18939396E+05  0.10473912E+07                                36.387282                           34.329871       1.504117       1.833026                    0.999926     170.537765     563.773884       0.474629       0.233351      -1.343367      -0.016660       0.209812      -0.098446       0.232358      -0.055183       0.103108      -0.182070      -0.400493      -0.568796      -0.288032      -0.083280       0.371312             38.736049      33.800627      -6.167527       4.587518      46.619888     -10.774490      35.787632           0.000007
          548              I       9.529157      18.728401      31.839356      -0.479634     474.992362 0.20651226E+05  0.11669603E+07                                37.600428                           36.024598       1.304217       1.778866                    0.999987     173.280577     578.932939       0.459952       0.235659      -1.340150      -0.216569      -0.165835      -0.095669       0.289060       0.223834      -0.068128       0.027084       0.250390      -0.641307      -0.250286      -0.116602       0.366889             39.289972      52.942596       3.380913      -2.176335      31.256674       1.974700      33.670648           0.000009
          549              I       3.254776      11.245499      40.374962      -0.455549     503.942452 0.20253342E+05  0.11378032E+07                                39.103803                           35.574743       1.339400       1.791993                    0.999975     171.092465     568.123726       0.465283       0.234325      -1.343376       0.175302      -0.140522      -0.146882       0.268424      -0.174231      -0.139824       0.259296       0.085955       0.004912      -0.286276      -0.096707       0.382982             43.789131      51.119205     -17.434438      -9.509344      46.756170      12.777337      33.492017           0.000007
          550              I       2.900640      13.321854      44.294350      -0.438704     496.867657 0.19501295E+05  0.10792256E+07                                38.138507                           34.476720       1.795988       1.913820                    0.999793     165.510034     535.664020       0.484214       0.228570      -1.359285       0.110520      -0.022671       0.178936       0.211535       0.049139       0.198463       0.113230       0.161906       0.712948      -0.227356      -0.140815       0.368171             42.685022      50.547347       1.580798      19.336573      27.745403       1.865141      49.762318           0.000003
          551              I       0.736808       0.449755      41.200530      -0.439104     423.337928 0.19042543E+05  0.10535718E+07                                34.653729                           34.444589       1.413692       1.817797                    0.999916     168.656766     556.034367       0.473826       0.233641      -1.344167      -0.137618       0.244882      -0.086971       0.294058      -0.215996       0.149452      -0.195530      -0.250655      -0.316490      -0.239410      -0.177428       0.416838             35.353892      29.469481      -4.178164       3.062263      49.171123      -4.271918      27.421072           0.000006
          552              I       4.516655      25.607564      42.842962      -0.460391     452.605429 0.19859322E+05  0.11099748E+07                                36.299942                           35.165673       1.403842       1.808142                    0.999964     170.689902     564.962247       0.469302       0.233510      -1.344821       0.202986       0.131913       0.081424       0.255410       0.019010       0.043706       0.026176       0.628521      -0.502946      -0.239932      -0.162205       0.402137             38.322332      57.970285       5.364767      -3.476323      30.512272       2.979861      26.484438           0.000006
          553              N       5.904115      20.768971      33.242638      -0.161579      36.505374 0.51003635E+03  0.12343429E+05                                 9.518756                            7.519429      -0.295042       1.955667                    0.995800      27.365558      77.013998       0.608796       0.415719      -1.076376       0.041404       0.014082       0.101037       0.110096      -0.002122      -0.015436      -0.002209      -0.054567      -0.129446      -0.048772      -0.000197       0.048970             11.450356       6.882040      -0.223848       3.784628      10.790397      -0.153748      16.678631           0.000011
[truncated: 64,867 more chars]
