# Supplementary material for: A collection of forcefield precursors for metal–organic frameworks
Source: RSC Adv. 2019 Nov 13;9(63):36492–507. doi: 10.1039/c9ra07327b (PMC9075174; doi:10.1039/c9ra07327b)
Supplement: RA-009-C9RA07327B-s5756 [file RA-009-C9RA07327B-s5756.xyz]

  420
jmolscript: load "" {1 1 1} spacegroup "x,y,z" unitcell [{     16.642000     0.000000     0.000000 }, {      0.000000    19.545000     0.000000 }, {     -0.255839    -9.772555    20.442892 }]
Cu     2.170952    -5.652261    15.837517     0.489136
Cu    10.134450    -5.372570    14.922493     0.607683
Cu     6.510022    10.437966    15.159222     0.623577
Cu     5.894209     4.120269     4.605375     0.489640
Cu    14.572711     4.399956     5.520399     0.609199
Cu     1.555139     0.665493     5.283670     0.622830
Cu    14.215209    15.424706     4.605375     0.488982
Cu     6.251711    15.145015     5.520399     0.607671
Cu     9.876139    -0.665521     5.283670     0.623318
Cu    10.491952     5.652176    15.837517     0.489619
Cu     1.813450     5.372489    14.922493     0.609023
Cu    14.831022     9.106952    15.159222     0.622837
H      4.875713    13.009133     7.212252     0.087496
H      4.047166    12.745269     9.321959     0.125457
H      5.097181    -3.027548    10.127409     0.124730
H      5.886504    -2.875091     7.960462     0.096125
H      1.955277    12.657307    13.177488     0.102542
H      2.699513    12.874262    11.022807     0.128672
H      5.002239    -3.611949    12.261647     0.127759
H      4.135723    -3.903175    14.346822     0.085478
H      3.236458     3.258108    16.256188     0.099394
H      3.289101     0.988932    16.571008     0.124712
H     -0.111033     0.760262    14.457213     0.120650
H     -0.049409     3.021619    14.187367     0.098222
H      2.670592    -3.279698    17.589064     0.088009
H      2.591144    -0.975342    17.421433     0.117759
H      0.619188    -1.338870    13.954318     0.121409
H      0.763028    -3.592409    14.162836     0.095192
H      0.359378     5.085598     4.129464     0.091605
H      1.370936     4.935107     2.023846     0.121828
H     14.834993     2.841841     0.772741     0.126474
H     13.969680     3.033376     2.894714     0.089333
H      8.744683     9.346374    16.677311     0.104190
H      9.518351     9.174372    18.819726     0.117809
H      5.996275    -9.012253    20.066743     0.113938
H      5.395633    10.763383    17.928416     0.084215
H      3.061279    -5.920231    18.684803     0.083742
H      2.440309     3.781957     0.351618     0.119212
H     15.182113    -5.894824    19.179521     0.127845
H     16.157802    -5.771685    17.147498     0.095238
H      3.748312     8.775669    13.255171     0.110254
H      5.272181     8.404315    13.165222     0.114363
H      4.259553    11.037026    13.095717     0.115222
H      4.862520    10.282593    11.856877     0.098680
H      6.677448    12.563493    12.179875     0.119026
H      5.637718    12.772622    13.345120     0.136245
H      7.928003    10.847443    11.987712     0.131100
H      6.951729     9.664971    11.672891     0.124025
H      5.855694     7.558011    15.209512     0.139198
H      5.168546     8.027087    16.526034     0.121683
H      2.784475     9.637599    15.005083     0.150701
H      3.390590     9.479281    16.440174     0.134901
H      3.189448     3.236616    13.230640     0.086573
H      4.017995     2.972765    11.120933     0.121777
H      2.967980     6.744952    10.315483     0.126307
H      2.178657     6.897397    12.482430     0.098200
H      6.109884     2.884822     7.265404     0.102386
H      5.365648     3.101766     9.420085     0.130376
H      3.062922     6.160562     8.181245     0.124549
H      3.929438     5.869347     6.096070     0.085220
H      4.828703    13.030640     4.186704     0.096580
H      4.776060    10.761467     3.871884     0.124802
H      8.176194    10.532784     5.985679     0.119838
H      8.114570    12.794140     6.255525     0.099382
H      5.394569     6.492841     2.853828     0.089302
H      5.474017     8.797196     3.021459     0.119643
H      7.445973     8.433650     6.488574     0.122855
H      7.302133     6.180112     6.280056     0.095247
H      7.705783    -4.686935    16.313428     0.091039
H      6.694225    -4.837437    18.419046     0.121810
H      9.872168    -6.930710    19.670151     0.123464
H     10.737481    -6.739163    17.548178     0.089065
H     15.962478    -0.426091     3.765581     0.104256
H     15.188810    -0.598081     1.623166     0.117825
H      2.068886     0.760299     0.376149     0.114450
H      2.669528     0.990925     2.514476     0.081714
H      5.003882     3.852315     1.758089     0.084367
H      5.624852    -5.990597    20.091274     0.118455
H      9.525048     3.877725     1.263371     0.128819
H      8.549359     4.000853     3.295394     0.096918
H      4.316849    -0.996814     7.187721     0.111133
H      2.792980    -1.368170     7.277670     0.112972
H      3.805608     1.264542     7.347175     0.114405
H      3.202641     0.510101     8.586015     0.098840
H      1.387713     2.791004     8.263017     0.120284
H      2.427443     3.000138     7.097772     0.137342
H      0.137158     1.074952     8.455180     0.131541
H      1.113432    -0.107521     8.770001     0.123762
H      2.209467    -2.214463     5.233380     0.139263
H      2.896615    -1.745379     3.916858     0.121200
H      5.280686    -0.134875     5.437809     0.151889
H      4.674571    -0.293186     4.002718     0.136981
H     11.510448    -3.236688    13.230640     0.087487
H     12.338995    -2.972824    11.120933     0.125458
H     11.288980    12.799993    10.315483     0.124728
H     10.499657    12.647536    12.482430     0.096103
H     14.430884    -2.884862     7.265404     0.102464
H     13.686648    -3.101817     9.420085     0.128611
H     11.383922    13.384394     8.181245     0.127721
H     12.250438    13.675620     6.096070     0.085522
H     13.149703     6.514337     4.186704     0.099321
H     13.097060     8.783513     3.871884     0.124670
H     16.497194     9.012183     5.985679     0.120535
H     16.435570     6.750826     6.255525     0.098164
H     13.715569    13.052143     2.853828     0.088181
H     13.795017    10.747787     3.021459     0.117804
H     15.766973    11.111315     6.488574     0.121430
H     15.623133    13.364854     6.280056     0.095140
H     16.026783     4.686847    16.313428     0.091567
H     15.015225     4.837338    18.419046     0.121808
H      1.551168     6.930604    19.670151     0.126458
H      2.416481     6.739069    17.548178     0.089315
H      7.641478     0.426071     3.765581     0.104178
H      6.867810     0.598073     1.623166     0.117794
H     10.389886    18.784698     0.376149     0.113917
H     10.990528    -0.990938     2.514476     0.084168
H     13.324882    15.692676     1.758089     0.083756
H     13.945852     5.990488    20.091274     0.119226
H      1.204048    15.667269     1.263371     0.127839
H      0.228359    15.544130     3.295394     0.095254
H     12.637849     0.996776     7.187721     0.110225
H     11.113980     1.368130     7.277670     0.114362
H     12.126608    -1.264581     7.347175     0.115215
H     11.523641    -0.510148     8.586015     0.098670
H      9.708713    -2.791048     8.263017     0.118996
H     10.748443    -3.000177     7.097772     0.136252
H      8.458158    -1.074998     8.455180     0.131074
H      9.434432     0.107474     8.770001     0.123991
H     10.530467     2.214434     5.233380     0.139160
H     11.217615     1.745358     3.916858     0.121677
H     13.601686     0.134846     5.437809     0.150714
H     12.995571     0.293164     4.002718     0.134927
H     13.196713     6.535829     7.212252     0.086607
H     12.368166     6.799680     9.321959     0.121783
H     13.418181     3.027493    10.127409     0.126306
H     14.207504     2.875048     7.960462     0.098202
H     10.276277     6.887623    13.177488     0.102383
H     11.020513     6.670679    11.022807     0.130378
H     13.323239     3.611883    12.261647     0.124540
H     12.456723     3.903098    14.346822     0.085217
H     11.557458    -3.258195    16.256188     0.096585
H     11.610101    -0.989022    16.571008     0.124802
H      8.209967    -0.760339    14.457213     0.119824
H      8.271591    -3.021695    14.187367     0.099351
H     10.991592     3.279604    17.589064     0.089302
H     10.912144     0.975249    17.421433     0.119640
H      8.940188     1.338795    13.954318     0.122850
H      9.084028     3.592333    14.162836     0.095241
H      8.680378    14.459380     4.129464     0.091064
H      9.691936    14.609882     2.023846     0.121825
H      6.513993    16.703155     0.772741     0.123460
H      5.648680    16.511608     2.894714     0.089064
H      0.423683    10.198536    16.677311     0.104252
H      1.197351    10.370526    18.819726     0.117829
H     14.317275     9.012146    20.066743     0.114439
H     13.716633     8.781520    17.928416     0.081713
H     11.382279     5.920130    18.684803     0.084372
H     10.761309    15.763042     0.351618     0.118459
H      6.861113     5.894720    19.179521     0.128816
H      7.836802     5.771592    17.147498     0.096915
H     12.069312    10.769259    13.255171     0.111135
H     13.593181    11.140615    13.165222     0.112979
H     12.580553     8.507903    13.095717     0.114402
H     13.183520     9.262344    11.856877     0.098849
H     14.998448     6.981441    12.179875     0.120289
H     13.958718     6.772307    13.345120     0.137341
H     16.249003     8.697493    11.987712     0.131543
H     15.272729     9.879966    11.672891     0.123767
H     14.176694    11.986908    15.209512     0.139270
H     13.489546    11.517824    16.526034     0.121198
H     11.105475     9.907320    15.005083     0.151883
H     11.711590    10.065631    16.440174     0.136980
C      4.919884    13.724478     7.805096     0.081062
C      4.418075    13.560297     9.072555    -0.200223
C      4.463355    14.596179     9.975722     0.097119
C      5.036133    -3.756575     9.553372    -0.196180
C      5.513470    -3.678391     8.246663     0.101497
C      2.566835    -6.213390    12.980828     0.097207
C      3.007442    13.454747    11.683522    -0.185428
C      3.925058    -5.079776    11.366248     0.088328
C      4.366286    -4.274525    12.412924    -0.192195
C      3.854712    -4.468024    13.662802     0.070190
C      2.557077     2.742121    15.888216     0.073228
C      2.599554     1.377879    16.084467    -0.214853
C      1.591244     0.592172    15.537007     0.084804
C      0.588267     1.248886    14.829274    -0.207422
C      0.623496     2.601400    14.673908     0.060710
C      2.278832    -2.882933    16.844943     0.035809
C      2.216820    -1.491329    16.746817    -0.198779
C      1.621006    -0.867840    15.685422     0.082763
C      1.050990    -1.708273    14.690262    -0.198439
C      1.145877    -3.054923    14.821097     0.061227
C     -0.079721     4.636065     3.444627     0.100899
C      0.540373     4.542252     2.166947    -0.198858
C     16.560849     3.883588     1.165245     0.096185
C     15.302716     3.301147     1.431002    -0.201561
C     14.787441     3.436004     2.710727     0.093829
C      8.193455     9.623911    17.372370     0.113856
C      8.658240     9.496865    18.664360    -0.205708
C      7.849397     9.844763    19.731479     0.084677
C      6.600450    -9.238974    19.396216    -0.211647
C      6.245452    10.429163    18.108314     0.071523
C      2.137982    -5.906550    18.791106     0.055182
C      1.611159    -5.949552    20.062654    -0.212492
C      0.260599    -5.930008    20.267083     0.101834
C     16.109891    -5.885051    19.114104    -0.187639
C      0.065609    -5.828367    17.895708     0.086677
C      4.642441     9.070798    13.484949    -0.132067
C      4.922010    10.384224    12.821373    -0.124544
C      6.454674    12.315269    13.092446    -0.287674
C      7.584562    12.710076    14.031592     0.629652
C      7.363766    10.169230    12.392481    -0.294694
C      8.229055     9.240840    13.197931     0.634011
C      5.022302     7.888320    15.578710    -0.291815
C      3.992289     6.780119    15.435610     0.609227
C      3.551421     9.852593    15.557041    -0.279626
C      3.659743    11.367330    15.678063     0.617743
C      3.145277     3.951965    12.637796     0.083286
C      3.647086     3.787790    11.370337    -0.197981
C      3.601806     4.823678    10.467170     0.100010
C      3.029028     6.015922    10.889520    -0.197708
C      2.551691     6.094098    12.196229     0.097411
C      5.498326     3.559124     7.462064     0.098375
C      5.057719     3.682254     8.759370    -0.188364
C      4.140103     4.692730     9.076644     0.086235
C      3.698875     5.497987     8.029968    -0.186818
C      4.210449     5.304495     6.780090     0.069883
C      5.508084    12.514651     4.554676     0.081922
C      5.465607    11.150411     4.358425    -0.218808
C      6.473917    10.364700     4.905885     0.088240
C      7.476894    11.021410     5.613618    -0.204158
C      7.441665    12.373924     5.768984     0.056320
C      5.786329     6.889603     3.597949     0.035167
C      5.848341     8.281207     3.696075    -0.202645
C      6.444155     8.904689     4.757470     0.084106
C      7.014171     8.064252     5.752630    -0.204210
C      6.919284     6.717601     5.621795     0.063215
C      8.144882    -5.136472    16.998265     0.100564
C      7.524788    -5.230291    18.275945    -0.198922
C      8.146312    -5.888960    19.277647     0.097708
C      9.404445    -6.471401    19.011890    -0.199867
C      9.919720    -6.336537    17.732165     0.094547
C     16.513706    -0.148550     3.070522     0.116171
C     16.048921    -0.275589     1.778532    -0.206026
C      0.215764     0.072315     0.711413     0.083828
C      1.464711     0.533576     1.046676    -0.211001
C      1.819709     0.656706     2.334578     0.073831
C      5.927179     3.865997     1.651786     0.053688
C      6.454002     3.823001     0.380238    -0.210295
C      7.804562     3.842547     0.175809     0.102507
C      8.597270     3.887497     1.328788    -0.187894
C      7.999552     3.944174     2.547184     0.080832
C      3.422720    -0.701684     6.957943    -0.128292
C      3.143151     0.611738     7.621519    -0.126121
C      1.610487     2.542785     7.350446    -0.291240
C      0.480599     2.937596     6.411300     0.632802
C      0.701395     0.396742     8.050411    -0.295773
C     16.478106    -0.531643     7.244961     0.635607
C      3.042859    -1.884151     4.864182    -0.291536
C      4.072872    16.552647     5.007282     0.614452
C      4.513740     0.080121     4.885851    -0.285259
C      4.405418     1.594859     4.764829     0.619734
C     11.466277    -3.952033    12.637796     0.081002
C     11.968086    -3.787852    11.370337    -0.200236
C     11.922806    -4.823734    10.467170     0.097151
C     11.350028    13.529020    10.889520    -0.196201
C     10.872691    13.450836    12.196229     0.101434
C     13.819326    -3.559165     7.462064     0.097083
C     13.378719    -3.682302     8.759370    -0.185472
C     12.461103    14.852221     9.076644     0.088266
C     12.019875    14.046970     8.029968    -0.192285
C     12.531449    14.240469     6.780090     0.070267
C     13.829084     7.030324     4.554676     0.072808
C     13.786607     8.394566     4.358425    -0.214796
C     14.794917     9.180273     4.905885     0.084466
C     15.797894     8.523559     5.613618    -0.207751
C     15.762665     7.171045     5.768984     0.060761
C     14.107329    12.655378     3.597949     0.035992
C     14.169341    11.263774     3.696075    -0.199259
C     14.765155    10.640285     4.757470     0.082637
C     15.335171    11.480718     5.752630    -0.197807
C     15.240284    12.827368     5.621795     0.060864
C     -0.176118     5.136380    16.998265     0.100759
C     15.845788     5.230193    18.275945    -0.198923
C     -0.174688     5.888857    19.277647     0.096147
C      1.083445     6.471298    19.011890    -0.201625
C      1.598720     6.336441    17.732165     0.093791
C      8.192706     0.148534     3.070522     0.113868
C      7.727921     0.275580     1.778532    -0.205712
C      8.536764    -0.072318     0.711413     0.084645
C      9.785711    -0.533581     1.046676    -0.211657
C     10.140709    -0.656718     2.334578     0.071507
C     14.248179    15.678995     1.651786     0.055021
C     14.775002    15.721997     0.380238    -0.212466
C     16.125562    15.702453     0.175809     0.101671
C      0.276270    15.657496     1.328788    -0.187684
C     16.320552    15.600812     2.547184     0.086431
C     11.743720     0.701647     6.957943    -0.132021
C     11.464151    -0.611779     7.621519    -0.124550
C      9.931487    -2.542824     7.350446    -0.287651
C      8.801599    -2.937631     6.411300     0.629668
C      9.022395    -0.396785     8.050411    -0.294686
C      8.157106     0.531605     7.244961     0.634012
C     11.363859     1.884125     4.864182    -0.291786
C     12.393872     2.992326     5.007282     0.609202
C     12.834740    -0.080148     4.885851    -0.279593
C     12.726418    -1.594885     4.764829     0.617693
C     13.240884     5.820480     7.805096     0.083351
C     12.739075     5.984655     9.072555    -0.197979
C     12.784355     4.948767     9.975722     0.100007
C     13.357133     3.756523     9.553372    -0.197712
C     13.834470     3.678347     8.246663     0.097398
C     10.887835     6.213321    12.980828     0.098374
C     11.328442     6.090191    11.683522    -0.188357
C     12.246058     5.079715    11.366248     0.086250
C     12.687286     4.274458    12.412924    -0.186824
C     12.175712     4.467950    13.662802     0.069881
C     10.878077    -2.742206    15.888216     0.081935
C     10.920554    -1.377966    16.084467    -0.218810
C      9.912244    -0.592255    15.537007     0.088238
C      8.909267    -1.248965    14.829274    -0.204169
C      8.944496    -2.601479    14.673908     0.056300
C     10.599832     2.882842    16.844943     0.035163
C     10.537820     1.491238    16.746817    -0.202656
C      9.942006     0.867756    15.685422     0.084095
C      9.371990     1.708193    14.690262    -0.204220
C      9.466877     3.054844    14.821097     0.063202
C      8.241279    14.908917     3.444627     0.100587
C      8.861373    15.002736     2.166947    -0.198918
C      8.239849    15.661405     1.165245     0.097704
C      6.981716    16.243846     1.431002    -0.199866
C      6.466441    16.108982     2.710727     0.094551
C     -0.127545     9.920995    17.372370     0.116215
C      0.337240    10.048034    18.664360    -0.206037
C     16.170397     9.700130    19.731479     0.083827
C     14.921450     9.238869    19.396216    -0.210992
C     14.566452     9.115739    18.108314     0.073825
C     10.458982     5.906448    18.791106     0.053694
C      9.932159     5.949444    20.062654    -0.210293
C      8.581599     5.929898    20.267083     0.102517
C      7.788891     5.884948    19.114104    -0.187902
C      8.386609     5.828271    17.895708     0.080818
C     12.963441    10.474129    13.484949    -0.128288
C     13.243010     9.160707    12.821373    -0.126120
C     14.775674     7.229660    13.092446    -0.291245
C     15.905562     6.834849    14.031592     0.632811
C     15.684766     9.375703    12.392481    -0.295774
C     -0.091945    10.304088    13.197931     0.635618
C     13.343302    11.656596    15.578710    -0.291536
C     12.313289    -6.780202    15.435610     0.614466
C     11.872421     9.692324    15.557041    -0.285268
C     11.980743     8.177586    15.678063     0.619734
N      5.465932    14.863953     7.390923    -0.189197
N      2.967374    -5.427684    13.954318    -0.212303
N      1.616921     3.353881    15.214009    -0.243512
N      1.762045    -3.654958    15.851827    -0.257684
N     15.382757     4.100531     3.678903    -0.190200
N      7.008972    10.116446    17.072268    -0.189095
N      1.372819    -5.847912    17.697820    -0.201973
N      6.270409    10.859167    13.188527    -0.027801
N      4.761924     9.203700    14.974827    -0.041802
N      2.599229     5.091437    13.051969    -0.189168
N      5.097787     4.344836     6.488574    -0.213073
N      6.448240    13.126408     5.228883    -0.246445
N      6.303116     6.117573     4.591065    -0.256880
N      9.324404    -5.672004    16.763989    -0.189680
N      1.056189     0.343983     3.370624    -0.191899
N      6.692342     3.924629     2.745072    -0.200347
N      1.794752     1.086682     7.254365    -0.028408
N      3.303237    -0.568774     5.468065    -0.040371
N     10.920229    -5.091508    13.051969    -0.189216
N     13.418787    15.200129     6.488574    -0.212850
N     14.769240     6.418564     5.228883    -0.243885
N     14.624116    13.427403     4.591065    -0.256878
N      1.003404     5.671914    16.763989    -0.190299
N      9.377189    -0.344001     3.370624    -0.189137
N     15.013342    15.620357     2.745072    -0.201888
N     10.115752    -1.086722     7.254365    -0.028007
N     11.624237     0.568745     5.468065    -0.041808
N     13.786932     4.681008     7.390923    -0.189087
N     11.288374     5.427609    13.954318    -0.213067
N      9.937921    -3.353963    15.214009    -0.246435
N     10.083045     3.654872    15.851827    -0.256892
N      7.061757    15.444449     3.678903    -0.189659
N     15.329972     9.428462    17.072268    -0.191892
N      9.693819     5.847816    17.697820    -0.200342
N     14.591409     8.685763    13.188527    -0.028403
N     13.082924    10.341219    14.974827    -0.040372
O      7.825486    11.928273    14.993226    -0.516747
O      8.197743    -5.754085    13.838202    -0.599294
O      7.875185     8.890982    14.346413    -0.613695
O      9.307349     8.924213    12.674593    -0.630309
O      2.835999     7.081113    15.010398    -0.546126
O      4.304184     5.644554    15.779459    -0.618832
O      4.786867    11.912635    15.641266    -0.613887
O      2.559151    -7.599139    15.855507    -0.549752
O      0.239675     2.155799     5.449666    -0.517243
O     16.509418     4.018434     6.604690    -0.601543
O      0.189976    -0.881496     6.096479    -0.614091
O     15.399812    -0.848274     7.768299    -0.629822
O      5.229162    16.853639     5.432494    -0.544820
O      3.760977    15.417083     4.663433    -0.623657
O      3.278294     2.140165     4.801626    -0.614666
O      5.506010     2.173392     4.587385    -0.550414
O      8.560675    -2.155828     5.449666    -0.516913
O      8.188418    15.526530     6.604690    -0.599440
O      8.510976     0.881463     6.096479    -0.613570
O      7.078812     0.848232     7.768299    -0.630342
O     13.550162     2.691332     5.432494    -0.546187
O     12.081977     4.127891     4.663433    -0.618777
O     11.599294    -2.140190     4.801626    -0.613629
O     13.827010    -2.173416     4.587385    -0.548995
O     16.146486     7.616646    14.993226    -0.517201
O     -0.123257     5.754011    13.838202    -0.601574
O     16.196185    10.653941    14.346413    -0.614073
O      0.986349    10.620719    12.674593    -0.629872
O     11.156999    -7.081194    15.010398    -0.544861
O     12.625184    -5.644638    15.779459    -0.623636
O     13.107867     7.632280    15.641266    -0.614662
O     10.880151     7.599053    15.855507    -0.550426

The following XYZ coordinates are in angstroms. Other properties are in atomic units.
The sperically averaged electron density of each atom fit to a function of the form exp(a - br)
eigen_1, eigen_2 and eigen_3 are the three eigenvalues of traceless quadrupole moment tensor
  atom number  atomic symbol              X              Y              Z     net charge C6 coefficient C8 coefficient C10 coefficient fluctuating dipole atomic polarizability isotropic forcefield polarizability              a              b squared Pearson coefficient          <r^3>          <r^4>         wp_QDO          m_QDO          q_QDO       dipole_x       dipole_y       dipole_z         dipole            Qxy            Qxz            Qyz     Q(x^2-y^2)  Q(3z^2 - R^2)        eigen_1        eigen_2        eigen_3 static polarizability      alpha(xx)      alpha(xy)      alpha(xz)      alpha(yy)      alpha(yz)      alpha(zz) atomic spin moment
            1             Cu       2.170952      -5.652261      15.837517       0.489136      92.312961 0.13592574E+04  0.39897879E+05                                17.765832                           12.843255       0.966845       2.158612                    0.994055      47.798338     124.975341       0.458541       0.455072      -1.108551      -0.019069      -0.109145      -0.016682       0.112048       0.050890       0.070046       0.030685       0.013639      -0.150084      -0.090244      -0.020096       0.110340             23.909064      15.421732      -4.849333      -8.629190      29.234513      -3.172586      27.070948          -0.347302
            2             Cu      10.134450      -5.372570      14.922493       0.607683      82.787835 0.14160879E+04  0.41679338E+05                                16.296470                           12.917580       1.125390       2.240617                    0.991947      45.192009     115.451800       0.470947       0.441879      -1.125160      -0.023031      -0.083713      -0.029870       0.091818      -0.015991       0.045698       0.011070       0.004340      -0.142878      -0.072550       0.021284       0.051267             21.050080      17.974154      -1.821354      -6.551627      21.070115      -2.571756      24.105971           0.614803
            3             Cu       6.510022      10.437966      15.159222       0.623577      64.937704 0.12912678E+04  0.37080716E+05                                14.014562                           12.526026       1.499188       2.366748                    0.993586      44.262106     111.121814       0.468094       0.455661      -1.118305       0.066569       0.044829       0.008730       0.080730      -0.018022       0.005888       0.015407      -0.004904      -0.158897      -0.056814       0.011498       0.045317             16.401097      17.191310       2.760134       0.869804      12.991541      -2.027717      19.020441           0.732173
            4             Cu       5.894209       4.120269       4.605375       0.489640      92.438046 0.13611647E+04  0.39970399E+05                                17.786584                           12.856270       0.961245       2.156740                    0.994048      47.811650     125.061830       0.458066       0.455355      -1.108308       0.018554      -0.109119       0.016384       0.111892      -0.051608       0.068628      -0.028904       0.013409      -0.147814      -0.088558      -0.020470       0.109028             23.939398      15.443969       4.854270      -8.644940      29.263284       3.177020      27.110942          -0.347360
            5             Cu      14.572711       4.399956       5.520399       0.609199      82.641423 0.14127579E+04  0.41552590E+05                                16.270348                           12.895696       1.137557       2.244531                    0.992021      45.145161     115.253534       0.471762       0.441421      -1.125568       0.022977      -0.084492       0.029890       0.092522       0.017192       0.046471      -0.011940       0.002682      -0.146573      -0.074564       0.022452       0.052113             21.017901      17.944150       1.817225      -6.540717      21.039125       2.566550      24.070428           0.614040
            6             Cu       1.555139       0.665493       5.283670       0.622830      64.970306 0.12919585E+04  0.37108702E+05                                14.028839                           12.537469       1.493789       2.365021                    0.993473      44.288093     111.230518       0.467387       0.456250      -1.117848      -0.067982       0.046637      -0.009538       0.082991       0.017492       0.006301      -0.013964      -0.007705      -0.149620      -0.053458       0.010064       0.043394             16.419430      17.210875      -2.764135       0.872190      13.003999       2.029838      19.043415           0.732145
            7             Cu      14.215209      15.424706       4.605375       0.488982      92.320453 0.13593732E+04  0.39901924E+05                                17.766306                           12.843365       0.968283       2.158949                    0.994062      47.802200     124.984355       0.458565       0.455041      -1.108576       0.018653       0.109004       0.016861       0.111867       0.049897       0.070173       0.030063       0.014964      -0.150426      -0.090264      -0.019279       0.109543             23.910654      15.422925      -4.848226      -8.631699      29.231460      -3.173477      27.077576           0.370253
            8             Cu       6.251711      15.145015       5.520399       0.607671      82.788423 0.14161218E+04  0.41680597E+05                                16.296550                           12.917769       1.125408       2.240614                    0.991947      45.192547     115.453637       0.470942       0.441881      -1.125158       0.023061       0.083720       0.029891       0.091838      -0.015990       0.045664       0.011051       0.004349      -0.142982      -0.072540       0.021278       0.051262             21.049885      17.974077      -1.821116      -6.551014      21.070290      -2.571515      24.105288           0.614404
            9             Cu       9.876139      -0.665521       5.283670       0.623318      64.942516 0.12913790E+04  0.37085166E+05                                14.016664                           12.527776       1.498512       2.366508                    0.993578      44.266041     111.138068       0.467987       0.455749      -1.118237      -0.066613      -0.044881      -0.008687       0.080790      -0.018189       0.005789       0.015542      -0.004900      -0.159513      -0.057042       0.011434       0.045608             16.403705      17.193427       2.760877       0.870013      12.993638      -2.028160      19.024051           0.732549
           10             Cu      10.491952       5.652176      15.837517       0.489619      92.441266 0.13612157E+04  0.39972265E+05                                17.786936                           12.856477       0.961192       2.156717                    0.994048      47.812518     125.064625       0.458064       0.455353      -1.108310      -0.018541       0.109120      -0.016377       0.111889      -0.051622       0.068659      -0.028912       0.013463      -0.147852      -0.088586      -0.020485       0.109071             23.939987      15.444234       4.854502      -8.645065      29.264119       3.177006      27.111607          -0.347017
           11             Cu       1.813450       5.372489      14.922493       0.609023      82.652247 0.14129867E+04  0.41561189E+05                                16.272042                           12.897018       1.137407       2.244443                    0.992020      45.148700     115.266874       0.471720       0.441440      -1.125550      -0.023020       0.084542      -0.029917       0.092587       0.017236       0.046460      -0.011905       0.002639      -0.146700      -0.074583       0.022440       0.052143             21.020067      17.946682       1.816659      -6.542570      21.037943       2.567295      24.075577           0.613799
           12             Cu      14.831022       9.106952      15.159222       0.622837      64.969751 0.12919579E+04  0.37108642E+05                                14.028641                           12.537376       1.493815       2.365031                    0.993473      44.287874     111.229550       0.467394       0.456243      -1.117853       0.067984      -0.046634       0.009544       0.082992       0.017487       0.006306      -0.013968      -0.007700      -0.149628      -0.053463       0.010072       0.043390             16.419088      17.210569      -2.763874       0.872283      13.003395       2.029585      19.043301           0.732106
           13              H       4.875713      13.009133       7.212252       0.087496       1.293254 0.95063204E+01  0.97147511E+02                                 1.938468                            1.783805      -1.058775       2.365336                    0.996935       3.688951      10.434126       0.477500       1.255201      -0.714503      -0.005569      -0.035647      -0.025257       0.044042       0.009125      -0.003459       0.003658      -0.027428      -0.003781      -0.017064      -0.000383       0.017447              1.991858       1.487430      -0.013571      -0.152065       2.181535       0.619743       2.306610           0.000674
           14              H       4.047166      12.745269       9.321959       0.125457       1.104187 0.79500473E+01  0.76892498E+02                                 1.684964                            1.589667      -0.898227       2.457816                    0.998999       3.226273       8.582649       0.531273       1.191994      -0.731321      -0.014014      -0.029904       0.007601       0.033888       0.009098      -0.004858       0.003505      -0.022326       0.008441      -0.017448       0.004154       0.013294              1.733178       1.479059       0.302846      -0.227364       1.972449      -0.327233       1.748025           0.000305
           15              H       5.097181      -3.027548      10.127409       0.124730       1.101589 0.81928999E+01  0.79895578E+02                                 1.686951                            1.619168      -0.904404       2.454690                    0.999008       3.250837       8.703489       0.523412       1.199989      -0.729589       0.002398       0.028473       0.020948       0.035430       0.007855      -0.004860       0.003764      -0.023198       0.008144      -0.017052       0.003893       0.013160              1.684272       1.340999       0.048940      -0.044106       1.820868       0.197699       1.890949           0.000294
           16              H       5.886504      -2.875091       7.960462       0.096125       1.090440 0.76877232E+01  0.75244886E+02                                 1.795986                            1.652382      -1.016218       2.394519                    0.997456       3.636464      10.398078       0.469864       1.331847      -0.697035       0.020725       0.041593      -0.015327       0.048932       0.012964      -0.008536       0.001900      -0.022482      -0.004391      -0.020324       0.002244       0.018080              1.912977       1.680239       0.362524      -0.228589       2.276648      -0.498062       1.782043           0.000504
           17              H       1.955277      12.657307      13.177488       0.102542       1.235160 0.86359602E+01  0.87100544E+02                                 1.944868                            1.743863      -1.307788       2.246984                    0.994697       3.870884      11.269769       0.459886       1.320522      -0.697878      -0.027286      -0.033171       0.008314       0.043749       0.003916      -0.003820       0.000667       0.009078       0.014438      -0.008705       0.000958       0.007746              2.102458       2.213577       0.769470      -0.278780       2.384113      -0.334734       1.709683          -0.000218
           18              H       2.699513      12.874262      11.022807       0.128672       1.175611 0.89428869E+01  0.89945734E+02                                 1.826062                            1.741857      -0.979213       2.424509                    0.998153       3.431504       9.608509       0.478657       1.272268      -0.712558      -0.013512      -0.024012      -0.023229       0.036038       0.008938       0.001458       0.004831      -0.004025       0.022836      -0.013148       0.001757       0.011391              1.837569       1.648317       0.233396       0.086271       1.750347       0.218587       2.114043          -0.000123
           19              H       5.002239      -3.611949      12.261647       0.127759       1.066967 0.77338151E+01  0.74390112E+02                                 1.655210                            1.575341      -0.876649       2.470458                    0.999246       3.208936       8.551623       0.529173       1.203336      -0.728582       0.025364       0.022432      -0.003334       0.034024       0.015599      -0.001020       0.005760      -0.004475       0.011362      -0.018593       0.003460       0.015132              1.680924       1.684645       0.381291      -0.153069       1.740847      -0.190371       1.617279          -0.000063
           20              H       4.135723      -3.903175      14.346822       0.085478       1.272864 0.95807712E+01  0.97871102E+02                                 1.909659                            1.787508      -0.980010       2.403360                    0.997693       3.594531      10.088031       0.479430       1.250624      -0.716824       0.016779       0.028198       0.030374       0.044713       0.015263       0.000204       0.007224      -0.006529      -0.000358      -0.016778      -0.000817       0.017595              1.942618       1.641707       0.107747       0.101046       1.947394       0.510612       2.238754           0.000006
           21              H       3.236458       3.258108      16.256188       0.099394       1.283168 0.93868258E+01  0.95302932E+02                                 1.913018                            1.762568      -1.058132       2.373150                    0.997395       3.538256       9.866499       0.486088       1.241092      -0.718935       0.037087       0.023047       0.020505       0.048240       0.000627       0.016358       0.000632       0.014433      -0.017420      -0.016040      -0.004340       0.020380              1.988671       2.030212       0.543617       0.304652       2.291832       0.263089       1.643969           0.000642
           22              H       3.289101       0.988932      16.571008       0.124712       1.162020 0.85214300E+01  0.83651879E+02                                 1.726920                            1.634394      -0.939818       2.437319                    0.998621       3.260792       8.667983       0.530775       1.175526      -0.735707       0.026597      -0.013515       0.018113       0.034902       0.003190       0.016371      -0.001333       0.000776      -0.031892      -0.021065       0.004867       0.016198              1.737508       1.781480      -0.249306       0.322184       1.883591      -0.251510       1.547452           0.000899
           23              H      -0.111033       0.760262      14.457213       0.120650       1.159151 0.84956470E+01  0.83407809E+02                                 1.728569                            1.634569      -0.964301       2.423346                    0.998430       3.287432       8.764024       0.528999       1.179346      -0.734475      -0.027421      -0.018621      -0.012651       0.035479       0.001194       0.015785      -0.002634       0.002664      -0.027321      -0.019448       0.003571       0.015877              1.751627       1.824202       0.289812       0.264527       1.970769       0.160709       1.459909           0.000518
           24              H      -0.049409       3.021619      14.187367       0.098222       1.211360 0.86870535E+01  0.86527146E+02                                 1.837002                            1.691738      -1.030239       2.386299                    0.997452       3.507564       9.695387       0.497738       1.235450      -0.719582      -0.033272       0.020110      -0.026299       0.046937       0.004968       0.017145      -0.000495       0.008471      -0.025595      -0.019638      -0.000289       0.019927              1.912216       1.993820      -0.455529       0.384320       2.043178      -0.276009       1.699648           0.000798
           25              H       2.670592      -3.279698      17.589064       0.088009       1.367882 0.10009148E+02  0.10300943E+03                                 1.968930                            1.799002      -1.172841       2.308729                    0.995738       3.652406      10.171393       0.490827       1.212544      -0.724925       0.018181      -0.013307       0.039078       0.045108       0.000361       0.019247       0.004559      -0.011319       0.024424      -0.022212       0.000953       0.021259              2.071947       1.661429      -0.242989       0.359846       2.200787      -0.654139       2.353627           0.001102
           26              H       2.591144      -0.975342      17.421433       0.117759       1.192867 0.89431889E+01  0.89024252E+02                                 1.771476                            1.685582      -0.976642       2.415972                    0.998337       3.332975       8.976185       0.516478       1.191348      -0.731890       0.013306       0.019444       0.025945       0.035047       0.000388       0.014326       0.000087      -0.016542       0.020752      -0.019503       0.004809       0.014694              1.768685       1.464923       0.172613       0.243731       2.014003       0.244426       1.827129           0.000185
           27              H       0.619188      -1.338870      13.954318       0.121409       1.147790 0.83973268E+01  0.82255538E+02                                 1.720002                            1.627176      -0.917415       2.445283                    0.998751       3.288895       8.776286       0.528838       1.182387      -0.733533      -0.016448       0.012613      -0.029849       0.036340       0.001077       0.015508       0.000893      -0.018232       0.021631      -0.021200       0.005357       0.015843              1.751101       1.520996      -0.215894       0.324644       1.873117      -0.288529       1.859190           0.000536
           28              H       0.763028      -3.592409      14.162836       0.095192       1.251288 0.92820044E+01  0.93355018E+02                                 1.840626                            1.724047      -0.948090       2.426611                    0.998126       3.399121       9.232348       0.507134       1.200848      -0.729694      -0.023002      -0.023011      -0.035238       0.047961       0.003979       0.016865       0.002315      -0.013755       0.027418      -0.021149       0.001624       0.019525              1.876714       1.637157       0.191763       0.260141       2.080210       0.433153       1.912777          -0.000014
           29              H       0.359378       5.085598       4.129464       0.091605       1.232195 0.91447782E+01  0.92904295E+02                                 1.905552                            1.773077      -1.068542       2.363845                    0.996843       3.675671      10.495706       0.467660       1.289179      -0.707051       0.027263       0.016830       0.034769       0.047280       0.012107       0.004605       0.007762       0.017896       0.001876      -0.016873      -0.001304       0.018177              1.979163       1.744616       0.173278       0.289494       1.852453       0.498562       2.340419           0.000569
           30              H       1.370936       4.935107       2.023846       0.121828       1.149257 0.86212317E+01  0.85482759E+02                                 1.761856                            1.681485      -0.933400       2.436647                    0.998832       3.354034       9.170689       0.502283       1.229839      -0.722303       0.029906       0.013150      -0.003326       0.032838       0.013509      -0.000431       0.005350       0.012156       0.014546      -0.018215       0.004981       0.013234              1.775980       2.149178       0.315053      -0.194166       1.544261       0.028638       1.634502           0.000453
           31              H      14.834993       2.841841       0.772741       0.126474       1.082504 0.80276493E+01  0.78344288E+02                                 1.698929                            1.627253      -0.979763       2.421634                    0.998150       3.342091       9.124317       0.507381       1.236952      -0.719844      -0.019287      -0.018573      -0.023606       0.035695       0.013700      -0.000043       0.006573       0.017086       0.012456      -0.019638       0.004567       0.015071              1.719351       1.608342       0.195667       0.195583       1.557566       0.300783       1.992146           0.000364
           32              H      13.969680       3.033376       2.894714       0.089333       1.168259 0.83993883E+01  0.83422626E+02                                 1.826022                            1.686852      -1.013216       2.387622                    0.997507       3.618577      10.170820       0.485436       1.270392      -0.710623      -0.039445      -0.022240       0.008005       0.045985       0.016106       0.002983       0.007702       0.017831      -0.001806      -0.019575      -0.001167       0.020742              1.912836       2.444725       0.456037      -0.424417       1.597457      -0.108491       1.696328           0.000600
           33              H       8.744683       9.346374      16.677311       0.104190       0.975319 0.67826106E+01  0.64898357E+02                                 1.714407                            1.588237      -1.206049       2.307943                    0.995618       3.728020      10.841902       0.458991       1.394650      -0.683116       0.027071      -0.013588      -0.035865       0.046945      -0.004414      -0.005078      -0.001540       0.015280       0.007302      -0.010694       0.000378       0.010315              1.804456       1.865985      -0.215293      -0.475068       1.416079       0.196007       2.131305           0.000590
           34              H       9.518351       9.174372      18.819726       0.117809       1.042828 0.77592689E+01  0.75932786E+02                                 1.725827                            1.651513      -0.997293       2.408809                    0.997470       3.541128      10.043006       0.474814       1.318179      -0.700570       0.032071      -0.011934       0.004256       0.034483      -0.007945      -0.001119       0.003006       0.024630       0.012403      -0.017036       0.004020       0.013016              1.768444       2.104020      -0.306573       0.135245       1.513394      -0.078425       1.687917           0.000558
           35              H       5.996275      -9.012253      20.066743       0.113938       1.086738 0.79999636E+01  0.78121591E+02                                 1.704152                            1.622609      -1.069453       2.368166                    0.997141       3.466613       9.512781       0.508220       1.234159      -0.719191      -0.020926       0.006840       0.024062       0.032614      -0.008769      -0.003628      -0.002237       0.028094       0.018098      -0.019961       0.005415       0.014546              1.743727       1.747168      -0.148809      -0.290720       1.408595       0.132116       2.075417           0.000552
           36              H       5.395633      10.763383      17.928416       0.084215       1.136050 0.81314072E+01  0.80235725E+02                                 1.802471                            1.667209      -0.981310       2.398569                    0.997823       3.633467      10.232088       0.484238       1.281874      -0.707907      -0.040137       0.018366      -0.006746       0.044652      -0.009934      -0.003704       0.004389       0.030365       0.004456      -0.019376       0.000619       0.018757              1.901908       2.483906      -0.349323       0.419475       1.494435      -0.091966       1.727384           0.000702
           37              H       3.061279      -5.920231      18.684803       0.083742       1.173607 0.83379288E+01  0.82558738E+02                                 1.822825                            1.674946      -0.974485       2.402701                    0.997855       3.602247      10.068894       0.490260       1.261754      -0.712712       0.042908      -0.003722      -0.003720       0.043229      -0.000778       0.003225      -0.000371       0.030136       0.008405      -0.016493       0.001918       0.014576              1.911893       2.688690      -0.045180      -0.195326       1.438323      -0.035027       1.608667          -0.000020
           38              H       2.440309       3.781957       0.351618       0.119212       1.011291 0.72875121E+01  0.69984043E+02                                 1.668196                            1.582094      -0.959329       2.423639                    0.998388       3.452382       9.599398       0.495187       1.288003      -0.706878       0.018971      -0.004074       0.026276       0.032664      -0.002326       0.003158      -0.002220       0.028695       0.020644      -0.018131       0.005177       0.012954              1.701207       1.793559      -0.026390       0.318593       1.320806      -0.030420       1.989255           0.000088
           39              H      15.182113      -5.894824      19.179521       0.127845       1.108858 0.82307625E+01  0.80714556E+02                                 1.726522                            1.648298      -0.877063       2.472384                    0.999213       3.285110       8.948556       0.504582       1.237834      -0.720744      -0.035876       0.000089      -0.000277       0.035877      -0.000299       0.002070       0.000016       0.029104       0.011509      -0.016474       0.003374       0.013099              1.749246       2.292077       0.015050      -0.090676       1.344777      -0.027251       1.610884          -0.000054
           40              H      16.157802      -5.771685      17.147498       0.095238       1.176546 0.85341936E+01  0.84986275E+02                                 1.835779                            1.704351      -0.895650       2.451307                    0.998478       3.508803       9.832460       0.481873       1.276400      -0.710732      -0.030099       0.000365      -0.034177       0.045543       0.000313       0.005430       0.000910       0.022754       0.022761      -0.015207       0.002166       0.013041              1.899986       1.925460       0.012607       0.498647       1.470664      -0.081943       2.303835          -0.000107
           41              H       3.748312       8.775669      13.255171       0.110254       1.044839 0.79294646E+01  0.78283696E+02                                 1.752408                            1.683011      -1.000090       2.395544                    0.996556       3.697251      10.648535       0.463145       1.339558      -0.695411      -0.033297      -0.003905      -0.003785       0.033738       0.002599       0.002495      -0.000133       0.013085       0.003908      -0.007733       0.000370       0.007364              1.820870       2.265409       0.428861       0.152972       1.692797       0.109465       1.504403           0.000953
           42              H       5.272181       8.404315      13.165222       0.114363       1.120955 0.91516155E+01  0.92806174E+02                                 1.790454                            1.775940      -0.919642       2.444899                    0.997070       3.530525      10.006868       0.467344       1.292380      -0.708021       0.024579      -0.021322      -0.009883       0.034007      -0.010512      -0.007983      -0.000211      -0.009786       0.004830      -0.015284       0.002646       0.012638              1.798307       1.904914      -0.231112      -0.196628       1.886838       0.156934       1.603169          -0.000143
           43              H       4.259553      11.037026      13.095717       0.115222       0.909191 0.68934500E+01  0.66290690E+02                                 1.648721                            1.610168      -1.189871       2.317322                    0.993833       3.743141      10.947680       0.451599       1.410383      -0.680546      -0.026175       0.016638       0.016025       0.034911       0.000581      -0.004787       0.005038       0.008970      -0.022572      -0.011252       0.001595       0.009657              1.680033       1.821448      -0.336772      -0.151360       1.794475       0.053750       1.424178          -0.000114
           44              H       4.862520      10.282593      11.856877       0.098680       1.148707 0.90387295E+01  0.90195213E+02                                 1.729991                            1.693785      -0.636492       2.557704                    0.999918       3.379352       9.105789       0.515691       1.190257      -0.732215      -0.000049      -0.005390      -0.024972       0.025547       0.007224      -0.002353      -0.001225       0.001776       0.005248      -0.008196       0.000646       0.007551              1.743423       1.528046       0.023357       0.074533       1.469537       0.020371       2.232686           0.001812
           45              H       6.677448      12.563493      12.179875       0.119026       1.181434 0.96038122E+01  0.98679861E+02                                 1.858727                            1.821080      -0.981338       2.407409                    0.997903       3.630090      10.393506       0.460337       1.294928      -0.706908       0.008017       0.002697      -0.023793       0.025252       0.003837      -0.003155       0.002983      -0.009612       0.016120      -0.009882       0.002687       0.007195              1.889002       1.634283       0.019781      -0.138963       1.733565      -0.347176       2.299156           0.001618
           46              H       5.637718      12.772622      13.345120       0.136245       0.938528 0.71949282E+01  0.70440813E+02                                 1.726039                            1.676661      -1.527869       2.164273                    0.990852       3.946148      11.923098       0.426985       1.465194      -0.669242      -0.025112       0.011276       0.012142       0.030086      -0.001289      -0.004611       0.005743       0.000974      -0.020987      -0.010569       0.002275       0.008294              1.759632       2.148103      -0.356335      -0.111589       1.687467       0.003081       1.443325          -0.000143
           47              H       7.928003      10.847443      11.987712       0.131100       1.237189 0.10142205E+02  0.10602478E+03                                 1.944308                            1.892446      -1.121190       2.348820                    0.996309       3.712124      10.847604       0.442472       1.324176      -0.700438       0.019598       0.020957      -0.004336       0.029019       0.009243      -0.002770      -0.001985      -0.003027      -0.017022      -0.007222      -0.005574       0.012796              1.970439       2.055609       0.341505      -0.251023       2.142380      -0.256304       1.713330           0.000671
           48              H       6.951729       9.664971      11.672891       0.124025       1.239080 0.10154066E+02  0.10518973E+03                                 1.883359                            1.845626      -0.922356       2.435003                    0.998180       3.548887      10.012508       0.469996       1.257994      -0.716152      -0.010834      -0.018096      -0.015708       0.026297       0.003735       0.001134       0.009745      -0.004265      -0.008867      -0.010136      -0.001585       0.011720              1.890895       1.887274       0.193691       0.258858       1.772183       0.350104       2.013228           0.001153
           49              H       5.855694       7.558011      15.209512       0.139198       1.229006 0.99812454E+01  0.10417297E+03                                 1.943625                            1.880861      -1.395845       2.224616                    0.993624       3.798538      11.177569       0.441546       1.329106      -0.698127       0.027121      -0.012599      -0.014173       0.033093      -0.009102      -0.000950       0.001878       0.003190       0.003213      -0.009840       0.000670       0.009170              1.996786       2.519919      -0.157501      -0.266123       1.750818       0.030763       1.719620           0.000365
           50              H       5.168546       8.027087      16.526034       0.121683       1.151411 0.92815362E+01  0.95083512E+02                                 1.859109                            1.812448      -1.168706       2.318764                    0.995670       3.746957      10.907725       0.450483       1.327218      -0.698686       0.004086       0.003401       0.027200       0.027715      -0.005875       0.002502      -0.002235      -0.006877       0.026217      -0.011235       0.001123       0.010112              1.898270       1.721019       0.095282       0.257642       1.635826       0.141920       2.337966           0.000624
           51              H       2.784475       9.637599      15.005083       0.150701       0.883328 0.67694238E+01  0.65049802E+02                                 1.643336                            1.617534      -1.325388       2.272834                    0.993620       3.676003      10.881514       0.439770       1.449393      -0.673357      -0.026995      -0.005391      -0.020680       0.034430       0.000441       0.002695       0.003929       0.021486       0.004933      -0.012649       0.001815       0.010834              1.680245       1.957214       0.112400       0.231142       1.496944       0.105369       1.586577           0.001738
           52              H       3.390590       9.479281      16.440174       0.134901       1.003613 0.78460239E+01  0.76986987E+02                                 1.692740                            1.666009      -0.918692       2.450324                    0.997315       3.485308       9.894319       0.470546       1.326588      -0.699534      -0.006652      -0.014504       0.021279       0.026597      -0.006478      -0.006984      -0.004443       0.002695       0.016482      -0.012811       0.002963       0.009848              1.719012       1.569047       0.041416      -0.171724       1.604991      -0.218776       1.982999           0.000177
           53              H       3.189448       3.236616      13.230640       0.086573       1.291050 0.94877882E+01  0.96903296E+02                                 1.935619                            1.781610      -1.044162       2.371582                    0.997073       3.687801      10.425273       0.478015       1.254560      -0.714650       0.005756      -0.035582       0.025949       0.044414      -0.009043      -0.003296      -0.003809      -0.027985      -0.003861      -0.017164      -0.000541       0.017705              1.988743       1.485778       0.013572      -0.151749       2.177828      -0.617821       2.302622           0.000691
           54              H       4.017995       2.972765      11.120933       0.121777       1.109639 0.79949401E+01  0.77402524E+02                                 1.687220                            1.591538      -0.888496       2.460195                    0.999074       3.236581       8.602266       0.532495       1.188093      -0.732234       0.013926      -0.031609      -0.008081       0.035473      -0.009310      -0.004935      -0.004087      -0.023419       0.009262      -0.018210       0.004278       0.013932              1.735638       1.480880      -0.303685      -0.227985       1.975594       0.328197       1.750440           0.000319
           55              H       2.967980       6.744952      10.315483       0.126307       1.094695 0.81285545E+01  0.79115932E+02                                 1.680419                            1.613221      -0.903894       2.456089                    0.999042       3.239724       8.666816       0.524143       1.200621      -0.729457      -0.003011       0.028123      -0.020270       0.034797      -0.007392      -0.004819      -0.003979      -0.022133       0.008301      -0.016442       0.003843       0.012599              1.677754       1.336607      -0.048596      -0.043823       1.813414      -0.196348       1.883241           0.000281
           56              H       2.178657       6.897397      12.482430       0.098200       1.081766 0.76148214E+01  0.74365549E+02                                 1.788113                            1.645855      -1.012780       2.397534                    0.997518       3.620497      10.346138       0.470153       1.333997      -0.696646      -0.021369       0.041554       0.014356       0.048882      -0.012329      -0.008398      -0.001558      -0.021961      -0.003543      -0.019668       0.002321       0.017347              1.904071       1.673193      -0.359672      -0.226752       2.264966       0.494256       1.774053           0.000507
           57              H       6.109884       2.884822       7.265404       0.102386       1.239968 0.86738801E+01  0.87576831E+02                                 1.949395                            1.747248      -1.320788       2.241292                    0.994690       3.878073      11.295893       0.459625       1.319857      -0.697982       0.027402      -0.032780      -0.008610       0.043584      -0.003819      -0.003808      -0.000607       0.009063       0.014230      -0.008582       0.000882       0.007700              2.107841       2.219497      -0.773017      -0.280081       2.390754       0.336263       1.713271          -0.000225
           58              H       5.365648       3.101766       9.420085       0.130376       1.173655 0.89291925E+01  0.89811725E+02                                 1.827795                            1.743553      -0.989999       2.421981                    0.998036       3.427185       9.609934       0.476975       1.276701      -0.711636       0.013503      -0.024069       0.022253       0.035452      -0.009175       0.001124      -0.004960      -0.003509       0.023589      -0.013532       0.002059       0.011474              1.839337       1.649984      -0.233665       0.086106       1.751918      -0.218489       2.116108          -0.000124
           59              H       3.062922       6.160562       8.181245       0.124549       1.075608 0.78102156E+01  0.75303911E+02                                 1.663479                            1.582571      -0.878675       2.468064                    0.999192       3.223923       8.599573       0.528271       1.202526      -0.728762      -0.026364       0.023157       0.004254       0.035347      -0.015225      -0.000996      -0.005711      -0.004647       0.011152      -0.018193       0.003357       0.014836              1.689553       1.693451      -0.384825      -0.154441       1.750200       0.191997       1.625009          -0.000081
           60              H       3.929438       5.869347       6.096070       0.085220       1.271642 0.95690450E+01  0.97696836E+02                                 1.906069                            1.784542      -0.971809       2.406040                    0.997783       3.593911      10.075206       0.480704       1.248005      -0.717380      -0.017574       0.029286      -0.030497       0.045789      -0.015060       0.000021      -0.006972      -0.006262      -0.000465      -0.016546      -0.000665       0.017211              1.938833       1.638990      -0.107331       0.100627       1.943584      -0.508778       2.233926          -0.000016
           61              H       4.828703      13.030640       4.186704       0.096580       1.295590 0.94904479E+01  0.96599831E+02                                 1.923598                            1.770842      -1.065228       2.369021                    0.997369       3.553885       9.915961       0.485638       1.239094      -0.719373      -0.038584       0.023404      -0.020534       0.049580      -0.000805       0.016439      -0.000644       0.014604      -0.016178      -0.015849      -0.004647       0.020496              2.000372       2.042791      -0.550000       0.308172       2.306356      -0.266270       1.651968           0.000627
           62              H       4.776060      10.761467       3.871884       0.124802       1.160279 0.85086832E+01  0.83498874E+02                                 1.725430                            1.633404      -0.974740       2.421099                    0.998476       3.259639       8.664617       0.530801       1.175862      -0.735625      -0.026575      -0.012589      -0.018196       0.034581      -0.002791       0.016499       0.001544       0.000889      -0.032551      -0.021281       0.005052       0.016229              1.735849       1.779538       0.248283       0.321245       1.881829       0.250687       1.546180           0.000866
           63              H       8.176194      10.532784       5.985679       0.119838       1.167415 0.85697186E+01  0.84340115E+02                                 1.739071                            1.643468      -0.978443       2.416838                    0.998228       3.297293       8.808626       0.526564       1.181917      -0.733881       0.027434      -0.017650       0.013050       0.035135      -0.001737       0.015706       0.002255       0.002456      -0.029348      -0.019777       0.003998       0.015779              1.762641       1.836209      -0.293637       0.267584       1.983940      -0.162760       1.467773           0.000488
           64              H       8.114570      12.794140       6.255525       0.099382       1.203953 0.86273204E+01  0.85796992E+02                                 1.830935                            1.687111      -1.028759       2.387964                    0.997406       3.497631       9.665076       0.497814       1.237207      -0.719218       0.033050       0.019415       0.026404       0.046545      -0.004845       0.016703       0.000831       0.008344      -0.025505      -0.019316      -0.000085       0.019401              1.905426       1.986160       0.452140       0.381483       2.035884       0.273815       1.694233           0.000787
           65              H       5.394569       6.492841       2.853828       0.089302       1.362863 0.99644951E+01  0.10244045E+03                                 1.964604                            1.795331      -1.170180       2.310869                    0.995873       3.645245      10.147693       0.491162       1.213012      -0.724819      -0.017800      -0.013427      -0.038578       0.044558       0.000038       0.019405      -0.004276      -0.011431       0.023652      -0.022413       0.001340       0.021073              2.067223       1.658175       0.242246       0.358731       2.195428       0.651950       2.348066           0.001091
           66              H       5.474017       8.797196       3.021459       0.119643       1.184853 0.88693939E+01  0.88108480E+02                                 1.763593                            1.678661      -0.929234       2.438996                    0.998605       3.321918       8.937723       0.517510       1.191416      -0.731867      -0.013102       0.019182      -0.025142       0.034230      -0.000236       0.014309      -0.000097      -0.016548       0.021366      -0.019521       0.004710       0.014811              1.760732       1.459254      -0.171197       0.241807       2.004260      -0.242255       1.818682           0.000168
           67              H       7.445973       8.433650       6.488574       0.122855       1.141815 0.83465155E+01  0.81657120E+02                                 1.716577                            1.624287      -0.926999       2.442753                    0.998741       3.279701       8.754504       0.528160       1.185364      -0.732863       0.016507       0.012416       0.030025       0.036444      -0.001723       0.015087      -0.001270      -0.018041       0.020743      -0.020747       0.005216       0.015531              1.747504       1.518139       0.215010       0.323271       1.869416       0.287163       1.854956           0.000500
           68              H       7.302133       6.180112       6.280056       0.095247       1.248481 0.92537669E+01  0.92979999E+02                                 1.835879                            1.719829      -0.940265       2.429482                    0.998193       3.396109       9.213132       0.508571       1.198625      -0.730190       0.022991      -0.023223       0.035132       0.047981      -0.004001       0.016813      -0.002472      -0.013417       0.027756      -0.020986       0.001342       0.019643              1.871794       1.633190      -0.191126       0.259181       2.074426      -0.431618       1.907766          -0.000042
           69              H       7.705783      -4.686935      16.313428       0.091039       1.237095 0.91924016E+01  0.93551753E+02                                 1.914439                            1.780664      -1.089270       2.355744                    0.996502       3.685400      10.548270       0.465283       1.293500      -0.706140      -0.027015       0.017565      -0.034676       0.047336      -0.011785       0.004757      -0.007649       0.018029       0.002029      -0.016638      -0.001378       0.018015              1.988777       1.752435      -0.174596       0.291669       1.861012      -0.502376       2.352886           0.000588
           70              H       6.694225      -4.837437      18.419046       0.121810       1.150937 0.86353720E+01  0.85640398E+02                                 1.761784                            1.681452      -0.929981       2.437611                    0.998812       3.355513       9.169491       0.503024       1.227777      -0.722755      -0.029334       0.013056       0.003701       0.032321      -0.013504      -0.000270      -0.005040       0.012325       0.013281      -0.017926       0.004545       0.013380              1.775882       2.149078      -0.314980      -0.194231       1.544131      -0.028619       1.634438           0.000465
           71              H       9.872168      -6.930710      19.670151       0.123464       1.086392 0.80572947E+01  0.78647615E+02                                 1.697181                            1.625618      -0.966144       2.426129                    0.998244       3.348209       9.119662       0.510189       1.229926      -0.721406       0.018802      -0.019039       0.025097       0.036686      -0.014102       0.000252      -0.006624       0.017375       0.011385      -0.019836       0.004090       0.015746              1.717573       1.606814      -0.195408       0.195421       1.556055      -0.300392       1.989850           0.000366
           72              H      10.737481      -6.739163      17.548178       0.089065       1.169408 0.84081928E+01  0.83511226E+02                                 1.825146                            1.686107      -0.998251       2.393128                    0.997624       3.619121      10.164178       0.486368       1.267941      -0.711143       0.039340      -0.021963      -0.008469       0.045845      -0.016238       0.003126      -0.007643       0.017408      -0.002426      -0.019424      -0.001476       0.020900              1.911872       2.443423      -0.455706      -0.423881       1.596748       0.108286       1.695445           0.000607
           73              H      15.962478      -0.426091       3.765581       0.104256       0.974666 0.67804568E+01  0.64920278E+02                                 1.718886                            1.591989      -1.226468       2.300268                    0.995277       3.737307      10.898596       0.456386       1.401691      -0.681755      -0.027353      -0.014351       0.035448       0.047018       0.004047      -0.004951       0.001871       0.014877       0.008372      -0.010610       0.000707       0.009903              1.809464       1.871238       0.216284      -0.477328       1.419338      -0.196922       2.137817           0.000684
           74              H      15.188810      -0.598081       1.623166       0.117825       1.042650 0.77597592E+01  0.75957011E+02                                 1.727497                            1.653084      -1.000962       2.407616                    0.997428       3.542421      10.055838       0.473820       1.320604      -0.700080      -0.031906      -0.011583      -0.003758       0.034151       0.007843      -0.000904      -0.002909       0.024579       0.012306      -0.016938       0.004078       0.012859              1.770163       2.106057       0.306952       0.135355       1.514760       0.078504       1.689673           0.000564
           75              H       2.068886       0.760299       0.376149       0.114450       1.086147 0.79959957E+01  0.78086383E+02                                 1.704799                            1.623196      -1.069299       2.368308                    0.997112       3.466414       9.517714       0.507578       1.235665      -0.718850       0.020932       0.007581      -0.023698       0.032515       0.008997      -0.003632       0.002668       0.028264       0.018316      -0.020294       0.005672       0.014622              1.744414       1.747730       0.148864      -0.290883       1.409038      -0.132208       2.076473           0.000556
           76              H       2.669528       0.990925       2.514476       0.081714       1.141461 0.81779157E+01  0.80805163E+02                                 1.807731                            1.671625      -0.984908       2.396455                    0.997717       3.643944      10.266700       0.483775       1.281345      -0.708021       0.041308       0.018458       0.006996       0.045782       0.009936      -0.003906      -0.004401       0.029912       0.004767      -0.019223       0.000568       0.018655              1.907762       2.492544       0.351036       0.421519       1.498286       0.092500       1.732456           0.000702
           77              H       5.003882       3.852315       1.758089       0.084367       1.170635 0.83140090E+01  0.82278366E+02                                 1.821445                            1.673871      -0.975216       2.403011                    0.997900       3.598121      10.060922       0.489740       1.263761      -0.712294      -0.042756      -0.003376       0.003504       0.043032       0.001162       0.003268       0.000750       0.029404       0.008218      -0.016138       0.001821       0.014317              1.910337       2.685906       0.045146      -0.195047       1.437468       0.034975       1.607638          -0.000024
           78              H       5.624852      -5.990597      20.091274       0.118455       1.013361 0.73053065E+01  0.70195949E+02                                 1.670225                            1.583823      -0.954366       2.425706                    0.998425       3.456453       9.612737       0.495024       1.287674      -0.706940      -0.019088      -0.003817      -0.026332       0.032746       0.002388       0.003325       0.001547       0.028784       0.021329      -0.018208       0.005162       0.013046              1.703337       1.795886       0.026462       0.319520       1.322045       0.030489       1.992080           0.000089
           79              H       9.525048       3.877725       1.263371       0.128819       1.105061 0.81923324E+01  0.80227411E+02                                 1.720969                            1.643101      -0.862936       2.477946                    0.999300       3.278381       8.918160       0.506103       1.235812      -0.721185       0.035452      -0.000316      -0.000088       0.035453       0.000502       0.002091      -0.000111       0.029222       0.011195      -0.016487       0.003272       0.013214              1.743614       2.284220      -0.015010      -0.090287       1.341027       0.027091       1.605595          -0.000060
           80              H       8.549359       4.000853       3.295394       0.096918       1.167905 0.84585814E+01  0.84020720E+02                                 1.824323                            1.694905      -0.834403       2.479969                    0.999170       3.494925       9.771557       0.484164       1.273575      -0.711341       0.029731      -0.000281       0.034167       0.045292       0.000379       0.005165      -0.000934       0.022703       0.022582      -0.015170       0.002442       0.012728              1.887603       1.912919      -0.012604       0.492656       1.463273       0.081048       2.286618          -0.000119
           81              H       4.316849      -0.996814       7.187721       0.111133       1.042792 0.79112863E+01  0.78083012E+02                                 1.752515                            1.682986      -1.005855       2.393742                    0.996452       3.694928      10.650903       0.462223       1.342596      -0.694807       0.032850      -0.003919       0.003849       0.033306      -0.002636       0.002452       0.000268       0.013122       0.003151      -0.007660       0.000238       0.007422              1.821057       2.266153      -0.429080       0.153182       1.692756      -0.109522       1.504261           0.000949
           82              H       2.792980      -1.368170       7.277670       0.112972       1.124517 0.91888656E+01  0.93279592E+02                                 1.794282                            1.779576      -0.922442       2.443402                    0.997009       3.537723      10.032763       0.466852       1.292417      -0.708008      -0.024849      -0.021564       0.009729       0.034310       0.010615      -0.008060       0.000049      -0.009708       0.004888      -0.015337       0.002496       0.012841              1.802191       1.909137       0.231984      -0.197373       1.891099      -0.157628       1.606336          -0.000146
           83              H       3.805608       1.264542       7.347175       0.114405       0.908768 0.68861590E+01  0.66170218E+02                                 1.644967                            1.606762      -1.173450       2.324060                    0.994028       3.735678      10.904010       0.453381       1.405910      -0.681424       0.026135       0.016397      -0.016034       0.034770      -0.000349      -0.004742      -0.005092       0.009226      -0.023700      -0.011495       0.001560       0.009934              1.676083       1.816838       0.335244      -0.150595       1.790123      -0.053389       1.421289          -0.000117
           84              H       3.202641       0.510101       8.586015       0.098840       1.146404 0.90150851E+01  0.89887522E+02                                 1.726396                            1.690546      -0.631328       2.559947                    0.999937       3.376520       9.090280       0.516727       1.188818      -0.732542       0.000287      -0.005403       0.025157       0.025732      -0.007195      -0.002300       0.001060       0.001557       0.004891      -0.008112       0.000676       0.007436              1.739711       1.525373      -0.023239       0.074338       1.467028      -0.020132       2.226731           0.001816
           85              H       1.387713       2.791004       8.263017       0.120284       1.181794 0.96113158E+01  0.98808359E+02                                 1.861612                            1.823784      -0.982698       2.407304                    0.997809       3.632053      10.412883       0.459092       1.297763      -0.706292      -0.007820       0.003257       0.023540       0.025018      -0.003967      -0.003342      -0.003083      -0.009746       0.015308      -0.010010       0.002876       0.007134              1.892020       1.636612      -0.019828      -0.139145       1.736280       0.348079       2.303169           0.001607
           86              H       2.427443       3.000138       7.097772       0.137342       0.939189 0.72006449E+01  0.70501867E+02                                 1.725666                            1.676307      -1.523597       2.165844                    0.990881       3.945613      11.916990       0.427474       1.463413      -0.669530       0.024974       0.011089      -0.012440       0.030023       0.001257      -0.004667      -0.005651       0.001228      -0.021348      -0.010636       0.002352       0.008284              1.759247       2.147529       0.356201      -0.111635       1.687086      -0.003117       1.443126          -0.000147
           87              H       0.137158       1.074952       8.455180       0.131541       1.234545 0.10115136E+02  0.10567163E+03                                 1.941548                            1.889923      -1.127931       2.345674                    0.996321       3.708715      10.834194       0.442763       1.324182      -0.700435      -0.019410       0.020795       0.004038       0.028731      -0.009531      -0.003285       0.002173      -0.002639      -0.015927      -0.007649      -0.005414       0.013063              1.967567       2.052532      -0.340718      -0.250197       2.139261       0.255512       1.710908           0.000664
           88              H       1.113432      -0.107521       8.770001       0.123762       1.241035 0.10178254E+02  0.10553239E+03                                 1.887904                            1.849948      -0.931865       2.431353                    0.998085       3.551926      10.034573       0.468507       1.260890      -0.715541       0.010280      -0.018816       0.015967       0.026733      -0.003651       0.001343      -0.009401      -0.004352      -0.008972      -0.009755      -0.001724       0.011480              1.895512       1.891812      -0.194215       0.259790       1.776191      -0.351293       2.018534           0.001164
           89              H       2.209467      -2.214463       5.233380       0.139263       1.226789 0.99592159E+01  0.10388965E+03                                 1.941677                            1.879134      -1.390237       2.227028                    0.993815       3.795501      11.167164       0.441608       1.329602      -0.698035      -0.027318      -0.012599       0.014154       0.033246       0.009154      -0.001014      -0.002274       0.002520       0.002771      -0.009807       0.000422       0.009385              1.994702       2.516847       0.157237      -0.265357       1.749262      -0.030590       1.717997           0.000345
           90              H       2.896615      -1.745379       3.916858       0.121200       1.149015 0.92537527E+01  0.94696844E+02                                 1.854058                            1.807771      -1.169907       2.318401                    0.995664       3.740626      10.871795       0.451948       1.324342      -0.699295      -0.004590       0.003522      -0.027283       0.027889       0.005842       0.002328       0.002263      -0.007337       0.026517      -0.011363       0.001223       0.010140              1.892977       1.716468      -0.094818       0.256388       1.631662      -0.141253       2.330802           0.000604
           91              H       5.280686      -0.134875       5.437809       0.151889       0.881757 0.67504310E+01  0.64785948E+02                                 1.637631                            1.612245      -1.301644       2.282289                    0.993981       3.663141      10.817103       0.441972       1.443983      -0.674359       0.026812      -0.005913       0.020992       0.034562      -0.000305       0.002392      -0.003731       0.021482       0.005431      -0.012616       0.002042       0.010573              1.674248       1.949311      -0.111566       0.229044       1.492403      -0.104608       1.581029           0.001733
           92              H       4.674571      -0.293186       4.002718       0.136981       0.995021 0.77616529E+01  0.75960897E+02                                 1.684138                            1.658003      -0.919421       2.451475                    0.997389       3.468059       9.835639       0.471219       1.328152      -0.699261       0.006921      -0.014490      -0.020752       0.026239       0.006167      -0.006424       0.004229       0.002878       0.016231      -0.012143       0.002814       0.009330              1.710089       1.561860      -0.041019      -0.170007       1.597153       0.216427       1.971252           0.000170
           93              H      11.510448      -3.236688      13.230640       0.087487       1.293342 0.95072067E+01  0.97159719E+02                                 1.938627                            1.783944      -1.058821       2.365306                    0.996934       3.689174      10.435237       0.477455       1.255280      -0.714485       0.005565       0.035649       0.025254       0.044041       0.009121      -0.003462       0.003656      -0.027444      -0.003773      -0.017071      -0.000380       0.017450              1.992026       1.487545      -0.013585      -0.152104       2.181702       0.619803       2.306832           0.000728
           94              H      12.338995      -2.972824      11.120933       0.125458       1.104305 0.79512342E+01  0.76908011E+02                                 1.685194                            1.589873      -0.898314       2.457774                    0.998999       3.226514       8.583939       0.531187       1.192124      -0.731290       0.014004       0.029905      -0.007610       0.033887       0.009090      -0.004857       0.003499      -0.022347       0.008446      -0.017450       0.004155       0.013295              1.733422       1.479248       0.302898      -0.227425       1.972721      -0.327308       1.748298           0.000388
           95              H      11.288980      12.799993      10.315483       0.124728       1.101582 0.81928114E+01  0.79894203E+02                                 1.686914                            1.619136      -0.904490       2.454643                    0.999008       3.250821       8.703313       0.523430       1.199955      -0.729597      -0.002402      -0.028466      -0.020954       0.035429       0.007866      -0.004850       0.003764      -0.023197       0.008155      -0.017054       0.003890       0.013164              1.684234       1.340981       0.048939      -0.044104       1.820837       0.197689       1.890884           0.000354
           96              H      10.499657      12.647536      12.482430       0.096103       1.090522 0.76883907E+01  0.75252563E+02                                 1.796023                            1.652412      -1.016202       2.394506                    0.997456       3.636574      10.398250       0.469881       1.331779      -0.697049      -0.020724      -0.041590       0.015321       0.048928       0.012966      -0.008534       0.001904      -0.022479      -0.004385      -0.020325       0.002246       0.018079              1.913021       1.680274       0.362533      -0.228602       2.276699      -0.498084       1.782089           0.000532
           97              H      14.430884      -2.884862       7.265404       0.102464       1.235450 0.86385456E+01  0.87133781E+02                                 1.945212                            1.744156      -1.307865       2.246910                    0.994694       3.871617      11.272637       0.459832       1.320570      -0.697866       0.027284       0.033163      -0.008312       0.043741       0.003922      -0.003823       0.000673       0.009085       0.014459      -0.008717       0.000964       0.007753              2.102850       2.213974       0.769636      -0.278877       2.384561      -0.334841       1.710014           0.000279
           98              H      13.686648      -3.101817       9.420085       0.128611       1.175877 0.89455745E+01  0.89980133E+02                                 1.826378                            1.742151      -0.979220       2.424454                    0.998152       3.432073       9.610708       0.478600       1.272315      -0.712547       0.013510       0.024014       0.023212       0.036028       0.008939       0.001453       0.004827      -0.004024       0.022810      -0.013145       0.001763       0.011382              1.837889       1.648590       0.233441       0.086255       1.750630       0.218607       2.114449           0.000241
           99              H      11.383922      13.384394       8.181245       0.127721       1.066681 0.77309154E+01  0.74352637E+02                                 1.654664                            1.574846      -0.876378       2.470557                    0.999247       3.208436       8.548758       0.529376       1.203031      -0.728654      -0.025374      -0.022435       0.003325       0.034033       0.015613      -0.001016       0.005770      -0.004479       0.011363      -0.018608       0.003457       0.015151              1.680359       1.684080       0.381082      -0.152963       1.740271      -0.190249       1.616726           0.000272
          100              H      12.250438      13.675620       6.096070       0.085522       1.270563 0.95587356E+01  0.97582644E+02                                 1.906879                            1.785091      -0.977705       2.404490                    0.997721       3.590618      10.071365       0.479935       1.250120      -0.716949      -0.016815      -0.028246      -0.030409       0.044781       0.015302       0.000294       0.007300      -0.006642      -0.000353      -0.016812      -0.000900       0.017712              1.939731       1.639524       0.107489       0.100854       1.944515       0.509446       2.235152           0.000384
          101              H      13.149703       6.514337       4.186704       0.099321       1.284169 0.93960980E+01  0.95422481E+02                                 1.914097                            1.763495      -1.059105       2.372598                    0.997384       3.540130       9.873668       0.485927       1.241172      -0.718909      -0.037077      -0.023057      -0.020501       0.048235       0.000624       0.016405       0.000625       0.014406      -0.017494      -0.016101      -0.004314       0.020415              1.989839       2.031356       0.544054       0.304881       2.293333       0.263286       1.644829           0.000661
          102              H      13.097060       8.783513       3.871884       0.124670       1.162744 0.85282384E+01  0.83737350E+02                                 1.727792                            1.635166      -0.940363       2.437048                    0.998614       3.261945       8.672662       0.530580       1.175697      -0.735664      -0.026573       0.013512      -0.018125       0.034888       0.003235       0.016351      -0.001333       0.000774      -0.031663      -0.021009       0.004825       0.016185              1.738399       1.782383      -0.249498       0.322432       1.884629      -0.251711       1.548185           0.000817
          103              H      16.497194       9.012183       5.985679       0.120535       1.160390 0.85076119E+01  0.83559069E+02                                 1.730138                            1.635982      -0.964979       2.422900                    0.998422       3.289785       8.773580       0.528615       1.179725      -0.734377       0.027430       0.018640       0.012631       0.035488       0.001235       0.015845      -0.002660       0.002628      -0.027605      -0.019569       0.003646       0.015923              1.753252       1.825849       0.290135       0.264850       1.972805       0.160883       1.461103           0.000524
          104              H      16.435570       6.750826       6.255525       0.098164       1.211945 0.86924601E+01  0.86598656E+02                                 1.837941                            1.692530      -1.030632       2.386084                    0.997446       3.508944       9.701723       0.497481       1.235837      -0.719491       0.033267      -0.020112       0.026297       0.046934       0.004968       0.017148      -0.000500       0.008480      -0.025594      -0.019641      -0.000290       0.019932              1.913240       1.994867      -0.455902       0.384602       2.044394      -0.276241       1.700460           0.000744
          105              H      13.715569      13.052143       2.853828       0.088181       1.367128 0.10002247E+02  0.10292310E+03                                 1.968482                            1.798593      -1.172855       2.308898                    0.995738       3.651032      10.167594       0.490785       1.212828      -0.724866      -0.018082       0.013310      -0.039144       0.045126       0.000415       0.019145       0.004506      -0.011275       0.024571      -0.022093       0.000898       0.021196              2.071489       1.661085      -0.242942       0.359768       2.200281      -0.653992       2.353101           0.000780
          106              H      13.795017      10.747787       3.021459       0.117804       1.192655 0.89413523E+01  0.89001101E+02                                 1.771223                            1.685372      -0.976905       2.415853                    0.998335       3.332808       8.975391       0.516528       1.191296      -0.731900      -0.013202      -0.019517      -0.025998       0.035087       0.000295       0.014323       0.000205      -0.016783       0.021026      -0.019605       0.004878       0.014728              1.768425       1.464746       0.172548       0.243660       2.013675       0.244292       1.826854           0.000482
          107              H      15.766973      11.111315       6.488574       0.121430       1.148543 0.84047132E+01  0.82352482E+02                                 1.721359                            1.628371      -0.917599       2.445261                    0.998749       3.290081       8.783024       0.528369       1.183083      -0.733367       0.016592      -0.012611       0.029752       0.036325       0.001013       0.015555       0.000977      -0.017983       0.021162      -0.021116       0.005296       0.015820              1.752525       1.522092      -0.216180       0.325055       1.874764      -0.288906       1.860720           0.000759
          108              H      15.623133      13.364854       6.280056       0.095140       1.251844 0.92874711E+01  0.93425792E+02                                 1.841288                            1.724643      -0.948422       2.426337                    0.998125       3.400314       9.237028       0.506996       1.200971      -0.729660       0.023127       0.022993       0.035181       0.047971       0.004018       0.016992       0.002283      -0.013670       0.027160      -0.021220       0.001634       0.019586              1.877415       1.637697       0.191831       0.260233       2.081117       0.433356       1.913432           0.000478
          109              H      16.026783       4.686847      16.313428       0.091567       1.232506 0.91476264E+01  0.92939766E+02                                 1.905790                            1.773288      -1.068808       2.363677                    0.996839       3.676172      10.497247       0.467661       1.289085      -0.707069      -0.027268      -0.016810      -0.034763       0.047271       0.012111       0.004595       0.007762       0.017921       0.001865      -0.016885      -0.001295       0.018180              1.979416       1.744829       0.173303       0.289528       1.852662       0.498627       2.340757           0.000606
          110              H      15.015225       4.837338      18.419046       0.121808       1.149678 0.86254608E+01  0.85537467E+02                                 1.762479                            1.682048      -0.933661       2.436500                    0.998830       3.354847       9.174399       0.502119       1.230059      -0.722251      -0.029902      -0.013142       0.003327       0.032832       0.013507      -0.000424       0.005360       0.012164       0.014573      -0.018221       0.004984       0.013238              1.776621       2.150002       0.315221      -0.194275       1.544770       0.028659       1.635090           0.000441
          111              H       1.551168       6.930604      19.670151       0.126458       1.082661 0.80292455E+01  0.78364517E+02                                 1.699150                            1.627459      -0.979924       2.421540                    0.998148       3.342497       9.125984       0.507323       1.237020      -0.719827       0.019281       0.018573       0.023607       0.035693       0.013706      -0.000045       0.006575       0.017095       0.012464      -0.019647       0.004571       0.015076              1.719577       1.608547       0.195700       0.195596       1.557753       0.300820       1.992432           0.000381
          112              H       2.416481       6.739069      17.548178       0.089315       1.168434 0.84009449E+01  0.83442446E+02                                 1.826237                            1.687032      -1.013408       2.387519                    0.997504       3.618975      10.172401       0.485397       1.270427      -0.710614       0.039445       0.022241      -0.008004       0.045985       0.016109       0.002986       0.007704       0.017845      -0.001796      -0.019582      -0.001166       0.020747              1.913078       2.445062       0.456118      -0.424513       1.597628      -0.108521       1.696544           0.000585
          113              H       7.641478       0.426071       3.765581       0.104178       0.975341 0.67827721E+01  0.64900167E+02                                 1.714419                            1.588246      -1.206001       2.307959                    0.995618       3.728044      10.841927       0.458995       1.394632      -0.683119      -0.027067       0.013583       0.035865       0.046941      -0.004414      -0.005078      -0.001541       0.015280       0.007300      -0.010694       0.000379       0.010315              1.804471       1.866002      -0.215296      -0.475077       1.416088       0.196011       2.131323           0.000578
          114              H       6.867810       0.598073       1.623166       0.117794       1.042875 0.77596636E+01  0.75937256E+02                                 1.725843                            1.651527      -0.997265       2.408810                    0.997470       3.541166      10.042999       0.474826       1.318135      -0.700579      -0.032068       0.011935      -0.004253       0.034481      -0.007948      -0.001118       0.003004       0.024630       0.012407      -0.017037       0.004022       0.013016              1.768460       2.104051      -0.306579       0.135242       1.513408      -0.078424       1.687921           0.000550
          115              H      10.389886      18.784698       0.376149       0.113917       1.086966 0.80021470E+01  0.78148974E+02                                 1.704442                            1.622870      -1.069671       2.368042                    0.997138       3.467139       9.514884       0.508156       1.234218      -0.719176       0.020919      -0.006838      -0.024058       0.032606      -0.008763      -0.003626      -0.002240       0.028081       0.018114      -0.019956       0.005421       0.014535              1.744034       1.747468      -0.148849      -0.290790       1.408809       0.132152       2.075825           0.000541
          116              H      10.990528      -0.990938       2.514476       0.084168       1.136438 0.81348510E+01  0.80278586E+02                                 1.802886                            1.667561      -0.981712       2.398331                    0.997818       3.634295      10.235145       0.484184       1.281874      -0.707904       0.040113      -0.018358       0.006748       0.044627      -0.009923      -0.003697       0.004384       0.030344       0.004480      -0.019364       0.000628       0.018736              1.902370       2.484568      -0.349449       0.419630       1.494744      -0.092001       1.727798           0.000670
          117              H      13.324882      15.692676       1.758089       0.083756       1.173856 0.83402121E+01  0.82587906E+02                                 1.823140                            1.675217      -0.974938       2.402479                    0.997849       3.602823      10.071265       0.490197       1.261817      -0.712696      -0.042926       0.003717       0.003718       0.043247      -0.000768       0.003232      -0.000379       0.030216       0.008430      -0.016537       0.001925       0.014612              1.912240       2.689195      -0.045197      -0.195380       1.438557      -0.035038       1.608968           0.000091
          118              H      13.945852       5.990488      20.091274       0.119226       1.011373 0.72884714E+01  0.69997513E+02                                 1.668476                            1.582346      -0.959643       2.423511                    0.998385       3.452839       9.601836       0.495065       1.288243      -0.706825      -0.018965       0.004079      -0.026295       0.032676      -0.002327       0.003162      -0.002226       0.028715       0.020678      -0.018148       0.005184       0.012964              1.701503       1.793877      -0.026400       0.318652       1.321004      -0.030429       1.989628           0.000368
          119              H       1.204048      15.667269       1.263371       0.127839       1.109280 0.82351300E+01  0.80771841E+02                                 1.727298                            1.649003      -0.877360       2.472237                    0.999210       3.286025       8.953205       0.504328       1.238237      -0.720652       0.035879      -0.000072       0.000266       0.035880      -0.000285       0.002074       0.000017       0.029143       0.011540      -0.016497       0.003382       0.013115              1.750049       2.293216       0.015062      -0.090732       1.345302      -0.027274       1.611631           0.000151
          120              H       0.228359      15.544130       3.295394       0.095254       1.176323 0.85323892E+01  0.84965221E+02                                 1.835686                            1.704280      -0.895404       2.451457                    0.998480       3.508656       9.832401       0.481829       1.276563      -0.710698       0.030107      -0.000362       0.034197       0.045563       0.000339       0.005425       0.000879       0.022762       0.022833      -0.015221       0.002177       0.013044              1.899890       1.925336       0.012609       0.498554       1.470625      -0.081943       2.303710           0.000366
          121              H      12.637849       0.996776       7.187721       0.110225       1.044951 0.79305111E+01  0.78296538E+02                                 1.752521                            1.683111      -1.000128       2.395507                    0.996555       3.697490      10.649362       0.463136       1.339541      -0.695414       0.033293       0.003910       0.003789       0.033735       0.002602       0.002495      -0.000132       0.013086       0.003915      -0.007735       0.000372       0.007364              1.820994       2.265581       0.428915       0.152991       1.692917       0.109471       1.504485           0.000941
          122              H      11.113980       1.368130       7.277670       0.114362       1.120958 0.91517047E+01  0.92807606E+02                                 1.790479                            1.775968      -0.919680       2.444885                    0.997069       3.530577      10.007150       0.467332       1.292407      -0.708015      -0.024579       0.021317       0.009883       0.034004      -0.010508      -0.007979      -0.000212      -0.009781       0.004836      -0.015278       0.002647       0.012631              1.798332       1.904943      -0.231109      -0.196628       1.886867       0.156926       1.603186          -0.000130
          123              H      12.126608      -1.264581       7.347175       0.115215       0.909196 0.68934816E+01  0.66291028E+02                                 1.648724                            1.610168      -1.189851       2.317327                    0.993832       3.743161      10.947719       0.451601       1.410377      -0.680547       0.026166      -0.016650      -0.016016       0.034905       0.000581      -0.004785       0.005035       0.008962      -0.022569      -0.011248       0.001596       0.009652              1.680040       1.821458      -0.336787      -0.151358       1.794487       0.053748       1.424175          -0.000079
          124              H      11.523641      -0.510148       8.586015       0.098670       1.148772 0.90394158E+01  0.90203788E+02                                 1.730051                            1.693844      -0.636510       2.557679                    0.999918       3.379499       9.106277       0.515684       1.190249      -0.732216       0.000038       0.005378       0.024969       0.025541       0.007220      -0.002356      -0.001235       0.001769       0.005246      -0.008191       0.000637       0.007553              1.743483       1.528102       0.023356       0.074540       1.469584       0.020363       2.232763           0.001832
          125              H       9.708713      -2.791048       8.263017       0.118996       1.181653 0.96060944E+01  0.98709061E+02                                 1.858929                            1.821271      -0.981496       2.407294                    0.997903       3.630530      10.395030       0.460323       1.294892      -0.706914      -0.008010      -0.002688       0.023786       0.025242       0.003832      -0.003149       0.002988      -0.009613       0.016112      -0.009876       0.002679       0.007197              1.889214       1.634440       0.019781      -0.138971       1.733761      -0.347251       2.299440           0.001613
          126              H      10.748443      -3.000177       7.097772       0.136252       0.938422 0.71938513E+01  0.70427473E+02                                 1.725907                            1.676536      -1.527721       2.164362                    0.990851       3.945806      11.921739       0.427002       1.465195      -0.669243       0.025119      -0.011279      -0.012141       0.030093      -0.001291      -0.004610       0.005744       0.000973      -0.020984      -0.010569       0.002273       0.008295              1.759497       2.147930      -0.356299      -0.111581       1.687333       0.003085       1.443228          -0.000153
          127              H       8.458158      -1.074998       8.455180       0.131074       1.237494 0.10145487E+02  0.10606864E+03                                 1.944683                            1.892793      -1.121465       2.348660                    0.996306       3.712773      10.850313       0.442413       1.324233      -0.700424      -0.019585      -0.020961       0.004322       0.029011       0.009240      -0.002758      -0.001984      -0.003025      -0.017042      -0.007211      -0.005582       0.012793              1.970829       2.056024       0.341617      -0.251095       2.142834      -0.256382       1.713630           0.000659
          128              H       9.434432       0.107474       8.770001       0.123991       1.239480 0.10158370E+02  0.10524642E+03                                 1.883821                            1.846059      -0.922668       2.434818                    0.998177       3.549601      10.015395       0.469920       1.258052      -0.716137       0.010842       0.018084       0.015695       0.026285       0.003730       0.001139       0.009734      -0.004264      -0.008886      -0.010126      -0.001585       0.011711              1.891365       1.887745       0.193770       0.258966       1.772609       0.350242       2.013742           0.001152
          129              H      10.530467       2.214434       5.233380       0.139160       1.229218 0.99834372E+01  0.10420127E+03                                 1.943810                            1.881034      -1.395989       2.224516                    0.993623       3.798944      11.178948       0.441538       1.329060      -0.698135      -0.027112       0.012595       0.014185       0.033089      -0.009097      -0.000954       0.001878       0.003182       0.003208      -0.009833       0.000667       0.009166              1.996980       2.520182      -0.157503      -0.266161       1.750981       0.030763       1.719775           0.000370
          130              H      11.217615       1.745358       3.916858       0.121677       1.151548 0.92829416E+01  0.95101683E+02                                 1.859260                            1.812586      -1.168876       2.318669                    0.995668       3.747243      10.908839       0.450465       1.327219      -0.698685      -0.004085      -0.003406      -0.027203       0.027718      -0.005871       0.002503      -0.002235      -0.006883       0.026237      -0.011237       0.001119       0.010117              1.898431       1.721145       0.095306       0.257673       1.635958       0.141951       2.338189           0.000632
          131              H      13.601686       0.134846       5.437809       0.150714       0.883049 0.67665660E+01  0.65014839E+02                                 1.642960                            1.617175      -1.324732       2.273191                    0.993624       3.675032      10.877663       0.439830       1.449363      -0.673367       0.027015       0.005403       0.020665       0.034439       0.000430       0.002673       0.003943       0.021497       0.004912      -0.012659       0.001832       0.010827              1.679849       1.956721       0.112362       0.231066       1.496606       0.105330       1.586221           0.001684
          132              H      12.995571       0.293164       4.002718       0.134927       1.003319 0.78429306E+01  0.76948174E+02                                 1.692352                            1.665638      -0.918076       2.450642                    0.997322       3.484533       9.891208       0.470622       1.326521      -0.699551       0.006662       0.014512      -0.021272       0.026598      -0.006484      -0.006987      -0.004453       0.002719       0.016426      -0.012819       0.002976       0.009843              1.718612       1.568692       0.041403      -0.171664       1.604622      -0.218701       1.982522           0.000039
          133              H      13.196713       6.535829       7.212252       0.086607       1.291419 0.94914044E+01  0.96954303E+02                                 1.936379                            1.782247      -1.044677       2.371371                    0.997067       3.688713      10.430308       0.477785       1.254980      -0.714554      -0.005741       0.035581      -0.025958       0.044416      -0.009029      -0.003318      -0.003803      -0.027983      -0.003836      -0.017169      -0.000521       0.017690              1.989556       1.486271       0.013600      -0.151868       2.178729      -0.618220       2.303668           0.000672
          134              H      12.368166       6.799680       9.321959       0.121783       1.109719 0.79958479E+01  0.77415033E+02                                 1.687451                            1.591749      -0.888455       2.460224                    0.999074       3.236750       8.603475       0.532389       1.188273      -0.732191      -0.013926       0.031610       0.008079       0.035474      -0.009313      -0.004933      -0.004085      -0.023414       0.009264      -0.018209       0.004278       0.013931              1.735876       1.481065      -0.303738      -0.228038       1.975858       0.328265       1.750704           0.000311
          135              H      13.418181       3.027493      10.127409       0.126306       1.094684 0.81283952E+01  0.79113512E+02                                 1.680363                            1.613169      -0.903899       2.456086                    0.999042       3.239678       8.666473       0.524172       1.200567      -0.729469       0.003009      -0.028124       0.020269       0.034797      -0.007392      -0.004820      -0.003979      -0.022134       0.008301      -0.016442       0.003843       0.012599              1.677699       1.336567      -0.048589      -0.043821       1.813361      -0.196343       1.883170           0.000297
          136              H      14.207504       2.875048       7.960462       0.098202       1.081783 0.76149560E+01  0.74367227E+02                                 1.788133                            1.645871      -1.012824       2.397513                    0.997518       3.620531      10.346276       0.470150       1.333999      -0.696646       0.021366      -0.041555      -0.014356       0.048882      -0.012328      -0.008397      -0.001558      -0.021959      -0.003543      -0.019666       0.002321       0.017346              1.904093       1.673208      -0.359675      -0.226751       2.265010       0.494255       1.774061           0.000506
          137              H      10.276277       6.887623      13.177488       0.102383       1.239953 0.86737663E+01  0.87575232E+02                                 1.949367                            1.747228      -1.320754       2.241311                    0.994690       3.878020      11.295641       0.459632       1.319844      -0.697985      -0.027401       0.032781       0.008611       0.043584      -0.003820      -0.003808      -0.000606       0.009060       0.014227      -0.008581       0.000881       0.007700              2.107803       2.219455      -0.772989      -0.280075       2.390705       0.336255       1.713250          -0.000214
          138              H      11.020513       6.670679      11.022807       0.130378       1.173589 0.89285351E+01  0.89803179E+02                                 1.827702                            1.743469      -0.989965       2.422000                    0.998037       3.427080       9.609438       0.476996       1.276673      -0.711643      -0.013503       0.024070      -0.022254       0.035453      -0.009175       0.001126      -0.004961      -0.003509       0.023588      -0.013532       0.002056       0.011475              1.839241       1.649901      -0.233638       0.086095       1.751820      -0.218473       2.116001          -0.000123
          139              H      13.323239       3.611883      12.261647       0.124540       1.075641 0.78104531E+01  0.75305962E+02                                 1.663431                            1.582530      -0.878747       2.468020                    0.999191       3.223924       8.599259       0.528316       1.202428      -0.728785       0.026359      -0.023157      -0.004255       0.035343      -0.015224      -0.000997      -0.005710      -0.004651       0.011153      -0.018192       0.003358       0.014834              1.689500       1.693390      -0.384797      -0.154433       1.750148       0.191987       1.624963          -0.000060
          140              H      12.456723       3.903098      14.346822       0.085217       1.271650 0.95690316E+01  0.97695607E+02                                 1.905993                            1.784475      -0.971812       2.406033                    0.997783       3.593806      10.074499       0.480745       1.247913      -0.717401       0.017572      -0.029286       0.030498       0.045788      -0.015063       0.000023      -0.006974      -0.006267      -0.000467      -0.016549      -0.000668       0.017217              1.938756       1.638923      -0.107316       0.100621       1.943507      -0.508749       2.233837           0.000006
          141              H      11.557458      -3.258195      16.256188       0.096585       1.295316 0.94877868E+01  0.96562908E+02                                 1.923064                            1.770390      -1.065187       2.369042                    0.997370       3.553356       9.912952       0.485799       1.238809      -0.719437       0.038590      -0.023402       0.020533       0.049583      -0.000802       0.016441      -0.000644       0.014624      -0.016196      -0.015852      -0.004653       0.020505              1.999790       2.042217      -0.549759       0.308048       2.305595      -0.266159       1.651558           0.000649
          142              H      11.610101      -0.989022      16.571008       0.124802       1.160021 0.85061131E+01  0.83465269E+02                                 1.724971                            1.632995      -0.974740       2.421097                    0.998476       3.259304       8.662587       0.530960       1.175627      -0.735680       0.026577       0.012589       0.018196       0.034582      -0.002793       0.016501       0.001544       0.000898      -0.032563      -0.021284       0.005049       0.016235              1.735381       1.779061       0.248176       0.321117       1.881278       0.250582       1.545803           0.000897
          143              H       8.209967      -0.760339      14.457213       0.119824       1.167795 0.85734325E+01  0.84387984E+02                                 1.739642                            1.643978      -0.978577       2.416764                    0.998226       3.297906       8.811597       0.526395       1.182139      -0.733827      -0.027427       0.017652      -0.013050       0.035130      -0.001743       0.015701       0.002256       0.002443      -0.029342      -0.019775       0.004004       0.015770              1.763232       1.836809      -0.293775       0.267712       1.984682      -0.162835       1.468204           0.000517
          144              H       8.271591      -3.021695      14.187367       0.099351       1.204467 0.86321400E+01  0.85860788E+02                                 1.831786                            1.687834      -1.029078       2.387794                    0.997401       3.498786       9.670588       0.497574       1.237577      -0.719132      -0.033038      -0.019413      -0.026402       0.046534      -0.004845       0.016700       0.000830       0.008321      -0.025507      -0.019316      -0.000074       0.019391              1.906350       1.987117       0.452476       0.381743       2.036953       0.274011       1.694981           0.000795
          145              H      10.991592       3.279604      17.589064       0.089302       1.362963 0.99654266E+01  0.10245348E+03                                 1.964787                            1.795480      -1.170190       2.310864                    0.995872       3.645435      10.148735       0.491110       1.213100      -0.724798       0.017799       0.013428       0.038576       0.044556       0.000039       0.019400      -0.004275      -0.011434       0.023645      -0.022410       0.001342       0.021067              2.067431       1.658318       0.242288       0.358790       2.195664       0.652052       2.348311           0.001104
          146              H      10.912144       0.975249      17.421433       0.119640       1.184900 0.88698268E+01  0.88113819E+02                                 1.763635                            1.678700      -0.929257       2.438984                    0.998605       3.321971       8.937906       0.517506       1.191412      -0.731868       0.013102      -0.019182       0.025142       0.034230      -0.000236       0.014309      -0.000097      -0.016548       0.021364      -0.019521       0.004710       0.014810              1.760775       1.459287      -0.171198       0.241820       2.004308      -0.242265       1.818730           0.000184
          147              H       8.940188       1.338795      13.954318       0.122850       1.141813 0.83464610E+01  0.81656231E+02                                 1.716552                            1.624262      -0.927023       2.442738                    0.998740       3.279714       8.754442       0.528175       1.185335      -0.732869      -0.016504      -0.012416      -0.030026       0.036443      -0.001724       0.015084      -0.001270      -0.018039       0.020735      -0.020744       0.005216       0.015528              1.747482       1.518111       0.215014       0.323262       1.869408       0.287163       1.854926           0.000521
          148              H       9.084028       3.592333      14.162836       0.095241       1.248528 0.92541582E+01  0.92984460E+02                                 1.835883                            1.719832      -0.940330       2.429445                    0.998192       3.396158       9.213144       0.508588       1.198578      -0.730201      -0.022989       0.023222      -0.035132       0.047979      -0.004001       0.016813      -0.002472      -0.013417       0.027755      -0.020985       0.001343       0.019643              1.871800       1.633190      -0.191125       0.259181       2.074438      -0.431620       1.907771          -0.000018
          149              H       8.680378      14.459380       4.129464       0.091064       1.236692 0.91883400E+01  0.93495870E+02                                 1.913690                            1.780016      -1.088987       2.355890                    0.996508       3.684221      10.542522       0.465488       1.293130      -0.706223       0.027024      -0.017567       0.034680       0.047346      -0.011800       0.004760      -0.007651       0.018047       0.001986      -0.016648      -0.001388       0.018036              1.987967       1.751784      -0.174501       0.291513       1.860292      -0.502057       2.351824           0.000564
          150              H       9.691936      14.609882       2.023846       0.121825       1.150317 0.86291993E+01  0.85560872E+02                                 1.760894                            1.680648      -0.929665       2.437767                    0.998815       3.354457       9.164571       0.503254       1.227479      -0.722824       0.029341      -0.013059      -0.003694       0.032328      -0.013513      -0.000256      -0.005050       0.012339       0.013274      -0.017935       0.004535       0.013400              1.774975       2.147885      -0.314737      -0.194075       1.543423      -0.028594       1.633617           0.000431
          151              H       6.513993      16.703155       0.772741       0.123460       1.086408 0.80574790E+01  0.78649990E+02                                 1.697207                            1.625645      -0.966153       2.426121                    0.998244       3.348257       9.119874       0.510180       1.229938      -0.721403      -0.018802       0.019039      -0.025096       0.036685      -0.014102       0.000253      -0.006624       0.017378       0.011387      -0.019837       0.004091       0.015747              1.717598       1.606839      -0.195409       0.195418       1.556077      -0.300394       1.989878           0.000352
          152              H       5.648680      16.511608       2.894714       0.089064       1.169364 0.84078358E+01  0.83506896E+02                                 1.825111                            1.686080      -0.998178       2.393163                    0.997625       3.619076      10.164045       0.486367       1.267954      -0.711140      -0.039339       0.021963       0.008470       0.045844      -0.016236       0.003126      -0.007643       0.017410      -0.002427      -0.019422      -0.001476       0.020898              1.911833       2.443365      -0.455683      -0.423873       1.596718       0.108284       1.695417           0.000589
          153              H       0.423683      10.198536      16.677311       0.104252       0.974905 0.67825233E+01  0.64945659E+02                                 1.719203                            1.592255      -1.227115       2.299934                    0.995272       3.738071      10.901649       0.456333       1.401732      -0.681743       0.027339       0.014356      -0.035444       0.047008       0.004040      -0.004937       0.001874       0.014818       0.008395      -0.010586       0.000718       0.009868              1.809819       1.871618       0.216357      -0.477477       1.419567      -0.196986       2.138272           0.000587
          154              H       1.197351      10.370526      18.819726       0.117829       1.042694 0.77601594E+01  0.75961534E+02                                 1.727504                            1.653093      -1.001108       2.407547                    0.997426       3.542458      10.055822       0.473835       1.320552      -0.700090       0.031909       0.011587       0.003757       0.034155       0.007854      -0.000896      -0.002913       0.024586       0.012286      -0.016945       0.004076       0.012869              1.770169       2.106061       0.306953       0.135350       1.514764       0.078500       1.689681           0.000558
          155              H      14.317275       9.012146      20.066743       0.114439       1.086343 0.79978578E+01  0.78109758E+02                                 1.705050                            1.623420      -1.069501       2.368204                    0.997109       3.466845       9.519470       0.507522       1.235718      -0.718837      -0.020926      -0.007582       0.023693       0.032508       0.008987      -0.003625       0.002675       0.028255       0.018320      -0.020287       0.005678       0.014609              1.744679       1.747997       0.148900      -0.290955       1.409224      -0.132242       2.076818           0.000559
          156              H      13.716633       8.781520      17.928416       0.081713       1.141453 0.81778624E+01  0.80804624E+02                                 1.807732                            1.671627      -0.984885       2.396464                    0.997717       3.643959      10.266791       0.483770       1.281358      -0.708018      -0.041305      -0.018460      -0.006996       0.045780       0.009934      -0.003904      -0.004401       0.029910       0.004764      -0.019221       0.000569       0.018652              1.907764       2.492545       0.351034       0.421519       1.498286       0.092497       1.732461           0.000697
          157              H      11.382279       5.920130      18.684803       0.084372       1.170630 0.83140284E+01  0.82279673E+02                                 1.821538                            1.673949      -0.975178       2.403036                    0.997900       3.598248      10.061772       0.489690       1.263875      -0.712269       0.042759       0.003374      -0.003505       0.043035       0.001162       0.003267       0.000749       0.029414       0.008215      -0.016143       0.001821       0.014321              1.910444       2.686080       0.045148      -0.195055       1.437534       0.034979       1.607717          -0.000023
          158              H      10.761309      15.763042       0.351618       0.118459       1.013347 0.73052499E+01  0.70196012E+02                                 1.670289                            1.583879      -0.954262       2.425762                    0.998425       3.456513       9.613278       0.494981       1.287775      -0.706919       0.019089       0.003816       0.026334       0.032748       0.002382       0.003330       0.001546       0.028789       0.021348      -0.018213       0.005162       0.013050              1.703405       1.795972       0.026458       0.319546       1.322094       0.030496       1.992148           0.000090
          159              H       6.861113       5.894720      19.179521       0.128816       1.105119 0.81928873E+01  0.80234429E+02                                 1.721050                            1.643172      -0.862972       2.477925                    0.999300       3.278481       8.918602       0.506083       1.235835      -0.721180      -0.035450       0.000317       0.000089       0.035452       0.000500       0.002091      -0.000111       0.029221       0.011198      -0.016486       0.003273       0.013213              1.743699       2.284352      -0.015012      -0.090300       1.341081       0.027092       1.605665          -0.000064
          160              H       7.836802       5.771592      17.147498       0.096915       1.167921 0.84587293E+01  0.84022422E+02                                 1.824327                            1.694910      -0.834382       2.479973                    0.999170       3.494942       9.771567       0.484169       1.273560      -0.711344      -0.029730       0.000282      -0.034166       0.045291       0.000377       0.005166      -0.000935       0.022705       0.022582      -0.015171       0.002441       0.012730              1.887605       1.912923      -0.012607       0.492652       1.463278       0.081046       2.286615          -0.000106
          161              H      12.069312      10.769259      13.255171       0.111135       1.042799 0.79113632E+01  0.78084018E+02                                 1.752528                            1.682998      -1.005877       2.393733                    0.996451       3.694944      10.650992       0.462219       1.342602      -0.694806      -0.032848       0.003920      -0.003850       0.033305      -0.002636       0.002452       0.000270       0.013119       0.003150      -0.007658       0.000238       0.007421              1.821070       2.266169      -0.429087       0.153182       1.692769      -0.109524       1.504271           0.000967
          162              H      13.593181      11.140615      13.165222       0.112979       1.124469 0.91883995E+01  0.93273966E+02                                 1.794254                            1.779551      -0.922431       2.443414                    0.997009       3.537681      10.032697       0.466846       1.292445      -0.708002       0.024848       0.021566      -0.009731       0.034311       0.010615      -0.008060       0.000050      -0.009710       0.004883      -0.015338       0.002496       0.012842              1.802161       1.909110       0.231975      -0.197372       1.891060      -0.157622       1.606313          -0.000132
          163              H      12.580553       8.507903      13.095717       0.114402       0.908775 0.68862251E+01  0.66170986E+02                                 1.644974                            1.606769      -1.173434       2.324066                    0.994028       3.735684      10.904025       0.453381       1.405907      -0.681425      -0.026134      -0.016397       0.016033       0.034769      -0.000349      -0.004742      -0.005092       0.009227      -0.023700      -0.011495       0.001560       0.009935              1.676089       1.816846       0.335250      -0.150599       1.790127      -0.053391       1.421295          -0.000113
          164              H      13.183520       9.262344      11.856877       0.098849       1.146364 0.90147732E+01  0.89884328E+02                                 1.726415                            1.690565      -0.631300       2.559971                    0.999937       3.376509       9.090475       0.516698       1.188886      -0.732525      -0.000287       0.005404      -0.025159       0.025735      -0.007195      -0.002297       0.001062       0.001557       0.004882      -0.008111       0.000673       0.007437              1.739729       1.525394      -0.023235       0.074335       1.467036      -0.020127       2.226758           0.001820
          165              H      14.998448       6.981441      12.179875       0.120289       1.181745 0.96108517E+01  0.98802702E+02                                 1.861584                            1.823760      -0.982670       2.407322                    0.997809       3.632023      10.412856       0.459086       1.297791      -0.706286       0.007819      -0.003255      -0.023542       0.025019      -0.003968      -0.003341      -0.003082      -0.009744       0.015308      -0.010009       0.002876       0.007133              1.891991       1.636586      -0.019821      -0.139140       1.736250       0.348069       2.303135           0.001608
          166              H      13.958718       6.772307      13.345120       0.137341       0.939197 0.72007345E+01  0.70502997E+02                                 1.725679                            1.676319      -1.523613       2.165834                    0.990881       3.945648      11.917135       0.427472       1.463415      -0.669530      -0.024974      -0.011088       0.012439       0.030023       0.001257      -0.004667      -0.005651       0.001229      -0.021347      -0.010636       0.002351       0.008285              1.759260       2.147543       0.356212      -0.111635       1.687099      -0.003118       1.443137          -0.000142
          167              H      16.249003       8.697493      11.987712       0.131543       1.234527 0.10115186E+02  0.10567467E+03                                 1.941722                            1.890083      -1.127878       2.345702                    0.996321       3.708905      10.835679       0.442680       1.324399      -0.700390       0.019409      -0.020794      -0.004037       0.028730      -0.009530      -0.003285       0.002174      -0.002637      -0.015960      -0.007647      -0.005421       0.013068              1.967746       2.052729      -0.340783      -0.250222       2.139470       0.255539       1.711038           0.000657
          168              H      15.272729       9.879966      11.672891       0.123767       1.241282 0.10181526E+02  0.10558100E+03                                 1.888639                            1.850639      -0.931882       2.431355                    0.998084       3.552655      10.039256       0.468243       1.261426      -0.715423      -0.010282       0.018814      -0.015961       0.026729      -0.003651       0.001344      -0.009393      -0.004348      -0.009051      -0.009760      -0.001713       0.011474              1.896261       1.892554      -0.194322       0.259957       1.776848      -0.351507       2.019380           0.001161
          169              H      14.176694      11.986908      15.209512       0.139270       1.226756 0.99588633E+01  0.10388501E+03                                 1.941643                            1.879103      -1.390212       2.227049                    0.993815       3.795400      11.166800       0.441611       1.329605      -0.698035       0.027319       0.012600      -0.014155       0.033248       0.009153      -0.001012      -0.002276       0.002520       0.002771      -0.009807       0.000422       0.009385              1.994664       2.516802       0.157233      -0.265352       1.749222      -0.030591       1.717969           0.000362
          170              H      13.489546      11.517824      16.526034       0.121198       1.149042 0.92540096E+01  0.94699965E+02                                 1.854073                            1.807785      -1.169898       2.318401                    0.995665       3.740640      10.871802       0.451951       1.324326      -0.699298       0.004591      -0.003523       0.027281       0.027888       0.005843       0.002329       0.002262      -0.007332       0.026515      -0.011363       0.001223       0.010140              1.892992       1.716482      -0.094821       0.256392       1.631668      -0.141257       2.330824           0.000629
          171              H      11.105475       9.907320      15.005083       0.151883       0.881794 0.67507884E+01  0.64790210E+02                                 1.637669                            1.612282      -1.301669       2.282268                    0.993980       3.663239      10.817448       0.441969       1.443973      -0.674361      -0.026809       0.005912      -0.020993       0.034560      -0.000304       0.002392      -0.003731       0.021481       0.005433      -0.012615       0.002042       0.010573              1.674288       1.949360      -0.111572       0.229050       1.492439      -0.104614       1.581066           0.001741
          172              H      11.711590      10.065631      16.440174       0.136980       0.995048 0.77619299E+01  0.75964345E+02                                 1.684171                            1.658034      -0.919470       2.451448                    0.997389       3.468131       9.835916       0.471213       1.328154      -0.699260      -0.006918       0.014490       0.020752       0.026239       0.006167      -0.006424       0.004229       0.002877       0.016236      -0.012144       0.002813       0.009330              1.710122       1.561890      -0.041021      -0.170012       1.597182       0.216430       1.971294           0.000182
          173              C       4.919884      13.724478       7.805096       0.081062      28.479705 0.32967684E+03  0.72691002E+04                                 8.234915                            6.118884       0.199673       2.074145                    0.999801      26.354898      74.586590       0.652269       0.425880      -1.052947       0.010256       0.049736       0.004212       0.050957      -0.004786       0.030584       0.015192       0.007078      -0.086993      -0.048252       0.014847       0.033405              9.848768       5.860539       1.612479      -3.577571       9.309335      -0.927543      14.376430           0.000168
          174              C       4.418075      13.560297       9.072555      -0.200223      34.438810 0.43041358E+03  0.10085974E+05                                 9.179138                            6.887066       0.192774       2.027835                    0.999785      29.689285      85.000428       0.632500       0.413251      -1.067049      -0.001546       0.014671      -0.001164       0.014798       0.019457      -0.002459      -0.013818      -0.024412      -0.055604      -0.023737      -0.011787       0.035525             10.982754       6.399623       1.490113      -4.098228       8.749293      -1.192513      17.799346           0.002816
          175              C       4.463355      14.596179       9.975722       0.097119      37.314531 0.40198543E+03  0.92157940E+04                                 9.838112                            6.713098      -0.080886       1.986128                    0.999298      26.191528      73.012765       0.635502       0.420404      -1.067608       0.005030      -0.001459      -0.014967       0.015857       0.011646       0.001141       0.000750       0.012312       0.028099      -0.017856       0.007495       0.010361             13.478321       7.425602       2.317668      -5.900765       9.968374      -3.720577      23.040988          -0.001251
          176              C       5.036133      -3.756575       9.553372      -0.196180      34.701559 0.43606902E+03  0.10238187E+05                                 9.214583                            6.912631       0.287721       2.059413                    0.999822      29.574539      84.383647       0.634856       0.410925      -1.069987       0.003895      -0.003499      -0.004572       0.006950       0.000099       0.006262       0.022399      -0.033431       0.006797      -0.021571      -0.011014       0.032584             11.488831       6.772837       2.320247      -4.375331      10.133764      -3.852355      17.559891           0.003428
          177              C       5.513470      -3.678391       8.246663       0.101497      27.187076 0.33396759E+03  0.73842109E+04                                 8.039806                            6.192400       0.136631       2.062029                    0.999761      26.005383      73.591020       0.643371       0.430571      -1.050542      -0.009582      -0.047399      -0.017155       0.051310      -0.001484       0.018374      -0.009573       0.016058      -0.113471      -0.044111       0.011590       0.032521              9.636440       5.913461       1.648538      -3.216049       9.108809      -1.982401      13.887051          -0.000455
          178              C       2.566835      -6.213390      12.980828       0.097207      26.697184 0.33029216E+03  0.73262080E+04                                 8.079184                            6.258176      -0.101487       1.991971                    0.998792      26.401658      76.299168       0.621007       0.444661      -1.035940       0.033020       0.027354       0.015057       0.045445      -0.026588       0.019081      -0.008694       0.009716      -0.105154      -0.040822      -0.008603       0.049425              9.459112       7.499692       2.936600      -2.357643       8.501787      -0.846487      12.375857           0.000551
          179              C       3.007442      13.454747      11.683522      -0.185428      33.714560 0.44361211E+03  0.10517540E+05                                 9.191835                            7.087174       0.089125       2.004947                    0.998948      29.905727      87.295782       0.608445       0.424594      -1.055467      -0.001416      -0.004637       0.007597       0.009012       0.002056       0.012007       0.014051      -0.005766      -0.002258      -0.017704      -0.002079       0.019783             11.112230       8.698655       3.297866      -3.964416       8.631966      -2.739660      16.006070          -0.001756
          180              C       3.925058      -5.079776      11.366248       0.088328      37.484006 0.41656315E+03  0.96397915E+04                                 9.884382                            6.848817      -0.061158       1.990687                    0.999413      26.468329      74.240215       0.626813       0.422262      -1.065949      -0.000218       0.002586       0.013534       0.013780       0.007691      -0.006383      -0.002533      -0.020923       0.020887      -0.017631       0.004460       0.013171             13.397297       8.658332       2.998851      -5.321988       8.613950      -3.160961      22.919610           0.002110
          181              C       4.366286      -4.274525      12.412924      -0.192195      32.772886 0.44138663E+03  0.10428965E+05                                 8.942864                            7.041122       0.184383       2.029519                    0.999565      29.848098      86.363840       0.615443       0.421207      -1.059881       0.007963      -0.018774       0.000358       0.020396       0.019989       0.005376      -0.009121       0.009896      -0.053065      -0.025649      -0.003831       0.029480             10.269807       7.315868       1.947091      -2.725110       7.422788      -0.543500      16.070765          -0.000904
          182              C       3.854712      -4.468024      13.662802       0.070190      26.836686 0.34385103E+03  0.76769490E+04                                 7.942597                            6.284944       0.089065       2.033277                    0.999714      26.920652      77.160132       0.636831       0.430788      -1.047868      -0.018068      -0.044704      -0.002493       0.048281      -0.003088       0.028401       0.021078       0.006774      -0.098429      -0.051774       0.017589       0.034185              9.012507       7.107140       1.970244      -2.733486       7.651881      -0.061510      12.278499           0.000517
          183              C       2.557077       2.742121      15.888216       0.073228      28.049605 0.33119730E+03  0.73316329E+04                                 8.211015                            6.175467       0.075200       2.031687                    0.999652      26.745309      76.542020       0.640779       0.431801      -1.046369      -0.043437       0.002181      -0.026298       0.050824       0.014408      -0.007116       0.018451       0.072774       0.055531      -0.053649       0.022238       0.031410              9.814509       7.215929       0.138729       1.759288      16.448621      -1.036279       5.778977           0.007151
          184              C       2.599554       1.377879      16.084467      -0.214853      36.612155 0.45001235E+03  0.10678359E+05                                 9.611439                            7.070065       0.160861       2.010196                    0.999753      30.381683      87.934938       0.619687       0.416537      -1.063435      -0.008830       0.003829      -0.004219       0.010508      -0.009531       0.031481      -0.015553       0.021092      -0.035839      -0.034637      -0.008024       0.042662             11.807648       7.853958       0.894118       1.833038      21.375408      -1.087298       6.193577           0.026300
          185              C       1.591244       0.592172      15.537007       0.084804      40.490708 0.40859256E+03  0.94207178E+04                                10.426708                            6.783578      -0.090777       1.980521                    0.999364      26.519297      74.529036       0.629005       0.422336      -1.064664      -0.002304       0.023631      -0.005319       0.024332       0.001463       0.019423       0.000107      -0.025658       0.024193      -0.027518       0.008775       0.018743             14.979315       8.275699      -0.841634       1.999425      29.848078      -2.472658       6.814166           0.034986
          186              C       0.588267       1.248886      14.829274      -0.207422      37.092929 0.44842071E+03  0.10643562E+05                                 9.719052                            7.076592       0.104681       1.992181                    0.999732      30.463462      88.520153       0.616185       0.418788      -1.060767       0.014853      -0.005016       0.010641       0.018947       0.024748       0.029008       0.018507       0.024906      -0.032663      -0.029746      -0.022233       0.051979             12.146394       8.371551      -1.317218       2.151511      21.598475      -2.047375       6.469157           0.014788
          187              C       0.623496       2.601400      14.673908       0.060710      29.603539 0.35122477E+03  0.78755157E+04                                 8.495755                            6.354248       0.111616       2.038791                    0.999586      27.043287      77.429425       0.633633       0.431096      -1.048714       0.048762       0.020754       0.026505       0.059253      -0.007834       0.017059      -0.008890       0.049286       0.034234      -0.032574      -0.002167       0.034741             10.298119       7.823949      -0.069126       1.885563      17.142953      -0.746433       5.927456           0.009864
          188              C       2.278832      -2.882933      16.844943       0.035809      30.606196 0.37224586E+03  0.84654887E+04                                 8.655321                            6.510221       0.116890       2.023855                    0.999827      27.922484      80.402096       0.630799       0.426966      -1.051684      -0.037273      -0.012491      -0.039439       0.055684      -0.005096       0.017867      -0.006385       0.042146       0.102905      -0.039104      -0.004232       0.043336             10.412859       5.319857      -0.820997       1.733342      17.022510      -1.889053       8.896211           0.021898
          189              C       2.216820      -1.491329      16.746817      -0.198779      36.975475 0.44916660E+03  0.10679248E+05                                 9.746610                            7.105706       0.071907       1.982456                    0.999697      30.565475      89.260904       0.611131       0.421539      -1.057687      -0.013572      -0.006457      -0.012465       0.019526       0.027453       0.019413       0.030105      -0.022269       0.059941      -0.039629      -0.015996       0.055625             12.163178       6.007961      -1.585608       2.054355      21.532510      -3.071245       8.949063           0.008864
          190              C       1.621006      -0.867840      15.685422       0.082763      40.647564 0.40949168E+03  0.94469431E+04                                10.450079                            6.793566      -0.096171       1.979408                    0.999348      26.517636      74.553912       0.628171       0.422651      -1.064432      -0.000017      -0.020603       0.000147       0.020604       0.004093       0.019690       0.001552      -0.016786      -0.045155      -0.028914       0.009964       0.018950             15.003195       6.414683      -1.178078       1.975275      29.746211      -2.475522       8.848692           0.048671
          191              C       1.050990      -1.708273      14.690262      -0.198439      36.274007 0.45275990E+03  0.10765968E+05                                 9.584759                            7.126123       0.138328       2.006616                    0.999683      30.288914      87.919159       0.612422       0.420601      -1.060261       0.005219       0.009491       0.019190       0.022036      -0.005699       0.033880      -0.017989      -0.007405       0.078901      -0.036041      -0.014570       0.050611             11.759727       6.126653      -0.702848       1.940990      20.971899      -0.079875       8.180629           0.021135
          192              C       1.145877      -3.054923      14.821097       0.061227      28.337676 0.34076366E+03  0.75790616E+04                                 8.186778                            6.215651       0.097296       2.028517                    0.999790      27.024712      76.918239       0.647728       0.425159      -1.052959       0.025281      -0.009719       0.050013       0.056876       0.016847       0.010602       0.024455       0.058101       0.082036      -0.052943       0.009243       0.043700              9.784728       5.693001      -1.355788       1.857334      15.881402      -0.931940       7.779779           0.009094
          193              C      -0.079721       4.636065       3.444627       0.100899      26.385294 0.33931883E+03  0.75417627E+04                                 7.892324                            6.257947       0.089775       2.044032                    0.999634      26.293483      74.903760       0.636728       0.432800      -1.047885      -0.022652      -0.048124      -0.003168       0.053283      -0.015323       0.039151      -0.006816      -0.024463      -0.070785      -0.053029       0.010017       0.043012              9.036967       8.645539       1.110908      -2.353161       5.914918       2.017872      12.550443          -0.000499
          194              C       0.540373       4.542252       2.166947      -0.198858      33.136655 0.43856299E+03  0.10344032E+05                                 8.988897                            6.982539       0.242795       2.045465                    0.999778      29.919391      86.450189       0.622905       0.416894      -1.062776      -0.005135      -0.019207       0.016415       0.025782       0.013163      -0.003917      -0.014352       0.029687      -0.038854      -0.025931      -0.002410       0.028342             10.442306       8.933959       1.145511      -2.734300       6.250874       2.624728      16.142086           0.005781
          195              C      16.560849       3.883588       1.165245       0.096185      35.130086 0.40223970E+03  0.92590753E+04                                 9.518402                            6.786024      -0.128112       1.974849                    0.999382      26.376411      74.620699       0.619792       0.429316      -1.057895      -0.005029      -0.005854       0.013782       0.015795      -0.007674      -0.001725      -0.011598       0.025879       0.031792      -0.024239       0.009403       0.014837             12.171642      10.347960       1.424354      -5.165861       6.276046       1.720047      19.890921           0.001234
          196              C      15.302716       3.301147       1.431002      -0.201561      33.660301 0.46223164E+03  0.11037359E+05                                 9.079383                            7.185135       0.185522       2.024349                    0.999589      30.212301      87.598600       0.612434       0.418834      -1.062423       0.019107      -0.002201       0.004312       0.019711       0.017939       0.024496       0.008291       0.009395       0.027072      -0.026465      -0.010186       0.036652             10.522410      10.383661       1.519805      -4.057224       6.244353       1.431534      14.939218           0.004916
          197              C      14.787441       3.436004       2.710727       0.093829      26.982443 0.33129821E+03  0.73235802E+04                                 7.996298                            6.183929       0.107125       2.049112                    0.999690      26.301025      74.855032       0.640119       0.432854      -1.047281       0.044085       0.014131       0.034599       0.057795      -0.007454       0.013284      -0.019682      -0.001167      -0.116703      -0.046613       0.012121       0.034492              9.344068       9.183966       1.685815      -2.831698       5.948735       1.858578      12.899503           0.000741
          198              C       8.193455       9.623911      17.372370       0.113856      26.373468 0.32849691E+03  0.72525011E+04                                 7.938101                            6.208158       0.135128       2.076224                    0.999109      25.718379      73.356739       0.630557       0.439972      -1.042121      -0.044855       0.023783       0.004086       0.050935       0.016107      -0.020323       0.001502      -0.043996      -0.075899      -0.040637       0.000315       0.040323              9.292869       9.634522      -2.158739       1.203752       5.237015      -0.483011      13.007070           0.001950
          199              C       8.658240       9.496865      18.664360      -0.205708      34.430447 0.47518481E+03  0.11461291E+05                                 9.281452                            7.335420       0.033665       1.977048                    0.999070      30.626612      90.168124       0.598021       0.424638      -1.055451      -0.007351      -0.001038      -0.001126       0.007509      -0.023815       0.007068      -0.000752       0.035275      -0.049568      -0.022560      -0.016139       0.038699             10.906178       9.364853      -1.959215       0.763539       6.049553      -0.381641      17.304129           0.010016
          200              C       7.849397       9.844763      19.731479       0.084677      36.324015 0.42124977E+03  0.98207094E+04                                 9.752036                            6.961763      -0.098869       1.980547                    0.999573      26.825860      76.667803       0.608938       0.431450      -1.055352      -0.004188       0.006087      -0.013003       0.014956      -0.011824       0.001021      -0.002591       0.019046       0.025135      -0.019501       0.007366       0.012134             12.726080      10.100797      -2.130916       3.498424       6.161574      -1.423897      21.915869           0.012048
          201              C       6.600450      -9.238974      19.396216      -0.211647      34.333554 0.45005819E+03  0.10718247E+05                                 9.252908                            7.133290       0.005311       1.964161                    0.999502      30.597307      89.769526       0.606609       0.423977      -1.054933       0.016715       0.005236       0.000126       0.017516      -0.009857      -0.030410       0.002560       0.007202       0.019871      -0.028646      -0.007099       0.035745             11.008240      10.599981      -2.074109       3.376887       5.801394      -0.935738      16.623346           0.007410
          202              C       6.245452      10.429163      18.108314       0.071523      27.284467 0.33070098E+03  0.73047391E+04                                 8.002429                            6.144647       0.223434       2.082005                    0.999806      26.442373      75.149557       0.647660       0.428144      -1.050487       0.055082      -0.002647      -0.028749       0.062190       0.000086      -0.001444      -0.001645       0.004386      -0.136715      -0.045642       0.020630       0.025012              9.446315       9.426619      -1.608608       2.025148       4.827307      -0.261796      14.085018           0.003239
          203              C       2.137982      -5.906550      18.791106       0.055182      28.309285 0.34917076E+03  0.78035606E+04                                 8.163151                            6.282588       0.245657       2.078801                    0.999837      26.922150      76.492137       0.646518       0.423907      -1.055079      -0.044389      -0.010442      -0.028042       0.053532      -0.006825       0.006101       0.002785       0.011046      -0.108561      -0.037047       0.009874       0.027173              9.516632      10.425877       0.038762      -1.933527       4.711792      -1.030643      13.412228           0.002182
          204              C       1.611159      -5.949552      20.062654      -0.212492      35.095163 0.46030867E+03  0.11004113E+05                                 9.360393                            7.188239       0.115655       1.998209                    0.999723      30.545036      89.251840       0.608658       0.420947      -1.058761      -0.014763      -0.006977      -0.010691       0.019517      -0.007464       0.028225       0.003255       0.005532       0.047024      -0.028366      -0.007064       0.035429             11.022186      12.468454       0.163772      -3.848756       5.094524      -0.765868      15.503581           0.000597
          205              C       0.260599      -5.930008      20.267083       0.101834      35.900888 0.40345976E+03  0.93000181E+04                                 9.685098                            6.817041      -0.169875       1.963758                    0.999404      26.354059      74.761883       0.615176       0.431939      -1.055623       0.006506       0.000328      -0.008855       0.010993       0.014668      -0.001088       0.005633      -0.007539       0.014613      -0.018395       0.004072       0.014323             12.503687      11.559516      -0.130577      -4.851010       5.106477       0.089561      20.845068           0.008255
          206              C      16.109891      -5.885051      19.114104      -0.187639      32.688869 0.43484396E+03  0.10242935E+05                                 8.931510                            6.985387       0.187378       2.032293                    0.999693      29.742299      86.113802       0.617926       0.420803      -1.059427       0.004777      -0.006618       0.001341       0.008271       0.000786       0.002547       0.002677       0.039096      -0.063534      -0.021843      -0.008441       0.030284             10.321551       9.905657       0.213503      -1.650831       4.832090      -0.614400      16.226906           0.000707
          207              C       0.065609      -5.828367      17.895708       0.086677      26.125388 0.32310464E+03  0.70967004E+04                                 7.800110                            6.086592       0.217982       2.087098                    0.999783      26.125842      74.077711       0.648569       0.429968      -1.049208       0.051062      -0.009033       0.010849       0.052978      -0.000962       0.029382       0.012536      -0.029496      -0.063503      -0.044870       0.014377       0.030494              8.992422      10.250719       0.426616      -1.941073       4.539882      -0.829642      12.186663           0.002590
          208              C       4.642441       9.070798      13.484949      -0.132067      24.410715 0.40164776E+03  0.93642039E+04                                 7.555690                            6.803845      -0.368268       1.882821                    0.997602      29.340526      87.198838       0.607835       0.432210      -1.042342       0.014009       0.062709       0.052947       0.083259      -0.024300      -0.018068      -0.020126      -0.029571       0.094192      -0.052110       0.010455       0.041655              8.211121       7.861599       2.095274      -0.798985       8.959321      -0.901647       7.812443           0.001832
          209              C       4.922010      10.384224      12.821373      -0.124544      24.872086 0.39243799E+03  0.90776403E+04                                 7.617779                            6.701608      -0.189331       1.942568                    0.997822      28.848771      84.820757       0.617001       0.429159      -1.046368       0.049807      -0.038373       0.048677       0.079515       0.032736      -0.011398      -0.000966       0.034219      -0.103411      -0.037104      -0.018243       0.055347              8.428071       9.595532       1.838544      -0.259283       8.646213      -1.198413       7.042467           0.001457
          210              C       6.454674      12.315269      13.092446      -0.287674      28.325514 0.46415692E+03  0.11184907E+05                                 8.184658                            7.186714      -0.319781       1.875514                    0.997017      31.367779      93.809292       0.609132       0.417280      -1.054849      -0.016689      -0.073391       0.004626       0.075406       0.006624      -0.019582       0.010262      -0.084547      -0.075407      -0.048480      -0.007867       0.056347              8.979693       9.463524       1.099247       1.319125       9.885387      -0.504765       7.590168           0.001467
          211              C       7.584562      12.710076      14.031592       0.629652      21.535557 0.24721918E+03  0.51274590E+04                                 7.285299                            5.686998      -0.035925       2.057120                    0.999670      22.133151      62.927662       0.601964       0.490586      -1.005472       0.030267       0.007608       0.028803       0.042469      -0.054661      -0.046372       0.053980       0.046964      -0.017187      -0.069920      -0.035478       0.105398              8.484671       8.881925       3.988286       1.586532       9.599379      -1.117025       6.972710           0.001839
          212              C       7.363766      10.169230      12.392481      -0.294694      28.115090 0.46298873E+03  0.11168327E+05                                 8.179751                            7.209437      -0.370353       1.852927                    0.997715      31.838379      95.786071       0.603149       0.420982      -1.050769      -0.059802       0.036392       0.052204       0.087326       0.014058      -0.026333       0.041543       0.014926      -0.082631      -0.065638       0.029617       0.036021              8.890269      10.806994      -2.240857      -0.128670       8.476135      -0.192090       7.387676           0.002039
          213              C       8.229055       9.240840      13.197931       0.634011      21.402097 0.24483052E+03  0.50568492E+04                                 7.150970                            5.594456      -0.117410       2.016539                    0.999568      22.295948      62.902372       0.618600       0.479382      -1.013048       0.028885      -0.018051       0.030517       0.045733       0.044785       0.057731       0.039323      -0.074974      -0.103596      -0.085550      -0.018015       0.103565              8.246935      10.955187      -3.276532      -1.572788       6.268436      -0.751717       7.517181           0.001705
          214              C       5.022302       7.888320      15.578710      -0.291815      30.501951 0.45728466E+03  0.10988516E+05                                 8.602737                            7.109220      -0.338905       1.862708                    0.997909      31.667946      94.862705       0.614986       0.414466      -1.055651      -0.030910       0.060789      -0.037906       0.078023      -0.063944       0.012727      -0.023383      -0.018298       0.074512      -0.077349       0.009404       0.067945              9.961855      10.329631       3.035216       0.568621      12.543967      -0.742775       7.011968           0.004973
          215              C       3.992289       6.780119      15.435610       0.609227      20.990809 0.24590102E+03  0.50824453E+04                                 7.121478                            5.610881      -0.109352       2.027484                    0.999428      22.221888      62.632092       0.617249       0.480101      -1.013078      -0.023113      -0.017743      -0.015378       0.032947      -0.001940      -0.046465       0.026473       0.029190       0.236408      -0.061231      -0.039542       0.100773              8.307572       9.763631       3.158039       1.085517      10.672878      -0.284695       4.486208           0.002470
          216              C       3.551421       9.852593      15.557041      -0.279626      29.114786 0.47197378E+03  0.11405287E+05                                 8.369161                            7.279542      -0.360492       1.869209                    0.997000      31.021222      92.490308       0.602000       0.421038      -1.053923       0.064897      -0.040130      -0.034461       0.083723      -0.036184      -0.034128      -0.003550       0.065420       0.042971      -0.060367      -0.001080       0.061446              9.323816       9.382365      -1.124650      -1.202170      11.716399       1.035012       6.872684          -0.000121
          217              C       3.659743      11.367330      15.678063       0.617743      22.095784 0.24732826E+03  0.51337139E+04                                 7.348936                            5.653339      -0.019769       2.051575                    0.999710      22.500560      64.136894       0.608949       0.484582      -1.007899      -0.011308       0.038201      -0.004909       0.040141       0.000862       0.013092      -0.014941      -0.003436       0.289734      -0.052282      -0.046960       0.099242              8.663204      11.624180      -1.790291      -1.058232       9.945597       0.584666       4.419836           0.000670
          218              C       3.145277       3.951965      12.637796       0.083286      28.510667 0.33012660E+03  0.72827979E+04                                 8.247832                            6.128568       0.198261       2.073110                    0.999802      26.368589      74.688240       0.650758       0.426647      -1.052285      -0.009271       0.050246      -0.003161       0.051192       0.005882       0.030042      -0.015021       0.003296      -0.088876      -0.048627       0.017221       0.031406              9.865033       5.870204      -1.616161      -3.585436       9.323169       0.934704      14.401726           0.000193
          219              C       3.647086       3.787790      11.370337      -0.197981      34.375221 0.42940710E+03  0.10056368E+05                                 9.167742                            6.878796       0.197767       2.029787                    0.999778      29.655870      84.875662       0.632918       0.413225      -1.067080       0.003501       0.009269       0.000234       0.009911      -0.022115      -0.001294       0.014679      -0.025407      -0.061913      -0.026823      -0.012034       0.038856             10.968941       6.392600      -1.490263      -4.093107       8.741481       1.194921      17.772742           0.002832
          220              C       3.601806       4.823678      10.467170       0.100010      37.236581 0.40100702E+03  0.91883241E+04                                 9.829193                            6.708150      -0.081765       1.986389                    0.999257      26.151207      72.894901       0.635239       0.420809      -1.067286      -0.003667      -0.001377       0.015386       0.015877      -0.013035       0.000783      -0.001124       0.012008       0.027683      -0.018975       0.008197       0.010777             13.465649       7.419212      -2.314866      -5.895014       9.958214       3.716616      23.019520          -0.001243
          221              C       3.029028       6.015922      10.889520      -0.197708      34.750060 0.43681438E+03  0.10259902E+05                                 9.223126                            6.919035       0.281731       2.057507                    0.999793      29.593311      84.450115       0.634504       0.410984      -1.069966      -0.004695      -0.004119       0.005749       0.008489       0.000264       0.004772      -0.020587      -0.031451       0.005606      -0.019401      -0.010652       0.030054             11.500629       6.779485      -2.321903      -4.380830      10.140205       3.859408      17.582198           0.003416
          222              C       2.551691       6.094098      12.196229       0.097411      27.278593 0.33547512E+03  0.74253966E+04                                 8.054426                            6.204381       0.141362       2.062692                    0.999764      26.063347      73.777750       0.643101       0.430297      -1.050781       0.012989      -0.048710       0.018028       0.053539       0.002137       0.019289       0.011432       0.019733      -0.112007      -0.044634       0.009827       0.034807              9.654225       5.923717      -1.649111      -3.222120       9.120480       1.985302      13.918479          -0.000449
          223              C       5.498326       3.559124       7.462064       0.098375      26.625271 0.32908632E+03  0.72923396E+04                                 8.062278                            6.244400      -0.092854       1.994989                    0.998743      26.357998      76.120472       0.622080       0.444327      -1.036198      -0.034826       0.028520      -0.014183       0.047195       0.025202       0.019864       0.009731       0.008718      -0.106381      -0.041723      -0.007083       0.048806              9.439221       7.486358      -2.933459      -2.352235       8.486610       0.845276      12.344694           0.000534
          224              C       5.057719       3.682254       8.759370      -0.188364      33.826502 0.44543661E+03  0.10571774E+05                                 9.210389                            7.100358       0.089988       2.004399                    0.998973      29.971044      87.535570       0.608049       0.424430      -1.055556       0.000949      -0.004101      -0.008893       0.009839       0.000194       0.012838      -0.013257      -0.005165      -0.004832      -0.019106       0.000867       0.018239             11.136344       8.717422      -3.305887      -3.975466       8.649492       2.748444      16.042119          -0.001764
          225              C       4.140103       4.692730       9.076644       0.086235      37.511250 0.41702468E+03  0.96519544E+04                                 9.883126                            6.848431      -0.060297       1.990984                    0.999386      26.486389      74.266682       0.627481       0.421747      -1.066405       0.000963       0.001004      -0.012546       0.012623      -0.006252      -0.005029       0.000779      -0.019275       0.020645      -0.015867       0.005800       0.010067             13.394664       8.657635      -2.999500      -5.318810       8.614277       3.158260      22.912078           0.002116
          226              C       3.698875       5.497987       8.029968      -0.186818      32.663916 0.43943870E+03  0.10372655E+05                                 8.927429                            7.028395       0.177480       2.028492                    0.999601      29.785815      86.173210       0.615558       0.421546      -1.059546      -0.009925      -0.015770       0.000029       0.018633      -0.021762       0.005871       0.007892       0.008755      -0.053585      -0.025657      -0.005476       0.031133             10.251236       7.307822      -1.949610      -2.720039       7.415451       0.544422      16.030434          -0.000936
          227              C       4.210449       5.304495       6.780090       0.069883      26.875035 0.34447503E+03  0.76944081E+04                                 7.950750                            6.291441       0.088790       2.033057                    0.999708      26.944092      77.246351       0.636377       0.430897      -1.047796       0.018746      -0.046481       0.002730       0.050194       0.003957       0.028874      -0.022401       0.007050      -0.093228      -0.051882       0.017630       0.034252              9.022409       7.116542      -1.973038      -2.740510       7.659096       0.066567      12.291588           0.000500
          228              C       5.508084      12.514651       4.554676       0.081922      27.796041 0.32753638E+03  0.72286844E+04                                 8.152743                            6.133580       0.102007       2.041857                    0.999626      26.597866      75.943597       0.644327       0.430725      -1.047282       0.043873       0.001802       0.026968       0.051530      -0.015597      -0.005464      -0.019386       0.071727       0.050462      -0.053280       0.022362       0.030917              9.740337       7.174778      -0.150340       1.751071      16.305230       1.019509       5.741004           0.007091
          229              C       5.465607      11.150411       4.358425      -0.218808      36.773599 0.45251457E+03  0.10753278E+05                                 9.642405                            7.092666       0.157965       2.008519                    0.999745      30.458862      88.239513       0.618273       0.416886      -1.063148       0.007730       0.001839       0.002830       0.008435       0.011675       0.032558       0.014689       0.021446      -0.034687      -0.034353      -0.010068       0.044421             11.847638       7.876072      -0.903201       1.836888      21.455837       1.087751       6.211004           0.026271
          230              C       6.473917      10.364700       4.905885       0.088240      40.436200 0.40790431E+03  0.94017806E+04                                10.423345                            6.781812      -0.095777       1.979042                    0.999391      26.488812      74.454357       0.628478       0.422829      -1.064253       0.002555       0.022266       0.005149       0.022996      -0.000930       0.019517       0.000911      -0.026237       0.020995      -0.027663       0.009648       0.018015             14.973682       8.275368       0.843463       2.000509      29.832697       2.472329       6.812981           0.034995
          231              C       7.476894      11.021410       5.613618      -0.204158      36.911959 0.44562566E+03  0.10560166E+05                                 9.683551                            7.050086       0.114634       1.996212                    0.999737      30.380240      88.192620       0.617953       0.418263      -1.061152      -0.012855      -0.004443      -0.010456       0.017156      -0.024649       0.030173      -0.018721       0.024116      -0.037615      -0.031790      -0.021170       0.052960             12.099347       8.347048       1.298518       2.146240      21.504536       2.030689       6.446456           0.014727
          232              C       7.441665      12.373924       5.768984       0.056320      29.791268 0.35395266E+03  0.79528851E+04                                 8.533916                            6.381050       0.103817       2.035121                    0.999583      27.152357      77.847748       0.631911       0.431390      -1.048425      -0.050123       0.024119      -0.026479       0.061605       0.009766       0.016190       0.007592       0.050384       0.037549      -0.033770      -0.000776       0.034547             10.348379       7.851482       0.058928       1.888810      17.243968       0.743478       5.949686           0.009862
          233              C       5.786329       6.889603       3.597949       0.035167      30.596329 0.37219182E+03  0.84634255E+04                                 8.651716                            6.508558       0.117776       2.024238                    0.999817      27.916115      80.363446       0.631092       0.426809      -1.051846       0.038651      -0.010023       0.040788       0.057079       0.005076       0.017490       0.007270       0.043385       0.095215      -0.038580      -0.002942       0.041522             10.407678       5.318150       0.821224       1.732069      17.013049       1.888774       8.891834           0.021873
          234              C       5.848341       8.281207       3.696075      -0.202645      37.085918 0.45088440E+03  0.10730256E+05                                 9.767021                            7.120728       0.065023       1.979862                    0.999685      30.615441      89.447338       0.610304       0.421711      -1.057587       0.014446      -0.005967       0.011415       0.019354      -0.026611       0.019158      -0.027295      -0.021723       0.056495      -0.038170      -0.014253       0.052423             12.190239       6.019676       1.592507       2.057114      21.585765       3.084659       8.965277           0.008846
          235              C       6.444155       8.904689       4.757470       0.084106      40.573310 0.40872987E+03  0.94249479E+04                                10.437329                            6.786968      -0.094149       1.980406                    0.999368      26.495163      74.472455       0.628517       0.422617      -1.064457      -0.001045      -0.025785       0.000813       0.025819      -0.004110       0.020614      -0.001786      -0.016076      -0.041904      -0.029135       0.010173       0.018962             14.982213       6.407127       1.174631       1.971875      29.702506       2.470219       8.837006           0.048647
          236              C       7.014171       8.064252       5.752630      -0.204210      36.433425 0.45537933E+03  0.10842929E+05                                 9.606489                            7.142570       0.138776       2.005958                    0.999663      30.381635      88.222695       0.612302       0.420114      -1.060661      -0.005573       0.009499      -0.017980       0.021084       0.008104       0.032017       0.017243      -0.005845       0.077481      -0.033267      -0.016030       0.049297             11.786768       6.139296       0.703723       1.943862      21.024862       0.078094       8.196146           0.021110
          237              C       6.919284       6.717601       5.621795       0.063215      28.285386 0.34002855E+03  0.75585128E+04                                 8.178104                            6.210285       0.096624       2.028770                    0.999804      26.989892      76.793917       0.647808       0.425343      -1.052862      -0.023130      -0.007331      -0.051369       0.056811      -0.016035       0.009491      -0.023803       0.056435       0.084642      -0.052069       0.009491       0.042577              9.773344       5.687489       1.354266       1.854664      15.861686       0.930908       7.770856           0.009038
          238              C       8.144882      -5.136472      16.998265       0.100564      26.384348 0.33926046E+03  0.75398539E+04                                 7.888409                            6.253639       0.092513       2.044482                    0.999656      26.297826      74.903783       0.637548       0.432278      -1.048241       0.021694      -0.047983       0.003086       0.052749       0.014733       0.039871       0.007549      -0.023411      -0.067048      -0.052896       0.009807       0.043089              9.032834       8.639760      -1.111830      -2.346897       5.912740      -2.020206      12.546001          -0.000460
          239              C       7.524788      -5.230291      18.275945      -0.198922      33.120655 0.43824313E+03  0.10334438E+05                                 8.986311                            6.980263       0.241198       2.045145                    0.999753      29.908657      86.406119       0.622981       0.416927      -1.062773       0.003507      -0.018753      -0.017066       0.025597      -0.013680      -0.003515       0.015240       0.029763      -0.037062      -0.026848      -0.001645       0.028493             10.439739       8.929641      -1.144365      -2.732838       6.248933      -2.625497      16.140644           0.005793
          240              C       8.146312      -5.888960      19.277647       0.097708      35.108160 0.40192582E+03  0.92507035E+04                                 9.518252                            6.785746      -0.129853       1.974465                    0.999360      26.362458      74.593953       0.619436       0.429616      -1.057635       0.007758      -0.008209      -0.013240       0.017403       0.007207      -0.001956       0.012140       0.027124       0.028967      -0.024575       0.010280       0.014295             12.171461      10.347842      -1.423936      -5.165691       6.276010      -1.720787      19.890531           0.001251
          241              C       9.404445      -6.471401      19.011890      -0.199867      33.610739 0.46130128E+03  0.11010509E+05                                 9.076435                            7.183111       0.172652       2.020953                    0.999592      30.178598      87.506152       0.611803       0.419442      -1.061949      -0.014955      -0.004688      -0.002927       0.015943      -0.019277       0.026383      -0.009837       0.011184       0.023071      -0.027386      -0.012337       0.039723             10.518655      10.381249      -1.519369      -4.055115       6.242487      -1.431124      14.932229           0.004944
          242              C       9.919720      -6.336537      17.732165       0.094547      26.980503 0.33124834E+03  0.73223592E+04                                 7.997366                            6.184725       0.116063       2.051693                    0.999758      26.297483      74.849581       0.639868       0.433030      -1.047152      -0.045457       0.014162      -0.033824       0.058403       0.005430       0.014403       0.019386       0.000774      -0.117082      -0.047162       0.014250       0.032912              9.345206       9.185074      -1.686203      -2.830107       5.949696      -1.860003      12.900847           0.000740
          243              C      16.513706      -0.148550       3.070522       0.116171      26.359004 0.32827716E+03  0.72464902E+04                                 7.933649                            6.203812       0.145163       2.079035                    0.999153      25.711165      73.332049       0.631119       0.439651      -1.042304       0.047553       0.025280      -0.004333       0.054029      -0.016383      -0.020438       0.000074      -0.041691      -0.073332      -0.039681       0.000147       0.039534              9.288145       9.628691       2.157847       1.199009       5.234123       0.481290      13.001622           0.002037
          244              C      16.048921      -0.275589       1.778532      -0.206026      34.452491 0.47553279E+03  0.11471958E+05                                 9.285191                            7.337537       0.034892       1.977274                    0.999051      30.640245      90.221704       0.597995       0.424572      -1.055476       0.006314      -0.001269      -0.000730       0.006481       0.024372       0.007527       0.001270       0.034704      -0.049700      -0.022665      -0.016487       0.039152             10.911797       9.367410       1.959832       0.763248       6.051716       0.381821      17.316267           0.010160
          245              C       0.215764       0.072315       0.711413       0.083828      36.367168 0.42176565E+03  0.98355420E+04                                 9.757689                            6.964643      -0.096509       1.981028                    0.999582      26.845347      76.729261       0.609006       0.431278      -1.055479       0.004756       0.005370       0.012577       0.014479       0.009836       0.001224       0.002143       0.017539       0.025084      -0.017441       0.006711       0.010730             12.735358      10.105521       2.132022       3.500562       6.165048       1.425176      21.935505           0.012325
          246              C       1.464711       0.533576       1.046676      -0.211001      34.329997 0.44995512E+03  0.10715217E+05                                 9.252281                            7.132075       0.006127       1.964222                    0.999520      30.593331      89.756519       0.606709       0.423930      -1.054958      -0.017384       0.004547       0.001043       0.017999       0.006672      -0.030239      -0.002665       0.007664       0.024459      -0.027155      -0.008275       0.035430             11.008462      10.598721       2.074111       3.378053       5.800865       0.936626      16.625798           0.007513
          247              C       1.819709       0.656706       2.334578       0.073831      27.270488 0.33042075E+03  0.72975109E+04                                 8.000964                            6.142488       0.227905       2.083179                    0.999807      26.438664      75.150771       0.647659       0.428206      -1.050375      -0.052049       0.001150       0.031220       0.060705       0.000551      -0.001300       0.002700       0.007013      -0.137347      -0.045918       0.019461       0.026457              9.445292       9.427955       1.609821       2.025870       4.826552       0.262931      14.081370           0.003299
          248              C       5.927179       3.865997       1.651786       0.053688      28.344614 0.34977161E+03  0.78201218E+04                                 8.169125                            6.287375       0.246174       2.078841                    0.999856      26.941813      76.556060       0.646386       0.423824      -1.055162       0.044662      -0.012203       0.029638       0.054973       0.006327       0.008076      -0.004365       0.010299      -0.108624      -0.037816       0.011062       0.026754              9.523621      10.431862      -0.038442      -1.933485       4.714730       1.031384      13.424271           0.002181
          249              C       6.454002       3.823001       0.380238      -0.210295      35.028843 0.45929648E+03  0.10973713E+05                                 9.347817                            7.179478       0.118422       1.999172                    0.999745      30.513382      89.129871       0.609147       0.420847      -1.058839       0.014964      -0.006384       0.010602       0.019419       0.008164       0.028439      -0.002614       0.007019       0.052419      -0.028645      -0.008220       0.036865             11.006074      12.449039      -0.162782      -3.837864       5.087832       0.764227      15.481352           0.000596
          250              C       7.804562       3.842547       0.175809       0.102507      35.918222 0.40369756E+03  0.93073908E+04                                 9.691246                            6.820912      -0.176393       1.961727                    0.999413      26.359430      74.798378       0.614716       0.432175      -1.055420      -0.005896      -0.000559       0.011384       0.012832      -0.014772      -0.000552      -0.006479      -0.006168       0.016660      -0.018731       0.003890       0.014841             12.512666      11.565241       0.130908      -4.857400       5.109451      -0.090020      20.863307           0.008283
          251              C       8.597270       3.887497       1.328788      -0.187894      32.636363 0.43395643E+03  0.10216121E+05                                 8.920228                            6.976893       0.190059       2.033403                    0.999651      29.712454      85.983613       0.618524       0.420639      -1.059602      -0.006902      -0.005411       0.001699       0.008934      -0.001644       0.001331      -0.003791       0.038807      -0.063440      -0.022233      -0.007857       0.030090             10.308151       9.893609      -0.213369      -1.650467       4.827009       0.613436      16.203835           0.000699
          252              C       7.999552       3.944174       2.547184       0.080832      26.297473 0.32578592E+03  0.71715535E+04                                 7.840566                            6.117890       0.205406       2.082309                    0.999795      26.233786      74.506112       0.645837       0.430826      -1.048516      -0.049765      -0.009030      -0.012020       0.051986       0.001833       0.029998      -0.011881      -0.031073      -0.071331      -0.046908       0.015740       0.031169              9.040964      10.307750      -0.431181      -1.966257       4.563736       0.835257      12.251407           0.002579
          253              C       3.422720      -0.701684       6.957943      -0.128292      24.355795 0.40052302E+03  0.93322870E+04                                 7.546920                            6.796007      -0.374590       1.881497                    0.997657      29.299171      87.075277       0.607903       0.432426      -1.042118      -0.016914       0.064765      -0.052678       0.085179       0.025280      -0.019300       0.020486      -0.031243       0.096559      -0.054244       0.011458       0.042787              8.201015       7.853791      -2.089480      -0.797575       8.946859       0.896911       7.802395           0.001826
          254              C       3.143151       0.611738       7.621519      -0.126121      24.918745 0.39344248E+03  0.91070461E+04                                 7.631078                            6.714196      -0.196494       1.939940                    0.997978      28.881941      84.957808       0.615845       0.429673      -1.046015      -0.049900      -0.032891      -0.048320       0.076854      -0.032117      -0.011625      -0.001364       0.035889      -0.105384      -0.038633      -0.016691       0.055325              8.442962       9.614270      -1.845563      -0.258497       8.662922       1.202176       7.051694           0.001457
          255              C       1.610487       2.542785       7.350446      -0.291240      28.373181 0.46511529E+03  0.11211844E+05                                 8.186437                            7.187977      -0.309621       1.878085                    0.997018      31.396338      93.857824       0.609966       0.416566      -1.055482       0.016906      -0.075590      -0.004383       0.077582      -0.007698      -0.018389      -0.010962      -0.083465      -0.075039      -0.047308      -0.008748       0.056056              8.981995       9.464309      -1.099531       1.319405       9.887948       0.505939       7.593727           0.001444
          256              C       0.480599       2.937596       6.411300       0.632802      21.464706 0.24625022E+03  0.51030222E+04                                 7.274860                            5.679641      -0.043874       2.055381                    0.999628      22.090442      62.806553       0.601671       0.491243      -1.005003      -0.030726       0.009706      -0.027751       0.042526       0.052627      -0.048192      -0.052633       0.048271      -0.017785      -0.068132      -0.036572       0.104704              8.471883       8.866946      -3.979369       1.584133       9.584095       1.116391       6.964610           0.001829
          257              C       0.701395       0.396742       8.050411      -0.295773      28.147068 0.46367368E+03  0.11189286E+05                                 8.186355                            7.215202      -0.365636       1.854132                    0.997763      31.862853      95.887138       0.602838       0.421033      -1.050709       0.064253       0.038517      -0.051684       0.091013      -0.015097      -0.025864      -0.041825       0.014927      -0.080316      -0.065652       0.030226       0.035426              8.897475      10.815227       2.243830      -0.126657       8.482183       0.190556       7.395017           0.002040
          258              C      16.478106      -0.531643       7.244961       0.635607      21.396882 0.24476504E+03  0.50550113E+04                                 7.148463                            5.592715      -0.117740       2.016646                    0.999617      22.292385      62.883314       0.618880       0.479211      -1.013167      -0.028649      -0.017405      -0.032105       0.046416      -0.046554       0.058381      -0.036346      -0.076301      -0.106313      -0.086902      -0.016799       0.103701              8.243677      10.950426       3.274330      -1.570968       6.264996       0.751770       7.515611           0.001713
          259              C       3.042859      -1.884151       4.864182      -0.291536      30.501777 0.45730817E+03  0.10989056E+05                                 8.605387                            7.111699      -0.346604       1.860932                    0.997855      31.654633      94.818042       0.614590       0.414733      -1.055497       0.031518       0.061644       0.038432       0.079185       0.065091       0.013504       0.024520      -0.018795       0.080135      -0.079461       0.009593       0.069869              9.964978      10.330207      -3.036126       0.568416      12.553270       0.744415       7.011458           0.004953
          260              C       4.072872      16.552647       5.007282       0.614452      20.924000 0.24497103E+03  0.50589911E+04                                 7.111881                            5.604066      -0.104506       2.029492                    0.999436      22.173956      62.493520       0.616927       0.480754      -1.012621       0.020791      -0.021415       0.013507       0.032762       0.002326      -0.046472      -0.025799       0.026381       0.230785      -0.058932      -0.040093       0.099025              8.295504       9.748944      -3.150621       1.084175      10.656584       0.285198       4.480982           0.002457
          261              C       4.513740       0.080121       4.885851      -0.285259      29.284496 0.47540833E+03  0.11509268E+05                                 8.405022                            7.309457      -0.370882       1.865202                    0.996948      31.127791      92.896510       0.600331       0.421439      -1.053660      -0.064430      -0.037795       0.035022       0.082500       0.039814      -0.034023       0.003299       0.065138       0.038081      -0.062378      -0.000699       0.063077              9.365902       9.426186       1.135996      -1.211521      11.778956      -1.045743       6.892566          -0.000123
          262              C       4.405418       1.594859       4.764829       0.619734      22.075062 0.24702910E+03  0.51257087E+04                                 7.342804                            5.648605      -0.013700       2.053605                    0.999637      22.486079      64.074410       0.609445       0.484357      -1.008064       0.009769       0.035359       0.005058       0.037030      -0.000815       0.014364       0.015857       0.001295       0.291444      -0.052571      -0.047636       0.100207              8.655816      11.614111       1.790536      -1.056257       9.936401      -0.584791       4.416936           0.000669
          263              C      11.466277      -3.952033      12.637796       0.081002      28.482703 0.32971230E+03  0.72701179E+04                                 8.235594                            6.119259       0.199656       2.074114                    0.999801      26.356725      74.594323       0.652238       0.425886      -1.052937      -0.010254      -0.049752      -0.004211       0.050972      -0.004776       0.030554       0.015213       0.007025      -0.086994      -0.048240       0.014875       0.033365              9.849769       5.861102       1.612598      -3.578200       9.309981      -0.927789      14.378223           0.001006
          264              C      11.968086      -3.787852      11.370337      -0.200236      34.441977 0.43044979E+03  0.10087111E+05                                 9.179904                            6.887461       0.192597       2.027767                    0.999785      29.690778      85.008001       0.632462       0.413264      -1.067033       0.001567      -0.014676       0.001156       0.014805       0.019446      -0.002450      -0.013849      -0.024481      -0.055511      -0.023736      -0.011796       0.035532             10.983966       6.400266       1.490246      -4.099037       8.749912      -1.192885      17.801720           0.003998
          265              C      11.922806      -4.823734      10.467170       0.097151      37.316648 0.40199337E+03  0.92160888E+04                                 9.838748                            6.713302      -0.081017       1.986086                    0.999298      26.191898      73.015991       0.635468       0.420421      -1.067589      -0.005041       0.001453       0.014967       0.015860       0.011643       0.001163       0.000758       0.012307       0.028054      -0.017845       0.007470       0.010374             13.479704       7.426398       2.317997      -5.901860       9.969085      -3.721370      23.043628           0.002262
          266              C      11.350028      13.529020      10.889520      -0.196201      34.702995 0.43608324E+03  0.10238611E+05                                 9.214851                            6.912739       0.287634       2.059375                    0.999822      29.575174      84.385989       0.634852       0.410925      -1.069987      -0.003861       0.003501       0.004565       0.006928       0.000108       0.006302       0.022388      -0.033458       0.006954      -0.021611      -0.010979       0.032590             11.489402       6.773203       2.320465      -4.375778      10.134233      -3.852827      17.560768           0.004903
          267              C      10.872691      13.450836      12.196229       0.101434      27.188997 0.33399334E+03  0.73849172E+04                                 8.040095                            6.192571       0.136709       2.062025                    0.999761      26.006750      73.595403       0.643373       0.430562      -1.050548       0.009599       0.047404       0.017161       0.051321      -0.001470       0.018349      -0.009568       0.016017      -0.113529      -0.044117       0.011624       0.032492              9.636920       5.913753       1.648651      -3.216365       9.109207      -1.982694      13.887799           0.000327
          268              C      13.819326      -3.559165       7.462064       0.097083      26.702965 0.33037467E+03  0.73286289E+04                                 8.080588                            6.259102      -0.101756       1.991818                    0.998791      26.406921      76.321982       0.620928       0.444681      -1.035910      -0.033013      -0.027319      -0.015044       0.045415      -0.026540       0.019053      -0.008681       0.009758      -0.105090      -0.040786      -0.008576       0.049362              9.461080       7.501040       2.936965      -2.358811       8.503132      -0.847103      12.379068           0.001019
          269              C      13.378719      -3.682302       8.759370      -0.185472      33.720632 0.44369001E+03  0.10519990E+05                                 9.193251                            7.087965       0.088939       2.004850                    0.998948      29.909290      87.312524       0.608381       0.424614      -1.055441       0.001380       0.004649      -0.007623       0.009035       0.002099       0.012038       0.014072      -0.005805      -0.002273      -0.017725      -0.002118       0.019843             11.114454       8.700119       3.298387      -3.965876       8.633183      -2.740554      16.010060           0.003514
          270              C      12.461103      14.852221       9.076644       0.088266      37.491273 0.41663843E+03  0.96421217E+04                                 9.886112                            6.849737      -0.061315       1.990619                    0.999413      26.471152      74.254239       0.626719       0.422299      -1.065908       0.000204      -0.002587      -0.013559       0.013805       0.007736      -0.006413      -0.002554      -0.020919       0.021051      -0.017686       0.004456       0.013230             13.400366       8.660247       2.999560      -5.324206       8.615489      -3.162547      22.925362           0.004129
          271              C      12.019875      14.046970       8.029968      -0.192285      32.777560 0.44147883E+03  0.10431678E+05                                 8.943611                            7.041898       0.184309       2.029442                    0.999566      29.851272      86.374976       0.615405       0.421212      -1.059879      -0.008014       0.018836      -0.000374       0.020473       0.020157       0.005383      -0.009090       0.009893      -0.052879      -0.025659      -0.003952       0.029610             10.270614       7.316777       1.947336      -2.725542       7.423664      -0.543981      16.071401           0.002678
          272              C      12.531449      14.240469       6.780090       0.070267      26.836228 0.34386667E+03  0.76772137E+04                                 7.942158                            6.284998       0.088897       2.033193                    0.999716      26.918960      77.149214       0.636856       0.430776      -1.047899       0.018044       0.044700       0.002433       0.048266      -0.003024       0.028415       0.021175       0.006749      -0.098447      -0.051825       0.017572       0.034253              9.011987       7.107258       1.969883      -2.734079       7.651255      -0.062584      12.277448           0.001415
          273              C      13.829084       7.030324       4.554676       0.072808      28.067356 0.33143151E+03  0.73383145E+04                                 8.214645                            6.177737       0.074601       2.031308                    0.999652      26.758466      76.594309       0.640630       0.431814      -1.046334       0.043592      -0.002269       0.026386       0.051006       0.014540      -0.006914       0.018387       0.072606       0.055023      -0.053505       0.022237       0.031268              9.819281       7.218963       0.139289       1.760120      16.457525      -1.036718       5.781355           0.007653
          274              C      13.786607       8.394566       4.358425      -0.214796      36.621296 0.45010780E+03  0.10681401E+05                                 9.613302                            7.070921       0.160272       2.009942                    0.999753      30.387008      87.959220       0.619623       0.416550      -1.063406       0.008920      -0.003715       0.004194       0.010533      -0.009667       0.031524      -0.015630       0.021189      -0.035466      -0.034596      -0.008215       0.042811             11.810361       7.855610       0.894353       1.833652      21.380733      -1.087793       6.194739           0.023582
          275              C      14.794917       9.180273       4.905885       0.084466      40.503233 0.40870800E+03  0.94241261E+04                                10.428689                            6.784398      -0.090641       1.980500                    0.999365      26.524719      74.549332       0.628981       0.422319      -1.064666       0.002474      -0.023787       0.005234       0.024482       0.001610       0.019599      -0.000029      -0.025791       0.023913      -0.027716       0.008908       0.018808             14.982967       8.277433      -0.841577       2.000007      29.855986      -2.473314       6.815483           0.033473
          276              C      15.797894       8.523559       5.613618      -0.207751      37.124381 0.44882905E+03  0.10656195E+05                                 9.725622                            7.080546       0.103042       1.991492                    0.999731      30.480235      88.595147       0.615887       0.418874      -1.060660      -0.015005       0.005055      -0.010801       0.019166       0.024849       0.029236       0.018474       0.024718      -0.033652      -0.030081      -0.022135       0.052216             12.155554       8.376930      -1.317730       2.153012      21.616623      -2.048839       6.473111           0.013825
          277              C      15.762665       7.171045       5.768984       0.060761      29.610692 0.35129559E+03  0.78777539E+04                                 8.497707                            6.355169       0.111297       2.038636                    0.999585      27.048495      77.455661       0.633525       0.431135      -1.048657      -0.048791      -0.020786      -0.026563       0.059314      -0.007928       0.017078      -0.009026       0.049444       0.034285      -0.032717      -0.002142       0.034860             10.300995       7.825833      -0.069074       1.886141      17.148504      -0.746798       5.928647           0.008831
          278              C      14.107329      12.655378       3.597949       0.035992      30.597069 0.37210842E+03  0.84614401E+04                                 8.653366                            6.508800       0.118386       2.024416                    0.999828      27.915189      80.372304       0.630910       0.426937      -1.051720       0.037025       0.012480       0.039446       0.055521      -0.004320       0.017918      -0.006938       0.042916       0.101999      -0.039289      -0.003967       0.043256             10.410576       5.318826      -0.820821       1.733143      17.018339      -1.889035       8.894564           0.016630
          279              C      14.169341      11.263774       3.696075      -0.199259      36.990432 0.44938833E+03  0.10685757E+05                                 9.748742                            7.107157       0.071773       1.982283                    0.999698      30.573921      89.288521       0.611113       0.421504      -1.057718       0.012899       0.006305       0.013002       0.019369       0.026518       0.019773       0.030594      -0.022788       0.058840      -0.038672      -0.017090       0.055762             12.166195       6.009211      -1.586269       2.054819      21.538261      -3.073024       8.951112           0.012910
          280              C      14.765155      10.640285       4.757470       0.082637      40.654738 0.40954709E+03  0.94485601E+04                                10.451210                            6.793931      -0.095427       1.979602                    0.999349      26.520016      74.562437       0.628166       0.422639      -1.064437       0.000212       0.020656      -0.000472       0.020662       0.004039       0.019838       0.001647      -0.016678      -0.045135      -0.029028       0.010049       0.018978             15.005575       6.415328      -1.178045       1.975527      29.751726      -2.475804       8.849671           0.041393
          281              C      15.335171      11.480718       5.752630      -0.197807      36.264358 0.45257271E+03  0.10760761E+05                                 9.584358                            7.125370       0.137674       2.006549                    0.999681      30.282178      87.906013       0.612342       0.420686      -1.060172      -0.005819      -0.009494      -0.018790       0.021842      -0.006605       0.033683      -0.017581      -0.006648       0.078314      -0.035301      -0.015132       0.050434             11.759795       6.126327      -0.702914       1.941087      20.972556      -0.080071       8.180500           0.020592
          282              C      15.240284      12.827368       5.621795       0.060864      28.349397 0.34091584E+03  0.75834693E+04                                 8.189859                            6.217554       0.096712       2.028302                    0.999790      27.030973      76.947092       0.647533       0.425229      -1.052891      -0.025467       0.009748      -0.050091       0.057032       0.017485       0.010679       0.023964       0.057477       0.082498      -0.052729       0.008990       0.043738              9.789057       5.694842      -1.356674       1.857966      15.889885      -0.932626       7.782444           0.008256
          283              C      -0.176118       5.136380      16.998265       0.100759      26.391022 0.33939771E+03  0.75440127E+04                                 7.893534                            6.258699       0.089559       2.043895                    0.999634      26.297815      74.920471       0.636681       0.432803      -1.047875       0.022652       0.048200       0.003150       0.053350      -0.015275       0.039164      -0.006768      -0.024380      -0.070655      -0.053008       0.010066       0.042941              9.038559       8.646992       1.111177      -2.353912       5.915615       2.017979      12.553071           0.000096
          284              C      15.845788       5.230193      18.275945      -0.198923      33.142661 0.43864130E+03  0.10346459E+05                                 8.990138                            6.983212       0.242487       2.045323                    0.999778      29.923101      86.466571       0.622862       0.416900      -1.062760       0.005130       0.019270      -0.016390       0.025813       0.013202      -0.003931      -0.014356       0.029783      -0.038790      -0.025955      -0.002441       0.028397             10.444034       8.935426       1.145832      -2.735050       6.251579       2.624909      16.145097           0.004616
          285              C      -0.174688       5.888857      19.277647       0.096147      35.133125 0.40226019E+03  0.92597357E+04                                 9.519140                            6.786290      -0.127970       1.974884                    0.999383      26.377608      74.626711       0.619763       0.429328      -1.057880       0.005048       0.005865      -0.013825       0.015844      -0.007660      -0.001705      -0.011599       0.025952       0.031829      -0.024264       0.009417       0.014847             12.173021      10.348862       1.424568      -5.166595       6.276465       1.720062      19.893735           0.001033
          286              C       1.083445       6.471298      19.011890      -0.201625      33.665672 0.46230957E+03  0.11039772E+05                                 9.080518                            7.185832       0.185205       2.024213                    0.999589      30.215375      87.611950       0.612388       0.418844      -1.062408      -0.019162       0.002202      -0.004302       0.019762       0.017986       0.024501       0.008312       0.009402       0.027232      -0.026514      -0.010185       0.036699             10.523991      10.385122       1.520100      -4.058207       6.245006       1.431486      14.941846           0.004444
          287              C       1.598720       6.336441      17.732165       0.093791      26.985450 0.33133599E+03  0.73246679E+04                                 7.996943                            6.184290       0.106899       2.049002                    0.999690      26.303299      74.864256       0.640095       0.432855      -1.047274      -0.044120      -0.014114      -0.034627       0.057834      -0.007418       0.013273      -0.019686      -0.001094      -0.116741      -0.046627       0.012172       0.034455              9.344968       9.184938       1.686051      -2.832230       5.949041       1.858473      12.900926           0.000478
          288              C       8.192706       0.148534       3.070522       0.113868      26.373252 0.32849322E+03  0.72524060E+04                                 7.938091                            6.208147       0.135084       2.076213                    0.999109      25.718294      73.356650       0.630553       0.439976      -1.042118       0.044850      -0.023794      -0.004075       0.050934       0.016116      -0.020317       0.001496      -0.044017      -0.075887      -0.040633       0.000298       0.040335              9.292844       9.634518      -2.158731       1.203664       5.237001      -0.482960      13.007014           0.001918
          289              C       7.727921       0.275580       1.778532      -0.205712      34.430538 0.47518632E+03  0.11461329E+05                                 9.281427                            7.335404       0.033744       1.977067                    0.999071      30.626783      90.168447       0.598025       0.424635      -1.055454       0.007354       0.001029       0.001130       0.007512      -0.023821       0.007058      -0.000760       0.035272      -0.049606      -0.022551      -0.016156       0.038707             10.906114       9.364920      -1.959234       0.763437       6.049539      -0.381586      17.303884           0.009991
          290              C       8.536764      -0.072318       0.711413       0.084645      36.324666 0.42125793E+03  0.98209419E+04                                 9.752103                            6.961792      -0.098815       1.980558                    0.999573      26.826211      76.668837       0.608942       0.431445      -1.055356       0.004193      -0.006087       0.013007       0.014961      -0.011829       0.001027      -0.002595       0.019052       0.025198      -0.019517       0.007375       0.012142             12.726173      10.100961      -2.130971       3.498406       6.161617      -1.423883      21.915940           0.012028
          291              C       9.785711      -0.533581       1.046676      -0.211657      34.335526 0.45008107E+03  0.10718993E+05                                 9.253404                            7.133545       0.005187       1.964112                    0.999502      30.598652      89.776118       0.606585       0.423986      -1.054921      -0.016729      -0.005234      -0.000121       0.017529      -0.009848      -0.030417       0.002559       0.007168       0.019880      -0.028657      -0.007086       0.035742             11.008947      10.600562      -2.074255       3.377077       5.801659      -0.935758      16.624621           0.007404
          292              C      10.140709      -0.656718       2.334578       0.071507      27.286139 0.33071732E+03  0.73052426E+04                                 8.002882                            6.144856       0.223204       2.081915                    0.999806      26.443827      75.156178       0.647635       0.428152      -1.050474      -0.055078       0.002640       0.028752       0.062187       0.000107      -0.001435      -0.001653       0.004331      -0.136696      -0.045636       0.020654       0.024982              9.446957       9.427263      -1.608768       2.025272       4.827550      -0.261791      14.086057           0.003209
          293              C      14.248179      15.678995       1.651786       0.055021      28.317529 0.34928344E+03  0.78068361E+04                                 8.165095                            6.283838       0.244833       2.078470                    0.999837      26.927664      76.515592       0.646407       0.423939      -1.055042       0.044496       0.010446       0.028121       0.053664      -0.006787       0.006090       0.002768       0.011395      -0.108445      -0.037003       0.009762       0.027241              9.519193      10.428596       0.038776      -1.934339       4.712839      -1.031038      13.416143          -0.000703
          294              C      14.775002      15.721997       0.380238      -0.212466      35.100607 0.46038156E+03  0.11006456E+05                                 9.361733                            7.189023       0.115237       1.998046                    0.999723      30.548134      89.267701       0.608588       0.420972      -1.058729       0.014822       0.006998       0.010663       0.019555      -0.007469       0.028264       0.003237       0.005601       0.047351      -0.028389      -0.007145       0.035534             11.024062      12.470492       0.163809      -3.849638       5.095185      -0.766085      15.506509           0.003829
          295              C      16.125562      15.702453       0.175809       0.101671      35.906455 0.40351095E+03  0.93016144E+04                                 9.686414                            6.817661      -0.169756       1.963786                    0.999404      26.356553      74.773814       0.615115       0.431963      -1.055595      -0.006516      -0.000329       0.008915       0.011047       0.014663      -0.001071       0.005654      -0.007345       0.014741      -0.018391       0.004092       0.014299             12.505881      11.561242      -0.130543      -4.852007       5.107089       0.089439      20.849313           0.003994
          296              C       0.276270      15.657496       1.328788      -0.187684      32.698114 0.43497747E+03  0.10247121E+05                                 8.933766                            6.986825       0.186557       2.031981                    0.999692      29.747877      86.141334       0.617798       0.420847      -1.059373      -0.004819       0.006612      -0.001417       0.008303       0.000834       0.002508       0.002657       0.039370      -0.063352      -0.021780      -0.008609       0.030390             10.324481       9.908571       0.213606      -1.651580       4.833183      -0.614699      16.231688           0.001442
          297              C      16.320552      15.600812       2.547184       0.086431      26.133780 0.32322543E+03  0.71000712E+04                                 7.801853                            6.087750       0.218736       2.087242                    0.999784      26.131528      74.099435       0.648499       0.429971      -1.049198      -0.051108       0.009106      -0.010872       0.053039      -0.000992       0.029509       0.012510      -0.029258      -0.063059      -0.044882       0.014512       0.030370              8.994702      10.253204       0.426813      -1.942198       4.540871      -0.830001      12.190032           0.002301
          298              C      11.743720       0.701647       6.957943      -0.132021      24.410644 0.40164373E+03  0.93641139E+04                                 7.555758                            6.803869      -0.368339       1.882795                    0.997602      29.340651      87.200061       0.607825       0.432217      -1.042335      -0.014033      -0.062679      -0.052958       0.083247      -0.024279      -0.018043      -0.020129      -0.029571       0.094224      -0.052085       0.010423       0.041662              8.211249       7.861744       2.095458      -0.798897       8.959596      -0.901766       7.812409           0.001904
          299              C      11.464151      -0.611779       7.621519      -0.124550      24.872316 0.39244080E+03  0.90777164E+04                                 7.617746                            6.701555      -0.189190       1.942602                    0.997823      28.849169      84.821827       0.617015       0.429149      -1.046375      -0.049824       0.038355      -0.048673       0.079515       0.032703      -0.011389      -0.000989       0.034130      -0.103433      -0.037096      -0.018206       0.055302              8.428070       9.595530       1.838481      -0.259242       8.646284      -1.198470       7.042396           0.001513
          300              C       9.931487      -2.542824       7.350446      -0.287651      28.324750 0.46413988E+03  0.11184382E+05                                 8.184423                            7.186506      -0.319652       1.875554                    0.997017      31.367426      93.807444       0.609151       0.417271      -1.054855       0.016696       0.073401      -0.004635       0.075418       0.006598      -0.019574       0.010260      -0.084521      -0.075447      -0.048462      -0.007874       0.056337              8.979449       9.463109       1.099105       1.319130       9.885134      -0.504836       7.590103           0.001459
          301              C       8.801599      -2.937631       6.411300       0.629668      21.535435 0.24721718E+03  0.51273945E+04                                 7.285182                            5.686910      -0.035879       2.057126                    0.999670      22.133122      62.926934       0.601981       0.490575      -1.005480      -0.030270      -0.007613      -0.028796       0.042467      -0.054662      -0.046379       0.053986       0.046929      -0.017248      -0.069913      -0.035492       0.105405              8.484524       8.881678       3.988178       1.586564       9.599246      -1.116974       6.972648           0.001841
          302              C       9.022395      -0.396785       8.050411      -0.294686      28.115045 0.46298473E+03  0.11168301E+05                                 8.179790                            7.209388      -0.370457       1.852882                    0.997714      31.839803      95.793296       0.603148       0.420980      -1.050761       0.059817      -0.036411      -0.052228       0.087359       0.014068      -0.026293       0.041530       0.014914      -0.082692      -0.065619       0.029638       0.035981              8.890355      10.807038      -2.240711      -0.128594       8.476243      -0.192079       7.387785           0.002025
          303              C       8.157106       0.531605       7.244961       0.634012      21.402270 0.24483194E+03  0.50569116E+04                                 7.151146                            5.594565      -0.117556       2.016494                    0.999568      22.296199      62.904326       0.618576       0.479398      -1.013034      -0.028893       0.018045      -0.030525       0.045741       0.044792       0.057712       0.039343      -0.074974      -0.103617      -0.085534      -0.018043       0.103577              8.247157      10.955446      -3.276678      -1.572708       6.268632      -0.751824       7.517393           0.001672
          304              C      11.363859       1.884125       4.864182      -0.291786      30.502507 0.45728970E+03  0.10988698E+05                                 8.602866                            7.109253      -0.338943       1.862678                    0.997910      31.668829      94.866474       0.614983       0.414465      -1.055649       0.030904      -0.060798       0.037947       0.078047      -0.063926       0.012718      -0.023382      -0.018364       0.074668      -0.077361       0.009436       0.067926              9.962131      10.329840       3.035600       0.568629      12.544406      -0.742752       7.012148           0.005376
          305              C      12.393872       2.992326       5.007282       0.609202      20.991364 0.24590633E+03  0.50825837E+04                                 7.121585                            5.610914      -0.109395       2.027459                    0.999429      22.222322      62.633529       0.617252       0.480097      -1.013080       0.023123       0.017745       0.015394       0.032962      -0.001941      -0.046468       0.026469       0.029199       0.236435      -0.061236      -0.039546       0.100781              8.307809       9.763827       3.158402       1.085550      10.673345      -0.284631       4.486255           0.002462
          306              C      12.834740      -0.080148       4.885851      -0.279593      29.110973 0.47190717E+03  0.11403118E+05                                 8.368204                            7.278909      -0.360057       1.869408                    0.996995      31.016966      92.471184       0.602049       0.421024      -1.053946      -0.064879       0.039983       0.034418       0.083622      -0.036128      -0.034174      -0.003586       0.065559       0.042739      -0.060353      -0.001142       0.061494              9.322636       9.381165      -1.124439      -1.201991      11.714765       1.034838       6.871979           0.005178
          307              C      12.726418      -1.594885       4.764829       0.617693      22.095487 0.24732738E+03  0.51336652E+04                                 7.348975                            5.653426      -0.019241       2.051783                    0.999710      22.499041      64.131319       0.608931       0.484599      -1.007895       0.011287      -0.038119       0.005016       0.040070       0.000867       0.013080      -0.014963      -0.003400       0.289491      -0.052237      -0.046928       0.099165              8.663268      11.624434      -1.790541      -1.058229       9.945492       0.584648       4.419878           0.001964
          308              C      13.240884       5.820480       7.805096       0.083351      28.510206 0.33011518E+03  0.72825893E+04                                 8.248145                            6.128681       0.198051       2.073081                    0.999802      26.368203      74.690927       0.650708       0.426678      -1.052251       0.009286      -0.050247       0.003161       0.051196       0.005896       0.030028      -0.015001       0.003357      -0.088852      -0.048602       0.017189       0.031413              9.865414       5.870267      -1.615972      -3.585559       9.323502       0.934030      14.402473           0.000164
          309              C      12.739075       5.984655       9.072555      -0.197979      34.376256 0.42941787E+03  0.10056750E+05                                 9.168167                            6.879006       0.197820       2.029813                    0.999778      29.656122      84.878787       0.632887       0.413240      -1.067063      -0.003499      -0.009258      -0.000238       0.009900      -0.022120      -0.001289       0.014673      -0.025386      -0.061894      -0.026819      -0.012030       0.038849             10.969519       6.392824      -1.490170      -4.093437       8.741671       1.194657      17.774061           0.002822
          310              C      12.784355       4.948767       9.975722       0.100007      37.236529 0.40100580E+03  0.91882935E+04                                 9.829203                            6.708141      -0.081740       1.986397                    0.999257      26.151182      72.894933       0.635239       0.420809      -1.067285       0.003663       0.001376      -0.015380       0.015870      -0.013026       0.000783      -0.001120       0.012011       0.027673      -0.018966       0.008195       0.010770             13.465601       7.419111      -2.314696      -5.894937       9.958130       3.716222      23.019563          -0.001241
          311              C      13.357133       3.756523       9.553372      -0.197712      34.750150 0.43681800E+03  0.10260009E+05                                 9.223145                            6.919085       0.281729       2.057505                    0.999793      29.593423      84.450546       0.634499       0.410987      -1.069964       0.004686       0.004110      -0.005758       0.008486       0.000266       0.004767      -0.020583      -0.031462       0.005609      -0.019401      -0.010652       0.030053             11.500541       6.779418      -2.321812      -4.380733      10.140249       3.859236      17.581956           0.003432
          312              C      13.834470       3.678347       8.246663       0.097398      27.278963 0.33548030E+03  0.74255383E+04                                 8.054491                            6.204427       0.141365       2.062690                    0.999764      26.063510      73.778301       0.643099       0.430296      -1.050781      -0.012997       0.048705      -0.018023       0.053534       0.002147       0.019289       0.011433       0.019724      -0.112024      -0.044638       0.009830       0.034808              9.654237       5.923694      -1.649071      -3.222042       9.120750       1.985108      13.918268          -0.000442
          313              C      10.887835       6.213321      12.980828       0.098374      26.625162 0.32908547E+03  0.72923090E+04                                 8.062229                            6.244377      -0.092822       1.994999                    0.998743      26.357925      76.119960       0.622084       0.444325      -1.036201       0.034826      -0.028517       0.014184       0.047194       0.025203       0.019864       0.009731       0.008715      -0.106377      -0.041721      -0.007085       0.048806              9.439152       7.486255      -2.933347      -2.352240       8.486474       0.845245      12.344727           0.000547
          314              C      11.328442       6.090191      11.683522      -0.188357      33.825941 0.44542912E+03  0.10571540E+05                                 9.210278                            7.100299       0.090017       2.004413                    0.998973      29.970642      87.533826       0.608052       0.424430      -1.055557      -0.000947       0.004103       0.008892       0.009838       0.000200       0.012841      -0.013255      -0.005166      -0.004842      -0.019110       0.000876       0.018234             11.136185       8.717232      -3.305700      -3.975446       8.649236       2.748359      16.042087          -0.001748
          315              C      12.246058       5.079715      11.366248       0.086250      37.510783 0.41701827E+03  0.96517753E+04                                 9.883095                            6.848409      -0.060313       1.990984                    0.999386      26.486121      74.265974       0.627478       0.421750      -1.066402      -0.000964      -0.001006       0.012541       0.012618      -0.006241      -0.005026       0.000782      -0.019278       0.020629      -0.015859       0.005796       0.010063             13.394623       8.657496      -2.999312      -5.318800       8.614093       3.158054      22.912279           0.002125
          316              C      12.687286       4.274458      12.412924      -0.186824      32.664161 0.43944196E+03  0.10372747E+05                                 8.927472                            7.028432       0.177454       2.028480                    0.999601      29.785983      86.173658       0.615555       0.421548      -1.059546       0.009917       0.015764      -0.000033       0.018624      -0.021753       0.005868       0.007895       0.008735      -0.053586      -0.025654      -0.005469       0.031123             10.251301       7.307749      -1.949495      -2.720072       7.415454       0.544371      16.030700          -0.000899
          317              C      12.175712       4.467950      13.662802       0.069881      26.875111 0.34447608E+03  0.76944282E+04                                 7.950740                            6.291446       0.088766       2.033046                    0.999708      26.944139      77.246163       0.636379       0.430897      -1.047798      -0.018752       0.046478      -0.002728       0.050193       0.003963       0.028874      -0.022400       0.007037      -0.093221      -0.051882       0.017637       0.034244              9.022400       7.116453      -1.972930      -2.740522       7.659048       0.066551      12.291700           0.000517
          318              C      10.878077      -2.742206      15.888216       0.081935      27.795170 0.32753020E+03  0.72284713E+04                                 8.152485                            6.133525       0.102020       2.041866                    0.999626      26.597159      75.939713       0.644334       0.430725      -1.047288      -0.043867      -0.001803      -0.026981       0.051532      -0.015596      -0.005461      -0.019387       0.071754       0.050425      -0.053286       0.022352       0.030934              9.739861       7.174561      -0.150209       1.751007      16.304105       1.019533       5.740916           0.007123
          319              C      10.920554      -1.377966      16.084467      -0.218810      36.773064 0.45251649E+03  0.10753288E+05                                 9.642236                            7.092698       0.157973       2.008521                    0.999745      30.458528      88.237115       0.618272       0.416888      -1.063151      -0.007725      -0.001835      -0.002839       0.008433       0.011669       0.032565       0.014697       0.021465      -0.034726      -0.034369      -0.010063       0.044432             11.847245       7.875900      -0.903148       1.836832      21.454878       1.087743       6.210956           0.026343
          320              C       9.912244      -0.592255      15.537007       0.088238      40.436176 0.40790187E+03  0.94017025E+04                                10.423303                            6.781754      -0.095781       1.979041                    0.999391      26.488791      74.454011       0.628486       0.422824      -1.064257      -0.002549      -0.022270      -0.005156       0.023001      -0.000930       0.019519       0.000912      -0.026239       0.021021      -0.027667       0.009645       0.018022             14.973738       8.275368       0.844059       2.000580      29.832775       2.472762       6.813073           0.035037
          321              C       8.909267      -1.248965      14.829274      -0.204169      36.915105 0.44565489E+03  0.10561146E+05                                 9.684376                            7.050440       0.114545       1.996178                    0.999737      30.381822      88.201505       0.617915       0.418278      -1.061132       0.012878       0.004451       0.010442       0.017167      -0.024667       0.030158      -0.018724       0.024077      -0.037563      -0.031767      -0.021187       0.052953             12.100695       8.347681       1.298786       2.146458      21.507434       2.031038       6.446972           0.014778
          322              C       8.944496      -2.601479      14.673908       0.056300      29.794389 0.35398595E+03  0.79539572E+04                                 8.534894                            6.381553       0.103689       2.035070                    0.999583      27.154563      77.860045       0.631845       0.431418      -1.048390       0.050145      -0.024117       0.026469       0.061618       0.009773       0.016191       0.007591       0.050336       0.037583      -0.033755      -0.000782       0.034537             10.349786       7.852396       0.059222       1.889100      17.246628       0.743731       5.950333           0.009894
          323              C      10.599832       2.882842      16.844943       0.035163      30.596717 0.37219426E+03  0.84635033E+04                                 8.651781                            6.508547       0.117765       2.024231                    0.999817      27.916402      80.364638       0.631097       0.426805      -1.051848      -0.038649       0.010027      -0.040789       0.057079       0.005074       0.017487       0.007273       0.043384       0.095202      -0.038578      -0.002939       0.041517             10.407860       5.318211       0.821350       1.732162      17.013362       1.888920       8.892006           0.021887
          324              C      10.537820       1.491238      16.746817      -0.202656      37.086601 0.45088930E+03  0.10730398E+05                                 9.767130                            7.120738       0.064990       1.979845                    0.999685      30.615769      89.448283       0.610308       0.421708      -1.057589      -0.014443       0.005965      -0.011420       0.019355      -0.026611       0.019159      -0.027298      -0.021720       0.056489      -0.038169      -0.014256       0.052425             12.190521       6.019778       1.592716       2.057215      21.586313       3.084874       8.965473           0.008897
          325              C       9.942006       0.867756      15.685422       0.084095      40.573717 0.40873213E+03  0.94249861E+04                                10.437305                            6.786907      -0.094170       1.980393                    0.999368      26.495277      74.472021       0.628533       0.422607      -1.064466       0.001051       0.025790      -0.000817       0.025824      -0.004110       0.020618      -0.001785      -0.016087      -0.041890      -0.029139       0.010175       0.018964             14.982361       6.407149       1.175067       1.971930      29.702834       2.470631       8.837099           0.048675
          326              C       9.371990       1.708193      14.690262      -0.204220      36.433312 0.45537545E+03  0.10842778E+05                                 9.606338                            7.142435       0.138750       2.005944                    0.999663      30.381677      88.221623       0.612323       0.420102      -1.060672       0.005587      -0.009504       0.017974       0.021085       0.008105       0.032013       0.017248      -0.005834       0.077482      -0.033259      -0.016038       0.049297             11.786691       6.139162       0.703876       1.943797      21.024898       0.078232       8.196014           0.021168
          327              C       9.466877       3.054844      14.821097       0.063202      28.285957 0.34003466E+03  0.75586709E+04                                 8.178157                            6.210295       0.096572       2.028744                    0.999804      26.990288      76.794766       0.647816       0.425336      -1.052867       0.023140       0.007332       0.051365       0.056812      -0.016037       0.009492      -0.023803       0.056430       0.084648      -0.052068       0.009489       0.042579              9.773481       5.687512       1.354335       1.854683      15.861994       0.930964       7.770937           0.009061
          328              C       8.241279      14.908917       3.444627       0.100587      26.382598 0.33924120E+03  0.75392399E+04                                 7.887903                            6.253440       0.092618       2.044525                    0.999656      26.296284      74.895899       0.637568       0.432275      -1.048253      -0.021675       0.047994      -0.003076       0.052752       0.014723       0.039877       0.007546      -0.023384      -0.067090      -0.052902       0.009817       0.043085              9.032099       8.639203      -1.111704      -2.346717       5.912405      -2.019848      12.544690          -0.000495
          329              C       8.861373      15.002736       2.166947      -0.198918      33.118335 0.43821941E+03  0.10333613E+05                                 8.985659                            6.979988       0.241439       2.045225                    0.999753      29.906981      86.396709       0.623012       0.416916      -1.062792      -0.003491       0.018759       0.017078       0.025608      -0.013706      -0.003488       0.015225       0.029790      -0.037077      -0.026852      -0.001657       0.028509             10.438821       8.928708      -1.144133      -2.732478       6.248586      -2.625292      16.139169           0.005723
          330              C       8.239849      15.661405       1.165245       0.097704      35.108143 0.40192777E+03  0.92507507E+04                                 9.518213                            6.785751      -0.129864       1.974461                    0.999360      26.362471      74.593767       0.619438       0.429615      -1.057637      -0.007753       0.008218       0.013242       0.017406       0.007205      -0.001957       0.012141       0.027124       0.028985      -0.024578       0.010277       0.014300             12.171397      10.347961      -1.423839      -5.166103       6.275932      -1.720562      19.890297           0.001146
          331              C       6.981716      16.243846       1.431002      -0.199866      33.610815 0.46130268E+03  0.11010555E+05                                 9.076460                            7.183128       0.172648       2.020951                    0.999592      30.178653      87.506485       0.611801       0.419443      -1.061948       0.014960       0.004701       0.002934       0.015953      -0.019278       0.026385      -0.009832       0.011191       0.023075      -0.027390      -0.012335       0.039724             10.518718      10.381344      -1.519296      -4.055322       6.242481      -1.431089      14.932330           0.004877
          332              C       6.466441      16.108982       2.710727       0.094551      26.980308 0.33124656E+03  0.73223084E+04                                 7.997331                            6.184718       0.116054       2.051694                    0.999758      26.297296      74.848939       0.639867       0.433032      -1.047152       0.045461      -0.014147       0.033828       0.058405       0.005436       0.014400       0.019385       0.000774      -0.117086      -0.047161       0.014245       0.032916              9.345167       9.184981      -1.686078      -2.830215       5.949640      -1.859993      12.900879           0.000694
          333              C      -0.127545       9.920995      17.372370       0.116215      26.358678 0.32826788E+03  0.72462896E+04                                 7.933798                            6.203860       0.144656       2.078887                    0.999151      25.711200      73.334000       0.631091       0.439670      -1.042285      -0.047550      -0.025276       0.004344       0.054025      -0.016388      -0.020421       0.000084      -0.041797      -0.073389      -0.039690       0.000105       0.039585              9.288355       9.628961       2.157931       1.198731       5.234144       0.481093      13.001961           0.001946
          334              C       0.337240      10.048034      18.664360      -0.206037      34.453576 0.47554788E+03  0.11472440E+05                                 9.285480                            7.337717       0.034617       1.977184                    0.999050      30.640840      90.224591       0.597978       0.424579      -1.055469      -0.006316       0.001267       0.000719       0.006482       0.024389       0.007548       0.001232       0.034669      -0.049684      -0.022703      -0.016450       0.039153             10.912177       9.367631       1.959880       0.763079       6.051822       0.381668      17.317080           0.010142
          335              C      16.170397       9.700130      19.731479       0.083827      36.367200 0.42176561E+03  0.98355379E+04                                 9.757667                            6.964619      -0.096478       1.981034                    0.999582      26.845403      76.729337       0.609010       0.431276      -1.055481      -0.004738      -0.005402      -0.012577       0.014485       0.009834       0.001236       0.002138       0.017535       0.025080      -0.017437       0.006700       0.010737             12.735318      10.105557       2.132033       3.500406       6.165019       1.425071      21.935376           0.012297
          336              C      14.921450       9.238869      19.396216      -0.210992      34.329862 0.44995230E+03  0.10715168E+05                                 9.252304                            7.132082       0.006032       1.964193                    0.999520      30.593566      89.758221       0.606703       0.423933      -1.054953       0.017395      -0.004587      -0.001049       0.018020       0.006666      -0.030235      -0.002660       0.007632       0.024431      -0.027160      -0.008254       0.035414             11.008482      10.598762       2.074104       3.377793       5.800860       0.936448      16.625823           0.007509
          337              C      14.566452       9.115739      18.108314       0.073825      27.270480 0.33041983E+03  0.72974859E+04                                 8.000982                            6.142488       0.227987       2.083209                    0.999806      26.438556      75.150446       0.647657       0.428207      -1.050375       0.052059      -0.001172      -0.031221       0.060715       0.000546      -0.001297       0.002690       0.006998      -0.137346      -0.045917       0.019468       0.026449              9.445333       9.427943       1.609804       2.025767       4.826540       0.262806      14.081517           0.003259
          338              C      10.458982       5.906448      18.791106       0.053694      28.345007 0.34977722E+03  0.78203068E+04                                 8.169305                            6.287486       0.246138       2.078833                    0.999856      26.942045      76.557911       0.646368       0.423832      -1.055153      -0.044660       0.012198      -0.029639       0.054970       0.006323       0.008070      -0.004369       0.010296      -0.108617      -0.037813       0.011066       0.026747              9.523856      10.432235      -0.038462      -1.933487       4.714842       1.031428      13.424492           0.002163
          339              C       9.932159       5.949444      20.062654      -0.210293      35.029390 0.45930436E+03  0.10973981E+05                                 9.348014                            7.179597       0.118408       1.999170                    0.999745      30.513643      89.131841       0.609132       0.420853      -1.058832      -0.014964       0.006381      -0.010601       0.019417       0.008150       0.028440      -0.002611       0.007018       0.052446      -0.028637      -0.008233       0.036870             11.006330      12.449569      -0.162839      -3.837909       5.087963       0.764304      15.481459           0.000566
          340              C       8.581599       5.929898      20.267083       0.102517      35.918046 0.40369468E+03  0.93073169E+04                                 9.691247                            6.820910      -0.176420       1.961720                    0.999413      26.359372      74.798419       0.614712       0.432178      -1.055418       0.005895       0.000564      -0.011382       0.012831      -0.014773      -0.000550      -0.006475      -0.006181       0.016655      -0.018731       0.003889       0.014842             12.512633      11.565580       0.130873      -4.857554       5.109462      -0.089914      20.862858           0.008170
          341              C       7.788891       5.884948      19.114104      -0.187902      32.636743 0.43396275E+03  0.10216317E+05                                 8.920293                            6.976942       0.190042       2.033394                    0.999651      29.712805      85.985114       0.618522       0.420638      -1.059601       0.006905       0.005413      -0.001697       0.008936      -0.001647       0.001330      -0.003790       0.038804      -0.063443      -0.022234      -0.007855       0.030089             10.308198       9.893853      -0.213392      -1.650568       4.827046       0.613448      16.203695           0.000664
          342              C       8.386609       5.828271      17.895708       0.080818      26.298045 0.32579411E+03  0.71717793E+04                                 7.840667                            6.117957       0.205398       2.082298                    0.999795      26.234213      74.507580       0.645835       0.430825      -1.048516       0.049766       0.009029       0.012019       0.051987       0.001829       0.029998      -0.011882      -0.031070      -0.071320      -0.046906       0.015737       0.031169              9.041083      10.307967      -0.431218      -1.966340       4.563800       0.835267      12.251483           0.002555
          343              C      12.963441      10.474129      13.484949      -0.128288      24.355674 0.40052142E+03  0.93322464E+04                                 7.546919                            6.796015      -0.374606       1.881496                    0.997657      29.299067      87.075136       0.607899       0.432428      -1.042115       0.016914      -0.064762       0.052675       0.085175       0.025277      -0.019300       0.020488      -0.031258       0.096564      -0.054246       0.011456       0.042791              8.200995       7.853799      -2.089494      -0.797612       8.946757       0.896899       7.802430           0.001857
          344              C      13.243010       9.160707      12.821373      -0.126120      24.918475 0.39343918E+03  0.91069539E+04                                 7.631014                            6.714168      -0.196443       1.939960                    0.997978      28.881787      84.957384       0.615846       0.429673      -1.046014       0.049901       0.032891       0.048319       0.076855      -0.032117      -0.011623      -0.001362       0.035888      -0.105399      -0.038636      -0.016691       0.055327              8.442848       9.614166      -1.845451      -0.258563       8.662710       1.202164       7.051669           0.001465
          345              C      14.775674       7.229660      13.092446      -0.291245      28.373281 0.46512002E+03  0.11211989E+05                                 8.186445                            7.188016      -0.309611       1.878086                    0.997018      31.396460      93.858356       0.609964       0.416566      -1.055482      -0.016909       0.075595       0.004379       0.077586      -0.007700      -0.018388      -0.010965      -0.083453      -0.075028      -0.047304      -0.008746       0.056050              8.981941       9.464246      -1.099369       1.319441       9.887796       0.505901       7.593782           0.001448
          346              C      15.905562       6.834849      14.031592       0.632811      21.464393 0.24624911E+03  0.51029970E+04                                 7.274800                            5.679652      -0.043893       2.055378                    0.999628      22.090362      62.806453       0.601666       0.491247      -1.005001       0.030734      -0.009712       0.027751       0.042533       0.052622      -0.048189      -0.052633       0.048286      -0.017765      -0.068136      -0.036563       0.104699              8.471697       8.866779      -3.979110       1.584211       9.583630       1.116347       6.964683           0.001837
          347              C      15.684766       9.375703      12.392481      -0.295774      28.147023 0.46367447E+03  0.11189442E+05                                 8.186502                            7.215257      -0.365612       1.854144                    0.997763      31.863689      95.893968       0.602822       0.421038      -1.050693      -0.064255      -0.038519       0.051690       0.091018      -0.015092      -0.025865      -0.041814       0.014942      -0.080447      -0.065662       0.030247       0.035414              8.897648      10.815361       2.243701      -0.126453       8.482198       0.190444       7.395385           0.002032
          348              C      -0.091945      10.304088      13.197931       0.635618      21.396707 0.24476284E+03  0.50549735E+04                                 7.148498                            5.592739      -0.117804       2.016626                    0.999617      22.292533      62.884553       0.618868       0.479220      -1.013159       0.028662       0.017400       0.032101       0.046419      -0.046559       0.058387      -0.036342      -0.076287      -0.106304      -0.086904      -0.016797       0.103701              8.243700      10.950446       3.274312      -1.570742       6.264888       0.751902       7.515767           0.001702
          349              C      13.343302      11.656596      15.578710      -0.291536      30.501498 0.45730574E+03  0.10988978E+05                                 8.605317                            7.111675      -0.346598       1.860936                    0.997855      31.654508      94.817441       0.614592       0.414733      -1.055497      -0.031515      -0.061644      -0.038435       0.079186       0.065093       0.013512       0.024514      -0.018795       0.080128      -0.079461       0.009591       0.069870              9.964838      10.330188      -3.036087       0.568435      12.552889       0.744332       7.011436           0.004975
          350              C      12.313289      -6.780202      15.435610       0.614466      20.924050 0.24497247E+03  0.50590227E+04                                 7.111908                            5.604104      -0.104539       2.029486                    0.999436      22.173726      62.492656       0.616922       0.480758      -1.012620      -0.020789       0.021418      -0.013524       0.032769       0.002328      -0.046471      -0.025803       0.026380       0.230778      -0.058931      -0.040092       0.099023              8.295514       9.748984      -3.150701       1.084183      10.656559       0.285151       4.481000           0.002471
          351              C      11.872421       9.692324      15.557041      -0.285268      29.284981 0.47541815E+03  0.11509575E+05                                 8.405115                            7.309531      -0.370894       1.865190                    0.996948      31.128315      92.898613       0.600327       0.421439      -1.053659       0.064433       0.037798      -0.035024       0.082504       0.039817      -0.034017       0.003298       0.065133       0.038103      -0.062381      -0.000691       0.063072              9.365998       9.426285       1.135976      -1.211561      11.779034      -1.045802       6.892676          -0.000102
          352              C      11.980743       8.177586      15.678063       0.619734      22.075123 0.24703002E+03  0.51257310E+04                                 7.342798                            5.648603      -0.013689       2.053607                    0.999637      22.486147      64.074565       0.609447       0.484355      -1.008065      -0.009767      -0.035362      -0.005057       0.037033      -0.000812       0.014367       0.015855       0.001288       0.291451      -0.052569      -0.047640       0.100210              8.655795      11.614056       1.790541      -1.056253       9.936387      -0.584816       4.416941           0.000664
          353              N       5.465932      14.863953       7.390923      -0.189197      36.134321 0.50185522E+03  0.12048812E+05                                 9.282101                            7.336743      -0.118829       1.992220                    0.999209      27.499472      76.095514       0.634280       0.402216      -1.089588      -0.049059      -0.004726       0.119895       0.129630       0.004197       0.027459      -0.001376      -0.019254      -0.186864      -0.070541       0.028634       0.041907             11.074586       6.900428       2.136790      -3.524230      11.951769      -1.791774      14.371560           0.040351
          354              N       2.967374      -5.427684      13.954318      -0.212303      36.435719 0.53377373E+03  0.13030356E+05                                 9.335588                            7.573920      -0.194964       1.958574                    0.998843      28.236461      79.108110       0.622575       0.403010      -1.087701       0.051030       0.002972      -0.121392       0.131715       0.018506       0.017957       0.007333      -0.027840      -0.162552      -0.058745       0.006434       0.052311             10.676493       8.269328       2.479089      -2.707378      10.427929       0.193110      13.332222          -0.022027
          355              N       1.616921       3.353881      15.214009      -0.243512      38.762975 0.56207944E+03  0.13905961E+05                                 9.742292                            7.782155      -0.323266       1.910348                    0.998342      28.923306      81.694879       0.612730       0.404048      -1.086516      -0.003038      -0.143598       0.013144       0.144230       0.002610       0.021088       0.003414       0.102997       0.055624      -0.060946       0.006238       0.054708             11.521820       9.202092       0.281014       1.796761      17.863639      -0.447134       7.499730           0.069882
          356              N       1.762045      -3.654958      15.851827      -0.257684      40.316709 0.57661232E+03  0.14324007E+05                                 9.918416                            7.810015      -0.132083       1.957359                    0.999348      29.277233      82.246569       0.621548       0.396690      -1.094022      -0.002271       0.152320      -0.014981       0.153072      -0.016665       0.020556       0.018697       0.059834       0.131432      -0.061450       0.007224       0.054226             11.835327       6.659446      -1.928003       1.939994      17.854424      -1.356754      10.992112           0.027749
          357              N      15.382757       4.100531       3.678903      -0.190200      35.124048 0.50830937E+03  0.12261445E+05                                 9.107854                            7.395044      -0.180458       1.966379                    0.999288      27.818372      77.543829       0.629373       0.403445      -1.087103       0.058673      -0.034022      -0.113228       0.131987       0.011288       0.037417      -0.005683      -0.009550      -0.141867      -0.065189       0.024080       0.041109             10.550095      10.647378       1.816941      -2.100032       7.626358       2.777160      13.376550           0.043842
          358              N       7.008972      10.116446      17.072268      -0.189095      35.084144 0.49151328E+03  0.11734636E+05                                 9.046758                            7.245214      -0.022558       2.033085                    0.998727      27.125488      74.754824       0.640580       0.400496      -1.091184       0.051429       0.006061       0.117103       0.128042      -0.014030      -0.045410       0.007394       0.008386      -0.123565      -0.064329       0.009805       0.054524             10.647670      11.313004      -2.091307       1.513798       5.830150      -0.626095      14.799856           0.052983
          359              N       1.372819      -5.847912      17.697820      -0.201973      37.687670 0.52280904E+03  0.12679665E+05                                 9.545179                            7.481449      -0.206123       1.961222                    0.998608      27.825595      77.364299       0.629045       0.401476      -1.090196      -0.054103      -0.016633       0.116983       0.129957      -0.004967       0.035401       0.007347       0.005549      -0.111306      -0.054874       0.016777       0.038096             11.416491      12.603719       0.467867      -2.842228       6.312832      -1.660643      15.332921          -0.012612
          360              N       6.270409      10.859167      13.188527      -0.027801      27.845493 0.42069944E+03  0.96914735E+04                                 8.218948                            7.045661      -0.367730       1.930615                    0.996871      25.593438      70.003753       0.600877       0.442489      -1.060957      -0.002452       0.038097      -0.123837       0.129587       0.005882      -0.023204       0.042123      -0.001990      -0.333818      -0.124446       0.057824       0.066622              9.387169      11.692134       1.618607      -0.680867      10.171696       0.246237       6.297677           0.071772
          361              N       4.761924       9.203700      14.974827      -0.041802      26.651076 0.42183957E+03  0.97466819E+04                                 8.184193                            7.251458      -0.472806       1.891046                    0.996597      26.128636      72.113133       0.567103       0.467449      -1.044100      -0.139279      -0.092528      -0.027321       0.169430      -0.098267      -0.041206      -0.032754      -0.085271       0.166446      -0.148346       0.067205       0.081141              9.071592       8.540491      -0.647926      -1.167203      10.188256      -0.859381       8.486028           0.052426
          362              N       2.599229       5.091437      13.051969      -0.189168      36.157666 0.50223062E+03  0.12060421E+05                                 9.285457                            7.338912      -0.108012       1.994923                    0.999242      27.516510      76.157916       0.634242       0.402153      -1.089600       0.045990      -0.003035      -0.121949       0.130368      -0.003412       0.028713       0.001631      -0.021736      -0.181708      -0.069870       0.028082       0.041788             11.079706       6.903270      -2.137591      -3.526958      11.953990       1.796071      14.381858           0.040413
          363              N       5.097787       4.344836       6.488574      -0.213073      36.485829 0.53461667E+03  0.13056850E+05                                 9.346017                            7.581213      -0.201605       1.956329                    0.998814      28.261001      79.209989       0.622077       0.403150      -1.087543      -0.049470       0.002167       0.120668       0.130433      -0.019065       0.019650      -0.008818      -0.028118      -0.168231      -0.061353       0.007004       0.054349             10.689795       8.278855      -2.482059      -2.712311      10.439015      -0.192377      13.351515          -0.022015
          364              N       6.448240      13.126408       5.228883      -0.246445      38.871956 0.56397159E+03  0.13965761E+05                                 9.763169                            7.797420      -0.328690       1.908057                    0.998339      28.975731      81.905166       0.611819       0.404274      -1.086266       0.005737      -0.141143      -0.011632       0.141738      -0.004033       0.020321      -0.004885       0.103994       0.060488      -0.062448       0.008053       0.054395             11.548941       9.220263      -0.285191       1.799651      17.912503       0.445926       7.514059           0.069834
          365              N       6.303116       6.117573       4.591065      -0.256880      40.281673 0.57606242E+03  0.14306973E+05                                 9.913932                            7.807144      -0.135106       1.956668                    0.999374      29.259028      82.186478       0.621558       0.396777      -1.093959       0.000440       0.152638       0.016374       0.153514       0.015343       0.020540      -0.018257       0.058997       0.134722      -0.060707       0.005670       0.055037             11.829933       6.656514       1.927731       1.937402      17.849270       1.356241      10.984016           0.027723
          366              N       9.324404      -5.672004      16.763989      -0.189680      35.100553 0.50786750E+03  0.12248011E+05                                 9.103898                            7.391894      -0.176670       1.967506                    0.999308      27.805625      77.497209       0.629504       0.403452      -1.087108      -0.058977      -0.033073       0.112499       0.131256      -0.012639       0.037851       0.005917      -0.007827      -0.147044      -0.066798       0.023494       0.043304             10.544756      10.643900      -1.818384      -2.094867       7.623364      -2.776656      13.367004           0.043855
          367              N       1.056189       0.343983       3.370624      -0.191899      35.150154 0.49261305E+03  0.11768036E+05                                 9.059179                            7.253968      -0.023920       2.032253                    0.998718      27.159460      74.883033       0.640076       0.400568      -1.091082      -0.050658       0.005216      -0.116550       0.127190       0.010988      -0.045741      -0.006860       0.007425      -0.119080      -0.063689       0.011516       0.052174             10.663773      11.329083       2.095205       1.515999       5.837569       0.628064      14.824668           0.053264
          368              N       6.692342       3.924629       2.745072      -0.200347      37.610020 0.52144180E+03  0.12637675E+05                                 9.529546                            7.469319      -0.209473       1.960885                    0.998602      27.795173      77.241674       0.629879       0.401225      -1.090414       0.056252      -0.014748      -0.115857       0.129633       0.005263       0.036807      -0.007913       0.007844      -0.117687      -0.057422       0.016810       0.040612             11.396899      12.583197      -0.466637      -2.836170       6.302591       1.656644      15.304908          -0.012602
          369              N       1.794752       1.086682       7.254365      -0.028408      27.825163 0.42032301E+03  0.96773867E+04                                 8.201278                            7.031407      -0.352782       1.935793                    0.996874      25.557430      69.809140       0.603113       0.441095      -1.062150       0.001598       0.037817       0.123597       0.129263      -0.006866      -0.023611      -0.044328      -0.003022      -0.340064      -0.127437       0.058360       0.069077              9.365760      11.661790      -1.613284      -0.679308      10.150432      -0.246609       6.285058           0.071830
          370              N       3.303237      -0.568774       5.468065      -0.040371      26.594594 0.42069137E+03  0.97148665E+04                                 8.178323                            7.245979      -0.477426       1.890239                    0.996641      26.097484      72.039896       0.566723       0.468017      -1.043639       0.138950      -0.090001       0.025110       0.167445       0.098359      -0.041679       0.033308      -0.083222       0.165890      -0.148323       0.067381       0.080942              9.064737       8.532286       0.649484      -1.165139      10.181224       0.856443       8.480700           0.052460
          371              N      10.920229      -5.091508      13.051969      -0.189216      36.135615 0.50187009E+03  0.12049293E+05                                 9.282408                            7.336898      -0.118873       1.992199                    0.999209      27.500070      76.098273       0.634265       0.402221      -1.089581       0.048941       0.004774      -0.119934       0.129623       0.004190       0.027363      -0.001340      -0.019195      -0.186981      -0.070518       0.028620       0.041898             11.075151       6.900769       2.136896      -3.524673      11.952169      -1.792120      14.372517           0.043574
          372              N      13.418787      15.200129       6.488574      -0.212850      36.458014 0.53416494E+03  0.13042702E+05                                 9.340154                            7.577284      -0.197420       1.957640                    0.998838      28.248714      79.158995       0.622344       0.403072      -1.087625      -0.051025      -0.003119       0.121560       0.131871       0.018479       0.017922       0.007458      -0.027916      -0.162856      -0.058831       0.006450       0.052382             10.682449       8.273191       2.479245      -2.710408      10.432095       0.192711      13.342060           0.026668
          373              N      14.769240       6.418564       5.228883      -0.243885      38.778622 0.56231619E+03  0.13913701E+05                                 9.745720                            7.784307      -0.323768       1.910118                    0.998338      28.931812      81.732439       0.612567       0.404102      -1.086447       0.002830       0.143691      -0.013034       0.144309       0.002787       0.021171       0.003224       0.102904       0.055333      -0.060843       0.006082       0.054761             11.526676       9.205256       0.281698       1.797474      17.872653      -0.447300       7.502120           0.067258
          374              N      14.624116      13.427403       4.591065      -0.256878      40.286439 0.57608508E+03  0.14307545E+05                                 9.913860                            7.806670      -0.131371       1.957772                    0.999350      29.262129      82.192746       0.621658       0.396713      -1.094013       0.005812      -0.151786       0.013210       0.152471      -0.013839       0.020554       0.017213       0.059198       0.130828      -0.059053       0.005087       0.053966             11.829617       6.656690      -1.926840       1.939548      17.844285      -1.356292      10.987876           0.065335
          375              N       1.003404       5.671914      16.763989      -0.190299      35.128302 0.50837091E+03  0.12263385E+05                                 9.108717                            7.395548      -0.180596       1.966307                    0.999288      27.820846      77.553915       0.629340       0.403452      -1.087091      -0.058688       0.034047       0.113217       0.131990       0.011319       0.037371      -0.005630      -0.009487      -0.141718      -0.065107       0.023983       0.041123             10.551298      10.648663       1.817237      -2.100678       7.626663       2.777105      13.378569           0.042989
          376              N       9.377189      -0.344001       3.370624      -0.189137      35.085496 0.49153232E+03  0.11735209E+05                                 9.046963                            7.245306      -0.022469       2.033101                    0.998727      27.126213      74.757314       0.640582       0.400491      -1.091187      -0.051453      -0.006055      -0.117134       0.128080      -0.014011      -0.045431       0.007400       0.008340      -0.123685      -0.064378       0.009853       0.054525             10.647961      11.313149      -2.091318       1.513590       5.830252      -0.626013      14.800482           0.052799
          377              N      15.013342      15.620357       2.745072      -0.201888      37.688350 0.52279643E+03  0.12679302E+05                                 9.545245                            7.481237      -0.204318       1.961754                    0.998615      27.826138      77.366018       0.629068       0.401463      -1.090203       0.053979       0.016882      -0.116889       0.129853      -0.004919       0.035290       0.007473       0.006022      -0.110680      -0.054627       0.016482       0.038145             11.416952      12.603991       0.467888      -2.842564       6.312803      -1.660834      15.334061           0.024252
          378              N      10.115752      -1.086722       7.254365      -0.028007      27.848582 0.42075649E+03  0.96932143E+04                                 8.219882                            7.046412      -0.367918       1.930522                    0.996872      25.596557      70.016131       0.600804       0.442524      -1.060925       0.002454      -0.038107       0.123867       0.129620       0.005887      -0.023222       0.042154      -0.001973      -0.334033      -0.124530       0.057872       0.066658              9.388302      11.693537       1.618802      -0.680974      10.172887       0.246219       6.298483           0.071469
          379              N      11.624237       0.568745       5.468065      -0.041808      26.651965 0.42185904E+03  0.97471740E+04                                 8.184071                            7.251382      -0.472559       1.891113                    0.996597      26.128790      72.112016       0.567139       0.467418      -1.044125       0.139131       0.092362       0.027261       0.169208      -0.098268      -0.041199      -0.032701      -0.085561       0.166620      -0.148407       0.067241       0.081166              9.071454       8.540117      -0.647711      -1.167037      10.188313      -0.859516       8.485931           0.054032
          380              N      13.786932       4.681008       7.390923      -0.189087      36.154315 0.50217907E+03  0.12058860E+05                                 9.284896                            7.338544      -0.107748       1.995033                    0.999242      27.514857      76.152047       0.634258       0.402154      -1.089600      -0.045972       0.003049       0.121918       0.130333      -0.003404       0.028715       0.001618      -0.021735      -0.181673      -0.069860       0.028080       0.041780             11.078823       6.902671      -2.137326      -3.526390      11.953735       1.795387      14.380063           0.040445
          381              N      11.288374       5.427609      13.954318      -0.213067      36.485643 0.53461428E+03  0.13056766E+05                                 9.345947                            7.581174      -0.201620       1.956328                    0.998813      28.260917      79.209470       0.622082       0.403147      -1.087546       0.049473      -0.002170      -0.120678       0.130443      -0.019061       0.019654      -0.008819      -0.028125      -0.168257      -0.061363       0.007011       0.054352             10.689713       8.278713      -2.481921      -2.712302      10.438871      -0.192412      13.351553          -0.021966
          382              N       9.937921      -3.353963      15.214009      -0.246435      38.871461 0.56396314E+03  0.13965526E+05                                 9.763135                            7.797397      -0.328675       1.908067                    0.998338      28.975601      81.905225       0.611814       0.404278      -1.086262      -0.005728       0.141140       0.011630       0.141734      -0.004036       0.020320      -0.004891       0.103978       0.060471      -0.062438       0.008049       0.054388             11.548871       9.220296      -0.285484       1.799603      17.912230       0.445730       7.514087           0.069883
          383              N      10.083045       3.654872      15.851827      -0.256892      40.282585 0.57607485E+03  0.14307353E+05                                 9.914054                            7.807201      -0.135161       1.956646                    0.999373      29.259423      82.187692       0.621559       0.396774      -1.093961      -0.000442      -0.152650      -0.016373       0.153526       0.015342       0.020543      -0.018254       0.058997       0.134749      -0.060710       0.005664       0.055046             11.830169       6.656592       1.927805       1.937469      17.849687       1.356272      10.984228           0.027783
          384              N       7.061757      15.444449       3.678903      -0.189659      35.099705 0.50785913E+03  0.12247734E+05                                 9.103668                            7.391798      -0.176647       1.967515                    0.999308      27.805266      77.495468       0.629514       0.403449      -1.087113       0.058979       0.033078      -0.112495       0.131255      -0.012638       0.037852       0.005910      -0.007824      -0.147071      -0.066804       0.023494       0.043310             10.544418      10.643369      -1.818116      -2.094827       7.623169      -2.776583      13.366717           0.043763
          385              N      15.329972       9.428462      17.072268      -0.191892      35.149139 0.49259504E+03  0.11767472E+05                                 9.058940                            7.253776      -0.023770       2.032308                    0.998719      27.158894      74.880507       0.640094       0.400562      -1.091089       0.050659      -0.005240       0.116551       0.127193       0.010988      -0.045743      -0.006857       0.007401      -0.119098      -0.063697       0.011529       0.052168             10.663488      11.328971       2.095210       1.515805       5.837380       0.627866      14.824114           0.053231
          386              N       9.693819       5.847816      17.697820      -0.200342      37.609975 0.52143972E+03  0.12637610E+05                                 9.529523                            7.469285      -0.209481       1.960885                    0.998602      27.795168      77.241582       0.629883       0.401222      -1.090416      -0.056255       0.014747       0.115867       0.129643       0.005264       0.036809      -0.007914       0.007840      -0.117715      -0.057431       0.016816       0.040615             11.396882      12.583240      -0.466648      -2.836090       6.302594       1.656636      15.304812          -0.012657
          387              N      14.591409       8.685763      13.188527      -0.028403      27.824779 0.42031815E+03  0.96772465E+04                                 8.201195                            7.031376      -0.352775       1.935795                    0.996874      25.557368      69.808861       0.603113       0.441097      -1.062150      -0.001600      -0.037817      -0.123604       0.129270      -0.006866      -0.023612      -0.044326      -0.003027      -0.340063      -0.127436       0.058358       0.069078              9.365585      11.661521      -1.613055      -0.679394      10.150137      -0.246709       6.285098           0.071843
          388              N      13.082924      10.341219      14.974827      -0.040372      26.594529 0.42069187E+03  0.97148838E+04                                 8.178313                            7.245991      -0.477442       1.890234                    0.996641      26.097534      72.040129       0.566722       0.468018      -1.043639      -0.138951       0.090004      -0.025111       0.167448       0.098359      -0.041679       0.033307      -0.083224       0.165889      -0.148323       0.067381       0.080942              9.064689       8.532302       0.649478      -1.165172      10.181035       0.856386       8.480730           0.052466
          389              O       7.825486      11.928273      14.993226      -0.516747      33.648876 0.57052493E+03  0.13904052E+05                                 8.222518                            7.408698       0.408198       2.192443                    0.996976      27.143454      71.565397       0.696625       0.360778      -1.138912      -0.007292      -0.005318      -0.009724       0.013267      -0.023023      -0.037196      -0.030165      -0.043328      -0.010979      -0.065270       0.022251       0.043018              9.052518       7.677000       2.066140       0.550787       9.941605      -3.091336       9.538950           0.048433
          390              O       8.197743      -5.754085      13.838202      -0.599294      39.668775 0.57253884E+03  0.13977688E+05                                 9.253930                            7.397068       0.450160       2.175007                    0.997657      28.523238      75.485461       0.700052       0.358381      -1.139811       0.021678      -0.030155       0.039763       0.054409       0.032101      -0.042623       0.033537      -0.003432      -0.193153      -0.095171       0.030536       0.064635             10.980500      12.160996       6.739302      -0.251163      13.889437      -1.086366       6.891068           0.012200
          391              O       7.875185       8.890982      14.346413      -0.613695      34.045416 0.58197528E+03  0.14262315E+05                                 8.244476                            7.461185       0.457861       2.178570                    0.997193      28.585769      75.726964       0.696752       0.358709      -1.139865       0.029164       0.017674      -0.006064       0.034637       0.048887      -0.031549       0.029118      -0.010940       0.139970      -0.086374       0.025853       0.060521              8.843774       9.131098      -0.745148      -2.720836       6.349647      -0.783161      11.050579           0.001456
          392              O       9.307349       8.924213      12.674593      -0.630309      36.839780 0.51022164E+03  0.12082007E+05                                 8.718449                            6.884790       0.898936       2.311727                    0.998619      28.439953      73.714921       0.742458       0.348380      -1.149858      -0.012853      -0.015166       0.084360       0.086671      -0.012968      -0.007116       0.071546       0.035163      -0.310964      -0.134078       0.052130       0.081948             10.457332      16.375879      -4.847171      -3.149733       8.135429       1.408771       6.860689           0.003060
          393              O       2.835999       7.081113      15.010398      -0.546126      36.950788 0.61393687E+03  0.15265300E+05                                 8.895959                            7.741866       0.099348       2.085766                    0.995158      27.871561      74.647454       0.672861       0.366099      -1.132786       0.002549      -0.030437       0.010988       0.032460       0.009767       0.016312       0.008745       0.082132      -0.017717      -0.040726      -0.009746       0.050472             10.167657      13.733033       3.120393       1.343520       9.805801       0.608341       6.964136           0.043684
          394              O       4.304184       5.644554      15.779459      -0.618832      30.538405 0.49333555E+03  0.11593017E+05                                 7.554627                            6.743796       0.724458       2.244110                    0.999500      28.556334      73.915804       0.753970       0.345699      -1.151212      -0.018539       0.016426      -0.019953       0.031806      -0.020295      -0.043029      -0.011041      -0.149407       0.112282      -0.109393       0.048260       0.061133              7.968192       6.862247       0.043539       0.568685      11.700614      -0.969121       5.341716           0.002255
          395              O       4.786867      11.912635      15.641266      -0.613887      37.713747 0.64547646E+03  0.16273258E+05                                 8.932899                            7.953284       0.168592       2.073784                    0.996836      29.475942      79.836293       0.661101       0.367489      -1.130221       0.006503      -0.016487      -0.018663       0.025738       0.046549       0.000010      -0.036450       0.167409       0.149768      -0.127762       0.052536       0.075226             10.016254      15.869042       0.816490      -0.761545       7.627151      -0.316596       6.552568           0.000674
          396              O       2.559151      -7.599139      15.855507      -0.549752      45.036838 0.61586718E+03  0.15332290E+05                                10.174773                            7.734352       0.185944       2.103941                    0.996623      28.117855      75.465804       0.675451       0.364244      -1.133710       0.017250       0.024994      -0.022400       0.037737      -0.066377      -0.009127      -0.010189      -0.023567       0.022429      -0.073420       0.009674       0.063746             12.507949      15.833254      -6.533378      -2.643039      14.437812       0.999928       7.252781          -0.020299
          397              O       0.239675       2.155799       5.449666      -0.517243      33.705379 0.57174496E+03  0.13942218E+05                                 8.235079                            7.418950       0.401279       2.190302                    0.996791      27.158270      71.642730       0.695765       0.361005      -1.138652       0.005331      -0.005254       0.010157       0.012617       0.022475      -0.037275       0.029861      -0.043541      -0.008281      -0.064891       0.022066       0.042826              9.067666       7.690041      -2.072100       0.550892       9.958876       3.097642       9.554081           0.048520
          398              O      16.509418       4.018434       6.604690      -0.601543      39.754805 0.57408035E+03  0.14025130E+05                                 9.268382                            7.407930       0.447832       2.174224                    0.997564      28.550516      75.590838       0.699390       0.358470      -1.139709      -0.021082      -0.028121      -0.040319       0.053487      -0.032952      -0.043433      -0.032718      -0.001714      -0.191549      -0.095084       0.029643       0.065440             10.998695      12.181874      -6.751486      -0.251646      13.912291       1.089787       6.901921           0.012144
          399              O       0.189976      -0.881496       6.096479      -0.614091      34.037621 0.58181752E+03  0.14257466E+05                                 8.243536                            7.460416       0.453012       2.176939                    0.997185      28.581001      75.711444       0.696755       0.358732      -1.139848      -0.028356       0.019135       0.005101       0.034587      -0.047971      -0.031462      -0.029323      -0.012109       0.136222      -0.085207       0.025612       0.059595              8.842697       9.128321       0.744950      -2.719747       6.348681       0.782785      11.051090           0.001442
          400              O      15.399812      -0.848274       7.768299      -0.629822      36.848876 0.51038629E+03  0.12087082E+05                                 8.720575                            6.886673       0.894253       2.310574                    0.998633      28.440004      73.722658       0.742220       0.348459      -1.149775       0.014002      -0.015489      -0.082787       0.085379       0.013391      -0.005562      -0.070089       0.037472      -0.313243      -0.133785       0.051838       0.081947             10.459426      16.379790       4.847616      -3.149792       8.136226      -1.408813       6.862263           0.003256
          401              O       5.229162      16.853639       5.432494      -0.544820      36.843114 0.61174811E+03  0.15195832E+05                                 8.875891                            7.725570       0.109322       2.089455                    0.995204      27.827825      74.469922       0.673961       0.365864      -1.133078      -0.001324      -0.032044      -0.011014       0.033910      -0.011004       0.017151      -0.008692       0.080002      -0.022146      -0.039225      -0.011657       0.050882             10.142804      13.698706      -3.107946       1.341832       9.780225      -0.605399       6.949480           0.043597
          402              O       3.760977      15.417083       4.663433      -0.623657      30.639380 0.49543862E+03  0.11654996E+05                                 7.571901                            6.758515       0.721057       2.242475                    0.999490      28.603116      74.080346       0.753078       0.345736      -1.151165       0.017392       0.011748       0.018145       0.027744       0.019633      -0.042985       0.009282      -0.146742       0.115590      -0.108306       0.049870       0.058436              7.987196       6.880658      -0.046291       0.571134      11.728027       0.970881       5.352904           0.002247
          403              O       3.278294       2.140165       4.801626      -0.614666      37.744301 0.64617533E+03  0.16295337E+05                                 8.937500                            7.957600       0.170809       2.074121                    0.996838      29.490335      79.887037       0.660919       0.367490      -1.130216      -0.007717      -0.014793       0.019770       0.025870      -0.044153       0.000608       0.034896       0.168551       0.153135      -0.127173       0.053869       0.073304             10.021313      15.875735      -0.815963      -0.759953       7.632328       0.317119       6.555876           0.000667
          404              O       5.506010       2.173392       4.587385      -0.550414      45.020271 0.61557140E+03  0.15321021E+05                                10.165944                            7.727148       0.201096       2.108217                    0.996719      28.125519      75.443531       0.676559       0.363740      -1.134255      -0.016756       0.026378       0.021511       0.037938       0.064577      -0.008019       0.011659      -0.021548       0.024571      -0.071896       0.010256       0.061639             12.497327      15.820456       6.529259      -2.639633      14.424866      -0.999359       7.246658          -0.020306
          405              O       8.560675      -2.155828       5.449666      -0.516913      33.652229 0.57059489E+03  0.13906157E+05                                 8.222916                            7.409022       0.408472       2.192490                    0.996978      27.145431      71.571206       0.696629       0.360766      -1.138924       0.007308       0.005344       0.009736       0.013295      -0.023059      -0.037211      -0.030166      -0.043320      -0.010913      -0.065299       0.022284       0.043015              9.052987       7.677349       2.066341       0.550857       9.942165      -3.091474       9.539448           0.048322
          406              O       8.188418      15.526530       6.604690      -0.599440      39.671118 0.57258210E+03  0.13978970E+05                                 9.254081                            7.397182       0.450359       2.175026                    0.997659      28.525141      75.490423       0.700072       0.358365      -1.139827      -0.021656       0.030175      -0.039788       0.054430       0.032096      -0.042632       0.033553      -0.003415      -0.193248      -0.095205       0.030559       0.064646             10.980650      12.161188       6.739395      -0.251038      13.889642      -1.086349       6.891120           0.012116
          407              O       8.510976       0.881463       6.096479      -0.613570      34.043070 0.58192288E+03  0.14260724E+05                                 8.244167                            7.460902       0.457744       2.178559                    0.997193      28.584247      75.722378       0.696757       0.358714      -1.139860      -0.029134      -0.017718       0.006086       0.034637       0.048849      -0.031558       0.029120      -0.010907       0.139891      -0.086332       0.025826       0.060506              8.843436       9.130655      -0.745047      -2.720755       6.349406      -0.783177      11.050248           0.001663
          408              O       7.078812       0.848232       7.768299      -0.630342      36.844631 0.51030157E+03  0.12084412E+05                                 8.719335                            6.885431       0.898814       2.311669                    0.998619      28.441263      73.720663       0.742405       0.348391      -1.149846       0.012870       0.015147      -0.084347       0.086657      -0.012961      -0.007131       0.071554       0.035151      -0.310999      -0.134092       0.052139       0.081954             10.458470      16.377794      -4.847902      -3.150011       8.136342       1.408915       6.861274           0.003085
          409              O      13.550162       2.691332       5.432494      -0.546187      36.953005 0.61397905E+03  0.15266592E+05                                 8.896240                            7.742060       0.099587       2.085810                    0.995161      27.872785      74.651033       0.672863       0.366092      -1.132793      -0.002585       0.030450      -0.010972       0.032469       0.009747       0.016314       0.008730       0.082122      -0.017702      -0.040715      -0.009746       0.050461             10.168084      13.733520       3.120747       1.343589       9.806492       0.608399       6.964240           0.043725
          410              O      12.081977       4.127891       4.663433      -0.618777      30.539540 0.49335378E+03  0.11593578E+05                                 7.554983                            6.744057       0.724367       2.244103                    0.999499      28.555720      73.915158       0.753931       0.345713      -1.151198       0.018553      -0.016395       0.019956       0.031800      -0.020270      -0.043023      -0.011056      -0.149415       0.112285      -0.109388       0.048241       0.061147              7.968664       6.862497       0.043978       0.568703      11.701618      -0.969102       5.341878           0.002361
          411              O      11.599294      -2.140190       4.801626      -0.613629      37.702152 0.64523977E+03  0.16265756E+05                                 8.931050                            7.951812       0.168602       2.073858                    0.996837      29.471197      79.818983       0.661166       0.367487      -1.130225      -0.006622       0.016447       0.018725       0.025787       0.046653       0.000075      -0.036485       0.167470       0.149689      -0.127843       0.052578       0.075265             10.013996      15.864823       0.816344      -0.761203       7.625677      -0.316556       6.551488           0.001340
          412              O      13.827010      -2.173416       4.587385      -0.548995      45.004461 0.61535119E+03  0.15316215E+05                                10.170349                            7.731396       0.185451       2.104007                    0.996614      28.105788      75.425153       0.675544       0.364271      -1.133691      -0.017162      -0.024769       0.022477       0.037594      -0.065989      -0.009171      -0.010239      -0.024141       0.021645      -0.072998       0.009450       0.063548             12.502184      15.826023      -6.529969      -2.641678      14.430450       0.999241       7.250080           0.022009
          413              O      16.146486       7.616646      14.993226      -0.517201      33.703190 0.57170227E+03  0.13940899E+05                                 8.234688                            7.418662       0.401299       2.190331                    0.996790      27.157238      71.639008       0.695781       0.361004      -1.138654      -0.005322       0.005250      -0.010138       0.012597       0.022469      -0.037271       0.029857      -0.043540      -0.008262      -0.064882       0.022060       0.042822              9.067132       7.689582      -2.071773       0.550997       9.958017       3.097350       9.553797           0.048516
          414              O      -0.123257       5.754011      13.838202      -0.601574      39.755100 0.57409992E+03  0.14025739E+05                                 9.268361                            7.408047       0.447798       2.174200                    0.997564      28.551186      75.593168       0.699385       0.358469      -1.139709       0.021096       0.028164       0.040326       0.053520      -0.032958      -0.043428      -0.032721      -0.001668      -0.191503      -0.095073       0.029632       0.065441             10.998408      12.181762      -6.751015      -0.251597      13.911380       1.089807       6.902083           0.012145
          415              O      16.196185      10.653941      14.346413      -0.614073      34.038121 0.58182858E+03  0.14257831E+05                                 8.243698                            7.460549       0.452800       2.176878                    0.997183      28.580991      75.712111       0.696739       0.358738      -1.139841       0.028373      -0.019130      -0.005074       0.034594      -0.047972      -0.031454      -0.029307      -0.012120       0.136248      -0.085202       0.025610       0.059593              8.842865       9.128487       0.744985      -2.719723       6.348637       0.782822      11.051471           0.001450
          416              O       0.986349      10.620719      12.674593      -0.629872      36.853052 0.51045912E+03  0.12089271E+05                                 8.721305                            6.887252       0.894245       2.310556                    0.998633      28.441226      73.727889       0.742172       0.348467      -1.149764      -0.014017       0.015452       0.082817       0.085405       0.013384      -0.005538      -0.070077       0.037488      -0.313249      -0.133779       0.051847       0.081933             10.460288      16.381354       4.848037      -3.149929       8.136684      -1.408838       6.862827           0.003058
          417              O      11.156999      -7.081194      15.010398      -0.544861      36.844463 0.61177593E+03  0.15196699E+05                                 8.876113                            7.725744       0.109317       2.089443                    0.995204      27.828424      74.472005       0.673953       0.365864      -1.133078       0.001343       0.032054       0.010998       0.033915      -0.011007       0.017146      -0.008697       0.080003      -0.022127      -0.039231      -0.011647       0.050879             10.143105      13.699055      -3.108294       1.341810       9.780567      -0.605531       6.949693           0.043579
          418              O      12.625184      -5.644638      15.779459      -0.623636      30.633295 0.49531604E+03  0.11651327E+05                                 7.570622                            6.757452       0.721192       2.242530                    0.999491      28.601576      74.072523       0.753179       0.345712      -1.151190      -0.017371      -0.011735      -0.018168       0.027741       0.019666      -0.042980       0.009286      -0.146726       0.115512      -0.108295       0.049856       0.058439              7.985741       6.879387      -0.046201       0.570983      11.725725       0.970698       5.352111           0.002267
          419              O      13.107867       7.632280      15.641266      -0.614662      37.744357 0.64617728E+03  0.16295396E+05                                 8.937506                            7.957616       0.170791       2.074117                    0.996838      29.490271      79.886851       0.660918       0.367490      -1.130216       0.007716       0.014791      -0.019764       0.025864      -0.044151       0.000610       0.034893       0.168552       0.153147      -0.127174       0.053873       0.073301             10.021297      15.875688      -0.815906      -0.759920       7.632287       0.317069       6.555915           0.000659
          420              O      10.880151       7.599053      15.855507      -0.550426      45.020798 0.61557960E+03  0.15321265E+05                                10.165975                            7.727166       0.201138       2.108227                    0.996719      28.125764      75.444117       0.676563       0.363737      -1.134258       0.016757      -0.026382      -0.021512       0.037941       0.064581      -0.008017       0.011657      -0.021527       0.024599      -0.071902       0.010264       0.061637             12.497371      15.820470       6.529306      -2.639653      14.424949      -0.999398       7.246696          -0.020249

******************************************************
Auxiliary information for the entire system
The total spin magnetic moment of the unit cell is   7.782151
The total net atomic charge of the unit cell is   0.000003
Accuracy of reproducing the electrostatic potential in the unit cell:
  The inner radius (bohr) =    5.0000
  The outer radius (bohr) =   12.0000
  Valid grid points have density less than (e/(bohr^3)) =    0.0001
  The number of valid grid points were=       286799
  The rms potential error without charges in kcal/mol is=      5.30987
  The rms potential error with partial charges in kcal/mol is=      0.99950
  The RRMSE value at monopole order=      0.18823
  The rms potential error with partial charges and cloud penetration in kcal/mol is=      1.00103
  The RRMSE value at monopole order with cloud penetration is=      0.18852
  The rms potential error with partial charges and atomic dipoles in kcal/mol is=      0.49644
  The RRMSE value at dipole order=      0.09349
  The rms potential error with partial charges, atomic dipoles and cloud penetration in kcal/mol is=      0.49683
  The RRMSE value at dipole order with cloud penetration=      0.09357

******************************************************
The electron densities and ab initio electrostatic potential were computed in VASP using the PBE functional and
projector augmented wave method. See the main text of the journal article for a description of computational details.
The atomic charges, dipoles, and quadrupoles were computed with the DDEC6 method as described in
(a) T. A. Manz and N. Gabaldon Limas, RSC Adv. 6 (2016) 47771-47801 DOI: 10.1039/c6ra04656h
(b) N. Gabaldon Limas and T. A. Manz, RSC Adv. 8 (2018) 2678-2707 DOI: 10.1039/c7ra11829e.
For each atom in the material, the electron cloud parameters were fit to the spherically averaged atom-in-material
electron density using radial positions for which this density was between 10^-4 and 10^-2 electrons per cubic bohr.
The polarizabilities, dispersion coefficients, and quantum Drude oscillator (QDO) parameters were fit using the MCLF method.
The magnetic structure of the system was optimized in VASP from the default ferromagnetic initial guess using spin polarization.
The atomic spin moments (ASMs) were computed on this optimized magnetic structure using the DDEC6 partition as inputs
to the method of T. A. Manz and D. S. Sholl, J. Chem. Theory Comput. 7 (2011) 4146-4164 DOI: 10.1021/ct200539n.
The RMSE and RRMSE were computed using a uniform grid with Ewald summation.
