# Supplementary material for: A collection of forcefield precursors for metal–organic frameworks
Source: RSC Adv. 2019 Nov 13;9(63):36492–507. doi: 10.1039/c9ra07327b (PMC9075174; doi:10.1039/c9ra07327b)
Supplement: RA-009-C9RA07327B-s5757 [file RA-009-C9RA07327B-s5757.xyz]

  176
jmolscript: load "" {1 1 1} spacegroup "x,y,z" unitcell [{     16.416600     0.000000     0.000000 }, {     -7.341201    14.683716     0.000000 }, {     -7.341201    -5.609270    13.570100 }]
H      3.444497     5.667582     2.682809     0.129904
H      1.571030     5.269019     4.098170     0.123299
H      1.038584     6.842036     5.717083     0.124987
H      2.363269     8.665429     6.002055     0.086027
H      7.898702    -2.532085    12.985229     0.129876
H     -1.928444     5.098260     0.426101     0.123315
H     12.336659     5.184051     1.287802     0.124999
H     10.953245     3.396956     1.057111     0.086051
H      9.216960     1.819821     2.620386     0.129925
H      8.735659     2.419632     4.874380     0.123313
H      7.090570     4.002561     5.282840     0.124979
H      6.052020     5.030027     3.543153     0.086029
H      2.126240    11.462170     6.262601     0.129853
H      7.323527    -2.198847     6.434941     0.123315
H      6.284674    -2.122967     8.507096     0.124996
H      7.264494    -3.114135    10.301063     0.086036
H     -1.710299     3.406864    10.887291     0.129904
H      0.163168     3.805427     9.471930     0.123299
H      0.695614     2.232410     7.853017     0.124986
H     -0.629071     0.409017     7.568045     0.086027
H     -6.164504    11.606531     0.584871     0.129876
H      3.662642     3.976186    13.143999     0.123315
H    -10.602461     3.890395    12.282298     0.124998
H     -9.219047     5.677490    12.512989     0.086051
H     -7.482762     7.254625    10.949714     0.129925
H     -7.001461     6.654814     8.695720     0.123313
H     -5.356372     5.071885     8.287260     0.124979
H     -4.317822     4.044419    10.026947     0.086029
H     -0.392042    -2.387724     7.307499     0.129853
H     -5.589329    11.273293     7.135159     0.123314
H     -4.550476    11.197413     5.063004     0.124995
H     -5.530296    12.188581     3.269037     0.086036
Pb     4.899716    10.573935     4.492517     0.939561
Pb    10.878155    -0.032791     0.291757     0.939558
Pb     5.479236     4.827648     0.081149     0.939552
Pb    -6.117964    -4.432996    11.488175     0.939608
Pb    -3.165518    -1.499489     9.077583     0.939561
Pb    -9.143957     9.107237    13.278343     0.939558
Pb    -3.745038     4.246798    13.488951     0.939553
Pb     7.852162    13.507442     2.081925     0.939608
C      7.399570     7.549576     0.080064     0.524225
C      6.560605     7.934162     1.234879    -0.006173
C      6.588297     9.096053     1.979878    -0.008344
C      5.058061     7.807578     2.727590     0.242719
C      7.307496    10.372379     1.890315     0.545254
C      3.949821     7.410918     3.577078     0.150646
C      3.213574     6.266888     3.357243    -0.154279
C      2.088993     6.034553     4.199946    -0.000923
C      1.780556     6.963835     5.170208    -0.145401
C      2.573237     8.064869     5.323550     0.101764
C      1.250877     7.396667    11.291680     0.524106
C      0.172320     8.197205    11.909120    -0.006161
C     -1.088694     7.797567    12.304010    -0.008352
C      6.508310    -4.810012    12.734182     0.242660
C     -1.796147     6.513981    12.382716     0.545220
C      6.142437    -3.502278    13.247132     0.150608
C      7.034317    -2.454437    13.323124    -0.154192
C     -2.490453     4.359948     0.365036    -0.000923
C     12.643011     4.414336     0.865772    -0.145432
C     11.823902     3.329636     0.736856     0.101763
C      1.961082    -4.521942    11.149194     0.524091
C      1.241912    -3.675665    12.124884    -0.006191
C      0.215043    -2.779219    11.906406    -0.008349
C      8.024411     2.778100     0.419316     0.242671
C     -0.604946    -2.398222    10.750233     0.545242
C      7.883608     3.116742     1.823821     0.150628
C      8.577644     2.466584     2.821224    -0.154300
C      8.282554     2.821442     4.168735    -0.000910
C      7.313428     3.771483     4.410283    -0.145459
C      6.683087     4.372127     3.358600     0.101798
C     -9.727235     9.321693     7.007600     0.524141
C      5.491013     9.660538     7.804165    -0.006132
C    -11.132039     9.526346     9.162532    -0.008392
C      3.541961    10.365958     8.257406     0.242601
C    -10.300305     9.138089    10.307848     0.545241
C      2.208650    10.938392     8.215339     0.150618
C      1.670248    11.492360     7.074093    -0.154221
C      7.732585    -2.573434     7.181297    -0.000917
C      7.110139    -2.539804     8.410748    -0.145435
C      7.714052    -3.124115     9.486857     0.101764
C     -5.665372     1.524870    13.490036     0.524226
C     -4.826407     1.140284    12.335221    -0.006174
C     -4.854099    -0.021607    11.590222    -0.008344
C     -3.323863     1.266868    10.842510     0.242719
C     -5.573298    -1.297933    11.679785     0.545255
C     -2.215623     1.663528     9.993022     0.150646
C     -1.479376     2.807558    10.212857    -0.154280
C     -0.354795     3.039893     9.370154    -0.000923
C     -0.046358     2.110611     8.399892    -0.145400
C     -0.839039     1.009577     8.246550     0.101765
C      0.483321     1.677779     2.278420     0.524105
C      1.561878     0.877241     1.660980    -0.006161
C      2.822892     1.276879     1.266090    -0.008352
C     -4.774112    13.884458     0.835918     0.242660
C      3.530345     2.560465     1.187384     0.545221
C     -4.408239    12.576724     0.322968     0.150608
C     -5.300119    11.528883     0.246976    -0.154191
C    -12.191949     4.714498    13.205064    -0.000923
C    -10.908813     4.660110    12.704328    -0.145431
C    -10.089704     5.744810    12.833244     0.101764
C     -0.226884    13.596388     2.420906     0.524094
C      0.492286    12.750111     1.445216    -0.006192
C      1.519155    11.853665     1.663694    -0.008347
C     -6.290213     6.296346    13.150784     0.242671
C      2.339144    11.472668     2.819867     0.545241
C     -6.149410     5.957704    11.746279     0.150629
C     -6.843446     6.607862    10.748876    -0.154300
C     -6.548356     6.253004     9.401365    -0.000910
C     -5.579230     5.302963     9.159817    -0.145459
C     -4.948889     4.702319    10.211500     0.101799
C     11.461433    -0.247247     6.562500     0.524141
C     -3.756815    -0.586092     5.765935    -0.006132
C     12.866237    -0.451900     4.407568    -0.008393
C     -1.807763    -1.291512     5.312694     0.242601
C     12.034503    -0.063643     3.262252     0.545243
C     -0.474452    -1.863946     5.354761     0.150618
C      0.063950    -2.417914     6.496007    -0.154221
C     -5.998387    11.647880     6.388803    -0.000917
C     -5.375941    11.614250     5.159352    -0.145434
C     -5.979854    12.198561     4.083243     0.101765
N      5.598222     7.124701     1.697620    -0.395794
N      5.633905     8.985810     2.939284    -0.316873
N      3.621470     8.324098     4.564982    -0.252826
N      0.338917     9.498500    12.181879    -0.395860
N     -1.720001     8.887850    12.810174    -0.316842
N     12.196925     2.192002     0.181839    -0.252811
N      1.535564    -3.715123    13.431685    -0.395917
N     -0.113147    -2.237501    13.107360    -0.316877
N      6.919979     4.073531     2.095223    -0.252864
N      4.401575    10.191831     7.232863    -0.395731
N      4.027050     9.964668     9.427148    -0.316845
N      8.898416    -3.703925     9.436648    -0.252855
N     -3.864024     1.949745    11.872480    -0.395794
N     -3.899707     0.088636    10.630816    -0.316874
N     -1.887272     0.750348     9.005118    -0.252826
N      1.395281    -0.424054     1.388221    -0.395860
N      3.454199     0.186596     0.759926    -0.316842
N    -10.462727     6.882444    13.388261    -0.252811
N      0.198634    12.789569     0.138415    -0.395917
N      1.847345    11.311947     0.462740    -0.316878
N     -5.185781     5.000915    11.474877    -0.252864
N     -2.667377    -1.117385     6.337237    -0.395731
N     -2.292852    -0.890222     4.142952    -0.316845
N     -7.164218    12.778371     4.133452    -0.252855
O     -0.062470     0.862364    13.114145    -0.455362
O      0.933513     2.819919    13.230848    -0.309911
O      8.175129    10.526097     1.006901    -0.392017
O      6.965353    11.253500     2.724876    -0.530532
O      2.302579     7.899290    10.967355    -0.455177
O      1.018822     6.119594    11.116626    -0.309757
O     -1.242523     5.481857    11.952544    -0.391774
O     -2.936926     6.549380    12.918735    -0.530678
O     -4.469992     9.440974    11.489804    -0.455156
O     -5.775531    10.223539     9.902102    -0.309768
O     -0.354440    -2.891928     9.632057    -0.391800
O     -1.546066    -1.593336    10.987710    -0.530714
O      6.710102     9.467173     5.806646    -0.455349
O     -8.688734     8.862467     7.660321    -0.309805
O     -9.129554     8.753389    10.112439    -0.391985
O    -10.842108     9.249722    11.440951    -0.530582
O      1.796668     8.212082     0.455955    -0.455362
O      0.800685     6.254527     0.339253    -0.309912
O     -6.440931    -1.451651    12.563199    -0.392016
O     -5.231155    -2.179054    10.845224    -0.530532
O     -0.568381     1.175156     2.602745    -0.455177
O      0.715376     2.954852     2.453474    -0.309755
O      2.976721     3.592589     1.617556    -0.391775
O      4.671124     2.525066     0.651365    -0.530678
O      6.204190    -0.366528     2.080296    -0.455158
O      7.509729    -1.149093     3.667998    -0.309778
O      2.088638    11.966374     3.938043    -0.391795
O      3.280264    10.667782     2.582390    -0.530713
O     -4.975904    -0.392727     7.763454    -0.455347
O     10.422932     0.211979     5.909779    -0.309800
O     10.863752     0.321057     3.457661    -0.391988
O     12.576306    -0.175276     2.129149    -0.530583

The following XYZ coordinates are in angstroms. Other properties are in atomic units.
The sperically averaged electron density of each atom fit to a function of the form exp(a - br)
eigen_1, eigen_2 and eigen_3 are the three eigenvalues of traceless quadrupole moment tensor
  atom number  atomic symbol              X              Y              Z     net charge C6 coefficient C8 coefficient C10 coefficient fluctuating dipole atomic polarizability isotropic forcefield polarizability              a              b squared Pearson coefficient          <r^3>          <r^4>         wp_QDO          m_QDO          q_QDO       dipole_x       dipole_y       dipole_z         dipole            Qxy            Qxz            Qyz     Q(x^2-y^2)  Q(3z^2 - R^2)        eigen_1        eigen_2        eigen_3 static polarizability      alpha(xx)      alpha(xy)      alpha(xz)      alpha(yy)      alpha(yz)      alpha(zz) atomic spin moment
            1              H       3.444497       5.667582       2.682809       0.129904       1.020656 0.71471436E+01  0.69696932E+02                                 1.801191                            1.656470      -1.387308       2.226376                    0.993245       3.883118      11.622339       0.436274       1.439679      -0.673727       0.001947      -0.021345      -0.025240       0.033113       0.003892      -0.004457       0.002305       0.004410      -0.007181      -0.007351       0.000684       0.006667              1.898099       1.558512      -0.080785      -0.158987       2.171500       0.583608       1.964287           0.000330
            2              H       1.571030       5.269019       4.098170       0.123299       1.143925 0.79194970E+01  0.77047706E+02                                 1.775398                            1.622927      -0.826090       2.501794                    0.999529       3.282386       8.955128       0.504792       1.247187      -0.718171      -0.024706      -0.034306      -0.007637       0.042960       0.007380      -0.009538       0.004902       0.000747      -0.006916      -0.014804       0.004367       0.010437              1.858659       1.755640       0.581287       0.027149       2.324763       0.197020       1.495574          -0.000221
            3              H       1.038584       6.842036       5.717083       0.124987       1.045441 0.72013821E+01  0.66994543E+02                                 1.538767                            1.446645      -0.758519       2.525007                    0.999830       2.982426       7.429311       0.604148       1.089782      -0.758567      -0.030795      -0.005923       0.020295       0.037354       0.010372      -0.012982       0.010674       0.000227      -0.008784      -0.022937       0.010087       0.012849              1.569183       1.780940       0.138172      -0.456219       1.309540      -0.043224       1.617069           0.000020
            4              H       2.363269       8.665429       6.002055       0.086027       1.187780 0.81641965E+01  0.80470318E+02                                 1.840510                            1.656066      -1.137858       2.331123                    0.995472       3.625785      10.134695       0.493300       1.259717      -0.712502      -0.012715       0.024137       0.035042       0.044409       0.003676      -0.011490       0.004428       0.000283       0.016077      -0.013626      -0.000075       0.013701              1.958511       1.478435      -0.107365      -0.194327       2.084912       0.760664       2.312185           0.000096
            5              H       7.898702      -2.532085      12.985229       0.129876       1.020662 0.71471508E+01  0.69697006E+02                                 1.801203                            1.656475      -1.387285       2.226379                    0.993247       3.883130      11.622368       0.436272       1.439686      -0.673726       0.032466       0.000091      -0.006555       0.033121       0.001107      -0.002146       0.005471      -0.003908      -0.010944      -0.007354       0.000677       0.006677              1.898118       2.519244       0.110142      -0.409445       1.568524       0.013151       1.606585           0.000329
            6              H      -1.928444       5.098260       0.426101       0.123315       1.143794 0.79184399E+01  0.77035280E+02                                 1.775311                            1.622856      -0.826011       2.501838                    0.999530       3.282230       8.954741       0.504783       1.247245      -0.718158       0.027888       0.032338       0.004693       0.042960       0.001554      -0.005745       0.007470      -0.005310      -0.030048      -0.014801       0.004363       0.010437              1.858563       2.004402       0.597454      -0.015500       2.209526       0.066220       1.361762          -0.000219
            7              H      12.336659       5.184051       1.287802       0.124999       1.045537 0.72022229E+01  0.67004742E+02                                 1.538924                            1.446782      -0.758556       2.525001                    0.999830       2.982413       7.429563       0.604082       1.089861      -0.758548      -0.010247       0.031293       0.017635       0.037353       0.003272      -0.008943       0.011567      -0.000869      -0.045395      -0.022935       0.010089       0.012846              1.569348       1.422035      -0.245712      -0.153680       1.921392       0.329694       1.364618           0.000021
            8              H      10.953245       3.396956       1.057111       0.086051       1.187713 0.81637172E+01  0.80465823E+02                                 1.840593                            1.656133      -1.137891       2.331131                    0.995472       3.625729      10.135133       0.493229       1.259893      -0.712465      -0.040951       0.009040       0.014568       0.044395      -0.005532      -0.006331       0.005301      -0.000337      -0.032495      -0.013630      -0.000075       0.013705              1.958605       2.882257      -0.050830      -0.411543       1.478895       0.040823       1.514662           0.000096
            9              H       9.216960       1.819821       2.620386       0.129925       1.020433 0.71451937E+01  0.69672286E+02                                 1.800851                            1.656188      -1.386865       2.226593                    0.993253       3.882479      11.619479       0.436339       1.439582      -0.673747       0.019960      -0.026300      -0.002432       0.033106      -0.003946      -0.000996      -0.000698       0.000136       0.019681      -0.007330       0.000659       0.006671              1.897724       2.113095      -0.623053      -0.044765       1.996980       0.038668       1.583098           0.000331
           10              H       8.735659       2.419632       4.874380       0.123313       1.144170 0.79215581E+01  0.77073557E+02                                 1.775769                            1.623232      -0.826039       2.501827                    0.999530       3.282415       8.955842       0.504695       1.247332      -0.718142       0.019634      -0.021363       0.031675       0.042956      -0.009554       0.000522       0.001123       0.000444       0.031052      -0.014787       0.004354       0.010433              1.859068       1.746326      -0.371978       0.470216       1.697697      -0.375872       2.133182          -0.000221
           11              H       7.090570       4.002561       5.282840       0.124979       1.046354 0.72090872E+01  0.67084279E+02                                 1.539782                            1.447528      -0.758677       2.524933                    0.999830       2.982793       7.431270       0.603894       1.089947      -0.758537      -0.008479       0.007223       0.035648       0.037348      -0.016528      -0.000195       0.000353      -0.000982       0.038327      -0.022923       0.010091       0.012832              1.570248       1.294037      -0.112582      -0.160967       1.342409       0.239330       2.074299           0.000019
           12              H       6.052020       5.030027       3.543153       0.086029       1.187552 0.81624437E+01  0.80448950E+02                                 1.840288                            1.655899      -1.137830       2.331138                    0.995473       3.625658      10.134176       0.493318       1.259733      -0.712498      -0.027266       0.032152       0.013922       0.044396      -0.009202      -0.001528       0.007680      -0.004432       0.020814      -0.013632      -0.000086       0.013718              1.958252       2.049251      -0.776965      -0.128411       2.312785       0.163996       1.512719           0.000097
           13              H       2.126240      11.462170       6.262601       0.129853       1.020686 0.71473517E+01  0.69698706E+02                                 1.801147                            1.656434      -1.387195       2.226407                    0.993250       3.883122      11.621914       0.436307       1.439575      -0.673746       0.014434       0.005055      -0.029380       0.033123      -0.006233      -0.000147      -0.002150       0.004700       0.001250      -0.007318       0.000662       0.006656              1.898053       1.670484      -0.060063      -0.364746       1.470429      -0.031016       2.553245           0.000327
           14              H       7.323527      -2.198847       6.434941       0.123315       1.143923 0.79194262E+01  0.77046396E+02                                 1.775378                            1.622908      -0.825988       2.501853                    0.999530       3.282135       8.954237       0.504803       1.247169      -0.718177      -0.016451       0.019396      -0.034615       0.042954      -0.009704      -0.000693      -0.003880       0.014526       0.011351      -0.014785       0.004349       0.010435              1.858637       1.690629      -0.229452       0.381895       1.542443      -0.421267       2.342838          -0.000219
           15              H       6.284674      -2.122967       8.507096       0.124996       1.045834 0.72045777E+01  0.67030774E+02                                 1.539128                            1.446956      -0.758554       2.524997                    0.999830       2.982351       7.429147       0.604097       1.089767      -0.758580      -0.032568       0.018140       0.002282       0.037349      -0.014125      -0.003339      -0.006822       0.018692       0.024806      -0.022918       0.010087       0.012831              1.569564       2.018419      -0.356097      -0.090597       1.366097       0.006807       1.324176           0.000021
           16              H       7.264494      -3.114135      10.301063       0.086036       1.187471 0.81617891E+01  0.80441369E+02                                 1.840258                            1.655872      -1.137743       2.331186                    0.995475       3.625578      10.134080       0.493301       1.259794      -0.712485      -0.026402       0.001016       0.035676       0.044395      -0.005776      -0.005818      -0.001776       0.021434       0.004508      -0.013630      -0.000083       0.013713              1.958220       1.799855       0.022245      -0.630975       1.420121      -0.121597       2.654684           0.000095
           17              H      -1.710299       3.406864      10.887291       0.129904       1.020656 0.71471442E+01  0.69696936E+02                                 1.801191                            1.656470      -1.387309       2.226376                    0.993245       3.883118      11.622337       0.436274       1.439679      -0.673727      -0.001947       0.021345       0.025240       0.033113       0.003892      -0.004457       0.002305       0.004410      -0.007181      -0.007351       0.000684       0.006667              1.898099       1.558512      -0.080785      -0.158987       2.171499       0.583607       1.964286           0.000330
           18              H       0.163168       3.805427       9.471930       0.123299       1.143925 0.79195023E+01  0.77047776E+02                                 1.775400                            1.622928      -0.826089       2.501794                    0.999529       3.282387       8.955134       0.504791       1.247188      -0.718170       0.024706       0.034306       0.007637       0.042960       0.007380      -0.009538       0.004902       0.000747      -0.006916      -0.014804       0.004367       0.010437              1.858660       1.755641       0.581288       0.027149       2.324765       0.197020       1.495575          -0.000221
           19              H       0.695614       2.232410       7.853017       0.124986       1.045443 0.72014044E+01  0.66994808E+02                                 1.538770                            1.446648      -0.758520       2.525007                    0.999830       2.982429       7.429324       0.604146       1.089783      -0.758566       0.030795       0.005923      -0.020295       0.037354       0.010372      -0.012982       0.010674       0.000227      -0.008784      -0.022937       0.010088       0.012849              1.569186       1.780944       0.138172      -0.456220       1.309543      -0.043225       1.617073           0.000020
           20              H      -0.629071       0.409017       7.568045       0.086027       1.187780 0.81642007E+01  0.80470375E+02                                 1.840512                            1.656067      -1.137859       2.331122                    0.995472       3.625786      10.134701       0.493299       1.259718      -0.712502       0.012715      -0.024137      -0.035042       0.044409       0.003676      -0.011490       0.004428       0.000283       0.016077      -0.013626      -0.000075       0.013701              1.958512       1.478435      -0.107365      -0.194327       2.084914       0.760665       2.312186           0.000096
           21              H      -6.164504      11.606531       0.584871       0.129876       1.020662 0.71471481E+01  0.69696971E+02                                 1.801203                            1.656474      -1.387285       2.226380                    0.993247       3.883129      11.622363       0.436272       1.439686      -0.673726      -0.032466      -0.000091       0.006555       0.033121       0.001107      -0.002146       0.005471      -0.003908      -0.010944      -0.007354       0.000677       0.006677              1.898117       2.519244       0.110142      -0.409444       1.568523       0.013151       1.606584           0.000329
           22              H       3.662642       3.976186      13.143999       0.123315       1.143794 0.79184372E+01  0.77035248E+02                                 1.775311                            1.622856      -0.826011       2.501838                    0.999530       3.282229       8.954738       0.504783       1.247245      -0.718158      -0.027888      -0.032338      -0.004693       0.042960       0.001554      -0.005745       0.007470      -0.005310      -0.030048      -0.014801       0.004363       0.010438              1.858563       2.004402       0.597453      -0.015500       2.209526       0.066220       1.361762          -0.000220
           23              H     -10.602461       3.890395      12.282298       0.124998       1.045541 0.72022526E+01  0.67005104E+02                                 1.538930                            1.446787      -0.758556       2.525001                    0.999830       2.982416       7.429581       0.604080       1.089864      -0.758547       0.010247      -0.031293      -0.017635       0.037353       0.003272      -0.008943       0.011568      -0.000869      -0.045396      -0.022935       0.010089       0.012846              1.569354       1.422039      -0.245714      -0.153681       1.921399       0.329696       1.364623           0.000021
           24              H      -9.219047       5.677490      12.512989       0.086051       1.187713 0.81637166E+01  0.80465824E+02                                 1.840594                            1.656134      -1.137891       2.331131                    0.995472       3.625729      10.135137       0.493229       1.259894      -0.712464       0.040951      -0.009040      -0.014568       0.044395      -0.005532      -0.006331       0.005301      -0.000337      -0.032495      -0.013630      -0.000075       0.013705              1.958606       2.882258      -0.050830      -0.411543       1.478896       0.040823       1.514663           0.000096
           25              H      -7.482762       7.254625      10.949714       0.129925       1.020436 0.71452188E+01  0.69672595E+02                                 1.800855                            1.656191      -1.386868       2.226591                    0.993253       3.882486      11.619507       0.436338       1.439582      -0.673747      -0.019960       0.026300       0.002432       0.033106      -0.003946      -0.000996      -0.000698       0.000136       0.019681      -0.007330       0.000658       0.006671              1.897728       2.113099      -0.623055      -0.044765       1.996984       0.038668       1.583101           0.000330
           26              H      -7.001461       6.654814       8.695720       0.123313       1.144170 0.79215529E+01  0.77073500E+02                                 1.775769                            1.623232      -0.826040       2.501827                    0.999530       3.282415       8.955844       0.504695       1.247333      -0.718142      -0.019634       0.021363      -0.031675       0.042956      -0.009554       0.000522       0.001123       0.000444       0.031052      -0.014787       0.004354       0.010433              1.859069       1.746327      -0.371978       0.470216       1.697697      -0.375872       2.133182          -0.000220
           27              H      -5.356372       5.071885       8.287260       0.124979       1.046350 0.72090562E+01  0.67083901E+02                                 1.539776                            1.447524      -0.758677       2.524933                    0.999830       2.982789       7.431249       0.603896       1.089944      -0.758537       0.008479      -0.007223      -0.035648       0.037348      -0.016528      -0.000195       0.000353      -0.000982       0.038327      -0.022923       0.010091       0.012832              1.570243       1.294033      -0.112582      -0.160967       1.342405       0.239329       2.074290           0.000019
           28              H      -4.317822       4.044419      10.026947       0.086029       1.187553 0.81624516E+01  0.80449041E+02                                 1.840288                            1.655899      -1.137831       2.331137                    0.995473       3.625659      10.134177       0.493319       1.259732      -0.712498       0.027266      -0.032152      -0.013922       0.044396      -0.009202      -0.001528       0.007680      -0.004432       0.020815      -0.013632      -0.000086       0.013718              1.958252       2.049251      -0.776965      -0.128411       2.312786       0.163996       1.512720           0.000097
           29              H      -0.392042      -2.387724       7.307499       0.129853       1.020684 0.71473332E+01  0.69698481E+02                                 1.801144                            1.656432      -1.387192       2.226409                    0.993250       3.883117      11.621896       0.436307       1.439576      -0.673746      -0.014434      -0.005055       0.029380       0.033123      -0.006233      -0.000147      -0.002150       0.004700       0.001250      -0.007318       0.000662       0.006656              1.898050       1.670482      -0.060062      -0.364745       1.470427      -0.031016       2.553242           0.000328
           30              H      -5.589329      11.273293       7.135159       0.123314       1.143926 0.79194535E+01  0.77046718E+02                                 1.775380                            1.622910      -0.825990       2.501851                    0.999530       3.282139       8.954247       0.504803       1.247168      -0.718178       0.016450      -0.019396       0.034615       0.042954      -0.009704      -0.000693      -0.003880       0.014526       0.011350      -0.014785       0.004349       0.010435              1.858639       1.690631      -0.229452       0.381896       1.542445      -0.421268       2.342842          -0.000221
           31              H      -4.550476      11.197413       5.063004       0.124995       1.045836 0.72045936E+01  0.67030958E+02                                 1.539130                            1.446958      -0.758555       2.524996                    0.999830       2.982354       7.429156       0.604097       1.089767      -0.758580       0.032568      -0.018140      -0.002282       0.037349      -0.014125      -0.003339      -0.006822       0.018692       0.024806      -0.022918       0.010087       0.012831              1.569566       2.018422      -0.356097      -0.090597       1.366098       0.006807       1.324177           0.000021
           32              H      -5.530296      12.188581       3.269037       0.086036       1.187471 0.81617890E+01  0.80441373E+02                                 1.840258                            1.655873      -1.137743       2.331186                    0.995475       3.625578      10.134083       0.493301       1.259795      -0.712485       0.026402      -0.001016      -0.035676       0.044395      -0.005776      -0.005818      -0.001776       0.021434       0.004508      -0.013630      -0.000083       0.013713              1.958221       1.799856       0.022245      -0.630976       1.420121      -0.121597       2.654685           0.000096
           33             Pb       4.899716      10.573935       4.492517       0.939561     296.905961 0.97560653E+04  0.44752209E+06                                27.701183                           25.214003       1.475700       1.997242                    0.999191     117.238473     329.432448       0.546419       0.244366      -1.356335       0.062548      -0.190788      -0.108472       0.228208       0.011891       0.033110      -0.139505       0.364223      -0.077059      -0.256040       0.055970       0.200070             32.113101      22.910188       2.109818       5.773443      27.806933       2.496163      45.622183           0.021654
           34             Pb      10.878155      -0.032791       0.291757       0.939558     296.916184 0.97565045E+04  0.44754758E+06                                27.701997                           25.214742       1.475309       1.997142                    0.999191     117.238427     329.435031       0.546405       0.244369      -1.356330       0.188449       0.035739      -0.123492       0.228124      -0.058169       0.128732       0.084636      -0.250869       0.373000      -0.256209       0.055893       0.200315             32.114079      43.462637      -4.038521       7.258524      27.557406      -4.478815      25.322195           0.021644
           35             Pb       5.479236       4.827648       0.081149       0.939552     296.928039 0.97569174E+04  0.44757232E+06                                27.703026                           25.215477       1.475687       1.997248                    0.999191     117.238919     329.441095       0.546390       0.244373      -1.356321       0.198627      -0.111542      -0.014309       0.228252       0.182392      -0.074255      -0.031387      -0.078476       0.395903      -0.256408       0.057083       0.199325             32.115458      25.141595      -0.909684       3.113755      47.135162       2.629403      24.069617           0.021624
           36             Pb      -6.117964      -4.432996      11.488175       0.939608     296.928243 0.97569854E+04  0.44757623E+06                                27.703123                           25.215665       1.475404       1.997172                    0.999192     117.237919     329.438593       0.546384       0.244375      -1.356319       0.052403      -0.043649      -0.217699       0.228132      -0.041370       0.054127       0.001469      -0.126133      -0.740618      -0.256291       0.056967       0.199324             32.115469      33.969683      10.058320      -5.349069      30.204981      -7.320441      32.171744           0.021706
           37             Pb      -3.165518      -1.499489       9.077583       0.939561     296.905749 0.97560572E+04  0.44752162E+06                                27.701168                           25.213992       1.475700       1.997242                    0.999191     117.238444     329.432311       0.546420       0.244366      -1.356336      -0.062545       0.190788       0.108473       0.228207       0.011889       0.033109      -0.139505       0.364224      -0.077058      -0.256041       0.055971       0.200070             32.113081      22.910172       2.109819       5.773432      27.806921       2.496168      45.622151           0.021658
           38             Pb      -9.143957       9.107237      13.278343       0.939558     296.916345 0.97565102E+04  0.44754792E+06                                27.702008                           25.214749       1.475309       1.997142                    0.999191     117.238458     329.435155       0.546405       0.244369      -1.356330      -0.188448      -0.035739       0.123495       0.228125      -0.058168       0.128734       0.084637      -0.250867       0.372996      -0.256209       0.055893       0.200316             32.114094      43.462656      -4.038526       7.258533      27.557417      -4.478819      25.322209           0.021642
           39             Pb      -3.745038       4.246798      13.488951       0.939553     296.927883 0.97569104E+04  0.44757192E+06                                27.703017                           25.215468       1.475687       1.997248                    0.999191     117.238879     329.440955       0.546390       0.244373      -1.356321      -0.198626       0.111542       0.014309       0.228251       0.182391      -0.074254      -0.031387      -0.078476       0.395904      -0.256407       0.057083       0.199324             32.115449      25.141591      -0.909678       3.113754      47.135148       2.629399      24.069608           0.021622
           40             Pb       7.852162      13.507442       2.081925       0.939608     296.928126 0.97569810E+04  0.44757597E+06                                27.703115                           25.215659       1.475405       1.997172                    0.999192     117.237903     329.438519       0.546384       0.244375      -1.356319      -0.052403       0.043649       0.217699       0.228132      -0.041370       0.054127       0.001470      -0.126133      -0.740618      -0.256291       0.056967       0.199324             32.115456      33.969658      10.058306      -5.349075      30.204973      -7.320444      32.171738           0.021706
           41              C       7.399570       7.549576       0.080064       0.524225      25.977644 0.27726107E+03  0.58994383E+04                                 8.078717                            5.955640      -0.171202       1.993394                    0.999314      23.336627      66.523913       0.600047       0.479733      -1.014259       0.033694      -0.022540      -0.044838       0.060447      -0.033230       0.068651      -0.049111       0.033903       0.023010      -0.065468      -0.040382       0.105850              9.463761       7.292545       1.189383      -2.486626      12.340373       2.862315       8.758365          -0.005687
           42              C       6.560605       7.934162       1.234879      -0.006173      38.204228 0.44258235E+03  0.10480257E+05                                 9.956201                            7.078016      -0.123193       1.943270                    0.999485      28.807628      83.861636       0.609352       0.424483      -1.056219      -0.038066      -0.046898       0.048332       0.077359       0.003571       0.013228      -0.019891       0.004040       0.035413      -0.025346      -0.001823       0.027170             12.113287       9.572823      -0.179767      -5.016363      13.470815       4.788964      13.296223           0.008567
           43              C       6.588297       9.096053       1.979878      -0.008344      41.456820 0.43775114E+03  0.10323726E+05                                10.532006                            7.030749       0.034349       1.999321                    0.999580      28.375898      82.079842       0.613324       0.423455      -1.058264      -0.027748      -0.026172       0.063244       0.073856      -0.007596      -0.016242      -0.016034       0.037881       0.042941      -0.035245       0.004999       0.030246             13.855348      10.976106       6.849681      -2.075115      21.370888       2.188779       9.219048           0.013619
           44              C       5.058061       7.807578       2.727590       0.242719      34.311773 0.34943552E+03  0.78600068E+04                                 9.580068                            6.466676      -0.190511       1.952726                    0.999340      26.139264      76.046854       0.606770       0.448773      -1.033660       0.044474       0.006766      -0.025750       0.051834      -0.003751       0.026511      -0.007109       0.035828      -0.045136      -0.029367      -0.010041       0.039408             11.851789      13.145961       3.345560      -6.364289      10.988981      -0.157057      11.420425           0.004213
           45              C       7.307496      10.372379       1.890315       0.545254      24.771945 0.25969634E+03  0.54466324E+04                                 7.862870                            5.739921      -0.020140       2.041060                    0.999602      23.120853      65.853370       0.613856       0.475748      -1.014398       0.023460       0.051822       0.020774       0.060559      -0.046452       0.063518      -0.028826       0.062088       0.086719      -0.070685      -0.034416       0.105102              9.489414       8.370929       3.801427      -2.233758      12.459740       0.968673       7.637571          -0.002197
           46              C       3.949821       7.410918       3.577078       0.150646      35.606482 0.38978240E+03  0.89256284E+04                                 9.606406                            6.724846      -0.076231       1.994775                    0.999460      26.133006      74.379790       0.614774       0.435085      -1.051584      -0.033781       0.028725       0.040698       0.060188      -0.022660       0.015928       0.002202       0.019199       0.030820      -0.032569       0.004128       0.028441             11.602718      11.982099       3.664954      -4.828487      11.887119       1.153252      10.938936           0.000002
           47              C       3.213574       6.266888       3.357243      -0.154279      35.452404 0.47209878E+03  0.11387289E+05                                 9.587510                            7.407481      -0.135664       1.940594                    0.997611      30.009416      88.835070       0.582612       0.435852      -1.046849      -0.039487      -0.002012      -0.005542       0.039925      -0.007461       0.014002      -0.000734       0.003257       0.017704      -0.015201      -0.002777       0.017979             10.948993      10.487036       3.275706      -2.905580      12.906991       2.281411       9.452951           0.001761
           48              C       2.088993       6.034553       4.199946      -0.000923      29.104616 0.37553138E+03  0.85185592E+04                                 8.318828                            6.534473       0.231905       2.081325                    0.999569      27.073077      76.662479       0.633257       0.426389      -1.057033       0.010442       0.021013      -0.022301       0.032371       0.005351       0.003989      -0.001298       0.003457       0.008971      -0.008197       0.001747       0.006450              9.263308       8.510735       2.206987      -2.609760      10.368030       2.495382       8.911158          -0.000417
           49              C       1.780556       6.963835       5.170208      -0.145401      29.203575 0.38439162E+03  0.87123753E+04                                 8.059730                            6.432008       0.325205       2.084070                    0.999803      28.043170      77.670538       0.669565       0.403599      -1.078801       0.003375       0.000461      -0.018379       0.018692       0.019168      -0.021021       0.009984       0.015008       0.007094      -0.033796       0.006275       0.027521              8.813492       7.978039       2.075572      -2.242841       9.864793       2.608453       8.597643           0.001520
           50              C       2.573237       8.064869       5.323550       0.101764      25.846851 0.31495229E+03  0.68494323E+04                                 7.649324                            5.961065       0.289083       2.111045                    0.999840      25.634710      71.498994       0.665675       0.423091      -1.057161       0.030009      -0.007245      -0.033328       0.045429      -0.041279       0.013830      -0.008985       0.011095       0.095284      -0.057594       0.012199       0.045395              8.526742       7.504553       1.818635      -2.311342       8.983122       2.580386       9.092552           0.000300
           51              C       1.250877       7.396667      11.291680       0.524106      25.980203 0.27729555E+03  0.59003408E+04                                 8.079173                            5.955971      -0.171285       1.993343                    0.999313      23.337787      66.527634       0.600037       0.479726      -1.014265       0.045981      -0.026721      -0.028763       0.060461      -0.007698       0.058087      -0.037102      -0.004773       0.212128      -0.065468      -0.040415       0.105884              9.464307      12.157652       1.411511      -3.257023      10.208217       0.354390       6.027051          -0.005709
           52              C       0.172320       8.197205      11.909120      -0.006161      38.204836 0.44259054E+03  0.10480513E+05                                 9.956333                            7.078100      -0.123145       1.943274                    0.999485      28.808031      83.863420       0.609345       0.424485      -1.056216      -0.009988       0.076591      -0.003868       0.077336      -0.006663       0.020824      -0.011700      -0.016842       0.008689      -0.025357      -0.001809       0.027166             12.113455      16.787632      -0.988932      -5.397335      11.715234       1.651019       7.837498           0.008571
           53              C      -1.088694       7.797567      12.304010      -0.008352      41.458271 0.43776832E+03  0.10324225E+05                                10.532179                            7.030842       0.034324       1.999299                    0.999580      28.376486      82.081725       0.613326       0.423450      -1.058268      -0.034894       0.064889      -0.005388       0.073873      -0.028432       0.001319       0.008548      -0.026966       0.018077      -0.035275       0.005029       0.030245             13.855611      15.389756       6.831248      -2.626700      19.708430       0.025813       6.468648           0.013611
           54              C       6.508310      -4.810012      12.734182       0.242660      34.313530 0.34945427E+03  0.78605259E+04                                 9.580295                            6.466782      -0.190667       1.952666                    0.999339      26.140142      76.049615       0.606775       0.448763      -1.033666       0.012834      -0.042185      -0.027226       0.051822       0.011420       0.021583       0.005251      -0.001967       0.087346      -0.029372      -0.010083       0.039455             11.852113      10.443887      -1.407070      -2.840966      17.896477       3.601568       7.215975           0.004243
           55              C      -1.796147       6.513981      12.382716       0.545220      24.772631 0.25970468E+03  0.54468384E+04                                 7.862948                            5.739971      -0.020035       2.041085                    0.999602      23.121083      65.853705       0.613862       0.475741      -1.014404      -0.048299      -0.036485       0.002155       0.060569      -0.027172       0.054632      -0.023298       0.042660       0.216151      -0.070663      -0.034448       0.105111              9.489526      10.058332       2.577169      -1.630655      13.328810       0.763672       5.081435          -0.002192
           56              C       6.142437      -3.502278      13.247132       0.150608      35.607933 0.38979756E+03  0.89260811E+04                                 9.606744                            6.725030      -0.076211       1.994774                    0.999460      26.133523      74.382211       0.614757       0.435092      -1.051577      -0.045947       0.020512       0.032986       0.060166      -0.010944       0.008048      -0.003897       0.034017       0.073781      -0.032561       0.004137       0.028425             11.603177      11.879444       0.136871      -2.456242      16.288206       3.006759       6.641881          -0.000013
           57              C       7.034317      -2.454437      13.323124      -0.154192      35.449819 0.47205313E+03  0.11385914E+05                                 9.587103                            7.407150      -0.135473       1.940666                    0.997609      30.007782      88.829201       0.582621       0.435856      -1.046847       0.009874       0.020322       0.032879       0.039893      -0.001577       0.009444      -0.006079       0.017205       0.030536      -0.015180      -0.002779       0.017959             10.948552      12.479460       1.972450      -2.288788      13.755943       1.966151       6.610254           0.001756
           58              C      -2.490453       4.359948       0.365036      -0.000923      29.104800 0.37553601E+03  0.85186769E+04                                 8.318839                            6.534484       0.231924       2.081332                    0.999569      27.073046      76.662047       0.633262       0.426385      -1.057037       0.005688      -0.030988       0.007372       0.032357       0.000843       0.006881       0.000542      -0.000781      -0.009494      -0.008204       0.001750       0.006454              9.263334      11.434293       0.936232      -2.133732      10.821932       1.705531       5.533777          -0.000410
           59              C      12.643011       4.414336       0.865772      -0.145432      29.203996 0.38439687E+03  0.87125383E+04                                 8.059828                            6.432048       0.325163       2.084054                    0.999803      28.043606      77.672360       0.669563       0.403599      -1.078800       0.014558      -0.011556       0.001786       0.018673      -0.002467      -0.006589       0.020826      -0.011236      -0.073752      -0.033755       0.006224       0.027531              8.813627      11.212432       0.982592      -1.925357       9.980540       1.574859       5.247908           0.001516
           60              C      11.823902       3.329636       0.736856       0.101763      25.846744 0.31495040E+03  0.68493973E+04                                 7.649387                            5.961081       0.289063       2.111042                    0.999840      25.634480      71.498946       0.665667       0.423096      -1.057155       0.028366      -0.028814      -0.020650       0.045402      -0.034051       0.007142      -0.019938       0.040375       0.094634      -0.057570       0.012169       0.045401              8.526839      11.208349       0.293767      -1.765019       9.453331       1.536384       4.918839           0.000299
           61              C       1.961082      -4.521942      11.149194       0.524091      25.980174 0.27729659E+03  0.59003205E+04                                 8.078939                            5.955827      -0.171246       1.993352                    0.999314      23.337502      66.524821       0.600073       0.479701      -1.014286       0.035209      -0.033792      -0.035666       0.060445       0.081847      -0.002357      -0.017915      -0.018702      -0.132066      -0.065497      -0.040388       0.105885              9.464023      10.379840      -4.437801       1.122584       8.164295       0.493939       9.847934          -0.005690
           62              C       1.241912      -3.675665      12.124884      -0.006191      38.206025 0.44260413E+03  0.10480898E+05                                 9.956492                            7.078177      -0.123111       1.943276                    0.999485      28.808345      83.864126       0.609347       0.424481      -1.056220       0.024941       0.023650       0.069273       0.077331       0.021806       0.009661       0.003006      -0.021427      -0.005681      -0.025313      -0.002000       0.027313             12.113700      12.835535      -6.586324      -1.152076      11.190101       2.751020      12.315464           0.008546
           63              C       0.215043      -2.779219      11.906406      -0.008349      41.459871 0.43777972E+03  0.10324594E+05                                10.532554                            7.030991       0.034521       1.999361                    0.999579      28.376706      82.083596       0.613310       0.423456      -1.058261       0.010976       0.044492       0.057932       0.073866       0.014181      -0.015352       0.021364      -0.008609       0.047570      -0.035378       0.004975       0.030403             13.856242      13.813499      -5.825497       6.539105       9.959452      -2.667529      17.795774           0.013596
           64              C       8.024411       2.778100       0.419316       0.242671      34.314004 0.34944910E+03  0.78604579E+04                                 9.580776                            6.466965      -0.190692       1.952661                    0.999340      26.140336      76.052858       0.606728       0.448795      -1.033637       0.013827      -0.007442      -0.049351       0.051789       0.023281      -0.008224      -0.024976      -0.003714      -0.010876      -0.029350      -0.009834       0.039184             11.852876       8.744647      -2.937919       0.024411       7.931579       2.679490      18.882403           0.004096
           65              C      -0.604946      -2.398222      10.750233       0.545242      24.772257 0.25969775E+03  0.54466895E+04                                 7.863006                            5.739973      -0.020170       2.041042                    0.999602      23.121210      65.855346       0.613845       0.475754      -1.014391      -0.035857       0.036074      -0.032900       0.060576       0.070329      -0.027892      -0.009046      -0.046518      -0.164802      -0.070650      -0.034436       0.105086              9.489640       8.601208      -3.219952       2.907067       7.202883      -0.513017      12.664829          -0.002189
           66              C       7.883608       3.116742       1.823821       0.150628      35.608399 0.38979479E+03  0.89261054E+04                                 9.607215                            6.725248      -0.076249       1.994769                    0.999460      26.133872      74.386389       0.614707       0.435123      -1.051546      -0.040800       0.030968       0.031577       0.060173       0.012970      -0.017546      -0.000745      -0.009383      -0.072629      -0.032474       0.004100       0.028374             11.603864       8.974944      -3.774565       0.778449       8.831585       1.296801      17.005063           0.000004
           67              C       8.577644       2.466584       2.821224      -0.154300      35.454542 0.47212876E+03  0.11388244E+05                                 9.588169                            7.407929      -0.135559       1.940613                    0.997610      30.010243      88.839723       0.582566       0.435877      -1.046830      -0.015873      -0.018913       0.031354       0.039909       0.008723      -0.002497      -0.003449      -0.009933      -0.043466      -0.015058      -0.002779       0.017837             10.949863       9.803204      -4.207396       1.435511       8.942634      -0.343231      14.103752           0.001710
           68              C       8.282554       2.821442       4.168735      -0.000910      29.102546 0.37549077E+03  0.85174765E+04                                 8.318604                            6.534176       0.232048       2.081376                    0.999570      27.073028      76.663635       0.633258       0.426397      -1.057019      -0.014152      -0.013435      -0.025834       0.032375       0.002087       0.002888      -0.002223      -0.011760       0.004824      -0.008134       0.001938       0.006196              9.263155       8.231005      -3.930908       0.612037       8.304070       0.249685      11.254390          -0.000409
           69              C       7.313428       3.771483       4.410283      -0.145459      29.206074 0.38441448E+03  0.87130955E+04                                 8.060264                            6.432192       0.324984       2.083987                    0.999803      28.044699      77.677790       0.669551       0.403598      -1.078793       0.001083      -0.015744      -0.009993       0.018679      -0.018967      -0.001851       0.004562      -0.015412       0.079350      -0.033715       0.006108       0.027607              8.814202       7.827362      -3.847202       0.573821       8.211947       0.094323      10.403296           0.001482
           70              C       6.683087       4.372127       3.358600       0.101798      25.847312 0.31495799E+03  0.68496580E+04                                 7.649801                            5.961412       0.289167       2.111076                    0.999840      25.634684      71.501863       0.665599       0.423133      -1.057124       0.019911      -0.021782      -0.034533       0.045425       0.024342      -0.021463       0.021575      -0.012252      -0.120460      -0.057625       0.012230       0.045394              8.527278       7.232834      -3.730939       0.278782       8.471467       0.589368       9.877532           0.000296
           71              C      -9.727235       9.321693       7.007600       0.524141      25.978673 0.27727777E+03  0.58998305E+04                                 8.078692                            5.955656      -0.171153       1.993392                    0.999313      23.336822      66.522763       0.600076       0.479706      -1.014282       0.044479      -0.015432      -0.037952       0.060472       0.055804       0.020177       0.015227      -0.106524      -0.153909      -0.065457      -0.040418       0.105875              9.463734       9.468287      -1.664523      -0.615334       5.084264      -0.474524      13.838650          -0.005690
           72              C       5.491013       9.660538       7.804165      -0.006132      38.204138 0.44257971E+03  0.10480195E+05                                 9.956336                            7.078098      -0.123088       1.943303                    0.999485      28.807178      83.860758       0.609334       0.424495      -1.056209      -0.072991       0.006052      -0.024880       0.077352       0.017337       0.010252      -0.004026      -0.000807      -0.057241      -0.025311      -0.001993       0.027304             12.113491      13.520794      -2.593605      -3.909494       5.992805       0.373477      16.826873           0.008474
           73              C     -11.132039       9.526346       9.162532      -0.008392      41.461436 0.43779983E+03  0.10325206E+05                                10.532865                            7.031198       0.034480       1.999344                    0.999579      28.377474      82.086862       0.613294       0.423462      -1.058255      -0.073649      -0.005771       0.000010       0.073874      -0.004017      -0.008326       0.010832       0.024567      -0.094634      -0.035387       0.005012       0.030374             13.856610      13.381346      -3.332985       4.927661       7.043724      -3.728312      21.144760           0.013521
           74              C       3.541961      10.365958       8.257406       0.242601      34.315565 0.34947414E+03  0.78611199E+04                                 9.580833                            6.467056      -0.190509       1.952710                    0.999339      26.141102      76.054239       0.606746       0.448776      -1.033654       0.043483      -0.027978      -0.003570       0.051829       0.001739       0.009081      -0.002691      -0.061941      -0.048368      -0.029339      -0.009852       0.039191             11.852868      17.533039      -4.967765       0.258786       7.083664      -0.609457      10.941901           0.004134
           75              C     -10.300305       9.138089      10.307848       0.545241      24.771966 0.25969494E+03  0.54466080E+04                                 7.862883                            5.739900      -0.020079       2.041079                    0.999602      23.121087      65.854551       0.613857       0.475747      -1.014396       0.011048      -0.020742       0.055837       0.060581       0.054682      -0.013464       0.014290      -0.108913      -0.165026      -0.070665      -0.034420       0.105085              9.489454      10.613217      -2.395610       2.098605       5.415249      -1.924646      12.439894          -0.002197
           76              C       2.208650      10.938392       8.215339       0.150618      35.608846 0.38980465E+03  0.89263706E+04                                 9.607195                            6.725272      -0.076227       1.994765                    0.999461      26.134233      74.387122       0.614716       0.435115      -1.051553      -0.038882       0.018294       0.042095       0.060154       0.014358      -0.015798       0.008888      -0.036690      -0.028551      -0.032487       0.004093       0.028394             11.603790      15.297915      -4.205799       0.258803       6.949351      -1.595457      12.564104           0.000000
           77              C       1.670248      11.492360       7.074093      -0.154221      35.453799 0.47211569E+03  0.11387909E+05                                 9.588193                            7.407942      -0.135990       1.940492                    0.997605      30.010098      88.840736       0.582549       0.435891      -1.046816      -0.013744       0.037232      -0.003997       0.039888       0.012054      -0.003355       0.000287      -0.021032      -0.010588      -0.015104      -0.002717       0.017822             10.949876      11.924183      -3.218728       0.503186       6.910405      -1.892471      14.015040           0.001701
           78              C       7.732585      -2.573434       7.181297      -0.000917      29.102368 0.37549587E+03  0.85175701E+04                                 8.318443                            6.534173       0.232044       2.081374                    0.999570      27.072712      76.661136       0.633269       0.426390      -1.057030       0.030277       0.003482       0.010940       0.032381       0.002160       0.001851      -0.006167      -0.000702      -0.009671      -0.008123       0.001926       0.006197              9.262887      10.194968      -2.412573      -0.654290       5.677000      -1.492812      11.916693          -0.000406
           79              C       7.110139      -2.539804       8.410748      -0.145435      29.203938 0.38439092E+03  0.87123582E+04                                 8.059755                            6.431958       0.325215       2.084072                    0.999803      28.043143      77.670544       0.669575       0.403594      -1.078805       0.016846       0.004663      -0.006571       0.018674      -0.021045      -0.005388      -0.013404       0.035473      -0.000107      -0.033690       0.006125       0.027565              8.813546       9.441090      -2.134644      -0.777421       5.478367      -1.575315      11.521181           0.001468
           80              C       7.714052      -3.124115       9.486857       0.101764      25.848095 0.31497428E+03  0.68500863E+04                                 7.649871                            5.961511       0.289126       2.111052                    0.999840      25.635305      71.503488       0.665605       0.423125      -1.057131       0.038488      -0.014306      -0.019418       0.045421       0.033454      -0.025691       0.024027      -0.020947      -0.059954      -0.057624       0.012218       0.045406              8.527334       9.570021      -1.798831      -1.312096       5.190550      -1.548185      10.821431           0.000288
           81              C      -5.665372       1.524870      13.490036       0.524226      25.977625 0.27726082E+03  0.58994320E+04                                 8.078715                            5.955638      -0.171202       1.993394                    0.999314      23.336619      66.523894       0.600047       0.479733      -1.014259      -0.033694       0.022540       0.044838       0.060447      -0.033230       0.068650      -0.049111       0.033902       0.023011      -0.065468      -0.040382       0.105850              9.463758       7.292543       1.189382      -2.486627      12.340366       2.862311       8.758364          -0.005687
           82              C      -4.826407       1.140284      12.335221      -0.006174      38.204239 0.44258241E+03  0.10480259E+05                                 9.956204                            7.078018      -0.123195       1.943269                    0.999485      28.807630      83.861654       0.609351       0.424483      -1.056219       0.038065       0.046898      -0.048332       0.077359       0.003571       0.013228      -0.019892       0.004040       0.035413      -0.025346      -0.001823       0.027170             12.113292       9.572827      -0.179768      -5.016367      13.470819       4.788967      13.296231           0.008567
           83              C      -4.854099      -0.021607      11.590222      -0.008344      41.456827 0.43775124E+03  0.10323728E+05                                10.532005                            7.030749       0.034349       1.999321                    0.999580      28.375903      82.079850       0.613324       0.423455      -1.058264       0.027748       0.026172      -0.063243       0.073856      -0.007596      -0.016243      -0.016034       0.037880       0.042941      -0.035245       0.004999       0.030246             13.855347      10.976105       6.849679      -2.075114      21.370887       2.188780       9.219048           0.013619
           84              C      -3.323863       1.266868      10.842510       0.242719      34.311783 0.34943561E+03  0.78600094E+04                                 9.580069                            6.466676      -0.190511       1.952726                    0.999340      26.139269      76.046870       0.606770       0.448773      -1.033660      -0.044474      -0.006766       0.025750       0.051834      -0.003751       0.026511      -0.007109       0.035828      -0.045136      -0.029367      -0.010041       0.039408             11.851792      13.145964       3.345561      -6.364291      10.988983      -0.157057      11.420428           0.004213
           85              C      -5.573298      -1.297933      11.679785       0.545255      24.771956 0.25969648E+03  0.54466358E+04                                 7.862870                            5.739921      -0.020137       2.041060                    0.999602      23.120858      65.853377       0.613856       0.475748      -1.014398      -0.023460      -0.051822      -0.020774       0.060559      -0.046452       0.063518      -0.028826       0.062088       0.086719      -0.070686      -0.034416       0.105102              9.489414       8.370929       3.801427      -2.233758      12.459742       0.968674       7.637572          -0.002197
           86              C      -2.215623       1.663528       9.993022       0.150646      35.606494 0.38978251E+03  0.89256315E+04                                 9.606408                            6.724847      -0.076231       1.994774                    0.999460      26.133011      74.379809       0.614774       0.435085      -1.051584       0.033781      -0.028725      -0.040698       0.060188      -0.022660       0.015928       0.002202       0.019199       0.030820      -0.032569       0.004128       0.028441             11.602721      11.982103       3.664955      -4.828489      11.887122       1.153252      10.938939           0.000002
           87              C      -1.479376       2.807558      10.212857      -0.154280      35.452417 0.47209892E+03  0.11387293E+05                                 9.587512                            7.407482      -0.135664       1.940594                    0.997611      30.009422      88.835090       0.582612       0.435852      -1.046849       0.039487       0.002012       0.005543       0.039925      -0.007461       0.014001      -0.000734       0.003257       0.017704      -0.015201      -0.002777       0.017978             10.948996      10.487039       3.275707      -2.905581      12.906995       2.281411       9.452953           0.001762
           88              C      -0.354795       3.039893       9.370154      -0.000923      29.104619 0.37553140E+03  0.85185598E+04                                 8.318828                            6.534472       0.231906       2.081325                    0.999569      27.073080      76.662483       0.633257       0.426389      -1.057033      -0.010442      -0.021012       0.022301       0.032371       0.005351       0.003989      -0.001298       0.003456       0.008971      -0.008197       0.001747       0.006450              9.263308       8.510735       2.206986      -2.609760      10.368030       2.495383       8.911158          -0.000417
           89              C      -0.046358       2.110611       8.399892      -0.145400      29.203563 0.38439136E+03  0.87123679E+04                                 8.059727                            6.432005       0.325205       2.084071                    0.999803      28.043163      77.670514       0.669565       0.403599      -1.078801      -0.003375      -0.000461       0.018379       0.018692       0.019169      -0.021021       0.009984       0.015008       0.007094      -0.033796       0.006275       0.027521              8.813489       7.978038       2.075571      -2.242842       9.864789       2.608451       8.597641           0.001520
           90              C      -0.839039       1.009577       8.246550       0.101765      25.846843 0.31495216E+03  0.68494287E+04                                 7.649322                            5.961064       0.289083       2.111045                    0.999840      25.634704      71.498974       0.665675       0.423091      -1.057161      -0.030009       0.007245       0.033328       0.045429      -0.041279       0.013830      -0.008985       0.011095       0.095284      -0.057595       0.012199       0.045395              8.526741       7.504552       1.818635      -2.311342       8.983120       2.580386       9.092551           0.000301
           91              C       0.483321       1.677779       2.278420       0.524105      25.980173 0.27729519E+03  0.59003310E+04                                 8.079166                            5.955967      -0.171289       1.993343                    0.999313      23.337768      66.527562       0.600038       0.479726      -1.014265      -0.045981       0.026720       0.028763       0.060461      -0.007699       0.058086      -0.037101      -0.004772       0.212124      -0.065467      -0.040415       0.105882              9.464299      12.157641       1.411510      -3.257019      10.208210       0.354390       6.027047          -0.005710
           92              C       1.561878       0.877241       1.660980      -0.006161      38.204830 0.44259045E+03  0.10480511E+05                                 9.956335                            7.078102      -0.123147       1.943274                    0.999485      28.808026      83.863422       0.609344       0.424486      -1.056216       0.009988      -0.076590       0.003868       0.077336      -0.006663       0.020824      -0.011700      -0.016841       0.008689      -0.025357      -0.001809       0.027166             12.113457      16.787635      -0.988933      -5.397336      11.715237       1.651020       7.837499           0.008571
           93              C       2.822892       1.276879       1.266090      -0.008352      41.458264 0.43776829E+03  0.10324224E+05                                10.532176                            7.030841       0.034326       1.999300                    0.999580      28.376485      82.081710       0.613326       0.423449      -1.058268       0.034893      -0.064890       0.005389       0.073873      -0.028432       0.001319       0.008548      -0.026966       0.018076      -0.035275       0.005029       0.030246             13.855606      15.389752       6.831245      -2.626699      19.708422       0.025813       6.468646           0.013611
           94              C      -4.774112      13.884458       0.835918       0.242660      34.313522 0.34945420E+03  0.78605238E+04                                 9.580293                            6.466781      -0.190666       1.952666                    0.999339      26.140138      76.049598       0.606775       0.448763      -1.033666      -0.012834       0.042185       0.027226       0.051822       0.011420       0.021583       0.005251      -0.001967       0.087345      -0.029372      -0.010083       0.039455             11.852111      10.443885      -1.407069      -2.840966      17.896473       3.601567       7.215974           0.004243
           95              C       3.530345       2.560465       1.187384       0.545221      24.772643 0.25970483E+03  0.54468420E+04                                 7.862948                            5.739972      -0.020030       2.041086                    0.999602      23.121088      65.853707       0.613862       0.475741      -1.014404       0.048299       0.036485      -0.002155       0.060569      -0.027172       0.054632      -0.023298       0.042661       0.216154      -0.070664      -0.034448       0.105112              9.489526      10.058332       2.577168      -1.630654      13.328810       0.763672       5.081434          -0.002192
           96              C      -4.408239      12.576724       0.322968       0.150608      35.607927 0.38979749E+03  0.89260790E+04                                 9.606743                            6.725030      -0.076210       1.994775                    0.999460      26.133520      74.382197       0.614757       0.435092      -1.051577       0.045947      -0.020512      -0.032986       0.060166      -0.010944       0.008048      -0.003897       0.034017       0.073781      -0.032561       0.004137       0.028425             11.603176      11.879443       0.136871      -2.456241      16.288204       3.006759       6.641880          -0.000013
           97              C      -5.300119      11.528883       0.246976      -0.154191      35.449818 0.47205311E+03  0.11385914E+05                                 9.587102                            7.407149      -0.135472       1.940666                    0.997609      30.007781      88.829193       0.582621       0.435856      -1.046847      -0.009874      -0.020322      -0.032878       0.039893      -0.001577       0.009444      -0.006079       0.017205       0.030536      -0.015180      -0.002779       0.017959             10.948550      12.479459       1.972454      -2.288785      13.755940       1.966152       6.610252           0.001756
           98              C     -12.191949       4.714498      13.205064      -0.000923      29.104810 0.37553619E+03  0.85186821E+04                                 8.318841                            6.534485       0.231924       2.081332                    0.999569      27.073052      76.662071       0.633262       0.426385      -1.057037      -0.005688       0.030988      -0.007372       0.032357       0.000843       0.006880       0.000542      -0.000781      -0.009495      -0.008204       0.001750       0.006454              9.263336      11.434297       0.936238      -2.133729      10.821934       1.705533       5.533777          -0.000411
           99              C     -10.908813       4.660110      12.704328      -0.145431      29.203985 0.38439663E+03  0.87125317E+04                                 8.059826                            6.432046       0.325163       2.084054                    0.999803      28.043601      77.672350       0.669563       0.403599      -1.078800      -0.014558       0.011556      -0.001786       0.018673      -0.002467      -0.006589       0.020826      -0.011236      -0.073752      -0.033756       0.006224       0.027532              8.813624      11.212427       0.982592      -1.925355       9.980539       1.574860       5.247907           0.001516
          100              C     -10.089704       5.744810      12.833244       0.101764      25.846738 0.31495031E+03  0.68493948E+04                                 7.649385                            5.961079       0.289065       2.111042                    0.999840      25.634476      71.498926       0.665667       0.423096      -1.057155      -0.028366       0.028814       0.020650       0.045402      -0.034051       0.007142      -0.019938       0.040375       0.094634      -0.057570       0.012169       0.045401              8.526838      11.208346       0.293768      -1.765018       9.453329       1.536384       4.918837           0.000299
          101              C      -0.226884      13.596388       2.420906       0.524094      25.980114 0.27729575E+03  0.59002986E+04                                 8.078928                            5.955818      -0.171238       1.993355                    0.999314      23.337476      66.524735       0.600073       0.479701      -1.014286      -0.035208       0.033791       0.035666       0.060445       0.081849      -0.002357      -0.017916      -0.018702      -0.132069      -0.065499      -0.040389       0.105887              9.464010      10.379824      -4.437793       1.122584       8.164283       0.493937       9.847924          -0.005687
          102              C       0.492286      12.750111       1.445216      -0.006192      38.206018 0.44260397E+03  0.10480893E+05                                 9.956492                            7.078176      -0.123110       1.943276                    0.999486      28.808336      83.864097       0.609347       0.424481      -1.056220      -0.024940      -0.023650      -0.069273       0.077331       0.021808       0.009661       0.003006      -0.021427      -0.005683      -0.025314      -0.002000       0.027314             12.113701      12.835534      -6.586323      -1.152078      11.190101       2.751023      12.315467           0.008548
          103              C       1.519155      11.853665       1.663694      -0.008347      41.459838 0.43777939E+03  0.10324584E+05                                10.532548                            7.030988       0.034521       1.999361                    0.999579      28.376694      82.083548       0.613310       0.423456      -1.058261      -0.010976      -0.044492      -0.057932       0.073866       0.014181      -0.015352       0.021364      -0.008609       0.047571      -0.035377       0.004974       0.030403             13.856232      13.813489      -5.825493       6.539099       9.959446      -2.667526      17.795761           0.013598
          104              C      -6.290213       6.296346      13.150784       0.242671      34.314020 0.34944927E+03  0.78604628E+04                                 9.580779                            6.466967      -0.190692       1.952661                    0.999340      26.140345      76.052893       0.606728       0.448795      -1.033637      -0.013827       0.007442       0.049351       0.051789       0.023281      -0.008224      -0.024975      -0.003714      -0.010875      -0.029349      -0.009834       0.039183             11.852880       8.744650      -2.937920       0.024412       7.931582       2.679491      18.882409           0.004096
          105              C       2.339144      11.472668       2.819867       0.545241      24.772281 0.25969806E+03  0.54466979E+04                                 7.863012                            5.739977      -0.020175       2.041040                    0.999602      23.121223      65.855399       0.613845       0.475755      -1.014390       0.035857      -0.036074       0.032900       0.060576       0.070328      -0.027891      -0.009046      -0.046518      -0.164801      -0.070649      -0.034436       0.105086              9.489647       8.601215      -3.219955       2.907070       7.202889      -0.513018      12.664838          -0.002190
          106              C      -6.149410       5.957704      11.746279       0.150629      35.608410 0.38979489E+03  0.89261084E+04                                 9.607218                            6.725250      -0.076251       1.994769                    0.999460      26.133877      74.386415       0.614707       0.435123      -1.051546       0.040800      -0.030968      -0.031577       0.060173       0.012970      -0.017546      -0.000745      -0.009383      -0.072630      -0.032474       0.004100       0.028374             11.603868       8.974948      -3.774567       0.778451       8.831588       1.296800      17.005068           0.000004
          107              C      -6.843446       6.607862      10.748876      -0.154300      35.454577 0.47212925E+03  0.11388259E+05                                 9.588176                            7.407932      -0.135560       1.940612                    0.997610      30.010266      88.839817       0.582566       0.435877      -1.046830       0.015873       0.018913      -0.031354       0.039909       0.008723      -0.002497      -0.003449      -0.009933      -0.043465      -0.015058      -0.002779       0.017837             10.949871       9.803211      -4.207400       1.435513       8.942640      -0.343233      14.103763           0.001709
          108              C      -6.548356       6.253004       9.401365      -0.000910      29.102546 0.37549075E+03  0.85174759E+04                                 8.318605                            6.534176       0.232048       2.081376                    0.999570      27.073027      76.663633       0.633258       0.426397      -1.057019       0.014152       0.013435       0.025834       0.032375       0.002088       0.002888      -0.002223      -0.011760       0.004824      -0.008134       0.001938       0.006196              9.263156       8.231005      -3.930908       0.612039       8.304070       0.249683      11.254392          -0.000409
          109              C      -5.579230       5.302963       9.159817      -0.145459      29.206076 0.38441458E+03  0.87130978E+04                                 8.060263                            6.432192       0.324983       2.083986                    0.999803      28.044701      77.677776       0.669551       0.403598      -1.078793      -0.001083       0.015744       0.009993       0.018679      -0.018967      -0.001851       0.004562      -0.015412       0.079351      -0.033715       0.006108       0.027607              8.814200       7.827362      -3.847203       0.573823       8.211947       0.094320      10.403290           0.001481
          110              C      -4.948889       4.702319      10.211500       0.101799      25.847304 0.31495787E+03  0.68496545E+04                                 7.649799                            5.961410       0.289167       2.111076                    0.999840      25.634680      71.501844       0.665600       0.423133      -1.057124      -0.019911       0.021782       0.034533       0.045425       0.024342      -0.021463       0.021574      -0.012252      -0.120460      -0.057624       0.012230       0.045394              8.527276       7.232834      -3.730940       0.278781       8.471466       0.589368       9.877527           0.000296
          111              C      11.461433      -0.247247       6.562500       0.524141      25.978770 0.27727908E+03  0.58998650E+04                                 8.078709                            5.955669      -0.171151       1.993391                    0.999313      23.336869      66.522916       0.600075       0.479706      -1.014282      -0.044479       0.015433       0.037952       0.060472       0.055805       0.020178       0.015227      -0.106528      -0.153912      -0.065460      -0.040418       0.105878              9.463754       9.468304      -1.664525      -0.615340       5.084274      -0.474523      13.838683          -0.005691
          112              C      -3.756815      -0.586092       5.765935      -0.006132      38.204158 0.44258010E+03  0.10480205E+05                                 9.956331                            7.078095      -0.123084       1.943304                    0.999485      28.807198      83.860781       0.609335       0.424495      -1.056210       0.072992      -0.006052       0.024880       0.077353       0.017335       0.010251      -0.004026      -0.000805      -0.057239      -0.025310      -0.001992       0.027302             12.113483      13.520779      -2.593600      -3.909489       5.992801       0.373476      16.826870           0.008473
          113              C      12.866237      -0.451900       4.407568      -0.008393      41.461472 0.43780011E+03  0.10325215E+05                                10.532877                            7.031204       0.034477       1.999343                    0.999579      28.377482      82.086927       0.613293       0.423462      -1.058255       0.073649       0.005771      -0.000011       0.073874      -0.004016      -0.008325       0.010832       0.024565      -0.094635      -0.035387       0.005014       0.030373             13.856629      13.381364      -3.332991       4.927672       7.043733      -3.728319      21.144789           0.013520
          114              C      -1.807763      -1.291512       5.312694       0.242601      34.315550 0.34947397E+03  0.78611153E+04                                 9.580831                            6.467055      -0.190510       1.952711                    0.999339      26.141094      76.054216       0.606746       0.448776      -1.033654      -0.043483       0.027978       0.003570       0.051829       0.001739       0.009081      -0.002691      -0.061942      -0.048368      -0.029339      -0.009852       0.039191             11.852866      17.533035      -4.967764       0.258786       7.083663      -0.609458      10.941900           0.004134
          115              C      12.034503      -0.063643       3.262252       0.545243      24.771919 0.25969433E+03  0.54465925E+04                                 7.862875                            5.739894      -0.020086       2.041077                    0.999602      23.121061      65.854474       0.613857       0.475748      -1.014396      -0.011047       0.020742      -0.055838       0.060581       0.054682      -0.013464       0.014290      -0.108911      -0.165024      -0.070663      -0.034421       0.105084              9.489444      10.613208      -2.395608       2.098604       5.415244      -1.924644      12.439880          -0.002198
          116              C      -0.474452      -1.863946       5.354761       0.150618      35.608840 0.38980459E+03  0.89263688E+04                                 9.607193                            6.725272      -0.076227       1.994765                    0.999461      26.134230      74.387110       0.614716       0.435115      -1.051553       0.038882      -0.018294      -0.042096       0.060154       0.014358      -0.015798       0.008888      -0.036690      -0.028551      -0.032487       0.004093       0.028394             11.603788      15.297913      -4.205798       0.258803       6.949350      -1.595457      12.564101           0.000001
          117              C       0.063950      -2.417914       6.496007      -0.154221      35.453778 0.47211539E+03  0.11387900E+05                                 9.588190                            7.407940      -0.135989       1.940492                    0.997605      30.010083      88.840679       0.582549       0.435891      -1.046816       0.013744      -0.037232       0.003997       0.039889       0.012054      -0.003355       0.000287      -0.021032      -0.010588      -0.015105      -0.002717       0.017822             10.949872      11.924179      -3.218727       0.503186       6.910403      -1.892470      14.015033           0.001702
          118              C      -5.998387      11.647880       6.388803      -0.000917      29.102368 0.37549585E+03  0.85175696E+04                                 8.318444                            6.534173       0.232043       2.081373                    0.999570      27.072714      76.661147       0.633269       0.426390      -1.057030      -0.030278      -0.003482      -0.010940       0.032381       0.002160       0.001851      -0.006168      -0.000702      -0.009672      -0.008123       0.001926       0.006197              9.262887      10.194968      -2.412573      -0.654290       5.677000      -1.492813      11.916693          -0.000407
          119              C      -5.375941      11.614250       5.159352      -0.145434      29.203930 0.38439076E+03  0.87123539E+04                                 8.059753                            6.431957       0.325216       2.084072                    0.999803      28.043139      77.670530       0.669575       0.403594      -1.078805      -0.016846      -0.004663       0.006571       0.018674      -0.021045      -0.005388      -0.013404       0.035473      -0.000107      -0.033690       0.006125       0.027565              8.813544       9.441089      -2.134644      -0.777421       5.478366      -1.575314      11.521178           0.001468
          120              C      -5.979854      12.198561       4.083243       0.101765      25.848087 0.31497416E+03  0.68500828E+04                                 7.649868                            5.961509       0.289128       2.111052                    0.999840      25.635300      71.503462       0.665605       0.423125      -1.057131      -0.038488       0.014306       0.019418       0.045421       0.033454      -0.025691       0.024027      -0.020947      -0.059953      -0.057624       0.012218       0.045406              8.527331       9.570017      -1.798830      -1.312096       5.190548      -1.548184      10.821426           0.000288
          121              N       5.598222       7.124701       1.697620      -0.395794      45.375586 0.67067520E+03  0.17339716E+05                                10.721448                            8.455745      -0.047404       1.957085                    0.997967      31.857346      91.949442       0.592589       0.399782      -1.089534       0.073891       0.140810       0.049487       0.166543      -0.024104      -0.035651      -0.037775       0.152186       0.104840      -0.110340       0.025949       0.084391             12.630279      10.364776       0.758071      -4.047793      15.532601       3.154769      11.993460           0.006515
          122              N       5.633905       8.985810       2.939284      -0.316873      42.906912 0.59261079E+03  0.14915243E+05                                10.502072                            8.039935      -0.429268       1.867409                    0.997433      30.230482      87.241076       0.594947       0.409041      -1.078917       0.056856      -0.053130      -0.066516       0.102371       0.005659       0.003860      -0.031336       0.037135      -0.097919      -0.052720       0.016974       0.035745             12.556710      11.415903       3.690553      -3.641198      14.514588       1.779707      11.739637           0.002875
          123              N       3.621470       8.324098       4.564982      -0.252826      38.813348 0.53778331E+03  0.13089269E+05                                 9.600695                            7.557216      -0.030154       2.016655                    0.997650      28.066418      77.282482       0.631903       0.398242      -1.096239      -0.086250      -0.123300      -0.028215       0.153095      -0.055012      -0.028845      -0.012372       0.055379       0.127463      -0.087980       0.025918       0.062063             10.957402      10.017580       0.629514      -4.977877       9.341966       2.563203      13.512659           0.002457
          124              N       0.338917       9.498500      12.181879      -0.395860      45.376881 0.67069760E+03  0.17340412E+05                                10.721542                            8.455803      -0.047294       1.957110                    0.997968      31.858057      91.951330       0.592597       0.399774      -1.089541      -0.126642      -0.108240      -0.000834       0.166598      -0.078753       0.014430       0.042441      -0.062209       0.099588      -0.110454       0.025981       0.084474             12.630419      15.321505       0.672100      -4.623752      13.745714       0.758828       8.824036           0.006326
          125              N      -1.720001       8.887850      12.810174      -0.316842      42.907467 0.59261909E+03  0.14915512E+05                                10.502153                            8.039977      -0.429336       1.867377                    0.997434      30.230749      87.242185       0.594947       0.409039      -1.078918       0.078381      -0.030409      -0.058450       0.102395       0.010532       0.011467       0.007960      -0.074182       0.077303      -0.052801       0.016989       0.035811             12.556833      14.005475       1.374066      -2.423023      16.389245       1.688663       7.275780           0.002864
          126              N      12.196925       2.192002       0.181839      -0.252811      38.813797 0.53778722E+03  0.13089406E+05                                 9.600836                            7.557279      -0.030077       2.016676                    0.997650      28.066439      77.283018       0.631895       0.398246      -1.096235       0.100605       0.114465       0.014944       0.153123      -0.070849      -0.016304       0.003166       0.014973       0.096705      -0.087976       0.025936       0.062040             10.957606      13.746112      -2.820727      -3.147328      12.182727       2.490830       6.943979           0.002485
          127              N       1.535564      -3.715123      13.431685      -0.395917      45.377838 0.67071175E+03  0.17340700E+05                                10.721162                            8.455466      -0.118963       1.938952                    0.998415      31.858785      91.950284       0.592659       0.399733      -1.089580      -0.092985       0.095114      -0.100400       0.166652       0.045473      -0.062632       0.044078      -0.040025       0.141586      -0.110454       0.025994       0.084459             12.630016      13.892425      -5.243913       0.561281      10.434717       1.560847      13.562905           0.006246
          128              N      -0.113147      -2.237501      13.107360      -0.316877      42.909821 0.59264602E+03  0.14916527E+05                                10.503022                            8.040494      -0.429277       1.867401                    0.997433      30.231636      87.248921       0.594884       0.409074      -1.078883       0.073003      -0.051156      -0.050421       0.102414       0.032009       0.000949      -0.015040       0.031824       0.090122      -0.052911       0.017401       0.035510             12.558057      10.943626      -4.295798       1.962282      10.477036       0.596043      16.253510           0.002790
          129              N       6.919979       4.073531       2.095223      -0.252864      38.818288 0.53785835E+03  0.13091713E+05                                 9.601921                            7.558038      -0.030133       2.016641                    0.997649      28.068256      77.292477       0.631824       0.398274      -1.096204       0.071729      -0.076599       0.111455       0.153084       0.019467      -0.051538       0.054586      -0.000584      -0.039676      -0.088096       0.026012       0.062084             10.958896       8.974544      -4.217570      -1.626881      10.723255       3.445462      13.178888           0.002472
          130              N       4.401575      10.191831       7.232863      -0.395731      45.371529 0.67060262E+03  0.17337167E+05                                10.720279                            8.454861      -0.047413       1.957088                    0.997969      31.855747      91.939532       0.592672       0.399741      -1.089575       0.040193      -0.062467       0.149037       0.166522      -0.020430      -0.032532       0.024108       0.029061      -0.304459      -0.110376       0.025938       0.084437             12.628859      13.521676      -2.451102      -1.258705       7.123446       0.315865      17.241456           0.006605
          131              N       4.027050       9.964668       9.427148      -0.316845      42.908671 0.59263283E+03  0.14916081E+05                                10.502728                            8.040330      -0.429328       1.867386                    0.997432      30.231261      87.246916       0.594900       0.409066      -1.078890       0.062238      -0.032435      -0.074535       0.102377      -0.015439       0.032636       0.009042      -0.026419      -0.086364      -0.052907       0.017402       0.035505             12.557607      14.814525      -3.076702       0.652352       7.491194      -1.932359      15.367103           0.002934
          132              N       8.898416      -3.703925       9.436648      -0.252855      38.816958 0.53783860E+03  0.13091092E+05                                 9.601649                            7.557863      -0.029999       2.016689                    0.997650      28.067796      77.290389       0.631837       0.398270      -1.096208      -0.057398       0.067749      -0.124774       0.153144       0.009288      -0.048551       0.045065       0.028231      -0.132912      -0.088098       0.026029       0.062069             10.958566      14.753060      -2.474421      -3.530985       6.361048      -0.289816      11.761589           0.002426
          133              N      -3.864024       1.949745      11.872480      -0.395794      45.375586 0.67067514E+03  0.17339714E+05                                10.721448                            8.455745      -0.047404       1.957085                    0.997967      31.857345      91.949443       0.592589       0.399782      -1.089534      -0.073891      -0.140810      -0.049487       0.166542      -0.024104      -0.035651      -0.037775       0.152186       0.104840      -0.110340       0.025949       0.084391             12.630280      10.364777       0.758071      -4.047795      15.532601       3.154769      11.993462           0.006515
          134              N      -3.899707       0.088636      10.630816      -0.316874      42.906936 0.59261117E+03  0.14915254E+05                                10.502074                            8.039936      -0.429267       1.867410                    0.997433      30.230494      87.241109       0.594947       0.409041      -1.078918      -0.056856       0.053130       0.066517       0.102371       0.005659       0.003860      -0.031336       0.037135      -0.097919      -0.052720       0.016974       0.035745             12.556713      11.415906       3.690553      -3.641200      14.514592       1.779708      11.739640           0.002875
          135              N      -1.887272       0.750348       9.005118      -0.252826      38.813358 0.53778343E+03  0.13089273E+05                                 9.600696                            7.557216      -0.030153       2.016655                    0.997650      28.066422      77.282493       0.631903       0.398242      -1.096239       0.086250       0.123299       0.028215       0.153095      -0.055012      -0.028846      -0.012372       0.055378       0.127463      -0.087980       0.025917       0.062063             10.957404      10.017581       0.629513      -4.977879       9.341967       2.563203      13.512662           0.002456
          136              N       1.395281      -0.424054       1.388221      -0.395860      45.376872 0.67069747E+03  0.17340408E+05                                10.721542                            8.455802      -0.047294       1.957110                    0.997968      31.858053      91.951320       0.592597       0.399774      -1.089541       0.126642       0.108240       0.000834       0.166598      -0.078753       0.014430       0.042441      -0.062209       0.099588      -0.110455       0.025981       0.084474             12.630417      15.321504       0.672099      -4.623751      13.745712       0.758828       8.824036           0.006326
          137              N       3.454199       0.186596       0.759926      -0.316842      42.907466 0.59261910E+03  0.14915512E+05                                10.502151                            8.039976      -0.429335       1.867378                    0.997434      30.230749      87.242174       0.594947       0.409039      -1.078918      -0.078381       0.030409       0.058450       0.102395       0.010532       0.011467       0.007960      -0.074182       0.077303      -0.052801       0.016989       0.035811             12.556831      14.005474       1.374065      -2.423022      16.389242       1.688662       7.275779           0.002865
          138              N     -10.462727       6.882444      13.388261      -0.252811      38.813801 0.53778728E+03  0.13089408E+05                                 9.600836                            7.557279      -0.030078       2.016676                    0.997650      28.066441      77.283021       0.631895       0.398246      -1.096235      -0.100605      -0.114465      -0.014943       0.153123      -0.070849      -0.016304       0.003166       0.014973       0.096705      -0.087976       0.025936       0.062040             10.957607      13.746113      -2.820727      -3.147328      12.182728       2.490831       6.943980           0.002485
          139              N       0.198634      12.789569       0.138415      -0.395917      45.377836 0.67071167E+03  0.17340697E+05                                10.721161                            8.455466      -0.118963       1.938952                    0.998415      31.858783      91.950277       0.592659       0.399733      -1.089580       0.092985      -0.095114       0.100400       0.166653       0.045473      -0.062632       0.044078      -0.040026       0.141585      -0.110454       0.025995       0.084459             12.630015      13.892424      -5.243912       0.561280      10.434717       1.560848      13.562906           0.006246
          140              N       1.847345      11.311947       0.462740      -0.316878      42.909848 0.59264645E+03  0.14916540E+05                                10.503027                            8.040497      -0.429276       1.867401                    0.997433      30.231648      87.248966       0.594884       0.409074      -1.078883      -0.073004       0.051156       0.050421       0.102414       0.032009       0.000949      -0.015040       0.031824       0.090122      -0.052911       0.017401       0.035510             12.558063      10.943632      -4.295801       1.962284      10.477041       0.596043      16.253517           0.002790
          141              N      -5.185781       5.000915      11.474877      -0.252864      38.818294 0.53785843E+03  0.13091716E+05                                 9.601923                            7.558039      -0.030134       2.016641                    0.997649      28.068257      77.292488       0.631824       0.398274      -1.096204      -0.071729       0.076599      -0.111455       0.153084       0.019467      -0.051538       0.054586      -0.000584      -0.039676      -0.088096       0.026012       0.062084             10.958898       8.974547      -4.217572      -1.626881      10.723259       3.445462      13.178889           0.002472
          142              N      -2.667377      -1.117385       6.337237      -0.395731      45.371545 0.67060294E+03  0.17337178E+05                                10.720281                            8.454863      -0.047412       1.957088                    0.997969      31.855756      91.939560       0.592672       0.399741      -1.089575      -0.040194       0.062467      -0.149038       0.166523      -0.020430      -0.032532       0.024108       0.029061      -0.304458      -0.110375       0.025938       0.084437             12.628862      13.521676      -2.451101      -1.258704       7.123447       0.315865      17.241462           0.006606
          143              N      -2.292852      -0.890222       4.142952      -0.316845      42.908623 0.59263204E+03  0.14916057E+05                                10.502724                            8.040328      -0.429331       1.867386                    0.997432      30.231238      87.246854       0.594899       0.409066      -1.078890      -0.062237       0.032435       0.074535       0.102377      -0.015438       0.032636       0.009042      -0.026420      -0.086366      -0.052907       0.017402       0.035505             12.557602      14.814520      -3.076701       0.652354       7.491191      -1.932358      15.367096           0.002934
          144              N      -7.164218      12.778371       4.133452      -0.252855      38.816969 0.53783881E+03  0.13091098E+05                                 9.601651                            7.557865      -0.029999       2.016689                    0.997650      28.067801      77.290409       0.631837       0.398270      -1.096208       0.057398      -0.067749       0.124774       0.153144       0.009288      -0.048551       0.045065       0.028231      -0.132912      -0.088098       0.026029       0.062069             10.958568      14.753063      -2.474422      -3.530986       6.361049      -0.289817      11.761591           0.002426
          145              O      -0.062470       0.862364      13.114145      -0.455362      33.747417 0.46471321E+03  0.10825295E+05                                 8.445641                            6.803708       0.230485       2.151552                    0.995742      26.373917      69.358005       0.703904       0.373540      -1.122162      -0.000720       0.022306       0.025033       0.033537       0.015194       0.058848       0.001366      -0.063510      -0.106795      -0.085175       0.027978       0.057197             10.003637       5.732256       0.701789       0.083332      16.574216       4.248564       7.704439           0.081115
          146              O       0.933513       2.819919      13.230848      -0.309911      27.004391 0.39617591E+03  0.87968397E+04                                 7.110251                            6.141004       0.863031       2.362431                    0.998903      24.713441      61.807480       0.772761       0.356962      -1.144132      -0.048158      -0.003367       0.020233       0.052344       0.038204      -0.028568       0.040018      -0.127997      -0.088152      -0.087506      -0.009889       0.097395              7.718309       7.994132       3.401056      -1.271563       9.586774      -0.785577       5.574020           0.500213
          147              O       8.175129      10.526097       1.006901      -0.392017      31.794049 0.47346672E+03  0.11016548E+05                                 8.039115                            6.808286       0.621508       2.282503                    0.995865      25.695487      66.264730       0.717022       0.367128      -1.133601      -0.020537      -0.037323      -0.000462       0.042602      -0.007514      -0.030157       0.017172       0.047976       0.091045      -0.043178      -0.012007       0.055185              8.964179      10.660335       2.842555      -3.774245       7.719722      -1.187623       8.512479           0.287722
          148              O       6.965353      11.253500       2.724876      -0.530532      39.701361 0.61991544E+03  0.15470229E+05                                 9.396397                            7.860448       0.006412       2.060802                    0.994259      27.855784      75.040074       0.656672       0.373761      -1.125560       0.015525      -0.027582      -0.005571       0.032138      -0.031335       0.006924       0.017352      -0.040680       0.018208      -0.044615       0.005593       0.039023             10.745503       7.104098       1.590546      -0.690650      14.839360       4.441065      10.293050           0.054710
          149              O       2.302579       7.899290      10.967355      -0.455177      33.740410 0.46459930E+03  0.10822023E+05                                 8.444624                            6.802968       0.230400       2.151563                    0.995743      26.371769      69.351313       0.703925       0.373551      -1.122149      -0.033022      -0.001480       0.006093       0.033612       0.062013       0.025217      -0.031310       0.019143       0.033605      -0.085114       0.027921       0.057192             10.002353      14.369790       4.521097      -3.574691       8.550873      -1.955721       7.086397           0.081371
          150              O       1.018822       6.119594      11.116626      -0.309757      26.999407 0.39608605E+03  0.87943595E+04                                 7.109451                            6.140366       0.862971       2.362450                    0.998902      24.711136      61.800327       0.772789       0.356969      -1.144125      -0.009771       0.039207       0.033312       0.052367       0.051482      -0.048921      -0.010462       0.010994      -0.203258      -0.087537      -0.009889       0.097426              7.717393       6.283545       2.158902      -0.222623      11.773397       0.690477       5.095238           0.500405
          151              O      -1.242523       5.481857      11.952544      -0.391774      31.787539 0.47334367E+03  0.11012965E+05                                 8.038089                            6.807453       0.711905       2.312308                    0.996624      25.692257      66.254139       0.717058       0.367134      -1.133597       0.023132       0.035701      -0.001934       0.042584      -0.036908      -0.011688       0.027518       0.024725      -0.036324      -0.043081      -0.012028       0.055109              8.962988       6.880810      -0.928662      -0.769399      13.822803       2.598930       6.185350           0.288210
          152              O      -2.936926       6.549380      12.918735      -0.530678      39.704687 0.61998157E+03  0.15472275E+05                                 9.396837                            7.860804       0.006366       2.060765                    0.994257      27.857305      75.044860       0.656666       0.373754      -1.125566       0.018197       0.006726      -0.025570       0.032097      -0.002072      -0.018534      -0.020233       0.059246       0.041911      -0.044743       0.005650       0.039093             10.746047      15.770944       2.949627      -2.706757       9.850076      -0.519118       6.617123           0.054214
          153              O      -4.469992       9.440974      11.489804      -0.455156      33.734261 0.46450043E+03  0.10819131E+05                                 8.443462                            6.802111       0.230558       2.151614                    0.995745      26.371179      69.347584       0.703991       0.373536      -1.122162      -0.020348       0.026772       0.000971       0.033641       0.010042       0.041619      -0.053870       0.016160      -0.100227      -0.085045       0.027930       0.057114             10.000889      13.840692      -5.293243       2.958320       9.206722      -1.664947       6.955255           0.081412
          154              O      -5.775531      10.223539       9.902102      -0.309768      26.997562 0.39605511E+03  0.87934669E+04                                 7.109029                            6.140065       0.863276       2.362555                    0.998904      24.710271      61.796659       0.772823       0.356962      -1.144135      -0.018525       0.001649       0.048956       0.052369      -0.073187       0.050029      -0.007184       0.052243       0.020801      -0.087600      -0.009810       0.097409              7.716875       6.546332      -0.898765       2.525209       5.318740      -0.872802      11.285552           0.500373
          155              O      -0.354440      -2.891928       9.632057      -0.391800      31.792832 0.47343763E+03  0.11015767E+05                                 8.039223                            6.808317       0.621319       2.282484                    0.995859      25.693745      66.261206       0.716978       0.367154      -1.133574       0.024164      -0.013782       0.032263       0.042600      -0.017588      -0.032740       0.026912      -0.034571       0.036844      -0.042911      -0.012254       0.055165              8.964364       6.033828      -0.780290       0.250348       6.313422       1.413372      14.545842           0.288228
          156              O      -1.546066      -1.593336      10.987710      -0.530714      39.707500 0.62003319E+03  0.15473950E+05                                 9.397444                            7.861259       0.006298       2.060741                    0.994254      27.858064      75.048861       0.656628       0.373767      -1.125552       0.031583      -0.004562      -0.003543       0.032107      -0.010406      -0.006991       0.006746       0.025479      -0.130573      -0.044789       0.005624       0.039164             10.746789      12.021539      -5.503562       2.106477      11.206325      -0.838550       9.012503           0.054143
          157              O       6.710102       9.467173       5.806646      -0.455349      33.739777 0.46459324E+03  0.10821872E+05                                 8.444411                            6.802815       0.230373       2.151512                    0.995742      26.374068      69.357847       0.703948       0.373539      -1.122156      -0.013444      -0.005921       0.030217       0.033598       0.025147       0.042446      -0.019487      -0.083542       0.114373      -0.085137       0.027993       0.057144             10.002085       6.097649      -0.007925       0.413736       5.632066      -0.553767      18.276539           0.081117
          158              O      -8.688734       8.862467       7.660321      -0.309805      26.998684 0.39607521E+03  0.87940491E+04                                 7.109313                            6.140277       0.863289       2.362551                    0.998905      24.710873      61.799203       0.772797       0.356968      -1.144127      -0.039424       0.034160       0.004581       0.052366      -0.021586       0.019695      -0.017269       0.070370       0.273664      -0.087627      -0.009779       0.097406              7.717228       8.948285      -1.996375       2.952408       5.758201      -1.494357       8.445198           0.500294
          159              O      -9.129554       8.753389      10.112439      -0.391985      31.796002 0.47349980E+03  0.11017568E+05                                 8.039675                            6.808709       0.621317       2.282459                    0.995858      25.695577      66.266840       0.716967       0.367148      -1.133580      -0.021540       0.012187      -0.034644       0.042576      -0.015232      -0.040953       0.000318       0.039829      -0.050690      -0.042938      -0.012254       0.055191              8.964862      13.180341      -3.314903       1.032046       6.716975      -0.809245       6.997271           0.287803
          160              O     -10.842108       9.249722      11.440951      -0.530582      39.704600 0.61997550E+03  0.15472177E+05                                 9.397109                            7.860990       0.006117       2.060710                    0.994253      27.856624      75.044597       0.656626       0.373776      -1.125543       0.002143      -0.016262      -0.027608       0.032113       0.018676      -0.019101       0.020089      -0.017734       0.083823      -0.044713       0.005566       0.039147             10.746374       8.674901      -0.460978      -0.837997       6.251227      -1.767739      17.312994           0.054535
          161              O       1.796668       8.212082       0.455955      -0.455362      33.747466 0.46471401E+03  0.10825319E+05                                 8.445651                            6.803715       0.230486       2.151552                    0.995742      26.373931      69.358067       0.703904       0.373541      -1.122161       0.000720      -0.022306      -0.025033       0.033537       0.015194       0.058847       0.001366      -0.063510      -0.106795      -0.085175       0.027977       0.057198             10.003650       5.732263       0.701791       0.083332      16.574240       4.248569       7.704447           0.081115
          162              O       0.800685       6.254527       0.339253      -0.309912      27.004472 0.39617741E+03  0.87968828E+04                                 7.110273                            6.141022       0.863024       2.362429                    0.998903      24.713446      61.807560       0.772759       0.356963      -1.144131       0.048158       0.003367      -0.020232       0.052343       0.038203      -0.028568       0.040019      -0.127998      -0.088151      -0.087506      -0.009889       0.097396              7.718334       7.994157       3.401068      -1.271570       9.586806      -0.785582       5.574038           0.500206
          163              O      -6.440931      -1.451651      12.563199      -0.392016      31.794017 0.47346613E+03  0.11016530E+05                                 8.039106                            6.808279       0.621510       2.282504                    0.995865      25.695482      66.264685       0.717023       0.367128      -1.133601       0.020537       0.037323       0.000462       0.042603      -0.007514      -0.030157       0.017171       0.047978       0.091046      -0.043179      -0.012007       0.055186              8.964168      10.660321       2.842549      -3.774240       7.719712      -1.187620       8.512470           0.287726
          164              O      -5.231155      -2.179054      10.845224      -0.530532      39.701364 0.61991547E+03  0.15470230E+05                                 9.396397                            7.860448       0.006412       2.060801                    0.994259      27.855786      75.040077       0.656672       0.373760      -1.125560      -0.015525       0.027582       0.005571       0.032137      -0.031336       0.006925       0.017352      -0.040680       0.018208      -0.044616       0.005593       0.039023             10.745503       7.104098       1.590546      -0.690649      14.839362       4.441066      10.293049           0.054711
          165              O      -0.568381       1.175156       2.602745      -0.455177      33.740400 0.46459916E+03  0.10822019E+05                                 8.444622                            6.802967       0.230403       2.151564                    0.995743      26.371765      69.351299       0.703925       0.373551      -1.122149       0.033022       0.001480      -0.006093       0.033612       0.062013       0.025216      -0.031309       0.019141       0.033602      -0.085113       0.027920       0.057193             10.002351      14.369786       4.521096      -3.574690       8.550872      -1.955720       7.086396           0.081371
          166              O       0.715376       2.954852       2.453474      -0.309755      26.999347 0.39608492E+03  0.87943304E+04                                 7.109454                            6.140368       0.862968       2.362450                    0.998902      24.711054      61.800156       0.772787       0.356970      -1.144124       0.009770      -0.039208      -0.033312       0.052368       0.051481      -0.048927      -0.010461       0.011007      -0.203266      -0.087542      -0.009887       0.097429              7.717396       6.283547       2.158903      -0.222623      11.773402       0.690478       5.095240           0.500407
          167              O       2.976721       3.592589       1.617556      -0.391775      31.787528 0.47334348E+03  0.11012957E+05                                 8.038078                            6.807444       0.711907       2.312309                    0.996624      25.692278      66.254140       0.717060       0.367133      -1.133598      -0.023132      -0.035701       0.001934       0.042584      -0.036911      -0.011686       0.027519       0.024722      -0.036319      -0.043084      -0.012027       0.055111              8.962975       6.880800      -0.928662      -0.769398      13.822782       2.598925       6.185342           0.288210
          168              O       4.671124       2.525066       0.651365      -0.530678      39.704674 0.61998134E+03  0.15472268E+05                                 9.396834                            7.860802       0.006364       2.060765                    0.994257      27.857301      75.044842       0.656666       0.373754      -1.125566      -0.018197      -0.006726       0.025570       0.032097      -0.002071      -0.018533      -0.020233       0.059246       0.041912      -0.044743       0.005651       0.039092             10.746044      15.770938       2.949625      -2.706755       9.850073      -0.519118       6.617121           0.054214
          169              O       6.204190      -0.366528       2.080296      -0.455158      33.734333 0.46450149E+03  0.10819162E+05                                 8.443477                            6.802122       0.230556       2.151613                    0.995745      26.371192      69.347653       0.703990       0.373536      -1.122161       0.020347      -0.026771      -0.000971       0.033640       0.010043       0.041618      -0.053870       0.016160      -0.100229      -0.085045       0.027931       0.057113             10.000909      13.840721      -5.293256       2.958330       9.206738      -1.664953       6.955270           0.081411
          170              O       7.509729      -1.149093       3.667998      -0.309778      26.997851 0.39606034E+03  0.87936113E+04                                 7.109074                            6.140100       0.863266       2.362550                    0.998904      24.710434      61.797153       0.772822       0.356961      -1.144136       0.018526      -0.001650      -0.048953       0.052367      -0.073174       0.050033      -0.007188       0.052242       0.020819      -0.087590      -0.009814       0.097404              7.716925       6.546374      -0.898774       2.525230       5.318771      -0.872809      11.285629           0.500341
          171              O       2.088638      11.966374       3.938043      -0.391795      31.792737 0.47343588E+03  0.11015717E+05                                 8.039211                            6.808308       0.621324       2.282486                    0.995859      25.693689      66.261046       0.716978       0.367154      -1.133574      -0.024164       0.013782      -0.032265       0.042601      -0.017592      -0.032737       0.026910      -0.034569       0.036840      -0.042909      -0.012255       0.055164              8.964350       6.033821      -0.780289       0.250346       6.313414       1.413370      14.545815           0.288248
          172              O       3.280264      10.667782       2.582390      -0.530713      39.707502 0.62003323E+03  0.15473951E+05                                 9.397445                            7.861260       0.006298       2.060741                    0.994254      27.858064      75.048868       0.656628       0.373767      -1.125552      -0.031583       0.004562       0.003543       0.032107      -0.010406      -0.006992       0.006747       0.025479      -0.130573      -0.044789       0.005624       0.039165             10.746791      12.021541      -5.503562       2.106478      11.206326      -0.838551       9.012505           0.054145
          173              O      -4.975904      -0.392727       7.763454      -0.455347      33.739700 0.46459207E+03  0.10821837E+05                                 8.444395                            6.802805       0.230367       2.151511                    0.995742      26.374051      69.357769       0.703949       0.373539      -1.122156       0.013444       0.005920      -0.030215       0.033597       0.025148       0.042445      -0.019487      -0.083546       0.114373      -0.085139       0.027996       0.057143             10.002063       6.097638      -0.007924       0.413729       5.632057      -0.553763      18.276493           0.081117
          174              O      10.422932       0.211979       5.909779      -0.309800      26.998464 0.39607138E+03  0.87939374E+04                                 7.109246                            6.140223       0.863310       2.362558                    0.998905      24.710889      61.799025       0.772805       0.356965      -1.144130       0.039425      -0.034160      -0.004581       0.052366      -0.021587       0.019700      -0.017270       0.070371       0.273647      -0.087625      -0.009778       0.097403              7.717151       8.948196      -1.996350       2.952373       5.758150      -1.494338       8.445108           0.500317
          175              O      10.863752       0.321057       3.457661      -0.391988      31.796085 0.47350128E+03  0.11017614E+05                                 8.039704                            6.808731       0.621314       2.282457                    0.995858      25.695576      66.266945       0.716964       0.367149      -1.133578       0.021540      -0.012186       0.034643       0.042575      -0.015231      -0.040952       0.000317       0.039827      -0.050676      -0.042935      -0.012254       0.055189              8.964897      13.180395      -3.314919       1.032055       6.717000      -0.809250       6.997295           0.287794
          176              O      12.576306      -0.175276       2.129149      -0.530583      39.704606 0.61997563E+03  0.15472181E+05                                 9.397110                            7.860990       0.006121       2.060711                    0.994253      27.856626      75.044602       0.656626       0.373776      -1.125543      -0.002143       0.016262       0.027608       0.032113       0.018675      -0.019101       0.020089      -0.017731       0.083824      -0.044712       0.005565       0.039147             10.746375       8.674903      -0.460979      -0.837999       6.251227      -1.767738      17.312996           0.054535

******************************************************
Auxiliary information for the entire system
The total spin magnetic moment of the unit cell is   7.832960
The total net atomic charge of the unit cell is   -0.000004
Accuracy of reproducing the electrostatic potential in the unit cell:
  The inner radius (bohr) =    5.0000
  The outer radius (bohr) =   12.0000
  Valid grid points have density less than (e/(bohr^3)) =    0.0001
  The number of valid grid points were=       189654
  The rms potential error without charges in kcal/mol is=      3.98467
  The rms potential error with partial charges in kcal/mol is=      0.83518
  The RRMSE value at monopole order=      0.20960
  The rms potential error with partial charges and cloud penetration in kcal/mol is=      0.80844
  The RRMSE value at monopole order with cloud penetration is=      0.20289
  The rms potential error with partial charges and atomic dipoles in kcal/mol is=      0.47996
  The RRMSE value at dipole order=      0.12045
  The rms potential error with partial charges, atomic dipoles and cloud penetration in kcal/mol is=      0.45035
  The RRMSE value at dipole order with cloud penetration=      0.11302

******************************************************
The electron densities and ab initio electrostatic potential were computed in VASP using the PBE functional and
projector augmented wave method. See the main text of the journal article for a description of computational details.
The atomic charges, dipoles, and quadrupoles were computed with the DDEC6 method as described in
(a) T. A. Manz and N. Gabaldon Limas, RSC Adv. 6 (2016) 47771-47801 DOI: 10.1039/c6ra04656h
(b) N. Gabaldon Limas and T. A. Manz, RSC Adv. 8 (2018) 2678-2707 DOI: 10.1039/c7ra11829e.
For each atom in the material, the electron cloud parameters were fit to the spherically averaged atom-in-material
electron density using radial positions for which this density was between 10^-4 and 10^-2 electrons per cubic bohr.
The polarizabilities, dispersion coefficients, and quantum Drude oscillator (QDO) parameters were fit using the MCLF method.
The magnetic structure of the system was optimized in VASP from the default ferromagnetic initial guess using spin polarization.
The atomic spin moments (ASMs) were computed on this optimized magnetic structure using the DDEC6 partition as inputs
to the method of T. A. Manz and D. S. Sholl, J. Chem. Theory Comput. 7 (2011) 4146-4164 DOI: 10.1021/ct200539n.
The RMSE and RRMSE were computed using a uniform grid with Ewald summation.
