# Supplementary material for: A collection of forcefield precursors for metal–organic frameworks
Source: RSC Adv. 2019 Nov 13;9(63):36492–507. doi: 10.1039/c9ra07327b (PMC9075174; doi:10.1039/c9ra07327b)
Supplement: RA-009-C9RA07327B-s5758 [file RA-009-C9RA07327B-s5758.xyz]

  188
jmolscript: load "" {1 1 1} spacegroup "x,y,z" unitcell [{     10.628000     0.000000     0.000000 }, {     -0.048681    12.126902     0.000000 }, {      0.000000     0.000000    25.055000 }]
Bi     9.136281     0.946262     0.141811     0.943258
Bi     1.574567     3.222845    24.695210     1.340683
Bi     9.122171     5.043700     0.346761     1.321994
Bi     0.147374     1.174005    21.830421     1.271437
Bi    10.379236     3.247099     3.187497     0.956168
Bi     0.237234     4.946563    21.720931     1.471151
Bi     6.757038    11.180640    12.669311     0.943245
Bi     3.690752     8.904057    12.167710     1.340685
Bi     6.771148     7.083202    12.874261     1.321992
Bi     5.117945    10.952897     9.302922     1.271374
Bi     5.514083     8.879803    15.714997     0.956150
Bi     5.028085     7.180339     9.193431     1.471155
Bi     1.443038    11.180640    24.913189     0.943260
Bi     9.004752     8.904057     0.359790     1.340684
Bi     1.457148     7.083202    24.708239     1.321994
Bi    10.431945    10.952897     3.224578     1.271435
Bi     0.200083     8.879803    21.867503     0.956166
Bi    10.342085     7.180339     3.334069     1.471150
Bi     3.822281     0.946262    12.385689     0.943244
Bi     6.888567     3.222845    12.887290     1.340687
Bi     3.808171     5.043700    12.180739     1.321991
Bi     5.461374     1.174005    15.752078     1.271373
Bi     5.065236     3.247099     9.340003     0.956144
Bi     5.551234     4.946563    15.861569     1.471155
H      3.040671     4.235927     4.908275     0.132107
H      6.642510     5.822126     5.446957     0.124743
H      5.066222     5.860932     1.758861     0.132349
H      5.623709     1.745061    23.348754     0.130635
H      7.119368     3.788444    20.171780     0.132718
H      3.570479     1.985174    19.891165     0.124636
H      2.224648     7.890975    17.435774     0.132107
H      9.250809     6.304776    17.974457     0.124743
H      0.199097     6.265970    14.286361     0.132349
H     10.269610    10.381841    10.821255     0.130635
H      8.773951     8.338458     7.644280     0.132719
H      1.694840    10.141728     7.363664     0.124638
H      7.538648     7.890975    20.146725     0.132107
H      3.936809     6.304776    19.608043     0.124743
H      5.513097     6.265970    23.296139     0.132350
H      4.955610    10.381841     1.706245     0.130635
H      3.459951     8.338458     4.883219     0.132718
H      7.008840    10.141728     5.163835     0.124636
H      8.354671     4.235927     7.619225     0.132107
H      1.328510     5.822126     7.080543     0.124743
H     10.380222     5.860932    10.768639     0.132350
H      0.309709     1.745061    14.233746     0.130635
H      1.805368     3.788444    17.410719     0.132718
H      8.884479     1.985174    17.691335     0.124637
C      2.787327     4.599734     2.242422     0.575656
C      3.869645     5.032664     3.204534    -0.022286
C      3.786092     4.666432     4.567526    -0.102526
C      4.862563     4.967179     5.364275    -0.003919
C      5.950450     5.601416     4.870692    -0.101698
C      5.014987     5.651136     2.663346    -0.116403
C      6.066024     5.933693     3.525238    -0.023960
C      4.806998     4.512420     6.799927     0.557887
C      7.307144     6.520635     2.964006     0.559629
C      6.631557     2.726128    21.832927    -0.007286
C      5.560947     2.023980    22.464313    -0.140939
C      7.927213     2.965028    22.592093     0.608209
C      6.470092     3.235457    20.537583    -0.114471
C      5.375562     2.932285    19.828527    -0.012854
C      4.403508     1.771740    21.690113    -0.012565
C      4.327432     2.190119    20.397275    -0.117462
C      5.215433     3.373704    18.392875     0.577020
C      3.267956     1.097485    22.364093     0.601279
C      2.477992     7.527168    14.769922     0.575658
C      1.395674     7.094238    15.732034    -0.022286
C      1.479227     7.460470    17.095026    -0.102527
C      0.402756     7.159723    17.891775    -0.003918
C      9.942869     6.525486    17.398192    -0.101698
C      0.250332     6.475766    15.190846    -0.116406
C      9.827295     6.193209    16.052739    -0.023961
C      0.458321     7.614482    19.327427     0.557883
C      8.586175     5.606267    15.491506     0.559628
C      9.261762     9.400774     9.305427    -0.007286
C     10.332372    10.102922     9.936813    -0.140939
C      7.966106     9.161874    10.064593     0.608210
C      9.423227     8.891445     8.010083    -0.114469
C     10.517757     9.194617     7.301027    -0.012855
C      0.861811    10.355162     9.162613    -0.012564
C      0.937887     9.936783     7.869775    -0.117461
C      0.049886     8.753198     5.865375     0.577022
C      1.997363    11.029417     9.836593     0.601281
C      7.791992     7.527168    22.812577     0.575656
C      6.709674     7.094238    21.850465    -0.022285
C      6.793227     7.460470    20.487473    -0.102528
C      5.716756     7.159723    19.690724    -0.003919
C      4.628869     6.525486    20.184308    -0.101698
C      5.564332     6.475766    22.391654    -0.116403
C      4.513295     6.193209    21.529761    -0.023960
C      5.772321     7.614482    18.255073     0.557886
C      3.272175     5.606267    22.090993     0.559629
C      3.947762     9.400774     3.222073    -0.007286
C      5.018372    10.102922     2.590687    -0.140939
C      2.652106     9.161874     2.462906     0.608209
C      4.109227     8.891445     4.517416    -0.114471
C      5.203757     9.194617     5.226473    -0.012854
C      6.175811    10.355162     3.364887    -0.012566
C      6.251887     9.936783     4.657724    -0.117462
C      5.363886     8.753198     6.662125     0.577021
C      7.311363    11.029417     2.690907     0.601278
C      8.101327     4.599734    10.285077     0.575658
C      9.183645     5.032664     9.322965    -0.022286
C      9.100092     4.666432     7.959973    -0.102528
C     10.176563     4.967179     7.163224    -0.003918
C      0.636450     5.601416     7.656808    -0.101698
C     10.328987     5.651136     9.864153    -0.116406
C      0.752024     5.933693     9.002261    -0.023961
C     10.120998     4.512420     5.727573     0.557883
C      1.993144     6.520635     9.563493     0.559628
C      1.317557     2.726128    15.749573    -0.007286
C      0.246947     2.023980    15.118187    -0.140940
C      2.613213     2.965028    14.990407     0.608210
C      1.156092     3.235457    17.044916    -0.114470
C      0.061562     2.932285    17.753973    -0.012855
C      9.717508     1.771740    15.892386    -0.012565
C      9.641432     2.190119    17.185225    -0.117461
C     10.529433     3.373704    19.189625     0.577022
C      8.581956     1.097485    15.218407     0.601280
O      0.517433     5.067832    24.393548    -0.791153
O     10.340500     2.783124     0.638902    -0.880377
O      0.877325     3.048703    22.592093    -0.806641
O      2.313018     0.703360    21.579871    -0.604468
O      0.248406     0.601494    23.914997    -0.755133
O      1.987589     3.668388     2.623258    -0.575313
O      2.753613     5.055705     1.074859    -0.554091
O      5.744955     4.900481     7.614215    -0.547377
O      3.885453     3.742362     7.213334    -0.499899
O      7.455172     6.711028     1.708751    -0.581667
O      8.229612     6.795916     3.828404    -0.492444
O      8.542515     1.920901    22.962908    -0.594345
O      8.354022     4.132848    22.709852    -0.609860
O      4.441638     2.863162    17.613665    -0.581512
O      6.051438     4.272308    18.004523    -0.542873
O      3.227334     0.891327    23.571744    -0.587993
O      9.885074     5.037515     2.327609    -0.780020
O      4.747886     7.059070    11.866048    -0.791148
O      5.552819     9.343778    13.166402    -0.880381
O      4.387994     9.078199    10.064593    -0.806631
O      2.952301    11.423542     9.052371    -0.604466
O      5.016913    11.525408    11.387498    -0.755113
O      3.277730     8.458514    15.150758    -0.575314
O      2.511706     7.071197    13.602360    -0.554086
O     10.148364     7.226421    20.141714    -0.547383
O      1.379866     8.384540    19.740835    -0.499905
O      8.438147     5.415874    14.236251    -0.581668
O      7.663707     5.330986    16.355904    -0.492442
O      7.350804    10.206001    10.435407    -0.594335
O      7.539297     7.994054    10.182352    -0.609858
O      0.823681     9.263740     5.086165    -0.581518
O      9.841881     7.854594     5.477023    -0.542873
O      2.037985    11.235575    11.044244    -0.587997
O      6.008245     7.089387    14.855109    -0.780007
O     10.061886     7.059070     0.661452    -0.791153
O      0.238819     9.343778    24.416097    -0.880378
O      9.701994     9.078199     2.462906    -0.806640
O      8.266301    11.423542     3.475128    -0.604468
O     10.330913    11.525408     1.140002    -0.755132
O      8.591730     8.458514    22.431741    -0.575313
O      7.825706     7.071197    23.980140    -0.554090
O      4.834364     7.226421    17.440786    -0.547377
O      6.693866     8.384540    17.841665    -0.499900
O      3.124147     5.415874    23.346249    -0.581667
O      2.349707     5.330986    21.226596    -0.492444
O      2.036804    10.206001     2.092092    -0.594345
O      2.225297     7.994054     2.345148    -0.609860
O      6.137681     9.263740     7.441335    -0.581512
O      4.527881     7.854594     7.050477    -0.542874
O      7.351985    11.235575     1.483256    -0.587993
O      0.694245     7.089387    22.727390    -0.780020
O      5.831433     5.067832    13.188952    -0.791148
O      5.026500     2.783124    11.888597    -0.880380
O      6.191325     3.048703    14.990407    -0.806632
O      7.627018     0.703360    16.002629    -0.604465
O      5.562406     0.601494    13.667502    -0.755114
O      7.301589     3.668388     9.904241    -0.575313
O      8.067613     5.055705    11.452640    -0.554086
O      0.430955     4.900481     4.913285    -0.547383
O      9.199453     3.742362     5.314165    -0.499905
O      2.141172     6.711028    10.818749    -0.581667
O      2.915612     6.795916     8.699096    -0.492442
O      3.228515     1.920901    14.619592    -0.594335
O      3.040022     4.132848    14.872648    -0.609858
O      9.755638     2.863162    19.968835    -0.581517
O      0.737438     4.272308    19.577977    -0.542873
O      8.541334     0.891327    14.010756    -0.587997
O      4.571074     5.037515    10.199891    -0.780006

The following XYZ coordinates are in angstroms. Other properties are in atomic units.
The sperically averaged electron density of each atom fit to a function of the form exp(a - br)
eigen_1, eigen_2 and eigen_3 are the three eigenvalues of traceless quadrupole moment tensor
  atom number  atomic symbol              X              Y              Z     net charge C6 coefficient C8 coefficient C10 coefficient fluctuating dipole atomic polarizability isotropic forcefield polarizability              a              b squared Pearson coefficient          <r^3>          <r^4>         wp_QDO          m_QDO          q_QDO       dipole_x       dipole_y       dipole_z         dipole            Qxy            Qxz            Qyz     Q(x^2-y^2)  Q(3z^2 - R^2)        eigen_1        eigen_2        eigen_3 static polarizability      alpha(xx)      alpha(xy)      alpha(xz)      alpha(yy)      alpha(yz)      alpha(zz) atomic spin moment
            1             Bi       9.136281       0.946262       0.141811       0.943258     406.394708 0.13599989E+05  0.69340387E+06                                35.539757                           30.614086       0.573478       1.669166                    0.999736     144.728780     461.693322       0.464861       0.258425      -1.307529       0.431301      -0.036120      -0.181619       0.469372       0.192522       0.219643      -0.690589       0.408418      -1.007078      -0.956744       0.434557       0.522187             41.496035      29.791807      -0.155617      -0.887395      61.809470     -14.355420      32.886828           0.143185
            2             Bi       1.574567       3.222845      24.695210       1.340683     237.912123 0.82145808E+04  0.36453417E+06                                23.816222                           22.873621       1.315129       1.943538                    0.999596     118.393934     337.932748       0.577880       0.238845      -1.350712      -0.355945       0.179825      -0.095356       0.410033       0.161489      -0.019975       0.110810      -0.135702       0.174802      -0.227015       0.028331       0.198684             25.410861      21.073058       0.259192      -1.403363      28.926496       4.561860      26.233028           0.019028
            3             Bi       9.122171       5.043700       0.346761       1.321994     268.048982 0.92745276E+04  0.42660779E+06                                26.353626                           24.801479       0.798161       1.794860                    0.999984     123.296261     364.843821       0.535395       0.248711      -1.329721       0.354729       0.234929       0.085243       0.433925      -0.290647       0.036071       0.099378       0.028394       0.282074      -0.358851       0.102587       0.256264             28.595597      23.729197      -4.134487       0.099626      31.374733       5.203445      30.682861           0.008828
            4             Bi       0.147374       1.174005      21.830421       1.271437     245.765804 0.82479592E+04  0.36820439E+06                                24.670330                           23.247958       1.003479       1.846250                    0.999809     122.633386     356.800219       0.558354       0.245728      -1.334532       0.197803       0.281711       0.266623       0.435402      -0.152057      -0.177233      -0.122149       0.400386       0.314325      -0.370371       0.063190       0.307181             25.785821      24.611258      -1.712817       0.306238      27.232037      -3.634844      25.514169           0.033829
            5             Bi      10.379236       3.247099       3.187497       0.956168     367.361775 0.13601775E+05  0.69278134E+06                                33.256545                           30.780143       0.592057       1.677052                    0.999761     143.684704     456.539827       0.460393       0.261202      -1.305426       0.211761       0.495704      -0.029033       0.539823      -0.329681      -0.420570      -0.074447      -0.018032       1.068354      -0.642649       0.044630       0.598018             35.152812      23.557510      -1.073107      -2.923318      38.980319       7.367512      42.920606           0.095652
            6             Bi       0.237234       4.946563      21.720931       1.471151     243.073538 0.80255227E+04  0.35028434E+06                                23.544276                           22.173791       1.543133       2.038180                    0.999929     110.326823     301.509169       0.610831       0.229741      -1.378668       0.248614      -0.050317       0.021446       0.254559       0.023009       0.000706      -0.019087      -0.088712       0.110953      -0.068726       0.015785       0.052940             25.404508      21.403954       1.411290       0.338698      26.751850       2.778119      28.057719           0.001711
            7             Bi       6.757038      11.180640      12.669311       0.943245     406.440050 0.13601806E+05  0.69352073E+06                                35.542234                           30.615969       0.573489       1.669143                    0.999735     144.738490     461.734665       0.464850       0.258423      -1.307531      -0.431359       0.036101      -0.181677       0.469447       0.192565      -0.219678       0.690902       0.408652      -1.007675      -0.957170       0.434762       0.522408             41.499385      29.793843      -0.155633       0.887525      61.815334      14.356702      32.888978           0.143384
            8             Bi       3.690752       8.904057      12.167710       1.340685     237.924771 0.82151432E+04  0.36456570E+06                                23.817093                           22.874406       1.315086       1.943517                    0.999596     118.397021     337.945598       0.577869       0.238845      -1.350711       0.355963      -0.179853      -0.095374       0.410065       0.161525       0.019989      -0.110918      -0.135630       0.174733      -0.227069       0.028297       0.198772             25.411927      21.073810       0.259290       1.403480      28.928185      -4.562193      26.233785           0.019100
            9             Bi       6.771148       7.083202      12.874261       1.321992     268.062614 0.92751421E+04  0.42664369E+06                                26.354604                           24.802359       0.798070       1.794828                    0.999984     123.299261     364.857528       0.535383       0.248712      -1.329718      -0.354751      -0.234951       0.085233       0.433953      -0.290724      -0.036106      -0.099425       0.028444       0.282137      -0.358960       0.102628       0.256332             28.596770      23.730066      -4.134866      -0.099600      31.376773      -5.203589      30.683470           0.008879
           10             Bi       5.117945      10.952897       9.302922       1.271374     245.809613 0.82498653E+04  0.36831213E+06                                24.673487                           23.250823       1.003200       1.846139                    0.999809     122.644020     356.846483       0.558311       0.245732      -1.334521      -0.197837      -0.281835       0.266633       0.435504      -0.152182       0.177226       0.122114       0.400903       0.315039      -0.370653       0.063286       0.307367             25.789244      24.614351      -1.713165      -0.306240      27.235886       3.635545      25.517496           0.033980
           11             Bi       5.514083       8.879803      15.714997       0.956150     367.400944 0.13603653E+05  0.69290212E+06                                33.258935                           30.782289       0.592006       1.677015                    0.999760     143.693111     456.577358       0.460376       0.261203      -1.305424      -0.211806      -0.495813      -0.029017       0.539939      -0.329717       0.420693       0.074473      -0.017959       1.068884      -0.642801       0.044566       0.598235             35.155418      23.559091      -1.073144       2.923578      38.983651      -7.368387      42.923512           0.095799
           12             Bi       5.028085       7.180339       9.193431       1.471155     243.074390 0.80255493E+04  0.35028576E+06                                23.544306                           22.173799       1.543139       2.038181                    0.999929     110.327107     301.509987       0.610832       0.229740      -1.378669      -0.248611       0.050320       0.021442       0.254557       0.023013      -0.000699       0.019081      -0.088720       0.110915      -0.068724       0.015791       0.052933             25.404586      21.403903       1.411296      -0.338702      26.752376      -2.778078      28.057478           0.001733
           13             Bi       1.443038      11.180640      24.913189       0.943260     406.393166 0.13599929E+05  0.69340002E+06                                35.539673                           30.614024       0.573476       1.669167                    0.999736     144.728463     461.692014       0.464861       0.258426      -1.307529      -0.431297       0.036123       0.181622       0.469370       0.192523       0.219644      -0.690582       0.408410      -1.007075      -0.956737       0.434554       0.522183             41.495925      29.791752      -0.155618      -0.887399      61.809273     -14.355363      32.886750           0.143182
           14             Bi       9.004752       8.904057       0.359790       1.340684     237.912328 0.82145895E+04  0.36453466E+06                                23.816234                           22.873632       1.315129       1.943538                    0.999596     118.393993     337.932966       0.577880       0.238845      -1.350712       0.355945      -0.179827       0.095356       0.410034       0.161490      -0.019975       0.110813      -0.135697       0.174800      -0.227015       0.028330       0.198686             25.410875      21.073062       0.259188      -1.403361      28.926518       4.561867      26.233045           0.019026
           15             Bi       1.457148       7.083202      24.708239       1.321994     268.049140 0.92745365E+04  0.42660832E+06                                26.353640                           24.801494       0.798157       1.794859                    0.999984     123.296290     364.843980       0.535395       0.248711      -1.329721      -0.354729      -0.234930      -0.085243       0.433925      -0.290648       0.036072       0.099380       0.028396       0.282075      -0.358853       0.102588       0.256266             28.595611      23.729210      -4.134493       0.099620      31.374751       5.203446      30.682871           0.008829
           16             Bi      10.431945      10.952897       3.224578       1.271435     245.767398 0.82480284E+04  0.36820829E+06                                24.670441                           23.248059       1.003473       1.846246                    0.999809     122.633796     356.801937       0.558352       0.245728      -1.334531      -0.197806      -0.281715      -0.266625       0.435408      -0.152061      -0.177233      -0.122151       0.400398       0.314339      -0.370380       0.063194       0.307185             25.785941      24.611370      -1.712831       0.306243      27.232173      -3.634865      25.514281           0.033820
           17             Bi       0.200083       8.879803      21.867503       0.956166     367.360895 0.13601732E+05  0.69277866E+06                                33.256496                           30.780098       0.592058       1.677053                    0.999761     143.684515     456.539039       0.460393       0.261202      -1.305426      -0.211761      -0.495699       0.029032       0.539818      -0.329682      -0.420571      -0.074451      -0.018042       1.068347      -0.642652       0.044637       0.598016             35.152757      23.557480      -1.073108      -2.923313      38.980248       7.367494      42.920543           0.095651
           18             Bi      10.342085       7.180339       3.334069       1.471150     243.073634 0.80255278E+04  0.35028461E+06                                23.544281                           22.173797       1.543133       2.038180                    0.999929     110.326852     301.509268       0.610831       0.229741      -1.378668      -0.248614       0.050317      -0.021445       0.254559       0.023009       0.000706      -0.019087      -0.088714       0.110950      -0.068726       0.015786       0.052940             25.404513      21.403955       1.411289       0.338701      26.751860       2.778117      28.057725           0.001708
           19             Bi       3.822281       0.946262      12.385689       0.943244     406.442143 0.13601889E+05  0.69352605E+06                                35.542350                           30.616057       0.573491       1.669142                    0.999735     144.738918     461.736456       0.464849       0.258423      -1.307531       0.431363      -0.036099       0.181678       0.469450       0.192567      -0.219681       0.690914       0.408662      -1.007697      -0.957187       0.434771       0.522416             41.499537      29.793917      -0.155637       0.887511      61.815603      14.356771      32.889091           0.143380
           20             Bi       6.888567       3.222845      12.887290       1.340687     237.924389 0.82151263E+04  0.36456475E+06                                23.817067                           22.874383       1.315088       1.943518                    0.999596     118.396908     337.945160       0.577870       0.238845      -1.350711      -0.355964       0.179851       0.095374       0.410064       0.161525       0.019989      -0.110915      -0.135637       0.174738      -0.227070       0.028299       0.198771             25.411896      21.073794       0.259288       1.403485      28.928133      -4.562177      26.233761           0.019100
           21             Bi       3.808171       5.043700      12.180739       1.321991     268.063355 0.92751752E+04  0.42664563E+06                                26.354663                           24.802413       0.798061       1.794825                    0.999984     123.299385     364.858192       0.535382       0.248712      -1.329717       0.354752       0.234951      -0.085233       0.433953      -0.290726      -0.036108      -0.099426       0.028443       0.282138      -0.358962       0.102629       0.256333             28.596838      23.730113      -4.134881      -0.099605      31.376864      -5.203594      30.683537           0.008877
           22             Bi       5.461374       1.174005      15.752078       1.271373     245.807647 0.82497811E+04  0.36830738E+06                                24.673353                           23.250704       1.003208       1.846143                    0.999809     122.643498     356.844335       0.558312       0.245732      -1.334522       0.197833       0.281829      -0.266631       0.435497      -0.152176       0.177227       0.122112       0.400879       0.315009      -0.370638       0.063279       0.307359             25.789097      24.614207      -1.713144      -0.306233      27.235717       3.635517      25.517368           0.033981
           23             Bi       5.065236       3.247099       9.340003       0.956144     367.403932 0.13603797E+05  0.69291139E+06                                33.259115                           30.782451       0.592003       1.677013                    0.999760     143.693789     456.580320       0.460374       0.261203      -1.305423       0.211811       0.495821       0.029016       0.539948      -0.329721       0.420701       0.074471      -0.017961       1.068918      -0.642812       0.044563       0.598249             35.155610      23.559205      -1.073143       2.923583      38.983891      -7.368446      42.923734           0.095802
           24             Bi       5.551234       4.946563      15.861569       1.471155     243.074269 0.80255457E+04  0.35028557E+06                                23.544300                           22.173796       1.543138       2.038181                    0.999929     110.327079     301.509894       0.610832       0.229740      -1.378669       0.248611      -0.050320      -0.021443       0.254557       0.023013      -0.000699       0.019082      -0.088718       0.110919      -0.068724       0.015790       0.052934             25.404576      21.403896       1.411295      -0.338698      26.752342      -2.778075      28.057489           0.001734
           25              H       3.040671       4.235927       4.908275       0.132107       1.109670 0.82957154E+01  0.83187881E+02                                 1.846488                            1.743440      -1.419359       2.220661                    0.993332       3.740052      11.010492       0.444537       1.374015      -0.688030      -0.031444      -0.018043       0.015496       0.039426       0.008938      -0.005231      -0.002109       0.004966      -0.011319      -0.008163      -0.004782       0.012945              1.879403       2.270779       0.334272      -0.215534       1.605459      -0.131741       1.761972          -0.000027
           26              H       6.642510       5.822126       5.446957       0.124743       0.958419 0.70521554E+01  0.68158776E+02                                 1.700083                            1.627149      -1.247764       2.300076                    0.995011       3.668872      10.734257       0.450134       1.407875      -0.681299       0.030761       0.011006       0.024924       0.041092       0.005885       0.013050       0.004417       0.008304       0.000487      -0.011129      -0.006634       0.017764              1.729346       1.973203       0.159850       0.330420       1.411209       0.048055       1.803626           0.000022
           27              H       5.066222       5.860932       1.758861       0.132349       1.005521 0.75226279E+01  0.73611517E+02                                 1.735949                            1.667588      -1.172866       2.338098                    0.996595       3.582130      10.416603       0.451534       1.386242      -0.686522       0.001205       0.012466      -0.041678       0.043519       0.001546      -0.000710      -0.004619      -0.007086       0.051654      -0.012477      -0.005694       0.018170              1.753643       1.595104       0.068439      -0.003584       1.410314      -0.118169       2.255512           0.000001
           28              H       5.623709       1.745061      23.348754       0.130635       1.086751 0.82896251E+01  0.82730292E+02                                 1.803616                            1.732631      -1.106143       2.370325                    0.996747       3.539924      10.241468       0.451927       1.358027      -0.693227       0.002769      -0.014250       0.038990       0.041605       0.002795       0.007403      -0.008100      -0.001383       0.031687      -0.013162      -0.002499       0.015661              1.809114       1.631937       0.034303       0.063315       1.559220      -0.308215       2.236184           0.000028
           29              H       7.119368       3.788444      20.171780       0.132718       0.940479 0.69307119E+01  0.66724404E+02                                 1.682695                            1.616646      -1.252803       2.303554                    0.994575       3.625676      10.602595       0.449900       1.414110      -0.680245       0.026108       0.026245      -0.014833       0.039880       0.011955      -0.004719      -0.004871       0.004834      -0.009580      -0.010708      -0.005435       0.016143              1.706073       1.921670       0.302430      -0.193551       1.588773      -0.196353       1.607774           0.000017
           30              H       3.570479       1.985174      19.891165       0.124636       1.118508 0.85930134E+01  0.86569726E+02                                 1.832908                            1.757248      -1.255909       2.290631                    0.995586       3.675143      10.698006       0.451163       1.347571      -0.694266      -0.033505      -0.008199      -0.020935       0.040349       0.003485       0.012245       0.000714       0.009454      -0.008439      -0.011629      -0.003644       0.015272              1.845218       2.147958       0.202699       0.331391       1.519446       0.003903       1.868251          -0.000100
           31              H       2.224648       7.890975      17.435774       0.132107       1.109677 0.82958014E+01  0.83189187E+02                                 1.846516                            1.743466      -1.419358       2.220662                    0.993332       3.740095      11.010746       0.444527       1.374041      -0.688025       0.031444       0.018043       0.015496       0.039425       0.008938       0.005231       0.002109       0.004968      -0.011317      -0.008163      -0.004782       0.012945              1.879434       2.270820       0.334281       0.215538       1.605482       0.131744       1.761998          -0.000025
           32              H       9.250809       6.304776      17.974457       0.124743       0.958415 0.70521178E+01  0.68158322E+02                                 1.700079                            1.627145      -1.247760       2.300078                    0.995011       3.668862      10.734221       0.450135       1.407876      -0.681299      -0.030761      -0.011006       0.024924       0.041093       0.005885      -0.013050      -0.004417       0.008304       0.000487      -0.011129      -0.006634       0.017764              1.729342       1.973198       0.159849      -0.330420       1.411206      -0.048055       1.803622           0.000022
           33              H       0.199097       6.265970      14.286361       0.132349       1.005525 0.75226842E+01  0.73612273E+02                                 1.735959                            1.667599      -1.172876       2.338092                    0.996595       3.582158      10.416730       0.451531       1.386250      -0.686521      -0.001205      -0.012466      -0.041678       0.043519       0.001546       0.000710       0.004619      -0.007085       0.051656      -0.012477      -0.005694       0.018171              1.753654       1.595115       0.068440       0.003585       1.410322       0.118169       2.255523           0.000007
           34              H      10.269610      10.381841      10.821255       0.130635       1.086752 0.82896505E+01  0.82730733E+02                                 1.803626                            1.732641      -1.106144       2.370324                    0.996747       3.539950      10.241605       0.451922       1.358040      -0.693224      -0.002769       0.014250       0.038990       0.041605       0.002795      -0.007403       0.008101      -0.001382       0.031687      -0.013163      -0.002499       0.015662              1.809124       1.631948       0.034303      -0.063315       1.559229       0.308216       2.236195           0.000037
           35              H       8.773951       8.338458       7.644280       0.132719       0.940476 0.69306889E+01  0.66724126E+02                                 1.682692                            1.616643      -1.252799       2.303556                    0.994575       3.625669      10.602570       0.449900       1.414110      -0.680245      -0.026108      -0.026244      -0.014833       0.039880       0.011954       0.004719       0.004871       0.004834      -0.009580      -0.010708      -0.005435       0.016143              1.706070       1.921667       0.302430       0.193551       1.588771       0.196353       1.607772           0.000018
           36              H       1.694840      10.141728       7.363664       0.124638       1.118490 0.85928378E+01  0.86567484E+02                                 1.832886                            1.757228      -1.255894       2.290640                    0.995586       3.675110      10.697868       0.451167       1.347568      -0.694267       0.033506       0.008200      -0.020935       0.040350       0.003486      -0.012245      -0.000714       0.009454      -0.008442      -0.011629      -0.003644       0.015273              1.845196       2.147930       0.202695      -0.331385       1.519430      -0.003903       1.868228          -0.000100
           37              H       7.538648       7.890975      20.146725       0.132107       1.109667 0.82956885E+01  0.83187541E+02                                 1.846484                            1.743437      -1.419357       2.220662                    0.993332       3.740046      11.010468       0.444538       1.374015      -0.688030       0.031444       0.018043      -0.015496       0.039426       0.008938      -0.005231      -0.002109       0.004965      -0.011319      -0.008163      -0.004782       0.012945              1.879400       2.270775       0.334271      -0.215532       1.605457      -0.131740       1.761968          -0.000027
           38              H       3.936809       6.304776      19.608043       0.124743       0.958419 0.70521520E+01  0.68158734E+02                                 1.700082                            1.627149      -1.247763       2.300076                    0.995011       3.668871      10.734253       0.450134       1.407875      -0.681299      -0.030761      -0.011006      -0.024924       0.041092       0.005885       0.013050       0.004417       0.008304       0.000487      -0.011129      -0.006634       0.017764              1.729345       1.973202       0.159850       0.330420       1.411208       0.048055       1.803625           0.000022
           39              H       5.513097       6.265970      23.296139       0.132350       1.005520 0.75226179E+01  0.73611396E+02                                 1.735948                            1.667587      -1.172866       2.338098                    0.996595       3.582128      10.416596       0.451534       1.386242      -0.686522      -0.001205      -0.012466       0.041678       0.043519       0.001546      -0.000710      -0.004619      -0.007086       0.051654      -0.012477      -0.005694       0.018170              1.753642       1.595103       0.068439      -0.003584       1.410313      -0.118169       2.255509           0.000001
           40              H       4.955610      10.381841       1.706245       0.130635       1.086751 0.82896155E+01  0.82730158E+02                                 1.803614                            1.732629      -1.106140       2.370326                    0.996747       3.539920      10.241448       0.451927       1.358025      -0.693227      -0.002769       0.014250      -0.038990       0.041605       0.002795       0.007403      -0.008100      -0.001383       0.031687      -0.013162      -0.002499       0.015662              1.809112       1.631935       0.034302       0.063315       1.559218      -0.308214       2.236181           0.000029
           41              H       3.459951       8.338458       4.883219       0.132718       0.940479 0.69307142E+01  0.66724433E+02                                 1.682695                            1.616646      -1.252804       2.303553                    0.994575       3.625677      10.602599       0.449900       1.414110      -0.680245      -0.026108      -0.026245       0.014833       0.039880       0.011955      -0.004719      -0.004871       0.004834      -0.009579      -0.010708      -0.005435       0.016143              1.706073       1.921671       0.302430      -0.193551       1.588773      -0.196354       1.607775           0.000017
           42              H       7.008840      10.141728       5.163835       0.124636       1.118508 0.85930149E+01  0.86569739E+02                                 1.832908                            1.757247      -1.255908       2.290631                    0.995586       3.675143      10.698003       0.451164       1.347570      -0.694267       0.033505       0.008199       0.020935       0.040349       0.003485       0.012245       0.000714       0.009454      -0.008439      -0.011628      -0.003644       0.015272              1.845218       2.147957       0.202698       0.331392       1.519446       0.003903       1.868251          -0.000100
           43              H       8.354671       4.235927       7.619225       0.132107       1.109677 0.82957991E+01  0.83189163E+02                                 1.846516                            1.743466      -1.419358       2.220662                    0.993332       3.740096      11.010751       0.444527       1.374041      -0.688025      -0.031444      -0.018042      -0.015496       0.039426       0.008938       0.005231       0.002109       0.004968      -0.011317      -0.008163      -0.004782       0.012945              1.879434       2.270820       0.334281       0.215537       1.605482       0.131744       1.761998          -0.000026
           44              H       1.328510       5.822126       7.080543       0.124743       0.958416 0.70521235E+01  0.68158394E+02                                 1.700079                            1.627146      -1.247761       2.300078                    0.995011       3.668864      10.734229       0.450134       1.407876      -0.681299       0.030761       0.011006      -0.024924       0.041093       0.005885      -0.013050      -0.004417       0.008304       0.000487      -0.011129      -0.006634       0.017764              1.729342       1.973199       0.159850      -0.330419       1.411206      -0.048055       1.803622           0.000021
           45              H      10.380222       5.860932      10.768639       0.132350       1.005525 0.75226817E+01  0.73612242E+02                                 1.735959                            1.667598      -1.172874       2.338093                    0.996595       3.582156      10.416724       0.451531       1.386250      -0.686521       0.001205       0.012466       0.041678       0.043519       0.001546       0.000710       0.004619      -0.007085       0.051656      -0.012477      -0.005694       0.018171              1.753653       1.595115       0.068440       0.003584       1.410322       0.118169       2.255522           0.000007
           46              H       0.309709       1.745061      14.233746       0.130635       1.086751 0.82896430E+01  0.82730646E+02                                 1.803626                            1.732641      -1.106143       2.370325                    0.996747       3.539950      10.241607       0.451921       1.358040      -0.693224       0.002768      -0.014250      -0.038990       0.041605       0.002795      -0.007403       0.008101      -0.001383       0.031686      -0.013163      -0.002499       0.015662              1.809124       1.631948       0.034303      -0.063315       1.559229       0.308216       2.236194           0.000037
           47              H       1.805368       3.788444      17.410719       0.132718       0.940477 0.69306944E+01  0.66724186E+02                                 1.682693                            1.616644      -1.252799       2.303556                    0.994575       3.625670      10.602570       0.449900       1.414110      -0.680245       0.026108       0.026244       0.014833       0.039880       0.011954       0.004719       0.004871       0.004834      -0.009580      -0.010708      -0.005435       0.016143              1.706070       1.921667       0.302430       0.193551       1.588771       0.196353       1.607772           0.000017
           48              H       8.884479       1.985174      17.691335       0.124637       1.118490 0.85928369E+01  0.86567467E+02                                 1.832886                            1.757228      -1.255893       2.290640                    0.995586       3.675109      10.697862       0.451167       1.347568      -0.694267      -0.033506      -0.008200       0.020935       0.040350       0.003486      -0.012245      -0.000714       0.009454      -0.008442      -0.011629      -0.003644       0.015273              1.845196       2.147930       0.202695      -0.331385       1.519430      -0.003903       1.868227          -0.000099
           49              C       2.787327       4.599734       2.242422       0.575656      24.574597 0.26622421E+03  0.56305517E+04                                 7.915542                            5.861633      -0.082514       2.023864                    0.999448      23.237971      66.939449       0.598386       0.483973      -1.007863      -0.052005      -0.019425      -0.037256       0.066857      -0.066637      -0.057387       0.011703      -0.002490      -0.104654      -0.081903      -0.020317       0.102220              9.322588      10.144055       2.767311       3.484300       6.553609      -0.056190      11.270099           0.001705
           50              C       3.869645       5.032664       3.204534      -0.022286      39.506364 0.46271824E+03  0.10987755E+05                                10.113825                            7.178827       0.045977       2.021505                    0.999173      27.542765      78.137359       0.617578       0.417659      -1.069374       0.034550       0.021531       0.034614       0.053436       0.006147      -0.003985      -0.011580      -0.020167       0.003411      -0.012446      -0.006976       0.019422             12.383913      15.381876       3.794360       4.173290       6.837372       0.212669      14.932490          -0.000029
           51              C       3.786092       4.666432       4.567526      -0.102526      34.085968 0.44444698E+03  0.10588771E+05                                 9.378154                            7.215172      -0.175725       1.922841                    0.999196      29.816580      88.510609       0.585296       0.439243      -1.041961       0.008156       0.013111      -0.008677       0.017712      -0.025031      -0.025452       0.017384      -0.063880      -0.119447      -0.054972      -0.011492       0.066464             10.639947      11.598444       2.041475       2.825049       5.813855      -0.724915      14.507543          -0.000057
           52              C       4.862563       4.967179       5.364275      -0.003919      36.156453 0.41188420E+03  0.95120755E+04                                 9.507017                            6.764037       0.044053       2.030494                    0.999118      26.734248      75.101274       0.636704       0.416551      -1.068747      -0.000516       0.018379      -0.036861       0.041192      -0.007751       0.003261       0.007734      -0.002347      -0.041383      -0.017614       0.002331       0.015282             11.444589      11.208071       2.595709       0.620504       6.552172      -2.539004      16.573524           0.000254
           53              C       5.950450       5.601416       4.870692      -0.101698      34.159939 0.45219639E+03  0.10856477E+05                                 9.505212                            7.370522      -0.348504       1.867664                    0.998584      30.228936      91.074265       0.566296       0.450506      -1.031913      -0.017824      -0.003137      -0.016522       0.024505      -0.030377       0.026847       0.019370      -0.029920      -0.097201      -0.058899       0.008761       0.050138             10.751146      11.703346       3.005348      -2.206468       6.636209      -2.374607      13.913882           0.000065
           54              C       5.014987       5.651136       2.663346      -0.116403      35.448989 0.48091872E+03  0.11710656E+05                                 9.724961                            7.578510      -0.243817       1.891932                    0.999020      30.828363      93.161918       0.561655       0.447844      -1.034725      -0.012383       0.011730       0.014774       0.022566      -0.018899      -0.003804      -0.004547      -0.070887       0.052560      -0.049272       0.017022       0.032250             11.025163      16.024277       3.703464       1.698995       6.515027      -0.162564      10.536184           0.000794
           55              C       6.066024       5.933693       3.525238      -0.023960      39.227974 0.45160292E+03  0.10722299E+05                                10.206623                            7.193239      -0.023057       2.003127                    0.999136      27.827779      80.486437       0.600415       0.429659      -1.055542      -0.038248      -0.010103       0.026251       0.047478       0.000913       0.015706      -0.007979       0.006664       0.030723      -0.016517      -0.005753       0.022271             12.492586      17.623831       4.350158      -1.924420       6.826519      -1.684940      13.027408           0.000246
           56              C       4.806998       4.512420       6.799927       0.557887      24.204315 0.27563340E+03  0.58450241E+04                                 7.751475                            5.892724      -0.033220       2.040293                    0.999458      22.926384      64.839077       0.611392       0.472424      -1.020103      -0.001164      -0.014338       0.058530       0.060272      -0.066283      -0.011895       0.039451       0.001293      -0.179933      -0.077034      -0.027355       0.104389              8.962248       7.199390       1.640307       0.663125       6.068645      -2.230722      13.618709           0.000495
           57              C       7.307144       6.520635       2.964006       0.559629      25.305022 0.27914062E+03  0.59755860E+04                                 8.080302                            6.005922      -0.083698       2.015339                    0.999679      23.681398      68.687586       0.590447       0.484582      -1.007290       0.049025       0.036349      -0.016036       0.063102      -0.054893       0.017129       0.010011      -0.097082      -0.075406      -0.069491      -0.016394       0.085885              9.548435      13.059442       2.754819      -1.924745       5.395812      -0.706321      10.190051           0.000793
           58              C       6.631557       2.726128      21.832927      -0.007286      39.168560 0.46194331E+03  0.10960498E+05                                10.071564                            7.183008       0.023590       2.017742                    0.999036      27.332280      77.410599       0.616324       0.418847      -1.069030      -0.033421      -0.002621      -0.031993       0.046340      -0.006310      -0.008009       0.006881      -0.042635      -0.044580      -0.022407      -0.008665       0.031073             12.234061      17.528962       2.427680       3.959326       6.887626      -1.977382      12.285594          -0.000004
           59              C       5.560947       2.023980      22.464313      -0.140939      34.504971 0.47697548E+03  0.11515911E+05                                 9.328359                            7.369672       0.052018       1.980662                    0.999662      30.435293      89.664799       0.594117       0.427004      -1.053931      -0.012326       0.001667      -0.013672       0.018483      -0.021050       0.000060      -0.004297      -0.066703       0.036906      -0.045612       0.011535       0.034078             10.371036      15.115189       3.422568       0.462217       6.768241      -1.665363       9.229677           0.002310
           60              C       7.927213       2.965028      22.592093       0.608209      23.782095 0.25514966E+03  0.53701719E+04                                 7.883138                            5.839729      -0.299916       1.959545                    0.998733      23.273174      68.149103       0.580619       0.501212      -0.993341       0.056045      -0.000864       0.030579       0.063850      -0.009803      -0.081373      -0.013971       0.022869       0.244407      -0.080567      -0.044293       0.124860              9.224931      11.671582      -0.098119       3.883667       9.326662      -0.493675       6.676549           0.002919
           61              C       6.470092       3.235457      20.537583      -0.114471      33.010556 0.44656813E+03  0.10668468E+05                                 9.222883                            7.275774      -0.281271       1.890616                    0.998354      30.054445      89.791458       0.576753       0.444531      -1.037243      -0.010400      -0.006399       0.015091       0.019413      -0.014020      -0.031305       0.010745      -0.036962      -0.071265      -0.047638       0.004983       0.042655             10.347634      11.581745       1.436357       3.267330       6.385186      -2.007382      13.075970           0.001558
           62              C       5.375562       2.932285      19.828527      -0.012854      36.613696 0.42406078E+03  0.98561691E+04                                 9.579058                            6.859606       0.065529       2.033933                    0.999311      26.924111      75.658614       0.633322       0.416104      -1.069978       0.001771      -0.004234       0.046450       0.046676       0.004131      -0.008525      -0.001109      -0.002964      -0.040664      -0.016847       0.004167       0.012679             11.544877      11.185728       2.472097       0.907331       6.979436      -3.272520      16.469467           0.000210
           63              C       4.403508       1.771740      21.690113      -0.012565      36.731139 0.42530759E+03  0.99002093E+04                                 9.646939                            6.872733       0.068044       2.035544                    0.999266      27.002468      76.132430       0.631797       0.416473      -1.068897       0.041743       0.020523      -0.020469       0.050820      -0.003054       0.015596       0.008406      -0.027918      -0.019059      -0.025764       0.005775       0.019990             11.648642      15.165401       4.484510      -2.344407       7.665222      -3.380585      12.115304           0.000059
           64              C       4.327432       2.190119      20.397275      -0.117462      33.722848 0.44761311E+03  0.10681728E+05                                 9.296480                            7.224202      -0.133911       1.930466                    0.999457      30.094499      89.370260       0.587028       0.437228      -1.043298       0.013043       0.012376       0.012265       0.021765      -0.025926       0.017083       0.026724      -0.027123      -0.109124      -0.056207       0.006082       0.050126             10.480921      10.901169       3.190553      -2.005961       7.355500      -3.547434      13.186095           0.001307
           65              C       5.215433       3.373704      18.392875       0.577020      22.579444 0.24845583E+03  0.51424823E+04                                 7.365286                            5.586444       0.076772       2.079754                    0.999694      22.496982      63.208670       0.628246       0.471035      -1.019116      -0.012339       0.027994      -0.046250       0.055452      -0.066036      -0.032482       0.028719       0.046623      -0.228519      -0.086142      -0.031564       0.117706              8.494221       6.623628       1.854749       1.053613       6.204371      -1.553397      12.654663           0.003837
           66              C       3.267956       1.097485      22.364093       0.601279      22.759086 0.25849040E+03  0.54783408E+04                                 7.769072                            5.932258      -0.350299       1.941817                    0.998939      23.648761      70.330231       0.566076       0.510537      -0.985140      -0.049759      -0.045169       0.007227       0.067590      -0.074187       0.012960       0.022918      -0.063461      -0.111531      -0.076405      -0.023944       0.100348              8.941212      11.106710       3.317019      -2.334944       6.390669      -1.987360       9.326255           0.002987
           67              C       2.477992       7.527168      14.769922       0.575658      24.574567 0.26622363E+03  0.56305438E+04                                 7.915556                            5.861639      -0.082517       2.023863                    0.999448      23.238081      66.940079       0.598383       0.483975      -1.007861       0.052007       0.019423      -0.037256       0.066858      -0.066635       0.057386      -0.011701      -0.002483      -0.104647      -0.081901      -0.020315       0.102217              9.322610      10.144107       2.767330      -3.484320       6.553631       0.056178      11.270094           0.001719
           68              C       1.395674       7.094238      15.732034      -0.022286      39.506632 0.46272076E+03  0.10987835E+05                                10.113882                            7.178851       0.045983       2.021506                    0.999173      27.542866      78.137835       0.617576       0.417659      -1.069373      -0.034550      -0.021531       0.034616       0.053437       0.006149       0.003984       0.011581      -0.020165       0.003413      -0.012447      -0.006977       0.019423             12.384003      15.382062       3.794431      -4.173331       6.837429      -0.212686      14.932518          -0.000025
           69              C       1.479227       7.460470      17.095026      -0.102527      34.086037 0.44444808E+03  0.10588809E+05                                 9.378171                            7.215181      -0.175731       1.922840                    0.999196      29.816646      88.510984       0.585296       0.439243      -1.041961      -0.008156      -0.013112      -0.008677       0.017712      -0.025030       0.025451      -0.017384      -0.063876      -0.119440      -0.054970      -0.011491       0.066461             10.639970      11.598512       2.041503      -2.825057       5.813870       0.724902      14.507528          -0.000049
           70              C       0.402756       7.159723      17.891775      -0.003918      36.156481 0.41188440E+03  0.95120840E+04                                 9.507033                            6.764047       0.044044       2.030491                    0.999118      26.734256      75.101381       0.636703       0.416552      -1.068746       0.000516      -0.018379      -0.036860       0.041191      -0.007752      -0.003261      -0.007734      -0.002348      -0.041384      -0.017614       0.002331       0.015283             11.444610      11.208115       2.595720      -0.620517       6.552178       2.538991      16.573538           0.000256
           71              C       9.942869       6.525486      17.398192      -0.101698      34.159922 0.45219604E+03  0.10856468E+05                                 9.505214                            7.370522      -0.348505       1.867664                    0.998584      30.228942      91.074336       0.566296       0.450506      -1.031913       0.017825       0.003135      -0.016521       0.024505      -0.030376      -0.026848      -0.019368      -0.029918      -0.097198      -0.058898       0.008762       0.050136             10.751149      11.703368       3.005354       2.206466       6.636211       2.374603      13.913868           0.000068
           72              C       0.250332       6.475766      15.190846      -0.116406      35.449456 0.48092572E+03  0.11710877E+05                                 9.725064                            7.578575      -0.243828       1.891926                    0.999020      30.828631      93.163133       0.561651       0.447846      -1.034723       0.012384      -0.011732       0.014776       0.022569      -0.018894       0.003803       0.004551      -0.070880       0.052576      -0.049269       0.017025       0.032244             11.025301      16.024549       3.703538      -1.699016       6.515106       0.162562      10.536249           0.000810
           73              C       9.827295       6.193209      16.052739      -0.023961      39.228332 0.45160679E+03  0.10722421E+05                                10.206701                            7.193279      -0.023064       2.003123                    0.999136      27.827945      80.487206       0.600412       0.429660      -1.055540       0.038250       0.010102       0.026252       0.047479       0.000916      -0.015707       0.007981       0.006671       0.030730      -0.016521      -0.005752       0.022273             12.492704      17.624050       4.350221       1.924455       6.826579       1.684956      13.027483           0.000250
           74              C       0.458321       7.614482      19.327427       0.557883      24.204363 0.27563422E+03  0.58450421E+04                                 7.751469                            5.892723      -0.033220       2.040292                    0.999458      22.926388      64.838955       0.611394       0.472422      -1.020104       0.001164       0.014336       0.058529       0.060270      -0.066283       0.011895      -0.039451       0.001292      -0.179938      -0.077035      -0.027354       0.104390              8.962239       7.199381       1.640304      -0.663125       6.068633       2.230712      13.618703           0.000494
           75              C       8.586175       5.606267      15.491506       0.559628      25.305150 0.27914215E+03  0.59756306E+04                                 8.080340                            6.005945      -0.083709       2.015334                    0.999679      23.681525      68.688159       0.590445       0.484583      -1.007289      -0.049026      -0.036350      -0.016037       0.063104      -0.054893      -0.017130      -0.010010      -0.097076      -0.075398      -0.069490      -0.016391       0.085881              9.548491      13.059559       2.754849       1.924768       5.395845       0.706327      10.190070           0.000804
           76              C       9.261762       9.400774       9.305427      -0.007286      39.168711 0.46194417E+03  0.10960527E+05                                10.071604                            7.183021       0.023602       2.017746                    0.999036      27.332308      77.410792       0.616323       0.418848      -1.069029       0.033420       0.002622      -0.031995       0.046341      -0.006309       0.008009      -0.006880      -0.042633      -0.044583      -0.022408      -0.008664       0.031072             12.234138      17.529144       2.427686      -3.959361       6.887657       1.977395      12.285614           0.000000
           77              C      10.332372      10.102922       9.936813      -0.140939      34.505236 0.47697883E+03  0.11516018E+05                                 9.328425                            7.369708       0.052019       1.980662                    0.999662      30.435380      89.665287       0.594115       0.427005      -1.053930       0.012326      -0.001666      -0.013673       0.018484      -0.021049      -0.000059       0.004300      -0.066701       0.036908      -0.045611       0.011535       0.034076             10.371138      15.115426       3.422626      -0.462206       6.768289       1.665370       9.229698           0.002321
           78              C       7.966106       9.161874      10.064593       0.608210      23.782048 0.25514863E+03  0.53701496E+04                                 7.883146                            5.839727      -0.299910       1.959548                    0.998733      23.273217      68.149429       0.580617       0.501214      -0.993339      -0.056047       0.000864       0.030577       0.063851      -0.009803       0.081371       0.013971       0.022871       0.244400      -0.080565      -0.044292       0.124858              9.224957      11.671639      -0.098125      -3.883674       9.326685       0.493675       6.676548           0.002929
           79              C       9.423227       8.891445       8.010083      -0.114469      33.010467 0.44656671E+03  0.10668427E+05                                 9.222872                            7.275765      -0.281264       1.890619                    0.998354      30.054388      89.791278       0.576753       0.444531      -1.037242       0.010399       0.006400       0.015091       0.019413      -0.014021       0.031305      -0.010746      -0.036962      -0.071266      -0.047638       0.004982       0.042656             10.347624      11.581750       1.436351      -3.267325       6.385187       2.007391      13.075936           0.001557
           80              C      10.517757       9.194617       7.301027      -0.012855      36.613706 0.42406069E+03  0.98561690E+04                                 9.579074                            6.859614       0.065514       2.033929                    0.999311      26.924104      75.658666       0.633320       0.416105      -1.069977      -0.001772       0.004235       0.046448       0.046675       0.004130       0.008525       0.001110      -0.002963      -0.040667      -0.016847       0.004169       0.012679             11.544904      11.185757       2.472102      -0.907327       6.979456       3.272546      16.469499           0.000209
           81              C       0.861811      10.355162       9.162613      -0.012564      36.731225 0.42530700E+03  0.99001929E+04                                 9.646959                            6.872725       0.068059       2.035549                    0.999266      27.002453      76.132393       0.631798       0.416473      -1.068898      -0.041743      -0.020524      -0.020470       0.050821      -0.003055      -0.015597      -0.008407      -0.027916      -0.019057      -0.025764       0.005776       0.019989             11.648701      15.165555       4.484576       2.344456       7.665255       3.380601      12.115294           0.000064
           82              C       0.937887       9.936783       7.869775      -0.117461      33.722763 0.44761150E+03  0.10681677E+05                                 9.296466                            7.224189      -0.133903       1.930470                    0.999457      30.094398      89.369831       0.587029       0.437228      -1.043298      -0.013042      -0.012374       0.012266       0.021764      -0.025924      -0.017083      -0.026724      -0.027124      -0.109131      -0.056208       0.006082       0.050126             10.480915      10.901175       3.190569       2.005992       7.355505       3.547447      13.186065           0.001310
           83              C       0.049886       8.753198       5.865375       0.577022      22.579373 0.24845490E+03  0.51424608E+04                                 7.365290                            5.586446       0.076774       2.079756                    0.999694      22.496941      63.208644       0.628243       0.471037      -1.019115       0.012341      -0.027996      -0.046248       0.055452      -0.066039       0.032484      -0.028719       0.046628      -0.228517      -0.086142      -0.031568       0.117710              8.494226       6.623635       1.854749      -1.053611       6.204373       1.553413      12.654669           0.003821
           84              C       1.997363      11.029417       9.836593       0.601281      22.758964 0.25848890E+03  0.54783159E+04                                 7.769091                            5.932269      -0.350343       1.941804                    0.998938      23.648979      70.331541       0.566070       0.510541      -0.985135       0.049760       0.045165       0.007228       0.067588      -0.074192      -0.012960      -0.022918      -0.063447      -0.111519      -0.076406      -0.023941       0.100347              8.941247      11.106809       3.317051       2.334971       6.390702       1.987367       9.326230           0.002999
           85              C       7.791992       7.527168      22.812577       0.575656      24.574605 0.26622433E+03  0.56305548E+04                                 7.915545                            5.861635      -0.082514       2.023864                    0.999448      23.237976      66.939472       0.598386       0.483973      -1.007863       0.052005       0.019425       0.037256       0.066857      -0.066637      -0.057387       0.011703      -0.002490      -0.104654      -0.081903      -0.020317       0.102220              9.322591      10.144058       2.767312       3.484301       6.553611      -0.056190      11.270102           0.001707
           86              C       6.709674       7.094238      21.850465      -0.022285      39.506342 0.46271808E+03  0.10987751E+05                                10.113821                            7.178825       0.045978       2.021505                    0.999173      27.542758      78.137334       0.617579       0.417659      -1.069374      -0.034550      -0.021531      -0.034614       0.053436       0.006147      -0.003985      -0.011580      -0.020167       0.003411      -0.012446      -0.006976       0.019423             12.383907      15.381864       3.794355       4.173288       6.837368       0.212668      14.932490          -0.000029
           87              C       6.793227       7.460470      20.487473      -0.102528      34.085990 0.44444729E+03  0.10588781E+05                                 9.378160                            7.215177      -0.175727       1.922841                    0.999196      29.816591      88.510662       0.585296       0.439243      -1.041961      -0.008155      -0.013111       0.008676       0.017712      -0.025032      -0.025452       0.017385      -0.063881      -0.119448      -0.054973      -0.011492       0.066465             10.639956      11.598453       2.041475       2.825058       5.813858      -0.724913      14.507557          -0.000056
           88              C       5.716756       7.159723      19.690724      -0.003919      36.156451 0.41188390E+03  0.95120670E+04                                 9.507017                            6.764035       0.044053       2.030494                    0.999118      26.734239      75.101247       0.636704       0.416551      -1.068747       0.000516      -0.018379       0.036861       0.041192      -0.007751       0.003261       0.007734      -0.002347      -0.041383      -0.017614       0.002332       0.015282             11.444592      11.208065       2.595706       0.620502       6.552171      -2.539008      16.573540           0.000255
           89              C       4.628869       6.525486      20.184308      -0.101698      34.159942 0.45219622E+03  0.10856472E+05                                 9.505214                            7.370521      -0.348505       1.867664                    0.998584      30.228935      91.074270       0.566296       0.450506      -1.031913       0.017824       0.003136       0.016522       0.024505      -0.030377       0.026847       0.019370      -0.029920      -0.097201      -0.058899       0.008761       0.050138             10.751150      11.703344       3.005348      -2.206475       6.636210      -2.374612      13.913895           0.000066
           90              C       5.564332       6.475766      22.391654      -0.116403      35.449037 0.48091976E+03  0.11710688E+05                                 9.724972                            7.578519      -0.243818       1.891931                    0.999020      30.828384      93.162008       0.561654       0.447845      -1.034725       0.012383      -0.011730      -0.014774       0.022566      -0.018899      -0.003804      -0.004548      -0.070887       0.052560      -0.049272       0.017022       0.032250             11.025173      16.024287       3.703464       1.698997       6.515032      -0.162564      10.536199           0.000794
           91              C       4.513295       6.193209      21.529761      -0.023960      39.227964 0.45160275E+03  0.10722295E+05                                10.206622                            7.193238      -0.023058       2.003126                    0.999136      27.827779      80.486446       0.600415       0.429659      -1.055542       0.038249       0.010102      -0.026251       0.047478       0.000913       0.015706      -0.007979       0.006665       0.030723      -0.016517      -0.005753       0.022271             12.492585      17.623820       4.350155      -1.924424       6.826518      -1.684942      13.027417           0.000246
           92              C       5.772321       7.614482      18.255073       0.557886      24.204325 0.27563336E+03  0.58450228E+04                                 7.751476                            5.892722      -0.033220       2.040293                    0.999458      22.926386      64.839071       0.611393       0.472423      -1.020103       0.001164       0.014337      -0.058530       0.060272      -0.066283      -0.011895       0.039451       0.001293      -0.179934      -0.077034      -0.027354       0.104389              8.962251       7.199390       1.640307       0.663123       6.068645      -2.230726      13.618718           0.000496
           93              C       3.272175       5.606267      22.090993       0.559629      25.305033 0.27914073E+03  0.59755893E+04                                 8.080307                            6.005925      -0.083698       2.015338                    0.999679      23.681400      68.687604       0.590447       0.484583      -1.007290      -0.049025      -0.036349       0.016036       0.063102      -0.054893       0.017129       0.010011      -0.097082      -0.075406      -0.069491      -0.016394       0.085885              9.548441      13.059454       2.754822      -1.924747       5.395815      -0.706322      10.190054           0.000793
           94              C       3.947762       9.400774       3.222073      -0.007286      39.168546 0.46194316E+03  0.10960494E+05                                10.071561                            7.183007       0.023591       2.017742                    0.999036      27.332281      77.410603       0.616324       0.418847      -1.069030       0.033421       0.002621       0.031993       0.046340      -0.006310      -0.008009       0.006881      -0.042635      -0.044580      -0.022407      -0.008665       0.031073             12.234057      17.528952       2.427677       3.959324       6.887626      -1.977383      12.285594          -0.000004
           95              C       5.018372      10.102922       2.590687      -0.140939      34.504979 0.47697558E+03  0.11515914E+05                                 9.328359                            7.369672       0.052020       1.980662                    0.999662      30.435281      89.664740       0.594118       0.427004      -1.053931       0.012326      -0.001667       0.013672       0.018483      -0.021050       0.000060      -0.004298      -0.066703       0.036905      -0.045612       0.011535       0.034078             10.371037      15.115191       3.422570       0.462216       6.768242      -1.665363       9.229678           0.002311
           96              C       2.652106       9.161874       2.462906       0.608209      23.782082 0.25514956E+03  0.53701690E+04                                 7.883134                            5.839728      -0.299915       1.959546                    0.998733      23.273168      68.149075       0.580619       0.501212      -0.993341      -0.056045       0.000864      -0.030579       0.063850      -0.009803      -0.081373      -0.013971       0.022869       0.244407      -0.080567      -0.044293       0.124860              9.224926      11.671572      -0.098122       3.883663       9.326662      -0.493676       6.676545           0.002919
           97              C       4.109227       8.891445       4.517416      -0.114471      33.010558 0.44656817E+03  0.10668470E+05                                 9.222882                            7.275774      -0.281270       1.890617                    0.998354      30.054452      89.791483       0.576753       0.444531      -1.037243       0.010400       0.006399      -0.015091       0.019413      -0.014020      -0.031305       0.010745      -0.036962      -0.071264      -0.047638       0.004984       0.042654             10.347633      11.581740       1.436356       3.267328       6.385187      -2.007384      13.075972           0.001557
           98              C       5.203757       9.194617       5.226473      -0.012854      36.613732 0.42406126E+03  0.98561826E+04                                 9.579063                            6.859609       0.065530       2.033934                    0.999311      26.924118      75.658633       0.633322       0.416104      -1.069978      -0.001771       0.004234      -0.046450       0.046676       0.004131      -0.008525      -0.001109      -0.002964      -0.040664      -0.016846       0.004167       0.012679             11.544885      11.185725       2.472095       0.907330       6.979439      -3.272526      16.469491           0.000210
           99              C       6.175811      10.355162       3.364887      -0.012566      36.731161 0.42530765E+03  0.99002119E+04                                 9.646945                            6.872735       0.068043       2.035543                    0.999266      27.002480      76.132491       0.631797       0.416473      -1.068897      -0.041743      -0.020523       0.020469       0.050820      -0.003054       0.015596       0.008406      -0.027918      -0.019059      -0.025764       0.005775       0.019990             11.648652      15.165413       4.484517      -2.344415       7.665229      -3.380591      12.115314           0.000059
          100              C       6.251887       9.936783       4.657724      -0.117462      33.722838 0.44761287E+03  0.10681721E+05                                 9.296480                            7.224201      -0.133911       1.930467                    0.999457      30.094490      89.370232       0.587028       0.437228      -1.043298      -0.013043      -0.012376      -0.012265       0.021765      -0.025926       0.017083       0.026724      -0.027123      -0.109124      -0.056207       0.006082       0.050126             10.480921      10.901162       3.190551      -2.005962       7.355500      -3.547437      13.186102           0.001307
          101              C       5.363886       8.753198       6.662125       0.577021      22.579454 0.24845593E+03  0.51424848E+04                                 7.365286                            5.586443       0.076771       2.079754                    0.999694      22.496990      63.208692       0.628246       0.471034      -1.019116       0.012339      -0.027994       0.046250       0.055452      -0.066035      -0.032482       0.028719       0.046622      -0.228519      -0.086142      -0.031564       0.117706              8.494222       6.623628       1.854749       1.053612       6.204372      -1.553398      12.654664           0.003837
          102              C       7.311363      11.029417       2.690907       0.601278      22.759071 0.25849013E+03  0.54783342E+04                                 7.769070                            5.932255      -0.350301       1.941817                    0.998939      23.648765      70.330260       0.566076       0.510537      -0.985140       0.049759       0.045169      -0.007227       0.067590      -0.074187       0.012960       0.022918      -0.063461      -0.111531      -0.076405      -0.023944       0.100348              8.941211      11.106712       3.317020      -2.334946       6.390669      -1.987361       9.326251           0.002987
          103              C       8.101327       4.599734      10.285077       0.575658      24.574584 0.26622386E+03  0.56305494E+04                                 7.915558                            5.861640      -0.082515       2.023864                    0.999448      23.238081      66.940069       0.598384       0.483975      -1.007861      -0.052007      -0.019423       0.037256       0.066858      -0.066635       0.057386      -0.011701      -0.002482      -0.104646      -0.081901      -0.020315       0.102216              9.322614      10.144114       2.767332      -3.484323       6.553632       0.056177      11.270096           0.001719
          104              C       9.183645       5.032664       9.322965      -0.022286      39.506662 0.46272103E+03  0.10987844E+05                                10.113888                            7.178854       0.045982       2.021505                    0.999173      27.542877      78.137884       0.617576       0.417659      -1.069373       0.034550       0.021531      -0.034616       0.053437       0.006149       0.003984       0.011581      -0.020165       0.003413      -0.012447      -0.006977       0.019424             12.384012      15.382079       3.794436      -4.173334       6.837433      -0.212686      14.932525          -0.000025
          105              C       9.100092       4.666432       7.959973      -0.102528      34.086057 0.44444842E+03  0.10588819E+05                                 9.378174                            7.215183      -0.175730       1.922840                    0.999196      29.816660      88.511033       0.585296       0.439243      -1.041961       0.008156       0.013112       0.008677       0.017712      -0.025030       0.025451      -0.017384      -0.063876      -0.119439      -0.054969      -0.011491       0.066460             10.639974      11.598514       2.041503      -2.825058       5.813872       0.724903      14.507535          -0.000050
          106              C      10.176563       4.967179       7.163224      -0.003918      36.156499 0.41188444E+03  0.95120854E+04                                 9.507036                            6.764047       0.044045       2.030491                    0.999118      26.734261      75.101401       0.636703       0.416552      -1.068746      -0.000516       0.018380       0.036860       0.041191      -0.007752      -0.003261      -0.007734      -0.002348      -0.041383      -0.017614       0.002331       0.015283             11.444616      11.208113       2.595720      -0.620512       6.552181       2.538998      16.573554           0.000255
          107              C       0.636450       5.601416       7.656808      -0.101698      34.159941 0.45219632E+03  0.10856477E+05                                 9.505217                            7.370524      -0.348505       1.867664                    0.998584      30.228951      91.074371       0.566296       0.450506      -1.031913      -0.017825      -0.003135       0.016521       0.024505      -0.030375      -0.026848      -0.019368      -0.029917      -0.097198      -0.058897       0.008762       0.050135             10.751154      11.703372       3.005355       2.206472       6.636213       2.374606      13.913877           0.000068
          108              C      10.328987       5.651136       9.864153      -0.116406      35.449510 0.48092629E+03  0.11710895E+05                                 9.725076                            7.578581      -0.243829       1.891926                    0.999020      30.828644      93.163203       0.561650       0.447846      -1.034723      -0.012384       0.011733      -0.014776       0.022569      -0.018893       0.003803       0.004551      -0.070879       0.052576      -0.049269       0.017025       0.032244             11.025318      16.024580       3.703546      -1.699020       6.515114       0.162561      10.536259           0.000809
          109              C       0.752024       5.933693       9.002261      -0.023961      39.228376 0.45160704E+03  0.10722430E+05                                10.206711                            7.193283      -0.023066       2.003122                    0.999136      27.827967      80.487311       0.600411       0.429660      -1.055540      -0.038250      -0.010102      -0.026252       0.047479       0.000916      -0.015707       0.007982       0.006672       0.030730      -0.016521      -0.005752       0.022274             12.492720      17.624086       4.350231       1.924456       6.826587       1.684957      13.027486           0.000250
          110              C      10.120998       4.512420       5.727573       0.557883      24.204372 0.27563419E+03  0.58450417E+04                                 7.751473                            5.892724      -0.033221       2.040292                    0.999458      22.926390      64.838978       0.611394       0.472422      -1.020104      -0.001164      -0.014336      -0.058529       0.060270      -0.066283       0.011895      -0.039451       0.001292      -0.179938      -0.077035      -0.027354       0.104390              8.962245       7.199381       1.640303      -0.663126       6.068635       2.230716      13.618720           0.000493
          111              C       1.993144       6.520635       9.563493       0.559628      25.305174 0.27914234E+03  0.59756360E+04                                 8.080345                            6.005947      -0.083709       2.015334                    0.999679      23.681536      68.688203       0.590445       0.484583      -1.007289       0.049026       0.036350       0.016037       0.063104      -0.054893      -0.017130      -0.010010      -0.097076      -0.075397      -0.069489      -0.016391       0.085881              9.548500      13.059581       2.754856       1.924768       5.395850       0.706327      10.190067           0.000804
          112              C       1.317557       2.726128      15.749573      -0.007286      39.168685 0.46194367E+03  0.10960512E+05                                10.071598                            7.183016       0.023602       2.017746                    0.999036      27.332300      77.410756       0.616323       0.418848      -1.069030      -0.033420      -0.002622       0.031995       0.046341      -0.006309       0.008009      -0.006880      -0.042633      -0.044583      -0.022408      -0.008664       0.031072             12.234131      17.529127       2.427685      -3.959356       6.887655       1.977397      12.285612          -0.000000
          113              C       0.246947       2.023980      15.118187      -0.140940      34.505223 0.47697845E+03  0.11516007E+05                                 9.328424                            7.369705       0.052019       1.980661                    0.999662      30.435386      89.665317       0.594115       0.427005      -1.053930      -0.012326       0.001666       0.013673       0.018484      -0.021049      -0.000059       0.004300      -0.066701       0.036908      -0.045611       0.011535       0.034077             10.371137      15.115426       3.422627      -0.462204       6.768289       1.665371       9.229694           0.002321
          114              C       2.613213       2.965028      14.990407       0.608210      23.782057 0.25514873E+03  0.53701523E+04                                 7.883149                            5.839729      -0.299911       1.959548                    0.998733      23.273217      68.149430       0.580617       0.501214      -0.993339       0.056047      -0.000864      -0.030577       0.063851      -0.009803       0.081371       0.013971       0.022871       0.244401      -0.080565      -0.044292       0.124858              9.224961      11.671642      -0.098125      -3.883679       9.326686       0.493678       6.676554           0.002928
          115              C       1.156092       3.235457      17.044916      -0.114470      33.010466 0.44656655E+03  0.10668422E+05                                 9.222872                            7.275765      -0.281265       1.890619                    0.998354      30.054386      89.791272       0.576753       0.444531      -1.037242      -0.010399      -0.006400      -0.015091       0.019413      -0.014021       0.031305      -0.010746      -0.036962      -0.071266      -0.047638       0.004982       0.042656             10.347626      11.581746       1.436349      -3.267328       6.385188       2.007394      13.075944           0.001556
          116              C       0.061562       2.932285      17.753973      -0.012855      36.613697 0.42406062E+03  0.98561667E+04                                 9.579072                            6.859613       0.065514       2.033929                    0.999311      26.924094      75.658630       0.633320       0.416105      -1.069977       0.001772      -0.004235      -0.046448       0.046674       0.004130       0.008525       0.001110      -0.002963      -0.040668      -0.016847       0.004169       0.012678             11.544902      11.185751       2.472098      -0.907331       6.979453       3.272544      16.469503           0.000209
          117              C       9.717508       1.771740      15.892386      -0.012565      36.731242 0.42530728E+03  0.99002014E+04                                 9.646963                            6.872729       0.068057       2.035548                    0.999266      27.002460      76.132428       0.631798       0.416473      -1.068897       0.041743       0.020523       0.020470       0.050820      -0.003055      -0.015597      -0.008407      -0.027916      -0.019057      -0.025765       0.005776       0.019989             11.648705      15.165570       4.484579       2.344454       7.665257       3.380598      12.115290           0.000065
          118              C       9.641432       2.190119      17.185225      -0.117461      33.722727 0.44761123E+03  0.10681668E+05                                 9.296459                            7.224186      -0.133903       1.930470                    0.999457      30.094386      89.369774       0.587029       0.437228      -1.043298       0.013042       0.012374      -0.012266       0.021764      -0.025925      -0.017083      -0.026724      -0.027125      -0.109131      -0.056208       0.006082       0.050127             10.480904      10.901167       3.190564       2.005987       7.355498       3.547440      13.186048           0.001311
          119              C      10.529433       3.373704      19.189625       0.577022      22.579370 0.24845486E+03  0.51424596E+04                                 7.365290                            5.586446       0.076774       2.079756                    0.999694      22.496936      63.208629       0.628243       0.471037      -1.019115      -0.012341       0.027996       0.046247       0.055452      -0.066039       0.032484      -0.028719       0.046628      -0.228518      -0.086142      -0.031568       0.117710              8.494226       6.623635       1.854749      -1.053611       6.204373       1.553413      12.654670           0.003822
          120              C       8.581956       1.097485      15.218407       0.601280      22.758972 0.25848896E+03  0.54783165E+04                                 7.769090                            5.932267      -0.350340       1.941805                    0.998938      23.648967      70.331464       0.566070       0.510541      -0.985136      -0.049760      -0.045165      -0.007228       0.067589      -0.074192      -0.012960      -0.022918      -0.063448      -0.111520      -0.076406      -0.023941       0.100348              8.941245      11.106810       3.317052       2.334968       6.390700       1.987365       9.326225           0.002999
          121              O       0.517433       5.067832      24.393548      -0.791153      50.342427 0.10598940E+04  0.30154044E+05                                11.479760                           10.657873      -0.550856       1.829105                    0.995013      33.034049      94.082347       0.535689       0.401893      -1.108672       0.007906       0.010440       0.001597       0.013192      -0.011237      -0.018435      -0.010424      -0.037136      -0.075877      -0.039518       0.004656       0.034862             12.521578      10.728179      -1.030662      -1.548846      14.793109       1.079539      12.043446           0.003752
          122              O      10.340500       2.783124       0.638902      -0.880377      66.415950 0.15159657E+04  0.47304176E+05                                13.341635                           12.267136      -0.615002       1.746572                    0.996595      37.875909     114.057022       0.527312       0.372244      -1.126817       0.050414       0.006777      -0.028841       0.058475       0.010938       0.084159       0.059152      -0.201819       0.088270      -0.155150       0.018587       0.136563             14.695591      10.838890       1.798309      -0.913715      20.151689       2.619257      13.096193           0.020987
          123              O       0.877325       3.048703      22.592093      -0.806641      48.952428 0.11047789E+04  0.31636545E+05                                10.666361                           10.366482      -0.386359       1.879440                    0.994033      32.905246      92.845949       0.586373       0.364770      -1.140247       0.024043      -0.006082       0.007631       0.025948       0.010775       0.007309      -0.000007      -0.086274       0.024513      -0.049461       0.009059       0.040402             11.109728       8.720049      -0.019636       0.373535      13.609499       0.045252      10.999636           0.002895
          124              O       2.313018       0.703360      21.579871      -0.604468      39.647493 0.71656122E+03  0.18695725E+05                                 9.563604                            8.593458      -0.347030       1.908291                    0.995501      30.530514      86.400384       0.607440       0.386468      -1.106991       0.060514       0.027107       0.023282       0.070277      -0.041080       0.035871       0.054873       0.144060       0.027636      -0.118400       0.032301       0.086099              9.967318      14.096255       2.203077       1.244637       7.992107       0.740200       7.813591           0.007480
          125              O       0.248406       0.601494      23.914997      -0.755133      57.257040 0.11295200E+04  0.32729704E+05                                12.089339                           10.581900      -0.557689       1.815579                    0.993158      33.415235      96.811384       0.568582       0.371762      -1.127736       0.007870       0.024136       0.036530       0.044485      -0.040539      -0.031704      -0.056039      -0.018865       0.076278      -0.087377       0.018456       0.068921             13.720531      10.504236      -1.394212      -1.337612      16.866596      -4.692600      13.790761           0.018184
          126              O       1.987589       3.668388       2.623258      -0.575313      38.046641 0.64489716E+03  0.16339047E+05                                 9.183162                            8.076560      -0.151939       1.988411                    0.994350      29.265392      80.811622       0.637347       0.379309      -1.115543       0.007769       0.049703       0.005054       0.050560       0.013201      -0.032570      -0.005302       0.030367      -0.164152      -0.064637       0.007706       0.056930              9.726119      12.123545       4.073336      -0.552020       9.347187      -0.369298       7.707625           0.003995
          127              O       2.753613       5.055705       1.074859      -0.554091      41.341760 0.63284898E+03  0.15898392E+05                                 9.696782                            7.962464      -0.068509       2.026237                    0.994072      28.439098      77.241600       0.648973       0.375687      -1.122441       0.015645      -0.000898       0.020923       0.026141      -0.045414      -0.017014      -0.006086       0.024330       0.125447      -0.070004       0.021851       0.048153             11.005494       8.045444       0.005456       3.296121       7.279612      -1.521323      17.691427           0.002308
          128              O       5.744955       4.900481       7.614215      -0.547377      37.532340 0.62346953E+03  0.15536806E+05                                 8.957633                            7.797202       0.196925       2.118619                    0.994176      27.906159      74.425805       0.672150       0.365674      -1.134964      -0.001747      -0.026835      -0.017968       0.032342      -0.025860       0.044477       0.024610       0.056156       0.053629      -0.067606       0.004602       0.063004              9.755437       9.858872       0.737998       3.478719       6.555532       0.190845      12.851907           0.006415
          129              O       3.885453       3.742362       7.213334      -0.499899      29.939821 0.49557425E+03  0.11704514E+05                                 7.695471                            6.966353       0.479677       2.221972                    0.996197      26.974968      70.899106       0.706200       0.367226      -1.129529       0.001498       0.031214      -0.004489       0.031570      -0.010928      -0.032378      -0.019210      -0.019036      -0.095154      -0.056230       0.024867       0.031363              7.986187       8.145939       2.187598      -1.105886       7.565672      -2.030186       8.246950          -0.000810
          130              O       7.455172       6.711028       1.708751      -0.581667      42.684868 0.68163018E+03  0.17437839E+05                                 9.899128                            8.267158       0.003854       2.034960                    0.994490      29.239371      80.036618       0.636748       0.376006      -1.122646      -0.012336       0.011336       0.015071       0.022534      -0.041878      -0.031689      -0.011666      -0.029439       0.175545      -0.081293       0.013771       0.067522             11.146797       9.831080       0.425704      -4.153411       6.577955      -0.966882      17.031357           0.000273
          131              O       8.229612       6.795916       3.828404      -0.492444      37.376479 0.59083585E+03  0.14555832E+05                                 9.018157                            7.654370      -0.057699       2.057529                    0.994153      26.966353      71.972944       0.668579       0.371863      -1.127974      -0.027320      -0.003085      -0.010217       0.029331       0.002520       0.039980       0.018814       0.044106      -0.061496      -0.048642      -0.007074       0.055716             10.083824      14.677208       2.620331       3.135757       6.634919       1.354365       8.939346          -0.000037
          132              O       8.542515       1.920901      22.962908      -0.594345      45.800590 0.70013435E+03  0.18117011E+05                                10.491707                            8.446104      -0.327472       1.927489                    0.993781      29.817449      83.363984       0.619496       0.382087      -1.112879      -0.006091       0.051611       0.005142       0.052223      -0.061869      -0.024182      -0.034237       0.045772       0.089963      -0.095015       0.044032       0.050983             12.053711      13.330471      -5.651707       3.857024      13.155918      -4.258923       9.674746           0.002298
          133              O       8.354022       4.132848      22.709852      -0.609860      41.267006 0.71450171E+03  0.18477694E+05                                 9.548178                            8.413517       0.089060       2.047536                    0.994791      29.801777      81.764412       0.637497       0.371521      -1.127091      -0.027135      -0.012433      -0.013766       0.032869       0.017425      -0.042462       0.025987      -0.088546       0.028916      -0.077911       0.022855       0.055056             10.163777       9.579491       2.820257       1.468618      13.589198       1.711012       7.322642           0.001842
          134              O       4.441638       2.863162      17.613665      -0.581512      36.718566 0.58456647E+03  0.14371244E+05                                 8.804732                            7.574305       0.339781       2.151559                    0.995441      28.259834      75.487235       0.676959       0.368030      -1.130253      -0.019316       0.034457       0.037010       0.054131      -0.042198       0.026804       0.060543       0.068196      -0.037164      -0.098776       0.038218       0.060558              9.520664       9.556635       1.696608       3.382009       6.541877       1.929314      12.463480           0.000551
          135              O       6.051438       4.272308      18.004523      -0.542873      36.928755 0.59628975E+03  0.14684142E+05                                 8.836954                            7.608540       0.173846       2.115235                    0.995824      27.462228      72.635683       0.683185       0.364063      -1.137044       0.009423      -0.020607       0.019677       0.030011       0.015373      -0.039814      -0.037728      -0.006443      -0.089568      -0.062453      -0.000373       0.062826              9.717927       8.708927       3.087857      -2.622228       9.337299      -3.347014      11.107554           0.000767
          136              O       3.227334       0.891327      23.571744      -0.587993      40.991236 0.69530059E+03  0.18006859E+05                                 9.796324                            8.492202      -0.190181       1.955042                    0.995558      30.404159      85.754073       0.608053       0.388955      -1.105099       0.010608      -0.033182      -0.034156       0.048788      -0.066185      -0.003736      -0.040465      -0.008081       0.028270      -0.081781       0.007745       0.074036             10.560744       8.927017       1.298410      -2.871793       8.528652      -3.313470      14.226563           0.004772
          137              O       9.885074       5.037515       2.327609      -0.780020      50.857216 0.11046966E+04  0.31802906E+05                                11.068239                           10.460983      -0.556431       1.824595                    0.994937      33.290879      95.840814       0.572729       0.371478      -1.129021       0.022476       0.015628       0.013052       0.030328      -0.061327      -0.003172      -0.036735      -0.030238       0.136691      -0.090782       0.018461       0.072321             11.675484       8.894973      -2.052711       0.692321      12.645608       0.516155      13.485872           0.001865
          138              O       4.747886       7.059070      11.866048      -0.791148      50.342037 0.10598826E+04  0.30153677E+05                                11.479806                           10.657902      -0.550863       1.829100                    0.995014      33.034234      94.083160       0.535682       0.401899      -1.108667      -0.007905      -0.010437       0.001600       0.013190      -0.011234       0.018434       0.010429      -0.037136      -0.075876      -0.039518       0.004656       0.034861             12.521668      10.728214      -1.030667       1.548848      14.793348      -1.079527      12.043442           0.003760
          139              O       5.552819       9.343778      13.166402      -0.880381      66.418346 0.15160269E+04  0.47306718E+05                                13.342156                           12.267547      -0.615074       1.746536                    0.996595      37.877195     114.062874       0.527291       0.372254      -1.126806      -0.050430      -0.006782      -0.028858       0.058497       0.010943      -0.084186      -0.059178      -0.201880       0.088327      -0.155201       0.018588       0.136613             14.696282      10.839268       1.798374       0.913743      20.152905      -2.619445      13.096672           0.021017
          140              O       4.387994       9.078199      10.064593      -0.806631      48.952579 0.11047824E+04  0.31636692E+05                                10.666379                           10.366487      -0.386372       1.879434                    0.994033      32.905374      92.846575       0.586373       0.364769      -1.140246      -0.024042       0.006091       0.007634       0.025950       0.010768      -0.007297       0.000019      -0.086267       0.024505      -0.049452       0.009055       0.040397             11.109775       8.720081      -0.019657      -0.373513      13.609633      -0.045214      10.999612           0.002910
          141              O       2.952301      11.423542       9.052371      -0.604466      39.650110 0.71662262E+03  0.18697788E+05                                 9.564129                            8.593913      -0.347229       1.908218                    0.995501      30.531451      86.405007       0.607413       0.386476      -1.106982      -0.060510      -0.027123       0.023273       0.070276      -0.041098      -0.035873      -0.054888       0.144091       0.027714      -0.118435       0.032327       0.086107              9.967886      14.097114       2.203223      -1.244652       7.992540      -0.740231       7.814002           0.007498
          142              O       5.016913      11.525408      11.387498      -0.755113      57.259271 0.11295667E+04  0.32731530E+05                                12.089815                           10.582243      -0.557835       1.815522                    0.993160      33.416218      96.816243       0.568561       0.371770      -1.127725      -0.007874      -0.024153       0.036538       0.044502      -0.040561       0.031726       0.056077      -0.018879       0.076261      -0.087429       0.018471       0.068958             13.721176      10.504652      -1.394260       1.337694      16.867569       4.692875      13.791308           0.018210
          143              O       3.277730       8.458514      15.150758      -0.575314      38.048856 0.64494506E+03  0.16340609E+05                                 9.183612                            8.076938      -0.152086       1.988357                    0.994349      29.266124      80.815220       0.637321       0.379317      -1.115534      -0.007763      -0.049714       0.005056       0.050570       0.013202       0.032564       0.005306       0.030407      -0.164121      -0.064623       0.007684       0.056939              9.726618      12.124209       4.073585       0.551998       9.347646       0.369284       7.707999           0.004014
          144              O       2.511706       7.071197      13.602360      -0.554086      41.341881 0.63285113E+03  0.15898466E+05                                 9.696809                            7.962484      -0.068527       2.026232                    0.994072      28.439116      77.241796       0.648971       0.375688      -1.122440      -0.015644       0.000899       0.020923       0.026140      -0.045410       0.017014       0.006085       0.024333       0.125452      -0.070001       0.021847       0.048154             11.005521       8.045473       0.005464      -3.296124       7.279664       1.521346      17.691425           0.002318
          145              O      10.148364       7.226421      20.141714      -0.547383      37.532240 0.62346758E+03  0.15536739E+05                                 8.957609                            7.797185       0.196940       2.118623                    0.994176      27.906145      74.425641       0.672151       0.365673      -1.134965       0.001747       0.026832      -0.017970       0.032341      -0.025860      -0.044477      -0.024611       0.056152       0.053623      -0.067605       0.004602       0.063003              9.755407       9.858831       0.737997      -3.478698       6.555504      -0.190847      12.851886           0.006408
          146              O       1.379866       8.384540      19.740835      -0.499905      29.939387 0.49556499E+03  0.11704230E+05                                 7.695364                            6.966261       0.479741       2.221991                    0.996198      26.974889      70.898492       0.706210       0.367223      -1.129532      -0.001495      -0.031214      -0.004491       0.031570      -0.010928       0.032384       0.019213      -0.019038      -0.095163      -0.056238       0.024872       0.031366              7.986072       8.145822       2.187561       1.105871       7.565560       2.030149       8.246835          -0.000810
          147              O       8.438147       5.415874      14.236251      -0.581668      42.685468 0.68164246E+03  0.17438241E+05                                 9.899234                            8.267245       0.003832       2.034950                    0.994490      29.239573      80.037516       0.636742       0.376007      -1.122645       0.012337      -0.011335       0.015071       0.022535      -0.041880       0.031688       0.011665      -0.029432       0.175555      -0.081294       0.013770       0.067525             11.146920       9.831235       0.425715       4.153490       6.578041       0.966897      17.031483           0.000285
          148              O       7.663707       5.330986      16.355904      -0.492442      37.376484 0.59083595E+03  0.14555837E+05                                 9.018162                            7.654373      -0.057704       2.057528                    0.994154      26.966353      71.972979       0.668578       0.371864      -1.127973       0.027321       0.003085      -0.010216       0.029331       0.002520      -0.039979      -0.018814       0.044106      -0.061494      -0.048642      -0.007074       0.055715             10.083839      14.677242       2.620348      -3.135763       6.634937      -1.354367       8.939337          -0.000033
          149              O       7.350804      10.206001      10.435407      -0.594335      45.802210 0.70016249E+03  0.18117963E+05                                10.492040                            8.446341      -0.327590       1.927450                    0.993781      29.817831      83.366202       0.619478       0.382093      -1.112872       0.006081      -0.051618       0.005143       0.052228      -0.061868       0.024180       0.034239       0.045815       0.090006      -0.095025       0.044044       0.050982             12.054139      13.331021      -5.651961      -3.857197      13.156365       4.259075       9.675030           0.002309
          150              O       7.539297       7.994054      10.182352      -0.609858      41.267157 0.71450466E+03  0.18477793E+05                                 9.548208                            8.413538       0.089047       2.047532                    0.994791      29.801809      81.764604       0.637496       0.371521      -1.127090       0.027133       0.012433      -0.013767       0.032868       0.017423       0.042460      -0.025989      -0.088546       0.028911      -0.077908       0.022851       0.055057             10.163824       9.579520       2.820259      -1.468620      13.589317      -1.711004       7.322636           0.001849
          151              O       0.823681       9.263740       5.086165      -0.581518      36.718618 0.58456819E+03  0.14371300E+05                                 8.804752                            7.574326       0.339744       2.151547                    0.995441      28.259902      75.487520       0.676957       0.368031      -1.130252       0.019315      -0.034465       0.037010       0.054135      -0.042200      -0.026800      -0.060544       0.068206      -0.037147      -0.098778       0.038218       0.060560              9.520679       9.556661       1.696609      -3.382020       6.541876      -1.929293      12.463501           0.000543
          152              O       9.841881       7.854594       5.477023      -0.542873      36.928606 0.59628651E+03  0.14684040E+05                                 8.836927                            7.608516       0.173856       2.115240                    0.995824      27.462162      72.635425       0.683187       0.364063      -1.137044      -0.009424       0.020606       0.019674       0.030008       0.015372       0.039816       0.037728      -0.006444      -0.089572      -0.062455      -0.000371       0.062826              9.717899       8.708906       3.087846       2.622223       9.337263       3.347012      11.107528           0.000762
          153              O       2.037985      11.235575      11.044244      -0.587997      40.993730 0.69535560E+03  0.18008689E+05                                 9.796821                            8.492623      -0.190341       1.954984                    0.995558      30.404983      85.758121       0.608027       0.388963      -1.105091      -0.010609       0.033182      -0.034160       0.048791      -0.066187       0.003728       0.040478      -0.008060       0.028240      -0.081783       0.007733       0.074050             10.561297       8.927563       1.298525       2.871984       8.529114       3.313672      14.227215           0.004797
          154              O       6.008245       7.089387      14.855109      -0.780007      50.857279 0.11047001E+04  0.31803066E+05                                11.068269                           10.461014      -0.556468       1.824584                    0.994938      33.290966      95.841477       0.572726       0.371479      -1.129019      -0.022482      -0.015626       0.013054       0.030332      -0.061337       0.003177       0.036735      -0.030231       0.136714      -0.090795       0.018472       0.072323             11.675529       8.895034      -2.052737      -0.692292      12.645724      -0.516212      13.485828           0.001871
          155              O      10.061886       7.059070       0.661452      -0.791153      50.342420 0.10598937E+04  0.30154036E+05                                11.479760                           10.657872      -0.550857       1.829105                    0.995013      33.034048      94.082343       0.535689       0.401893      -1.108672      -0.007906      -0.010440      -0.001598       0.013192      -0.011237      -0.018435      -0.010424      -0.037136      -0.075877      -0.039518       0.004656       0.034862             12.521578      10.728178      -1.030663      -1.548847      14.793112       1.079540      12.043444           0.003752
          156              O       0.238819       9.343778      24.416097      -0.880378      66.415983 0.15159668E+04  0.47304217E+05                                13.341638                           12.267139      -0.615003       1.746572                    0.996595      37.875918     114.057047       0.527312       0.372244      -1.126817      -0.050414      -0.006778       0.028841       0.058475       0.010938       0.084159       0.059152      -0.201819       0.088273      -0.155150       0.018587       0.136563             14.695593      10.838889       1.798306      -0.913715      20.151689       2.619262      13.096201           0.020988
          157              O       9.701994       9.078199       2.462906      -0.806640      48.952428 0.11047789E+04  0.31636547E+05                                10.666362                           10.366482      -0.386361       1.879440                    0.994033      32.905249      92.845971       0.586373       0.364770      -1.140246      -0.024043       0.006083      -0.007631       0.025948       0.010775       0.007308      -0.000007      -0.086274       0.024512      -0.049461       0.009059       0.040402             11.109729       8.720049      -0.019637       0.373535      13.609500       0.045253      10.999638           0.002895
          158              O       8.266301      11.423542       3.475128      -0.604468      39.647596 0.71656347E+03  0.18695801E+05                                 9.563624                            8.593475      -0.347037       1.908288                    0.995501      30.530554      86.400579       0.607439       0.386469      -1.106991      -0.060514      -0.027108      -0.023282       0.070277      -0.041081       0.035871       0.054874       0.144062       0.027637      -0.118401       0.032302       0.086099              9.967341      14.096293       2.203084       1.244636       7.992124       0.740201       7.813605           0.007478
          159              O      10.330913      11.525408       1.140002      -0.755132      57.257063 0.11295204E+04  0.32729720E+05                                12.089344                           10.581903      -0.557690       1.815578                    0.993158      33.415249      96.811454       0.568582       0.371762      -1.127736      -0.007870      -0.024136      -0.036530       0.044485      -0.040539      -0.031704      -0.056040      -0.018865       0.076275      -0.087378       0.018456       0.068922             13.720538      10.504243      -1.394213      -1.337615      16.866607      -4.692601      13.790764           0.018184
          160              O       8.591730       8.458514      22.431741      -0.575313      38.046614 0.64489657E+03  0.16339028E+05                                 9.183157                            8.076555      -0.151938       1.988411                    0.994350      29.265383      80.811578       0.637348       0.379309      -1.115543      -0.007769      -0.049703      -0.005054       0.050560       0.013201      -0.032570      -0.005302       0.030367      -0.164151      -0.064637       0.007706       0.056930              9.726113      12.123538       4.073334      -0.552019       9.347182      -0.369297       7.707619           0.003996
          161              O       7.825706       7.071197      23.980140      -0.554090      41.341759 0.63284899E+03  0.15898392E+05                                 9.696781                            7.962464      -0.068508       2.026237                    0.994072      28.439098      77.241599       0.648973       0.375687      -1.122441      -0.015645       0.000898      -0.020923       0.026141      -0.045414      -0.017014      -0.006085       0.024330       0.125447      -0.070004       0.021851       0.048153             11.005494       8.045444       0.005457       3.296122       7.279612      -1.521322      17.691427           0.002308
          162              O       4.834364       7.226421      17.440786      -0.547377      37.532327 0.62346914E+03  0.15536793E+05                                 8.957630                            7.797199       0.196927       2.118619                    0.994176      27.906159      74.425793       0.672150       0.365674      -1.134964       0.001747       0.026835       0.017968       0.032342      -0.025860       0.044477       0.024610       0.056156       0.053628      -0.067606       0.004601       0.063005              9.755434       9.858869       0.737999       3.478719       6.555528       0.190845      12.851907           0.006415
          163              O       6.693866       8.384540      17.841665      -0.499900      29.939768 0.49557302E+03  0.11704476E+05                                 7.695458                            6.966341       0.479684       2.221974                    0.996197      26.974953      70.899016       0.706202       0.367226      -1.129530      -0.001498      -0.031213       0.004489       0.031570      -0.010928      -0.032379      -0.019210      -0.019036      -0.095155      -0.056230       0.024868       0.031363              7.986175       8.145925       2.187594      -1.105888       7.565660      -2.030185       8.246939          -0.000808
          164              O       3.124147       5.415874      23.346249      -0.581667      42.684879 0.68163050E+03  0.17437848E+05                                 9.899130                            8.267160       0.003855       2.034960                    0.994490      29.239366      80.036599       0.636748       0.376006      -1.122646       0.012335      -0.011336      -0.015071       0.022534      -0.041878      -0.031689      -0.011666      -0.029439       0.175545      -0.081293       0.013771       0.067522             11.146800       9.831080       0.425703      -4.153411       6.577956      -0.966881      17.031365           0.000273
          165              O       2.349707       5.330986      21.226596      -0.492444      37.376459 0.59083531E+03  0.14555815E+05                                 9.018154                            7.654366      -0.057699       2.057529                    0.994153      26.966349      71.972927       0.668579       0.371863      -1.127974       0.027320       0.003085       0.010217       0.029331       0.002520       0.039980       0.018814       0.044107      -0.061496      -0.048642      -0.007074       0.055716             10.083820      14.677206       2.620331       3.135754       6.634916       1.354364       8.939339          -0.000036
          166              O       2.036804      10.206001       2.092092      -0.594345      45.800559 0.70013374E+03  0.18116990E+05                                10.491701                            8.446100      -0.327470       1.927490                    0.993781      29.817441      83.363946       0.619496       0.382087      -1.112879       0.006091      -0.051611      -0.005142       0.052223      -0.061869      -0.024182      -0.034238       0.045771       0.089962      -0.095015       0.044032       0.050983             12.053704      13.330463      -5.651704       3.857019      13.155912      -4.258917       9.674736           0.002297
          167              O       2.225297       7.994054       2.345148      -0.609860      41.266998 0.71450161E+03  0.18477691E+05                                 9.548177                            8.413517       0.089061       2.047536                    0.994791      29.801776      81.764407       0.637497       0.371521      -1.127091       0.027135       0.012433       0.013766       0.032869       0.017425      -0.042462       0.025988      -0.088546       0.028916      -0.077911       0.022855       0.055056             10.163775       9.579489       2.820255       1.468616      13.589196       1.711009       7.322640           0.001841
          168              O       6.137681       9.263740       7.441335      -0.581512      36.718611 0.58456731E+03  0.14371270E+05                                 8.804741                            7.574312       0.339779       2.151559                    0.995441      28.259848      75.487299       0.676959       0.368030      -1.130253       0.019316      -0.034457      -0.037010       0.054131      -0.042198       0.026804       0.060542       0.068195      -0.037165      -0.098776       0.038218       0.060558              9.520674       9.556645       1.696610       3.382011       6.541884       1.929316      12.463492           0.000551
          169              O       4.527881       7.854594       7.050477      -0.542874      36.928791 0.59629039E+03  0.14684162E+05                                 8.836960                            7.608545       0.173844       2.115234                    0.995824      27.462240      72.635733       0.683185       0.364063      -1.137044      -0.009423       0.020607      -0.019677       0.030011       0.015374      -0.039814      -0.037728      -0.006443      -0.089568      -0.062453      -0.000373       0.062826              9.717935       8.708935       3.087861      -2.622232       9.337308      -3.347017      11.107562           0.000766
          170              O       7.351985      11.235575       1.483256      -0.587993      40.991313 0.69530225E+03  0.18006915E+05                                 9.796340                            8.492215      -0.190187       1.955040                    0.995558      30.404183      85.754196       0.608052       0.388955      -1.105099      -0.010608       0.033182       0.034157       0.048788      -0.066185      -0.003735      -0.040465      -0.008080       0.028268      -0.081780       0.007744       0.074037             10.560762       8.927033       1.298413      -2.871797       8.528667      -3.313477      14.226587           0.004772
          171              O       0.694245       7.089387      22.727390      -0.780020      50.857207 0.11046964E+04  0.31802899E+05                                11.068237                           10.460982      -0.556432       1.824595                    0.994937      33.290874      95.840792       0.572729       0.371478      -1.129021      -0.022476      -0.015628      -0.013052       0.030328      -0.061327      -0.003173      -0.036735      -0.030238       0.136691      -0.090782       0.018461       0.072321             11.675482       8.894972      -2.052713       0.692319      12.645610       0.516155      13.485865           0.001865
          172              O       5.831433       5.067832      13.188952      -0.791148      50.342047 0.10598830E+04  0.30153688E+05                                11.479806                           10.657902      -0.550862       1.829100                    0.995014      33.034235      94.083161       0.535682       0.401899      -1.108667       0.007905       0.010437      -0.001600       0.013190      -0.011234       0.018434       0.010428      -0.037136      -0.075875      -0.039518       0.004657       0.034861             12.521667      10.728213      -1.030666       1.548847      14.793345      -1.079527      12.043444           0.003760
          173              O       5.026500       2.783124      11.888597      -0.880380      66.418377 0.15160275E+04  0.47306748E+05                                13.342169                           12.267557      -0.615076       1.746536                    0.996595      37.877217     114.063001       0.527290       0.372255      -1.126805       0.050430       0.006782       0.028858       0.058498       0.010942      -0.084188      -0.059179      -0.201881       0.088325      -0.155203       0.018588       0.136615             14.696297      10.839276       1.798375       0.913743      20.152929      -2.619449      13.096688           0.021016
          174              O       6.191325       3.048703      14.990407      -0.806632      48.952543 0.11047814E+04  0.31636656E+05                                10.666373                           10.366483      -0.386370       1.879435                    0.994033      32.905359      92.846506       0.586373       0.364769      -1.140246       0.024042      -0.006091      -0.007634       0.025950       0.010769      -0.007297       0.000018      -0.086267       0.024506      -0.049453       0.009056       0.040397             11.109768       8.720077      -0.019655      -0.373513      13.609619      -0.045214      10.999607           0.002910
          175              O       7.627018       0.703360      16.002629      -0.604465      39.649863 0.71661675E+03  0.18697591E+05                                 9.564080                            8.593869      -0.347215       1.908224                    0.995501      30.531360      86.404574       0.607415       0.386475      -1.106983       0.060510       0.027122      -0.023274       0.070276      -0.041097      -0.035873      -0.054887       0.144089       0.027710      -0.118433       0.032326       0.086107              9.967833      14.097036       2.203211      -1.244653       7.992499      -0.740229       7.813965           0.007500
          176              O       5.562406       0.601494      13.667502      -0.755114      57.259176 0.11295646E+04  0.32731452E+05                                12.089798                           10.582230      -0.557832       1.815524                    0.993159      33.416181      96.816072       0.568561       0.371770      -1.127725       0.007874       0.024153      -0.036539       0.044502      -0.040561       0.031725       0.056075      -0.018879       0.076265      -0.087428       0.018471       0.068957             13.721154      10.504635      -1.394257       1.337689      16.867537       4.692867      13.791291           0.018210
          177              O       7.301589       3.668388       9.904241      -0.575313      38.048847 0.64494486E+03  0.16340603E+05                                 9.183613                            8.076939      -0.152088       1.988357                    0.994349      29.266114      80.815205       0.637321       0.379317      -1.115534       0.007763       0.049714      -0.005056       0.050569       0.013201       0.032564       0.005305       0.030408      -0.164120      -0.064623       0.007684       0.056939              9.726619      12.124213       4.073586       0.551996       9.347647       0.369283       7.707998           0.004013
          178              O       8.067613       5.055705      11.452640      -0.554086      41.341910 0.63285185E+03  0.15898488E+05                                 9.696813                            7.962489      -0.068528       2.026231                    0.994072      28.439121      77.241812       0.648971       0.375688      -1.122440       0.015644      -0.000899      -0.020923       0.026140      -0.045410       0.017014       0.006085       0.024334       0.125453      -0.070001       0.021847       0.048154             11.005526       8.045478       0.005464      -3.296126       7.279667       1.521344      17.691434           0.002317
          179              O       0.430955       4.900481       4.913285      -0.547383      37.532284 0.62346849E+03  0.15536768E+05                                 8.957618                            7.797192       0.196939       2.118623                    0.994176      27.906155      74.425691       0.672151       0.365673      -1.134965      -0.001747      -0.026832       0.017970       0.032341      -0.025860      -0.044477      -0.024611       0.056152       0.053623      -0.067605       0.004602       0.063003              9.755417       9.858838       0.737996      -3.478703       6.555510      -0.190847      12.851904           0.006406
          180              O       9.199453       3.742362       5.314165      -0.499905      29.939441 0.49556612E+03  0.11704264E+05                                 7.695375                            6.966271       0.479735       2.221989                    0.996197      26.974906      70.898574       0.706209       0.367223      -1.129532       0.001495       0.031214       0.004491       0.031571      -0.010928       0.032384       0.019213      -0.019037      -0.095163      -0.056238       0.024872       0.031365              7.986085       8.145832       2.187565       1.105873       7.565571       2.030154       8.246851          -0.000812
          181              O       2.141172       6.711028      10.818749      -0.581667      42.685491 0.68164318E+03  0.17438264E+05                                 9.899239                            8.267250       0.003831       2.034950                    0.994490      29.239575      80.037530       0.636742       0.376007      -1.122645      -0.012337       0.011335      -0.015071       0.022535      -0.041880       0.031688       0.011665      -0.029432       0.175556      -0.081294       0.013769       0.067525             11.146925       9.831241       0.425715       4.153494       6.578045       0.966898      17.031489           0.000285
          182              O       2.915612       6.795916       8.699096      -0.492442      37.376499 0.59083596E+03  0.14555837E+05                                 9.018165                            7.654373      -0.057704       2.057528                    0.994154      26.966359      71.973007       0.668578       0.371864      -1.127973      -0.027321      -0.003085       0.010216       0.029331       0.002520      -0.039979      -0.018814       0.044106      -0.061494      -0.048642      -0.007074       0.055715             10.083845      14.677258       2.620353      -3.135764       6.634941      -1.354368       8.939335          -0.000033
          183              O       3.228515       1.920901      14.619592      -0.594335      45.802180 0.70016186E+03  0.18117942E+05                                10.492034                            8.446336      -0.327590       1.927450                    0.993781      29.817818      83.366145       0.619478       0.382093      -1.112872      -0.006081       0.051618      -0.005143       0.052228      -0.061868       0.024180       0.034238       0.045814       0.090006      -0.095025       0.044043       0.050982             12.054132      13.331007      -5.651955      -3.857197      13.156358       4.259078       9.675031           0.002309
          184              O       3.040022       4.132848      14.872648      -0.609858      41.267152 0.71450461E+03  0.18477792E+05                                 9.548208                            8.413539       0.089047       2.047532                    0.994791      29.801807      81.764601       0.637496       0.371521      -1.127090      -0.027133      -0.012433       0.013767       0.032868       0.017423       0.042460      -0.025988      -0.088546       0.028911      -0.077908       0.022851       0.055057             10.163823       9.579519       2.820260      -1.468620      13.589315      -1.711003       7.322636           0.001849
          185              O       9.755638       2.863162      19.968835      -0.581517      36.718577 0.58456735E+03  0.14371274E+05                                 8.804743                            7.574318       0.339746       2.151548                    0.995441      28.259890      75.487460       0.676958       0.368031      -1.130252      -0.019315       0.034465      -0.037010       0.054135      -0.042200      -0.026800      -0.060544       0.068206      -0.037147      -0.098779       0.038218       0.060560              9.520670       9.556653       1.696607      -3.382017       6.541870      -1.929292      12.463488           0.000544
          186              O       0.737438       4.272308      19.577977      -0.542873      36.928590 0.59628618E+03  0.14684030E+05                                 8.836924                            7.608514       0.173857       2.115240                    0.995824      27.462156      72.635400       0.683187       0.364063      -1.137044       0.009424      -0.020606      -0.019674       0.030008       0.015372       0.039816       0.037728      -0.006444      -0.089572      -0.062455      -0.000371       0.062826              9.717896       8.708904       3.087845       2.622222       9.337259       3.347010      11.107525           0.000763
          187              O       8.541334       0.891327      14.010756      -0.587997      40.993645 0.69535374E+03  0.18008627E+05                                 9.796804                            8.492608      -0.190334       1.954987                    0.995558      30.404957      85.757983       0.608028       0.388962      -1.105091       0.010609      -0.033182       0.034160       0.048791      -0.066187       0.003728       0.040478      -0.008061       0.028240      -0.081783       0.007734       0.074049             10.561278       8.927546       1.298522       2.871981       8.529098       3.313666      14.227190           0.004797
          188              O       4.571074       5.037515      10.199891      -0.780006      50.857272 0.11046999E+04  0.31803061E+05                                11.068270                           10.461015      -0.556470       1.824583                    0.994938      33.290965      95.841498       0.572726       0.371479      -1.129019       0.022482       0.015626      -0.013054       0.030332      -0.061338       0.003177       0.036735      -0.030231       0.136715      -0.090796       0.018472       0.072324             11.675531       8.895037      -2.052737      -0.692291      12.645727      -0.516215      13.485828           0.001870

******************************************************
Auxiliary information for the entire system
The total spin magnetic moment of the unit cell is   1.598458
The total net atomic charge of the unit cell is   -0.000007
Accuracy of reproducing the electrostatic potential in the unit cell:
  The inner radius (bohr) =    5.0000
  The outer radius (bohr) =   12.0000
  Valid grid points have density less than (e/(bohr^3)) =    0.0001
  The number of valid grid points were=        55092
  The rms potential error without charges in kcal/mol is=      3.82830
  The rms potential error with partial charges in kcal/mol is=      1.62257
  The RRMSE value at monopole order=      0.42384
  The rms potential error with partial charges and cloud penetration in kcal/mol is=      1.62036
  The RRMSE value at monopole order with cloud penetration is=      0.42326
  The rms potential error with partial charges and atomic dipoles in kcal/mol is=      0.94022
  The RRMSE value at dipole order=      0.24560
  The rms potential error with partial charges, atomic dipoles and cloud penetration in kcal/mol is=      0.93270
  The RRMSE value at dipole order with cloud penetration=      0.24363

******************************************************
The electron densities and ab initio electrostatic potential were computed in VASP using the PBE functional and
projector augmented wave method. See the main text of the journal article for a description of computational details.
The atomic charges, dipoles, and quadrupoles were computed with the DDEC6 method as described in
(a) T. A. Manz and N. Gabaldon Limas, RSC Adv. 6 (2016) 47771-47801 DOI: 10.1039/c6ra04656h
(b) N. Gabaldon Limas and T. A. Manz, RSC Adv. 8 (2018) 2678-2707 DOI: 10.1039/c7ra11829e.
For each atom in the material, the electron cloud parameters were fit to the spherically averaged atom-in-material
electron density using radial positions for which this density was between 10^-4 and 10^-2 electrons per cubic bohr.
The polarizabilities, dispersion coefficients, and quantum Drude oscillator (QDO) parameters were fit using the MCLF method.
The magnetic structure of the system was optimized in VASP from the default ferromagnetic initial guess using spin polarization.
The atomic spin moments (ASMs) were computed on this optimized magnetic structure using the DDEC6 partition as inputs
to the method of T. A. Manz and D. S. Sholl, J. Chem. Theory Comput. 7 (2011) 4146-4164 DOI: 10.1021/ct200539n.
The RMSE and RRMSE were computed using a uniform grid with Ewald summation.
