# Supplementary material for: A collection of forcefield precursors for metal–organic frameworks
Source: RSC Adv. 2019 Nov 13;9(63):36492–507. doi: 10.1039/c9ra07327b (PMC9075174; doi:10.1039/c9ra07327b)
Supplement: RA-009-C9RA07327B-s5759 [file RA-009-C9RA07327B-s5759.xyz]

  288
jmolscript: load "" {1 1 1} spacegroup "x,y,z" unitcell [{     10.481000     0.000000     0.000000 }, {      0.000000    23.986000     0.000000 }, {      0.000000     0.000000    23.986000 }]
Zn     4.082454    10.094508    23.497885     1.069741
Zn     4.082454     1.898492    12.481115     1.069889
Zn     4.082454    12.481115    10.094508     1.069887
Zn     4.082454    23.497885     1.898492     1.069878
Zn     1.158046     1.898492    23.497885     1.069870
Zn     1.158046    10.094508    12.481115     1.069894
Zn     1.158046    23.497885    10.094508     1.069890
Zn     1.158046    12.481115     1.898492     1.069830
Zn     6.398546    13.891492     0.488115     1.069850
Zn     6.398546    22.087508    11.504885     1.069888
Zn     6.398546    11.504885    13.891492     1.069877
Zn     6.398546     0.488115    22.087508     1.069868
Zn     9.322954    22.087508     0.488115     1.069892
Zn     9.322954    13.891492    11.504885     1.069893
Zn     9.322954     0.488115    13.891492     1.069890
Zn     9.322954    11.504885    22.087508     1.069863
P      6.173309    11.735630    21.947430     1.294365
P      6.173309     0.257370    14.031570     1.294471
P      6.173309    14.031570    11.735630     1.294475
P      6.173309    21.947430     0.257370     1.294464
P      9.548191     0.257370    21.947430     1.294468
P      9.548191    11.735630    14.031570     1.294477
P      9.548191    21.947430    11.735630     1.294473
P      9.548191    14.031570     0.257370     1.294422
P      4.307691    12.250370     2.038570     1.294394
P      4.307691    23.728630     9.954430     1.294473
P      4.307691     9.954430    12.250370     1.294476
P      4.307691     2.038570    23.728630     1.294394
P      0.932809    23.728630     2.038570     1.294482
P      0.932809    12.250370     9.954430     1.294475
P      0.932809     2.038570    12.250370     1.294475
P      0.932809     9.954430    23.728630     1.294444
H      6.234099    14.439572    21.038121     0.108717
H      6.202656    15.494956    18.996912     0.103271
H      5.998276    14.252481    17.063640     0.112071
H      6.115664    10.904036    19.229576     0.129478
H      6.234099    21.539428    14.940879     0.108732
H      6.202656    20.484044    16.982088     0.103291
H      5.998276    21.726519    18.915360     0.112087
H      6.115664     1.088964    16.749424     0.129477
H      6.234099    14.940879    14.439572     0.108735
H      6.202656    16.982088    15.494956     0.103293
H      5.998276    18.915360    14.252481     0.112085
H      6.115664    16.749424    10.904036     0.129486
H      6.234099    21.038121    21.539428     0.108731
H      6.202656    18.996912    20.484044     0.103293
H      5.998276    17.063640    21.726519     0.112091
H      6.115664    19.229576     1.088964     0.129479
H      9.487401    21.539428    21.038121     0.108733
H      9.518844    20.484044    18.996912     0.103293
H      9.723224    21.726519    17.063640     0.112087
H      9.605837     1.088964    19.229576     0.129477
H      9.487401    14.439572    14.940879     0.108733
H      9.518844    15.494956    16.982088     0.103291
H      9.723224    14.252481    18.915360     0.112090
H      9.605837    10.904036    16.749424     0.129483
H      9.487401    21.038121    14.439572     0.108732
H      9.518844    18.996912    15.494956     0.103290
H      9.723224    17.063640    14.252481     0.112085
H      9.605837    19.229576    10.904036     0.129485
H      9.487401    14.940879    21.539428     0.108728
H      9.518844    16.982088    20.484044     0.103293
H      9.723224    18.915360    21.726519     0.112089
H      9.605837    16.749424     1.088964     0.129476
H      4.246901     9.546428     2.947879     0.108770
H      4.278344     8.491044     4.989088     0.103296
H      4.482724     9.733519     6.922360     0.112081
H      4.365336    13.081964     4.756424     0.129473
H      4.246901     2.446572     9.045121     0.108732
H      4.278344     3.501956     7.003912     0.103293
H      4.482724     2.259481     5.070640     0.112098
H      4.365336    22.897036     7.236576     0.129484
H      4.246901     9.045121     9.546428     0.108733
H      4.278344     7.003912     8.491044     0.103293
H      4.482724     5.070640     9.733519     0.112087
H      4.365336     7.236576    13.081964     0.129476
H      4.246901     2.947879     2.446572     0.108690
H      4.278344     4.989088     3.501956     0.103272
H      4.482724     6.922360     2.259481     0.112017
H      4.365336     4.756424    22.897036     0.129489
H      0.993599     2.446572     2.947879     0.108736
H      0.962156     3.501956     4.989088     0.103294
H      0.757776     2.259481     6.922360     0.112085
H      0.875163    22.897036     4.756424     0.129480
H      0.993599     9.546428     9.045121     0.108732
H      0.962156     8.491044     7.003912     0.103289
H      0.757776     9.733519     5.070640     0.112088
H      0.875163    13.081964     7.236576     0.129482
H      0.993599     2.947879     9.546428     0.108732
H      0.962156     4.989088     8.491044     0.103293
H      0.757776     6.922360     9.733519     0.112087
H      0.875163     4.756424    13.081964     0.129486
H      0.993599     9.045121     2.446572     0.108719
H      0.962156     7.003912     3.501956     0.103268
H      0.757776     5.070640     2.259481     0.112079
H      0.875163     7.236576    22.897036     0.129485
C      6.169117    12.559070    20.340128    -0.167862
C      6.194271    13.933467    20.258576    -0.066240
C      6.161780    14.566698    19.040087    -0.083811
C      6.067451    13.820733    17.883962    -0.093534
C      6.075836    12.460727    17.927136    -0.024410
C      6.119856    11.834692    19.184003    -0.073716
C      6.048585    11.652399    16.660676     0.568547
C      6.169117    23.419930    15.638872    -0.167842
C      6.194271    22.045533    15.720424    -0.066214
C      6.161780    21.412302    16.938913    -0.083832
C      6.067451    22.158267    18.095038    -0.093461
C      6.075836    23.518273    18.051864    -0.024379
C      6.119856     0.158308    16.794997    -0.073755
C      6.048585     0.340601    19.318324     0.568552
C      6.169117    15.638872    12.559070    -0.167844
C      6.194271    15.720424    13.933467    -0.066210
C      6.161780    16.938913    14.566698    -0.083831
C      6.067451    18.095038    13.820733    -0.093465
C      6.075836    18.051864    12.460727    -0.024376
C      6.119856    16.794997    11.834692    -0.073759
C      6.048585    19.318324    11.652399     0.568559
C      6.169117    20.340128    23.419930    -0.167850
C      6.194271    20.258576    22.045533    -0.066221
C      6.161780    19.040087    21.412302    -0.083824
C      6.067451    17.883962    22.158267    -0.093451
C      6.075836    17.927136    23.518273    -0.024390
C      6.119856    19.184003     0.158308    -0.073751
C      6.048585    16.660676     0.340601     0.568546
C      9.552383    23.419930    20.340128    -0.167841
C      9.527229    22.045533    20.258576    -0.066211
C      9.559720    21.412302    19.040087    -0.083831
C      9.654049    22.158267    17.883962    -0.093462
C      9.645664    23.518273    17.927136    -0.024376
C      9.601644     0.158308    19.184003    -0.073752
C      9.672915     0.340601    16.660676     0.568559
C      9.552383    12.559070    15.638872    -0.167835
C      9.527229    13.933467    15.720424    -0.066210
C      9.559720    14.566698    16.938913    -0.083803
C      9.654049    13.820733    18.095038    -0.093442
C      9.645664    12.460727    18.051864    -0.024364
C      9.601644    11.834692    16.794997    -0.073730
C      9.672915    11.652399    19.318324     0.568565
C      9.552383    20.340128    12.559070    -0.167844
C      9.527229    20.258576    13.933467    -0.066213
C      9.559720    19.040087    14.566698    -0.083834
C      9.654049    17.883962    13.820733    -0.093465
C      9.645664    17.927136    12.460727    -0.024376
C      9.601644    19.184003    11.834692    -0.073757
C      9.672915    16.660676    11.652399     0.568561
C      9.552383    15.638872    23.419930    -0.167906
C      9.527229    15.720424    22.045533    -0.066195
C      9.559720    16.938913    21.412302    -0.083826
C      9.654049    18.095038    22.158267    -0.093490
C      9.645664    18.051864    23.518273    -0.024364
C      9.601644    16.794997     0.158308    -0.073772
C      9.672915    19.318324     0.340601     0.568567
C      4.311883    11.426930     3.645872    -0.167843
C      4.286729    10.052533     3.727424    -0.066198
C      4.319220     9.419302     4.945913    -0.083800
C      4.413549    10.165267     6.102038    -0.093476
C      4.405164    11.525273     6.058864    -0.024396
C      4.361144    12.151308     4.801997    -0.073750
C      4.432415    12.333601     7.325324     0.568556
C      4.311883     0.566070     8.347128    -0.167840
C      4.286729     1.940467     8.265576    -0.066218
C      4.319220     2.573698     7.047087    -0.083821
C      4.413549     1.827733     5.890962    -0.093449
C      4.405164     0.467727     5.934136    -0.024377
C      4.361144    23.827692     7.191003    -0.073754
C      4.432415    23.645399     4.667676     0.568549
C      4.311883     8.347128    11.426930    -0.167844
C      4.286729     8.265576    10.052533    -0.066212
C      4.319220     7.047087     9.419302    -0.083828
C      4.413549     5.890962    10.165267    -0.093464
C      4.405164     5.934136    11.525273    -0.024379
C      4.361144     7.191003    12.151308    -0.073752
C      4.432415     4.667676    12.333601     0.568561
C      4.311883     3.645872     0.566070    -0.167901
C      4.286729     3.727424     1.940467    -0.066235
C      4.319220     4.945913     2.573698    -0.083941
C      4.413549     6.102038     1.827733    -0.093253
C      4.405164     6.058864     0.467727    -0.024682
C      4.361144     4.801997    23.827692    -0.073749
C      4.432415     7.325324    23.645399     0.568307
C      0.928617     0.566070     3.645872    -0.167835
C      0.953771     1.940467     3.727424    -0.066198
C      0.921280     2.573698     4.945913    -0.083810
C      0.826951     1.827733     6.102038    -0.093458
C      0.835336     0.467727     6.058864    -0.024384
C      0.879356    23.827692     4.801997    -0.073749
C      0.808085    23.645399     7.325324     0.568560
C      0.928617    11.426930     8.347128    -0.167840
C      0.953771    10.052533     8.265576    -0.066222
C      0.921280     9.419302     7.047087    -0.083814
C      0.826951    10.165267     5.890962    -0.093447
C      0.835336    11.525273     5.934136    -0.024391
C      0.879356    12.151308     7.191003    -0.073742
C      0.808085    12.333601     4.667676     0.568559
C      0.928617     3.645872    11.426930    -0.167843
C      0.953771     3.727424    10.052533    -0.066213
C      0.921280     4.945913     9.419302    -0.083830
C      0.826951     6.102038    10.165267    -0.093464
C      0.835336     6.058864    11.525273    -0.024377
C      0.879356     4.801997    12.151308    -0.073757
C      0.808085     7.325324    12.333601     0.568561
C      0.928617     8.347128     0.566070    -0.167882
C      0.953771     8.265576     1.940467    -0.066251
C      0.921280     7.047087     2.573698    -0.083682
C      0.826951     5.890962     1.827733    -0.093592
C      0.835336     5.934136     0.467727    -0.024369
C      0.879356     7.191003    23.827692    -0.073627
C      0.808085     4.667676    23.645399     0.568541
O      5.024591    10.745728    21.947190    -0.640344
O      7.467713    10.961602    22.086309    -0.676379
O      6.016094    12.810923    22.959399    -0.721114
O      6.130337    10.429113    16.720641    -0.318384
O      5.911284    12.290426    15.607690    -0.520925
O      5.024591     1.247272    14.031810    -0.639489
O      7.467713     1.031398    13.892691    -0.677019
O      6.016094    23.168077    13.019601    -0.721088
O      6.130337     1.563887    19.258359    -0.318442
O      5.911284    23.688574    20.371310    -0.520946
O      5.024591    14.031810    10.745728    -0.639491
O      7.467713    13.892691    10.961602    -0.677024
O      6.016094    13.019601    12.810923    -0.721086
O      6.130337    19.258359    10.429113    -0.318471
O      5.911284    20.371310    12.290426    -0.520946
O      5.024591    21.947190     1.247272    -0.639470
O      7.467713    22.086309     1.031398    -0.677002
O      6.016094    22.959399    23.168077    -0.721079
O      6.130337    16.720641     1.563887    -0.318454
O      5.911284    15.607690    23.688574    -0.520927
O      0.215909     1.247272    21.947190    -0.639486
O      8.253787     1.031398    22.086309    -0.676996
O      9.705406    23.168077    22.959399    -0.721082
O      9.591163     1.563887    16.720641    -0.318463
O      9.810216    23.688574    15.607690    -0.520944
O      0.215909    10.745728    14.031810    -0.639494
O      8.253787    10.961602    13.892691    -0.677023
O      9.705406    12.810923    13.019601    -0.721092
O      9.591163    10.429113    19.258359    -0.318441
O      9.810216    12.290426    20.371310    -0.520928
O      0.215909    21.947190    10.745728    -0.639493
O      8.253787    22.086309    10.961602    -0.677021
O      9.705406    22.959399    12.810923    -0.721088
O      9.591163    16.720641    10.429113    -0.318473
O      9.810216    15.607690    12.290426    -0.520947
O      0.215909    14.031810     1.247272    -0.639391
O      8.253787    13.892691     1.031398    -0.676836
O      9.705406    13.019601    23.168077    -0.720864
O      9.591163    19.258359     1.563887    -0.318486
O      9.810216    20.371310    23.688574    -0.520940
O      5.456409    13.240272     2.038810    -0.639502
O      3.013288    13.024398     1.899691    -0.676954
O      4.464906    11.175077     1.026601    -0.720910
O      4.350663    13.556887     7.265359    -0.318454
O      4.569716    11.695574     8.378310    -0.520941
O      5.456409    22.738728     9.954190    -0.639493
O      3.013288    22.954602    10.093309    -0.677022
O      4.464906     0.817923    10.966399    -0.721089
O      4.350663    22.422113     4.727641    -0.318459
O      4.569716     0.297426     3.614690    -0.520914
O      5.456409     9.954190    13.240272    -0.639486
O      3.013288    10.093309    13.024398    -0.677018
O      4.464906    10.966399    11.175077    -0.721087
O      4.350663     4.727641    13.556887    -0.318471
O      4.569716     3.614690    11.695574    -0.520943
O      5.456409     2.038810    22.738728    -0.639463
O      3.013288     1.899691    22.954602    -0.676932
O      4.464906     1.026601     0.817923    -0.721088
O      4.350663     7.265359    22.422113    -0.318416
O      4.569716     8.378310     0.297426    -0.521070
O     10.265091    22.738728     2.038810    -0.639499
O      2.227213    22.954602     1.899691    -0.677030
O      0.775594     0.817923     1.026601    -0.721091
O      0.889837    22.422113     7.265359    -0.318470
O      0.670784     0.297426     8.378310    -0.520944
O     10.265091    13.240272     9.954190    -0.639497
O      2.227213    13.024398    10.093309    -0.677020
O      0.775594    11.175077    10.966399    -0.721092
O      0.889837    13.556887     4.727641    -0.318492
O      0.670784    11.695574     3.614690    -0.520943
O     10.265091     2.038810    13.240272    -0.639492
O      2.227213     1.899691    13.024398    -0.677020
O      0.775594     1.026601    11.175077    -0.721088
O      0.889837     7.265359    13.556887    -0.318464
O      0.670784     8.378310    11.695574    -0.520943
O     10.265091     9.954190    22.738728    -0.639632
O      2.227213    10.093309    22.954602    -0.677167
O      0.775594    10.966399     0.817923    -0.720861
O      0.889837     4.727641    22.422113    -0.318330
O      0.670784     3.614690     0.297426    -0.520857

The following XYZ coordinates are in angstroms. Other properties are in atomic units.
The sperically averaged electron density of each atom fit to a function of the form exp(a - br)
eigen_1, eigen_2 and eigen_3 are the three eigenvalues of traceless quadrupole moment tensor
  atom number  atomic symbol              X              Y              Z     net charge C6 coefficient C8 coefficient C10 coefficient fluctuating dipole atomic polarizability isotropic forcefield polarizability              a              b squared Pearson coefficient          <r^3>          <r^4>         wp_QDO          m_QDO          q_QDO       dipole_x       dipole_y       dipole_z         dipole            Qxy            Qxz            Qyz     Q(x^2-y^2)  Q(3z^2 - R^2)        eigen_1        eigen_2        eigen_3 static polarizability      alpha(xx)      alpha(xy)      alpha(xz)      alpha(yy)      alpha(yz)      alpha(zz) atomic spin moment
            1             Zn       4.082454      10.094508      23.497885       1.069741      81.103624 0.15202318E+04  0.45992078E+05                                15.549530                           12.953599       0.161200       1.951052                    0.998893      42.439210     113.480156       0.489137       0.413907      -1.132601       0.003777       0.028350      -0.013490       0.031622      -0.009862       0.053571       0.004379       0.019613       0.155362      -0.052464      -0.028809       0.081273             18.653398      20.120775       4.724421      -3.280120      20.669252      -2.776638      15.170167           0.059856
            2             Zn       4.082454       1.898492      12.481115       1.069889      81.113888 0.15204916E+04  0.46002339E+05                                15.551403                           12.955162       0.160049       1.950674                    0.998893      42.441694     113.493294       0.489077       0.413936      -1.132570       0.003809      -0.028403       0.013383       0.031629       0.009914      -0.053792       0.004154       0.019629       0.153984      -0.052421      -0.028748       0.081168             18.655686      20.122931      -4.725104       3.280450      20.672638      -2.776412      15.171490           0.062330
            3             Zn       4.082454      12.481115      10.094508       1.069887      81.114002 0.15204948E+04  0.46002455E+05                                15.551403                           12.955166       0.160061       1.950677                    0.998893      42.441752     113.493415       0.489078       0.413935      -1.132571       0.003808       0.013382       0.028406       0.031631      -0.053791      -0.009913      -0.004153      -0.067178      -0.106438      -0.052419      -0.028750       0.081169             18.655665      20.122935       3.280441       4.725078      15.171519       2.776372      20.672542           0.062304
            4             Zn       4.082454      23.497885       1.898492       1.069878      81.113803 0.15204931E+04  0.46002378E+05                                15.551356                           12.955144       0.160094       1.950687                    0.998893      42.441754     113.493288       0.489079       0.413934      -1.132572       0.003807      -0.013383      -0.028400       0.031625       0.053787       0.009921      -0.004140      -0.067175      -0.106483      -0.052415      -0.028756       0.081172             18.655588      20.122917      -3.280403      -4.725075      15.171435       2.776368      20.672412           0.062227
            5             Zn       1.158046       1.898492      23.497885       1.069870      81.117147 0.15205630E+04  0.46005116E+05                                15.551879                           12.955517       0.160029       1.950658                    0.998893      42.442617     113.497118       0.489067       0.413939      -1.132566      -0.003814      -0.028421      -0.013367       0.031638      -0.009910      -0.053783      -0.004138       0.019651       0.153955      -0.052399      -0.028758       0.081158             18.656265      20.123863       4.725329       3.280769      20.672655       2.776764      15.172276           0.062329
            6             Zn       1.158046      10.094508      12.481115       1.069894      81.113854 0.15204912E+04  0.46002315E+05                                15.551385                           12.955151       0.160052       1.950675                    0.998893      42.441697     113.493215       0.489078       0.413935      -1.132571      -0.003810       0.028404       0.013384       0.031629       0.009914       0.053792      -0.004153       0.019630       0.153984      -0.052420      -0.028749       0.081169             18.655662      20.122888      -4.725087      -3.280422      20.672645       2.776394      15.171453           0.062329
            7             Zn       1.158046      23.497885      10.094508       1.069890      81.113566 0.15204856E+04  0.46002101E+05                                15.551350                           12.955127       0.160061       1.950679                    0.998893      42.441619     113.492939       0.489078       0.413935      -1.132571      -0.003809      -0.013382       0.028404       0.031629      -0.053792       0.009916       0.004154      -0.067177      -0.106431      -0.052422      -0.028746       0.081167             18.655593      20.122854       3.280425      -4.725052      15.171461      -2.776357      20.672463           0.062328
            8             Zn       1.158046      12.481115       1.898492       1.069830      81.114550 0.15205295E+04  0.46003687E+05                                15.551360                           12.955234       0.160197       1.950711                    0.998893      42.442258     113.494344       0.489082       0.413930      -1.132576      -0.003798       0.013397      -0.028397       0.031628       0.053768      -0.009925       0.004139      -0.067217      -0.106431      -0.052417      -0.028742       0.081159             18.655487      20.122526      -3.280255       4.724936      15.171284      -2.776387      20.672652           0.062227
            9             Zn       6.398546      13.891492       0.488115       1.069850      81.117551 0.15205770E+04  0.46005578E+05                                15.551810                           12.955485       0.160147       1.950684                    0.998894      42.442982     113.497629       0.489073       0.413933      -1.132572      -0.003856      -0.028379       0.013417       0.031627      -0.009879       0.053847       0.004130       0.019706       0.153830      -0.052393      -0.028799       0.081192             18.656127      20.123176       4.725226      -3.280570      20.673015      -2.776422      15.172190           0.062067
           10             Zn       6.398546      22.087508      11.504885       1.069888      81.113600 0.15204858E+04  0.46002107E+05                                15.551350                           12.955124       0.160067       1.950681                    0.998893      42.441637     113.492977       0.489079       0.413935      -1.132571      -0.003810       0.028404      -0.013383       0.031629       0.009915      -0.053791       0.004155       0.019627       0.153981      -0.052421      -0.028746       0.081167             18.655598      20.122870      -4.725068       3.280428      20.672466      -2.776382      15.171458           0.062325
           11             Zn       6.398546      11.504885      13.891492       1.069877      81.114849 0.15205126E+04  0.46003127E+05                                15.551498                           12.955231       0.160080       1.950679                    0.998893      42.442021     113.494293       0.489077       0.413934      -1.132571      -0.003808      -0.013381      -0.028412       0.031636      -0.053791      -0.009913      -0.004151      -0.067177      -0.106461      -0.052418      -0.028755       0.081172             18.655808      20.123077       3.280481       4.725116      15.171658       2.776503      20.672688           0.062302
           12             Zn       6.398546       0.488115      22.087508       1.069868      81.115158 0.15205186E+04  0.46003360E+05                                15.551552                           12.955266       0.160056       1.950671                    0.998893      42.442073     113.494563       0.489076       0.413935      -1.132571      -0.003804       0.013377       0.028405       0.031627       0.053812       0.009917      -0.004152      -0.067184      -0.106394      -0.052437      -0.028744       0.081181             18.655889      20.123139      -3.280491      -4.725217      15.171567       2.776444      20.672962           0.062076
           13             Zn       9.322954      22.087508       0.488115       1.069892      81.113994 0.15204943E+04  0.46002444E+05                                15.551419                           12.955177       0.160034       1.950669                    0.998893      42.441719     113.493408       0.489076       0.413936      -1.132570       0.003809       0.028406       0.013382       0.031630      -0.009915      -0.053791      -0.004151       0.019628       0.153972      -0.052419      -0.028746       0.081165             18.655683      20.122965       4.725096       3.280487      20.672516       2.776414      15.171568           0.062373
           14             Zn       9.322954      13.891492      11.504885       1.069893      81.113560 0.15204840E+04  0.46002048E+05                                15.551357                           12.955127       0.160053       1.950677                    0.998893      42.441597     113.492918       0.489078       0.413936      -1.132571       0.003810      -0.028404      -0.013383       0.031629       0.009914       0.053791      -0.004155       0.019628       0.153980      -0.052421      -0.028747       0.081167             18.655616      20.122891      -4.725079      -3.280438      20.672511       2.776397      15.171447           0.062324
           15             Zn       9.322954       0.488115      13.891492       1.069890      81.113860 0.15204913E+04  0.46002324E+05                                15.551394                           12.955158       0.160050       1.950675                    0.998893      42.441692     113.493257       0.489077       0.413936      -1.132570       0.003811       0.013384      -0.028404       0.031630      -0.053791       0.009914       0.004154      -0.067176      -0.106437      -0.052420      -0.028748       0.081168             18.655662      20.122923       3.280448      -4.725084      15.171527      -2.776431      20.672536           0.062331
           16             Zn       9.322954      11.504885      22.087508       1.069863      81.117378 0.15205810E+04  0.46005686E+05                                15.551781                           12.955490       0.160231       1.950716                    0.998893      42.442866     113.496934       0.489074       0.413932      -1.132573       0.003914      -0.013381       0.028371       0.031611       0.053776      -0.009915       0.004189      -0.067167      -0.106466      -0.052424      -0.028732       0.081157             18.656200      20.123016      -3.281085       4.725444      15.172194      -2.776865      20.673389           0.062250
           17              P       6.173309      11.735630      21.947430       1.294365      76.259683 0.12713641E+04  0.38302829E+05                                14.118886                           10.965028       0.418172       1.924534                    0.999647      47.834538     145.703616       0.573277       0.354634      -1.130472      -0.021397      -0.073165       0.089337       0.117440      -0.035412       0.022201       0.062269      -0.071460      -0.102889      -0.086585      -0.003188       0.089773             17.079323      17.739812       2.343644      -2.910306      14.129899      -2.701219      19.368256          -0.010014
           18              P       6.173309       0.257370      14.031570       1.294471      76.253667 0.12712421E+04  0.38298592E+05                                14.118804                           10.965000       0.417891       1.924494                    0.999647      47.832245     145.700013       0.573233       0.354667      -1.130435      -0.021472       0.073164      -0.089327       0.117445       0.035264      -0.022200       0.062197      -0.071117      -0.103099      -0.086490      -0.003066       0.089556             17.079200      17.740034      -2.343386       2.910225      14.129723      -2.701216      19.367842          -0.010173
           19              P       6.173309      14.031570      11.735630       1.294475      76.253473 0.12712381E+04  0.38298441E+05                                14.118785                           10.964986       0.417888       1.924495                    0.999647      47.832147     145.699657       0.573233       0.354667      -1.130435      -0.021473      -0.089327      -0.073164       0.117445      -0.022200      -0.035263      -0.062197       0.015996       0.158224      -0.086489      -0.003065       0.089555             17.079169      17.740019       2.910211       2.343364      19.367803       2.701187      14.129686          -0.010172
           20              P       6.173309      21.947430       0.257370       1.294464      76.254019 0.12712503E+04  0.38298899E+05                                14.118843                           10.965035       0.417886       1.924492                    0.999647      47.832394     145.700573       0.573232       0.354667      -1.130435      -0.021474       0.089334       0.073167       0.117452       0.022199       0.035267      -0.062193       0.016001       0.158210      -0.086488      -0.003062       0.089550             17.079227      17.740081      -2.910241      -2.343385      19.367840       2.701195      14.129760          -0.010142
           21              P       9.548191       0.257370      21.947430       1.294468      76.253525 0.12712366E+04  0.38298381E+05                                14.118782                           10.964968       0.417929       1.924506                    0.999647      47.832166     145.699644       0.573235       0.354666      -1.130436       0.021475       0.073163       0.089329       0.117447      -0.035264      -0.022200      -0.062193      -0.071114      -0.103091      -0.086486      -0.003065       0.089551             17.079181      17.740084       2.343422       2.910269      14.129599       2.701146      19.367859          -0.010112
           22              P       9.548191      11.735630      14.031570       1.294477      76.253522 0.12712404E+04  0.38298518E+05                                14.118777                           10.964987       0.417907       1.924499                    0.999647      47.832186     145.699683       0.573234       0.354666      -1.130436       0.021472      -0.073163      -0.089329       0.117446       0.035262       0.022201      -0.062195      -0.071115      -0.103095      -0.086488      -0.003065       0.089553             17.079150      17.740022      -2.343374      -2.910208      14.129720       2.701186      19.367708          -0.010156
           23              P       9.548191      21.947430      11.735630       1.294473      76.253455 0.12712380E+04  0.38298437E+05                                14.118782                           10.964983       0.417879       1.924493                    0.999647      47.832149     145.699662       0.573233       0.354667      -1.130435       0.021473       0.089327      -0.073162       0.117444      -0.022200       0.035264       0.062198       0.015996       0.158225      -0.086491      -0.003065       0.089556             17.079161      17.740006       2.910208      -2.343363      19.367794      -2.701180      14.129683          -0.010176
           24              P       9.548191      14.031570       0.257370       1.294422      76.253958 0.12712654E+04  0.38299375E+05                                14.118797                           10.965083       0.417874       1.924496                    0.999647      47.831886     145.697867       0.573234       0.354665      -1.130439       0.021475      -0.089315       0.073146       0.117425       0.022187      -0.035287       0.062229       0.016044       0.158233      -0.086522      -0.003067       0.089588             17.079110      17.739798      -2.910192       2.343301      19.367897      -2.701226      14.129636          -0.010142
           25              P       4.307691      12.250370       2.038570       1.294394      76.255010 0.12712826E+04  0.38299987E+05                                14.118814                           10.965068       0.418059       1.924543                    0.999647      47.832569     145.699710       0.573242       0.354660      -1.130445       0.021466       0.073197      -0.089315       0.117455      -0.035269       0.022209       0.062166      -0.071099      -0.103090      -0.086476      -0.003050       0.089526             17.079200      17.739965       2.343477      -2.910300      14.129608      -2.701431      19.368028          -0.010202
           26              P       4.307691      23.728630       9.954430       1.294473      76.253311 0.12712356E+04  0.38298350E+05                                14.118764                           10.964975       0.417886       1.924495                    0.999647      47.832111     145.699522       0.573234       0.354667      -1.130435       0.021473      -0.073163       0.089328       0.117445       0.035264      -0.022200       0.062196      -0.071113      -0.103106      -0.086490      -0.003064       0.089555             17.079129      17.739988      -2.343363       2.910207      14.129671      -2.701138      19.367727          -0.010179
           27              P       4.307691       9.954430      12.250370       1.294476      76.253597 0.12712408E+04  0.38298537E+05                                14.118789                           10.964991       0.417906       1.924499                    0.999647      47.832203     145.699778       0.573234       0.354666      -1.130436       0.021472       0.089328       0.073165       0.117446      -0.022199      -0.035263      -0.062196       0.015989       0.158229      -0.086488      -0.003068       0.089556             17.079188      17.740006       2.910229       2.343372      19.367897       2.701182      14.129660          -0.010158
           28              P       4.307691       2.038570      23.728630       1.294394      76.257144 0.12713036E+04  0.38300964E+05                                14.119246                           10.965262       0.417768       1.924451                    0.999647      47.833867     145.706614       0.573226       0.354666      -1.130434       0.021475      -0.089368      -0.073183       0.117489       0.022198       0.035269      -0.062266       0.016143       0.158250      -0.086564      -0.003040       0.089604             17.079802      17.740656      -2.910289      -2.343528      19.368272       2.701691      14.130479          -0.010388
           29              P       0.932809      23.728630       2.038570       1.294482      76.253045 0.12712308E+04  0.38298164E+05                                14.118724                           10.964950       0.417905       1.924500                    0.999647      47.832025     145.699137       0.573235       0.354667      -1.130435      -0.021472      -0.073160      -0.089329       0.117444      -0.035257      -0.022202      -0.062194      -0.071111      -0.103115      -0.086487      -0.003063       0.089550             17.079088      17.739988       2.343370       2.910198      14.129566       2.701196      19.367711          -0.010113
           30              P       0.932809      12.250370       9.954430       1.294475      76.253610 0.12712414E+04  0.38298570E+05                                14.118799                           10.965000       0.417890       1.924494                    0.999647      47.832243     145.700039       0.573233       0.354667      -1.130435      -0.021473       0.073164       0.089329       0.117447       0.035263       0.022199      -0.062197      -0.071114      -0.103104      -0.086489      -0.003066       0.089555             17.079173      17.740045      -2.343380      -2.910221      14.129714       2.701146      19.367760          -0.010168
           31              P       0.932809       2.038570      12.250370       1.294475      76.253763 0.12712440E+04  0.38298665E+05                                14.118820                           10.965013       0.417898       1.924496                    0.999647      47.832275     145.700149       0.573232       0.354667      -1.130435      -0.021472      -0.089328       0.073164       0.117446      -0.022200       0.035263       0.062196       0.015989       0.158223      -0.086488      -0.003067       0.089554             17.079225      17.740050       2.910233      -2.343370      19.367933      -2.701199      14.129691          -0.010168
           32              P       0.932809       9.954430      23.728630       1.294444      76.255330 0.12712606E+04  0.38299393E+05                                14.119086                           10.965122       0.417865       1.924483                    0.999647      47.833278     145.704930       0.573225       0.354669      -1.130430      -0.021484       0.089287      -0.073129       0.117395       0.022156      -0.035204       0.062298       0.015893       0.158307      -0.086490      -0.003150       0.089640             17.079597      17.740597      -2.910210       2.343603      19.367770      -2.701597      14.130423          -0.009996
           33              H       6.234099      14.439572      21.038121       0.108717       1.063449 0.74753565E+01  0.72585846E+02                                 1.752684                            1.619972      -1.065361       2.368927                    0.997122       3.622618      10.284948       0.479150       1.316481      -0.699733      -0.002208       0.020392       0.033017       0.038870      -0.000168      -0.000310       0.004963      -0.015149       0.014273      -0.009960       0.000010       0.009950              1.827668       1.362263       0.040596       0.038221       1.797827       0.483991       2.322913           0.000143
           34              H       6.202656      15.494956      18.996912       0.103271       1.099964 0.78389930E+01  0.75128955E+02                                 1.640225                            1.547209      -0.729418       2.520835                    0.999853       3.208387       8.341685       0.558071       1.145168      -0.742846       0.001271       0.035792      -0.000343       0.035816       0.001158       0.001979       0.000542      -0.034939       0.026083      -0.021980       0.008737       0.013244              1.661926       1.299328       0.023246       0.003356       2.244282       0.019025       1.442167           0.000448
           35              H       5.998276      14.252481      17.063640       0.112071       1.083077 0.77052954E+01  0.74844853E+02                                 1.734241                            1.615938      -0.923259       2.440420                    0.998505       3.454658       9.581089       0.496183       1.270842      -0.711050      -0.006721       0.017603      -0.032466       0.037538      -0.001422       0.003848      -0.009594      -0.020788       0.019354      -0.014339      -0.002522       0.016861              1.798644       1.370672      -0.031500       0.064600       1.628090      -0.387259       2.397171           0.000481
           36              H       6.115664      10.904036      19.229576       0.129478       1.147539 0.88322647E+01  0.88222277E+02                                 1.774778                            1.714274      -0.980014       2.432338                    0.997912       3.339547       9.204212       0.491451       1.247728      -0.718754      -0.003009      -0.045532       0.006199       0.046050       0.001202       0.001675      -0.005831      -0.028705      -0.023362      -0.011780      -0.007736       0.019515              1.773569       1.436078       0.054029      -0.019968       2.180676      -0.096567       1.703953           0.001182
           37              H       6.234099      21.539428      14.940879       0.108732       1.063384 0.74748013E+01  0.72579225E+02                                 1.752630                            1.619926      -1.065285       2.368981                    0.997123       3.622484      10.284535       0.479150       1.316503      -0.699729      -0.002197      -0.020397      -0.033020       0.038874       0.000173       0.000302       0.004962      -0.015150       0.014283      -0.009962       0.000012       0.009950              1.827608       1.362226      -0.040594      -0.038218       1.797774       0.483971       2.322824           0.000127
           38              H       6.202656      20.484044      16.982088       0.103291       1.099858 0.78380422E+01  0.75117498E+02                                 1.640118                            1.547115      -0.729377       2.520870                    0.999853       3.208196       8.341034       0.558089       1.145167      -0.742847       0.001270      -0.035795       0.000346       0.035819      -0.001157      -0.001982       0.000541      -0.034939       0.026078      -0.021980       0.008736       0.013244              1.661816       1.299255      -0.023244      -0.003355       2.244115       0.019021       1.442077           0.000440
           39              H       5.998276      21.726519      18.915360       0.112087       1.082994 0.77045344E+01  0.74835570E+02                                 1.734155                            1.615861      -0.923191       2.440468                    0.998506       3.454466       9.580417       0.496194       1.270846      -0.711050      -0.006716      -0.017605       0.032468       0.037540       0.001422      -0.003847      -0.009596      -0.020780       0.019347      -0.014334      -0.002526       0.016860              1.798553       1.370610       0.031499      -0.064596       1.628013      -0.387241       2.397036           0.000498
           40              H       6.115664       1.088964      16.749424       0.129477       1.147768 0.88346514E+01  0.88253443E+02                                 1.775138                            1.714606      -0.980135       2.432284                    0.997910       3.339891       9.206008       0.491353       1.247874      -0.718722      -0.002994       0.045531      -0.006193       0.046047      -0.001198      -0.001676      -0.005830      -0.028694      -0.023360      -0.011776      -0.007733       0.019509              1.773932       1.436326      -0.054048       0.019974       2.181164      -0.096606       1.704307           0.001150
           41              H       6.234099      14.940879      14.439572       0.108735       1.063368 0.74746627E+01  0.72577560E+02                                 1.752615                            1.619913      -1.065271       2.368990                    0.997123       3.622453      10.284432       0.479151       1.316506      -0.699729      -0.002197      -0.033020       0.020398       0.038875       0.000302      -0.000173      -0.004962      -0.014716       0.015582      -0.009962       0.000012       0.009950              1.827592       1.362216      -0.038218       0.040593       2.322800      -0.483966       1.797760           0.000130
           42              H       6.202656      16.982088      15.494956       0.103293       1.099852 0.78379929E+01  0.75116972E+02                                 1.640119                            1.547115      -0.729370       2.520876                    0.999853       3.208186       8.341028       0.558086       1.145175      -0.742845       0.001270       0.000345       0.035796       0.035820      -0.001982       0.001157      -0.000541      -0.030508       0.039369      -0.021979       0.008735       0.013244              1.661818       1.299256      -0.003355       0.023244       1.442078      -0.019023       2.244119           0.000437
           43              H       5.998276      18.915360      14.252481       0.112085       1.082991 0.77045161E+01  0.74835364E+02                                 1.734154                            1.615861      -0.923183       2.440472                    0.998506       3.454463       9.580414       0.496193       1.270849      -0.711049      -0.006716       0.032468       0.017605       0.037540      -0.003847      -0.001422       0.009596      -0.020064       0.021496      -0.014334      -0.002526       0.016860              1.798552       1.370610      -0.064596      -0.031499       2.397032       0.387239       1.628013           0.000480
           44              H       6.115664      16.749424      10.904036       0.129486       1.147725 0.88342154E+01  0.88247781E+02                                 1.775073                            1.714546      -0.980104       2.432299                    0.997910       3.339826       9.205686       0.491370       1.247848      -0.718727      -0.002994      -0.006192      -0.045530       0.046047      -0.001676       0.001198       0.005829      -0.002667       0.054720      -0.011776      -0.007732       0.019509              1.773866       1.436281       0.019973       0.054045       1.704243       0.096597       2.181075           0.001116
           45              H       6.234099      21.038121      21.539428       0.108731       1.063394 0.74748895E+01  0.72580284E+02                                 1.752638                            1.619933      -1.065302       2.368971                    0.997122       3.622509      10.284615       0.479150       1.316499      -0.699730      -0.002198       0.033020      -0.020396       0.038874      -0.000303       0.000173      -0.004962      -0.014716       0.015584      -0.009962       0.000012       0.009950              1.827616       1.362232       0.038219      -0.040594       2.322832      -0.483974       1.797785           0.000144
           46              H       6.202656      18.996912      20.484044       0.103293       1.099863 0.78380833E+01  0.75117988E+02                                 1.640123                            1.547118      -0.729376       2.520870                    0.999853       3.208202       8.341054       0.558089       1.145166      -0.742847       0.001270      -0.000347      -0.035795       0.035819       0.001982      -0.001157      -0.000541      -0.030508       0.039368      -0.021979       0.008736       0.013244              1.661822       1.299258       0.003355      -0.023244       1.442080      -0.019020       2.244126           0.000453
           47              H       5.998276      17.063640      21.726519       0.112091       1.082964 0.77042718E+01  0.74832397E+02                                 1.734126                            1.615837      -0.923166       2.440485                    0.998506       3.454409       9.580226       0.496196       1.270851      -0.711049      -0.006717      -0.032470      -0.017606       0.037541       0.003847       0.001422       0.009596      -0.020064       0.021495      -0.014334      -0.002526       0.016860              1.798522       1.370590       0.064595       0.031498       2.396986       0.387234       1.627988           0.000502
           48              H       6.115664      19.229576       1.088964       0.129479       1.147775 0.88347444E+01  0.88254750E+02                                 1.775156                            1.714623      -0.980123       2.432286                    0.997910       3.339924       9.206168       0.491346       1.247885      -0.718719      -0.002994       0.006193       0.045530       0.046046       0.001677      -0.001198       0.005830      -0.002668       0.054719      -0.011777      -0.007731       0.019509              1.773951       1.436339      -0.019974      -0.054049       1.704324       0.096604       2.181190           0.001154
           49              H       9.487401      21.539428      21.038121       0.108733       1.063387 0.74748240E+01  0.72579478E+02                                 1.752631                            1.619926      -1.065290       2.368978                    0.997122       3.622488      10.284538       0.479151       1.316499      -0.699730       0.002197      -0.020397       0.033020       0.038874      -0.000173       0.000302      -0.004961      -0.015149       0.014282      -0.009962       0.000012       0.009949              1.827610       1.362226       0.040594      -0.038219       1.797774      -0.483973       2.322828           0.000146
           50              H       9.518844      20.484044      18.996912       0.103293       1.099854 0.78380071E+01  0.75117047E+02                                 1.640111                            1.547109      -0.729375       2.520871                    0.999853       3.208189       8.340998       0.558092       1.145163      -0.742848      -0.001270      -0.035795      -0.000346       0.035819       0.001157      -0.001982      -0.000541      -0.034938       0.026078      -0.021979       0.008736       0.013244              1.661808       1.299251       0.023244      -0.003355       2.244102      -0.019022       1.442072           0.000450
           51              H       9.723224      21.726519      17.063640       0.112087       1.082996 0.77045504E+01  0.74835774E+02                                 1.734157                            1.615863      -0.923191       2.440468                    0.998506       3.454469       9.580433       0.496193       1.270847      -0.711049       0.006716      -0.017605      -0.032468       0.037539      -0.001422      -0.003847       0.009596      -0.020780       0.019348      -0.014334      -0.002526       0.016860              1.798555       1.370612      -0.031499      -0.064596       1.628014       0.387240       2.397039           0.000486
           52              H       9.605837       1.088964      19.229576       0.129477       1.147751 0.88344754E+01  0.88251094E+02                                 1.775109                            1.714579      -0.980125       2.432290                    0.997910       3.339852       9.205818       0.491361       1.247860      -0.718725       0.002994       0.045531       0.006193       0.046048       0.001198      -0.001676       0.005830      -0.028695      -0.023361      -0.011776      -0.007733       0.019510              1.773902       1.436306       0.054047       0.019974       2.181123       0.096598       1.704278           0.001170
           53              H       9.487401      14.439572      14.940879       0.108733       1.063379 0.74747580E+01  0.72578660E+02                                 1.752621                            1.619918      -1.065279       2.368984                    0.997123       3.622466      10.284455       0.479153       1.316498      -0.699730       0.002196       0.020396      -0.033020       0.038874       0.000173      -0.000303      -0.004962      -0.015149       0.014283      -0.009961       0.000012       0.009950              1.827598       1.362220      -0.040593       0.038218       1.797764      -0.483967       2.322810           0.000129
           54              H       9.518844      15.494956      16.982088       0.103291       1.099853 0.78379946E+01  0.75116909E+02                                 1.640113                            1.547110      -0.729356       2.520882                    0.999853       3.208178       8.340973       0.558091       1.145167      -0.742847      -0.001271       0.035796       0.000346       0.035820      -0.001157       0.001982      -0.000541      -0.034938       0.026074      -0.021978       0.008734       0.013244              1.661811       1.299251      -0.023244       0.003355       2.244110      -0.019020       1.442071           0.000441
           55              H       9.723224      14.252481      18.915360       0.112090       1.082978 0.77043832E+01  0.74833645E+02                                 1.734129                            1.615839      -0.923178       2.440477                    0.998506       3.454421       9.580226       0.496201       1.270836      -0.711052       0.006716       0.017606       0.032468       0.037540       0.001423       0.003847       0.009597      -0.020778       0.019346      -0.014333      -0.002528       0.016860              1.798526       1.370593       0.031498       0.064595       1.627990       0.387234       2.396995           0.000500
           56              H       9.605837      10.904036      16.749424       0.129483       1.147732 0.88342645E+01  0.88248331E+02                                 1.775076                            1.714548      -0.980110       2.432297                    0.997910       3.339820       9.205651       0.491371       1.247843      -0.718728       0.002995      -0.045531      -0.006193       0.046048      -0.001198       0.001676       0.005830      -0.028693      -0.023365      -0.011776      -0.007734       0.019510              1.773870       1.436282      -0.054046      -0.019973       2.181086       0.096600       1.704243           0.001156
           57              H       9.487401      21.038121      14.439572       0.108732       1.063389 0.74748453E+01  0.72579741E+02                                 1.752634                            1.619928      -1.065289       2.368978                    0.997123       3.622493      10.284558       0.479151       1.316499      -0.699730       0.002197       0.033020       0.020396       0.038874       0.000302       0.000173       0.004962      -0.014716       0.015583      -0.009962       0.000012       0.009950              1.827612       1.362228      -0.038219      -0.040594       2.322829       0.483973       1.797777           0.000128
           58              H       9.518844      18.996912      15.494956       0.103290       1.099860 0.78380639E+01  0.75117754E+02                                 1.640120                            1.547117      -0.729375       2.520870                    0.999853       3.208201       8.341048       0.558089       1.145166      -0.742847      -0.001270      -0.000346       0.035795       0.035819      -0.001982      -0.001158       0.000541      -0.030508       0.039369      -0.021979       0.008736       0.013244              1.661818       1.299257      -0.003355      -0.023244       1.442079       0.019022       2.244118           0.000436
           59              H       9.723224      17.063640      14.252481       0.112085       1.082995 0.77045444E+01  0.74835692E+02                                 1.734156                            1.615863      -0.923185       2.440471                    0.998506       3.454467       9.580422       0.496194       1.270847      -0.711050       0.006716      -0.032468       0.017605       0.037539      -0.003847       0.001422      -0.009596      -0.020064       0.021497      -0.014334      -0.002526       0.016860              1.798553       1.370611      -0.064596       0.031499       2.397035      -0.387240       1.628014           0.000481
           60              H       9.605837      19.229576      10.904036       0.129485       1.147730 0.88342598E+01  0.88248333E+02                                 1.775077                            1.714550      -0.980111       2.432295                    0.997910       3.339834       9.205713       0.491370       1.247847      -0.718727       0.002994       0.006193      -0.045530       0.046047      -0.001676      -0.001198      -0.005830      -0.002667       0.054720      -0.011776      -0.007733       0.019509              1.773871       1.436284       0.019973      -0.054046       1.704247      -0.096598       2.181081           0.001116
           61              H       9.487401      14.940879      21.539428       0.108728       1.063388 0.74748200E+01  0.72579365E+02                                 1.752627                            1.619921      -1.065252       2.368994                    0.997123       3.622477      10.284472       0.479154       1.316492      -0.699732       0.002197      -0.033019      -0.020399       0.038874      -0.000305      -0.000173       0.004961      -0.014715       0.015582      -0.009961       0.000012       0.009949              1.827605       1.362224       0.038218       0.040594       2.322820       0.483974       1.797771           0.000146
           62              H       9.518844      16.982088      20.484044       0.103293       1.099860 0.78380570E+01  0.75117621E+02                                 1.640114                            1.547111      -0.729376       2.520869                    0.999853       3.208199       8.341021       0.558093       1.145159      -0.742849      -0.001271       0.000346      -0.035794       0.035819       0.001982       0.001157       0.000540      -0.030509       0.039368      -0.021980       0.008736       0.013244              1.661813       1.299253       0.003356       0.023244       1.442073       0.019023       2.244112           0.000453
           63              H       9.723224      18.915360      21.726519       0.112089       1.083005 0.77046390E+01  0.74836798E+02                                 1.734160                            1.615867      -0.923219       2.440453                    0.998506       3.454491       9.580483       0.496196       1.270837      -0.711051       0.006716       0.032467      -0.017605       0.037539       0.003847      -0.001422      -0.009596      -0.020064       0.021499      -0.014335      -0.002525       0.016860              1.798556       1.370615       0.064596      -0.031499       2.397035      -0.387240       1.628019           0.000503
           64              H       9.605837      16.749424       1.088964       0.129476       1.147782 0.88347979E+01  0.88255274E+02                                 1.775148                            1.714616      -0.980135       2.432276                    0.997910       3.339941       9.206165       0.491353       1.247868      -0.718723       0.002994      -0.006193       0.045529       0.046046       0.001676       0.001199      -0.005832      -0.002668       0.054717      -0.011776      -0.007733       0.019509              1.773943       1.436335      -0.019974       0.054050       1.704317      -0.096603       2.181176           0.001155
           65              H       4.246901       9.546428       2.947879       0.108770       1.063185 0.74730990E+01  0.72558786E+02                                 1.752452                            1.619774      -1.065028       2.369140                    0.997125       3.622057      10.283148       0.479157       1.316556      -0.699720       0.002196      -0.020402      -0.033033       0.038888      -0.000173      -0.000301       0.004973      -0.015144       0.014328      -0.009967       0.000003       0.009963              1.827414       1.362108       0.040587       0.038212       1.797590       0.483895       2.322544          -0.000178
           66              H       4.278344       8.491044       4.989088       0.103296       1.099848 0.78379241E+01  0.75116038E+02                                 1.640105                            1.547100      -0.729375       2.520875                    0.999853       3.208166       8.340921       0.558094       1.145162      -0.742848      -0.001269      -0.035797       0.000344       0.035821       0.001157       0.001981       0.000540      -0.034938       0.026071      -0.021978       0.008733       0.013245              1.661805       1.299244       0.023244       0.003355       2.244109       0.019025       1.442062           0.000479
           67              H       4.482724       9.733519       6.922360       0.112081       1.083010 0.77046824E+01  0.74837299E+02                                 1.734164                            1.615871      -0.923199       2.440461                    0.998506       3.454495       9.580488       0.496196       1.270837      -0.711052       0.006717      -0.017605       0.032467       0.037539      -0.001422       0.003847      -0.009595      -0.020782       0.019349      -0.014335      -0.002525       0.016860              1.798562       1.370617      -0.031499       0.064596       1.628026      -0.387245       2.397042           0.000485
           68              H       4.365336      13.081964       4.756424       0.129473       1.147811 0.88351009E+01  0.88259210E+02                                 1.775194                            1.714658      -0.980151       2.432269                    0.997910       3.339981       9.206375       0.491341       1.247885      -0.718719       0.002994       0.045528      -0.006194       0.046045       0.001197       0.001676      -0.005830      -0.028692      -0.023358      -0.011775      -0.007733       0.019508              1.773988       1.436365       0.054051      -0.019976       2.181237      -0.096612       1.704363           0.001146
           69              H       4.246901       2.446572       9.045121       0.108732       1.063388 0.74748375E+01  0.72579644E+02                                 1.752632                            1.619927      -1.065290       2.368978                    0.997123       3.622490      10.284547       0.479151       1.316499      -0.699730       0.002197       0.020396       0.033020       0.038874       0.000173       0.000302       0.004962      -0.015150       0.014283      -0.009962       0.000012       0.009950              1.827611       1.362228      -0.040594      -0.038218       1.797779       0.483974       2.322826           0.000132
           70              H       4.278344       3.501956       7.003912       0.103293       1.099827 0.78377509E+01  0.75113926E+02                                 1.640081                            1.547081      -0.729352       2.520886                    0.999853       3.208138       8.340810       0.558099       1.145160      -0.742849      -0.001270       0.035796      -0.000348       0.035820      -0.001157      -0.001982       0.000540      -0.034939       0.026075      -0.021979       0.008735       0.013244              1.661778       1.299230      -0.023243      -0.003355       2.244059       0.019019       1.442046           0.000459
           71              H       4.482724       2.259481       5.070640       0.112098       1.082932 0.77039867E+01  0.74828991E+02                                 1.734099                            1.615812      -0.923146       2.440501                    0.998507       3.454353       9.580053       0.496197       1.270859      -0.711047       0.006716       0.017608      -0.032471       0.037543       0.001422      -0.003846      -0.009597      -0.020779       0.019349      -0.014333      -0.002527       0.016860              1.798492       1.370571       0.031497      -0.064593       1.627962      -0.387224       2.396942           0.000503
           72              H       4.365336      22.897036       7.236576       0.129484       1.147731 0.88342904E+01  0.88248901E+02                                 1.775096                            1.714567      -0.980093       2.432304                    0.997910       3.339843       9.205815       0.491360       1.247868      -0.718723       0.002994      -0.045530       0.006192       0.046047      -0.001198      -0.001676      -0.005829      -0.028694      -0.023359      -0.011776      -0.007733       0.019509              1.773889       1.436297      -0.054046       0.019973       2.181105      -0.096598       1.704266           0.001126
           73              H       4.246901       9.045121       9.546428       0.108733       1.063377 0.74747403E+01  0.72578487E+02                                 1.752624                            1.619920      -1.065278       2.368986                    0.997123       3.622470      10.284486       0.479151       1.316504      -0.699729       0.002197       0.033020      -0.020397       0.038874       0.000302      -0.000173      -0.004962      -0.014716       0.015583      -0.009962       0.000012       0.009950              1.827602       1.362222      -0.038218       0.040593       2.322817      -0.483969       1.797767           0.000135
           74              H       4.278344       7.003912       8.491044       0.103293       1.099839 0.78378649E+01  0.75115315E+02                                 1.640094                            1.547094      -0.729373       2.520874                    0.999853       3.208159       8.340889       0.558096       1.145162      -0.742849      -0.001270      -0.000346      -0.035796       0.035820      -0.001982       0.001157      -0.000540      -0.030508       0.039370      -0.021980       0.008735       0.013244              1.661791       1.299239      -0.003355       0.023243       1.442058      -0.019021       2.244077           0.000459
           75              H       4.482724       5.070640       9.733519       0.112087       1.082993 0.77045245E+01  0.74835460E+02                                 1.734155                            1.615861      -0.923190       2.440469                    0.998506       3.454462       9.580410       0.496193       1.270848      -0.711049       0.006716      -0.032468      -0.017606       0.037540      -0.003847      -0.001422       0.009596      -0.020064       0.021498      -0.014334      -0.002526       0.016860              1.798553       1.370610      -0.064596      -0.031499       2.397036       0.387240       1.628013           0.000492
           76              H       4.365336       7.236576      13.081964       0.129476       1.147761 0.88345869E+01  0.88252658E+02                                 1.775133                            1.714602      -0.980139       2.432283                    0.997910       3.339883       9.205985       0.491352       1.247876      -0.718721       0.002994       0.006193       0.045531       0.046048      -0.001676       0.001198       0.005830      -0.002667       0.054720      -0.011776      -0.007733       0.019509              1.773927       1.436323       0.019974       0.054048       1.704303       0.096603       2.181155           0.001146
           77              H       4.246901       2.947879       2.446572       0.108690       1.063514 0.74759620E+01  0.72593158E+02                                 1.752748                            1.620032      -1.065284       2.368949                    0.997122       3.622785      10.285506       0.479144       1.316471      -0.699735       0.002201      -0.033019       0.020396       0.038873      -0.000303       0.000171      -0.004963      -0.014726       0.015594      -0.009969       0.000014       0.009954              1.827732       1.362308       0.038222      -0.040597       2.323003      -0.484000       1.797887           0.000032
           78              H       4.278344       4.989088       3.501956       0.103272       1.100020 0.78395667E+01  0.75135996E+02                                 1.640290                            1.547274      -0.729492       2.520792                    0.999853       3.208515       8.342164       0.558054       1.145179      -0.742843      -0.001260       0.000349       0.035788       0.035812       0.001976      -0.001152      -0.000539      -0.030508       0.039369      -0.021978       0.008735       0.013243              1.661991       1.299378       0.003356      -0.023246       1.442234      -0.019019       2.244361          -0.000421
           79              H       4.482724       6.922360       2.259481       0.112017       1.083162 0.77059105E+01  0.74851831E+02                                 1.734287                            1.615969      -0.922927       2.440547                    0.998507       3.454733       9.581156       0.496197       1.270789      -0.711062       0.006722       0.032470       0.017588       0.037534       0.003839       0.001423       0.009588      -0.020085       0.021509      -0.014343      -0.002514       0.016857              1.798702       1.370694       0.064607       0.031503       2.397289       0.387291       1.628122          -0.000367
           80              H       4.365336       4.756424      22.897036       0.129489       1.147126 0.88279988E+01  0.88167349E+02                                 1.774225                            1.713760      -0.978892       2.432850                    0.997922       3.338797       9.200934       0.491577       1.247582      -0.718788       0.002978      -0.006167      -0.045523       0.046035       0.001641      -0.001164       0.005801      -0.002691       0.054718      -0.011737      -0.007759       0.019496              1.773014       1.435689      -0.019957      -0.054003       1.703392       0.096529       2.179960          -0.001409
           81              H       0.993599       2.446572       2.947879       0.108736       1.063369 0.74746696E+01  0.72577619E+02                                 1.752613                            1.619911      -1.065308       2.368976                    0.997122       3.622446      10.284400       0.479152       1.316503      -0.699729      -0.002196       0.020398      -0.033020       0.038875      -0.000175       0.000304      -0.004961      -0.015148       0.014282      -0.009961       0.000012       0.009949              1.827589       1.362215       0.040593      -0.038218       1.797758      -0.483964       2.322796           0.000159
           82              H       0.962156       3.501956       4.989088       0.103294       1.099828 0.78377624E+01  0.75114096E+02                                 1.640087                            1.547086      -0.729350       2.520889                    0.999853       3.208130       8.340804       0.558096       1.145165      -0.742848       0.001271       0.035797       0.000344       0.035821       0.001157      -0.001982      -0.000541      -0.034937       0.026072      -0.021978       0.008733       0.013245              1.661785       1.299233       0.023243      -0.003355       2.244073      -0.019020       1.442049           0.000469
           83              H       0.757776       2.259481       6.922360       0.112085       1.082993 0.77045194E+01  0.74835318E+02                                 1.734147                            1.615855      -0.923182       2.440472                    0.998506       3.454454       9.580348       0.496198       1.270838      -0.711051      -0.006716       0.017605       0.032468       0.037540      -0.001422      -0.003847       0.009596      -0.020780       0.019348      -0.014334      -0.002526       0.016860              1.798544       1.370605      -0.031499      -0.064596       1.628008       0.387240       2.397021           0.000496
           84              H       0.875163      22.897036       4.756424       0.129480       1.147760 0.88345949E+01  0.88252869E+02                                 1.775141                            1.714609      -0.980117       2.432292                    0.997910       3.339894       9.206060       0.491348       1.247886      -0.718719      -0.002994      -0.045530      -0.006193       0.046047       0.001198      -0.001675       0.005829      -0.028693      -0.023358      -0.011776      -0.007733       0.019508              1.773935       1.436328       0.054049       0.019974       2.181167       0.096605       1.704311           0.001148
           85              H       0.993599       9.546428       9.045121       0.108732       1.063387 0.74748279E+01  0.72579541E+02                                 1.752632                            1.619928      -1.065292       2.368977                    0.997122       3.622491      10.284556       0.479150       1.316501      -0.699730      -0.002197      -0.020396       0.033020       0.038874       0.000173      -0.000302      -0.004961      -0.015150       0.014283      -0.009962       0.000012       0.009949              1.827610       1.362228      -0.040594       0.038218       1.797779      -0.483973       2.322824           0.000135
           86              H       0.962156       8.491044       7.003912       0.103289       1.099845 0.78379105E+01  0.75115832E+02                                 1.640099                            1.547097      -0.729363       2.520878                    0.999853       3.208164       8.340896       0.558096       1.145159      -0.742849       0.001271      -0.035796      -0.000347       0.035820      -0.001157       0.001982      -0.000540      -0.034938       0.026075      -0.021979       0.008735       0.013244              1.661798       1.299242      -0.023243       0.003355       2.244092      -0.019021       1.442060           0.000463
           87              H       0.757776       9.733519       5.070640       0.112088       1.082977 0.77043786E+01  0.74833573E+02                                 1.734128                            1.615838      -0.923188       2.440474                    0.998506       3.454414       9.580198       0.496201       1.270836      -0.711052      -0.006716      -0.017606      -0.032469       0.037541       0.001423       0.003847       0.009596      -0.020780       0.019347      -0.014334      -0.002526       0.016860              1.798523       1.370592       0.031498       0.064595       1.627990       0.387232       2.396988           0.000508
           88              H       0.875163      13.081964       7.236576       0.129482       1.147762 0.88345927E+01  0.88252689E+02                                 1.775127                            1.714596      -0.980127       2.432285                    0.997910       3.339895       9.206003       0.491356       1.247867      -0.718723      -0.002994       0.045530       0.006193       0.046047      -0.001198       0.001676       0.005831      -0.028693      -0.023360      -0.011776      -0.007733       0.019509              1.773921       1.436319      -0.054049      -0.019974       2.181148       0.096601       1.704296           0.001128
           89              H       0.993599       2.947879       9.546428       0.108732       1.063382 0.74747834E+01  0.72579015E+02                                 1.752629                            1.619924      -1.065280       2.368983                    0.997123       3.622480      10.284524       0.479150       1.316504      -0.699729      -0.002197      -0.033020      -0.020397       0.038874       0.000302       0.000173       0.004962      -0.014716       0.015583      -0.009962       0.000012       0.009950              1.827608       1.362226      -0.038218      -0.040593       2.322825       0.483971       1.797773           0.000133
           90              H       0.962156       4.989088       8.491044       0.103293       1.099842 0.78378970E+01  0.75115689E+02                                 1.640096                            1.547096      -0.729371       2.520874                    0.999853       3.208167       8.340910       0.558096       1.145160      -0.742849       0.001270       0.000346      -0.035796       0.035820      -0.001982      -0.001157       0.000540      -0.030508       0.039370      -0.021980       0.008735       0.013244              1.661793       1.299241      -0.003355      -0.023243       1.442060       0.019021       2.244079           0.000459
           91              H       0.757776       6.922360       9.733519       0.112087       1.082995 0.77045406E+01  0.74835648E+02                                 1.734156                            1.615862      -0.923194       2.440467                    0.998506       3.454466       9.580420       0.496194       1.270846      -0.711050      -0.006716       0.032468      -0.017606       0.037540      -0.003847       0.001422      -0.009596      -0.020064       0.021498      -0.014334      -0.002526       0.016860              1.798554       1.370611      -0.064596       0.031499       2.397038      -0.387241       1.628013           0.000495
           92              H       0.875163       4.756424      13.081964       0.129486       1.147745 0.88344163E+01  0.88250339E+02                                 1.775097                            1.714568      -0.980137       2.432283                    0.997910       3.339858       9.205820       0.491365       1.247852      -0.718726      -0.002994      -0.006193       0.045530       0.046047      -0.001676      -0.001198      -0.005831      -0.002667       0.054721      -0.011776      -0.007733       0.019509              1.773890       1.436298       0.019974      -0.054047       1.704268      -0.096600       2.181104           0.001142
           93              H       0.993599       9.045121       2.446572       0.108719       1.063405 0.74749793E+01  0.72581097E+02                                 1.752624                            1.619922      -1.065260       2.368982                    0.997123       3.622495      10.284443       0.479163       1.316466      -0.699737      -0.002193       0.033018       0.020393       0.038870      -0.000302      -0.000174       0.004960      -0.014716       0.015578      -0.009961       0.000013       0.009948              1.827599       1.362222       0.038218       0.040593       2.322814       0.483961       1.797762           0.000156
           94              H       0.962156       7.003912       3.501956       0.103268       1.099911 0.78384756E+01  0.75122552E+02                                 1.640159                            1.547149      -0.729325       2.520886                    0.999853       3.208261       8.341203       0.558089       1.145154      -0.742851       0.001273      -0.000348       0.035797       0.035821       0.001983       0.001159       0.000539      -0.030502       0.039373      -0.021977       0.008733       0.013245              1.661859       1.299279       0.003355       0.023246       1.442107       0.019021       2.244190           0.000483
           95              H       0.757776       5.070640       2.259481       0.112079       1.083068 0.77052252E+01  0.74843980E+02                                 1.734228                            1.615929      -0.923331       2.440393                    0.998505       3.454633       9.580999       0.496185       1.270839      -0.711050      -0.006714      -0.032467       0.017603       0.037538       0.003849      -0.001423      -0.009593      -0.020074       0.021508      -0.014342      -0.002519       0.016861              1.798632       1.370666       0.064598      -0.031499       2.397152      -0.387251       1.628079           0.000508
           96              H       0.875163       7.236576      22.897036       0.129485       1.147281 0.88295387E+01  0.88187172E+02                                 1.774442                            1.713955      -0.979424       2.432626                    0.997918       3.338984       9.201885       0.491526       1.247648      -0.718774      -0.002976       0.006190      -0.045532       0.046047       0.001650       0.001176      -0.005815      -0.002675       0.054706      -0.011745      -0.007753       0.019498              1.773232       1.435829      -0.019961       0.054015       1.703598      -0.096550       2.180269           0.001253
           97              C       6.169117      12.559070      20.340128      -0.167862      39.022842 0.52833822E+03  0.12962305E+05                                 9.993716                            7.651715      -0.093222       1.954101                    0.998012      29.651946      85.363353       0.600757       0.415563      -1.071265      -0.016982       0.046577      -0.097751       0.109604      -0.002909      -0.003729       0.029473       0.066040      -0.156630      -0.066766       0.007258       0.059508             12.156168       5.610801       0.422075      -0.396783      11.104888      -1.551628      19.752817           0.009242
           98              C       6.194271      13.933467      20.258576      -0.066240      29.709477 0.40663777E+03  0.94484590E+04                                 8.464192                            6.829529       0.106965       2.018783                    0.999664      28.741419      83.488539       0.612841       0.430135      -1.050378      -0.015725      -0.029613      -0.022518       0.040389       0.002019      -0.009027       0.032859       0.053799      -0.032799      -0.050125       0.015362       0.034763              9.387605       4.613219       0.229306       0.154668      10.048387      -0.521684      13.501209          -0.001431
           99              C       6.161780      14.566698      19.040087      -0.083811      29.327255 0.38422912E+03  0.87460433E+04                                 8.190852                            6.498368       0.264086       2.067434                    0.999783      28.008762      78.863084       0.652883       0.412145      -1.068469      -0.006753      -0.031009      -0.003340       0.031911       0.002928       0.001111       0.000025      -0.052693      -0.015889      -0.023927      -0.005231       0.029157              9.115960       4.503465       0.125363       0.242697       9.493499       0.566925      13.350917           0.013050
          100              C       6.067451      13.820733      17.883962      -0.093534      29.819411 0.41583705E+03  0.97092478E+04                                 8.471281                            6.903638      -0.012578       1.973812                    0.999638      29.114241      84.573498       0.610351       0.429798      -1.051358      -0.009199      -0.009156       0.026693       0.029682      -0.004418       0.002612      -0.024043       0.040364       0.026453      -0.037301       0.013505       0.023797              9.310763       4.760327      -0.000654       0.385631       9.612778       1.282661      13.559185           0.012931
          101              C       6.075836      12.460727      17.927136      -0.024410      35.172593 0.42878955E+03  0.99692347E+04                                 9.305244                            6.865765       0.046393       2.025800                    0.999305      26.932138      75.088460       0.639033       0.412254      -1.075104      -0.007741       0.021300       0.037575       0.043881       0.002946       0.005555      -0.008347       0.003609       0.029968      -0.012838      -0.001562       0.014400             11.554308       5.075452       0.161806       0.278252       9.689200       1.828420      19.898273           0.022808
          102              C       6.119856      11.834692      19.184003      -0.073716      32.288678 0.41680056E+03  0.97671066E+04                                 9.050242                            6.979401      -0.184961       1.927163                    0.998750      29.197403      85.819362       0.596388       0.438268      -1.043057      -0.015540       0.030516       0.011645       0.036171       0.004335      -0.003449      -0.006931       0.039019      -0.220741      -0.074180       0.017270       0.056911             10.774400       5.114572       0.240214      -0.004276       8.387908      -0.306386      18.820719           0.011128
          103              C       6.048585      11.652399      16.660676       0.568547      23.099452 0.25703919E+03  0.53393212E+04                                 7.476522                            5.690067      -0.087717       2.028648                    0.999566      22.202591      61.503270       0.624241       0.472353      -1.023398      -0.020813      -0.004119      -0.056712       0.060551       0.009052      -0.001620      -0.016092       0.140292      -0.172116      -0.067437      -0.032022       0.099459              8.868932       4.363618       0.072761       0.519028       7.827328       1.478298      14.415851          -0.003308
          104              C       6.169117      23.419930      15.638872      -0.167842      39.020555 0.52830705E+03  0.12961286E+05                                 9.993150                            7.651359      -0.092834       1.954225                    0.998014      29.650971      85.358343       0.600790       0.415549      -1.071279      -0.016889      -0.046583       0.097731       0.109575       0.002896       0.003740       0.029440       0.066003      -0.156464      -0.066697       0.007236       0.059461             12.155347       5.610463      -0.421978       0.396570      11.104402      -1.551325      19.751176           0.010238
          105              C       6.194271      22.045533      15.720424      -0.066214      29.708750 0.40662778E+03  0.94481561E+04                                 8.464054                            6.829446       0.106905       2.018773                    0.999663      28.740828      83.486134       0.612845       0.430135      -1.050379      -0.015666       0.029619       0.022524       0.040374      -0.001987       0.009002       0.032870       0.053777      -0.032815      -0.050124       0.015373       0.034751              9.387419       4.613150      -0.229279      -0.154683      10.048315      -0.521660      13.500791          -0.001524
          106              C       6.161780      21.412302      16.938913      -0.083832      29.326595 0.38422294E+03  0.87458464E+04                                 8.190693                            6.498296       0.264210       2.067483                    0.999783      28.008305      78.860922       0.652891       0.412142      -1.068474      -0.006739       0.030998       0.003348       0.031898      -0.002913      -0.001134       0.000019      -0.052705      -0.015840      -0.023942      -0.005212       0.029153              9.115738       4.503403      -0.125350      -0.242699       9.493288       0.566885      13.350523           0.013496
          107              C       6.067451      22.158267      18.095038      -0.093461      29.816864 0.41579535E+03  0.97080198E+04                                 8.470837                            6.903324      -0.012569       1.973843                    0.999638      29.112376      84.566663       0.610361       0.429802      -1.051357      -0.009178       0.009144      -0.026681       0.029660       0.004425      -0.002608      -0.024034       0.040421       0.026352      -0.037311       0.013532       0.023779              9.310217       4.760103       0.000658      -0.385617       9.612306       1.282480      13.558241           0.013677
          108              C       6.075836      23.518273      18.051864      -0.024379      35.171942 0.42878136E+03  0.99690056E+04                                 9.305193                            6.865751       0.046306       2.025781                    0.999305      26.931733      75.087399       0.639026       0.412260      -1.075099      -0.007734      -0.021297      -0.037568       0.043872      -0.002947      -0.005574      -0.008361       0.003626       0.029946      -0.012856      -0.001555       0.014411             11.554197       5.075416      -0.161805      -0.278277       9.689125       1.828150      19.898049           0.022700
          109              C       6.119856       0.158308      16.794997      -0.073755      32.289162 0.41680926E+03  0.97673729E+04                                 9.050251                            6.979396      -0.184896       1.927173                    0.998750      29.198165      85.822211       0.596398       0.438258      -1.043061      -0.015466      -0.030515      -0.011629       0.036133      -0.004328       0.003410      -0.006918       0.039013      -0.220760      -0.074183       0.017276       0.056907             10.774369       5.114531      -0.240226       0.004197       8.388121      -0.306483      18.820455           0.011861
          110              C       6.048585       0.340601      19.318324       0.568552      23.099174 0.25703603E+03  0.53392419E+04                                 7.476469                            5.690040      -0.087723       2.028650                    0.999566      22.202497      61.503033       0.624242       0.472354      -1.023397      -0.020808       0.004116       0.056711       0.060547      -0.009047       0.001617      -0.016075       0.140294      -0.172096      -0.067419      -0.032037       0.099456              8.868848       4.363591      -0.072758      -0.519038       7.827195       1.478128      14.415758          -0.003292
          111              C       6.169117      15.638872      12.559070      -0.167844      39.020571 0.52830752E+03  0.12961300E+05                                 9.993152                            7.651363      -0.092842       1.954222                    0.998014      29.650980      85.358364       0.600789       0.415549      -1.071279      -0.016889       0.097732       0.046582       0.109575       0.003741      -0.002897      -0.029440       0.111235      -0.020775      -0.066698       0.007235       0.059462             12.155346       5.610467       0.396566       0.421973      19.751171       1.551327      11.104401           0.010232
          112              C       6.194271      15.720424      13.933467      -0.066210      29.708523 0.40662438E+03  0.94480544E+04                                 8.464007                            6.829415       0.106919       2.018780                    0.999663      28.740665      83.485479       0.612847       0.430135      -1.050380      -0.015667       0.022525      -0.029617       0.040373       0.009002       0.001985      -0.032871       0.043298      -0.064252      -0.050124       0.015372       0.034752              9.387360       4.613127      -0.154681       0.229274      13.500674       0.521649      10.048279          -0.001524
          113              C       6.161780      16.938913      14.566698      -0.083831      29.326472 0.38422112E+03  0.87457969E+04                                 8.190687                            6.498293       0.264207       2.067484                    0.999783      28.008199      78.860663       0.652889       0.412144      -1.068472      -0.006740       0.003347      -0.030997       0.031898      -0.001133       0.002912      -0.000021      -0.018430       0.086971      -0.023939      -0.005212       0.029151              9.115730       4.503400      -0.242697       0.125349      13.350480      -0.566907       9.493310           0.013477
          114              C       6.067451      18.095038      13.820733      -0.093465      29.816869 0.41579557E+03  0.97080271E+04                                 8.470843                            6.903331      -0.012568       1.973843                    0.999638      29.112365      84.566661       0.610360       0.429802      -1.051356      -0.009177      -0.026681      -0.009143       0.029660      -0.002607      -0.004426       0.024033       0.007033      -0.073809      -0.037311       0.013532       0.023779              9.310222       4.760106      -0.385616      -0.000658      13.558215      -1.282507       9.612344           0.013628
          115              C       6.075836      18.051864      12.460727      -0.024376      35.171682 0.42877827E+03  0.99689132E+04                                 9.305143                            6.865724       0.046314       2.025785                    0.999305      26.931618      75.086937       0.639028       0.412260      -1.075099      -0.007731      -0.037565       0.021294       0.043867      -0.005574       0.002946       0.008359      -0.013167      -0.020404      -0.012852      -0.001559       0.014411             11.554117       5.075391      -0.278275       0.161805      19.897837      -1.828217       9.689123           0.022712
          116              C       6.119856      16.794997      11.834692      -0.073759      32.289213 0.41681076E+03  0.97674110E+04                                 9.050258                            6.979412      -0.184902       1.927170                    0.998750      29.198142      85.821988       0.596397       0.438258      -1.043062      -0.015464      -0.011629       0.030515       0.036132       0.003410       0.004328       0.006915       0.129890       0.051859      -0.074184       0.017275       0.056909             10.774369       5.114541       0.004194       0.240224      18.820477       0.306433       8.388090           0.011811
          117              C       6.048585      19.318324      11.652399       0.568559      23.098759 0.25703078E+03  0.53391051E+04                                 7.476377                            5.689978      -0.087752       2.028644                    0.999566      22.202284      61.502266       0.624246       0.472354      -1.023398      -0.020805       0.056709      -0.004112       0.060544       0.001617       0.009046       0.016076       0.156182      -0.124385      -0.067415      -0.032033       0.099448              8.868719       4.363538      -0.519025       0.072758      14.415458      -1.478134       7.827160          -0.003329
          118              C       6.169117      20.340128      23.419930      -0.167850      39.020967 0.52831368E+03  0.12961491E+05                                 9.993209                            7.651400      -0.092846       1.954219                    0.998014      29.651210      85.359202       0.600789       0.415548      -1.071280      -0.016888      -0.097736      -0.046585       0.109580      -0.003737       0.002897      -0.029442       0.111240      -0.020775      -0.066701       0.007237       0.059465             12.155392       5.610488      -0.396570      -0.421979      19.751201       1.551273      11.104488           0.010195
          119              C       6.194271      20.258576      22.045533      -0.066221      29.709066 0.40663341E+03  0.94483206E+04                                 8.464107                            6.829490       0.106895       2.018766                    0.999663      28.741080      83.487049       0.612844       0.430135      -1.050380      -0.015667      -0.022524       0.029621       0.040375      -0.009004      -0.001989      -0.032871       0.043290      -0.064251      -0.050123       0.015375       0.034748              9.387466       4.613176       0.154684      -0.229281      13.500805       0.521642      10.048417          -0.001484
          120              C       6.161780      19.040087      21.412302      -0.083824      29.326434 0.38422061E+03  0.87457762E+04                                 8.190645                            6.498263       0.264219       2.067487                    0.999783      28.008232      78.860533       0.652895       0.412140      -1.068475      -0.006737      -0.003349       0.030999       0.031898       0.001136      -0.002913      -0.000017      -0.018429       0.086977      -0.023940      -0.005213       0.029153              9.115671       4.503378       0.242698      -0.125351      13.350356      -0.566883       9.493281           0.013524
          121              C       6.067451      17.883962      22.158267      -0.093451      29.816517 0.41578978E+03  0.97078521E+04                                 8.470763                            6.903273      -0.012553       1.973852                    0.999638      29.112113      84.565585       0.610364       0.429801      -1.051358      -0.009178       0.026679       0.009146       0.029660       0.002609       0.004425       0.024032       0.007030      -0.073808      -0.037309       0.013529       0.023780              9.310120       4.760065       0.385617       0.000656      13.558014      -1.282477       9.612282           0.013682
          122              C       6.075836      17.927136      23.518273      -0.024390      35.172063 0.42878356E+03  0.99690660E+04                                 9.305195                            6.865758       0.046308       2.025781                    0.999305      26.931818      75.087583       0.639028       0.412259      -1.075100      -0.007730       0.037571      -0.021300       0.043875       0.005569      -0.002944       0.008365      -0.013156      -0.020405      -0.012853      -0.001556       0.014409             11.554164       5.075410       0.278288      -0.161808      19.897892      -1.828224       9.689190           0.022687
          123              C       6.119856      19.184003       0.158308      -0.073751      32.289240 0.41681102E+03  0.97674255E+04                                 9.050252                            6.979402      -0.184888       1.927173                    0.998750      29.198271      85.822595       0.596399       0.438257      -1.043062      -0.015466       0.011629      -0.030516       0.036134      -0.003406      -0.004327       0.006916       0.129884       0.051864      -0.074182       0.017277       0.056905             10.774337       5.114526      -0.004190      -0.240225      18.820344       0.306408       8.388141           0.011876
          124              C       6.048585      16.660676       0.340601       0.568546      23.099260 0.25703713E+03  0.53392689E+04                                 7.476455                            5.690029      -0.087660       2.028666                    0.999566      22.202646      61.503408       0.624246       0.472350      -1.023400      -0.020811      -0.056708       0.004121       0.060546      -0.001618      -0.009049       0.016082       0.156201      -0.124387      -0.067428      -0.032031       0.099458              8.868806       4.363575       0.519048      -0.072759      14.415602      -1.478142       7.827241          -0.003300
          125              C       9.552383      23.419930      20.340128      -0.167841      39.020531 0.52830622E+03  0.12961258E+05                                 9.993142                            7.651350      -0.092828       1.954228                    0.998014      29.650930      85.358140       0.600790       0.415548      -1.071280       0.016888      -0.046583      -0.097731       0.109574      -0.002895       0.003739      -0.029440       0.066003      -0.156465      -0.066698       0.007237       0.059461             12.155350       5.610468       0.421992       0.396602      11.104354       1.551266      19.751227           0.010263
          126              C       9.527229      22.045533      20.258576      -0.066211      29.708694 0.40662686E+03  0.94481285E+04                                 8.464042                            6.829438       0.106903       2.018772                    0.999663      28.740793      83.485983       0.612846       0.430135      -1.050380       0.015665       0.029619      -0.022524       0.040373       0.001987       0.009002      -0.032870       0.053778      -0.032819      -0.050124       0.015372       0.034752              9.387403       4.613146       0.229284      -0.154680      10.048269       0.521616      13.500793          -0.001477
          127              C       9.559720      21.412302      19.040087      -0.083831      29.326569 0.38422249E+03  0.87458316E+04                                 8.190682                            6.498288       0.264213       2.067484                    0.999783      28.008286      78.860793       0.652892       0.412142      -1.068474       0.006737       0.030998      -0.003348       0.031898       0.002913      -0.001133      -0.000019      -0.052705      -0.015840      -0.023941      -0.005212       0.029153              9.115730       4.503400       0.125352      -0.242697       9.493261      -0.566920      13.350530           0.013519
          128              C       9.654049      22.158267      17.883962      -0.093462      29.816881 0.41579551E+03  0.97080236E+04                                 8.470835                            6.903322      -0.012566       1.973844                    0.999638      29.112385      84.566662       0.610362       0.429801      -1.051357       0.009177       0.009144       0.026681       0.029660      -0.004425      -0.002608       0.024034       0.040420       0.026356      -0.037311       0.013531       0.023780              9.310221       4.760104      -0.000657      -0.385615       9.612310      -1.282520      13.558248           0.013660
          129              C       9.645664      23.518273      17.927136      -0.024376      35.171845 0.42878021E+03  0.99689710E+04                                 9.305174                            6.865741       0.046310       2.025783                    0.999305      26.931686      75.087208       0.639027       0.412260      -1.075099       0.007732      -0.021295       0.037566       0.043869       0.002947      -0.005574       0.008359       0.003621       0.029949      -0.012854      -0.001557       0.014410             11.554177       5.075409       0.161806      -0.278269       9.689132      -1.828248      19.897989           0.022731
          130              C       9.601644       0.158308      19.184003      -0.073752      32.289025 0.41680706E+03  0.97673043E+04                                 9.050223                            6.979377      -0.184893       1.927175                    0.998750      29.198042      85.821654       0.596399       0.438258      -1.043062       0.015466      -0.030514       0.011629       0.036132       0.004329       0.003411       0.006917       0.039012      -0.220761      -0.074183       0.017276       0.056907             10.774342       5.114521       0.240226       0.004212       8.388067       0.306394      18.820438           0.011890
          131              C       9.672915       0.340601      16.660676       0.568559      23.099029 0.25703430E+03  0.53391968E+04                                 7.476436                            5.690019      -0.087737       2.028646                    0.999566      22.202430      61.502788       0.624243       0.472354      -1.023397       0.020806       0.004114      -0.056709       0.060545       0.009047       0.001618       0.016077       0.140291      -0.172093      -0.067420      -0.032034       0.099454              8.868803       4.363572       0.072759      -0.519029       7.827202      -1.478182      14.415634          -0.003304
          132              C       9.552383      12.559070      15.638872      -0.167835      39.020050 0.52830046E+03  0.12961077E+05                                 9.993058                            7.651308      -0.092816       1.954234                    0.998014      29.650716      85.357295       0.600792       0.415548      -1.071280       0.016886       0.046582       0.097731       0.109574       0.002893      -0.003739      -0.029443       0.066014      -0.156476      -0.066704       0.007235       0.059469             12.155211       5.610422      -0.421977      -0.396557      11.104310       1.551312      19.750900           0.010184
          133              C       9.527229      13.933467      15.720424      -0.066210      29.708442 0.40662324E+03  0.94480195E+04                                 8.463992                            6.829407       0.106918       2.018781                    0.999663      28.740596      83.485189       0.612847       0.430135      -1.050380       0.015660      -0.029618       0.022524       0.040371      -0.001987      -0.009002      -0.032867       0.053786      -0.032828      -0.050124       0.015367       0.034757              9.387343       4.613126      -0.229280       0.154676      10.048247       0.521668      13.500657          -0.001540
          134              C       9.559720      14.566698      16.938913      -0.083803      29.325781 0.38421047E+03  0.87454883E+04                                 8.190551                            6.498199       0.264180       2.067482                    0.999783      28.007743      78.858915       0.652895       0.412143      -1.068473       0.006734      -0.030997       0.003349       0.031896      -0.002911       0.001135      -0.000019      -0.052678      -0.015858      -0.023925      -0.005217       0.029143              9.115574       4.503340      -0.125353       0.242690       9.493138      -0.566864      13.350244           0.013303
          135              C       9.654049      13.820733      18.095038      -0.093442      29.816207 0.41578498E+03  0.97077114E+04                                 8.470715                            6.903243      -0.012588       1.973844                    0.999637      29.111884      84.564776       0.610364       0.429802      -1.051357       0.009175      -0.009142      -0.026680       0.029658       0.004427       0.002609       0.024031       0.040441       0.026327      -0.037315       0.013539       0.023776              9.310072       4.760053       0.000645       0.385616       9.612181      -1.282462      13.557982           0.013612
          136              C       9.645664      12.460727      18.051864      -0.024364      35.171320 0.42877412E+03  0.99687924E+04                                 9.305096                            6.865704       0.046273       2.025776                    0.999305      26.931417      75.086280       0.639027       0.412262      -1.075098       0.007733       0.021294      -0.037566       0.043868      -0.002951       0.005578       0.008363       0.003642       0.029927      -0.012863      -0.001544       0.014407             11.554050       5.075379      -0.161821       0.278302       9.689041      -1.828140      19.897730           0.022740
          137              C       9.601644      11.834692      16.794997      -0.073730      32.288310 0.41679689E+03  0.97670023E+04                                 9.050102                            6.979303      -0.184904       1.927178                    0.998750      29.197563      85.819847       0.596401       0.438259      -1.043061       0.015467       0.030515      -0.011629       0.036133      -0.004332      -0.003409       0.006918       0.039043      -0.220780      -0.074189       0.017264       0.056926             10.774168       5.114460      -0.240229      -0.004181       8.387987       0.306465      18.820056           0.011670
          138              C       9.672915      11.652399      19.318324       0.568565      23.098875 0.25703270E+03  0.53391541E+04                                 7.476413                            5.690008      -0.087731       2.028651                    0.999566      22.202274      61.502257       0.624243       0.472355      -1.023397       0.020820      -0.004114       0.056712       0.060553      -0.009047      -0.001610       0.016072       0.140297      -0.172096      -0.067417      -0.032040       0.099457              8.868766       4.363563      -0.072770       0.519080       7.827169      -1.478121      14.415567          -0.003290
          139              C       9.552383      20.340128      12.559070      -0.167844      39.020544 0.52830699E+03  0.12961287E+05                                 9.993159                            7.651368      -0.092850       1.954220                    0.998014      29.650963      85.358391       0.600788       0.415550      -1.071278       0.016888      -0.097733       0.046583       0.109576       0.003740       0.002896       0.029440       0.111239      -0.020779      -0.066699       0.007234       0.059465             12.155353       5.610469       0.396565      -0.421976      19.751185      -1.551317      11.104405           0.010230
          140              C       9.527229      20.258576      13.933467      -0.066213      29.708677 0.40662659E+03  0.94481210E+04                                 8.464037                            6.829434       0.106908       2.018774                    0.999663      28.740793      83.485991       0.612846       0.430135      -1.050380       0.015665      -0.022524      -0.029620       0.040374       0.009002      -0.001987       0.032870       0.043297      -0.064259      -0.050124       0.015373       0.034751              9.387395       4.613141      -0.154683      -0.229278      13.500748      -0.521645      10.048295          -0.001528
          141              C       9.559720      19.040087      14.566698      -0.083834      29.326638 0.38422360E+03  0.87458684E+04                                 8.190716                            6.498313       0.264194       2.067478                    0.999783      28.008319      78.861091       0.652888       0.412144      -1.068472       0.006738      -0.003349      -0.030999       0.031899      -0.001133      -0.002913       0.000019      -0.018429       0.086973      -0.023939      -0.005213       0.029152              9.115763       4.503415      -0.242700      -0.125351      13.350547       0.566904       9.493327           0.013474
          142              C       9.654049      17.883962      13.820733      -0.093465      29.816893 0.41579575E+03  0.97080342E+04                                 8.470854                            6.903337      -0.012577       1.973840                    0.999638      29.112378      84.566764       0.610359       0.429803      -1.051356       0.009177       0.026682      -0.009143       0.029660      -0.002607       0.004425      -0.024034       0.007035      -0.073811      -0.037312       0.013533       0.023779              9.310236       4.760112      -0.385618       0.000656      13.558244       1.282515       9.612351           0.013629
          143              C       9.645664      17.927136      12.460727      -0.024376      35.171697 0.42877833E+03  0.99689146E+04                                 9.305145                            6.865723       0.046314       2.025785                    0.999305      26.931621      75.086944       0.639028       0.412260      -1.075100       0.007731       0.037566       0.021294       0.043868      -0.005574      -0.002946      -0.008359      -0.013166      -0.020405      -0.012853      -0.001558       0.014411             11.554122       5.075391      -0.278276      -0.161807      19.897851       1.828229       9.689125           0.022712
          144              C       9.601644      19.184003      11.834692      -0.073757      32.289163 0.41680987E+03  0.97673864E+04                                 9.050255                            6.979409      -0.184910       1.927168                    0.998750      29.198110      85.821917       0.596397       0.438259      -1.043061       0.015464       0.011629       0.030515       0.036133       0.003410      -0.004328      -0.006916       0.129893       0.051856      -0.074185       0.017274       0.056911             10.774365       5.114538       0.004193      -0.240227      18.820466      -0.306425       8.388090           0.011811
          145              C       9.672915      16.660676      11.652399       0.568561      23.098832 0.25703167E+03  0.53391287E+04                                 7.476393                            5.689988      -0.087750       2.028644                    0.999566      22.202339      61.502468       0.624245       0.472354      -1.023397       0.020805      -0.056709      -0.004113       0.060545       0.001617      -0.009047      -0.016076       0.156186      -0.124388      -0.067417      -0.032034       0.099450              8.868741       4.363546      -0.519027      -0.072759      14.415501       1.478145       7.827174          -0.003328
          146              C       9.552383      15.638872      23.419930      -0.167906      39.022272 0.52833632E+03  0.12962175E+05                                 9.993362                            7.651519      -0.092763       1.954235                    0.998014      29.651980      85.361623       0.600790       0.415543      -1.071284       0.016890       0.097731      -0.046581       0.109574      -0.003742      -0.002894       0.029426       0.111182      -0.020736      -0.066668       0.007239       0.059430             12.155575       5.610572      -0.396565       0.421974      19.751545      -1.551280      11.104609           0.010206
          147              C       9.527229      15.720424      22.045533      -0.066195      29.708279 0.40662013E+03  0.94479322E+04                                 8.463959                            6.829379       0.106921       2.018780                    0.999663      28.740579      83.485166       0.612849       0.430135      -1.050380       0.015661       0.022534       0.029617       0.040376      -0.009007       0.001989       0.032878       0.043304      -0.064257      -0.050133       0.015376       0.034757              9.387293       4.613108       0.154681       0.229275      13.500552      -0.521570      10.048220          -0.001478
          148              C       9.559720      16.938913      21.412302      -0.083826      29.326522 0.38422199E+03  0.87458170E+04                                 8.190667                            6.498281       0.264208       2.067483                    0.999783      28.008288      78.860771       0.652893       0.412141      -1.068474       0.006733       0.003342       0.031001       0.031900       0.001135       0.002914       0.000017      -0.018440       0.086993      -0.023948      -0.005210       0.029158              9.115696       4.503391       0.242699       0.125351      13.350401       0.566926       9.493297           0.013514
          149              C       9.654049      18.095038      22.158267      -0.093490      29.817608 0.41580817E+03  0.97083887E+04                                 8.470932                            6.903398      -0.012547       1.973842                    0.999638      29.112943      84.568459       0.610363       0.429798      -1.051360       0.009175      -0.026681       0.009147       0.029660       0.002610      -0.004424      -0.024038       0.007004      -0.073786      -0.037307       0.013519       0.023787              9.310315       4.760152       0.385621      -0.000659      13.558317       1.282532       9.612477           0.013645
          150              C       9.645664      18.051864      23.518273      -0.024364      35.171985 0.42878113E+03  0.99690044E+04                                 9.305211                            6.865759       0.046253       2.025764                    0.999305      26.931757      75.087619       0.639024       0.412261      -1.075098       0.007732      -0.037575      -0.021297       0.043877       0.005575       0.002948      -0.008358      -0.013158      -0.020420      -0.012856      -0.001553       0.014409             11.554193       5.075415       0.278285       0.161807      19.897946       1.828253       9.689220           0.022750
          151              C       9.601644      16.794997       0.158308      -0.073772      32.289889 0.41682129E+03  0.97677239E+04                                 9.050343                            6.979468      -0.184879       1.927168                    0.998750      29.198754      85.824198       0.596399       0.438254      -1.043064       0.015467      -0.011624      -0.030522       0.036137      -0.003410       0.004330      -0.006921       0.129865       0.051904      -0.074179       0.017290       0.056890             10.774448       5.114577      -0.004180       0.240229      18.820562      -0.306407       8.388205           0.011847
          152              C       9.672915      19.318324       0.340601       0.568567      23.099227 0.25703647E+03  0.53392582E+04                                 7.476478                            5.690042      -0.087727       2.028645                    0.999566      22.202668      61.503724       0.624241       0.472354      -1.023397       0.020807       0.056711       0.004120       0.060548      -0.001620       0.009048      -0.016079       0.156215      -0.124404      -0.067430      -0.032038       0.099468              8.868837       4.363588       0.519038       0.072761      14.415650       1.478175       7.827273          -0.003284
          153              C       4.311883      11.426930       3.645872      -0.167843      39.020743 0.52831073E+03  0.12961391E+05                                 9.993161                            7.651373      -0.092881       1.954206                    0.998014      29.651075      85.358523       0.600791       0.415547      -1.071281       0.016888      -0.046588       0.097730       0.109576      -0.002892      -0.003727       0.029445       0.066022      -0.156485      -0.066708       0.007235       0.059472             12.155372       5.610482       0.421996      -0.396606      11.104434      -1.551424      19.751199           0.009972
          154              C       4.286729      10.052533       3.727424      -0.066198      29.707546 0.40661143E+03  0.94476480E+04                                 8.463756                            6.829258       0.107061       2.018833                    0.999664      28.739884      83.481867       0.612863       0.430129      -1.050387       0.015668       0.029615       0.022525       0.040372       0.001985      -0.009000       0.032873       0.053784      -0.032822      -0.050128       0.015374       0.034754              9.387053       4.613021       0.229275       0.154670      10.048076      -0.521732      13.500063          -0.001690
          155              C       4.319220       9.419302       4.945913      -0.083800      29.325658 0.38420899E+03  0.87454405E+04                                 8.190505                            6.498172       0.264201       2.067488                    0.999783      28.007706      78.858576       0.652899       0.412141      -1.068475       0.006744       0.030997       0.003341       0.031897       0.002909       0.001129       0.000023      -0.052683      -0.015859      -0.023926      -0.005218       0.029145              9.115510       4.503315       0.125352       0.242687       9.493224       0.566886      13.349992           0.013483
          156              C       4.413549      10.165267       6.102038      -0.093476      29.817183 0.41580201E+03  0.97082079E+04                                 8.470858                            6.903353      -0.012555       1.973841                    0.999638      29.112683      84.567517       0.610364       0.429798      -1.051359       0.009178       0.009146      -0.026682       0.029662      -0.004427       0.002611      -0.024035       0.040408       0.026371      -0.037309       0.013523       0.023786              9.310222       4.760115      -0.000660       0.385609       9.612434       1.282457      13.558116           0.013552
          157              C       4.405164      11.525273       6.058864      -0.024396      35.172393 0.42878807E+03  0.99692005E+04                                 9.305256                            6.865795       0.046317       2.025780                    0.999305      26.931999      75.088288       0.639026       0.412259      -1.075100       0.007733      -0.021296      -0.037570       0.043873       0.002945       0.005575      -0.008358       0.003614       0.029959      -0.012852      -0.001561       0.014413             11.554260       5.075440       0.161803       0.278266       9.689258       1.828126      19.898082           0.022682
          158              C       4.361144      12.151308       4.801997      -0.073750      32.289251 0.41681123E+03  0.97674384E+04                                 9.050275                            6.979416      -0.184895       1.927171                    0.998750      29.198333      85.823011       0.596396       0.438258      -1.043060       0.015475      -0.030516      -0.011626       0.036137       0.004321      -0.003424      -0.006918       0.039023      -0.220764      -0.074185       0.017273       0.056911             10.774390       5.114540       0.240225      -0.004218       8.388167      -0.306549      18.820464           0.011687
          159              C       4.432415      12.333601       7.325324       0.568556      23.099062 0.25703479E+03  0.53392141E+04                                 7.476453                            5.690031      -0.087759       2.028638                    0.999566      22.202530      61.503275       0.624241       0.472355      -1.023396       0.020806       0.004116       0.056711       0.060548       0.009046      -0.001618      -0.016080       0.140290      -0.172096      -0.067423      -0.032031       0.099454              8.868806       4.363576       0.072756       0.519027       7.827219       1.478121      14.415622          -0.003338
          160              C       4.311883       0.566070       8.347128      -0.167840      39.020416 0.52830530E+03  0.12961236E+05                                 9.993143                            7.651360      -0.092851       1.954221                    0.998014      29.650904      85.358210       0.600788       0.415550      -1.071278       0.016889       0.046582      -0.097733       0.109576       0.002896       0.003740       0.029442       0.066012      -0.156470      -0.066701       0.007234       0.059467             12.155321       5.610460      -0.421975       0.396569      11.104393      -1.551248      19.751110           0.010253
          161              C       4.286729       1.940467       8.265576      -0.066218      29.708704 0.40662776E+03  0.94481525E+04                                 8.464035                            6.829440       0.106915       2.018776                    0.999663      28.740816      83.486002       0.612847       0.430135      -1.050380       0.015666      -0.029619      -0.022523       0.040373      -0.001987       0.009002       0.032870       0.053776      -0.032817      -0.050123       0.015372       0.034751              9.387385       4.613142      -0.229278      -0.154682      10.048312      -0.521608      13.500699          -0.001511
          162              C       4.319220       2.573698       7.047087      -0.083821      29.325995 0.38421425E+03  0.87455933E+04                                 8.190583                            6.498227       0.264229       2.067495                    0.999783      28.007880      78.859310       0.652894       0.412143      -1.068474       0.006741      -0.030996      -0.003354       0.031898      -0.002912      -0.001135       0.000016      -0.052692      -0.015840      -0.023935      -0.005211       0.029147              9.115605       4.503353      -0.125348      -0.242693       9.493177       0.566891      13.350286           0.013532
          163              C       4.413549       1.827733       5.890962      -0.093449      29.816137 0.41578401E+03  0.97076829E+04                                 8.470711                            6.903242      -0.012538       1.973862                    0.999638      29.111787      84.564463       0.610364       0.429803      -1.051357       0.009178      -0.009139       0.026682       0.029659       0.004426      -0.002605      -0.024034       0.040429       0.026336      -0.037314       0.013537       0.023776              9.310063       4.760042       0.000659      -0.385606       9.612208       1.282479      13.557940           0.013697
          164              C       4.405164       0.467727       5.934136      -0.024377      35.171589 0.42877774E+03  0.99688955E+04                                 9.305123                            6.865718       0.046333       2.025791                    0.999305      26.931575      75.086740       0.639029       0.412260      -1.075100       0.007732       0.021293       0.037562       0.043865      -0.002945      -0.005573      -0.008359       0.003612       0.029959      -0.012851      -0.001562       0.014413             11.554084       5.075382      -0.161804      -0.278270       9.689107       1.828246      19.897762           0.022740
          165              C       4.361144      23.827692       7.191003      -0.073754      32.289047 0.41680830E+03  0.97673440E+04                                 9.050246                            6.979403      -0.184903       1.927172                    0.998750      29.198035      85.821776       0.596396       0.438260      -1.043060       0.015465       0.030515       0.011631       0.036133      -0.004328       0.003411      -0.006914       0.039023      -0.220771      -0.074186       0.017273       0.056913             10.774349       5.114532      -0.240224       0.004196       8.388086      -0.306378      18.820430           0.011853
          166              C       4.432415      23.645399       4.667676       0.568549      23.098777 0.25703107E+03  0.53391123E+04                                 7.476378                            5.689979      -0.087720       2.028655                    0.999566      22.202298      61.502299       0.624246       0.472353      -1.023398       0.020805      -0.004112      -0.056706       0.060542      -0.009046       0.001617      -0.016075       0.140275      -0.172073      -0.067412      -0.032031       0.099442              8.868718       4.363537      -0.072755      -0.519022       7.827165       1.478132      14.415451          -0.003293
          167              C       4.311883       8.347128      11.426930      -0.167844      39.020680 0.52830910E+03  0.12961346E+05                                 9.993159                            7.651365      -0.092826       1.954227                    0.998014      29.651037      85.358494       0.600791       0.415548      -1.071280       0.016889      -0.097731      -0.046583       0.109574       0.003740      -0.002896      -0.029440       0.111229      -0.020767      -0.066696       0.007238       0.059458             12.155375       5.610472       0.396572       0.421976      19.751279       1.551280      11.104374           0.010250
          168              C       4.286729       8.265576      10.052533      -0.066212      29.708736 0.40662791E+03  0.94481598E+04                                 8.464056                            6.829451       0.106903       2.018772                    0.999663      28.740814      83.486100       0.612845       0.430136      -1.050379       0.015666      -0.022524       0.029618       0.040373       0.009002       0.001987      -0.032870       0.043297      -0.064254      -0.050123       0.015372       0.034751              9.387424       4.613155      -0.154683       0.229278      13.500827       0.521627      10.048291          -0.001505
          169              C       4.319220       7.047087       9.419302      -0.083828      29.326424 0.38422038E+03  0.87457695E+04                                 8.190653                            6.498269       0.264220       2.067489                    0.999783      28.008183      78.860378       0.652893       0.412141      -1.068475       0.006739      -0.003348       0.030997       0.031898      -0.001134       0.002913      -0.000019      -0.018435       0.086980      -0.023943      -0.005211       0.029154              9.115701       4.503387      -0.242698       0.125349      13.350492      -0.566904       9.493223           0.013524
          170              C       4.413549       5.890962      10.165267      -0.093464      29.816923 0.41579649E+03  0.97080521E+04                                 8.470844                            6.903330      -0.012564       1.973844                    0.999638      29.112418      84.566784       0.610361       0.429801      -1.051357       0.009178       0.026681       0.009143       0.029660      -0.002608      -0.004425       0.024034       0.007029      -0.073800      -0.037309       0.013529       0.023780              9.310231       4.760110      -0.385617      -0.000659      13.558268      -1.282499       9.612315           0.013668
          171              C       4.405164       5.934136      11.525273      -0.024379      35.171987 0.42878208E+03  0.99690269E+04                                 9.305203                            6.865759       0.046306       2.025780                    0.999305      26.931753      75.087481       0.639025       0.412261      -1.075099       0.007733       0.037567      -0.021295       0.043870      -0.005574       0.002946       0.008359      -0.013164      -0.020406      -0.012854      -0.001557       0.014410             11.554223       5.075422      -0.278278       0.161806      19.898091      -1.828229       9.689157           0.022724
          172              C       4.361144       7.191003      12.151308      -0.073752      32.289063 0.41680790E+03  0.97673283E+04                                 9.050212                            6.979369      -0.184885       1.927177                    0.998750      29.198117      85.821878       0.596401       0.438256      -1.043063       0.015465       0.011628      -0.030515       0.036132       0.003409       0.004328       0.006918       0.129880       0.051869      -0.074181       0.017279       0.056902             10.774335       5.114513       0.004195       0.240224      18.820423       0.306422       8.388070           0.011861
          173              C       4.432415       4.667676      12.333601       0.568561      23.098964 0.25703328E+03  0.53391721E+04                                 7.476422                            5.690006      -0.087733       2.028647                    0.999566      22.202446      61.502882       0.624244       0.472354      -1.023397       0.020807      -0.056709       0.004115       0.060546       0.001618       0.009047       0.016077       0.156194      -0.124392      -0.067420      -0.032035       0.099455              8.868789       4.363564      -0.519031       0.072759      14.415622      -1.478153       7.827183          -0.003309
          174              C       4.311883       3.645872       0.566070      -0.167901      39.022852 0.52834434E+03  0.12962445E+05                                 9.993519                            7.651626      -0.092912       1.954186                    0.998014      29.652227      85.363088       0.600779       0.415548      -1.071278       0.016868       0.097795       0.046622       0.109645      -0.003732       0.002902      -0.029433       0.111384      -0.020816      -0.066749       0.007206       0.059543             12.155843       5.610689      -0.396596      -0.422010      19.751994       1.552188      11.104845           0.008781
          175              C       4.286729       3.727424       1.940467      -0.066235      29.711085 0.40666295E+03  0.94492207E+04                                 8.464557                            6.829786       0.106702       2.018679                    0.999664      28.742628      83.493701       0.612821       0.430141      -1.050371       0.015696       0.022536      -0.029649       0.040414      -0.009010      -0.001982      -0.032888       0.043252      -0.064221      -0.050128       0.015395       0.034734              9.388044       4.613394       0.154691      -0.229291      13.501905       0.522034      10.048834           0.001093
          176              C       4.319220       4.945913       2.573698      -0.083941      29.330713 0.38428657E+03  0.87476876E+04                                 8.191458                            6.498823       0.264049       2.067388                    0.999783      28.011137      78.871578       0.652864       0.412141      -1.068471       0.006686       0.003328      -0.031012       0.031899       0.001037      -0.002864      -0.000007      -0.018382       0.087095      -0.023920      -0.005267       0.029187              9.116668       4.503776       0.242731      -0.125358      13.352178      -0.566771       9.494050           0.001777
          177              C       4.413549       6.102038       1.827733      -0.093253      29.813705 0.41573664E+03  0.97063594E+04                                 8.470472                            6.903008      -0.012770       1.973805                    0.999637      29.110264      84.560769       0.610349       0.429823      -1.051338       0.009262      -0.026644      -0.009246       0.029684       0.002651       0.004337       0.023974       0.007045      -0.073808      -0.037253       0.013519       0.023735              9.309872       4.759911       0.385630       0.000649      13.558081      -1.282320       9.611624           0.004194
          178              C       4.405164       6.058864       0.467727      -0.024682      35.172440 0.42879606E+03  0.99693834E+04                                 9.305124                            6.865800       0.046102       2.025725                    0.999304      26.932293      75.087887       0.639037       0.412252      -1.075110       0.007650      -0.037777       0.021407       0.044089       0.005490      -0.002832       0.008578      -0.012726      -0.020270      -0.012848      -0.001492       0.014340             11.554039       5.075453       0.278267      -0.161816      19.897891      -1.828029       9.688772          -0.020180
          179              C       4.361144       4.801997      23.827692      -0.073749      32.287100 0.41678252E+03  0.97664750E+04                                 9.049693                            6.979106      -0.184332       1.927356                    0.998753      29.196154      85.811819       0.596426       0.438249      -1.043078       0.015496      -0.011557       0.030507       0.036116      -0.003489      -0.004286       0.006821       0.129717       0.051905      -0.074096       0.017284       0.056811             10.773608       5.114331      -0.004187      -0.240212      18.819179       0.306634       8.387315           0.009297
          180              C       4.432415       7.325324      23.645399       0.568307      23.099246 0.25704404E+03  0.53392816E+04                                 7.475684                            5.689580      -0.086188       2.029141                    0.999568      22.201664      61.493664       0.624377       0.472263      -1.023479       0.020776       0.056797      -0.004173       0.060622      -0.001644      -0.009043       0.016180       0.156102      -0.124094      -0.067487      -0.031874       0.099361              8.867845       4.363208       0.518959      -0.072749      14.414027      -1.478040       7.826299           0.003431
          181              C       0.928617       0.566070       3.645872      -0.167835      39.020039 0.52829924E+03  0.12961039E+05                                 9.993058                            7.651299      -0.092817       1.954234                    0.998014      29.650681      85.357169       0.600793       0.415548      -1.071280      -0.016885       0.046583       0.097731       0.109574      -0.002893       0.003737      -0.029444       0.066017      -0.156474      -0.066704       0.007235       0.059469             12.155230       5.610419       0.421975       0.396563      11.104307       1.551294      19.750964           0.010289
          182              C       0.953771       1.940467       3.727424      -0.066198      29.707973 0.40661567E+03  0.94477982E+04                                 8.463912                            6.829350       0.106893       2.018779                    0.999663      28.740260      83.483973       0.612849       0.430136      -1.050380      -0.015658      -0.029615       0.022523       0.040367       0.001986       0.009003      -0.032866       0.053786      -0.032844      -0.050123       0.015364       0.034759              9.387247       4.613085       0.229278      -0.154681      10.048175       0.521653      13.500482          -0.001482
          183              C       0.921280       2.573698       4.945913      -0.083810      29.325598 0.38420776E+03  0.87454065E+04                                 8.190509                            6.498170       0.264248       2.067506                    0.999783      28.007608      78.858300       0.652897       0.412142      -1.068474      -0.006734      -0.030994       0.003346       0.031893       0.002913      -0.001136      -0.000024      -0.052681      -0.015853      -0.023928      -0.005216       0.029143              9.115522       4.503315       0.125350      -0.242695       9.493109      -0.566867      13.350142           0.013533
          184              C       0.826951       1.827733       6.102038      -0.093458      29.816582 0.41579114E+03  0.97078900E+04                                 8.470766                            6.903278      -0.012556       1.973848                    0.999638      29.112185      84.565767       0.610365       0.429800      -1.051358      -0.009178      -0.009142      -0.026681       0.029659      -0.004426      -0.002608       0.024032       0.040426       0.026345      -0.037311       0.013533       0.023778              9.310124       4.760068      -0.000659      -0.385612       9.612269      -1.282445      13.558037           0.013698
          185              C       0.835336       0.467727       6.058864      -0.024384      35.171891 0.42878129E+03  0.99690006E+04                                 9.305177                            6.865747       0.046321       2.025786                    0.999305      26.931716      75.087272       0.639027       0.412260      -1.075100      -0.007733       0.021294      -0.037565       0.043867       0.002946      -0.005575       0.008359       0.003616       0.029954      -0.012853      -0.001559       0.014412             11.554160       5.075405       0.161804      -0.278272       9.689149      -1.828158      19.897927           0.022709
          186              C       0.879356      23.827692       4.801997      -0.073749      32.289039 0.41680751E+03  0.97673235E+04                                 9.050241                            6.979391      -0.184911       1.927169                    0.998750      29.198053      85.821894       0.596397       0.438259      -1.043060      -0.015465       0.030515      -0.011630       0.036133       0.004329       0.003411       0.006915       0.039023      -0.220766      -0.074184       0.017272       0.056913             10.774356       5.114526       0.240226       0.004197       8.388104       0.306470      18.820438           0.011866
          187              C       0.808085      23.645399       7.325324       0.568560      23.098806 0.25703142E+03  0.53391247E+04                                 7.476396                            5.689992      -0.087748       2.028645                    0.999566      22.202348      61.502588       0.624243       0.472355      -1.023396      -0.020806      -0.004113       0.056708       0.060545       0.009046       0.001617       0.016076       0.140285      -0.172083      -0.067416      -0.032033       0.099449              8.868738       4.363547       0.072756      -0.519025       7.827166      -1.478107      14.415502          -0.003308
          188              C       0.928617      11.426930       8.347128      -0.167840      39.020498 0.52830632E+03  0.12961264E+05                                 9.993139                            7.651353      -0.092834       1.954226                    0.998014      29.650950      85.358267       0.600790       0.415549      -1.071279      -0.016887      -0.046583      -0.097733       0.109576       0.002896      -0.003739      -0.029441       0.066010      -0.156471      -0.066701       0.007235       0.059466             12.155315       5.610457      -0.421976      -0.396568      11.104405       1.551223      19.751084           0.010247
          189              C       0.953771      10.052533       8.265576      -0.066222      29.708907 0.40663114E+03  0.94482529E+04                                 8.464079                            6.829474       0.106904       2.018771                    0.999663      28.740945      83.486535       0.612844       0.430135      -1.050380      -0.015665       0.029619      -0.022524       0.040373      -0.001987      -0.009002      -0.032869       0.053774      -0.032815      -0.050122       0.015372       0.034749              9.387437       4.613165      -0.229280       0.154683      10.048385       0.521612      13.500760          -0.001522
          190              C       0.921280       9.419302       7.047087      -0.083814      29.326002 0.38421378E+03  0.87455789E+04                                 8.190571                            6.498211       0.264217       2.067491                    0.999783      28.007909      78.859346       0.652897       0.412141      -1.068475      -0.006738       0.030996      -0.003349       0.031897      -0.002913       0.001135      -0.000016      -0.052693      -0.015850      -0.023934      -0.005215       0.029149              9.115595       4.503344      -0.125348       0.242695       9.493204      -0.566907      13.350236           0.013520
          191              C       0.826951      10.165267       5.890962      -0.093447      29.816344 0.41578657E+03  0.97077571E+04                                 8.470731                            6.903249      -0.012564       1.973850                    0.999638      29.111991      84.565107       0.610365       0.429801      -1.051358      -0.009178       0.009144       0.026679       0.029658       0.004426       0.002607       0.024031       0.040422       0.026347      -0.037309       0.013532       0.023777              9.310092       4.760050       0.000661       0.385612       9.612262      -1.282510      13.557963           0.013701
          192              C       0.835336      11.525273       5.934136      -0.024391      35.172075 0.42878345E+03  0.99690639E+04                                 9.305206                            6.865762       0.046299       2.025779                    0.999305      26.931798      75.087561       0.639027       0.412260      -1.075100      -0.007727      -0.021298       0.037572       0.043875      -0.002942       0.005569       0.008368       0.003629       0.029930      -0.012854      -0.001555       0.014409             11.554206       5.075421      -0.161804       0.278275       9.689211      -1.828298      19.897987           0.022679
          193              C       0.879356      12.151308       7.191003      -0.073742      32.289035 0.41680765E+03  0.97673272E+04                                 9.050238                            6.979392      -0.184917       1.927167                    0.998750      29.198078      85.821955       0.596397       0.438259      -1.043060      -0.015465      -0.030515       0.011628       0.036132      -0.004328      -0.003410       0.006917       0.039023      -0.220760      -0.074183       0.017271       0.056912             10.774338       5.114524      -0.240226      -0.004196       8.388103       0.306367      18.820387           0.011842
          194              C       0.808085      12.333601       4.667676       0.568559      23.099193 0.25703631E+03  0.53392526E+04                                 7.476467                            5.690038      -0.087736       2.028642                    0.999566      22.202648      61.503604       0.624242       0.472353      -1.023397      -0.020802       0.004118      -0.056710       0.060545      -0.009047      -0.001622       0.016085       0.140302      -0.172120      -0.067433      -0.032031       0.099464              8.868833       4.363587      -0.072757       0.519030       7.827258      -1.478187      14.415654          -0.003303
          195              C       0.928617       3.645872      11.426930      -0.167843      39.020662 0.52830866E+03  0.12961335E+05                                 9.993160                            7.651364      -0.092831       1.954226                    0.998014      29.651035      85.358534       0.600790       0.415548      -1.071280      -0.016889       0.097731      -0.046583       0.109574       0.003740       0.002896       0.029440       0.111229      -0.020767      -0.066696       0.007238       0.059458             12.155376       5.610473       0.396569      -0.421973      19.751281      -1.551302      11.104373           0.010245
          196              C       0.953771       3.727424      10.052533      -0.066213      29.708774 0.40662847E+03  0.94481775E+04                                 8.464065                            6.829458       0.106901       2.018771                    0.999663      28.740846      83.486256       0.612844       0.430136      -1.050379      -0.015666       0.022524       0.029619       0.040374       0.009002      -0.001987       0.032870       0.043296      -0.064257      -0.050124       0.015372       0.034751              9.387434       4.613159      -0.154684      -0.229277      13.500840      -0.521629      10.048303          -0.001511
          197              C       0.921280       4.945913       9.419302      -0.083830      29.326522 0.38422196E+03  0.87458151E+04                                 8.190670                            6.498282       0.264220       2.067487                    0.999783      28.008255      78.860641       0.652893       0.412141      -1.068475      -0.006738       0.003348       0.030998       0.031898      -0.001133      -0.002913       0.000018      -0.018436       0.086984      -0.023944      -0.005211       0.029155              9.115719       4.503396      -0.242699      -0.125348      13.350522       0.566906       9.493241           0.013521
          198              C       0.826951       6.102038      10.165267      -0.093464      29.816936 0.41579670E+03  0.97080583E+04                                 8.470843                            6.903330      -0.012562       1.973845                    0.999638      29.112437      84.566839       0.610362       0.429801      -1.051357      -0.009177      -0.026681       0.009144       0.029660      -0.002608       0.004425      -0.024035       0.007027      -0.073799      -0.037309       0.013528       0.023781              9.310231       4.760109      -0.385617       0.000659      13.558277       1.282498       9.612307           0.013671
          199              C       0.835336       6.058864      11.525273      -0.024377      35.172019 0.42878225E+03  0.99690330E+04                                 9.305209                            6.865761       0.046296       2.025777                    0.999305      26.931771      75.087567       0.639025       0.412261      -1.075099      -0.007733      -0.037568      -0.021295       0.043871      -0.005574      -0.002947      -0.008359      -0.013162      -0.020409      -0.012854      -0.001556       0.014410             11.554237       5.075428      -0.278279      -0.161805      19.898138       1.828227       9.689146           0.022725
          200              C       0.879356       4.801997      12.151308      -0.073757      32.289380 0.41681269E+03  0.97674684E+04                                 9.050279                            6.979418      -0.184893       1.927172                    0.998750      29.198272      85.822448       0.596398       0.438257      -1.043062      -0.015466      -0.011628      -0.030515       0.036133       0.003410      -0.004328      -0.006919       0.129881       0.051867      -0.074182       0.017278       0.056903             10.774423       5.114554       0.004195      -0.240226      18.820619      -0.306436       8.388097           0.011853
          201              C       0.808085       7.325324      12.333601       0.568561      23.099163 0.25703584E+03  0.53392380E+04                                 7.476464                            5.690035      -0.087739       2.028643                    0.999566      22.202534      61.503170       0.624242       0.472354      -1.023397      -0.020807       0.056709       0.004116       0.060546       0.001619      -0.009047      -0.016077       0.156198      -0.124395      -0.067422      -0.032036       0.099458              8.868848       4.363588      -0.519035      -0.072760      14.415747       1.478165       7.827207          -0.003307
          202              C       0.928617       8.347128       0.566070      -0.167882      39.021531 0.52832665E+03  0.12961868E+05                                 9.993282                            7.651486      -0.092857       1.954214                    0.998013      29.651404      85.359517       0.600787       0.415547      -1.071282      -0.016837      -0.097709       0.046548       0.109532      -0.003732      -0.002892       0.029430       0.111153      -0.020694      -0.066663       0.007256       0.059407             12.155543       5.610566      -0.396607       0.422032      19.751451      -1.552061      11.104614           0.008496
          203              C       0.953771       8.265576       1.940467      -0.066251      29.709114 0.40663228E+03  0.94482670E+04                                 8.464049                            6.829428       0.107041       2.018811                    0.999663      28.741042      83.486215       0.612855       0.430128      -1.050386      -0.015640      -0.022534      -0.029599       0.040354      -0.008991       0.001968       0.032863       0.043269      -0.064292      -0.050111       0.015367       0.034743              9.387459       4.613152       0.154672       0.229293      13.500972      -0.521905      10.048252          -0.001505
          204              C       0.921280       7.047087       2.573698      -0.083682      29.324058 0.38417679E+03  0.87445453E+04                                 8.190319                            6.497966       0.264021       2.067445                    0.999783      28.006478      78.855005       0.652897       0.412150      -1.068467      -0.006739      -0.003335      -0.031007       0.031906       0.001137       0.002909       0.000014      -0.018334       0.086905      -0.023881      -0.005248       0.029129              9.115381       4.503209       0.242680       0.125360      13.350100       0.566773       9.492833           0.013240
          205              C       0.826951       5.890962       1.827733      -0.093592      29.820135 0.41585353E+03  0.97097145E+04                                 8.471388                            6.903761      -0.012565       1.973814                    0.999638      29.114690      84.574752       0.610348       0.429796      -1.051361      -0.009169       0.026688      -0.009147       0.029665       0.002613      -0.004441      -0.024036       0.006912      -0.073721      -0.037282       0.013476       0.023806              9.310881       4.760412       0.385630      -0.000636      13.559454       1.282634       9.612776           0.012219
          206              C       0.835336       5.934136       0.467727      -0.024369      35.169262 0.42875158E+03  0.99680882E+04                                 9.304591                            6.865429       0.046451       2.025836                    0.999305      26.930704      75.082408       0.639056       0.412250      -1.075111      -0.007672       0.037585       0.021291       0.043872       0.005564       0.002905      -0.008358      -0.013187      -0.020384      -0.012817      -0.001602       0.014419             11.553326       5.075154       0.278228       0.161818      19.896398       1.827932       9.688425           0.023049
          207              C       0.879356       7.191003      23.827692      -0.073627      32.283029 0.41671850E+03  0.97645974E+04                                 9.048976                            6.978567      -0.184486       1.927348                    0.998751      29.193724      85.802949       0.596449       0.438249      -1.043079      -0.015411       0.011613       0.030513       0.036103      -0.003457       0.004287      -0.006904       0.129885       0.051842      -0.074179       0.017277       0.056903             10.772736       5.113896      -0.004205       0.240204      18.817444      -0.306647       8.386869           0.010721
          208              C       0.808085       4.667676      23.645399       0.568541      23.098853 0.25703633E+03  0.53391951E+04                                 7.476224                            5.689936      -0.087422       2.028750                    0.999566      22.201648      61.498319       0.624271       0.472337      -1.023417      -0.020770      -0.056700      -0.004114       0.060525      -0.001593       0.009013      -0.016126       0.156192      -0.124354      -0.067465      -0.031978       0.099443              8.868493       4.363467       0.518992       0.072769      14.415050       1.478154       7.826963          -0.003200
          209              O       5.024591      10.745728      21.947190      -0.640344      36.679768 0.52439670E+03  0.12467261E+05                                 8.731749                            6.964665       0.387842       2.177200                    0.997707      27.590863      70.989242       0.742717       0.346874      -1.154408      -0.031756      -0.042092      -0.048336       0.071530      -0.014702      -0.006860       0.020023       0.031919      -0.098901      -0.042324       0.001402       0.040922             10.811945      13.044597       5.770408      -4.175861      10.026802      -3.506936       9.364437           0.148566
          210              O       7.467713      10.961602      22.086309      -0.676379      35.117824 0.57131923E+03  0.13907795E+05                                 8.434542                            7.315800       0.364295       2.151342                    0.998167      28.611448      75.032407       0.716227       0.351298      -1.148205       0.008652      -0.094000       0.015910       0.095729       0.000805       0.017673       0.028764      -0.016936      -0.098994      -0.049378       0.010544       0.038834              9.453108      15.754084      -1.610042       0.581877       6.532877      -0.746100       6.072362           0.135618
          211              O       6.016094      12.810923      22.959399      -0.721114      41.852846 0.69391096E+03  0.17785811E+05                                 9.566290                            8.185206      -0.060866       2.005879                    0.996366      29.878459      81.181585       0.660008       0.362065      -1.136207      -0.034258       0.033859       0.016053       0.050772      -0.016577       0.008571      -0.007868       0.034643      -0.081936      -0.029927      -0.009489       0.039416             10.375233       6.905472       0.684971      -0.710062      10.881190       4.285975      13.339036           0.100842
          212              O       6.130337      10.429113      16.720641      -0.318384      18.951479 0.27962336E+03  0.56940916E+04                                 5.430471                            5.036484       1.028500       2.434112                    0.999612      23.512180      56.414955       0.884183       0.340183      -1.157344      -0.011518       0.024958       0.003864       0.027758      -0.005641       0.014040      -0.010495      -0.015248       0.091862      -0.026909      -0.010154       0.037063              5.467362       3.915637       0.168048       0.081503       7.491473       0.467533       4.994975           0.358771
          213              O       5.911284      12.290426      15.607690      -0.520925      32.953721 0.45257846E+03  0.10423266E+05                                 8.161802                            6.530022       0.426213       2.205163                    0.997182      26.492411      68.202916       0.752713       0.353319      -1.143326      -0.030098       0.002620       0.039460       0.049698      -0.002501       0.004918      -0.046973       0.038932       0.055059      -0.057671       0.009495       0.048176              9.736130       5.339436      -0.102442       0.446094       6.075659      -0.937190      17.793294           0.078540
          214              O       5.024591       1.247272      14.031810      -0.639489      36.670385 0.52423902E+03  0.12462661E+05                                 8.730676                            6.963921       0.386085       2.176625                    0.997717      27.585577      70.974828       0.742703       0.346904      -1.154375      -0.031518       0.041745       0.048350       0.071231       0.015189       0.006509       0.019593       0.032010      -0.099384      -0.042125       0.000929       0.041196             10.810526      13.042964      -5.769515       4.175136      10.025490      -3.506358       9.363125           0.153880
          215              O       7.467713       1.031398      13.892691      -0.677019      35.133873 0.57163455E+03  0.13917397E+05                                 8.436892                            7.317639       0.364586       2.151333                    0.998165      28.619312      75.058338       0.716163       0.351281      -1.148219       0.008807       0.093982      -0.015942       0.095731      -0.000653      -0.017650       0.028659      -0.016586      -0.098491      -0.049219       0.010697       0.038522              9.455910      15.759318       1.610491      -0.582057       6.534520      -0.746364       6.073890           0.135463
          216              O       6.016094      23.168077      13.019601      -0.721088      41.849425 0.69384798E+03  0.17783758E+05                                 9.565708                            8.184788      -0.060846       2.005905                    0.996365      29.877218      81.176677       0.660032       0.362061      -1.136213      -0.034099      -0.033918      -0.016112       0.050723       0.016333      -0.008344      -0.007899       0.034546      -0.081979      -0.029930      -0.009228       0.039158             10.374542       6.905110      -0.684803       0.710142      10.880579       4.285587      13.337937           0.102508
          217              O       6.130337       1.563887      19.258359      -0.318442      18.952302 0.27963949E+03  0.56945017E+04                                 5.430610                            5.036618       1.028505       2.434102                    0.999612      23.512812      56.416860       0.884175       0.340182      -1.157345      -0.011511      -0.024947      -0.003835       0.027741       0.005640      -0.014040      -0.010482      -0.015243       0.091751      -0.026891      -0.010136       0.037027              5.467491       3.915722      -0.168056      -0.081506       7.491611       0.467490       4.995140           0.358662
          218              O       5.911284      23.688574      20.371310      -0.520946      32.954379 0.45258826E+03  0.10423551E+05                                 8.161919                            6.530096       0.426201       2.205156                    0.997181      26.492662      68.203814       0.752708       0.353319      -1.143326      -0.030097      -0.002600      -0.039447       0.049685       0.002499      -0.004915      -0.046978       0.038952       0.055073      -0.057682       0.009503       0.048179              9.736293       5.339506       0.102446      -0.446119       6.075735      -0.937322      17.793638           0.078434
          219              O       5.024591      14.031810      10.745728      -0.639491      36.670299 0.52423775E+03  0.12462625E+05                                 8.730665                            6.963915       0.386064       2.176617                    0.997717      27.585563      70.974791       0.742703       0.346904      -1.154374      -0.031518       0.048348      -0.041742       0.071227       0.006508      -0.015196      -0.019592       0.065705       0.001682      -0.042128       0.000925       0.041203             10.810503      13.042948       4.175121       5.769493       9.363109       3.506332      10.025452           0.153834
          220              O       7.467713      13.892691      10.961602      -0.677024      35.134021 0.57163729E+03  0.13917483E+05                                 8.436927                            7.317665       0.364583       2.151331                    0.998165      28.619339      75.058514       0.716160       0.351282      -1.148218       0.008807      -0.015942      -0.093982       0.095731      -0.017651       0.000655      -0.028660       0.040954       0.074131      -0.049221       0.010696       0.038525              9.455954      15.759408      -0.582060      -1.610504       6.073915       0.746361       6.534538           0.135443
          221              O       6.016094      13.019601      12.810923      -0.721086      41.849219 0.69384398E+03  0.17783629E+05                                 9.565676                            8.184764      -0.060846       2.005906                    0.996365      29.877140      81.176395       0.660033       0.362061      -1.136213      -0.034100      -0.016114       0.033920       0.050725      -0.008343      -0.016332       0.007898       0.058266      -0.010832      -0.029931      -0.009228       0.039159             10.374507       6.905089       0.710141       0.684793      13.337895      -4.285563      10.880536           0.102507
          222              O       6.130337      19.258359      10.429113      -0.318471      18.953022 0.27965300E+03  0.56948546E+04                                 5.430814                            5.036797       1.028435       2.434072                    0.999612      23.512907      56.417767       0.884142       0.340189      -1.157337      -0.011508      -0.003840       0.024953       0.027746      -0.014038      -0.005638       0.010484      -0.053548      -0.023071      -0.026903      -0.010153       0.037056              5.467707       3.915853      -0.081513       0.168072       4.995340      -0.467548       7.491927           0.358431
          223              O       5.911284      20.371310      12.290426      -0.520946      32.953972 0.45258306E+03  0.10423400E+05                                 8.161849                            6.530060       0.426224       2.205163                    0.997182      26.492521      68.203311       0.752710       0.353319      -1.143326      -0.030094      -0.039452       0.002604       0.049687      -0.004915      -0.002501       0.046971      -0.008072      -0.085922      -0.057666       0.009490       0.048176              9.736167       5.339460      -0.446104      -0.102448      17.793332       0.937310       6.075708           0.078548
          224              O       5.024591      21.947190       1.247272      -0.639470      36.669996 0.52423290E+03  0.12462478E+05                                 8.730613                            6.963880       0.386061       2.176621                    0.997717      27.585416      70.974278       0.742705       0.346904      -1.154375      -0.031519      -0.048342       0.041739       0.071222      -0.006512       0.015192      -0.019599       0.065709       0.001692      -0.042135       0.000932       0.041203             10.810434      13.042860      -4.175088      -5.769457       9.363035       3.506308      10.025406           0.153878
          225              O       7.467713      22.086309       1.031398      -0.677002      35.133447 0.57162614E+03  0.13917136E+05                                 8.436816                            7.317579       0.364592       2.151339                    0.998165      28.619122      75.057610       0.716167       0.351280      -1.148220       0.008807       0.015946       0.093978       0.095727       0.017648      -0.000650      -0.028654       0.040948       0.074103      -0.049212       0.010700       0.038512              9.455822      15.759160       0.582044       1.610486       6.073836       0.746352       6.534470           0.135529
          226              O       6.016094      22.959399      23.168077      -0.721079      41.849449 0.69384812E+03  0.17783764E+05                                 9.565713                            8.184790      -0.060902       2.005889                    0.996365      29.877203      81.176667       0.660032       0.362061      -1.136213      -0.034103       0.016119      -0.033919       0.050728       0.008351       0.016337       0.007890       0.058273      -0.010829      -0.029932      -0.009234       0.039166             10.374547       6.905118      -0.710150      -0.684804      13.337906      -4.285590      10.880618           0.102451
          227              O       6.130337      16.720641       1.563887      -0.318454      18.953791 0.27966738E+03  0.56952208E+04                                 5.430944                            5.036913       1.028485       2.434084                    0.999612      23.513479      56.419503       0.884136       0.340187      -1.157339      -0.011516       0.003851      -0.024958       0.027755       0.014005       0.005646       0.010500      -0.053510      -0.023015      -0.026883      -0.010143       0.037026              5.467841       3.915934       0.081520      -0.168078       4.995468      -0.467574       7.492120           0.358625
          228              O       5.911284      15.607690      23.688574      -0.520927      32.953302 0.45257118E+03  0.10423053E+05                                 8.161722                            6.529963       0.426161       2.205152                    0.997181      26.492247      68.202282       0.752718       0.353318      -1.143327      -0.030109       0.039437      -0.002624       0.049686       0.004942       0.002505       0.046984      -0.008059      -0.085920      -0.057679       0.009489       0.048190              9.735988       5.339371       0.446137       0.102448      17.792947       0.937358       6.075645           0.078528
          229              O       0.215909       1.247272      21.947190      -0.639486      36.672433 0.52427070E+03  0.12463634E+05                                 8.731091                            6.964201       0.385900       2.176561                    0.997716      27.586056      70.977269       0.742675       0.346911      -1.154366       0.031518       0.041736      -0.048348       0.071223      -0.015197       0.006502      -0.019582       0.032039      -0.099353      -0.042112       0.000910       0.041202             10.811081      13.043699       5.769826       4.175449      10.025865       3.506541       9.363678           0.153926
          230              O       8.253787       1.031398      22.086309      -0.676996      35.132707 0.57161085E+03  0.13916671E+05                                 8.436708                            7.317486       0.364622       2.151355                    0.998165      28.618827      75.056594       0.716171       0.351281      -1.148219      -0.008814       0.093986       0.015947       0.095736       0.000648      -0.017650      -0.028653      -0.016580      -0.098483      -0.049214       0.010702       0.038512              9.455699      15.758964      -1.610443      -0.582035       6.534352       0.746321       6.073781           0.135522
          231              O       9.705406      23.168077      22.959399      -0.721082      41.849185 0.69384272E+03  0.17783582E+05                                 9.565657                            8.184745      -0.060844       2.005908                    0.996365      29.877132      81.176250       0.660036       0.362060      -1.136214       0.034100      -0.033916       0.016113       0.050722      -0.016331      -0.008342       0.007899       0.034539      -0.081972      -0.029928      -0.009225       0.039153             10.374491       6.905075       0.684811       0.710120      10.880488      -4.285580      13.337910           0.102557
          232              O       9.591163       1.563887      16.720641      -0.318463      18.952724 0.27964735E+03  0.56947038E+04                                 5.430702                            5.036698       1.028494       2.434091                    0.999612      23.513030      56.417653       0.884165       0.340183      -1.157344       0.011510      -0.024945       0.003841       0.027740      -0.005639      -0.014032       0.010487      -0.015242       0.091740      -0.026885      -0.010137       0.037023              5.467591       3.915782       0.168065      -0.081510       7.491763      -0.467552       4.995227           0.358600
          233              O       9.810216      23.688574      15.607690      -0.520944      32.954056 0.45258445E+03  0.10423438E+05                                 8.161851                            6.530060       0.426228       2.205164                    0.997182      26.492594      68.203485       0.752712       0.353318      -1.143327       0.030095      -0.002602       0.039451       0.049687      -0.002499      -0.004916       0.046972       0.038941       0.055076      -0.057673       0.009497       0.048176              9.736175       5.339464      -0.102446      -0.446104       6.075699       0.937279      17.793361           0.078561
          234              O       0.215909      10.745728      14.031810      -0.639494      36.670180 0.52423623E+03  0.12462574E+05                                 8.730624                            6.963888       0.386092       2.176626                    0.997717      27.585612      70.974782       0.742707       0.346903      -1.154376       0.031520      -0.041745       0.048351       0.071232       0.015185      -0.006506      -0.019594       0.032014      -0.099373      -0.042123       0.000932       0.041192             10.810449      13.042876      -5.769468      -4.175081      10.025430       3.506312       9.363042           0.153848
          235              O       8.253787      10.961602      13.892691      -0.677023      35.134091 0.57163856E+03  0.13917521E+05                                 8.436929                            7.317666       0.364572       2.151327                    0.998165      28.619418      75.058723       0.716161       0.351281      -1.148219      -0.008810      -0.093981      -0.015945       0.095730      -0.000650       0.017651      -0.028657      -0.016581      -0.098480      -0.049216       0.010700       0.038516              9.455955      15.759401       1.610498       0.582048       6.534555       0.746364       6.073909           0.135412
          236              O       9.705406      12.810923      13.019601      -0.721092      41.849471 0.69384936E+03  0.17783799E+05                                 9.565705                            8.184789      -0.060845       2.005905                    0.996365      29.877272      81.176799       0.660033       0.362060      -1.136214       0.034100       0.033917      -0.016114       0.050723       0.016334       0.008343       0.007899       0.034540      -0.081974      -0.029929      -0.009227       0.039156             10.374534       6.905111      -0.684800      -0.710145      10.880594      -4.285581      13.337897           0.102496
          237              O       9.591163      10.429113      19.258359      -0.318441      18.951933 0.27963242E+03  0.56943192E+04                                 5.430528                            5.036542       1.028589       2.434134                    0.999612      23.512656      56.416208       0.884185       0.340180      -1.157347       0.011522       0.024935      -0.003829       0.027734       0.005635       0.014035       0.010476      -0.015234       0.091692      -0.026875      -0.010130       0.037005              5.467412       3.915664      -0.168049       0.081518       7.491518      -0.467479       4.995055           0.358680
          238              O       9.810216      12.290426      20.371310      -0.520928      32.953854 0.45258091E+03  0.10423346E+05                                 8.161871                            6.530075       0.426192       2.205165                    0.997181      26.492310      68.202931       0.752703       0.353323      -1.143322       0.030122       0.002588      -0.039446       0.049699       0.002507       0.004918       0.046964       0.038965       0.055102      -0.057675       0.009502       0.048172              9.736213       5.339474       0.102429       0.446205       6.075730       0.937275      17.793434           0.078472
          239              O       0.215909      21.947190      10.745728      -0.639493      36.670209 0.52423638E+03  0.12462584E+05                                 8.730655                            6.963909       0.386082       2.176622                    0.997717      27.585520      70.974666       0.742702       0.346905      -1.154374       0.031518      -0.048350      -0.041743       0.071229       0.006510       0.015199       0.019595       0.065707       0.001691      -0.042131       0.000925       0.041207             10.810488      13.042928       4.175111      -5.769484       9.363093      -3.506324      10.025441           0.153843
          240              O       8.253787      22.086309      10.961602      -0.677021      35.133927 0.57163553E+03  0.13917432E+05                                 8.436923                            7.317662       0.364586       2.151332                    0.998165      28.619267      75.058342       0.716159       0.351283      -1.148217      -0.008806       0.015941      -0.093983       0.095732      -0.017652      -0.000658       0.028663       0.040952       0.074141      -0.049223       0.010693       0.038531              9.455946      15.759391      -0.582059       1.610501       6.073910      -0.746360       6.534537           0.135447
          241              O       9.705406      22.959399      12.810923      -0.721088      41.849414 0.69384767E+03  0.17783750E+05                                 9.565716                            8.184793      -0.060844       2.005905                    0.996365      29.877192      81.176649       0.660031       0.362062      -1.136212       0.034101       0.016111       0.033918       0.050723      -0.008344       0.016333      -0.007897       0.058273      -0.010842      -0.029933      -0.009231       0.039164             10.374552       6.905115       0.710147      -0.684799      13.337958       4.285592      10.880582           0.102510
          242              O       9.591163      16.720641      10.429113      -0.318473      18.953155 0.27965548E+03  0.56949168E+04                                 5.430828                            5.036809       1.028445       2.434073                    0.999612      23.513057      56.418150       0.884144       0.340188      -1.157338       0.011509       0.003840       0.024951       0.027744      -0.014036       0.005638      -0.010484      -0.053526      -0.023053      -0.026895      -0.010148       0.037043              5.467721       3.915862      -0.081513      -0.168073       4.995355       0.467551       7.491945           0.358436
          243              O       9.810216      15.607690      12.290426      -0.520947      32.954084 0.45258484E+03  0.10423450E+05                                 8.161861                            6.530068       0.426226       2.205163                    0.997182      26.492590      68.203504       0.752711       0.353319      -1.143326       0.030094       0.039452       0.002603       0.049688      -0.004916       0.002500      -0.046972      -0.008070      -0.085935      -0.057670       0.009494       0.048176              9.736186       5.339468      -0.446106       0.102447      17.793378      -0.937303       6.075714           0.078548
          244              O       0.215909      14.031810       1.247272      -0.639391      36.665405 0.52416256E+03  0.12460370E+05                                 8.729857                            6.963397       0.386114       2.176665                    0.997716      27.583888      70.968765       0.742734       0.346903      -1.154378       0.031539       0.048358       0.041759       0.071253      -0.006562      -0.015209       0.019641       0.065716       0.001710      -0.042171       0.000930       0.041241             10.809341      13.041387      -4.174528       5.768719       9.362158      -3.505907      10.024478           0.153904
          245              O       8.253787      13.892691       1.031398      -0.676836      35.129453 0.57155006E+03  0.13914835E+05                                 8.436276                            7.317176       0.364478       2.151336                    0.998164      28.617055      75.051219       0.716174       0.351289      -1.148212      -0.008810      -0.015915       0.093976       0.095720       0.017686       0.000686       0.028705       0.040985       0.074371      -0.049297       0.010668       0.038629              9.455144      15.757812       0.582057      -1.610335       6.073511      -0.746319       6.534109           0.135625
          246              O       9.705406      13.019601      23.168077      -0.720864      41.843111 0.69372231E+03  0.17779757E+05                                 9.564921                            8.184183      -0.061012       2.005902                    0.996363      29.874228      81.167154       0.660039       0.362073      -1.136202       0.034102      -0.016079      -0.033926       0.050719       0.008420      -0.016366      -0.007880       0.058383      -0.010972      -0.029967      -0.009297       0.039264             10.373656       6.904557      -0.710186       0.684620      13.336831       4.285145      10.879581           0.102735
          247              O       9.591163      19.258359       1.563887      -0.318486      18.954462 0.27967995E+03  0.56955367E+04                                 5.431030                            5.036989       1.028502       2.434080                    0.999612      23.514153      56.421290       0.884140       0.340182      -1.157344       0.011510      -0.003835      -0.024941       0.027736       0.014020      -0.005639      -0.010483      -0.053368      -0.022922      -0.026839      -0.010114       0.036953              5.467928       3.915992       0.081519       0.168085       4.995550       0.467587       7.492242           0.358587
          248              O       9.810216      20.371310      23.688574      -0.520940      32.954152 0.45258573E+03  0.10423472E+05                                 8.161849                            6.530056       0.426226       2.205163                    0.997182      26.492674      68.203654       0.752714       0.353317      -1.143328       0.030094      -0.039452      -0.002598       0.049688       0.004915      -0.002498      -0.046968      -0.008060      -0.085988      -0.057678       0.009507       0.048171              9.736149       5.339452       0.446115      -0.102450      17.793278      -0.937329       6.075718           0.078618
          249              O       5.456409      13.240272       2.038810      -0.639502      36.671310 0.52425614E+03  0.12463174E+05                                 8.730809                            6.964028       0.386058       2.176605                    0.997717      27.586047      70.976402       0.742698       0.346904      -1.154375       0.031493       0.041742       0.048321       0.071198      -0.015162      -0.006552       0.019632       0.032053      -0.099179      -0.042108       0.000929       0.041179             10.810683      13.043058       5.769539      -4.175282      10.025567      -3.506490       9.363423           0.153704
          250              O       3.013288      13.024398       1.899691      -0.676954      35.131040 0.57158297E+03  0.13915812E+05                                 8.436414                            7.317296       0.364723       2.151391                    0.998166      28.618257      75.054424       0.716182       0.351280      -1.148221      -0.008787       0.093970      -0.015947       0.095717       0.000655       0.017672       0.028689      -0.016631      -0.098482      -0.049245       0.010681       0.038564              9.455288      15.758124      -1.610300       0.582003       6.534131      -0.746328       6.073609           0.135241
          251              O       4.464906      11.175077       1.026601      -0.720910      41.842040 0.69370622E+03  0.17779195E+05                                 9.564653                            8.184017      -0.060915       2.005932                    0.996364      29.874212      81.166071       0.660056       0.362067      -1.136210       0.034090      -0.033906      -0.016181       0.050731      -0.016329       0.008422      -0.007842       0.034816      -0.082155      -0.029974      -0.009318       0.039292             10.373317       6.904391       0.684723      -0.709987      10.879148       4.284868      13.336413           0.100948
          252              O       4.350663      13.556887       7.265359      -0.318454      18.953436 0.27966093E+03  0.56950580E+04                                 5.430892                            5.036869       1.028443       2.434072                    0.999612      23.513154      56.418614       0.884136       0.340189      -1.157337       0.011509      -0.024956      -0.003844       0.027749      -0.005640       0.014036      -0.010487      -0.015238       0.091796      -0.026893      -0.010146       0.037040              5.467783       3.915902       0.168074       0.081514       7.492028       0.467551       4.995420           0.358510
          253              O       4.569716      11.695574       8.378310      -0.520941      32.954106 0.45258482E+03  0.10423451E+05                                 8.161869                            6.530071       0.426218       2.205162                    0.997182      26.492565      68.203478       0.752710       0.353319      -1.143326       0.030094      -0.002608      -0.039454       0.049690      -0.002497       0.004915      -0.046972       0.038932       0.055069      -0.057670       0.009495       0.048175              9.736191       5.339469      -0.102450       0.446104       6.075729      -0.937349      17.793377           0.078531
          254              O       5.456409      22.738728       9.954190      -0.639493      36.670323 0.52423811E+03  0.12462638E+05                                 8.730683                            6.963928       0.386078       2.176621                    0.997717      27.585517      70.974739       0.742700       0.346906      -1.154373       0.031518      -0.041743      -0.048349       0.071228       0.015198       0.006508       0.019593       0.032008      -0.099405      -0.042129       0.000925       0.041205             10.810526      13.042981      -5.769512       4.175129      10.025474      -3.506334       9.363121           0.153850
          255              O       3.013288      22.954602      10.093309      -0.677022      35.133812 0.57163342E+03  0.13917365E+05                                 8.436895                            7.317641       0.364583       2.151331                    0.998165      28.619261      75.058242       0.716161       0.351282      -1.148218      -0.008807      -0.093983       0.015943       0.095731      -0.000657      -0.017651       0.028661      -0.016592      -0.098492      -0.049220       0.010693       0.038527              9.455912      15.759328       1.610495      -0.582046       6.534518      -0.746352       6.073890           0.135429
          256              O       4.464906       0.817923      10.966399      -0.721089      41.849430 0.69384779E+03  0.17783754E+05                                 9.565719                            8.184794      -0.060849       2.005904                    0.996365      29.877191      81.176649       0.660031       0.362062      -1.136212       0.034101       0.033918       0.016112       0.050724       0.016333      -0.008344      -0.007898       0.034554      -0.081987      -0.029932      -0.009230       0.039162             10.374559       6.905116      -0.684802       0.710145      10.880620       4.285613      13.337941           0.102508
          257              O       4.350663      22.422113       4.727641      -0.318459      18.953478 0.27966174E+03  0.56950866E+04                                 5.430967                            5.036934       1.028387       2.434060                    0.999612      23.512810      56.418108       0.884114       0.340197      -1.157328       0.011509       0.024958       0.003837       0.027750       0.005639      -0.014047      -0.010479      -0.015240       0.091937      -0.026919      -0.010159       0.037079              5.467863       3.915953      -0.168081      -0.081516       7.492134       0.467582       4.995503           0.358535
          258              O       4.569716       0.297426       3.614690      -0.520914      32.952534 0.45255969E+03  0.10422721E+05                                 8.161610                            6.529891       0.426229       2.205179                    0.997181      26.491879      68.201084       0.752720       0.353319      -1.143326       0.030093       0.002618       0.039443       0.049681       0.002502      -0.004917      -0.046980       0.038908       0.055064      -0.057668       0.009482       0.048186              9.735852       5.339316       0.102449      -0.446084       6.075567      -0.937326      17.792673           0.078614
          259              O       5.456409       9.954190      13.240272      -0.639486      36.670291 0.52423759E+03  0.12462618E+05                                 8.730656                            6.963908       0.386077       2.176623                    0.997717      27.585579      70.974799       0.742704       0.346904      -1.154375       0.031519      -0.048348       0.041745       0.071229       0.006508      -0.015187      -0.019592       0.065696       0.001664      -0.042123       0.000928       0.041195             10.810497      13.042927       4.175128       5.769480       9.363133       3.506341      10.025431           0.153869
          260              O       3.013288      10.093309      13.024398      -0.677018      35.133690 0.57163118E+03  0.13917292E+05                                 8.436854                            7.317610       0.364595       2.151337                    0.998165      28.619290      75.058176       0.716165       0.351280      -1.148220      -0.008809       0.015943       0.093985       0.095733      -0.017648       0.000651      -0.028655       0.040957       0.074125      -0.049218       0.010700       0.038517              9.455862      15.759226      -0.582048      -1.610477       6.073878       0.746356       6.534480           0.135462
          261              O       4.464906      10.966399      11.175077      -0.721087      41.849419 0.69384730E+03  0.17783732E+05                                 9.565698                            8.184776      -0.060847       2.005905                    0.996365      29.877225      81.176627       0.660034       0.362060      -1.136214       0.034099       0.016113      -0.033919       0.050724      -0.008342      -0.016331       0.007899       0.058253      -0.010819      -0.029928      -0.009225       0.039152             10.374545       6.905104       0.710143       0.684800      13.337976      -4.285600      10.880556           0.102513
          262              O       4.350663       4.727641      13.556887      -0.318471      18.953453 0.27966125E+03  0.56950640E+04                                 5.430881                            5.036859       1.028476       2.434084                    0.999612      23.513267      56.418817       0.884140       0.340188      -1.157338       0.011510       0.003840      -0.024945       0.027740      -0.014032      -0.005639       0.010485      -0.053479      -0.023012      -0.026879      -0.010138       0.037017              5.467770       3.915895      -0.081515       0.168075       4.995418      -0.467564       7.491996           0.358566
          263              O       4.569716       3.614690      11.695574      -0.520943      32.954112 0.45258484E+03  0.10423449E+05                                 8.161861                            6.530063       0.426230       2.205165                    0.997182      26.492599      68.203504       0.752712       0.353318      -1.143327       0.030095       0.039451      -0.002601       0.049687      -0.004915      -0.002499       0.046971      -0.008068      -0.085953      -0.057673       0.009498       0.048176              9.736207       5.339469      -0.446109      -0.102448      17.793442       0.937315       6.075710           0.078565
          264              O       5.456409       2.038810      22.738728      -0.639463      36.670465 0.52423812E+03  0.12462650E+05                                 8.730732                            6.963942       0.386032       2.176606                    0.997717      27.585578      70.975142       0.742696       0.346907      -1.154371       0.031515       0.048377      -0.041716       0.071230      -0.006540       0.015191      -0.019642       0.065707       0.001606      -0.042160       0.000936       0.041224             10.810609      13.043073      -4.175114      -5.769613       9.363076       3.506372      10.025677           0.153267
          265              O       3.013288       1.899691      22.954602      -0.676932      35.134257 0.57163836E+03  0.13917550E+05                                 8.437081                            7.317756       0.364352       2.151260                    0.998165      28.619022      75.058397       0.716142       0.351290      -1.148208      -0.008780      -0.015923      -0.093956       0.095699       0.017649      -0.000672      -0.028670       0.040949       0.074178      -0.049226       0.010676       0.038550              9.456152      15.759763       0.582139       1.610594       6.073957       0.746397       6.534737           0.135261
          266              O       4.464906       1.026601       0.817923      -0.721088      41.849703 0.69385568E+03  0.17784011E+05                                 9.565749                            8.184840      -0.060838       2.005905                    0.996365      29.877347      81.177250       0.660029       0.362062      -1.136212       0.034108      -0.016062       0.033931       0.050722       0.008377       0.016339       0.007859       0.058396      -0.010886      -0.029970      -0.009257       0.039226             10.374564       6.905151      -0.710144      -0.684817      13.337950      -4.285477      10.880591           0.102147
          267              O       4.350663       7.265359      22.422113      -0.318416      18.933057 0.27927443E+03  0.56851042E+04                                 5.426512                            5.032967       1.032455       2.435618                    0.999613      23.502856      56.379781       0.884608       0.340133      -1.157409       0.011462      -0.004145       0.025121       0.027922       0.013419       0.005835       0.010954      -0.055266      -0.024119      -0.027315      -0.010562       0.037877              5.463328       3.913112       0.081397      -0.167823       4.991021      -0.466950       7.485851          -0.356629
          268              O       4.569716       8.378310       0.297426      -0.521070      32.952599 0.45256639E+03  0.10422881E+05                                 8.161506                            6.529877       0.426836       2.205343                    0.997186      26.492794      68.202758       0.752734       0.353312      -1.143335       0.030069      -0.039550       0.002704       0.049756       0.005027       0.002751       0.046981      -0.008011      -0.084341      -0.057374       0.009194       0.048180              9.735739       5.339349       0.446030       0.102409      17.792548       0.936676       6.075320          -0.060581
          269              O      10.265091      22.738728       2.038810      -0.639499      36.670957 0.52424829E+03  0.12462940E+05                                 8.730772                            6.963988       0.386056       2.176612                    0.997717      27.585766      70.975539       0.742698       0.346905      -1.154374      -0.031520      -0.041741       0.048350       0.071229      -0.015189       0.006504      -0.019588       0.032020      -0.099375      -0.042120       0.000925       0.041195             10.810653      13.043147       5.769582       4.175210      10.025557       3.506404       9.363254           0.153888
          270              O       2.227213      22.954602       1.899691      -0.677030      35.134444 0.57164555E+03  0.13917735E+05                                 8.436994                            7.317718       0.364581       2.151329                    0.998165      28.619495      75.059074       0.716157       0.351282      -1.148218       0.008813      -0.093974      -0.015952       0.095724       0.000657      -0.017643      -0.028638      -0.016577      -0.098508      -0.049206       0.010701       0.038505              9.456033      15.759575      -1.610494      -0.582068       6.534560       0.746369       6.073962           0.135451
          271              O       0.775594       0.817923       1.026601      -0.721091      41.848916 0.69384110E+03  0.17783532E+05                                 9.565609                            8.184735      -0.060840       2.005909                    0.996365      29.877118      81.176223       0.660036       0.362060      -1.136214      -0.034092       0.033922      -0.016112       0.050721      -0.016330      -0.008344       0.007899       0.034544      -0.081979      -0.029930      -0.009225       0.039156             10.374399       6.905047       0.684778       0.710140      10.880336      -4.285458      13.337814           0.102528
          272              O       0.889837      22.422113       7.265359      -0.318470      18.953374 0.27965972E+03  0.56950283E+04                                 5.430894                            5.036870       1.028439       2.434073                    0.999612      23.513041      56.418356       0.884132       0.340191      -1.157335      -0.011510       0.024952      -0.003841       0.027746      -0.005639      -0.014035       0.010483      -0.015239       0.091835      -0.026899      -0.010149       0.037048              5.467786       3.915904       0.168075      -0.081514       7.492030      -0.467551       4.995425           0.358468
          273              O       0.670784       0.297426       8.378310      -0.520944      32.954031 0.45258382E+03  0.10423422E+05                                 8.161860                            6.530066       0.426225       2.205164                    0.997182      26.492531      68.203369       0.752709       0.353319      -1.143325      -0.030095       0.002604      -0.039451       0.049688      -0.002500      -0.004915       0.046971       0.038929       0.055071      -0.057668       0.009492       0.048176              9.736182       5.339465      -0.102450      -0.446103       6.075723       0.937349      17.793358           0.078570
          274              O      10.265091      13.240272       9.954190      -0.639497      36.670539 0.52424175E+03  0.12462742E+05                                 8.730695                            6.963936       0.386080       2.176621                    0.997717      27.585668      70.975100       0.742703       0.346904      -1.154375      -0.031519       0.041743      -0.048349       0.071229       0.015188      -0.006508      -0.019593       0.032014      -0.099382      -0.042125       0.000930       0.041195             10.810545      13.043006      -5.769528      -4.175139      10.025497       3.506344       9.363133           0.153844
          275              O       2.227213      13.024398      10.093309      -0.677020      35.133871 0.57163451E+03  0.13917395E+05                                 8.436887                            7.317635       0.364581       2.151331                    0.998165      28.619335      75.058375       0.716164       0.351281      -1.148219       0.008809       0.093981       0.015943       0.095730      -0.000651       0.017649      -0.028656      -0.016583      -0.098484      -0.049216       0.010698       0.038517              9.455905      15.759319       1.610491       0.582046       6.534512       0.746351       6.073884           0.135422
          276              O       0.775594      11.175077      10.966399      -0.721092      41.849591 0.69385097E+03  0.17783852E+05                                 9.565728                            8.184801      -0.060848       2.005904                    0.996365      29.877290      81.176896       0.660032       0.362061      -1.136213      -0.034101      -0.033918       0.016112       0.050724       0.016334       0.008344       0.007898       0.034544      -0.081978      -0.029930      -0.009229       0.039158             10.374569       6.905125      -0.684805      -0.710143      10.880646      -4.285619      13.337936           0.102506
          277              O       0.889837      13.556887       4.727641      -0.318492      18.954298 0.27967703E+03  0.56954634E+04                                 5.431010                            5.036972       1.028498       2.434077                    0.999612      23.514003      56.420897       0.884138       0.340184      -1.157342      -0.011503      -0.024949       0.003857       0.027742       0.005645       0.014009       0.010505      -0.015231       0.091622      -0.026855      -0.010134       0.036989              5.467905       3.915980      -0.168083       0.081517       7.492201      -0.467593       4.995534           0.358539
          278              O       0.670784      11.695574       3.614690      -0.520943      32.953932 0.45258275E+03  0.10423386E+05                                 8.161809                            6.530032       0.426184       2.205148                    0.997182      26.492655      68.203538       0.752716       0.353316      -1.143328      -0.030086      -0.002612       0.039453       0.049685       0.002502       0.004917       0.046972       0.038937       0.055045      -0.057671       0.009499       0.048171              9.736110       5.339436       0.102454       0.446100       6.075688       0.937300      17.793206           0.078544
          279              O      10.265091       2.038810      13.240272      -0.639492      36.670264 0.52423758E+03  0.12462613E+05                                 8.730632                            6.963892       0.386085       2.176625                    0.997717      27.585644      70.974862       0.742708       0.346902      -1.154377      -0.031519       0.048349       0.041745       0.071230       0.006508       0.015181       0.019592       0.065691       0.001662      -0.042121       0.000932       0.041188             10.810461      13.042886       4.175110      -5.769459       9.363094      -3.506326      10.025403           0.153867
          280              O       2.227213       1.899691      13.024398      -0.677020      35.133883 0.57163485E+03  0.13917403E+05                                 8.436882                            7.317631       0.364586       2.151334                    0.998165      28.619359      75.058407       0.716165       0.351280      -1.148220       0.008809      -0.015943       0.093981       0.095730      -0.017648      -0.000649       0.028656       0.040955       0.074112      -0.049217       0.010702       0.038514              9.455897      15.759295      -0.582057       1.610490       6.073894      -0.746361       6.534501           0.135453
          281              O       0.775594       1.026601      11.175077      -0.721088      41.849427 0.69384767E+03  0.17783744E+05                                 9.565699                            8.184778      -0.060849       2.005905                    0.996365      29.877232      81.176651       0.660034       0.362060      -1.136214      -0.034099      -0.016113      -0.033918       0.050723      -0.008344       0.016334      -0.007899       0.058252      -0.010818      -0.029927      -0.009226       0.039154             10.374542       6.905105       0.710147      -0.684797      13.337967       4.285594      10.880554           0.102511
          282              O       0.889837       7.265359      13.556887      -0.318464      18.953019 0.27965300E+03  0.56948465E+04                                 5.430743                            5.036737       1.028510       2.434093                    0.999612      23.513302      56.418411       0.884165       0.340181      -1.157345      -0.011509      -0.003838      -0.024943       0.027737      -0.014028       0.005638      -0.010485      -0.053451      -0.022977      -0.026870      -0.010129       0.036999              5.467629       3.915809      -0.081511      -0.168068       4.995279       0.467539       7.491798           0.358588
          283              O       0.670784       8.378310      11.695574      -0.520943      32.954219 0.45258633E+03  0.10423492E+05                                 8.161877                            6.530072       0.426228       2.205163                    0.997182      26.492653      68.203674       0.752712       0.353318      -1.143327      -0.030095      -0.039451      -0.002600       0.049687      -0.004915       0.002499      -0.046971      -0.008066      -0.085962      -0.057675       0.009500       0.048175              9.736236       5.339481      -0.446110       0.102447      17.793514      -0.937308       6.075712           0.078573
          284              O      10.265091       9.954190      22.738728      -0.639632      36.678242 0.52436423E+03  0.12466436E+05                                 8.731997                            6.964810       0.385926       2.176522                    0.997718      27.588478      70.985558       0.742643       0.346910      -1.154365      -0.031428      -0.048365      -0.041828       0.071250      -0.006672      -0.015123       0.019750       0.065505       0.001881      -0.042179       0.001040       0.041139             10.812333      13.045194      -4.175968       5.770707       9.364597      -3.507095      10.027209           0.153075
          285              O       2.227213      10.093309      22.954602      -0.677167      35.139443 0.57173702E+03  0.13920510E+05                                 8.437725                            7.318240       0.364349       2.151212                    0.998165      28.621784      75.066389       0.716142       0.351276      -1.148224       0.008871       0.015828      -0.094032       0.095766       0.017888       0.000543       0.029136       0.040740       0.074069      -0.049571       0.010702       0.038869              9.456929      15.761288       0.582217      -1.610699       6.074366      -0.746452       6.535133           0.133975
          286              O       0.775594      10.966399       0.817923      -0.720861      41.843124 0.69372178E+03  0.17779736E+05                                 9.564912                            8.184173      -0.060975       2.005910                    0.996364      29.874209      81.167036       0.660041       0.362072      -1.136203      -0.034071       0.016073       0.033901       0.050680       0.008358      -0.016356      -0.007875       0.058448      -0.011087      -0.029971      -0.009304       0.039274             10.373624       6.904526      -0.709988       0.684742      13.336502       4.285141      10.879843           0.102816
          287              O       0.889837       4.727641      22.422113      -0.318330      18.942313 0.27944973E+03  0.56895996E+04                                 5.428327                            5.034578       1.030059       2.434704                    0.999613      23.508505      56.399043       0.884452       0.340137      -1.157398      -0.011399       0.003913       0.024960       0.027717       0.014103      -0.005729      -0.010565      -0.053489      -0.023267      -0.026898      -0.010240       0.037137              5.465172       3.914255       0.081439       0.167926       4.992808       0.467157       7.488451           0.358719
          288              O       0.670784       3.614690       0.297426      -0.520857      32.951910 0.45255427E+03  0.10422574E+05                                 8.161536                            6.529888       0.426112       2.205145                    0.997181      26.491684      68.200697       0.752714       0.353323      -1.143322      -0.030113       0.039472       0.002638       0.049717       0.004935      -0.002608      -0.046944      -0.008083      -0.085882      -0.057632       0.009456       0.048176              9.735733       5.339318       0.446048      -0.102411      17.792443      -0.936954       6.075437           0.078562

******************************************************
Auxiliary information for the entire system
The total spin magnetic moment of the unit cell is   14.268083
The total net atomic charge of the unit cell is   0.000001
Accuracy of reproducing the electrostatic potential in the unit cell:
  The inner radius (bohr) =    5.0000
  The outer radius (bohr) =   12.0000
  Valid grid points have density less than (e/(bohr^3)) =    0.0001
  The number of valid grid points were=       390934
  The rms potential error without charges in kcal/mol is=     13.42136
  The rms potential error with partial charges in kcal/mol is=      1.22379
  The RRMSE value at monopole order=      0.09118
  The rms potential error with partial charges and cloud penetration in kcal/mol is=      1.21345
  The RRMSE value at monopole order with cloud penetration is=      0.09041
  The rms potential error with partial charges and atomic dipoles in kcal/mol is=      0.69747
  The RRMSE value at dipole order=      0.05197
  The rms potential error with partial charges, atomic dipoles and cloud penetration in kcal/mol is=      0.68942
  The RRMSE value at dipole order with cloud penetration=      0.05137

******************************************************
The electron densities and ab initio electrostatic potential were computed in VASP using the PBE functional and
projector augmented wave method. See the main text of the journal article for a description of computational details.
The atomic charges, dipoles, and quadrupoles were computed with the DDEC6 method as described in
(a) T. A. Manz and N. Gabaldon Limas, RSC Adv. 6 (2016) 47771-47801 DOI: 10.1039/c6ra04656h
(b) N. Gabaldon Limas and T. A. Manz, RSC Adv. 8 (2018) 2678-2707 DOI: 10.1039/c7ra11829e.
For each atom in the material, the electron cloud parameters were fit to the spherically averaged atom-in-material
electron density using radial positions for which this density was between 10^-4 and 10^-2 electrons per cubic bohr.
The polarizabilities, dispersion coefficients, and quantum Drude oscillator (QDO) parameters were fit using the MCLF method.
The magnetic structure of the system was optimized in VASP from the default ferromagnetic initial guess using spin polarization.
The atomic spin moments (ASMs) were computed on this optimized magnetic structure using the DDEC6 partition as inputs
to the method of T. A. Manz and D. S. Sholl, J. Chem. Theory Comput. 7 (2011) 4146-4164 DOI: 10.1021/ct200539n.
The RMSE and RRMSE were computed using a uniform grid with Ewald summation.
