# Supplementary material for: A collection of forcefield precursors for metal–organic frameworks
Source: RSC Adv. 2019 Nov 13;9(63):36492–507. doi: 10.1039/c9ra07327b (PMC9075174; doi:10.1039/c9ra07327b)
Supplement: RA-009-C9RA07327B-s5760 [file RA-009-C9RA07327B-s5760.xyz]

  296
jmolscript: load "" {1 1 1} spacegroup "x,y,z" unitcell [{     19.374000     0.000000     0.000000 }, {      0.000000    14.887400     0.000000 }, {     -5.696994     0.000000    14.277455 }]
Cd    14.833674     1.289695     2.546241     0.856961
Cd    12.771869     4.709778     7.775074     0.914617
Cd    -0.752370     2.697150    10.641273     0.900331
Cd    15.152866     6.243627     1.622490     0.896353
Cd     1.691829     1.289695     4.592486     0.856960
Cd    -1.943360     4.709778    13.641109     0.914619
Cd    11.580879     2.697150    10.774910     0.900330
Cd     1.372637     6.243627     5.516238     0.896352
Cd    -1.156668    13.597705    11.731214     0.856961
Cd     0.905137    10.177622     6.502381     0.914618
Cd    14.429376    12.190250     3.636182     0.900330
Cd    -1.475860     8.643773    12.654965     0.896353
Cd    11.985177    13.597705     9.684969     0.856961
Cd    15.620366    10.177622     0.636346     0.914619
Cd     2.096127    12.190250     3.502545     0.900332
Cd    12.304369     8.643773     8.761217     0.896352
C     12.819896     1.481296     7.938265     0.597461
C     13.247489     1.838594     6.594756    -0.032794
C     13.593728     1.153773     5.445421    -0.003290
C     13.785729    14.604539     5.109901     0.582469
C     13.653064     3.255874     4.995682     0.189569
C     11.798668     5.937095    10.672398     0.584848
C     11.179153     5.578309    11.953085    -0.028951
C     10.689884     6.304814    13.048166     0.005133
C     10.596803     7.736982    13.373692     0.583503
C     10.416742     4.193781    13.412241     0.170449
C     16.420049     4.053839     2.785531     0.564953
C     17.289640     3.057872     3.252404     0.014645
C      9.610427     5.496428     7.989664     0.110237
C      8.280549     5.731649     7.719820    -0.206701
C      7.802932     5.350532     6.513375     0.104587
C      8.608814     4.740148     5.639595    -0.212163
C      9.956705     4.597229     5.980826     0.069668
C      6.345069     5.541090     6.204982     0.087937
C      5.395607     5.474097     7.268652    -0.207705
C      4.040426     5.661678     6.960259     0.088545
C      4.522760     5.987712     4.741543     0.096494
C      5.872346     5.829906     4.932861    -0.208945
C      2.519488     2.913464    11.296322     0.089307
C      3.762556     2.746725    11.924530    -0.225888
C      3.764714     2.119966    13.152392     0.095793
C      2.556275     1.668878    13.646391    -0.192974
C      1.400612     1.829661    12.949652     0.087167
C      5.032296     1.956204    13.913380     0.094636
C      6.223976     1.685254    13.359415    -0.203449
C      7.351606     1.511071    14.087565     0.099942
C     11.857151     1.871346     1.713295     0.078847
C     10.707644     2.033619     1.035115    -0.198550
C     -1.991387     1.481296    13.477918     0.597462
C      3.278014     1.838594     0.543971    -0.032794
C      2.931775     1.153773     1.693306    -0.003290
C      2.739774    14.604539     2.028826     0.582469
C      2.872439     3.255874     2.143046     0.189569
C     -0.970159     5.937095    10.743785     0.584849
C     -0.350644     5.578309     9.463097    -0.028951
C      0.138625     6.304814     8.368016     0.005133
C      0.231706     7.736982     8.042490     0.583503
C      0.411767     4.193781     8.003941     0.170450
C      0.105454     4.053839     4.353196     0.564952
C     -0.764137     3.057872     3.886323     0.014644
C      1.218082     5.496428    13.426519     0.110239
C      2.547960     5.731649    13.696363    -0.206708
C      8.722571     5.350532     0.625353     0.104585
C      7.916689     4.740148     1.499133    -0.212164
C      6.568798     4.597229     1.157902     0.069665
C     10.180434     5.541090     0.933746     0.087928
C      5.432902     5.474097    14.147530    -0.207707
C     12.485077     5.661678     0.178468     0.088540
C     12.002743     5.987712     2.397185     0.096491
C     10.653157     5.829906     2.205867    -0.208947
C      8.309021     2.913464    10.119860     0.089309
C      7.065953     2.746725     9.491652    -0.225884
C      7.063795     2.119966     8.263791     0.095803
C      8.272234     1.668878     7.769791    -0.192974
C      9.427897     1.829661     8.466531     0.087172
C      5.796213     1.956204     7.502803     0.094648
C      4.604533     1.685254     8.056768    -0.203450
C      3.476903     1.511071     7.328618     0.099947
C      4.668352     1.871346     5.425433     0.078848
C      5.817859     2.033619     6.103612    -0.198548
C      0.857110    13.406104     6.339190     0.597462
C      0.429517    13.048806     7.682699    -0.032794
C      0.083278    13.733626     8.832034    -0.003290
C     -0.108723     0.282861     9.167554     0.582469
C      0.023942    11.631526     9.281773     0.189570
C      1.878338     8.950305     3.605057     0.584848
C      2.497853     9.309091     2.324370    -0.028951
C      2.987122     8.582586     1.229289     0.005133
C      3.080203     7.150418     0.903763     0.583503
C      3.260264    10.693619     0.865214     0.170450
C     -2.743043    10.833561    11.491924     0.564952
C     -3.612634    11.829528    11.025051     0.014645
C      4.066579     9.390972     6.287791     0.110236
C      5.396457     9.155751     6.557635    -0.206705
C      5.874074     9.536868     7.764080     0.104587
C      5.068192    10.147252     8.637860    -0.212165
C      3.720301    10.290171     8.296629     0.069665
C      7.331937     9.346310     8.072473     0.087935
C      8.281399     9.413303     7.008803    -0.207707
C      9.636580     9.225722     7.317196     0.088542
C      9.154246     8.899688     9.535912     0.096493
C      7.804660     9.057494     9.344594    -0.208948
C     11.157518    11.973936     2.981133     0.089313
C      9.914450    12.140675     2.352925    -0.225879
C      9.912292    12.767434     1.125063     0.095802
C     11.120731    13.218522     0.631064    -0.192972
C     12.276394    13.057739     1.327803     0.087176
C      8.644710    12.931196     0.364075     0.094650
C      7.453030    13.202146     0.918040    -0.203449
C      6.325400    13.376329     0.189890     0.099953
C      1.819855    13.016054    12.564160     0.078852
C      2.969362    12.853781    13.242340    -0.198545
C     15.668393    13.406104     0.799537     0.597462
C     10.398992    13.048806    13.733484    -0.032794
C     10.745231    13.733626    12.584149    -0.003290
C     10.937232     0.282861    12.248629     0.582469
C     10.804567    11.631526    12.134409     0.189569
C     14.647165     8.950305     3.533670     0.584848
C     14.027650     9.309091     4.814358    -0.028951
C     13.538381     8.582586     5.909439     0.005133
C     13.445300     7.150418     6.234965     0.583503
C     13.265239    10.693619     6.273514     0.170449
C     13.571552    10.833561     9.924259     0.564953
C     14.441143    11.829528    10.391132     0.014644
C     12.458924     9.390972     0.850936     0.110241
C     11.129046     9.155751     0.581092    -0.206700
C      4.954435     9.536868    13.652102     0.104587
C      5.760317    10.147252    12.778322    -0.212162
C      7.108208    10.290171    13.119553     0.069671
C      3.496572     9.346310    13.343709     0.087936
C      8.244104     9.413303     0.129925    -0.207706
C      1.191929     9.225722    14.098987     0.088548
C      1.674263     8.899688    11.880270     0.096496
C      3.023849     9.057494    12.071588    -0.208944
C      5.367985    11.973936     4.157595     0.089306
C      6.611053    12.140675     4.785803    -0.225890
C      6.613211    12.767434     6.013664     0.095797
C      5.404772    13.218522     6.507664    -0.192977
C      4.249109    13.057739     5.810924     0.087166
C      7.880793    12.931196     6.774652     0.094640
C      9.072473    13.202146     6.220687    -0.203454
C     10.200103    13.376329     6.948837     0.099942
C      9.008654    13.016054     8.852022     0.078845
C      7.859147    12.853781     8.173843    -0.198554
C     -1.424248     1.010854     3.569364     0.095380
C     -4.272745    13.876546    10.708091     0.095380
H     13.756389     4.074681     4.523098     0.093838
H     10.190105     3.379440    13.849131     0.094673
H      9.924703     5.724205     8.857733     0.078662
H      7.716707     6.148496     8.360878     0.117359
H      8.276649     4.412625     4.811502     0.116912
H     10.542884     4.199736     5.346907     0.086657
H      5.675012     5.308847     8.160993     0.120442
H      3.405020     5.593196     7.664138     0.088745
H      4.208368     6.145519     3.859196     0.099949
H      6.472877     5.919230     4.204710     0.120439
H      2.508703     3.371996    10.463947     0.082618
H      4.565858     3.053406    11.523334     0.117643
H      8.231803     1.235654     0.214162     0.113940
H      0.592063     1.473853    13.300877     0.093080
H      6.280079     1.613794    12.412819     0.108313
H      8.167327     1.316046    13.640681     0.101499
H     11.826235     1.948761     2.659890     0.085351
H      9.893406     2.200358     1.497705     0.117105
H      2.769114     4.074681     2.615630     0.093837
H      0.638404     3.379440     7.567051     0.094672
H      0.903806     5.724205    12.558449     0.078664
H      3.111802     6.148496    13.055305     0.117362
H      8.248854     4.412625     2.327225     0.116916
H      5.982619     4.199736     1.791821     0.086658
H      5.153497     5.308847    13.255189     0.120448
H      7.423489     5.593196    13.752045     0.088747
H     12.317135     6.145519     3.279531     0.099949
H     10.052626     5.919230     2.934017     0.120441
H      8.319806     3.371996    10.952236     0.082616
H      6.262651     3.053406     9.892849     0.117643
H      8.293700     1.235654     6.924566     0.113939
H     10.236446     1.473853     8.115305     0.093078
H      4.548430     1.613794     9.003363     0.108311
H      2.661182     1.316046     7.775502     0.101497
H      4.699268     1.948761     4.478838     0.085350
H      6.632097     2.200358     5.641022     0.117104
H     -0.079383    10.812719     9.754357     0.093838
H      3.486901    11.507960     0.428324     0.094672
H      3.752303     9.163195     5.419722     0.078664
H      5.960299     8.738904     5.916577     0.117361
H      5.400357    10.474775     9.465953     0.116914
H      3.134122    10.687664     8.930548     0.086658
H      8.001994     9.578553     6.116462     0.120446
H     10.271986     9.294204     6.613317     0.088748
H      9.468638     8.741881    10.418259     0.099950
H      7.204129     8.968170    10.072745     0.120444
H     11.168303    11.515404     3.813508     0.082613
H      9.111148    11.833994     2.754121     0.117639
H      5.445203    13.651746    14.063293     0.113937
H     13.084943    13.413547     0.976578     0.093076
H      7.396927    13.273606     1.864636     0.108312
H      5.509679    13.571354     0.636774     0.101495
H      1.850771    12.938639    11.617565     0.085348
H      3.783600    12.687042    12.779750     0.117101
H     10.907892    10.812719    11.661825     0.093837
H     13.038602    11.507960     6.710404     0.094673
H     12.773200     9.163195     1.719006     0.078661
H     10.565204     8.738904     1.222150     0.117361
H      5.428152    10.474775    11.950230     0.116913
H      7.694387    10.687664    12.485634     0.086656
H      8.523509     9.578553     1.022266     0.120446
H      6.253517     9.294204     0.525410     0.088745
H      1.359871     8.741881    10.997924     0.099947
H      3.624380     8.968170    11.343438     0.120442
H      5.357200    11.515404     3.325219     0.082619
H      7.414355    11.833994     4.384606     0.117645
H      5.383306    13.651746     7.352889     0.113943
H      3.440560    13.413547     6.162150     0.093081
H      9.128576    13.273606     5.274092     0.108318
H     11.015824    13.571354     6.501953     0.101499
H      8.977738    12.938639     9.798617     0.085353
H      7.044909    12.687042     8.636433     0.117110
H     -1.424248     0.061038     3.569364     0.094700
H     -4.272745    14.826362    10.708091     0.094700
N     13.289284     3.212701     6.252098    -0.356218
N     13.867382     2.075304     4.424583    -0.341781
N     10.979853     4.244398    12.224357    -0.341017
N     10.191139     5.417525    13.953357    -0.333926
N     16.908414     1.799887     3.091069    -0.301539
N     10.467255     4.993234     7.162999    -0.227352
N      3.606002     5.928163     5.752387    -0.219562
N      1.379996     2.489173    11.763195    -0.238607
N     13.041195     1.607839     1.149335    -0.212641
N      3.236219     3.212701     0.886630    -0.356218
N      2.658121     2.075304     2.714144    -0.341781
N     -0.151344     4.244398     9.191826    -0.341017
N      0.637370     5.417525     7.462826    -0.333926
N     -0.382911     1.799887     4.047658    -0.301539
N      6.058248     4.993234    -0.024272    -0.227353
N     12.919501     5.928163     1.386341    -0.219562
N      9.448513     2.489173     9.652987    -0.238607
N      3.484308     1.607839     5.989392    -0.212640
N      0.387722    11.674699     8.025357    -0.356218
N     -0.190376    12.812096     9.852872    -0.341782
N      2.697153    10.643002     2.053098    -0.341017
N      3.485867     9.469875     0.324098    -0.333927
N     -3.231408    13.087513    11.186386    -0.301539
N      3.209751     9.894166     7.114456    -0.227350
N     10.071004     8.959237     8.525068    -0.219560
N     12.297010    12.398227     2.514260    -0.238613
N      0.635811    13.279561    13.128120    -0.212645
N     10.440787    11.674699    13.390825    -0.356218
N     11.018885    12.812096    11.563311    -0.341781
N     13.828350    10.643002     5.085629    -0.341017
N     13.039636     9.469875     6.814629    -0.333926
N     14.059917    13.087513    10.229797    -0.301539
N     13.315752     9.894166     0.024272    -0.227357
N      0.757505     8.959237    12.891114    -0.219568
N      4.228493    12.398227     4.624468    -0.238608
N     10.192698    13.279561     8.288063    -0.212642
O     12.755761     0.285838     8.249513    -0.531466
O     12.562746     2.450466     8.723525    -0.594204
O     13.484584    13.702363     5.845190    -0.531699
O     14.301320    14.399093     3.963422    -0.589737
O     12.103116     4.970903     9.914265    -0.585010
O     12.021446     7.145952    10.405409    -0.522037
O     10.950032     8.633203    12.658392    -0.520740
O     15.828581     7.982624     0.266988    -0.598902
O     15.356142     3.742692     2.247271    -0.604305
O     16.728104     5.307358     2.882618    -0.524577
O     -1.927252     0.285838    13.166669    -0.531467
O     -1.734237     2.450466    12.692657    -0.594204
O      3.040919    13.702363     1.293537    -0.531700
O      2.224183    14.399093     3.175306    -0.589738
O     -1.274607     4.970903    11.501918    -0.585010
O     -1.192937     7.145952    11.010773    -0.522037
O     -0.121523     8.633203     8.757791    -0.520740
O      0.696922     7.982624     6.871739    -0.598902
O      1.169361     3.742692     4.891456    -0.604305
O     -0.202601     5.307358     4.256109    -0.524577
O      0.921245    14.601562     6.027942    -0.531466
O      1.114260    12.436934     5.553930    -0.594204
O      0.192422     1.185037     8.432265    -0.531700
O     -0.624314     0.488307    10.314033    -0.589738
O      1.573890     9.916497     4.363190    -0.585011
O      1.655560     7.741448     3.872046    -0.522037
O      2.726974     6.254197     1.619063    -0.520740
O     -2.151575     6.904776    14.010467    -0.598902
O     -1.679136    11.144708    12.030184    -0.604305
O     -3.051098     9.580042    11.394837    -0.524577
O     15.604258    14.601562     1.110786    -0.531466
O     15.411243    12.436934     1.584798    -0.594205
O     10.636087     1.185037    12.983918    -0.531699
O     11.452823     0.488307    11.102149    -0.589738
O     14.951613     9.916497     2.775537    -0.585011
O     14.869943     7.741448     3.266682    -0.522037
O     13.798529     6.254197     5.519664    -0.520739
O     12.980084     6.904776     7.405716    -0.598902
O     12.507645    11.144708     9.385999    -0.604305
O     13.879607     9.580042    10.021346    -0.524577

The following XYZ coordinates are in angstroms. Other properties are in atomic units.
The sperically averaged electron density of each atom fit to a function of the form exp(a - br)
eigen_1, eigen_2 and eigen_3 are the three eigenvalues of traceless quadrupole moment tensor
  atom number  atomic symbol              X              Y              Z     net charge C6 coefficient C8 coefficient C10 coefficient fluctuating dipole atomic polarizability isotropic forcefield polarizability              a              b squared Pearson coefficient          <r^3>          <r^4>         wp_QDO          m_QDO          q_QDO       dipole_x       dipole_y       dipole_z         dipole            Qxy            Qxz            Qyz     Q(x^2-y^2)  Q(3z^2 - R^2)        eigen_1        eigen_2        eigen_3 static polarizability      alpha(xx)      alpha(xy)      alpha(xz)      alpha(yy)      alpha(yz)      alpha(zz) atomic spin moment
            1             Cd      14.833674       1.289695       2.546241       0.856961     200.834419 0.46568736E+04  0.17949158E+06                                25.376099                           20.843928       1.105969       2.045273                    0.997364      79.006328     210.829523       0.454214       0.349861      -1.226587       0.052754      -0.048368      -0.035125       0.079726       0.001104      -0.075222      -0.050117      -0.168164       0.133795      -0.139181       0.022641       0.116540             30.436044      34.608180       5.185828       3.396060      26.921592       5.220689      29.778361          -0.000029
            2             Cd      12.771869       4.709778       7.775074       0.914617     152.614136 0.36792535E+04  0.13448418E+06                                21.502426                           18.668967       0.993544       2.020116                    0.998217      77.554564     205.434215       0.471718       0.355232      -1.214783       0.074062       0.043706       0.114323       0.143056       0.041928       0.047636      -0.049604       0.061964       0.003925      -0.097687       0.031759       0.065928             24.096517      18.694515      -1.518465      -3.236848      32.175583       1.587961      21.419454          -0.000390
            3             Cd      -0.752370       2.697150      10.641273       0.900331     154.676781 0.37865335E+04  0.13943257E+06                                21.728782                           18.964670       1.020406       2.022575                    0.998342      78.185621     208.014308       0.466986       0.356189      -1.213714      -0.123781      -0.041511       0.037877       0.135939      -0.012544       0.007570       0.063833       0.093027      -0.072717      -0.094695       0.034381       0.060313             24.282334      17.064043       0.405869      -1.097419      32.677827      -1.634485      23.105133          -0.000286
            4             Cd      15.152866       6.243627       1.622490       0.896353     181.274187 0.43842250E+04  0.16662449E+06                                23.781058                           20.203071       0.968594       2.013983                    0.997860      77.940116     207.223113       0.461622       0.349119      -1.225977       0.089582       0.055943       0.096726       0.143215       0.047909      -0.010700      -0.027642      -0.040360       0.100759      -0.069208       0.005711       0.063497             27.357225      25.943968      -6.620137      -1.268352      28.826554      -0.617366      27.301154          -0.000175
            5             Cd       1.691829       1.289695       4.592486       0.856960     200.833968 0.46568665E+04  0.17949120E+06                                25.376038                           20.843890       1.105977       2.045276                    0.997363      79.006262     210.829178       0.454215       0.349861      -1.226588      -0.052754      -0.048369       0.035124       0.079726      -0.001105      -0.075220       0.050117      -0.168167       0.133787      -0.139180       0.022641       0.116540             30.435959      34.608050      -5.185873       3.395978      26.921566      -5.220717      29.778260          -0.000028
            6             Cd      -1.943360       4.709778      13.641109       0.914619     152.614279 0.36792578E+04  0.13448438E+06                                21.502443                           18.668982       0.993540       2.020115                    0.998217      77.554580     205.434331       0.471718       0.355232      -1.214783      -0.074062       0.043706      -0.114322       0.143056      -0.041927       0.047638       0.049602       0.061965       0.003929      -0.097686       0.031756       0.065929             24.096537      18.694613       1.518454      -3.236834      32.175568      -1.587935      21.419430          -0.000393
            7             Cd      11.580879       2.697150      10.774910       0.900330     154.676523 0.37865266E+04  0.13943225E+06                                21.728755                           18.964649       1.020413       2.022578                    0.998342      78.185576     208.014084       0.466986       0.356188      -1.213714       0.123781      -0.041511      -0.037878       0.135940       0.012545       0.007571      -0.063835       0.093023      -0.072715      -0.094696       0.034385       0.060311             24.282301      17.063967      -0.405872      -1.097474      32.677838       1.634527      23.105098          -0.000285
            8             Cd       1.372637       6.243627       5.516238       0.896352     181.273894 0.43842180E+04  0.16662414E+06                                23.781028                           20.203050       0.968597       2.013984                    0.997860      77.940081     207.222913       0.461623       0.349119      -1.225977      -0.089582       0.055943      -0.096726       0.143215      -0.047908      -0.010699       0.027642      -0.040362       0.100750      -0.069206       0.005709       0.063497             27.357188      25.943862       6.620177      -1.268362      28.826549       0.617378      27.301152          -0.000171
            9             Cd      -1.156668      13.597705      11.731214       0.856961     200.833563 0.46568573E+04  0.17949074E+06                                25.375987                           20.843854       1.105982       2.045278                    0.997363      79.006187     210.828839       0.454216       0.349860      -1.226588      -0.052753       0.048369       0.035124       0.079725       0.001105      -0.075219      -0.050117      -0.168169       0.133783      -0.139180       0.022640       0.116539             30.435885      34.607936       5.185870       3.395924      26.921523       5.220719      29.778196          -0.000028
           10             Cd       0.905137      10.177622       6.502381       0.914618     152.614337 0.36792588E+04  0.13448442E+06                                21.502449                           18.668984       0.993540       2.020115                    0.998217      77.554589     205.434359       0.471718       0.355232      -1.214783      -0.074062      -0.043706      -0.114323       0.143056       0.041927       0.047638      -0.049603       0.061964       0.003928      -0.097686       0.031757       0.065929             24.096546      18.694599      -1.518458      -3.236840      32.175610       1.587942      21.419430          -0.000390
           11             Cd      14.429376      12.190250       3.636182       0.900330     154.676280 0.37865187E+04  0.13943188E+06                                21.728730                           18.964626       1.020416       2.022579                    0.998342      78.185524     208.013862       0.466987       0.356188      -1.213714       0.123780       0.041511      -0.037878       0.135939      -0.012545       0.007571       0.063836       0.093022      -0.072714      -0.094697       0.034386       0.060311             24.282273      17.063928       0.405872      -1.097495      32.677817      -1.634529      23.105074          -0.000286
           12             Cd      -1.475860       8.643773      12.654965       0.896353     181.273588 0.43842086E+04  0.16662369E+06                                23.780998                           20.203025       0.968599       2.013986                    0.997860      77.940021     207.222656       0.461623       0.349119      -1.225977      -0.089582      -0.055943      -0.096726       0.143215       0.047908      -0.010699      -0.027642      -0.040362       0.100748      -0.069205       0.005709       0.063497             27.357153      25.943815      -6.620191      -1.268364      28.826518      -0.617384      27.301125          -0.000176
           13             Cd      11.985177      13.597705       9.684969       0.856961     200.834396 0.46568731E+04  0.17949155E+06                                25.376097                           20.843927       1.105969       2.045273                    0.997364      79.006324     210.829501       0.454214       0.349861      -1.226587       0.052754       0.048368      -0.035125       0.079726      -0.001104      -0.075222       0.050117      -0.168164       0.133795      -0.139181       0.022641       0.116540             30.436041      34.608182      -5.185854       3.396059      26.921601      -5.220689      29.778339          -0.000026
           14             Cd      15.620366      10.177622       0.636346       0.914619     152.613818 0.36792449E+04  0.13448378E+06                                21.502393                           18.668942       0.993546       2.020117                    0.998217      77.554505     205.433965       0.471718       0.355232      -1.214783       0.074061      -0.043706       0.114323       0.143056      -0.041929       0.047636       0.049604       0.061964       0.003923      -0.097687       0.031760       0.065927             24.096477      18.694466       1.518469      -3.236845      32.175543      -1.587957      21.419422          -0.000394
           15             Cd       2.096127      12.190250       3.502545       0.900332     154.676756 0.37865324E+04  0.13943252E+06                                21.728780                           18.964667       1.020406       2.022576                    0.998342      78.185610     208.014264       0.466986       0.356189      -1.213714      -0.123781       0.041511       0.037878       0.135939       0.012544       0.007570      -0.063833       0.093026      -0.072716      -0.094695       0.034382       0.060313             24.282335      17.064022      -0.405863      -1.097412      32.677862       1.634493      23.105121          -0.000283
           16             Cd      12.304369       8.643773       8.761217       0.896352     181.274186 0.43842259E+04  0.16662453E+06                                23.781058                           20.203072       0.968594       2.013983                    0.997860      77.940125     207.223132       0.461622       0.349119      -1.225977       0.089582      -0.055943       0.096726       0.143215      -0.047909      -0.010700       0.027642      -0.040361       0.100757      -0.069207       0.005710       0.063497             27.357223      25.943939       6.620147      -1.268357      28.826570       0.617375      27.301160          -0.000171
           17              C      12.819896       1.481296       7.938265       0.597461      24.926909 0.24461670E+03  0.50524101E+04                                 7.837972                            5.555336       0.018023       2.059317                    0.999174      22.546866      63.654598       0.626798       0.473114      -1.016169       0.001804      -0.000815       0.073206       0.073232      -0.007358       0.040944       0.012610       0.115571      -0.138783      -0.064951      -0.028104       0.093055              9.279180       5.592834      -0.161342      -2.649005      10.884104      -1.280452      11.360603          -0.000081
           18              C      13.247489       1.838594       6.594756      -0.032794      42.180575 0.45139162E+03  0.10654065E+05                                10.419983                            7.018485       0.102351       2.014738                    0.999451      28.267794      79.987979       0.634132       0.409227      -1.074691       0.036911       0.063825      -0.027967       0.078856       0.001375       0.003149      -0.028813      -0.065013      -0.089231      -0.039847      -0.017109       0.056956             12.957617       7.259756      -0.023163      -5.528652      11.251196      -1.168099      20.361899          -0.000082
           19              C      13.593728       1.153773       5.445421      -0.003290      39.712055 0.44536518E+03  0.10479157E+05                                10.045638                            6.996318       0.103543       2.020409                    0.999387      27.928634      78.969243       0.631600       0.412149      -1.072516       0.036627       0.060294      -0.024505       0.074682       0.012353      -0.000010      -0.033586      -0.016766      -0.013430      -0.033623      -0.005948       0.039572             12.280591       6.115377      -1.674875      -2.860460      18.124531       3.584261      12.601866          -0.000040
           20              C      13.785729      14.604539       5.109901       0.582469      23.252294 0.24332091E+03  0.50136410E+04                                 7.464781                            5.523700      -0.060423       2.031231                    0.999481      22.575807      63.439286       0.632150       0.470232      -1.018806       0.036663      -0.047425      -0.025922       0.065309       0.008696       0.059895      -0.003032       0.157530       0.000318      -0.079988      -0.031263       0.111251              8.588726       4.956322       0.023857      -1.957678      12.255328       0.413368       8.554529          -0.000062
           21              C      13.653064       3.255874       4.995682       0.189569      26.235540 0.30261008E+03  0.65613481E+04                                 7.873539                            5.911943       0.138754       2.062317                    0.999721      25.713811      73.268741       0.652211       0.433120      -1.043656       0.034973      -0.047523       0.036405       0.069332       0.019926       0.018836      -0.024129       0.068047      -0.107495      -0.058548      -0.000453       0.059001              9.019468       5.195732      -0.139438      -2.174486      11.916726      -1.104609       9.945946          -0.000088
           22              C      11.798668       5.937095      10.672398       0.584848      25.666997 0.25340381E+03  0.52652013E+04                                 7.934038                            5.617685       0.052819       2.065536                    0.999212      22.636284      63.501661       0.631206       0.467017      -1.022390       0.062420      -0.000368      -0.050658       0.080390      -0.000492       0.062834       0.012748       0.099072      -0.094090      -0.066500      -0.029882       0.096382              9.401237       5.600935       0.994461      -2.605767      11.266600      -0.712204      11.336176          -0.000160
           23              C      11.179153       5.578309      11.953085      -0.028951      41.418986 0.44553444E+03  0.10476284E+05                                10.279310                            6.959885       0.121019       2.021312                    0.999449      28.148839      79.371371       0.638890       0.407713      -1.076227       0.011775      -0.062632       0.053212       0.083024       0.024881       0.002793      -0.014462      -0.048812      -0.063134      -0.031861      -0.015731       0.047592             12.728467       7.591961       0.698318      -5.784285      11.491490      -0.620510      19.101951          -0.000132
           24              C      10.689884       6.304814      13.048166       0.005133      39.180838 0.42688231E+03  0.99379150E+04                                 9.951888                            6.843721       0.074190       2.015178                    0.999451      27.573461      77.538891       0.639457       0.411441      -1.073029       0.022691      -0.056781       0.047910       0.077681       0.016222       0.004627      -0.024220       0.002197      -0.015285      -0.032120       0.005194       0.026926             12.290092       6.206048      -1.095518      -2.862266      18.936652       3.587574      11.727576          -0.000135
           25              C      10.596803       7.736982      13.373692       0.583503      23.603904 0.24187998E+03  0.49669846E+04                                 7.513037                            5.487779      -0.047746       2.036906                    0.999339      22.344037      62.288134       0.638835       0.466901      -1.022585       0.014345       0.044213       0.049742       0.068080      -0.007932       0.044346      -0.006463       0.173590      -0.044742      -0.080066      -0.030419       0.110485              8.739995       4.920617      -0.057784      -1.878165      12.936379       0.338929       8.362990          -0.000146
           26              C      10.416742       4.193781      13.412241       0.170449      27.286567 0.31473248E+03  0.68781345E+04                                 8.042730                            5.997869       0.163388       2.064365                    0.999690      25.974799      73.833520       0.653873       0.428631      -1.048416       0.049954       0.048872      -0.003572       0.069976       0.008212       0.032718      -0.025776       0.028122      -0.030682      -0.048757       0.007188       0.041569              9.263009       5.242727       0.734309      -2.233024      12.432348      -1.182389      10.113952          -0.000125
           27              C      16.420049       4.053839       2.785531       0.564953      24.055061 0.24907554E+03  0.51728981E+04                                 7.714697                            5.614514      -0.075704       2.024769                    0.999742      22.887231      65.003046       0.621411       0.474596      -1.014372      -0.041277       0.035318      -0.018551       0.057404       0.014454      -0.061403       0.022547       0.022837       0.201882      -0.073186      -0.026630       0.099816              9.424118      11.254033      -2.487230       3.553434      10.794755      -1.824483       6.223565          -0.000141
           28              C      17.289640       3.057872       3.252404       0.014645      40.388678 0.40876392E+03  0.94331283E+04                                10.263112                            6.745735       0.058181       2.021111                    0.999607      27.132476      76.484219       0.635778       0.417462      -1.066913       0.010897      -0.063434       0.002663       0.064418       0.008558      -0.012049       0.008323      -0.040599       0.011704      -0.029514       0.007147       0.022367             14.019705      20.462067      -4.416688       7.156091      13.012686      -2.473807       8.584361          -0.000186
           29              C       9.610427       5.496428       7.989664       0.110237      24.292279 0.33691713E+03  0.75226038E+04                                 7.571834                            6.339167      -0.115781       1.985009                    0.998302      26.633074      77.634419       0.613322       0.447273      -1.032740       0.010236      -0.017596      -0.045621       0.049957       0.026114       0.006086      -0.014557      -0.073783       0.035227      -0.052728       0.008754       0.043974              7.913321      10.115889      -1.121940       0.980844       5.329828       1.428479       8.294246           0.000050
           30              C       8.280549       5.731649       7.719820      -0.206701      31.027977 0.47386287E+03  0.11460616E+05                                 8.697734                            7.372623      -0.125725       1.928220                    0.998334      30.948663      92.266611       0.588746       0.430153      -1.048457       0.005108      -0.002221      -0.006735       0.008740      -0.003174      -0.019489       0.008282      -0.000949       0.000501      -0.020344      -0.002007       0.022351              8.921374      11.884117      -1.094517       1.942513       6.263760       1.690020       8.616247           0.000707
           31              C       7.802932       5.350532       6.513375       0.104587      30.249789 0.38954671E+03  0.89368293E+04                                 8.643035                            6.737775      -0.187759       1.957955                    0.999492      26.519101      76.046591       0.610910       0.437023      -1.048306       0.014866      -0.003229       0.003381       0.015584       0.003622       0.000891      -0.019689       0.011264      -0.005354      -0.023363       0.006554       0.016809              9.357472      13.873040      -1.771441       1.151426       5.685580       1.642168       8.513796           0.000777
           32              C       8.608814       4.740148       5.639595      -0.212163      31.567180 0.46481253E+03  0.11128198E+05                                 8.627460                            7.194893       0.135558       2.004947                    0.999602      30.496330      88.896704       0.612572       0.417640      -1.061867      -0.000309      -0.004287       0.012255       0.012987       0.009559       0.019651       0.009092      -0.016379       0.044920      -0.026159      -0.003719       0.029879              8.923690      12.075070      -1.726112      -0.425591       5.666107       1.757413       9.029892           0.000214
           33              C       9.956705       4.597229       5.980826       0.069668      25.752563 0.35775476E+03  0.80264436E+04                                 7.585682                            6.329988       0.256432       2.083780                    0.999823      26.742462      75.584604       0.650005       0.420002      -1.059849       0.001490       0.025138       0.052528       0.058252       0.003919      -0.031856       0.005386      -0.046021      -0.013923      -0.046091       0.019650       0.026441              7.903337      10.102370      -1.297726      -0.210340       5.007656       1.620087       8.599987           0.000489
           34              C       6.345069       5.541090       6.204982       0.087937      33.095378 0.44704161E+03  0.10563868E+05                                 9.111454                            7.179761      -0.165370       1.957363                    0.999312      27.048389      77.489232       0.599415       0.432417      -1.056171      -0.015080      -0.001494      -0.005037       0.015969      -0.004076       0.001571       0.014426       0.017129      -0.005781      -0.020049       0.008659       0.011389              9.854094      15.041603      -1.546253       1.554263       5.323129      -1.198452       9.197550           0.000958
           35              C       5.395607       5.474097       7.268652      -0.207705      31.866318 0.50644181E+03  0.12377443E+05                                 8.730066                            7.544575       0.047163       1.977019                    0.999444      30.997748      91.048805       0.594612       0.421474      -1.060319      -0.001221      -0.003514      -0.006208       0.007237       0.007139       0.008335      -0.004359       0.003150       0.102126      -0.025596      -0.009999       0.035595              8.946687      13.023432      -0.984641      -0.068486       5.458120      -0.973870       8.358509           0.000471
           36              C       4.040426       5.661678       6.960259       0.088545      24.795278 0.34149768E+03  0.75946545E+04                                 7.465657                            6.236819       0.190240       2.071216                    0.999709      26.499151      75.262609       0.644787       0.427140      -1.052404       0.002686      -0.004671      -0.047329       0.047635       0.010421      -0.023172       0.019251      -0.070057       0.002297      -0.050558       0.007209       0.043349              7.827807      10.662313      -0.695529      -0.165523       4.562908      -0.974273       8.258201           0.000251
           37              C       4.522760       5.987712       4.741543       0.096494      26.155281 0.35461252E+03  0.79665570E+04                                 7.814796                            6.413838       0.090083       2.047313                    0.999088      26.454959      75.691669       0.626724       0.435024      -1.046868      -0.025392      -0.013558       0.053598       0.060839       0.018998       0.005096      -0.002209      -0.060100       0.022658      -0.039967       0.008171       0.031796              8.262878      10.493803      -0.757227       0.262119       4.675444      -0.742410       9.619386           0.000226
           38              C       5.872346       5.829906       4.932861      -0.208945      31.565383 0.46126806E+03  0.11013558E+05                                 8.595283                            7.138436       0.244048       2.040578                    0.999728      30.356503      88.142949       0.619224       0.414271      -1.064857      -0.001846       0.003102       0.007145       0.008005       0.004413      -0.022027      -0.007165       0.000897       0.021047      -0.020685      -0.006156       0.026841              8.917062      11.640890      -1.122738       0.938567       5.024785      -1.098992      10.085509           0.000335
           39              C       2.519488       2.913464      11.296322       0.089307      24.691313 0.33686377E+03  0.74542116E+04                                 7.368403                            6.141321       0.239110       2.084008                    0.999816      26.348119      74.260567       0.659262       0.419856      -1.058618      -0.026238      -0.025326       0.035831       0.051125      -0.004429      -0.005423       0.003842      -0.085085       0.063804      -0.053770       0.020215       0.033555              7.674589       9.233614       0.306170       0.697178       5.128859      -2.062493       8.661294           0.000355
           40              C       3.762556       2.746725      11.924530      -0.225888      32.739273 0.49262641E+03  0.11946156E+05                                 8.815385                            7.390328       0.132404       2.000181                    0.999687      30.911185      90.177272       0.607512       0.415758      -1.064895      -0.008387      -0.003434       0.005103       0.010401       0.017672      -0.011494      -0.005481       0.026391      -0.040970      -0.017206      -0.015197       0.032403              9.127733      10.758236      -0.143735       1.500309       5.740752      -2.394603      10.884213           0.000851
           41              C       3.764714       2.119966      13.152392       0.095793      32.203295 0.41165837E+03  0.95493959E+04                                 8.970064                            6.900179      -0.140752       1.970346                    0.999445      26.661331      76.200545       0.608768       0.433726      -1.053149      -0.015796       0.004098      -0.002295       0.016480      -0.008973       0.004067       0.011308       0.018428       0.019327      -0.021284       0.009545       0.011739              9.850792      13.683560       0.058474       3.246591       5.856274      -2.273901      10.012541           0.001688
           42              C       2.556275       1.668878      13.646391      -0.192974      31.000870 0.46838713E+03  0.11284939E+05                                 8.664432                            7.307045      -0.063860       1.948594                    0.998536      30.728693      91.161761       0.594705       0.427474      -1.051061       0.009576       0.006938      -0.014187       0.018469       0.002209      -0.003609      -0.012522      -0.033687       0.061908      -0.027485      -0.000792       0.028277              8.947470      12.683540       0.854093       1.749513       6.249153      -1.795584       7.909717           0.000602
           43              C       1.400612       1.829661      12.949652       0.087167      25.864137 0.36399193E+03  0.82690411E+04                                 7.873371                            6.576029      -0.097039       1.984511                    0.998110      27.125149      79.233679       0.605168       0.445520      -1.035836       0.013715       0.025416      -0.052424       0.059853       0.003023      -0.024848       0.019980      -0.033646       0.009252      -0.038370       0.004634       0.033735              8.275488      10.900947       0.908305       1.045844       6.001605      -1.988547       7.923910           0.000539
           44              C       5.032296       1.956204      13.913380       0.094636      32.410964 0.41372844E+03  0.96091002E+04                                 9.005391                            6.920437      -0.185084       1.956200                    0.999375      26.652084      76.211172       0.607513       0.434093      -1.052965       0.010159       0.004252       0.005306       0.012225       0.010984       0.007061      -0.016217      -0.001487       0.010496      -0.023216       0.005364       0.017852              9.921307      14.171051      -1.826061       3.043376       5.137644      -0.120504      10.455224           0.001463
           45              C       6.223976       1.685254      13.359415      -0.203449      31.264373 0.43531416E+03  0.10270007E+05                                 8.583994                            6.960586       0.190352       2.028114                    0.999736      30.088126      87.550765       0.622040       0.417369      -1.060232       0.001681      -0.000514       0.014988       0.015090       0.000097      -0.001533       0.005180      -0.029596       0.090015      -0.029841      -0.001064       0.030905              9.058968      12.475239      -1.724279       0.867943       4.922228      -0.078683       9.779439           0.000680
           46              C       7.351606       1.511071      14.087565       0.099942      25.750725 0.33671683E+03  0.74691122E+04                                 7.731267                            6.242708       0.162948       2.076613                    0.999410      26.041002      74.097113       0.636194       0.434023      -1.047206      -0.014819       0.010857       0.047736       0.051149       0.014454      -0.017247       0.012847      -0.043200      -0.066711      -0.039533       0.001417       0.038116              8.294654      10.645391      -1.330901       0.465860       4.660235       0.103300       9.578336           0.000414
           47              C      11.857151       1.871346       1.713295       0.078847      25.235502 0.33795451E+03  0.75019337E+04                                 7.566472                            6.210650       0.152408       2.057655                    0.999789      26.546311      75.512223       0.644680       0.428003      -1.051081       0.039749       0.002603      -0.038688       0.055529       0.019128      -0.024661      -0.004333      -0.067327       0.029338      -0.052133       0.013443       0.038691              8.063597       9.848491      -1.228373       1.618324       4.568424       0.212594       9.773875           0.000453
           48              C      10.707644       2.033619       1.035115      -0.198550      30.857883 0.46543358E+03  0.11163644E+05                                 8.571793                            7.247953       0.057841       1.984598                    0.999238      30.457023      89.303796       0.603328       0.423257      -1.056728       0.003036       0.000745      -0.008519       0.009075       0.003324      -0.029014       0.006216       0.020236      -0.002614      -0.027427      -0.007029       0.034456              8.925386      10.803441      -1.359119       2.499479       5.249417       0.088897      10.723299           0.000706
           49              C      -1.991387       1.481296      13.477918       0.597462      24.926891 0.24461647E+03  0.50524043E+04                                 7.837969                            5.555334       0.018026       2.059318                    0.999174      22.546852      63.654552       0.626798       0.473114      -1.016169      -0.001804      -0.000815      -0.073206       0.073232       0.007358       0.040944      -0.012610       0.115572      -0.138783      -0.064951      -0.028104       0.093055              9.279176       5.592837       0.161349      -2.649007      10.884085       1.280457      11.360605          -0.000080
           50              C       3.278014       1.838594       0.543971      -0.032794      42.180640 0.45139216E+03  0.10654082E+05                                10.419995                            7.018491       0.102351       2.014737                    0.999451      28.267816      79.988083       0.634131       0.409227      -1.074691      -0.036911       0.063825       0.027967       0.078856      -0.001376       0.003149       0.028813      -0.065014      -0.089231      -0.039847      -0.017109       0.056956             12.957632       7.259771       0.023173      -5.528666      11.251204       1.168091      20.361922          -0.000081
           51              C       2.931775       1.153773       1.693306      -0.003290      39.712076 0.44536529E+03  0.10479161E+05                                10.045643                            6.996320       0.103540       2.020408                    0.999387      27.928640      78.969275       0.631599       0.412149      -1.072516      -0.036627       0.060294       0.024505       0.074682      -0.012353      -0.000010       0.033586      -0.016766      -0.013430      -0.033623      -0.005949       0.039572             12.280600       6.115383       1.674884      -2.860468      18.124542      -3.584282      12.601874          -0.000041
           52              C       2.739774      14.604539       2.028826       0.582469      23.252312 0.24332126E+03  0.50136497E+04                                 7.464784                            5.523703      -0.060429       2.031229                    0.999481      22.575818      63.439322       0.632150       0.470232      -1.018806      -0.036663      -0.047425       0.025922       0.065309      -0.008696       0.059895       0.003033       0.157530       0.000317      -0.079988      -0.031263       0.111251              8.588729       4.956319      -0.023853      -1.957672      12.255336      -0.413384       8.554533          -0.000062
           53              C       2.872439       3.255874       2.143046       0.189569      26.235462 0.30260901E+03  0.65613178E+04                                 7.873518                            5.911929       0.138764       2.062321                    0.999721      25.713760      73.268511       0.652212       0.433120      -1.043656      -0.034972      -0.047523      -0.036405       0.069331      -0.019925       0.018837       0.024130       0.068048      -0.107495      -0.058549      -0.000453       0.059002              9.019443       5.195726       0.139440      -2.174484      11.916698       1.104606       9.945905          -0.000088
           54              C      -0.970159       5.937095      10.743785       0.584849      25.666959 0.25340359E+03  0.52651954E+04                                 7.934030                            5.617683       0.052822       2.065537                    0.999212      22.636269      63.501608       0.631206       0.467017      -1.022390      -0.062420      -0.000368       0.050658       0.080390       0.000492       0.062834      -0.012748       0.099072      -0.094089      -0.066500      -0.029882       0.096383              9.401224       5.600928      -0.994464      -2.605754      11.266588       0.712190      11.336156          -0.000160
           55              C      -0.350644       5.578309       9.463097      -0.028951      41.418975 0.44553474E+03  0.10476293E+05                                10.279308                            6.959888       0.121022       2.021312                    0.999449      28.148843      79.371387       0.638890       0.407713      -1.076227      -0.011775      -0.062632      -0.053212       0.083024      -0.024881       0.002793       0.014462      -0.048813      -0.063134      -0.031861      -0.015732       0.047593             12.728460       7.591952      -0.698314      -5.784270      11.491490       0.620486      19.101939          -0.000132
           56              C       0.138625       6.304814       8.368016       0.005133      39.180853 0.42688240E+03  0.99379180E+04                                 9.951892                            6.843722       0.074187       2.015177                    0.999451      27.573472      77.538941       0.639457       0.411441      -1.073028      -0.022691      -0.056781      -0.047910       0.077681      -0.016222       0.004627       0.024220       0.002196      -0.015284      -0.032120       0.005193       0.026926             12.290097       6.206046       1.095523      -2.862264      18.936662      -3.587591      11.727585          -0.000134
           57              C       0.231706       7.736982       8.042490       0.583503      23.603919 0.24188021E+03  0.49669903E+04                                 7.513041                            5.487781      -0.047747       2.036906                    0.999339      22.344041      62.288149       0.638835       0.466901      -1.022585      -0.014345       0.044213      -0.049742       0.068080       0.007932       0.044346       0.006463       0.173589      -0.044741      -0.080066      -0.030419       0.110485              8.739999       4.920621       0.057791      -1.878168      12.936382      -0.338940       8.362994          -0.000146
           58              C       0.411767       4.193781       8.003941       0.170450      27.286478 0.31473134E+03  0.68781013E+04                                 8.042705                            5.997854       0.163400       2.064369                    0.999690      25.974735      73.833221       0.653875       0.428630      -1.048417      -0.049953       0.048872       0.003573       0.069975      -0.008213       0.032719       0.025775       0.028124      -0.030684      -0.048758       0.007188       0.041570              9.262978       5.242703      -0.734305      -2.233004      12.432315       1.182383      10.113916          -0.000124
           59              C       0.105454       4.053839       4.353196       0.564952      24.055075 0.24907572E+03  0.51729027E+04                                 7.714699                            5.614516      -0.075704       2.024769                    0.999742      22.887236      65.003057       0.621411       0.474596      -1.014372       0.041277       0.035318       0.018551       0.057404      -0.014454      -0.061403      -0.022547       0.022837       0.201881      -0.073186      -0.026630       0.099816              9.424120      11.254032       2.487231       3.553433      10.794762       1.824485       6.223566          -0.000141
           60              C      -0.764137       3.057872       3.886323       0.014644      40.388694 0.40876408E+03  0.94331330E+04                                10.263115                            6.745737       0.058181       2.021111                    0.999607      27.132482      76.484243       0.635778       0.417462      -1.066913      -0.010897      -0.063434      -0.002663       0.064418      -0.008558      -0.012050      -0.008323      -0.040599       0.011704      -0.029514       0.007147       0.022367             14.019707      20.462065       4.416685       7.156089      13.012696       2.473807       8.584361          -0.000185
           61              C       1.218082       5.496428      13.426519       0.110239      24.292690 0.33692367E+03  0.75227891E+04                                 7.571911                            6.339219      -0.115777       1.985005                    0.998302      26.633440      77.635783       0.613321       0.447272      -1.032740      -0.010243      -0.017594       0.045626       0.049962      -0.026114       0.006095       0.014552      -0.073786       0.035246      -0.052734       0.008766       0.043968              7.913409      10.116041       1.121952       0.980868       5.329870      -1.428489       8.294314           0.000050
           62              C       2.547960       5.731649      13.696363      -0.206708      31.029018 0.47388139E+03  0.11461180E+05                                 8.697894                            7.372735      -0.125743       1.928204                    0.998335      30.949516      92.269737       0.588745       0.430149      -1.048459      -0.005102      -0.002221       0.006752       0.008749       0.003184      -0.019488      -0.008303      -0.000916       0.000496      -0.020339      -0.002030       0.022369              8.921551      11.884399       1.094542       1.942564       6.263858      -1.690054       8.616397           0.000697
           63              C       8.722571       5.350532       0.625353       0.104585      30.250761 0.38955992E+03  0.89372036E+04                                 8.643152                            6.737838      -0.187700       1.957964                    0.999492      26.519722      76.048545       0.610915       0.437017      -1.048310      -0.014881      -0.003229      -0.003388       0.015600      -0.003614       0.000890       0.019676       0.011296      -0.005312      -0.023355       0.006563       0.016792              9.357621      13.873324       1.771475       1.151461       5.685639      -1.642183       8.513900           0.000765
           64              C       7.916689       4.740148       1.499133      -0.212164      31.567966 0.46482615E+03  0.11128617E+05                                 8.627616                            7.195005       0.135513       2.004925                    0.999602      30.496929      88.899137       0.612565       0.417641      -1.061866       0.000315      -0.004278      -0.012256       0.012985      -0.009564       0.019658      -0.009097      -0.016377       0.044947      -0.026166      -0.003726       0.029893              8.923861      12.075362       1.726157      -0.425606       5.666195      -1.757437       9.030025           0.000216
           65              C       6.568798       4.597229       1.157902       0.069665      25.753166 0.35776471E+03  0.80267233E+04                                 7.585771                            6.330048       0.256413       2.083766                    0.999823      26.742959      75.586296       0.650006       0.419999      -1.059851      -0.001496       0.025147      -0.052535       0.058262      -0.003911      -0.031859      -0.005396      -0.045988      -0.013900      -0.046083       0.019652       0.026430              7.903439      10.102539       1.297754      -0.210356       5.007707      -1.620105       8.600070           0.000483
           66              C      10.180434       5.541090       0.933746       0.087928      33.096644 0.44705978E+03  0.10564396E+05                                 9.111603                            7.179844      -0.165340       1.957364                    0.999312      27.049082      77.491382       0.599420       0.432410      -1.056177       0.015097      -0.001486       0.005038       0.015985       0.004081       0.001569      -0.014425       0.017175      -0.005714      -0.020060       0.008663       0.011397              9.854282      15.041952       1.546295       1.554317       5.323198       1.198478       9.197695           0.000940
           67              C       5.432902       5.474097      14.147530      -0.207707      31.867286 0.50645979E+03  0.12378005E+05                                 8.730241                            7.544701       0.047116       1.976996                    0.999444      30.998499      91.051774       0.594607       0.421474      -1.060318       0.001208      -0.003509       0.006215       0.007239      -0.007140       0.008339       0.004367       0.003174       0.102169      -0.025608      -0.010003       0.035611              8.946881      13.023770       0.984679      -0.068475       5.458212       0.973893       8.358662           0.000467
           68              C      12.485077       5.661678       0.178468       0.088540      24.795874 0.34150694E+03  0.75949161E+04                                 7.465762                            6.236885       0.190232       2.071206                    0.999709      26.499665      75.264480       0.644786       0.427137      -1.052405      -0.002680      -0.004667       0.047338       0.047643      -0.010420      -0.023179      -0.019250      -0.070035       0.002312      -0.050556       0.007218       0.043338              7.827930      10.662524       0.695552      -0.165532       4.562959       0.974286       8.258306           0.000248
           69              C      12.002743       5.987712       2.397185       0.096491      26.155763 0.35461975E+03  0.79667619E+04                                 7.814872                            6.413883       0.090069       2.047303                    0.999088      26.455352      75.693048       0.626725       0.435021      -1.046869       0.025401      -0.013554      -0.053605       0.060847      -0.018999       0.005101       0.002214      -0.060079       0.022688      -0.039965       0.008182       0.031783              8.262967      10.493926       0.757246       0.262146       4.675481       0.742431       9.619492           0.000220
           70              C      10.653157       5.829906       2.205867      -0.208947      31.566188 0.46128159E+03  0.11013971E+05                                 8.595430                            7.138539       0.244003       2.040556                    0.999728      30.357094      88.145254       0.619219       0.414270      -1.064856       0.001838       0.003102      -0.007154       0.008012      -0.004409      -0.022036       0.007172       0.000920       0.021069      -0.020688      -0.006169       0.026857              8.917224      11.641130       1.122770       0.938621       5.024859       1.099028      10.085681           0.000332
           71              C       8.309021       2.913464      10.119860       0.089309      24.690620 0.33685262E+03  0.74539032E+04                                 7.368307                            6.141257       0.239109       2.084019                    0.999816      26.347511      74.258557       0.659259       0.419861      -1.058615       0.026223      -0.025317      -0.035833       0.051114       0.004426      -0.005425      -0.003859      -0.085099       0.063759      -0.053769       0.020193       0.033576              7.674481       9.233469      -0.306176       0.697128       5.128802       2.062463       8.661172           0.000358
           72              C       7.065953       2.746725       9.491652      -0.225884      32.737883 0.49260159E+03  0.11945396E+05                                 8.815167                            7.390169       0.132448       2.000209                    0.999687      30.910147      90.173470       0.607515       0.415761      -1.064894       0.008395      -0.003414      -0.005087       0.010392      -0.017662      -0.011491       0.005465       0.026344      -0.040966      -0.017205      -0.015172       0.032376              9.127496      10.757925       0.143718       1.500210       5.740629       2.394543      10.883934           0.000859
           73              C       7.063795       2.119966       8.263791       0.095803      32.201748 0.41163746E+03  0.95488060E+04                                 8.969913                            6.900101      -0.140850       1.970327                    0.999445      26.660442      76.198012       0.608758       0.433738      -1.053140       0.015776       0.004096       0.002278       0.016457       0.008983       0.004072      -0.011332       0.018366       0.019272      -0.021283       0.009533       0.011750              9.850595      13.683229      -0.058489       3.246460       5.856198       2.273865      10.012357           0.001707
           74              C       8.272234       1.668878       7.769791      -0.192974      30.999885 0.46837038E+03  0.11284432E+05                                 8.664281                            7.306941      -0.063843       1.948610                    0.998536      30.727949      91.159071       0.594707       0.427477      -1.051059      -0.009557       0.006937       0.014181       0.018454      -0.002200      -0.003617       0.012504      -0.033691       0.061866      -0.027480      -0.000773       0.028253              8.947298      12.683235      -0.854071       1.749448       6.249066       1.795563       7.909592           0.000605
           75              C       9.427897       1.829661       8.466531       0.087172      25.863507 0.36398173E+03  0.82687560E+04                                 7.873294                            6.575979      -0.097073       1.984508                    0.998110      27.124653      79.232117       0.605164       0.445525      -1.035832      -0.013718       0.025415       0.052407       0.059838      -0.003018      -0.024845      -0.019992      -0.033671       0.009274      -0.038375       0.004621       0.033754              8.275396      10.900778      -0.908287       1.045812       6.001563       1.988543       7.923849           0.000544
           76              C       5.796213       1.956204       7.502803       0.094648      32.409298 0.41370614E+03  0.96084661E+04                                 9.005206                            6.920339      -0.185151       1.956192                    0.999375      26.651172      76.208450       0.607505       0.434104      -1.052957      -0.010139       0.004258      -0.005294       0.012204      -0.010989       0.007067       0.016211      -0.001544       0.010410      -0.023212       0.005361       0.017851              9.921069      14.170664       1.826003       3.043242       5.137558       0.120491      10.454986           0.001478
           77              C       4.604533       1.685254       8.056768      -0.203450      31.263314 0.43529762E+03  0.10269512E+05                                 8.583817                            6.960471       0.190397       2.028138                    0.999736      30.087357      87.547872       0.622043       0.417371      -1.060232      -0.001700      -0.000516      -0.014984       0.015089      -0.000110      -0.001536      -0.005177      -0.029618       0.089936      -0.029840      -0.001040       0.030880              9.058765      12.474908       1.724218       0.867896       4.922140       0.078682       9.779248           0.000686
           78              C       3.476903       1.511071       7.328618       0.099947      25.749984 0.33670606E+03  0.74688122E+04                                 7.731151                            6.242638       0.162954       2.076625                    0.999410      26.040419      74.095108       0.636193       0.434027      -1.047204       0.014823       0.010861      -0.047721       0.051137      -0.014459      -0.017242      -0.012842      -0.043236      -0.066720      -0.039535       0.001401       0.038134              8.294516      10.645176       1.330860       0.465843       4.660175      -0.103298       9.578197           0.000418
           79              C       4.668352       1.871346       5.425433       0.078848      25.234957 0.33794671E+03  0.75017181E+04                                 7.566401                            6.210613       0.152375       2.057652                    0.999789      26.545853      75.510731       0.644676       0.428008      -1.051078      -0.039735       0.002608       0.038684       0.055517      -0.019132      -0.024664       0.004333      -0.067343       0.029289      -0.052138       0.013435       0.038703              8.063506       9.848395       1.228356       1.618282       4.568395      -0.212598       9.773728           0.000456
           80              C       5.817859       2.033619       6.103612      -0.198548      30.856939 0.46541732E+03  0.11163149E+05                                 8.571637                            7.247846       0.057868       1.984617                    0.999237      30.456272      89.300975       0.603331       0.423259      -1.056728      -0.003043       0.000751       0.008502       0.009062      -0.003328      -0.029005      -0.006207       0.020198      -0.002623      -0.027422      -0.007013       0.034435              8.925205      10.803212       1.359082       2.499389       5.249338      -0.088903      10.723067           0.000708
           81              C       0.857110      13.406104       6.339190       0.597462      24.926892 0.24461655E+03  0.50524066E+04                                 7.837970                            5.555335       0.018025       2.059317                    0.999174      22.546861      63.654591       0.626798       0.473114      -1.016169      -0.001804       0.000815      -0.073206       0.073232      -0.007358       0.040944       0.012610       0.115571      -0.138783      -0.064951      -0.028104       0.093055              9.279175       5.592837      -0.161348      -2.649004      10.884096      -1.280452      11.360592          -0.000080
           82              C       0.429517      13.048806       7.682699      -0.032794      42.180623 0.45139217E+03  0.10654082E+05                                10.419992                            7.018491       0.102350       2.014737                    0.999451      28.267818      79.988090       0.634132       0.409227      -1.074691      -0.036911      -0.063825       0.027967       0.078856       0.001376       0.003149      -0.028813      -0.065014      -0.089230      -0.039846      -0.017109       0.056956             12.957626       7.259770      -0.023170      -5.528665      11.251203      -1.168087      20.361905          -0.000080
           83              C       0.083278      13.733626       8.832034      -0.003290      39.712076 0.44536541E+03  0.10479165E+05                                10.045643                            6.996321       0.103539       2.020408                    0.999387      27.928651      78.969315       0.631599       0.412149      -1.072516      -0.036628      -0.060294       0.024505       0.074682       0.012353      -0.000010      -0.033586      -0.016766      -0.013430      -0.033623      -0.005949       0.039572             12.280598       6.115384      -1.674879      -2.860471      18.124534       3.584280      12.601875          -0.000039
           84              C      -0.108723       0.282861       9.167554       0.582469      23.252302 0.24332119E+03  0.50136480E+04                                 7.464782                            5.523703      -0.060429       2.031229                    0.999481      22.575818      63.439322       0.632150       0.470232      -1.018806      -0.036663       0.047425       0.025922       0.065309       0.008696       0.059895      -0.003033       0.157530       0.000317      -0.079988      -0.031263       0.111251              8.588726       4.956321       0.023857      -1.957675      12.255328       0.413383       8.554530          -0.000061
           85              C       0.023942      11.631526       9.281773       0.189570      26.235451 0.30260891E+03  0.65613149E+04                                 7.873515                            5.911928       0.138765       2.062321                    0.999721      25.713749      73.268463       0.652212       0.433120      -1.043657      -0.034972       0.047523      -0.036404       0.069331       0.019925       0.018838      -0.024130       0.068048      -0.107495      -0.058549      -0.000453       0.059002              9.019438       5.195723      -0.139439      -2.174484      11.916695      -1.104605       9.945898          -0.000088
           86              C       1.878338       8.950305       3.605057       0.584848      25.666981 0.25340371E+03  0.52651988E+04                                 7.934034                            5.617684       0.052820       2.065536                    0.999212      22.636280      63.501649       0.631206       0.467017      -1.022390      -0.062420       0.000368       0.050658       0.080390      -0.000492       0.062834       0.012748       0.099072      -0.094089      -0.066500      -0.029882       0.096383              9.401230       5.600931       0.994464      -2.605758      11.266593      -0.712197      11.336167          -0.000160
           87              C       2.497853       9.309091       2.324370      -0.028951      41.419004 0.44553477E+03  0.10476294E+05                                10.279312                            6.959888       0.121021       2.021312                    0.999449      28.148849      79.371412       0.638890       0.407713      -1.076227      -0.011775       0.062632      -0.053212       0.083024       0.024881       0.002793      -0.014462      -0.048813      -0.063133      -0.031861      -0.015732       0.047593             12.728467       7.591953       0.698313      -5.784273      11.491496      -0.620492      19.101952          -0.000131
           88              C       2.987122       8.582586       1.229289       0.005133      39.180881 0.42688273E+03  0.99379276E+04                                 9.951897                            6.843725       0.074186       2.015176                    0.999451      27.573477      77.538962       0.639457       0.411441      -1.073028      -0.022691       0.056781      -0.047910       0.077681       0.016222       0.004627      -0.024219       0.002196      -0.015284      -0.032119       0.005193       0.026926             12.290104       6.206047      -1.095530      -2.862265      18.936671       3.587594      11.727594          -0.000135
           89              C       3.080203       7.150418       0.903763       0.583503      23.603911 0.24188010E+03  0.49669878E+04                                 7.513040                            5.487781      -0.047748       2.036905                    0.999339      22.344044      62.288167       0.638835       0.466901      -1.022584      -0.014345      -0.044213      -0.049742       0.068080      -0.007932       0.044346      -0.006463       0.173590      -0.044741      -0.080066      -0.030419       0.110485              8.739998       4.920620      -0.057794      -1.878166      12.936383       0.338940       8.362991          -0.000147
           90              C       3.260264      10.693619       0.865214       0.170450      27.286451 0.31473091E+03  0.68780891E+04                                 8.042699                            5.997849       0.163401       2.064370                    0.999690      25.974720      73.833155       0.653875       0.428630      -1.048417      -0.049953      -0.048872       0.003573       0.069975       0.008213       0.032719      -0.025775       0.028125      -0.030685      -0.048758       0.007188       0.041570              9.262970       5.242697       0.734304      -2.233003      12.432302      -1.182382      10.113911          -0.000125
           91              C      -2.743043      10.833561      11.491924       0.564952      24.055075 0.24907574E+03  0.51729032E+04                                 7.714699                            5.614516      -0.075704       2.024769                    0.999742      22.887235      65.003050       0.621411       0.474596      -1.014372       0.041277      -0.035318       0.018551       0.057404       0.014454      -0.061403       0.022547       0.022837       0.201881      -0.073186      -0.026630       0.099816              9.424118      11.254024      -2.487232       3.553430      10.794766      -1.824486       6.223565          -0.000142
           92              C      -3.612634      11.829528      11.025051       0.014645      40.388678 0.40876397E+03  0.94331301E+04                                10.263112                            6.745737       0.058180       2.021111                    0.999607      27.132478      76.484233       0.635778       0.417462      -1.066913      -0.010897       0.063434      -0.002663       0.064418       0.008558      -0.012050       0.008323      -0.040599       0.011704      -0.029514       0.007147       0.022367             14.019700      20.462046      -4.416685       7.156081      13.012699      -2.473808       8.584356          -0.000186
           93              C       4.066579       9.390972       6.287791       0.110236      24.292631 0.33692297E+03  0.75227706E+04                                 7.571908                            6.339221      -0.115788       1.985002                    0.998302      26.633398      77.635685       0.613319       0.447273      -1.032739      -0.010241       0.017595       0.045624       0.049960       0.026114       0.006092      -0.014554      -0.073786       0.035241      -0.052733       0.008763       0.043970              7.913404      10.116030      -1.121952       0.980867       5.329873       1.428488       8.294308           0.000051
           94              C       5.396457       9.155751       6.557635      -0.206705      31.028752 0.47387673E+03  0.11461040E+05                                 8.697855                            7.372708      -0.125741       1.928207                    0.998335      30.949317      92.269042       0.588745       0.430150      -1.048458      -0.005104       0.002221       0.006747       0.008747      -0.003182      -0.019488       0.008298      -0.000925       0.000495      -0.020340      -0.002023       0.022364              8.921508      11.884331      -1.094537       1.942552       6.263837       1.690047       8.616357           0.000712
           95              C       5.874074       9.536868       7.764080       0.104587      30.250482 0.38955617E+03  0.89370986E+04                                 8.643123                            6.737823      -0.187720       1.957961                    0.999492      26.519550      76.048046       0.610913       0.437019      -1.048309      -0.014877       0.003228      -0.003386       0.015595       0.003616       0.000891      -0.019680       0.011286      -0.005326      -0.023357       0.006561       0.016797              9.357583      13.873254      -1.771465       1.151457       5.685626       1.642179       8.513870           0.000782
           96              C       5.068192      10.147252       8.637860      -0.212165      31.567787 0.46482321E+03  0.11128528E+05                                 8.627585                            7.194985       0.135516       2.004928                    0.999602      30.496793      88.898625       0.612566       0.417641      -1.061865       0.000313       0.004280      -0.012256       0.012985       0.009563       0.019655       0.009096      -0.016377       0.044937      -0.026164      -0.003725       0.029888              8.923824      12.075298      -1.726145      -0.425596       5.666179       1.757432       9.029995           0.000216
           97              C       3.720301      10.290171       8.296629       0.069665      25.753007 0.35776225E+03  0.80266543E+04                                 7.585749                            6.330036       0.256415       2.083769                    0.999823      26.742831      75.585866       0.650005       0.420000      -1.059850      -0.001494      -0.025145      -0.052532       0.058259       0.003913      -0.031858       0.005393      -0.045997      -0.013903      -0.046085       0.019652       0.026433              7.903411      10.102499      -1.297744      -0.210344       5.007695       1.620097       8.600039           0.000493
           98              C       7.331937       9.346310       8.072473       0.087935      33.096223 0.44705362E+03  0.10564219E+05                                 9.111556                            7.179816      -0.165355       1.957362                    0.999312      27.048862      77.490734       0.599418       0.432413      -1.056175       0.015092       0.001489       0.005038       0.015980      -0.004080       0.001569       0.014426       0.017160      -0.005736      -0.020057       0.008662       0.011395              9.854223      15.041850      -1.546283       1.554305       5.323177      -1.198470       9.197643           0.000964
           99              C       8.281399       9.413303       7.008803      -0.207707      31.867025 0.50645499E+03  0.12377857E+05                                 8.730199                            7.544671       0.047123       1.977001                    0.999444      30.998307      91.051055       0.594608       0.421474      -1.060318       0.001213       0.003510       0.006212       0.007238       0.007140       0.008337      -0.004364       0.003165       0.102156      -0.025604      -0.010002       0.035606              8.946833      13.023689      -0.984671      -0.068474       5.458191      -0.973887       8.358618           0.000474
          100              C       9.636580       9.225722       7.317196       0.088542      24.795719 0.34150456E+03  0.75948491E+04                                 7.465737                            6.236870       0.190232       2.071208                    0.999709      26.499530      75.264002       0.644785       0.427138      -1.052405      -0.002682       0.004668       0.047335       0.047641       0.010420      -0.023177       0.019251      -0.070042       0.002309      -0.050557       0.007215       0.043341              7.827899      10.662472      -0.695548      -0.165526       4.562947      -0.974282       8.258277           0.000253
          101              C       9.154246       8.899688       9.535912       0.096493      26.155632 0.35461793E+03  0.79667111E+04                                 7.814856                            6.413877       0.090069       2.047304                    0.999088      26.455240      75.692693       0.626723       0.435023      -1.046868       0.025397       0.013556      -0.053602       0.060844       0.018999       0.005099      -0.002213      -0.060086       0.022679      -0.039966       0.008178       0.031788              8.262947      10.493896      -0.757241       0.262142       4.675475      -0.742426       9.619469           0.000228
          102              C       7.804660       9.057494       9.344594      -0.208948      31.566033 0.46127937E+03  0.11013903E+05                                 8.595405                            7.138526       0.244010       2.040560                    0.999728      30.356970      88.144802       0.619219       0.414271      -1.064856       0.001841      -0.003102      -0.007151       0.008010       0.004410      -0.022033      -0.007170       0.000913       0.021063      -0.020687      -0.006165       0.026852              8.917194      11.641082      -1.122764       0.938617       5.024850      -1.099022      10.085649           0.000337
          103              C      11.157518      11.973936       2.981133       0.089313      24.690215 0.33684611E+03  0.74537202E+04                                 7.368230                            6.141203       0.239121       2.084028                    0.999816      26.347185      74.257345       0.659262       0.419862      -1.058615       0.026218       0.025314      -0.035832       0.051109      -0.004424      -0.005427       0.003865      -0.085102       0.063743      -0.053768       0.020185       0.033583              7.674395       9.233365       0.306175       0.697109       5.128754      -2.062434       8.661065           0.000359
          104              C       9.914450      12.140675       2.352925      -0.225879      32.737268 0.49259076E+03  0.11945063E+05                                 8.815064                            7.390095       0.132463       2.000220                    0.999687      30.909705      90.171804       0.607518       0.415762      -1.064894       0.008397       0.003406      -0.005081       0.010389       0.017658      -0.011490      -0.005460       0.026326      -0.040964      -0.017204      -0.015162       0.032366              9.127381      10.757790      -0.143708       1.500168       5.740569      -2.394506      10.883785           0.000859
          105              C       9.912292      12.767434       1.125063       0.095802      32.201204 0.41163020E+03  0.95486002E+04                                 8.969858                            6.900074      -0.140883       1.970321                    0.999445      26.660117      76.197053       0.608754       0.433742      -1.053137       0.015767      -0.004095       0.002272       0.016448      -0.008987       0.004074       0.011340       0.018343       0.019250      -0.021283       0.009528       0.011755              9.850522      13.683118       0.058496       3.246416       5.856168      -2.273845      10.012280           0.001705
          106              C      11.120731      13.218522       0.631064      -0.192972      30.999464 0.46836268E+03  0.11284197E+05                                 8.664208                            7.306886      -0.063831       1.948619                    0.998536      30.727594      91.157707       0.594708       0.427478      -1.051059      -0.009550      -0.006935       0.014179       0.018448       0.002197      -0.003621      -0.012498      -0.033692       0.061850      -0.027478      -0.000766       0.028245              8.947218      12.683114       0.854061       1.749428       6.249016      -1.795545       7.909524           0.000606
          107              C      12.276394      13.057739       1.327803       0.087176      25.863175 0.36397605E+03  0.82685942E+04                                 7.873237                            6.575937      -0.097079       1.984510                    0.998110      27.124383      79.231153       0.605164       0.445527      -1.035832      -0.013719      -0.025414       0.052400       0.059832       0.003015      -0.024844       0.019997      -0.033681       0.009282      -0.038377       0.004616       0.033761              8.275333      10.900690       0.908278       1.045801       6.001522      -1.988525       7.923787           0.000544
          108              C       8.644710      12.931196       0.364075       0.094650      32.408684 0.41369786E+03  0.96082301E+04                                 9.005136                            6.920302      -0.185177       1.956188                    0.999374      26.650841      76.207441       0.607502       0.434108      -1.052954      -0.010130      -0.004259      -0.005289       0.012196       0.010990       0.007070      -0.016208      -0.001566       0.010378      -0.023211       0.005360       0.017851              9.920977      14.170513      -1.825980       3.043189       5.137524      -0.120484      10.454895           0.001478
          109              C       7.453030      13.202146       0.918040      -0.203449      31.262890 0.43529092E+03  0.10269309E+05                                 8.583740                            6.960420       0.190422       2.028150                    0.999736      30.087014      87.546532       0.622045       0.417371      -1.060232      -0.001706       0.000516      -0.014983       0.015088       0.000114      -0.001538       0.005176      -0.029625       0.089908      -0.029839      -0.001032       0.030870              9.058678      12.474773      -1.724194       0.867878       4.922101      -0.078680       9.779161           0.000686
          110              C       6.325400      13.376329       0.189890       0.099953      25.749569 0.33669959E+03  0.74686307E+04                                 7.731073                            6.242583       0.162965       2.076633                    0.999410      26.040114      74.093988       0.636195       0.434028      -1.047204       0.014824      -0.010863      -0.047715       0.051132       0.014461      -0.017240       0.012840      -0.043249      -0.066722      -0.039535       0.001394       0.038140              8.294427      10.645050      -1.330839       0.465827       4.660133       0.103300       9.578099           0.000418
          111              C       1.819855      13.016054      12.564160       0.078852      25.234634 0.33794182E+03  0.75015801E+04                                 7.566343                            6.210575       0.152376       2.057656                    0.999789      26.545580      75.509736       0.644677       0.428009      -1.051077      -0.039730      -0.002610       0.038683       0.055512       0.019133      -0.024665      -0.004334      -0.067349       0.029268      -0.052139       0.013431       0.038707              8.063437       9.848304      -1.228341       1.618255       4.568365       0.212598       9.773644           0.000458
          112              C       2.969362      12.853781      13.242340      -0.198545      30.856478 0.46540913E+03  0.11162899E+05                                 8.571555                            7.247786       0.057885       1.984626                    0.999237      30.455920      89.299618       0.603333       0.423260      -1.056728      -0.003044      -0.000753       0.008496       0.009056       0.003330      -0.029002       0.006204       0.020183      -0.002626      -0.027420      -0.007008       0.034427              8.925113      10.803092      -1.359063       2.499344       5.249293       0.088905      10.722954           0.000712
          113              C      15.668393      13.406104       0.799537       0.597462      24.926929 0.24461679E+03  0.50524124E+04                                 7.837976                            5.555337       0.018021       2.059316                    0.999174      22.546865      63.654591       0.626798       0.473114      -1.016169       0.001804       0.000815       0.073205       0.073232       0.007358       0.040944      -0.012610       0.115571      -0.138783      -0.064951      -0.028104       0.093055              9.279186       5.592834       0.161337      -2.649009      10.884104       1.280457      11.360621          -0.000080
          114              C      10.398992      13.048806      13.733484      -0.032794      42.180560 0.45139112E+03  0.10654050E+05                                10.419978                            7.018480       0.102352       2.014738                    0.999451      28.267786      79.987936       0.634132       0.409227      -1.074691       0.036911      -0.063826      -0.027967       0.078856      -0.001375       0.003149       0.028813      -0.065013      -0.089232      -0.039847      -0.017108       0.056955             12.957611       7.259750       0.023157      -5.528650      11.251184       1.168109      20.361900          -0.000081
          115              C      10.745231      13.733626      12.584149      -0.003290      39.712025 0.44536494E+03  0.10479150E+05                                10.045632                            6.996315       0.103543       2.020409                    0.999387      27.928632      78.969223       0.631600       0.412149      -1.072516       0.036627      -0.060294      -0.024505       0.074682      -0.012353      -0.000010       0.033586      -0.016766      -0.013430      -0.033623      -0.005949       0.039572             12.280582       6.115371       1.674865      -2.860459      18.124507      -3.584251      12.601867          -0.000040
          116              C      10.937232       0.282861      12.248629       0.582469      23.252315 0.24332135E+03  0.50136519E+04                                 7.464786                            5.523705      -0.060425       2.031231                    0.999481      22.575814      63.439312       0.632150       0.470232      -1.018806       0.036663       0.047425      -0.025922       0.065309      -0.008696       0.059895       0.003033       0.157530       0.000317      -0.079988      -0.031263       0.111251              8.588731       4.956324      -0.023862      -1.957677      12.255334      -0.413367       8.554534          -0.000062
          117              C      10.804567      11.631526      12.134409       0.189569      26.235519 0.30260976E+03  0.65613392E+04                                 7.873533                            5.911939       0.138754       2.062317                    0.999721      25.713799      73.268687       0.652211       0.433120      -1.043656       0.034973       0.047523       0.036405       0.069331      -0.019926       0.018837       0.024130       0.068047      -0.107495      -0.058548      -0.000453       0.059001              9.019462       5.195726       0.139436      -2.174482      11.916725       1.104613       9.945934          -0.000088
          118              C      14.647165       8.950305       3.533670       0.584848      25.666994 0.25340388E+03  0.52652031E+04                                 7.934037                            5.617686       0.052818       2.065535                    0.999212      22.636284      63.501661       0.631206       0.467017      -1.022390       0.062420       0.000367      -0.050657       0.080390       0.000492       0.062834      -0.012748       0.099072      -0.094090      -0.066501      -0.029882       0.096382              9.401236       5.600932      -0.994457      -2.605763      11.266605       0.712199      11.336169          -0.000161
          119              C      14.027650       9.309091       4.814358      -0.028951      41.418969 0.44553451E+03  0.10476286E+05                                10.279307                            6.959886       0.121018       2.021311                    0.999449      28.148838      79.371365       0.638890       0.407713      -1.076227       0.011774       0.062632       0.053212       0.083024      -0.024881       0.002793       0.014462      -0.048812      -0.063134      -0.031861      -0.015731       0.047592             12.728462       7.591958      -0.698314      -5.784281      11.491492       0.620506      19.101936          -0.000133
          120              C      13.538381       8.582586       5.909439       0.005133      39.180833 0.42688222E+03  0.99379123E+04                                 9.951886                            6.843719       0.074190       2.015178                    0.999451      27.573466      77.538905       0.639457       0.411441      -1.073029       0.022690       0.056781       0.047910       0.077681      -0.016222       0.004627       0.024220       0.002196      -0.015284      -0.032120       0.005193       0.026926             12.290090       6.206047       1.095521      -2.862265      18.936655      -3.587569      11.727568          -0.000135
          121              C      13.445300       7.150418       6.234965       0.583503      23.603917 0.24188015E+03  0.49669887E+04                                 7.513040                            5.487781      -0.047745       2.036906                    0.999339      22.344038      62.288138       0.638835       0.466901      -1.022585       0.014345      -0.044213       0.049742       0.068080       0.007932       0.044346       0.006463       0.173590      -0.044741      -0.080066      -0.030419       0.110485              8.739999       4.920619       0.057788      -1.878166      12.936382      -0.338928       8.362997          -0.000146
          122              C      13.265239      10.693619       6.273514       0.170449      27.286570 0.31473253E+03  0.68781357E+04                                 8.042731                            5.997870       0.163387       2.064365                    0.999690      25.974795      73.833506       0.653873       0.428631      -1.048416       0.049954      -0.048872      -0.003572       0.069976      -0.008212       0.032718       0.025776       0.028122      -0.030682      -0.048758       0.007188       0.041569              9.263010       5.242726      -0.734308      -2.233023      12.432360       1.182392      10.113945          -0.000124
          123              C      13.571552      10.833561       9.924259       0.564953      24.055062 0.24907554E+03  0.51728984E+04                                 7.714697                            5.614514      -0.075705       2.024768                    0.999742      22.887231      65.003046       0.621411       0.474596      -1.014372      -0.041277      -0.035318      -0.018551       0.057405      -0.014454      -0.061403      -0.022547       0.022837       0.201881      -0.073186      -0.026630       0.099816              9.424117      11.254028       2.487229       3.553431      10.794759       1.824483       6.223563          -0.000140
          124              C      14.441143      11.829528      10.391132       0.014644      40.388676 0.40876394E+03  0.94331291E+04                                10.263112                            6.745736       0.058181       2.021111                    0.999607      27.132477      76.484224       0.635778       0.417462      -1.066913       0.010897       0.063434       0.002663       0.064418      -0.008558      -0.012049      -0.008323      -0.040599       0.011704      -0.029514       0.007147       0.022367             14.019701      20.462054       4.416687       7.156084      13.012692       2.473806       8.584356          -0.000185
          125              C      12.458924       9.390972       0.850936       0.110241      24.292063 0.33691337E+03  0.75224961E+04                                 7.571784                            6.339128      -0.115773       1.985015                    0.998302      26.632880      77.633644       0.613324       0.447272      -1.032740       0.010234       0.017597      -0.045619       0.049955      -0.026114       0.006084       0.014559      -0.073781       0.035220      -0.052726       0.008751       0.043975              7.913267      10.115807       1.121932       0.980837       5.329795      -1.428470       8.294197           0.000050
          126              C      11.129046       9.155751       0.581092      -0.206700      31.027742 0.47385867E+03  0.11460487E+05                                 8.697699                            7.372600      -0.125719       1.928225                    0.998334      30.948442      92.265785       0.588746       0.430154      -1.048456       0.005109       0.002221      -0.006730       0.008737       0.003171      -0.019490      -0.008276      -0.000957       0.000503      -0.020345      -0.002001       0.022347              8.921336      11.884057       1.094509       1.942510       6.263737      -1.690009       8.616213           0.000704
          127              C       4.954435       9.536868      13.652102       0.104587      30.249555 0.38954352E+03  0.89367388E+04                                 8.643006                            6.737760      -0.187775       1.957952                    0.999492      26.518950      76.046112       0.610909       0.437025      -1.048305       0.014861       0.003230       0.003379       0.015579      -0.003623       0.000891       0.019692       0.011256      -0.005364      -0.023365       0.006552       0.016813              9.357435      13.872971       1.771432       1.151422       5.685565      -1.642162       8.513769           0.000774
          128              C       5.760317      10.147252      12.778322      -0.212162      31.566930 0.46480823E+03  0.11128066E+05                                 8.627411                            7.194858       0.135571       2.004953                    0.999602      30.496159      88.895999       0.612574       0.417640      -1.061868      -0.000307       0.004290       0.012255       0.012988      -0.009557       0.019650      -0.009090      -0.016379       0.044911      -0.026157      -0.003718       0.029874              8.923635      12.074980       1.726097      -0.425582       5.666081      -1.757404       9.029844           0.000217
          129              C       7.108208      10.290171      13.119553       0.069671      25.752315 0.35775078E+03  0.80263299E+04                                 7.585637                            6.329958       0.256445       2.083788                    0.999823      26.742253      75.583831       0.650006       0.420003      -1.059849       0.001488      -0.025134       0.052526       0.058249      -0.003922      -0.031856      -0.005383      -0.046030      -0.013929      -0.046093       0.019650       0.026444              7.903286      10.102296       1.297713      -0.210330       5.007629      -1.620073       8.599933           0.000488
          130              C       3.496572       9.346310      13.343709       0.087936      33.095091 0.44703758E+03  0.10563750E+05                                 9.111420                            7.179743      -0.165376       1.957363                    0.999312      27.048224      77.488707       0.599414       0.432419      -1.056170      -0.015076       0.001496      -0.005037       0.015966       0.004075       0.001572      -0.014425       0.017119      -0.005795      -0.020046       0.008658       0.011387              9.854051      15.041526       1.546244       1.554258       5.323115       1.198444       9.197512           0.000951
          131              C       8.244104       9.413303       0.129925      -0.207706      31.866093 0.50643804E+03  0.12377323E+05                                 8.730025                            7.544550       0.047178       1.977026                    0.999444      30.997547      91.047977       0.594613       0.421475      -1.060319      -0.001224       0.003515      -0.006206       0.007237      -0.007138       0.008333       0.004357       0.003144       0.102115      -0.025593      -0.009998       0.035590              8.946639      13.023355       0.984631      -0.068493       5.458101       0.973858       8.358460           0.000470
          132              C       1.191929       9.225722      14.098987       0.088548      24.795061 0.34149437E+03  0.75945610E+04                                 7.465616                            6.236792       0.190241       2.071219                    0.999709      26.498978      75.261970       0.644788       0.427140      -1.052404       0.002688       0.004673      -0.047327       0.047633      -0.010422      -0.023170      -0.019250      -0.070063       0.002293      -0.050558       0.007207       0.043351              7.827759      10.662238       0.695519      -0.165526       4.562887       0.974264       8.258152           0.000250
          133              C       1.674263       8.899688      11.880270       0.096496      26.155064 0.35460894E+03  0.79664556E+04                                 7.814753                            6.413806       0.090090       2.047318                    0.999088      26.454808      75.691101       0.626726       0.435024      -1.046868      -0.025390       0.013559       0.053596       0.060837      -0.018997       0.005095       0.002208      -0.060104       0.022650      -0.039967       0.008168       0.031799              8.262830      10.493740       0.757220       0.262117       4.675421       0.742403       9.619329           0.000223
          134              C       3.023849       9.057494      12.071588      -0.208944      31.565132 0.46126377E+03  0.11013427E+05                                 8.595235                            7.138402       0.244067       2.040586                    0.999728      30.356322      88.142222       0.619226       0.414270      -1.064857      -0.001848      -0.003101       0.007142       0.008003      -0.004414      -0.022024       0.007164       0.000889       0.021041      -0.020685      -0.006152       0.026837              8.917009      11.640824       1.122729       0.938560       5.024761       1.098981      10.085442           0.000336
          135              C       5.367985      11.973936       4.157595       0.089306      24.691241 0.33686284E+03  0.74541856E+04                                 7.368397                            6.141322       0.239113       2.084010                    0.999816      26.348037      74.260305       0.659261       0.419857      -1.058617      -0.026236       0.025324       0.035832       0.051123       0.004429      -0.005424      -0.003845      -0.085089       0.063802      -0.053771       0.020213       0.033558              7.674580       9.233609      -0.306170       0.697179       5.128856       2.062485       8.661275           0.000362
          136              C       6.611053      12.140675       4.785803      -0.225890      32.739181 0.49262487E+03  0.11946109E+05                                 8.815373                            7.390322       0.132404       2.000182                    0.999687      30.911119      90.177040       0.607511       0.415759      -1.064895      -0.008389       0.003431       0.005101       0.010401      -0.017671      -0.011494       0.005481       0.026386      -0.040969      -0.017205      -0.015195       0.032400              9.127717      10.758212       0.143734       1.500305       5.740750       2.394601      10.884190           0.000865
          137              C       6.613211      12.767434       6.013664       0.095797      32.203126 0.41165603E+03  0.95493296E+04                                 8.970043                            6.900166      -0.140760       1.970345                    0.999445      26.661242      76.200275       0.608768       0.433726      -1.053148      -0.015795      -0.004099      -0.002293       0.016478       0.008974       0.004068      -0.011310       0.018423       0.019322      -0.021284       0.009544       0.011740              9.850765      13.683519      -0.058472       3.246579       5.856266       2.273898      10.012510           0.001719
          138              C       5.404772      13.218522       6.507664      -0.192977      31.000857 0.46838744E+03  0.11284950E+05                                 8.664440                            7.307056      -0.063862       1.948594                    0.998536      30.728692      91.161820       0.594704       0.427475      -1.051060       0.009574      -0.006939      -0.014186       0.018467      -0.002208      -0.003610       0.012520      -0.033688       0.061905      -0.027485      -0.000789       0.028274              8.947475      12.683542      -0.854092       1.749514       6.249164       1.795586       7.909719           0.000610
          139              C       4.249109      13.057739       5.810924       0.087166      25.864088 0.36399129E+03  0.82690248E+04                                 7.873372                            6.576033      -0.097046       1.984509                    0.998110      27.125124      79.233663       0.605166       0.445521      -1.035835       0.013715      -0.025417      -0.052422       0.059851      -0.003023      -0.024848      -0.019982      -0.033649       0.009256      -0.038371       0.004633       0.033738              8.275487      10.900936      -0.908302       1.045844       6.001611       1.988552       7.923914           0.000549
          140              C       7.880793      12.931196       6.774652       0.094640      32.410773 0.41372590E+03  0.96090268E+04                                 9.005365                            6.920422      -0.185086       1.956201                    0.999375      26.651976      76.210821       0.607513       0.434094      -1.052965       0.010158      -0.004253       0.005305       0.012224      -0.010984       0.007062       0.016216      -0.001491       0.010488      -0.023216       0.005364       0.017851              9.921275      14.171012       1.826055       3.043371       5.137634       0.120506      10.455179           0.001490
          141              C       9.072473      13.202146       6.220687      -0.203454      31.264321 0.43531384E+03  0.10269997E+05                                 8.583987                            6.960587       0.190362       2.028117                    0.999736      30.088094      87.550644       0.622039       0.417369      -1.060232       0.001683       0.000513       0.014988       0.015091      -0.000099      -0.001534      -0.005179      -0.029600       0.090007      -0.029842      -0.001061       0.030903              9.058957      12.475233       1.724276       0.867943       4.922228       0.078684       9.779408           0.000690
          142              C      10.200103      13.376329       6.948837       0.099942      25.750675 0.33671632E+03  0.74690989E+04                                 7.731265                            6.242711       0.162946       2.076613                    0.999410      26.040962      74.097019       0.636192       0.434024      -1.047205      -0.014820      -0.010859       0.047735       0.051148      -0.014455      -0.017246      -0.012847      -0.043204      -0.066713      -0.039533       0.001416       0.038118              8.294649      10.645388       1.330897       0.465856       4.660237      -0.103300       9.578322           0.000422
          143              C       9.008654      13.016054       8.852022       0.078845      25.235488 0.33795452E+03  0.75019360E+04                                 7.566480                            6.210661       0.152395       2.057651                    0.999789      26.546308      75.512289       0.644677       0.428005      -1.051080       0.039748      -0.002605      -0.038688       0.055528      -0.019128      -0.024662       0.004333      -0.067331       0.029333      -0.052135       0.013442       0.038693              8.063602       9.848511       1.228375       1.618327       4.568432      -0.212593       9.773863           0.000461
          144              C       7.859147      12.853781       8.173843      -0.198554      30.857904 0.46543446E+03  0.11163670E+05                                 8.571803                            7.247967       0.057839       1.984598                    0.999238      30.457021      89.303812       0.603327       0.423258      -1.056728       0.003038      -0.000746      -0.008517       0.009074      -0.003325      -0.029013      -0.006215       0.020232      -0.002615      -0.027427      -0.007027       0.034454              8.925392      10.803453       1.359118       2.499490       5.249428      -0.088895      10.723295           0.000715
          145              C      -1.424248       1.010854       3.569364       0.095380      28.869656 0.35472682E+03  0.79200115E+04                                 8.122384                            6.227020       0.377324       2.109103                    0.999765      26.888905      75.142822       0.669232       0.409919      -1.069216      -0.000000       0.058192      -0.000000       0.058192      -0.000000       0.010849       0.000000      -0.047371      -0.055949      -0.027564      -0.005446       0.033010              9.469112      11.400289      -0.000001       2.776750      11.630201      -0.000002       5.376847          -0.000257
          146              C      -4.272745      13.876546      10.708091       0.095380      28.869667 0.35472702E+03  0.79200170E+04                                 8.122385                            6.227021       0.377324       2.109102                    0.999765      26.888915      75.142854       0.669232       0.409919      -1.069216      -0.000000      -0.058192       0.000000       0.058192      -0.000000       0.010849      -0.000000      -0.047372      -0.055949      -0.027564      -0.005446       0.033011              9.469113      11.400288       0.000005       2.776748      11.630205      -0.000000       5.376847          -0.000257
          147              H      13.756389       4.074681       4.523098       0.093838       1.141928 0.77910035E+01  0.77023959E+02                                 1.889630                            1.690857      -1.258010       2.275571                    0.994088       3.879455      11.394828       0.450217       1.376105      -0.686754       0.016188       0.048046      -0.025653       0.056820       0.002458      -0.004181      -0.010115      -0.020910       0.010854      -0.013297      -0.003951       0.017248              1.998712       1.529694       0.085368      -0.115245       2.610312      -0.541060       1.856130          -0.000039
          148              H      10.190105       3.379440      13.849131       0.094673       1.211228 0.82995019E+01  0.83188886E+02                                 1.948899                            1.733655      -1.265030       2.268876                    0.994213       3.903064      11.466905       0.449975       1.358015      -0.690433      -0.005588      -0.049705       0.030607       0.058640       0.004994      -0.008197      -0.009041      -0.021280      -0.000188      -0.015082      -0.003251       0.018333              2.069072       1.585710       0.283450      -0.156254       2.695978      -0.514484       1.925527          -0.000046
          149              H       9.924703       5.724205       8.857733       0.078662       1.186642 0.88895798E+01  0.90637093E+02                                 1.919071                            1.791060      -1.252684       2.265782                    0.992983       4.027146      11.928721       0.443927       1.353226      -0.691117       0.013712       0.009931       0.042650       0.045888      -0.002733      -0.002255       0.008356       0.016140       0.038812      -0.017102       0.001225       0.015877              1.963314       1.759721       0.107452       0.495953       1.624662       0.260505       2.505558           0.000007
          150              H       7.716707       6.148496       8.360878       0.117359       1.171971 0.93586768E+01  0.95919631E+02                                 1.853346                            1.804850      -1.295612       2.260311                    0.994178       3.776169      10.938399       0.457840       1.305266      -0.702723      -0.020076       0.015859       0.023047       0.034434      -0.007647      -0.002585       0.009019       0.022346       0.032578      -0.020963       0.004986       0.015976              1.836086       1.872940      -0.224823      -0.280498       1.807909       0.316936       1.827411           0.000076
          151              H       8.276649       4.412625       4.811502       0.116912       1.075820 0.79758996E+01  0.78151160E+02                                 1.717556                            1.639388      -1.059819       2.370147                    0.997118       3.541822       9.868339       0.494693       1.263615      -0.712006      -0.014268      -0.014000      -0.026857       0.033480      -0.003258       0.003176       0.015173       0.011963       0.011989      -0.019171       0.004786       0.014385              1.714929       1.521315       0.051664       0.168114       1.437604       0.223209       2.185867           0.000066
          152              H      10.542884       4.199736       5.346907       0.086657       1.208344 0.88317194E+01  0.88780502E+02                                 1.863974                            1.728011      -0.999549       2.388770                    0.997221       3.671221      10.364542       0.480568       1.267883      -0.711324       0.029079      -0.019915      -0.031672       0.047384      -0.001962      -0.001523       0.014478       0.009120       0.019247      -0.016839       0.001017       0.015822              1.920543       2.060780      -0.357387      -0.548232       1.636589       0.296333       2.064261           0.000076
          153              H       5.675012       5.308847       8.160993       0.120442       1.105173 0.86056408E+01  0.85744476E+02                                 1.738393                            1.697355      -1.096282       2.357346                    0.996879       3.516692       9.807810       0.489654       1.255433      -0.714781       0.008875      -0.005125       0.035351       0.036807      -0.000759      -0.003836      -0.002084       0.020317       0.045978      -0.018002       0.001521       0.016481              1.714162       1.599414      -0.049354       0.204188       1.496566      -0.195757       2.046506           0.000104
          154              H       3.405020       5.593196       7.664138       0.088745       1.244765 0.92937552E+01  0.94343475E+02                                 1.880314                            1.756960      -1.087489       2.345576                    0.997192       3.664979      10.297396       0.484420       1.245557      -0.716613      -0.027805      -0.004092       0.036621       0.046162      -0.003152      -0.003050      -0.002928       0.009085       0.056141      -0.015294      -0.004001       0.019294              1.926154       2.212169       0.055356      -0.627239       1.482624      -0.088033       2.083671           0.000057
          155              H       4.208368       6.145519       3.859196       0.099949       1.149503 0.82877678E+01  0.82843971E+02                                 1.867350                            1.721672      -1.219206       2.292814                    0.995209       3.811282      11.095107       0.456865       1.341203      -0.694242      -0.015384       0.005447      -0.045621       0.048452       0.003729      -0.004791      -0.004388       0.021676       0.027665      -0.016583       0.002713       0.013870              1.922692       1.671289      -0.099413       0.410920       1.529380      -0.166094       2.567406           0.000004
          156              H       6.472877       5.919230       4.204710       0.120439       1.132983 0.85265352E+01  0.84783494E+02                                 1.768468                            1.688124      -1.197216       2.310485                    0.995677       3.534931       9.857424       0.491473       1.253336      -0.714884       0.020439       0.006559      -0.025511       0.033340       0.000704       0.000055      -0.007532       0.017552       0.017630      -0.014521       0.005847       0.008674              1.780756       1.834877      -0.013758      -0.475410       1.399189      -0.041403       2.108201           0.000076
          157              H       2.508703       3.371996      10.463947       0.082618       1.221960 0.90147205E+01  0.91098823E+02                                 1.880077                            1.747396      -1.006108       2.385380                    0.997161       3.694189      10.461727       0.477182       1.270170      -0.710903      -0.001342       0.022121      -0.040088       0.045806       0.005640      -0.002338      -0.012743       0.008162       0.007512      -0.015324       0.000961       0.014363              1.931592       1.530507      -0.057267       0.037251       1.713220      -0.508353       2.551048           0.000079
          158              H       4.565858       3.053406      11.523334       0.117643       1.067980 0.78837447E+01  0.77140987E+02                                 1.716455                            1.635007      -1.095729       2.353082                    0.996566       3.576093      10.006360       0.492284       1.271563      -0.709814       0.029155       0.011583      -0.012835       0.033895       0.006417       0.000194      -0.013032       0.017924       0.004728      -0.019398       0.006378       0.013019              1.719404       2.007177       0.167464      -0.364334       1.418253      -0.120534       1.732782           0.000098
          159              H       8.231803       1.235654       0.214162       0.113940       1.161921 0.93168965E+01  0.95228851E+02                                 1.832862                            1.792799      -1.219411       2.293691                    0.994826       3.739509      10.759694       0.463218       1.293668      -0.705445      -0.001471      -0.015968       0.030706       0.034641       0.002808      -0.001092      -0.010982       0.019868       0.027468      -0.019025       0.005065       0.013960              1.810412       1.558237       0.055727       0.048097       1.795790      -0.384869       2.077209           0.000116
          160              H       0.592063       1.473853      13.300877       0.093080       1.141894 0.84112508E+01  0.84778402E+02                                 1.886594                            1.754761      -1.300713       2.250461                    0.993171       3.984076      11.822440       0.442665       1.372797      -0.687048      -0.038131      -0.018198       0.019479       0.046525       0.005990      -0.003589      -0.010528       0.018495       0.026408      -0.018616       0.002728       0.015889              1.939732       2.552401       0.391364      -0.307153       1.698196      -0.147920       1.568599           0.000047
          161              H       6.280079       1.613794      12.412819       0.108313       1.184998 0.89942147E+01  0.90554683E+02                                 1.813511                            1.725891      -1.170817       2.310970                    0.995846       3.627662      10.149486       0.489851       1.241924      -0.717163       0.002173      -0.004382      -0.031459       0.031837      -0.005153      -0.000226       0.004280       0.018128       0.019397      -0.014458       0.005941       0.008517              1.829456       1.530761      -0.044637      -0.099929       1.408985      -0.001038       2.548622           0.000141
          162              H       8.167327       1.316046      13.640681       0.101499       1.146303 0.81297512E+01  0.80834864E+02                                 1.860768                            1.702659      -1.195699       2.302899                    0.995683       3.781767      10.962571       0.460655       1.337240      -0.695094       0.040099      -0.008354      -0.022538       0.046751      -0.001230      -0.000590       0.006245       0.016035       0.035027      -0.015366       0.002178       0.013187              1.926095       2.510429      -0.245178      -0.497261       1.523395       0.076691       1.744460           0.000038
          163              H      11.826235       1.948761       2.659890       0.085351       1.250921 0.92918462E+01  0.94214693E+02                                 1.876262                            1.748156      -1.077573       2.344502                    0.997534       3.677016      10.287881       0.489779       1.233360      -0.719175      -0.007351       0.004011       0.044006       0.044796      -0.003604      -0.013260       0.000464       0.017161       0.030445      -0.014678      -0.006015       0.020693              1.927813       1.530139      -0.022471       0.134677       1.470846       0.107777       2.782453           0.000089
          164              H       9.893406       2.200358       1.497705       0.117105       1.117799 0.86653696E+01  0.86385315E+02                                 1.746140                            1.698822      -1.034035       2.384579                    0.997260       3.499285       9.723663       0.491941       1.248936      -0.716568      -0.028979       0.005315       0.019073       0.035097      -0.003412      -0.005709       0.001506       0.023242       0.036829      -0.018266       0.002472       0.015793              1.724553       2.050674      -0.183761      -0.251108       1.494160       0.111973       1.628826           0.000124
          165              H       2.769114       4.074681       2.615630       0.093837       1.141926 0.77909901E+01  0.77023779E+02                                 1.889628                            1.690855      -1.258007       2.275573                    0.994089       3.879448      11.394797       0.450218       1.376104      -0.686754      -0.016188       0.048046       0.025653       0.056820      -0.002458      -0.004180       0.010115      -0.020909       0.010854      -0.013297      -0.003951       0.017248              1.998709       1.529692      -0.085368      -0.115245       2.610308       0.541060       1.856127          -0.000039
          166              H       0.638404       3.379440       7.567051       0.094672       1.211227 0.82994927E+01  0.83188743E+02                                 1.948896                            1.733653      -1.265029       2.268876                    0.994213       3.903057      11.466868       0.449976       1.358013      -0.690434       0.005588      -0.049705      -0.030607       0.058639      -0.004994      -0.008197       0.009041      -0.021279      -0.000188      -0.015082      -0.003251       0.018333              2.069068       1.585707      -0.283449      -0.156253       2.695973       0.514483       1.925524          -0.000046
          167              H       0.903806       5.724205      12.558449       0.078664       1.186641 0.88895798E+01  0.90637180E+02                                 1.919077                            1.791066      -1.252716       2.265770                    0.992982       4.027159      11.928803       0.443923       1.353234      -0.691115      -0.013713       0.009932      -0.042650       0.045889       0.002734      -0.002255      -0.008356       0.016139       0.038813      -0.017102       0.001225       0.015877              1.963320       1.759729      -0.107452       0.495956       1.624667      -0.260505       2.505565           0.000007
          168              H       3.111802       6.148496      13.055305       0.117362       1.172018 0.93591850E+01  0.95926245E+02                                 1.853399                            1.804901      -1.295708       2.260264                    0.994177       3.776276      10.938828       0.457833       1.305269      -0.702722       0.020077       0.015861      -0.023047       0.034436       0.007648      -0.002584      -0.009023       0.022352       0.032579      -0.020968       0.004990       0.015978              1.836139       1.872996       0.224831      -0.280507       1.807960      -0.316949       1.827462           0.000078
          169              H       8.248854       4.412625       2.327225       0.116916       1.075825 0.79759677E+01  0.78152142E+02                                 1.717573                            1.639405      -1.059861       2.370131                    0.997117       3.541852       9.868504       0.494685       1.263631      -0.712003       0.014268      -0.014000       0.026858       0.033481       0.003257       0.003176      -0.015174       0.011963       0.011988      -0.019171       0.004787       0.014385              1.714946       1.521333      -0.051664       0.168115       1.437618      -0.223210       2.185887           0.000067
          170              H       5.982619       4.199736       1.791821       0.086658       1.208364 0.88319159E+01  0.88783110E+02                                 1.864005                            1.728038      -0.999587       2.388753                    0.997220       3.671272      10.364776       0.480560       1.267894      -0.711321      -0.029081      -0.019914       0.031673       0.047386       0.001963      -0.001523      -0.014480       0.009124       0.019256      -0.016842       0.001018       0.015824              1.920577       2.060820       0.357396      -0.548246       1.636614      -0.296339       2.064296           0.000077
          171              H       5.153497       5.308847      13.255189       0.120448       1.105211 0.86060589E+01  0.85749904E+02                                 1.738448                            1.697408      -1.096359       2.357311                    0.996878       3.516786       9.808227       0.489640       1.255450      -0.714776      -0.008876      -0.005124      -0.035352       0.036807       0.000759      -0.003838       0.002084       0.020319       0.045981      -0.018003       0.001520       0.016483              1.714216       1.599466       0.049356       0.204198       1.496610       0.195766       2.046571           0.000106
          172              H       7.423489       5.593196      13.752045       0.088747       1.244800 0.92940894E+01  0.94347906E+02                                 1.880361                            1.757001      -1.087563       2.345541                    0.997191       3.665055      10.297734       0.484409       1.245571      -0.716609       0.027806      -0.004090      -0.036621       0.046163       0.003152      -0.003049       0.002927       0.009087       0.056148      -0.015296      -0.004001       0.019296              1.926205       2.212234      -0.055358      -0.627262       1.482656       0.088036       2.083724           0.000057
          173              H      12.317135       6.145519       3.279531       0.099949       1.149519 0.82879122E+01  0.82845884E+02                                 1.867376                            1.721693      -1.219254       2.292792                    0.995208       3.811333      11.095334       0.456859       1.341213      -0.694240       0.015385       0.005448       0.045621       0.048453      -0.003730      -0.004792       0.004388       0.021679       0.027667      -0.016584       0.002713       0.013872              1.922719       1.671313       0.099415       0.410929       1.529399       0.166098       2.567446           0.000003
          174              H      10.052626       5.919230       2.934017       0.120441       1.132986 0.85265880E+01  0.84784298E+02                                 1.768485                            1.688140      -1.197242       2.310477                    0.995677       3.534952       9.857555       0.491466       1.253351      -0.714881      -0.020441       0.006559       0.025512       0.033342      -0.000704       0.000055       0.007533       0.017553       0.017633      -0.014523       0.005847       0.008675              1.780772       1.834894       0.013758      -0.475413       1.399201       0.041405       2.108220           0.000077
          175              H       8.319806       3.371996      10.952236       0.082616       1.221950 0.90146025E+01  0.91097119E+02                                 1.880048                            1.747371      -1.006059       2.385399                    0.997162       3.694150      10.461507       0.477192       1.270149      -0.710908       0.001341       0.022121       0.040085       0.045803      -0.005639      -0.002336       0.012742       0.008158       0.007508      -0.015322       0.000961       0.014360              1.931561       1.530484       0.057265       0.037247       1.713195       0.508342       2.551004           0.000079
          176              H       6.262651       3.053406       9.892849       0.117643       1.067945 0.78833866E+01  0.77136479E+02                                 1.716408                            1.634963      -1.095624       2.353131                    0.996568       3.576000      10.005980       0.492294       1.271553      -0.709816      -0.029152       0.011584       0.012835       0.033893      -0.006417       0.000193       0.013029       0.017922       0.004723      -0.019394       0.006376       0.013018              1.719358       2.007121      -0.167459      -0.364324       1.418218       0.120530       1.732734           0.000099
          177              H       8.293700       1.235654       6.924566       0.113939       1.161909 0.93167401E+01  0.95226722E+02                                 1.832838                            1.792775      -1.219347       2.293717                    0.994827       3.739474      10.759515       0.463225       1.293656      -0.705447       0.001473      -0.015966      -0.030704       0.034638      -0.002805      -0.001092       0.010980       0.019865       0.027467      -0.019022       0.005063       0.013958              1.810389       1.558215      -0.055725       0.048095       1.795767       0.384864       2.077184           0.000114
          178              H      10.236446       1.473853       8.115305       0.093078       1.141889 0.84111998E+01  0.84777668E+02                                 1.886581                            1.754749      -1.300672       2.250479                    0.993172       3.984050      11.822306       0.442669       1.372788      -0.687050       0.038130      -0.018197      -0.019479       0.046524      -0.005990      -0.003589       0.010526       0.018495       0.026407      -0.018615       0.002728       0.015887              1.939717       2.552376      -0.391360      -0.307152       1.698185       0.147920       1.568590           0.000046
          179              H       4.548430       1.613794       9.003363       0.108311       1.184987 0.89940724E+01  0.90552601E+02                                 1.813475                            1.725857      -1.170781       2.310981                    0.995847       3.627622      10.149231       0.489866       1.241894      -0.717169      -0.002175      -0.004382       0.031456       0.031834       0.005151      -0.000225      -0.004279       0.018124       0.019393      -0.014455       0.005940       0.008515              1.829419       1.530730       0.044635      -0.099926       1.408959       0.001038       2.548568           0.000141
          180              H       2.661182       1.316046       7.775502       0.101497       1.146281 0.81295525E+01  0.80832239E+02                                 1.860732                            1.702629      -1.195629       2.302931                    0.995684       3.781698      10.962258       0.460663       1.337226      -0.695098      -0.040097      -0.008354       0.022539       0.046750       0.001231      -0.000591      -0.006244       0.016033       0.035020      -0.015364       0.002178       0.013185              1.926056       2.510372       0.245169      -0.497247       1.523368      -0.076688       1.744428           0.000038
          181              H       4.699268       1.948761       4.478838       0.085350       1.250882 0.92914769E+01  0.94209846E+02                                 1.876212                            1.748113      -1.077489       2.344542                    0.997535       3.676938      10.287543       0.489789       1.233348      -0.719178       0.007352       0.004013      -0.044005       0.044795       0.003604      -0.013259      -0.000465       0.017157       0.030443      -0.014675      -0.006015       0.020691              1.927758       1.530101       0.022470       0.134668       1.470813      -0.107773       2.782361           0.000088
          182              H       6.632097       2.200358       5.641022       0.117104       1.117775 0.86650942E+01  0.86381646E+02                                 1.746095                            1.698779      -1.033965       2.384608                    0.997261       3.499223       9.723352       0.491956       1.248912      -0.716573       0.028977       0.005316      -0.019073       0.035095       0.003412      -0.005709      -0.001506       0.023241       0.036824      -0.018264       0.002472       0.015792              1.724510       2.050619       0.183754      -0.251102       1.494124      -0.111969       1.628785           0.000121
          183              H      -0.079383      10.812719       9.754357       0.093838       1.141925 0.77909783E+01  0.77023625E+02                                 1.889625                            1.690853      -1.258004       2.275574                    0.994089       3.879443      11.394776       0.450218       1.376103      -0.686755      -0.016187      -0.048046       0.025653       0.056820       0.002458      -0.004180      -0.010115      -0.020909       0.010854      -0.013297      -0.003951       0.017247              1.998707       1.529690       0.085368      -0.115245       2.610305      -0.541058       1.856125          -0.000040
          184              H       3.486901      11.507960       0.428324       0.094672       1.211226 0.82994813E+01  0.83188595E+02                                 1.948894                            1.733651      -1.265028       2.268877                    0.994213       3.903053      11.466852       0.449976       1.358013      -0.690434       0.005588       0.049705      -0.030607       0.058639       0.004994      -0.008196      -0.009041      -0.021279      -0.000188      -0.015081      -0.003251       0.018333              2.069066       1.585705       0.283448      -0.156253       2.695971      -0.514482       1.925523          -0.000046
          185              H       3.752303       9.163195       5.419722       0.078664       1.186640 0.88895684E+01  0.90637014E+02                                 1.919074                            1.791063      -1.252705       2.265774                    0.992983       4.027155      11.928779       0.443924       1.353232      -0.691115      -0.013712      -0.009932      -0.042650       0.045888      -0.002734      -0.002255       0.008356       0.016139       0.038813      -0.017102       0.001225       0.015877              1.963317       1.759726       0.107452       0.495955       1.624665       0.260504       2.505559           0.000007
          186              H       5.960299       8.738904       5.916577       0.117361       1.172012 0.93591197E+01  0.95925377E+02                                 1.853391                            1.804893      -1.295689       2.260273                    0.994177       3.776261      10.938761       0.457834       1.305267      -0.702722       0.020077      -0.015861      -0.023047       0.034435      -0.007648      -0.002584       0.009022       0.022350       0.032578      -0.020967       0.004989       0.015978              1.836131       1.872987      -0.224830      -0.280505       1.807953       0.316947       1.827454           0.000077
          187              H       5.400357      10.474775       9.465953       0.116914       1.075828 0.79759917E+01  0.78152388E+02                                 1.717572                            1.639404      -1.059853       2.370133                    0.997117       3.541850       9.868479       0.494687       1.263626      -0.712004       0.014268       0.014000       0.026858       0.033480      -0.003257       0.003176       0.015174       0.011963       0.011987      -0.019171       0.004787       0.014385              1.714945       1.521331       0.051664       0.168115       1.437617       0.223210       2.185887           0.000067
          188              H       3.134122      10.687664       8.930548       0.086658       1.208350 0.88317850E+01  0.88781408E+02                                 1.863987                            1.728023      -0.999560       2.388766                    0.997221       3.671240      10.364641       0.480564       1.267890      -0.711322      -0.029080       0.019914       0.031673       0.047386      -0.001963      -0.001523       0.014480       0.009123       0.019255      -0.016841       0.001017       0.015824              1.920557       2.060797      -0.357390      -0.548237       1.636600       0.296335       2.064274           0.000077
          189              H       8.001994       9.578553       6.116462       0.120446       1.105205 0.86059831E+01  0.85748889E+02                                 1.738436                            1.697396      -1.096342       2.357318                    0.996878       3.516767       9.808133       0.489644       1.255444      -0.714778      -0.008876       0.005124      -0.035351       0.036807      -0.000759      -0.003838      -0.002084       0.020318       0.045980      -0.018002       0.001520       0.016482              1.714204       1.599455      -0.049356       0.204196       1.496600      -0.195764       2.046557           0.000105
          190              H      10.271986       9.294204       6.613317       0.088748       1.244791 0.92940087E+01  0.94346815E+02                                 1.880347                            1.756990      -1.087542       2.345551                    0.997192       3.665034      10.297636       0.484412       1.245566      -0.716611       0.027805       0.004091      -0.036621       0.046162      -0.003152      -0.003049      -0.002927       0.009087       0.056146      -0.015295      -0.004001       0.019296              1.926190       2.212215       0.055357      -0.627255       1.482647      -0.088035       2.083708           0.000057
          191              H       9.468638       8.741881      10.418259       0.099950       1.149513 0.82878648E+01  0.82845251E+02                                 1.867367                            1.721686      -1.219235       2.292801                    0.995208       3.811316      11.095257       0.456862       1.341209      -0.694240       0.015384      -0.005448       0.045621       0.048452       0.003730      -0.004792      -0.004388       0.021678       0.027666      -0.016584       0.002713       0.013871              1.922709       1.671304      -0.099414       0.410926       1.529392      -0.166097       2.567432           0.000004
          192              H       7.204129       8.968170      10.072745       0.120444       1.132982 0.85265442E+01  0.84783731E+02                                 1.768477                            1.688134      -1.197224       2.310485                    0.995677       3.534941       9.857508       0.491467       1.253348      -0.714882      -0.020440      -0.006559       0.025512       0.033342       0.000704       0.000055      -0.007532       0.017553       0.017633      -0.014522       0.005847       0.008675              1.780764       1.834886      -0.013758      -0.475410       1.399196      -0.041405       2.108211           0.000076
          193              H      11.168303      11.515404       3.813508       0.082613       1.221934 0.90144516E+01  0.91095100E+02                                 1.880024                            1.747350      -1.006024       2.385415                    0.997162       3.694110      10.461323       0.477198       1.270141      -0.710910       0.001341      -0.022121       0.040084       0.045803       0.005639      -0.002336      -0.012742       0.008157       0.007508      -0.015321       0.000961       0.014360              1.931536       1.530466      -0.057263       0.037245       1.713175      -0.508333       2.550967           0.000079
          194              H       9.111148      11.833994       2.754121       0.117639       1.067937 0.78833006E+01  0.77135350E+02                                 1.716395                            1.634950      -1.095597       2.353143                    0.996568       3.575970      10.005845       0.492298       1.271547      -0.709818      -0.029151      -0.011584       0.012835       0.033893       0.006417       0.000193      -0.013028       0.017921       0.004721      -0.019393       0.006375       0.013018              1.719344       2.007105       0.167458      -0.364320       1.418208      -0.120528       1.732719           0.000099
          195              H       5.445203      13.651746      14.063293       0.113937       1.161898 0.93166235E+01  0.95225165E+02                                 1.832823                            1.792761      -1.219317       2.293731                    0.994828       3.739444      10.759383       0.463229       1.293652      -0.705449       0.001473       0.015966      -0.030703       0.034638       0.002805      -0.001093      -0.010980       0.019864       0.027466      -0.019021       0.005063       0.013958              1.810374       1.558202       0.055724       0.048094       1.795753      -0.384860       2.077168           0.000116
          196              H      13.084943      13.413547       0.976578       0.093076       1.141886 0.84111684E+01  0.84777241E+02                                 1.886575                            1.754745      -1.300657       2.250486                    0.993172       3.984036      11.822242       0.442670       1.372786      -0.687051       0.038129       0.018197      -0.019480       0.046523       0.005990      -0.003589      -0.010525       0.018495       0.026406      -0.018614       0.002728       0.015887              1.939711       2.552368       0.391359      -0.307151       1.698180      -0.147919       1.568585           0.000047
          197              H       7.396927      13.273606       1.864636       0.108312       1.184977 0.89939636E+01  0.90551163E+02                                 1.813459                            1.725843      -1.170753       2.310993                    0.995847       3.627594      10.149108       0.489870       1.241889      -0.717171      -0.002175       0.004382       0.031455       0.031833      -0.005151      -0.000225       0.004279       0.018123       0.019392      -0.014454       0.005940       0.008514              1.829403       1.530716      -0.044634      -0.099925       1.408949      -0.001038       2.548544           0.000141
          198              H       5.509679      13.571354       0.636774       0.101495       1.146277 0.81295072E+01  0.80831613E+02                                 1.860723                            1.702621      -1.195606       2.302941                    0.995685       3.781677      10.962157       0.460666       1.337220      -0.695099      -0.040097       0.008354       0.022539       0.046750      -0.001231      -0.000591       0.006244       0.016033       0.035018      -0.015363       0.002179       0.013185              1.926045       2.510357      -0.245168      -0.497245       1.523360       0.076688       1.744419           0.000038
          199              H       1.850771      12.938639      11.617565       0.085348       1.250871 0.92913690E+01  0.94208405E+02                                 1.876196                            1.748099      -1.077461       2.344555                    0.997535       3.676912      10.287425       0.489793       1.233342      -0.719180       0.007352      -0.004013      -0.044004       0.044795      -0.003604      -0.013259       0.000465       0.017156       0.030442      -0.014675      -0.006015       0.020690              1.927741       1.530088      -0.022469       0.134665       1.470802       0.107772       2.782334           0.000090
          200              H       3.783600      12.687042      12.779750       0.117101       1.117769 0.86650224E+01  0.86380662E+02                                 1.746082                            1.698767      -1.033945       2.384616                    0.997261       3.499203       9.723248       0.491960       1.248904      -0.716575       0.028976      -0.005316      -0.019073       0.035095      -0.003413      -0.005709       0.001505       0.023240       0.036822      -0.018264       0.002472       0.015791              1.724497       2.050604      -0.183752      -0.251101       1.494114       0.111968       1.628773           0.000125
          201              H      10.907892      10.812719      11.661825       0.093837       1.141928 0.77910050E+01  0.77023976E+02                                 1.889631                            1.690857      -1.258010       2.275571                    0.994088       3.879455      11.394828       0.450217       1.376105      -0.686754       0.016188      -0.048046      -0.025653       0.056820      -0.002458      -0.004180       0.010115      -0.020910       0.010854      -0.013297      -0.003951       0.017248              1.998713       1.529694      -0.085368      -0.115245       2.610313       0.541061       1.856131          -0.000039
          202              H      13.038602      11.507960       6.710404       0.094673       1.211228 0.82995039E+01  0.83188909E+02                                 1.948899                            1.733655      -1.265030       2.268876                    0.994213       3.903064      11.466904       0.449975       1.358015      -0.690434      -0.005588       0.049705       0.030607       0.058640      -0.004994      -0.008197       0.009041      -0.021280      -0.000188      -0.015082      -0.003251       0.018333              2.069072       1.585710      -0.283450      -0.156254       2.695978       0.514484       1.925527          -0.000045
          203              H      12.773200       9.163195       1.719006       0.078661       1.186645 0.88896047E+01  0.90637384E+02                                 1.919072                            1.791061      -1.252677       2.265785                    0.992983       4.027144      11.928706       0.443927       1.353223      -0.691117       0.013712      -0.009931       0.042650       0.045887       0.002733      -0.002255      -0.008356       0.016141       0.038812      -0.017102       0.001226       0.015877              1.963315       1.759721      -0.107452       0.495953       1.624663      -0.260505       2.505562           0.000006
          204              H      10.565204       8.738904       1.222150       0.117361       1.171950 0.93584635E+01  0.95916856E+02                                 1.853323                            1.804828      -1.295580       2.260328                    0.994178       3.776123      10.938217       0.457844       1.305264      -0.702723      -0.020075      -0.015858       0.023048       0.034434       0.007647      -0.002586      -0.009017       0.022344       0.032578      -0.020961       0.004985       0.015976              1.836063       1.872915       0.224819      -0.280493       1.807886      -0.316930       1.827388           0.000077
          205              H       5.428152      10.474775      11.950230       0.116913       1.075818 0.79758707E+01  0.78150744E+02                                 1.717547                            1.639380      -1.059810       2.370150                    0.997118       3.541809       9.868269       0.494696       1.263608      -0.712008      -0.014267       0.014001      -0.026857       0.033479       0.003258       0.003176      -0.015173       0.011963       0.011989      -0.019171       0.004787       0.014385              1.714921       1.521308      -0.051664       0.168114       1.437598      -0.223208       2.185856           0.000068
          206              H       7.694387      10.687664      12.485634       0.086656       1.208329 0.88315807E+01  0.88778699E+02                                 1.863955                            1.727995      -0.999524       2.388782                    0.997221       3.671186      10.364396       0.480572       1.267879      -0.711325       0.029079       0.019915      -0.031672       0.047384       0.001962      -0.001523      -0.014478       0.009119       0.019246      -0.016838       0.001016       0.015822              1.920523       2.060756       0.357381      -0.548224       1.636573      -0.296328       2.064238           0.000078
          207              H       8.523509       9.578553       1.022266       0.120446       1.105150 0.86053902E+01  0.85741259E+02                                 1.738361                            1.697325      -1.096248       2.357364                    0.996880       3.516638       9.807583       0.489662       1.255424      -0.714783       0.008875       0.005125       0.035351       0.036806       0.000760      -0.003835       0.002084       0.020317       0.045978      -0.018002       0.001521       0.016481              1.714130       1.599385       0.049352       0.204183       1.496541       0.195751       2.046465           0.000105
          208              H       6.253517       9.294204       0.525410       0.088745       1.244753 0.92936302E+01  0.94341839E+02                                 1.880297                            1.756946      -1.087467       2.345587                    0.997193       3.664952      10.297282       0.484423       1.245554      -0.716614      -0.027804       0.004092       0.036621       0.046162       0.003152      -0.003050       0.002928       0.009084       0.056139      -0.015293      -0.004001       0.019294              1.926137       2.212148      -0.055356      -0.627231       1.482612       0.088032       2.083652           0.000057
          209              H       1.359871       8.741881      10.997924       0.099947       1.149501 0.82877486E+01  0.82843702E+02                                 1.867346                            1.721669      -1.219198       2.292818                    0.995209       3.811274      11.095066       0.456867       1.341201      -0.694242      -0.015383      -0.005447      -0.045621       0.048452      -0.003729      -0.004791       0.004388       0.021676       0.027665      -0.016582       0.002713       0.013870              1.922687       1.671286       0.099412       0.410919       1.529377       0.166093       2.567400           0.000004
          210              H       3.624380       8.968170      11.343438       0.120442       1.132974 0.85264476E+01  0.84782379E+02                                 1.768457                            1.688114      -1.197199       2.310494                    0.995678       3.534912       9.857347       0.491476       1.253333      -0.714885       0.020439      -0.006558      -0.025511       0.033340      -0.000704       0.000055       0.007532       0.017551       0.017630      -0.014521       0.005847       0.008674              1.780744       1.834865       0.013757      -0.475406       1.399181       0.041403       2.108185           0.000077
          211              H       5.357200      11.515404       3.325219       0.082619       1.221944 0.90145694E+01  0.91096840E+02                                 1.880055                            1.747378      -1.006076       2.385395                    0.997162       3.694152      10.461568       0.477186       1.270164      -0.710904      -0.001342      -0.022121      -0.040088       0.045806      -0.005640      -0.002339       0.012743       0.008162       0.007514      -0.015324       0.000961       0.014363              1.931568       1.530491       0.057266       0.037250       1.713201       0.508343       2.551013           0.000079
          212              H       7.414355      11.833994       4.384606       0.117645       1.067976 0.78837032E+01  0.77140415E+02                                 1.716445                            1.634998      -1.095716       2.353087                    0.996567       3.576075      10.006272       0.492288       1.271556      -0.709815       0.029154      -0.011583      -0.012835       0.033895      -0.006417       0.000194       0.013032       0.017924       0.004728      -0.019398       0.006378       0.013019              1.719394       2.007164      -0.167462      -0.364331       1.418246       0.120533       1.732772           0.000099
          213              H       5.383306      13.651746       7.352889       0.113943       1.161916 0.93168376E+01  0.95228089E+02                                 1.832855                            1.792792      -1.219398       2.293696                    0.994826       3.739500      10.759655       0.463220       1.293666      -0.705445      -0.001471       0.015968       0.030705       0.034640      -0.002807      -0.001092       0.010982       0.019867       0.027468      -0.019024       0.005065       0.013960              1.810404       1.558231      -0.055726       0.048096       1.795783       0.384867       2.077199           0.000115
          214              H       3.440560      13.413547       6.162150       0.093081       1.141894 0.84112544E+01  0.84778431E+02                                 1.886592                            1.754759      -1.300706       2.250464                    0.993171       3.984075      11.822429       0.442666       1.372795      -0.687049      -0.038131       0.018198       0.019479       0.046525      -0.005990      -0.003589       0.010527       0.018495       0.026408      -0.018616       0.002728       0.015888              1.939730       2.552397      -0.391363      -0.307153       1.698194       0.147920       1.568598           0.000047
          215              H       9.128576      13.273606       5.274092       0.108318       1.184981 0.89940499E+01  0.90552605E+02                                 1.813493                            1.725875      -1.170788       2.310985                    0.995846       3.627631      10.149374       0.489853       1.241923      -0.717163       0.002174       0.004382      -0.031459       0.031837       0.005152      -0.000226      -0.004279       0.018128       0.019398      -0.014457       0.005940       0.008517              1.829437       1.530747       0.044637      -0.099927       1.408973       0.001037       2.548591           0.000141
          216              H      11.015824      13.571354       6.501953       0.101499       1.146301 0.81297279E+01  0.80834551E+02                                 1.860763                            1.702655      -1.195688       2.302904                    0.995684       3.781759      10.962532       0.460656       1.337237      -0.695095       0.040099       0.008354      -0.022539       0.046751       0.001231      -0.000590      -0.006245       0.016035       0.035026      -0.015366       0.002179       0.013187              1.926089       2.510421       0.245176      -0.497259       1.523391      -0.076690       1.744455           0.000038
          217              H       8.977738      12.938639       9.798617       0.085353       1.250910 0.92917432E+01  0.94213352E+02                                 1.876248                            1.748144      -1.077555       2.344511                    0.997534       3.676996      10.287796       0.489781       1.233356      -0.719176      -0.007351      -0.004012       0.044006       0.044796       0.003604      -0.013260      -0.000464       0.017161       0.030444      -0.014678      -0.006015       0.020693              1.927797       1.530128       0.022470       0.134675       1.470837      -0.107775       2.782426           0.000089
          218              H       7.044909      12.687042       8.636433       0.117110       1.117787 0.86652495E+01  0.86383760E+02                                 1.746122                            1.698806      -1.034017       2.384587                    0.997260       3.499262       9.723558       0.491946       1.248928      -0.716569      -0.028979      -0.005315       0.019073       0.035097       0.003412      -0.005709      -0.001506       0.023242       0.036829      -0.018266       0.002472       0.015793              1.724536       2.050651       0.183758      -0.251104       1.494146      -0.111971       1.628809           0.000123
          219              H      -1.424248       0.061038       3.569364       0.094700       1.257276 0.91104250E+01  0.91552260E+02                                 1.860863                            1.718809      -0.933166       2.425581                    0.998264       3.508244       9.644417       0.501219       1.216040      -0.724629       0.000000      -0.055187      -0.000000       0.055187      -0.000000       0.015671       0.000000      -0.017356      -0.067452      -0.030021       0.010101       0.019920              1.911068       1.646858      -0.000000       0.086873       2.620882      -0.000000       1.465464          -0.000173
          220              H      -4.272745      14.826362      10.708091       0.094700       1.257276 0.91104291E+01  0.91552309E+02                                 1.860863                            1.718809      -0.933166       2.425581                    0.998264       3.508245       9.644419       0.501219       1.216040      -0.724629       0.000000       0.055187       0.000000       0.055187       0.000000       0.015671      -0.000000      -0.017356      -0.067452      -0.030021       0.010101       0.019920              1.911068       1.646858       0.000000       0.086873       2.620883      -0.000000       1.465464          -0.000173
          221              N      13.289284       3.212701       6.252098      -0.356218      43.165963 0.60612426E+03  0.15208540E+05                                10.177471                            7.876566       0.061180       1.995446                    0.999655      30.537181      85.522531       0.635970       0.383834      -1.105801       0.047943      -0.114505      -0.061870       0.138700       0.005692      -0.016962      -0.051843      -0.010239       0.017462      -0.049380      -0.010390       0.059770             11.787070       7.087298      -1.189919      -3.536150      14.156132       0.761666      14.117780          -0.000098
          222              N      13.867382       2.075304       4.424583      -0.341781      42.514768 0.61411262E+03  0.15464760E+05                                10.146737                            7.991178       0.032603       2.002408                    0.998954      30.047826      84.397943       0.623744       0.389946      -1.101067       0.001403       0.013584       0.137562       0.138238       0.008304       0.005207      -0.028920      -0.078281      -0.127607      -0.051631      -0.016870       0.068501             11.682693       7.228499      -0.739670      -3.341573      13.751905       1.263081      14.067673          -0.000030
          223              N      10.979853       4.244398      12.224357      -0.341017      42.255242 0.58664424E+03  0.14613385E+05                                10.045158                            7.756547       0.034067       1.988334                    0.999590      30.351681      84.948532       0.639347       0.384586      -1.104251      -0.007354       0.113310       0.072332       0.134629       0.030379       0.001444      -0.038067      -0.002011       0.059417      -0.052376       0.001451       0.050924             11.641812       6.673452       0.340775      -3.097525      14.235392       1.113795      14.016591          -0.000115
          224              N      10.191139       5.417525      13.953357      -0.333926      42.089351 0.59622605E+03  0.14899239E+05                                10.058997                            7.851724       0.061205       2.010477                    0.999294      29.893856      83.559547       0.632124       0.387749      -1.102961       0.098434      -0.017814      -0.101900       0.142795       0.010958       0.019271      -0.018388      -0.078565      -0.124140      -0.056313      -0.007601       0.063914             11.626233       7.140995      -0.466814      -3.530775      14.121848       1.001079      13.615855          -0.000095
          225              N      16.908414       1.799887       3.091069      -0.301539      40.616542 0.56141778E+03  0.13811519E+05                                 9.835070                            7.596635       0.072975       2.019766                    0.999382      29.284605      81.055688       0.645897       0.385467      -1.105268       0.104047       0.056637       0.041521       0.125529      -0.028010      -0.015135      -0.020384      -0.053297      -0.018941      -0.047681       0.002299       0.045382             12.176172      17.311384       0.592136       4.315098      12.208273       0.024929       7.008859          -0.000143
          226              N      10.467255       4.993234       7.162999      -0.227352      31.507809 0.51410664E+03  0.12417394E+05                                 8.389297                            7.444517      -0.066308       2.012674                    0.996866      27.808128      77.177122       0.627303       0.404251      -1.088232      -0.154509       0.029352      -0.039855       0.162244       0.016543      -0.026653       0.017326      -0.110330       0.180597      -0.093183       0.023506       0.069678              8.607071       9.873952      -0.995246      -0.207277       6.125086       2.109749       9.822177           0.000837
          227              N       3.606002       5.928163       5.752387      -0.219562      32.834292 0.52131122E+03  0.12605502E+05                                 8.557797                            7.434896      -0.029147       2.024330                    0.997828      27.620329      76.109709       0.637029       0.397634      -1.095314       0.148309      -0.036034       0.019346       0.153845       0.015412      -0.029846      -0.006340      -0.075861       0.189237      -0.078129       0.007232       0.070897              8.967530      10.651478      -0.390070      -0.620986       5.471290      -1.081371      10.779821           0.000849
          228              N       1.379996       2.489173      11.763195      -0.238607      32.231322 0.52935468E+03  0.12869217E+05                                 8.496829                            7.542676      -0.050900       2.013936                    0.996748      28.019239      77.814310       0.625123       0.403028      -1.089923       0.142273      -0.035071       0.085583       0.169694       0.026697      -0.063966      -0.008616      -0.087119       0.061975      -0.093518       0.023588       0.069931              8.723316      10.030687       1.110638      -0.132277       6.643814      -2.383421       9.495448           0.001578
          229              N      13.041195       1.607839       1.149335      -0.212641      33.277124 0.51393534E+03  0.12373031E+05                                 8.649479                            7.381234       0.083361       2.067685                    0.997537      27.286268      74.828968       0.639967       0.397540      -1.096258      -0.120159       0.036620      -0.084059       0.151146       0.004634      -0.065289       0.019366      -0.031215       0.062981      -0.074792       0.005179       0.069613              9.269244      10.727357      -1.111076       0.549291       5.534509       0.546649      11.545867           0.001571
          230              N       3.236219       3.212701       0.886630      -0.356218      43.165969 0.60612449E+03  0.15208548E+05                                10.177474                            7.876569       0.061184       1.995448                    0.999655      30.537180      85.522541       0.635970       0.383834      -1.105801      -0.047943      -0.114504       0.061870       0.138700      -0.005691      -0.016962       0.051843      -0.010239       0.017463      -0.049381      -0.010389       0.059770             11.787072       7.087313       1.189930      -3.536157      14.156138      -0.761666      14.117764          -0.000098
          231              N       2.658121       2.075304       2.714144      -0.341781      42.514782 0.61411280E+03  0.15464765E+05                                10.146735                            7.991176       0.032598       2.002406                    0.998954      30.047836      84.397947       0.623744       0.389946      -1.101068      -0.001403       0.013584      -0.137562       0.138238      -0.008303       0.005207       0.028920      -0.078283      -0.127607      -0.051631      -0.016871       0.068502             11.682689       7.228504       0.739676      -3.341584      13.751909      -1.263091      14.067652          -0.000031
          232              N      -0.151344       4.244398       9.191826      -0.341017      42.255149 0.58664322E+03  0.14613352E+05                                10.045140                            7.756538       0.034078       1.988338                    0.999590      30.351642      84.948359       0.639348       0.384586      -1.104251       0.007355       0.113310      -0.072331       0.134629      -0.030380       0.001444       0.038067      -0.002009       0.059415      -0.052376       0.001452       0.050924             11.641787       6.673432      -0.340778      -3.097497      14.235367      -1.113806      14.016560          -0.000115
          233              N       0.637370       5.417525       7.462826      -0.333926      42.089332 0.59622573E+03  0.14899228E+05                                10.058989                            7.851718       0.061201       2.010476                    0.999294      29.893861      83.559527       0.632125       0.387748      -1.102962      -0.098435      -0.017814       0.101901       0.142795      -0.010959       0.019271       0.018388      -0.078567      -0.124139      -0.056313      -0.007602       0.063914             11.626221       7.140975       0.466814      -3.530760      14.121846      -1.001084      13.615842          -0.000094
          234              N      -0.382911       1.799887       4.047658      -0.301539      40.616521 0.56141739E+03  0.13811507E+05                                 9.835066                            7.596632       0.072974       2.019766                    0.999382      29.284605      81.055691       0.645897       0.385467      -1.105268      -0.104047       0.056637      -0.041521       0.125529       0.028010      -0.015135       0.020384      -0.053296      -0.018942      -0.047681       0.002299       0.045382             12.176166      17.311369      -0.592140       4.315089      12.208277      -0.024931       7.008853          -0.000144
          235              N       6.058248       4.993234      -0.024272      -0.227353      31.508297 0.51411620E+03  0.12417688E+05                                 8.389383                            7.444584      -0.066357       2.012656                    0.996866      27.808455      77.178335       0.627301       0.404251      -1.088232       0.154514       0.029351       0.039860       0.162250      -0.016534      -0.026651      -0.017337      -0.110302       0.180620      -0.093172       0.023482       0.069690              8.607166       9.874110       0.995259      -0.207268       6.125135      -2.109762       9.822253           0.000820
          236              N      12.919501       5.928163       1.386341      -0.219562      32.834767 0.52131966E+03  0.12605760E+05                                 8.557874                            7.434948      -0.029182       2.024318                    0.997828      27.620604      76.110687       0.637027       0.397634      -1.095314      -0.148316      -0.036035      -0.019347       0.153852      -0.015409      -0.029847       0.006345      -0.075824       0.189277      -0.078117       0.007206       0.070912              8.967620      10.651606       0.390088      -0.620984       5.471327       1.081389      10.779926           0.000829
          237              N       9.448513       2.489173       9.652987      -0.238607      32.230698 0.52934231E+03  0.12868841E+05                                 8.496737                            7.542604      -0.050851       2.013953                    0.996749      28.018829      77.812920       0.625124       0.403030      -1.089922      -0.142265      -0.035068      -0.085578       0.169684      -0.026692      -0.063968       0.008590      -0.087158       0.061954      -0.093535       0.023626       0.069910              8.723216      10.030531      -1.110627      -0.132313       6.643762       2.383408       9.495357           0.001596
          238              N       3.484308       1.607839       5.989392      -0.212640      33.276479 0.51392435E+03  0.12372699E+05                                 8.649387                            7.381174       0.083389       2.067695                    0.997537      27.285898      74.827748       0.639967       0.397542      -1.096256       0.120150       0.036621       0.084053       0.151136      -0.004643      -0.065287      -0.019362      -0.031269       0.062925      -0.074808       0.005216       0.069592              9.269132      10.727214       1.111048       0.549262       5.534466      -0.546648      11.545716           0.001589
          239              N       0.387722      11.674699       8.025357      -0.356218      43.165957 0.60612443E+03  0.15208546E+05                                10.177471                            7.876569       0.061182       1.995447                    0.999655      30.537182      85.522543       0.635970       0.383834      -1.105801      -0.047943       0.114504       0.061870       0.138700       0.005691      -0.016962      -0.051843      -0.010240       0.017463      -0.049380      -0.010390       0.059770             11.787067       7.087310      -1.189929      -3.536155      14.156141       0.761671      14.117751          -0.000097
          240              N      -0.190376      12.812096       9.852872      -0.341782      42.514779 0.61411285E+03  0.15464766E+05                                10.146735                            7.991176       0.032596       2.002405                    0.998954      30.047839      84.397955       0.623744       0.389946      -1.101068      -0.001403      -0.013585      -0.137562       0.138238       0.008303       0.005206      -0.028921      -0.078283      -0.127607      -0.051631      -0.016871       0.068502             11.682687       7.228506      -0.739674      -3.341591      13.751901       1.263092      14.067654          -0.000030
          241              N       2.697153      10.643002       2.053098      -0.341017      42.255159 0.58664308E+03  0.14613348E+05                                10.045141                            7.756537       0.034076       1.988337                    0.999590      30.351648      84.948376       0.639348       0.384586      -1.104251       0.007355      -0.113310      -0.072331       0.134629       0.030380       0.001444      -0.038067      -0.002010       0.059416      -0.052376       0.001452       0.050924             11.641789       6.673430       0.340778      -3.097498      14.235374       1.113799      14.016562          -0.000114
          242              N       3.485867       9.469875       0.324098      -0.333927      42.089350 0.59622614E+03  0.14899240E+05                                10.058991                            7.851721       0.061201       2.010475                    0.999294      29.893859      83.559511       0.632125       0.387748      -1.102962      -0.098435       0.017814       0.101901       0.142795       0.010959       0.019271      -0.018388      -0.078567      -0.124139      -0.056313      -0.007602       0.063914             11.626223       7.140972      -0.466819      -3.530761      14.121842       1.001085      13.615856          -0.000096
          243              N      -3.231408      13.087513      11.186386      -0.301539      40.616530 0.56141768E+03  0.13811516E+05                                 9.835068                            7.596635       0.072974       2.019766                    0.999382      29.284609      81.055709       0.645897       0.385467      -1.105268      -0.104047      -0.056638      -0.041521       0.125529      -0.028010      -0.015135      -0.020384      -0.053296      -0.018942      -0.047681       0.002299       0.045382             12.176167      17.311363       0.592145       4.315087      12.208283       0.024931       7.008854          -0.000144
          244              N       3.209751       9.894166       7.114456      -0.227350      31.508102 0.51411237E+03  0.12417570E+05                                 8.389346                            7.444555      -0.066342       2.012662                    0.996866      27.808335      77.177883       0.627302       0.404251      -1.088232       0.154513      -0.029352       0.039859       0.162248       0.016537      -0.026652       0.017334      -0.110310       0.180613      -0.093175       0.023489       0.069686              8.607125       9.874054      -0.995253      -0.207268       6.125113       2.109753       9.822208           0.000842
          245              N      10.071004       8.959237       8.525068      -0.219560      32.834557 0.52131580E+03  0.12605642E+05                                 8.557835                            7.434920      -0.029167       2.024324                    0.997828      27.620493      76.110273       0.637029       0.397634      -1.095314      -0.148314       0.036035      -0.019347       0.153850       0.015410      -0.029847      -0.006343      -0.075835       0.189264      -0.078121       0.007214       0.070907              8.967575      10.651546      -0.390083      -0.620978       5.471308      -1.081382      10.779871           0.000854
          246              N      12.297010      12.398227       2.514260      -0.238613      32.230584 0.52934076E+03  0.12868795E+05                                 8.496733                            7.542608      -0.050841       2.013956                    0.996749      28.018738      77.812680       0.625122       0.403032      -1.089920      -0.142262       0.035066      -0.085576       0.169680       0.026690      -0.063969      -0.008580      -0.087175       0.061946      -0.093543       0.023642       0.069901              8.723207      10.030513       1.110623      -0.132313       6.643761      -2.383403       9.495349           0.001593
          247              N       0.635811      13.279561      13.128120      -0.212645      33.276335 0.51392223E+03  0.12372639E+05                                 8.649382                            7.381176       0.083396       2.067697                    0.997538      27.285812      74.827551       0.639965       0.397544      -1.096255       0.120147      -0.036621       0.084051       0.151132       0.004648      -0.065286       0.019360      -0.031292       0.062900      -0.074815       0.005233       0.069582              9.269120      10.727190      -1.111041       0.549254       5.534465       0.546649      11.545705           0.001586
          248              N      10.440787      11.674699      13.390825      -0.356218      43.165943 0.60612395E+03  0.15208529E+05                                10.177466                            7.876563       0.061180       1.995446                    0.999655      30.537172      85.522477       0.635971       0.383834      -1.105801       0.047943       0.114505      -0.061870       0.138700      -0.005692      -0.016962       0.051843      -0.010239       0.017462      -0.049380      -0.010390       0.059770             11.787063       7.087289       1.189916      -3.536145      14.156128      -0.761663      14.117771          -0.000097
          249              N      11.018885      12.812096      11.563311      -0.341781      42.514753 0.61411218E+03  0.15464746E+05                                10.146732                            7.991173       0.032603       2.002408                    0.998954      30.047827      84.397927       0.623744       0.389946      -1.101068       0.001403      -0.013584       0.137562       0.138238      -0.008304       0.005207       0.028920      -0.078282      -0.127607      -0.051631      -0.016871       0.068502             11.682686       7.228492       0.739666      -3.341569      13.751904      -1.263078      14.067661          -0.000030
          250              N      13.828350      10.643002       5.085629      -0.341017      42.255245 0.58664450E+03  0.14613393E+05                                10.045159                            7.756548       0.034064       1.988333                    0.999590      30.351680      84.948522       0.639347       0.384586      -1.104251      -0.007354      -0.113310       0.072331       0.134629      -0.030379       0.001444       0.038067      -0.002011       0.059418      -0.052376       0.001451       0.050925             11.641812       6.673450      -0.340770      -3.097525      14.235400      -1.113802      14.016584          -0.000115
          251              N      13.039636       9.469875       6.814629      -0.333926      42.089351 0.59622593E+03  0.14899235E+05                                10.058996                            7.851722       0.061203       2.010476                    0.999294      29.893867      83.559580       0.632125       0.387749      -1.102961       0.098435       0.017814      -0.101900       0.142795      -0.010958       0.019271       0.018388      -0.078566      -0.124139      -0.056313      -0.007601       0.063914             11.626231       7.140992       0.466814      -3.530773      14.121860      -1.001075      13.615841          -0.000094
          252              N      14.059917      13.087513      10.229797      -0.301539      40.616545 0.56141777E+03  0.13811518E+05                                 9.835069                            7.596634       0.072975       2.019766                    0.999382      29.284609      81.055701       0.645897       0.385467      -1.105268       0.104047      -0.056638       0.041521       0.125529       0.028010      -0.015135       0.020384      -0.053297      -0.018941      -0.047681       0.002299       0.045382             12.176171      17.311380      -0.592135       4.315092      12.208278      -0.024930       7.008855          -0.000143
          253              N      13.315752       9.894166       0.024272      -0.227357      31.507782 0.51410648E+03  0.12417389E+05                                 8.389298                            7.444523      -0.066300       2.012676                    0.996867      27.808099      77.177043       0.627302       0.404252      -1.088232      -0.154508      -0.029352      -0.039854       0.162242      -0.016545      -0.026653      -0.017324      -0.110337       0.180591      -0.093187       0.023512       0.069675              8.607070       9.873949       0.995249      -0.207278       6.125090      -2.109745       9.822170           0.000830
          254              N       0.757505       8.959237      12.891114      -0.219568      32.834304 0.52131207E+03  0.12605529E+05                                 8.557807                            7.434910      -0.029147       2.024329                    0.997829      27.620325      76.109743       0.637027       0.397635      -1.095313       0.148307       0.036034       0.019346       0.153843      -0.015412      -0.029846       0.006338      -0.075871       0.189226      -0.078132       0.007239       0.070894              8.967537      10.651489       0.390066      -0.620992       5.471298       1.081368      10.779825           0.000840
          255              N       4.228493      12.398227       4.624468      -0.238608      32.231228 0.52935277E+03  0.12869158E+05                                 8.496809                            7.542661      -0.050895       2.013938                    0.996749      28.019190      77.814116       0.625124       0.403028      -1.089923       0.142273       0.035071       0.085583       0.169694      -0.026697      -0.063966       0.008614      -0.087121       0.061973      -0.093519       0.023590       0.069929              8.723294      10.030654      -1.110630      -0.132270       6.643804       2.383417       9.495424           0.001607
          256              N      10.192698      13.279561       8.288063      -0.212642      33.277073 0.51393471E+03  0.12373011E+05                                 8.649468                            7.381228       0.083360       2.067685                    0.997537      27.286244      74.828872       0.639968       0.397540      -1.096258      -0.120158      -0.036620      -0.084059       0.151146      -0.004634      -0.065288      -0.019365      -0.031218       0.062979      -0.074792       0.005180       0.069611              9.269229      10.727347       1.111071       0.549292       5.534506      -0.546648      11.545833           0.001600
          257              O      12.755761       0.285838       8.249513      -0.531466      40.966872 0.56157152E+03  0.13667582E+05                                 9.514291                            7.421509       0.140639       2.106837                    0.994521      27.417680      72.860707       0.684241       0.367799      -1.130473       0.026351       0.007433       0.011593       0.029732       0.017559       0.020307      -0.030305      -0.008516      -0.159255      -0.069613       0.023133       0.046480             10.998331       6.847059       0.500796      -0.805464      16.488687      -4.876201       9.659246          -0.000078
          258              O      12.562746       2.450466       8.723525      -0.594204      43.603801 0.63156114E+03  0.15855097E+05                                 9.940987                            7.880450      -0.101096       2.004307                    0.995180      28.942382      78.535075       0.661660       0.368738      -1.127896       0.012217      -0.031773      -0.004647       0.034357      -0.015471      -0.009010       0.043816      -0.006763      -0.025538      -0.045199      -0.005220       0.050419             11.388518       8.037808      -2.195848      -3.099635      13.368630       3.912483      12.759118          -0.000132
          259              O      13.484584      13.702363       5.845190      -0.531699      33.447709 0.47830843E+03  0.11168966E+05                                 8.223820                            6.786979       0.666565       2.277626                    0.996664      26.847885      69.592278       0.726315       0.361141      -1.137107       0.023215       0.013811       0.014487       0.030652       0.031847       0.034920      -0.055400       0.055699      -0.050735      -0.091056       0.036889       0.054167              9.046189       6.011124       1.485721      -1.572137      12.508103      -2.966239       8.619340          -0.000127
          260              O      14.301320      14.399093       3.963422      -0.589737      41.989858 0.64913410E+03  0.16400330E+05                                 9.658524                            7.951752      -0.051525       2.015799                    0.996549      28.991355      78.791187       0.663690       0.365277      -1.131118      -0.003628       0.011292       0.032079       0.034202      -0.009605      -0.019598       0.013858       0.014495       0.099334      -0.028933      -0.015788       0.044721             10.862783       7.428848      -0.143215      -3.171156      11.408156       2.459972      13.751344          -0.000042
          261              O      12.103116       4.970903       9.914265      -0.585010      42.748025 0.61006236E+03  0.15177707E+05                                 9.790738                            7.726316      -0.128966       1.998813                    0.994886      28.674612      77.364066       0.670922       0.366946      -1.129690       0.013219       0.037046       0.013308       0.041524      -0.012483       0.010455       0.041254      -0.003992       0.009617      -0.045740       0.002632       0.043108             11.246924       6.979328      -1.156130      -2.026337      13.173093       4.401162      13.588352          -0.000181
          262              O      12.021446       7.145952      10.405409      -0.522037      39.009343 0.52783155E+03  0.12631835E+05                                 9.167978                            7.146571       0.245424       2.142963                    0.995455      27.085897      71.060320       0.705348       0.362854      -1.135843       0.046412      -0.005611       0.019355       0.050598       0.015636       0.040859      -0.037436      -0.019334      -0.134864      -0.080620       0.033244       0.047376             10.618754       6.618153       2.562056      -1.099054      16.465615      -3.746001       8.772494          -0.000223
          263              O      10.950032       8.633203      12.658392      -0.520740      32.464067 0.45709868E+03  0.10547922E+05                                 8.041578                            6.612921       0.738853       2.302976                    0.997161      26.580958      68.378202       0.739846       0.358763      -1.139572       0.037712      -0.014617       0.014468       0.042956       0.013277       0.028713      -0.067435       0.071923      -0.078256      -0.098035       0.037033       0.061002              8.894870       5.803215       1.397684      -1.392266      12.528395      -3.056045       8.353001          -0.000240
          264              O      15.828581       7.982624       0.266988      -0.598902      40.103026 0.61162346E+03  0.15193979E+05                                 9.286764                            7.640314       0.106420       2.063319                    0.997915      28.742941      76.955377       0.688889       0.357906      -1.139173       0.041654      -0.009092      -0.021197       0.047614      -0.011833      -0.016657       0.017742       0.021105       0.092610      -0.033089      -0.010607       0.043696             10.429419       7.246701      -1.427384      -3.334161      11.320009       2.172820      12.721547          -0.000173
          265              O      15.356142       3.742692       2.247271      -0.604305      42.243135 0.65711759E+03  0.16628791E+05                                 9.718974                            8.019303       0.180186       2.092583                    0.994973      28.933920      78.327731       0.659519       0.366996      -1.131426       0.040272       0.006042       0.019338       0.045081       0.024465      -0.015849       0.012320       0.076665       0.125709      -0.068848       0.019167       0.049681             11.494457      15.309068       0.776952       4.078331       9.798794      -1.173944       9.375509          -0.000045
          266              O      16.728104       5.307358       2.882618      -0.524577      32.207343 0.49727088E+03  0.11689295E+05                                 7.920004                            6.822915       0.520897       2.222995                    0.998115      26.947967      69.386488       0.742220       0.351057      -1.148700      -0.003105      -0.008789       0.016572       0.019014       0.006299      -0.010881      -0.000677      -0.123309      -0.066422      -0.054529      -0.018532       0.073062              8.671493       7.785667      -0.602663       1.672063      12.152685      -0.779942       6.076128          -0.000370
          267              O      -1.927252       0.285838      13.166669      -0.531467      40.966861 0.56157136E+03  0.13667577E+05                                 9.514289                            7.421507       0.140643       2.106838                    0.994521      27.417677      72.860685       0.684241       0.367799      -1.130473      -0.026350       0.007433      -0.011593       0.029732      -0.017558       0.020306       0.030306      -0.008514      -0.159256      -0.069613       0.023134       0.046479             10.998328       6.847053      -0.500772      -0.805461      16.488675       4.876213       9.659255          -0.000078
          268              O      -1.734237       2.450466      12.692657      -0.594204      43.603878 0.63156267E+03  0.15855147E+05                                 9.941004                            7.880463      -0.101095       2.004307                    0.995180      28.942394      78.535159       0.661659       0.368738      -1.127896      -0.012217      -0.031774       0.004647       0.034357       0.015469      -0.009010      -0.043816      -0.006762      -0.025538      -0.045199      -0.005219       0.050418             11.388537       8.037840       2.195861      -3.099645      13.368637      -3.912482      12.759135          -0.000132
          269              O       3.040919      13.702363       1.293537      -0.531700      33.447718 0.47830905E+03  0.11168984E+05                                 8.223820                            6.786984       0.666562       2.277625                    0.996664      26.847903      69.592345       0.726314       0.361141      -1.137107      -0.023215       0.013811      -0.014487       0.030652      -0.031848       0.034921       0.055400       0.055699      -0.050736      -0.091056       0.036888       0.054168              9.046184       6.011110      -1.485711      -1.572123      12.508102       2.966226       8.619342          -0.000129
          270              O       2.224183      14.399093       3.175306      -0.589738      41.989890 0.64913494E+03  0.16400356E+05                                 9.658526                            7.951754      -0.051526       2.015798                    0.996549      28.991370      78.791217       0.663691       0.365277      -1.131119       0.003627       0.011293      -0.032080       0.034202       0.009606      -0.019598      -0.013858       0.014495       0.099337      -0.028934      -0.015788       0.044722             10.862786       7.428848       0.143205      -3.171142      11.408162      -2.459993      13.751348          -0.000042
          271              O      -1.274607       4.970903      11.501918      -0.585010      42.748062 0.61006320E+03  0.15177733E+05                                 9.790744                            7.726322      -0.128968       1.998812                    0.994886      28.674628      77.364130       0.670922       0.366946      -1.129690      -0.013220       0.037046      -0.013308       0.041525       0.012484       0.010454      -0.041253      -0.003991       0.009617      -0.045740       0.002633       0.043107             11.246929       6.979333       1.156119      -2.026322      13.173098      -4.401164      13.588356          -0.000182
          272              O      -1.192937       7.145952      11.010773      -0.522037      39.009293 0.52783100E+03  0.12631818E+05                                 9.167969                            7.146567       0.245427       2.142964                    0.995455      27.085890      71.060283       0.705349       0.362853      -1.135843      -0.046412      -0.005611      -0.019355       0.050598      -0.015636       0.040860       0.037436      -0.019334      -0.134863      -0.080620       0.033244       0.047376             10.618739       6.618150      -2.562066      -1.099053      16.465591       3.745977       8.772476          -0.000225
          273              O      -0.121523       8.633203       8.757791      -0.520740      32.464042 0.45709858E+03  0.10547918E+05                                 8.041572                            6.612919       0.738853       2.302976                    0.997161      26.580956      68.378182       0.739846       0.358763      -1.139572      -0.037712      -0.014617      -0.014468       0.042956      -0.013277       0.028713       0.067435       0.071923      -0.078257      -0.098035       0.037033       0.061002              8.894859       5.803215      -1.397680      -1.392268      12.528375       3.056032       8.352987          -0.000241
          274              O       0.696922       7.982624       6.871739      -0.598902      40.103037 0.61162355E+03  0.15193982E+05                                 9.286764                            7.640313       0.106418       2.063318                    0.997915      28.742948      76.955389       0.688889       0.357906      -1.139173      -0.041655      -0.009092       0.021196       0.047614       0.011833      -0.016657      -0.017742       0.021104       0.092612      -0.033089      -0.010608       0.043696             10.429421       7.246708       1.427401      -3.334162      11.320012      -2.172829      12.721542          -0.000171
          275              O       1.169361       3.742692       4.891456      -0.604305      42.242959 0.65711448E+03  0.16628691E+05                                 9.718945                            8.019281       0.180192       2.092586                    0.994973      28.933870      78.327521       0.659520       0.366996      -1.131426      -0.040271       0.006042      -0.019338       0.045081      -0.024466      -0.015848      -0.012320       0.076666       0.125706      -0.068848       0.019168       0.049680             11.494417      15.309004      -0.776951       4.078308       9.798765       1.173939       9.375481          -0.000044
          276              O      -0.202601       5.307358       4.256109      -0.524577      32.207357 0.49727112E+03  0.11689302E+05                                 7.920007                            6.822917       0.520896       2.222995                    0.998115      26.947972      69.386508       0.742220       0.351057      -1.148700       0.003105      -0.008789      -0.016572       0.019014      -0.006299      -0.010880       0.000677      -0.123309      -0.066422      -0.054529      -0.018533       0.073061              8.671497       7.785666       0.602667       1.672063      12.152695       0.779946       6.076131          -0.000368
          277              O       0.921245      14.601562       6.027942      -0.531466      40.966859 0.56157136E+03  0.13667577E+05                                 9.514288                            7.421507       0.140642       2.106838                    0.994521      27.417679      72.860692       0.684241       0.367799      -1.130473      -0.026351      -0.007433      -0.011594       0.029732       0.017558       0.020307      -0.030305      -0.008515      -0.159256      -0.069613       0.023133       0.046479             10.998326       6.847055       0.500779      -0.805460      16.488679      -4.876203       9.659245          -0.000078
          278              O       1.114260      12.436934       5.553930      -0.594204      43.603861 0.63156226E+03  0.15855134E+05                                 9.941001                            7.880460      -0.101095       2.004307                    0.995180      28.942392      78.535151       0.661659       0.368738      -1.127896      -0.012217       0.031773       0.004647       0.034357      -0.015470      -0.009009       0.043816      -0.006762      -0.025538      -0.045199      -0.005219       0.050418             11.388533       8.037832      -2.195858      -3.099639      13.368646       3.912481      12.759121          -0.000131
          279              O       0.192422       1.185037       8.432265      -0.531700      33.447707 0.47830885E+03  0.11168978E+05                                 8.223817                            6.786982       0.666564       2.277626                    0.996664      26.847899      69.592326       0.726315       0.361141      -1.137107      -0.023215      -0.013811      -0.014487       0.030652       0.031848       0.034921      -0.055400       0.055699      -0.050736      -0.091056       0.036888       0.054168              9.046182       6.011115       1.485716      -1.572126      12.508091      -2.966224       8.619339          -0.000128
          280              O      -0.624314       0.488307      10.314033      -0.589738      41.989868 0.64913437E+03  0.16400338E+05                                 9.658523                            7.951750      -0.051526       2.015799                    0.996549      28.991368      78.791208       0.663691       0.365277      -1.131119       0.003627      -0.011293      -0.032079       0.034202      -0.009606      -0.019598       0.013858       0.014495       0.099338      -0.028934      -0.015788       0.044722             10.862782       7.428850      -0.143202      -3.171147      11.408153       2.459993      13.751342          -0.000042
          281              O       1.573890       9.916497       4.363190      -0.585011      42.748073 0.61006328E+03  0.15177736E+05                                 9.790746                            7.726323      -0.128968       1.998812                    0.994886      28.674630      77.364139       0.670922       0.366946      -1.129690      -0.013220      -0.037046      -0.013308       0.041525      -0.012484       0.010454       0.041253      -0.003991       0.009617      -0.045740       0.002633       0.043107             11.246932       6.979334      -1.156123      -2.026326      13.173105       4.401166      13.588358          -0.000180
          282              O       1.655560       7.741448       3.872046      -0.522037      39.009315 0.52783122E+03  0.12631825E+05                                 9.167972                            7.146568       0.245426       2.142964                    0.995455      27.085893      71.060294       0.705349       0.362853      -1.135843      -0.046412       0.005611      -0.019355       0.050598       0.015636       0.040860      -0.037436      -0.019334      -0.134863      -0.080620       0.033244       0.047376             10.618745       6.618152       2.562063      -1.099053      16.465600      -3.745988       8.772483          -0.000223
          283              O       2.726974       6.254197       1.619063      -0.520740      32.464042 0.45709852E+03  0.10547917E+05                                 8.041572                            6.612918       0.738854       2.302977                    0.997161      26.580959      68.378195       0.739846       0.358763      -1.139572      -0.037712       0.014617      -0.014468       0.042956       0.013277       0.028713      -0.067435       0.071923      -0.078257      -0.098035       0.037033       0.061002              8.894859       5.803215       1.397678      -1.392266      12.528378      -3.056033       8.352986          -0.000241
          284              O      -2.151575       6.904776      14.010467      -0.598902      40.103044 0.61162373E+03  0.15193987E+05                                 9.286765                            7.640314       0.106419       2.063318                    0.997915      28.742953      76.955403       0.688889       0.357906      -1.139173      -0.041655       0.009092       0.021196       0.047614      -0.011833      -0.016657       0.017742       0.021104       0.092612      -0.033089      -0.010608       0.043696             10.429421       7.246709      -1.427404      -3.334163      11.320009       2.172827      12.721546          -0.000173
          285              O      -1.679136      11.144708      12.030184      -0.604305      42.242872 0.65711304E+03  0.16628644E+05                                 9.718930                            8.019271       0.180197       2.092588                    0.994973      28.933846      78.327417       0.659521       0.366996      -1.131426      -0.040271      -0.006042      -0.019338       0.045080       0.024466      -0.015848       0.012320       0.076667       0.125705      -0.068848       0.019169       0.049679             11.494394      15.308966       0.776950       4.078294       9.798752      -1.173937       9.375464          -0.000046
          286              O      -3.051098       9.580042      11.394837      -0.524577      32.207378 0.49727150E+03  0.11689314E+05                                 7.920012                            6.822920       0.520895       2.222994                    0.998115      26.947980      69.386541       0.742219       0.351058      -1.148700       0.003105       0.008789      -0.016573       0.019014       0.006298      -0.010880      -0.000677      -0.123308      -0.066422      -0.054529      -0.018533       0.073061              8.671503       7.785668      -0.602671       1.672063      12.152705      -0.779949       6.076135          -0.000369
          287              O      15.604258      14.601562       1.110786      -0.531466      40.966882 0.56157157E+03  0.13667583E+05                                 9.514292                            7.421509       0.140639       2.106837                    0.994521      27.417681      72.860706       0.684241       0.367799      -1.130473       0.026351      -0.007433       0.011593       0.029732      -0.017559       0.020307       0.030305      -0.008516      -0.159255      -0.069613       0.023133       0.046480             10.998333       6.847058      -0.500803      -0.805465      16.488690       4.876207       9.659251          -0.000078
          288              O      15.411243      12.436934       1.584798      -0.594205      43.603797 0.63156111E+03  0.15855095E+05                                 9.940985                            7.880448      -0.101097       2.004307                    0.995181      28.942381      78.535056       0.661660       0.368738      -1.127896       0.012217       0.031773      -0.004647       0.034356       0.015471      -0.009010      -0.043816      -0.006763      -0.025538      -0.045199      -0.005220       0.050419             11.388516       8.037800       2.195846      -3.099635      13.368625      -3.912487      12.759124          -0.000132
          289              O      10.636087       1.185037      12.983918      -0.531699      33.447677 0.47830802E+03  0.11168954E+05                                 8.223814                            6.786976       0.666567       2.277627                    0.996664      26.847877      69.592246       0.726315       0.361140      -1.137107       0.023215      -0.013811       0.014487       0.030652      -0.031847       0.034920       0.055400       0.055699      -0.050736      -0.091056       0.036888       0.054167              9.046181       6.011121      -1.485721      -1.572134      12.508088       2.966234       8.619335          -0.000129
          290              O      11.452823       0.488307      11.102149      -0.589738      41.989890 0.64913510E+03  0.16400362E+05                                 9.658528                            7.951757      -0.051526       2.015799                    0.996549      28.991369      78.791233       0.663690       0.365277      -1.131119      -0.003628      -0.011293       0.032080       0.034202       0.009605      -0.019598      -0.013858       0.014495       0.099334      -0.028933      -0.015788       0.044721             10.862786       7.428850       0.143207      -3.171150      11.408161      -2.459971      13.751346          -0.000042
          291              O      14.951613       9.916497       2.775537      -0.585011      42.748006 0.61006203E+03  0.15177696E+05                                 9.790735                            7.726314      -0.128964       1.998813                    0.994886      28.674606      77.364041       0.670922       0.366946      -1.129690       0.013219      -0.037045       0.013308       0.041524       0.012482       0.010455      -0.041254      -0.003992       0.009617      -0.045740       0.002632       0.043108             11.246920       6.979323       1.156133      -2.026337      13.173095      -4.401161      13.588342          -0.000183
          292              O      14.869943       7.741448       3.266682      -0.522037      39.009331 0.52783145E+03  0.12631832E+05                                 9.167976                            7.146570       0.245424       2.142964                    0.995455      27.085898      71.060320       0.705348       0.362854      -1.135843       0.046412       0.005611       0.019355       0.050598      -0.015636       0.040859       0.037436      -0.019334      -0.134865      -0.080620       0.033244       0.047376             10.618750       6.618150      -2.562048      -1.099051      16.465613       3.745996       8.772488          -0.000225
          293              O      13.798529       6.254197       5.519664      -0.520739      32.464062 0.45709868E+03  0.10547922E+05                                 8.041577                            6.612920       0.738855       2.302977                    0.997161      26.580952      68.378178       0.739846       0.358763      -1.139572       0.037712       0.014617       0.014468       0.042955      -0.013277       0.028713       0.067435       0.071923      -0.078255      -0.098035       0.037033       0.061002              8.894869       5.803215      -1.397680      -1.392265      12.528387       3.056046       8.353005          -0.000241
          294              O      12.980084       6.904776       7.405716      -0.598902      40.103039 0.61162365E+03  0.15193985E+05                                 9.286766                            7.640315       0.106418       2.063318                    0.997915      28.742946      76.955395       0.688889       0.357906      -1.139173       0.041654       0.009092      -0.021197       0.047614       0.011833      -0.016657      -0.017742       0.021104       0.092611      -0.033089      -0.010607       0.043696             10.429422       7.246705       1.427389      -3.334161      11.320013      -2.172821      12.721548          -0.000172
          295              O      12.507645      11.144708       9.385999      -0.604305      42.243104 0.65711703E+03  0.16628773E+05                                 9.718969                            8.019299       0.180187       2.092584                    0.994973      28.933911      78.327692       0.659519       0.366996      -1.131426       0.040272      -0.006042       0.019338       0.045081      -0.024465      -0.015849      -0.012320       0.076665       0.125708      -0.068848       0.019167       0.049681             11.494448      15.309052      -0.776954       4.078324       9.798791       1.173943       9.375501          -0.000043
          296              O      13.879607       9.580042      10.021346      -0.524577      32.207353 0.49727105E+03  0.11689300E+05                                 7.920007                            6.822917       0.520897       2.222995                    0.998115      26.947968      69.386497       0.742220       0.351057      -1.148700      -0.003105       0.008789       0.016572       0.019014      -0.006299      -0.010881       0.000677      -0.123309      -0.066422      -0.054529      -0.018533       0.073061              8.671497       7.785666       0.602663       1.672062      12.152694       0.779943       6.076130          -0.000368

******************************************************
Auxiliary information for the entire system
The total spin magnetic moment of the unit cell is   0.054785
The total net atomic charge of the unit cell is   0.000005
Accuracy of reproducing the electrostatic potential in the unit cell:
  The inner radius (bohr) =    5.0000
  The outer radius (bohr) =   12.0000
  Valid grid points have density less than (e/(bohr^3)) =    0.0001
  The number of valid grid points were=        59304
  The rms potential error without charges in kcal/mol is=     15.95410
  The rms potential error with partial charges in kcal/mol is=      3.72064
  The RRMSE value at monopole order=      0.23321
  The rms potential error with partial charges and cloud penetration in kcal/mol is=      3.70882
  The RRMSE value at monopole order with cloud penetration is=      0.23247
  The rms potential error with partial charges and atomic dipoles in kcal/mol is=      0.48076
  The RRMSE value at dipole order=      0.03013
  The rms potential error with partial charges, atomic dipoles and cloud penetration in kcal/mol is=      0.48188
  The RRMSE value at dipole order with cloud penetration=      0.03020

******************************************************
The electron densities and ab initio electrostatic potential were computed in VASP using the PBE functional and
projector augmented wave method. See the main text of the journal article for a description of computational details.
The atomic charges, dipoles, and quadrupoles were computed with the DDEC6 method as described in
(a) T. A. Manz and N. Gabaldon Limas, RSC Adv. 6 (2016) 47771-47801 DOI: 10.1039/c6ra04656h
(b) N. Gabaldon Limas and T. A. Manz, RSC Adv. 8 (2018) 2678-2707 DOI: 10.1039/c7ra11829e.
For each atom in the material, the electron cloud parameters were fit to the spherically averaged atom-in-material
electron density using radial positions for which this density was between 10^-4 and 10^-2 electrons per cubic bohr.
The polarizabilities, dispersion coefficients, and quantum Drude oscillator (QDO) parameters were fit using the MCLF method.
The magnetic structure of the system was optimized in VASP from the default ferromagnetic initial guess using spin polarization.
The atomic spin moments (ASMs) were computed on this optimized magnetic structure using the DDEC6 partition as inputs
to the method of T. A. Manz and D. S. Sholl, J. Chem. Theory Comput. 7 (2011) 4146-4164 DOI: 10.1021/ct200539n.
The RMSE and RRMSE were computed using a uniform grid with Ewald summation.
