# Supplementary material for: A collection of forcefield precursors for metal–organic frameworks
Source: RSC Adv. 2019 Nov 13;9(63):36492–507. doi: 10.1039/c9ra07327b (PMC9075174; doi:10.1039/c9ra07327b)
Supplement: RA-009-C9RA07327B-s5761 [file RA-009-C9RA07327B-s5761.xyz]

   54
jmolscript: load "" {1 1 1} spacegroup "x,y,z" unitcell [{      6.355900     0.000000     0.000000 }, {      0.000000    12.496600     0.000000 }, {      0.000000     0.000000    10.378500 }]
Ni     0.000000     6.248300     0.497130     0.680561
Ni     3.177950     0.000000     5.686380     0.680549
H     -0.018432     3.122900     7.012752     0.133010
H      5.563319     4.734962     8.399320     0.090577
H      2.605283     4.886171    10.331797     0.106798
H      3.486847     3.235370     8.965986     0.130815
H      0.018432     9.373700     7.012752     0.133010
H      0.792581     7.761638     8.399320     0.090577
H      3.750617     7.610429    10.331797     0.106799
H      2.869053     9.261230     8.965986     0.130815
H      3.196382     9.371200     1.823502     0.133009
H      3.970531    10.983262     3.210070     0.090576
H      0.572667    11.134471     5.142547     0.106798
H      6.047003     9.483670     3.776736     0.130815
H      3.159518     3.125400     1.823502     0.133009
H      2.385369     1.513338     3.210070     0.090576
H      5.783233     1.362129     5.142547     0.106798
H      0.308897     3.012930     3.776736     0.130815
C      2.360581     1.893235     6.999260     0.534847
C      1.805711     2.970442     7.863789     0.035994
C      0.526269     3.457809     7.688393    -0.142938
C      0.077542     4.426296     8.512446     0.086865
C      2.084735     4.516271     9.656156     0.080036
C      2.611004     3.525291     8.849747    -0.150927
C      3.995319    10.603365     6.999260     0.534847
C      4.550189     9.526158     7.863789     0.035995
C      5.829631     9.038791     7.688393    -0.142939
C      6.278358     8.070304     8.512446     0.086867
C      4.271165     7.980329     9.656156     0.080037
C      3.744896     8.971309     8.849747    -0.150926
C      0.817369     8.141535     1.810010     0.534849
C      1.372239     9.218742     2.674539     0.035994
C      2.651681     9.706109     2.499143    -0.142939
C      3.100408    10.674596     3.323196     0.086864
C      1.093215    10.764571     4.466906     0.080034
C      0.566946     9.773591     3.660497    -0.150927
C      5.538531     4.355065     1.810010     0.534848
C      4.983661     3.277858     2.674539     0.035995
C      3.704219     2.790491     2.499143    -0.142940
C      3.255492     1.822004     3.323196     0.086866
C      5.262685     1.732029     4.466906     0.080035
C      5.788954     2.723009     3.660497    -0.150927
N      0.809742     4.957401     9.468306    -0.220287
N      5.546158     7.539199     9.468306    -0.220287
N      2.368208    11.205701     4.279056    -0.220282
N      3.987692     1.290899     4.279056    -0.220282
O      1.629653     1.318391     6.116050    -0.515590
O      3.544050     1.450855     7.193338    -0.509477
O      4.726247    11.178209     6.116050    -0.515590
O      2.811850    11.045745     7.193338    -0.509477
O      1.548297     7.566691     0.926800    -0.515594
O      5.989800     7.699155     2.004088    -0.509480
O      4.807603     4.929909     0.926800    -0.515594
O      0.366100     4.797445     2.004088    -0.509480

The following XYZ coordinates are in angstroms. Other properties are in atomic units.
The sperically averaged electron density of each atom fit to a function of the form exp(a - br)
eigen_1, eigen_2 and eigen_3 are the three eigenvalues of traceless quadrupole moment tensor
  atom number  atomic symbol              X              Y              Z     net charge C6 coefficient C8 coefficient C10 coefficient fluctuating dipole atomic polarizability isotropic forcefield polarizability              a              b squared Pearson coefficient          <r^3>          <r^4>         wp_QDO          m_QDO          q_QDO       dipole_x       dipole_y       dipole_z         dipole            Qxy            Qxz            Qyz     Q(x^2-y^2)  Q(3z^2 - R^2)        eigen_1        eigen_2        eigen_3 static polarizability      alpha(xx)      alpha(xy)      alpha(xz)      alpha(yy)      alpha(yz)      alpha(zz) atomic spin moment
            1             Ni       0.000000       6.248300       0.497130       0.680561     117.268262 0.22998393E+04  0.75913646E+05                                18.622569                           14.936963       0.802294       2.109172                    0.993992      47.996750     127.087956       0.510065       0.363796      -1.189011      -0.000000      -0.000000       0.128276       0.128276       0.042822      -0.000000      -0.000000       0.051766      -0.121089      -0.040363      -0.029855       0.070218             22.971168      13.718755       1.907721      -0.000000      34.631413      -0.000002      20.563337           1.758892
            2             Ni       3.177950       0.000000       5.686380       0.680549     117.268669 0.22998496E+04  0.75914110E+05                                18.622666                           14.937042       0.802241       2.109155                    0.993992      47.996866     127.088591       0.510061       0.363799      -1.189008       0.000000      -0.000000       0.128273       0.128273      -0.042820      -0.000000      -0.000000       0.051775      -0.121090      -0.040363      -0.029855       0.070219             22.971287      13.718823      -1.907733      -0.000001      34.631596      -0.000001      20.563442           1.758904
            3              H      -0.018432       3.122900       7.012752       0.133010       1.010901 0.70283258E+01  0.66998448E+02                                 1.676036                            1.557993      -1.112530       2.365811                    0.996503       3.441133       9.584981       0.496115       1.295122      -0.704727      -0.022026      -0.013560      -0.024481       0.035614      -0.003623       0.008301       0.005644       0.008175      -0.000963      -0.012114       0.001517       0.010597              1.731609       1.719272       0.170976       0.405461       1.516602       0.397578       1.958952           0.000602
            4              H       5.563319       4.734962       8.399320       0.090577       1.264839 0.92584366E+01  0.93823410E+02                                 1.901413                            1.755225      -1.006033       2.394508                    0.997062       3.590902      10.055321       0.484366       1.247840      -0.716835      -0.043165       0.010279      -0.008290       0.045140      -0.006962       0.009820       0.005903       0.019494      -0.005345      -0.016771       0.000251       0.016520              1.969179       2.642152      -0.395497       0.064527       1.730315       0.063680       1.535070           0.000515
            5              H       2.605283       4.886171      10.331797       0.106798       1.039270 0.71640169E+01  0.69389563E+02                                 1.776251                            1.622536      -1.256149       2.283960                    0.994599       3.767375      10.970553       0.458887       1.378044      -0.686174       0.026540       0.019312       0.034190       0.047395       0.001103       0.002793       0.010508      -0.001030       0.004153      -0.010073      -0.001674       0.011747              1.862209       1.916215       0.196807       0.476339       1.654413       0.328178       2.015999           0.000374
            6              H       3.486847       3.235370       8.965986       0.130815       1.131172 0.82816410E+01  0.81948311E+02                                 1.782706                            1.674941      -1.239401       2.302709                    0.995166       3.519034       9.866763       0.487269       1.270323      -0.710764       0.035230      -0.012739       0.006296       0.037987      -0.004100       0.005688       0.000491       0.015478      -0.012300      -0.008099      -0.004478       0.012577              1.824461       2.391003      -0.238987       0.121490       1.540012       0.091505       1.542367           0.000734
            7              H       0.018432       9.373700       7.012752       0.133010       1.010901 0.70283246E+01  0.66998438E+02                                 1.676036                            1.557994      -1.112531       2.365811                    0.996503       3.441133       9.584983       0.496115       1.295122      -0.704727       0.022026       0.013560      -0.024481       0.035614      -0.003623      -0.008301      -0.005644       0.008175      -0.000963      -0.012114       0.001517       0.010597              1.731609       1.719272       0.170976      -0.405461       1.516602      -0.397578       1.958952           0.000602
            8              H       0.792581       7.761638       8.399320       0.090577       1.264840 0.92584410E+01  0.93823467E+02                                 1.901413                            1.755225      -1.006034       2.394508                    0.997062       3.590902      10.055322       0.484366       1.247840      -0.716835       0.043165      -0.010279      -0.008290       0.045140      -0.006962      -0.009820      -0.005903       0.019494      -0.005345      -0.016771       0.000251       0.016520              1.969180       2.642153      -0.395497      -0.064527       1.730315      -0.063680       1.535070           0.000515
            9              H       3.750617       7.610429      10.331797       0.106799       1.039270 0.71640154E+01  0.69389542E+02                                 1.776250                            1.622535      -1.256148       2.283960                    0.994599       3.767374      10.970548       0.458887       1.378044      -0.686174      -0.026540      -0.019312       0.034190       0.047395       0.001103      -0.002793      -0.010508      -0.001030       0.004153      -0.010073      -0.001674       0.011747              1.862208       1.916214       0.196807      -0.476339       1.654412      -0.328177       2.015998           0.000374
           10              H       2.869053       9.261230       8.965986       0.130815       1.131173 0.82816521E+01  0.81948445E+02                                 1.782707                            1.674942      -1.239402       2.302709                    0.995166       3.519036       9.866769       0.487269       1.270322      -0.710764      -0.035230       0.012739       0.006296       0.037987      -0.004100      -0.005688      -0.000491       0.015478      -0.012300      -0.008099      -0.004478       0.012577              1.824462       2.391004      -0.238987      -0.121490       1.540013      -0.091505       1.542368           0.000734
           11              H       3.196382       9.371200       1.823502       0.133009       1.010901 0.70283261E+01  0.66998447E+02                                 1.676036                            1.557993      -1.112528       2.365812                    0.996503       3.441133       9.584979       0.496115       1.295121      -0.704727       0.022026      -0.013560      -0.024481       0.035614       0.003623      -0.008301       0.005644       0.008174      -0.000963      -0.012114       0.001517       0.010597              1.731608       1.719272      -0.170976      -0.405460       1.516602       0.397578       1.958952           0.000601
           12              H       3.970531      10.983262       3.210070       0.090576       1.264835 0.92583965E+01  0.93822910E+02                                 1.901410                            1.755222      -1.006030       2.394511                    0.997062       3.590894      10.055296       0.484366       1.247842      -0.716835       0.043165       0.010279      -0.008290       0.045140       0.006962      -0.009820       0.005903       0.019494      -0.005345      -0.016771       0.000251       0.016520              1.969175       2.642147       0.395496      -0.064527       1.730312       0.063680       1.535067           0.000515
           13              H       0.572667      11.134471       5.142547       0.106798       1.039269 0.71640121E+01  0.69389496E+02                                 1.776250                            1.622534      -1.256146       2.283961                    0.994599       3.767372      10.970538       0.458887       1.378043      -0.686174      -0.026540       0.019311       0.034190       0.047394      -0.001103      -0.002793       0.010507      -0.001030       0.004153      -0.010073      -0.001673       0.011747              1.862207       1.916213      -0.196807      -0.476338       1.654411       0.328177       2.015997           0.000374
           14              H       6.047003       9.483670       3.776736       0.130815       1.131169 0.82816198E+01  0.81948035E+02                                 1.782703                            1.674938      -1.239398       2.302711                    0.995167       3.519029       9.866740       0.487270       1.270321      -0.710764      -0.035230      -0.012739       0.006296       0.037987       0.004101      -0.005688       0.000491       0.015478      -0.012301      -0.008099      -0.004478       0.012577              1.824457       2.390998       0.238986      -0.121490       1.540010       0.091505       1.542364           0.000734
           15              H       3.159518       3.125400       1.823502       0.133009       1.010901 0.70283309E+01  0.66998511E+02                                 1.676037                            1.557994      -1.112530       2.365811                    0.996503       3.441135       9.584989       0.496115       1.295122      -0.704727      -0.022026       0.013560      -0.024481       0.035614       0.003623       0.008301      -0.005644       0.008174      -0.000963      -0.012114       0.001517       0.010597              1.731610       1.719273      -0.170976       0.405461       1.516603      -0.397578       1.958953           0.000601
           16              H       2.385369       1.513338       3.210070       0.090576       1.264837 0.92584177E+01  0.93823183E+02                                 1.901412                            1.755224      -1.006032       2.394510                    0.997062       3.590897      10.055309       0.484365       1.247842      -0.716835      -0.043165      -0.010279      -0.008290       0.045140       0.006962       0.009820      -0.005903       0.019494      -0.005345      -0.016771       0.000251       0.016520              1.969179       2.642152       0.395497       0.064527       1.730315      -0.063680       1.535069           0.000515
           17              H       5.783233       1.362129       5.142547       0.106798       1.039270 0.71640157E+01  0.69389540E+02                                 1.776250                            1.622535      -1.256146       2.283961                    0.994599       3.767373      10.970542       0.458887       1.378043      -0.686174       0.026540      -0.019312       0.034190       0.047394      -0.001103       0.002793      -0.010507      -0.001030       0.004153      -0.010073      -0.001673       0.011747              1.862208       1.916214      -0.196807       0.476339       1.654412      -0.328177       2.015998           0.000374
           18              H       0.308897       3.012930       3.776736       0.130815       1.131171 0.82816375E+01  0.81948263E+02                                 1.782706                            1.674941      -1.239400       2.302709                    0.995166       3.519033       9.866758       0.487269       1.270322      -0.710764       0.035230       0.012739       0.006296       0.037987       0.004101       0.005688      -0.000491       0.015478      -0.012300      -0.008099      -0.004478       0.012577              1.824460       2.391002       0.238987       0.121490       1.540012      -0.091505       1.542367           0.000734
           19              C       2.360581       1.893235       6.999260       0.534847      25.570957 0.27328145E+03  0.57539631E+04                                 7.930369                            5.778063      -0.011996       2.042208                    0.999511      22.757298      63.094917       0.634985       0.458127      -1.033112       0.014297      -0.050212      -0.024112       0.057507       0.038379      -0.022885      -0.071546      -0.033773       0.041164      -0.064420      -0.034344       0.098764              9.672507       8.502715      -2.792064      -0.800739      10.898370       5.573851       9.616434          -0.007326
           20              C       1.805711       2.970442       7.863789       0.035994      35.295946 0.39906979E+03  0.90958748E+04                                 9.280956                            6.598320       0.037171       2.027884                    0.999188      26.021871      71.390598       0.656843       0.409119      -1.079202      -0.020618       0.019357       0.033047       0.043496       0.013133       0.002242      -0.021691      -0.003225      -0.010636      -0.026248       0.001154       0.025094             11.408405      10.873790      -3.311447      -0.365022      12.054998       6.470867      11.296427          -0.004326
           21              C       0.526269       3.457809       7.688393      -0.142938      32.722413 0.40924477E+03  0.94843832E+04                                 8.920435                            6.782960       0.140118       2.030064                    0.999626      28.675323      82.056789       0.626893       0.421586      -1.060099       0.007542      -0.010148       0.013319       0.018365       0.018618       0.005722      -0.019263      -0.010338       0.020492      -0.030421       0.004345       0.026076             10.223140      10.866526      -2.908368       0.005009       9.952349       4.758775       9.850546           0.002880
           22              C       0.077542       4.426296       8.512446       0.086865      26.270025 0.31322263E+03  0.68172624E+04                                 7.760270                            5.953893       0.197318       2.080335                    0.999832      25.882947      72.735352       0.663085       0.424405      -1.054046       0.035160      -0.002941       0.030103       0.046379       0.014404       0.006586      -0.044932       0.020964      -0.012069      -0.054591       0.014779       0.039812              8.820858       9.167441      -1.854411       0.394497       8.602030       4.037200       8.693103          -0.004524
           23              C       2.084735       4.516271       9.656156       0.080036      28.715295 0.35603977E+03  0.80003368E+04                                 8.327920                            6.417777       0.064357       2.035749                    0.999418      26.524273      75.702592       0.628339       0.433812      -1.048426      -0.048871       0.000982      -0.014129       0.050882       0.027215       0.002753      -0.027107      -0.003817       0.003905      -0.039594       0.002129       0.037465              9.488640      10.863833      -2.151364       0.829467       8.670787       3.584931       8.931301          -0.004022
           24              C       2.611004       3.525291       8.849747      -0.150927      33.388440 0.43261202E+03  0.10174740E+05                                 9.056190                            6.978992       0.038380       1.988942                    0.999538      29.397651      84.981923       0.616827       0.422200      -1.058812      -0.011692      -0.010644      -0.004928       0.016562       0.003015      -0.005986      -0.025548       0.008295      -0.027406      -0.030534       0.006428       0.024106             10.334838      10.391754      -1.497521       0.931101       9.842112       5.154854      10.770649           0.003213
           25              C       3.995319      10.603365       6.999260       0.534847      25.570955 0.27328142E+03  0.57539623E+04                                 7.930368                            5.778063      -0.011996       2.042208                    0.999511      22.757296      63.094911       0.634985       0.458127      -1.033112      -0.014297       0.050212      -0.024112       0.057507       0.038380       0.022885       0.071546      -0.033773       0.041164      -0.064420      -0.034344       0.098765              9.672506       8.502715      -2.792064       0.800739      10.898370      -5.573851       9.616433          -0.007326
           26              C       4.550189       9.526158       7.863789       0.035995      35.295950 0.39906984E+03  0.90958765E+04                                 9.280957                            6.598321       0.037170       2.027884                    0.999188      26.021873      71.390609       0.656842       0.409119      -1.079202       0.020618      -0.019357       0.033047       0.043496       0.013133      -0.002242       0.021691      -0.003225      -0.010637      -0.026248       0.001154       0.025094             11.408406      10.873792      -3.311447       0.365021      12.055000      -6.470868      11.296427          -0.004326
           27              C       5.829631       9.038791       7.688393      -0.142939      32.722440 0.40924520E+03  0.94843961E+04                                 8.920442                            6.782965       0.140116       2.030063                    0.999626      28.675337      82.056851       0.626893       0.421587      -1.060099      -0.007542       0.010148       0.013319       0.018364       0.018618      -0.005722       0.019263      -0.010338       0.020492      -0.030421       0.004345       0.026076             10.223148      10.866534      -2.908371      -0.005008       9.952357      -4.758779       9.850552           0.002880
           28              C       6.278358       8.070304       8.512446       0.086867      26.269985 0.31322205E+03  0.68172462E+04                                 7.760260                            5.953886       0.197321       2.080336                    0.999832      25.882922      72.735245       0.663086       0.424404      -1.054046      -0.035160       0.002941       0.030103       0.046379       0.014404      -0.006586       0.044932       0.020964      -0.012069      -0.054591       0.014779       0.039812              8.820846       9.167430      -1.854409      -0.394497       8.602018      -4.037193       8.693090          -0.004524
           29              C       4.271165       7.980329       9.656156       0.080037      28.715276 0.35603949E+03  0.80003286E+04                                 8.327916                            6.417774       0.064358       2.035749                    0.999418      26.524261      75.702543       0.628340       0.433812      -1.048426       0.048871      -0.000982      -0.014129       0.050882       0.027215      -0.002753       0.027107      -0.003817       0.003906      -0.039594       0.002129       0.037465              9.488636      10.863827      -2.151363      -0.829466       8.670783      -3.584929       8.931296          -0.004022
           30              C       3.744896       8.971309       8.849747      -0.150926      33.388433 0.43261189E+03  0.10174736E+05                                 9.056188                            6.978991       0.038380       1.988943                    0.999538      29.397648      84.981909       0.616827       0.422200      -1.058812       0.011692       0.010644      -0.004928       0.016562       0.003015       0.005986       0.025547       0.008295      -0.027406      -0.030534       0.006428       0.024106             10.334837      10.391754      -1.497521      -0.931101       9.842110      -5.154853      10.770646           0.003213
           31              C       0.817369       8.141535       1.810010       0.534849      25.570911 0.27328093E+03  0.57539497E+04                                 7.930360                            5.778058      -0.011992       2.042210                    0.999511      22.757278      63.094850       0.634985       0.458127      -1.033112      -0.014296      -0.050213      -0.024111       0.057507      -0.038380       0.022886      -0.071547      -0.033773       0.041164      -0.064421      -0.034344       0.098765              9.672494       8.502707       2.792059       0.800737      10.898354       5.573841       9.616422          -0.007323
           32              C       1.372239       9.218742       2.674539       0.035994      35.295923 0.39906951E+03  0.90958677E+04                                 9.280957                            6.598321       0.037169       2.027884                    0.999188      26.021856      71.390574       0.656842       0.409119      -1.079201       0.020618       0.019356       0.033048       0.043496      -0.013134      -0.002241      -0.021692      -0.003226      -0.010638      -0.026249       0.001153       0.025096             11.408405      10.873789       3.311445       0.365020      12.054997       6.470867      11.296428          -0.004328
           33              C       2.651681       9.706109       2.499143      -0.142939      32.722419 0.40924495E+03  0.94843890E+04                                 8.920439                            6.782963       0.140113       2.030062                    0.999626      28.675326      82.056819       0.626893       0.421587      -1.060099      -0.007541      -0.010149       0.013320       0.018365      -0.018618      -0.005722      -0.019263      -0.010338       0.020489      -0.030421       0.004345       0.026076             10.223144      10.866530       2.908369      -0.005009       9.952352       4.758776       9.850549           0.002880
           34              C       3.100408      10.674596       3.323196       0.086864      26.270000 0.31322229E+03  0.68172529E+04                                 7.760268                            5.953892       0.197320       2.080336                    0.999832      25.882915      72.735247       0.663084       0.424405      -1.054046      -0.035159      -0.002941       0.030103       0.046379      -0.014404      -0.006585      -0.044932       0.020963      -0.012070      -0.054591       0.014779       0.039812              8.820856       9.167436       1.854409      -0.394498       8.602029       4.037200       8.693103          -0.004525
           35              C       1.093215      10.764571       4.466906       0.080034      28.715299 0.35603990E+03  0.80003405E+04                                 8.327924                            6.417782       0.064361       2.035750                    0.999418      26.524266      75.702580       0.628339       0.433813      -1.048425       0.048870       0.000982      -0.014130       0.050881      -0.027215      -0.002752      -0.027107      -0.003817       0.003904      -0.039594       0.002129       0.037466              9.488645      10.863836       2.151365      -0.829467       8.670792       3.584934       8.931307          -0.004023
           36              C       0.566946       9.773591       3.660497      -0.150927      33.388384 0.43261122E+03  0.10174716E+05                                 9.056181                            6.978987       0.038379       1.988943                    0.999538      29.397616      84.981794       0.616827       0.422200      -1.058811       0.011692      -0.010644      -0.004928       0.016561      -0.003015       0.005986      -0.025547       0.008294      -0.027407      -0.030534       0.006428       0.024107             10.334827      10.391740       1.497516      -0.931102       9.842101       5.154849      10.770641           0.003214
           37              C       5.538531       4.355065       1.810010       0.534848      25.570925 0.27328107E+03  0.57539536E+04                                 7.930364                            5.778061      -0.011994       2.042209                    0.999511      22.757285      63.094884       0.634985       0.458127      -1.033112       0.014296       0.050213      -0.024111       0.057507      -0.038380      -0.022886       0.071547      -0.033773       0.041164      -0.064421      -0.034344       0.098766              9.672500       8.502711       2.792062      -0.800738      10.898361      -5.573846       9.616428          -0.007324
           38              C       4.983661       3.277858       2.674539       0.035995      35.295933 0.39906959E+03  0.90958704E+04                                 9.280960                            6.598323       0.037167       2.027883                    0.999188      26.021859      71.390597       0.656842       0.409119      -1.079201      -0.020618      -0.019356       0.033047       0.043496      -0.013134       0.002241       0.021692      -0.003226      -0.010638      -0.026249       0.001153       0.025096             11.408409      10.873795       3.311446      -0.365020      12.055000      -6.470870      11.296432          -0.004328
           39              C       3.704219       2.790491       2.499143      -0.142940      32.722456 0.40924549E+03  0.94844052E+04                                 8.920448                            6.782970       0.140111       2.030061                    0.999626      28.675344      82.056904       0.626892       0.421587      -1.060099       0.007541       0.010149       0.013319       0.018365      -0.018618       0.005722       0.019263      -0.010338       0.020488      -0.030421       0.004345       0.026076             10.223155      10.866544       2.908374       0.005008       9.952362      -4.758781       9.850558           0.002880
           40              C       3.255492       1.822004       3.323196       0.086866      26.269955 0.31322160E+03  0.68172340E+04                                 7.760257                            5.953884       0.197324       2.080338                    0.999832      25.882888      72.735136       0.663085       0.424405      -1.054046       0.035159       0.002941       0.030103       0.046379      -0.014404       0.006585       0.044932       0.020963      -0.012070      -0.054590       0.014779       0.039812              8.820843       9.167426       1.854408       0.394498       8.602015      -4.037192       8.693088          -0.004524
           41              C       5.262685       1.732029       4.466906       0.080035      28.715288 0.35603970E+03  0.80003347E+04                                 8.327922                            6.417779       0.064361       2.035750                    0.999418      26.524260      75.702557       0.628339       0.433813      -1.048425      -0.048870      -0.000982      -0.014130       0.050881      -0.027215       0.002752       0.027107      -0.003817       0.003904      -0.039594       0.002129       0.037466              9.488642      10.863833       2.151364       0.829466       8.670790      -3.584933       8.931305          -0.004023
           42              C       5.788954       2.723009       3.660497      -0.150927      33.388413 0.43261161E+03  0.10174728E+05                                 9.056186                            6.978990       0.038377       1.988942                    0.999538      29.397633      84.981867       0.616827       0.422200      -1.058811      -0.011692       0.010644      -0.004928       0.016561      -0.003015      -0.005986       0.025547       0.008294      -0.027407      -0.030534       0.006428       0.024106             10.334834      10.391748       1.497517       0.931103       9.842107      -5.154852      10.770648           0.003214
           43              N       0.809742       4.957401       9.468306      -0.220287      37.184616 0.52087063E+03  0.12572794E+05                                 9.273234                            7.356729       0.048114       2.031692                    0.999475      27.898456      76.423055       0.651228       0.389647      -1.102582       0.055743      -0.118396      -0.078314       0.152506       0.033993       0.032202      -0.044106       0.064276       0.009882      -0.082089       0.029870       0.052219             10.601964      11.896862      -2.158941       1.140807       9.672696       3.828010      10.236332           0.040392
           44              N       5.546158       7.539199       9.468306      -0.220287      37.184641 0.52087109E+03  0.12572808E+05                                 9.273239                            7.356732       0.048113       2.031692                    0.999475      27.898467      76.423096       0.651228       0.389647      -1.102582      -0.055743       0.118396      -0.078314       0.152506       0.033993      -0.032202       0.044106       0.064276       0.009882      -0.082089       0.029870       0.052219             10.601969      11.896867      -2.158943      -1.140806       9.672703      -3.828013      10.236338           0.040392
           45              N       2.368208      11.205701       4.279056      -0.220282      37.184303 0.52086541E+03  0.12572634E+05                                 9.273180                            7.356690       0.048112       2.031695                    0.999475      27.898302      76.422479       0.651230       0.389646      -1.102583      -0.055742      -0.118393      -0.078313       0.152502      -0.033991      -0.032203      -0.044103       0.064276       0.009879      -0.082086       0.029867       0.052219             10.601898      11.896791       2.158918      -1.140809       9.672631       3.827978      10.236271           0.040393
           46              N       3.987692       1.290899       4.279056      -0.220282      37.184343 0.52086608E+03  0.12572655E+05                                 9.273188                            7.356695       0.048110       2.031694                    0.999475      27.898319      76.422547       0.651230       0.389646      -1.102583       0.055742       0.118393      -0.078313       0.152502      -0.033991       0.032203       0.044103       0.064276       0.009879      -0.082086       0.029867       0.052219             10.601907      11.896802       2.158922       1.140809       9.672640      -3.827983      10.236280           0.040392
           47              O       1.629653       1.318391       6.116050      -0.515590      33.890824 0.51699728E+03  0.12280218E+05                                 8.308073                            7.018083       0.624560       2.265920                    0.996535      26.851568      69.655527       0.721786       0.357256      -1.142898       0.016949      -0.012689       0.024369       0.032282       0.033338       0.025175       0.010560      -0.024000       0.065603      -0.049646       0.002222       0.047424              9.330228       8.832538      -0.066503       1.986303       9.114616       3.734596      10.043530           0.045320
           48              O       3.544050       1.450855       7.193338      -0.509477      29.133223 0.46499012E+03  0.10771017E+05                                 7.448367                            6.622592       0.646169       2.260248                    0.999103      26.861669      69.126869       0.747566       0.353707      -1.144156      -0.025056      -0.023373      -0.007867       0.035157      -0.034311      -0.021939      -0.027490       0.030616      -0.109149      -0.063963       0.008045       0.055918              8.005526       9.594654      -2.205738      -0.145899       7.904695       1.750307       6.517228           0.045785
           49              O       4.726247      11.178209       6.116050      -0.515590      33.890809 0.51699700E+03  0.12280210E+05                                 8.308070                            7.018081       0.624560       2.265920                    0.996535      26.851562      69.655503       0.721786       0.357256      -1.142898      -0.016949       0.012689       0.024369       0.032282       0.033338      -0.025175      -0.010560      -0.024000       0.065603      -0.049646       0.002222       0.047425              9.330224       8.832535      -0.066503      -1.986302       9.114613      -3.734594      10.043526           0.045320
           50              O       2.811850      11.045745       7.193338      -0.509477      29.133223 0.46499013E+03  0.10771017E+05                                 7.448367                            6.622592       0.646169       2.260248                    0.999103      26.861668      69.126868       0.747566       0.353707      -1.144156       0.025056       0.023373      -0.007867       0.035157      -0.034311       0.021939       0.027491       0.030616      -0.109149      -0.063963       0.008045       0.055918              8.005526       9.594654      -2.205739       0.145899       7.904695      -1.750308       6.517228           0.045784
           51              O       1.548297       7.566691       0.926800      -0.515594      33.890987 0.51700037E+03  0.12280310E+05                                 8.308098                            7.018103       0.624564       2.265920                    0.996535      26.851647      69.655783       0.721785       0.357256      -1.142898      -0.016947      -0.012690       0.024370       0.032282      -0.033340      -0.025175       0.010559      -0.023999       0.065605      -0.049648       0.002224       0.047425              9.330257       8.832567       0.066507      -1.986307       9.114644       3.734609      10.043560           0.045319
           52              O       5.989800       7.699155       2.004088      -0.509480      29.133253 0.46499074E+03  0.10771034E+05                                 7.448371                            6.622596       0.646172       2.260249                    0.999103      26.861689      69.126924       0.747566       0.353707      -1.144156       0.025055      -0.023374      -0.007866       0.035156       0.034311       0.021939      -0.027493       0.030618      -0.109150      -0.063965       0.008047       0.055919              8.005530       9.594660       2.205739       0.145898       7.904697       1.750309       6.517233           0.045785
           53              O       4.807603       4.929909       0.926800      -0.515594      33.890986 0.51700033E+03  0.12280309E+05                                 8.308097                            7.018102       0.624565       2.265920                    0.996535      26.851647      69.655780       0.721785       0.357256      -1.142898       0.016948       0.012690       0.024370       0.032282      -0.033340       0.025175      -0.010559      -0.023999       0.065605      -0.049648       0.002224       0.047424              9.330256       8.832566       0.066506       1.986307       9.114643      -3.734610      10.043560           0.045320
           54              O       0.366100       4.797445       2.004088      -0.509480      29.133257 0.46499081E+03  0.10771036E+05                                 7.448372                            6.622596       0.646172       2.260249                    0.999103      26.861690      69.126929       0.747566       0.353707      -1.144156      -0.025056       0.023374      -0.007866       0.035157       0.034311      -0.021939       0.027493       0.030618      -0.109150      -0.063965       0.008046       0.055918              8.005531       9.594662       2.205740      -0.145898       7.904698      -1.750309       6.517233           0.045785

******************************************************
Auxiliary information for the entire system
The total spin magnetic moment of the unit cell is   3.996260
The total net atomic charge of the unit cell is   -0.000003
Accuracy of reproducing the electrostatic potential in the unit cell:
  The inner radius (bohr) =    5.0000
  The outer radius (bohr) =   12.0000
  Valid grid points have density less than (e/(bohr^3)) =    0.0001
  The number of valid grid points were=        27410
  The rms potential error without charges in kcal/mol is=      4.88281
  The rms potential error with partial charges in kcal/mol is=      1.16389
  The RRMSE value at monopole order=      0.23836
  The rms potential error with partial charges and cloud penetration in kcal/mol is=      1.15574
  The RRMSE value at monopole order with cloud penetration is=      0.23670
  The rms potential error with partial charges and atomic dipoles in kcal/mol is=      0.32176
  The RRMSE value at dipole order=      0.06590
  The rms potential error with partial charges, atomic dipoles and cloud penetration in kcal/mol is=      0.29809
  The RRMSE value at dipole order with cloud penetration=      0.06105

******************************************************
The electron densities and ab initio electrostatic potential were computed in VASP using the PBE functional and
projector augmented wave method. See the main text of the journal article for a description of computational details.
The atomic charges, dipoles, and quadrupoles were computed with the DDEC6 method as described in
(a) T. A. Manz and N. Gabaldon Limas, RSC Adv. 6 (2016) 47771-47801 DOI: 10.1039/c6ra04656h
(b) N. Gabaldon Limas and T. A. Manz, RSC Adv. 8 (2018) 2678-2707 DOI: 10.1039/c7ra11829e.
For each atom in the material, the electron cloud parameters were fit to the spherically averaged atom-in-material
electron density using radial positions for which this density was between 10^-4 and 10^-2 electrons per cubic bohr.
The polarizabilities, dispersion coefficients, and quantum Drude oscillator (QDO) parameters were fit using the MCLF method.
The magnetic structure of the system was optimized in VASP from the default ferromagnetic initial guess using spin polarization.
The atomic spin moments (ASMs) were computed on this optimized magnetic structure using the DDEC6 partition as inputs
to the method of T. A. Manz and D. S. Sholl, J. Chem. Theory Comput. 7 (2011) 4146-4164 DOI: 10.1021/ct200539n.
The RMSE and RRMSE were computed using a uniform grid with Ewald summation.
