# Supplementary material for: A collection of forcefield precursors for metal–organic frameworks
Source: RSC Adv. 2019 Nov 13;9(63):36492–507. doi: 10.1039/c9ra07327b (PMC9075174; doi:10.1039/c9ra07327b)
Supplement: RA-009-C9RA07327B-s5762 [file RA-009-C9RA07327B-s5762.xyz]

  512
jmolscript: load "" {1 1 1} spacegroup "x,y,z" unitcell [{     19.850000     0.000000     0.000000 }, {      9.925000    17.190604     0.000000 }, {      9.924991     5.730196    27.969963 }]
Zn    18.582074    10.086124    21.873070     0.972121
Zn    19.293796    13.245585    21.873070     0.971620
Zn    21.674109    11.049486    21.873070     0.970402
Zn    20.406194     1.785185     7.888089     0.970402
Zn    27.950882    16.779690     7.888089     0.972121
Zn    11.192916    15.816328     7.888089     0.971620
Zn    19.849994    11.460399    19.288086     1.087372
Zn    29.774998    17.190603     5.303105     1.087372
Zn    19.293797    21.135615    20.081874     0.970402
Zn    11.749109     6.141110    20.081874     0.972121
Zn    28.507075     7.104472    20.081874     0.971620
Zn    21.117917    12.834676     6.096893     0.972121
Zn    20.406195     9.675215     6.096893     0.971620
Zn    18.025882    11.871314     6.096893     0.970402
Zn     9.924993     5.730197    22.666858     1.087372
Zn    19.849997    11.460401     8.681877     1.087372
H     20.643007     8.356352     2.097747     0.123520
H     32.133171    14.861845    26.476367     0.120536
H     34.471502    14.731197    26.065209     0.111586
H     13.623047    10.859873    26.031645     0.112056
H     21.375471     7.201143     4.044457     0.119636
H     16.216450    14.330656    24.538049     0.106915
H     15.236852    10.461051    24.454139     0.111114
H     23.085550     5.714157     0.394376     0.116247
H     20.942741     5.671179     5.680699     0.114357
H     21.551145     4.239203     1.350949     0.112733
H     21.242477     2.738463     2.978801     0.108869
H     32.941066    16.965975    27.248338     0.166637
H     23.078602    10.763037     0.771971     0.154352
H     23.079595    12.294720     0.427940     0.154743
H     16.765309    12.325663     2.097747     0.124097
H     26.579141    16.312732    26.476367     0.121611
H     25.296832    14.353003    26.065209     0.111049
H     22.443394    17.153353    26.031645     0.111779
H     15.398636    12.268933     4.044457     0.119692
H     24.152480    13.172009    24.538049     0.108019
H     21.291102    15.955168    24.454139     0.110262
H     13.255830    11.531457     0.394376     0.114984
H     14.290013    13.408670     5.680699     0.114776
H     12.745685    13.597768     1.350949     0.112814
H     11.600339    14.615451     2.978801     0.109003
H     27.997424    14.561009    27.248338     0.166028
H     17.631762     9.013034     0.771971     0.154715
H     18.957742     8.246333     0.427940     0.155120
H     22.141682    13.699192     2.097747     0.125066
H     30.612661    20.397220    26.476367     0.120719
H     29.556642    22.487597    26.065209     0.111121
H     23.483534     6.367968    26.031645     0.110829
H     22.775889    14.911129     4.044457     0.120555
H     19.181047     6.878529    24.538049     0.108901
H     23.022022     7.964975    24.454139     0.109294
H     23.208620    17.135594     0.394376     0.115068
H     24.317241    15.301356     5.680699     0.115583
H     25.253170    16.544237     1.350949     0.112571
H     26.707182    17.027293     2.978801     0.107943
H     28.386484    20.044812    27.248338     0.165618
H     18.839635    14.605137     0.771971     0.154728
H     17.512662    13.840155     0.427940     0.155532
H     13.009685     6.595459    16.082729     0.125066
H     13.120846     4.852332    12.491385     0.120719
H     14.403156     2.892603    12.080227     0.111121
H     17.256594     5.692953    12.046663     0.110829
H     14.376357     6.538729    18.029438     0.120555
H     25.472509    18.902213    10.553067     0.108901
H     18.408887     4.494768    10.469157     0.109294
H     16.519165     5.801253    14.379358     0.115068
H     15.484979     7.678466    19.665681     0.115583
H     17.029310     7.867564    15.335931     0.112571
H     18.174655     8.885247    16.963783     0.107943
H     11.702563     3.100609    13.263356     0.165618
H     12.143233     3.282830    14.756952     0.154728
H     20.742253    19.706733    14.412922     0.155532
H     27.483312     7.968988    16.082729     0.123520
H      9.087326     8.936820    12.491385     0.120536
H     10.143346    11.027197    12.080227     0.111586
H     26.141454    12.098172    12.046663     0.112056
H     26.849104     9.180925    18.029438     0.119636
H     10.593942    12.608733    10.553067     0.106915
H     26.602967    13.695179    10.469157     0.111114
H     26.416375    11.405390    14.379358     0.116247
H     25.307751     9.571152    19.665681     0.114357
H     24.371825    10.814033    15.335931     0.112733
H     22.917812    11.297089    16.963783     0.108869
H     11.313503     8.584412    13.263356     0.166637
H     10.935360     8.874933    14.756952     0.154352
H     12.262333     8.109951    14.412922     0.154743
H     19.056987    19.816752    16.082729     0.124097
H      7.566816     3.401445    12.491385     0.121611
H      5.228486     3.270797    12.080227     0.111049
H     16.151941    16.590077    12.046663     0.111779
H     18.324522    18.661543    18.029438     0.119692
H     23.483539     2.870256    10.553067     0.108019
H     14.538137    16.191255    10.469157     0.110262
H     16.614445    17.174557    14.379358     0.114984
H     18.757251    17.131579    19.665681     0.114776
H     18.148850    15.699603    15.335931     0.112814
H     18.457517    14.198863    16.963783     0.109003
H      6.758921     5.505575    13.263356     0.166028
H      6.696393     5.032833    14.756952     0.154715
H     26.545400     6.564516    14.412922     0.155120
H     26.690306    16.325341    11.887234     0.125066
H     26.579145    18.068468    15.478578     0.120719
H     25.296835    20.028197    15.889736     0.111121
H     22.443397    17.227847    15.923300     0.110829
H     25.323634    16.382071     9.940525     0.120555
H     14.227482     4.018587    17.416896     0.108901
H     21.291104    18.426032    17.500806     0.109294
H     23.180826    17.119547    13.590605     0.115068
H     24.215012    15.242334     8.304282     0.115583
H     22.670681    15.053236    12.634032     0.112571
H     21.525336    14.035553    11.006180     0.107943
H     27.997428    19.820191    14.706607     0.165618
H     27.556758    19.637970    13.213011     0.154728
H     18.957738     3.214067    13.557041     0.155532
H     12.216679    14.951812    11.887234     0.123520
H     30.612665    13.983980    15.478578     0.120536
H     29.556645    11.893603    15.889736     0.111586
H     13.558537    10.822628    15.923300     0.112056
H     12.850887    13.739875     9.940525     0.119636
H     29.106049    10.312067    17.416896     0.106915
H     13.097024     9.225621    17.500806     0.111114
H     13.283616    11.515410    13.590605     0.116247
H     14.392240    13.349648     8.304282     0.114357
H     15.328166    12.106767    12.634032     0.112733
H     16.782179    11.623711    11.006180     0.108869
H     28.386488    14.336388    14.706607     0.166637
H     28.764631    14.045867    13.213011     0.154352
H     27.437658    14.810849    13.557041     0.154743
H     20.643004     3.104048    11.887234     0.124097
H     32.133175    19.519355    15.478578     0.121611
H     34.471505    19.650003    15.889736     0.111049
H     23.548050     6.330723    15.923300     0.111779
H     21.375469     4.259257     9.940525     0.119692
H     16.216452    20.050544    17.416896     0.108019
H     25.161854     6.729545    17.500806     0.110262
H     23.085546     5.746243    13.590605     0.114984
H     20.942740     5.789221     8.304282     0.114776
H     21.551141     7.221197    12.634032     0.112814
H     21.242474     8.721937    11.006180     0.109003
H     32.941070    17.415225    14.706607     0.166028
H     33.003598    17.887967    13.213011     0.154715
H     13.154591    16.356284    13.557041     0.155120
H     19.056984    14.564448    25.872216     0.123520
H      7.566820     8.058955     1.493596     0.120536
H      5.228489     8.189603     1.904754     0.111586
H     26.076944    12.060927     1.938318     0.112056
H     18.324520    15.719657    23.925506     0.119635
H     23.483541     8.590144     3.431914     0.106915
H     24.463139    12.459749     3.515824     0.111114
H     16.614441    17.206643    27.575587     0.116247
H     18.757250    17.249621    22.289264     0.114357
H     18.148846    18.681597    26.619014     0.112733
H     18.457514    20.182337    24.991162     0.108869
H      6.758925     5.954825     0.721625     0.166637
H     16.621389    12.157763    27.197992     0.154352
H     16.620396    10.626080    27.542023     0.154743
H     22.934682    10.595137    25.872216     0.124097
H     13.120850     6.608068     1.493596     0.121611
H     14.403159     8.567797     1.904754     0.111049
H     17.256597     5.767447     1.938318     0.111779
H     24.301355    10.651867    23.925506     0.119692
H     15.547511     9.748791     3.431914     0.108019
H     18.408889     6.965632     3.515824     0.110262
H     26.444161    11.389343    27.575587     0.114984
H     25.409978     9.512130    22.289264     0.114776
H     26.954306     9.323032    26.619014     0.112814
H     28.099652     8.305349    24.991162     0.109003
H     11.702567     8.359791     0.721625     0.166028
H     22.068229    13.907766    27.197992     0.154715
H     20.742249    14.674467    27.542023     0.155120
H     17.558309     9.221608    25.872216     0.125066
H      9.087330     2.523580     1.493596     0.120719
H     10.143349     0.433203     1.904754     0.111121
H     16.216457    16.552832     1.938318     0.110829
H     16.924102     8.009671    23.925506     0.120555
H     20.518944    16.042271     3.431914     0.108901
H     16.677969    14.955825     3.515824     0.109294
H     16.491371     5.785206    27.575587     0.115068
H     15.382750     7.619444    22.289264     0.115583
H     14.446821     6.376563    26.619014     0.112571
H     12.992809     5.893507    24.991162     0.107943
H     11.313507     2.875988     0.721625     0.165618
H     20.860356     8.315663    27.197992     0.154728
H     22.187329     9.080645    27.542023     0.155532
C     21.157122     8.091617     1.369409    -0.203322
C     32.043846    14.301431    27.215613    -0.208368
C     21.262327     8.940833     0.282776     0.128512
C     13.924767    12.847106    26.220442     0.085941
C     15.932595    12.339984    24.345056    -0.041731
C     32.761424    13.127313    27.254212     0.088301
C     21.779420     6.872803     1.415560     0.085569
C     17.061067    12.090720    23.414495     0.621216
C     21.511444     5.923882     2.505549     0.091508
C     14.740602    13.864790    25.745512    -0.144192
C     14.146094    11.562968    25.723695    -0.150791
C     21.323861     6.300356     3.819578    -0.140358
C     15.694395    13.622403    24.844320    -0.089915
C     15.121722    11.320581    24.788939    -0.089454
C     22.637932     6.530710     0.372560    -0.221829
C     21.064818     5.380658     4.805519    -0.078245
C     20.979464     4.022600     4.515191    -0.060593
C     21.442962     4.533162     2.229486    -0.155230
C     21.227589     3.644407     3.191932    -0.094402
C     22.738175    11.435190     0.172854    -0.524589
C     20.746226     3.041017     5.552317     0.657264
C     21.256372    11.450661     0.239143     0.116821
C     20.524900    10.255914     0.239982    -0.088978
C     16.278985    12.012794     1.369409    -0.204446
C     26.138471    16.670297    27.215613    -0.210120
C     16.961825    11.497076     0.282776     0.130260
C     24.013529    15.898439    26.220442     0.086036
C     22.570435    14.413171    24.345056    -0.041004
C     24.762866    16.635915    27.254212     0.086673
C     14.912312    12.083275     1.415560     0.085684
C     21.790330    13.560517    23.414495     0.617868
C     14.224509    12.789809     2.505549     0.090456
C     24.486952    14.683063    25.745512    -0.142076
C     22.790769    16.348833    25.723695    -0.152236
C     14.644336    12.764023     3.819578    -0.141391
C     23.800142    13.978248    24.844320    -0.092032
C     22.093042    15.625108    24.788939    -0.086373
C     14.186795    11.510828     0.372560    -0.219304
C     13.977376    13.448209     4.805519    -0.076539
C     12.843941    14.201157     4.515191    -0.061040
C     13.054352    13.544476     2.229486    -0.154314
C     12.392354    14.175371     3.191932    -0.095572
C     18.384077     8.971776     0.172854    -0.525133
C     12.110483    14.893938     5.552317     0.658209
C     19.138377    10.247319     0.239143     0.116569
C     18.469432    11.478166     0.239982    -0.089169
C     22.113892    14.276796     1.369409    -0.205722
C     31.142656    20.600069    27.215613    -0.208364
C     21.325847    13.943299     0.282776     0.131013
C     21.611679     5.635648    26.220442     0.085682
C     21.046947     7.628039    24.345056    -0.039369
C     31.800684    21.808568    27.254212     0.084688
C     22.858267    15.425129     1.415560     0.086077
C     20.698580     8.729957    23.414495     0.614975
C     23.814044    15.667516     2.505549     0.092623
C     20.322422     5.833340    25.745512    -0.142933
C     22.613112     6.469392    25.723695    -0.149909
C     23.581799    15.316827     3.819578    -0.143270
C     20.055440     6.780543    24.844320    -0.093012
C     22.335212     7.435505    24.788939    -0.087183
C     22.725272    16.339669     0.372560    -0.218599
C     24.507801    15.552339     4.805519    -0.078461
C     25.726591    16.157448     4.515191    -0.060133
C     25.052684    16.303568     2.229486    -0.155113
C     25.930054    16.561427     3.191932    -0.094559
C     18.427747    13.974242     0.172854    -0.525858
C     26.693286    16.446250     5.552317     0.656602
C     19.155250    12.683228     0.239143     0.117943
C     20.555667    12.647127     0.239982    -0.090014
C     13.496010     6.282590    15.354391    -0.205722
C     13.561516     5.209897    13.230632    -0.208364
C     12.813170     5.766872    14.267758     0.131013
C     15.686459     4.438039    12.235460     0.085682
C     17.129554     2.952771    10.360074    -0.039369
C     14.937121     5.175515    13.269230     0.084688
C     14.862683     6.353071    15.400541     0.086077
C     17.909659     2.100117     9.429514     0.614975
C     15.550485     7.059605    16.490531     0.092623
C     15.213036     3.222663    11.760530    -0.142933
C     16.909219     4.888433    11.738714    -0.149909
C     15.130657     7.033819    17.804560    -0.143270
C     15.899847     2.517848    10.859338    -0.093012
C     17.606947     4.164708    10.803958    -0.087183
C     15.588200     5.780624    14.357541    -0.218599
C     15.797616     7.718005    18.790501    -0.078461
C     16.931052     8.470953    18.500173    -0.060133
C     16.720642     7.814272    16.214467    -0.155113
C     17.382639     8.445167    17.176914    -0.094559
C     11.390918     3.241572    14.157836    -0.525858
C     17.664509     9.163734    19.537299     0.656602
C     10.636618     4.517115    14.224125     0.117943
C     11.305563     5.747962    14.224964    -0.090014
C     27.511103     8.546592    15.354391    -0.203322
C      8.557331     9.139669    13.230632    -0.208368
C      8.449148     8.213095    14.267758     0.128512
C     28.013309    11.365852    12.235460     0.085941
C     28.578042    13.358243    10.360074    -0.041731
C     27.749303    10.348168    13.269230     0.088301
C     26.766728     9.694925    15.400541     0.085569
C     28.926409    14.460161     9.429514     0.621216
C     25.810950     9.937312    16.490531     0.091508
C      9.452566    11.563544    11.760530    -0.144192
C     27.011876    12.199596    11.738714    -0.150791
C     26.043194     9.586623    17.804560    -0.140358
C     29.569549    12.510747    10.859338    -0.089915
C     27.289777    13.165709    10.803958    -0.089454
C     26.899723    10.609465    14.357541    -0.221829
C     25.117191     9.822135    18.790501    -0.078243
C     23.898402    10.427244    18.500173    -0.060596
C     24.572310    10.573364    16.214467    -0.155230
C     23.694939    10.831223    17.176914    -0.094402
C     11.347248     8.244038    14.157836    -0.524589
C     22.931706    10.716046    19.537299     0.657265
C     10.619745     6.953024    14.224125     0.116821
C      9.219328     6.916923    14.224964    -0.088978
C     18.542873    19.552017    15.354391    -0.204446
C      7.656141     2.841031    13.230632    -0.210120
C      8.512668     3.210629    14.267758     0.130260
C     15.850221    18.577310    12.235460     0.086036
C     13.842394    18.070188    10.360074    -0.041004
C     16.863563    18.857517    13.269230     0.086673
C     17.920575    18.333203    15.400541     0.085684
C     12.713922    17.820924     9.429514     0.617869
C     18.188550    17.384282    16.490531     0.090456
C      5.109386     2.404390    11.760530    -0.142076
C     15.628894    17.293172    11.738714    -0.152236
C     18.376132    17.760756    17.804560    -0.141391
C     14.080594    19.352607    10.859338    -0.092032
C     14.653267    17.050785    10.803958    -0.086373
C     17.062063    17.991110    14.357541    -0.219304
C     18.635174    16.841058    18.790501    -0.076539
C     18.720529    15.483000    18.500173    -0.061040
C     18.257032    15.993562    16.214467    -0.154314
C     18.472404    15.104807    17.176914    -0.095572
C      7.036820     5.704986    14.157836    -0.525133
C     18.953766    14.501417    19.537299     0.658209
C      8.518623     5.720457    14.224125     0.116569
C      9.250095     4.525710    14.224964    -0.089169
C     26.203981    16.638210    12.615572    -0.205722
C     26.138475    17.710903    14.739331    -0.208364
C     26.886821    17.153928    13.702205     0.131013
C     24.013532    18.482761    15.734503     0.085682
C     22.570437    19.968029    17.609889    -0.039369
C     24.762870    17.745285    14.700733     0.084688
C     24.837308    16.567729    12.569422     0.086077
C     21.790332    20.820683    18.540449     0.614975
C     24.149506    15.861195    11.479432     0.092623
C     24.486955    19.698137    16.209433    -0.142933
C     22.790772    18.032367    16.231249    -0.149909
C     24.569334    15.886981    10.165403    -0.143270
C     23.800144    20.402952    17.110625    -0.093012
C     22.093044    18.756092    17.166005    -0.087183
C     24.111791    17.140176    13.612422    -0.218599
C     23.902375    15.202795     9.179462    -0.078461
C     22.768939    14.449847     9.469790    -0.060133
C     22.979349    15.106528    11.755496    -0.155113
C     22.317352    14.475633    10.793049    -0.094559
C     28.309073    19.679228    13.812127    -0.525858
C     22.035482    13.757066     8.432664     0.656602
C     29.063373    18.403685    13.745838     0.117943
C     28.394428    17.172838    13.744999    -0.090014
C     12.188888    14.374208    12.615572    -0.203322
C     31.142660    13.781131    14.739331    -0.208368
C     31.250843    14.707705    13.702205     0.128512
C     11.686682    11.554948    15.734503     0.085941
C     11.121949     9.562557    17.609889    -0.041731
C     11.950688    12.572632    14.700733     0.088301
C     12.933263    13.225875    12.569422     0.085569
C     10.773582     8.460639    18.540449     0.621216
C     13.889041    12.983488    11.479432     0.091508
C     10.397425    11.357256    16.209433    -0.144192
C     12.688115    10.721204    16.231249    -0.150791
C     13.656797    13.334177    10.165403    -0.140358
C     10.130442    10.410053    17.110625    -0.089915
C     12.410214     9.755091    17.166005    -0.089454
C     12.800268    12.311335    13.612422    -0.221829
C     14.582800    13.098665     9.179462    -0.078243
C     15.801589    12.493556     9.469790    -0.060596
C     15.127681    12.347436    11.755496    -0.155230
C     16.005052    12.089577    10.793049    -0.094402
C     28.352743    14.676762    13.812127    -0.524589
C     16.768285    12.204754     8.432664     0.657265
C     29.080246    15.967776    13.745838     0.116821
C     30.480663    16.003877    13.744999    -0.088978
C     21.157118     3.368783    12.615572    -0.204446
C     32.043850    20.079769    14.739331    -0.210120
C     31.187323    19.710171    13.702205     0.130260
C     23.849770     4.343490    15.734503     0.086036
C     25.857597     4.850612    17.609889    -0.041004
C     22.836428     4.063283    14.700733     0.086673
C     21.779416     4.587597    12.569422     0.085684
C     26.986069     5.099876    18.540449     0.617869
C     21.511441     5.536518    11.479432     0.090456
C     24.665605     3.325806    16.209433    -0.142076
C     24.071097     5.627628    16.231249    -0.152236
C     21.323859     5.160044    10.165403    -0.141391
C     25.619397     3.568193    17.110625    -0.092032
C     25.046724     5.870015    17.166005    -0.086373
C     22.637928     4.929690    13.612422    -0.219304
C     21.064817     6.079742     9.179462    -0.076539
C     20.979462     7.437800     9.469790    -0.061040
C     21.442959     6.927238    11.755496    -0.154314
C     21.227587     7.815993    10.793049    -0.095572
C     32.663171    17.215814    13.812127    -0.525133
C     20.746225     8.419383     8.432664     0.658209
C     31.181368    17.200343    13.745838     0.116569
C     30.449896    18.395090    13.744999    -0.089169
C     18.542869    14.829183    26.600554    -0.203322
C      7.656145     8.619369     0.754350    -0.208368
C     18.437664    13.979967    27.687187     0.128512
C     25.775224    10.073694     1.749521     0.085941
C     23.767396    10.580816     3.624907    -0.041731
C      6.938567     9.793487     0.715751     0.088301
C     17.920571    16.047997    26.554403     0.085569
C     22.638924    10.830080     4.555468     0.621216
C     18.188547    16.996918    25.464414     0.091508
C     24.959389     9.056010     2.224451    -0.144192
C     25.553897    11.357832     2.246268    -0.150791
C     18.376130    16.620444    24.150385    -0.140358
C     24.005596     9.298397     3.125643    -0.089915
C     24.578269    11.600219     3.181024    -0.089454
C     17.062059    16.390090    27.597403    -0.221829
C     18.635173    17.540142    23.164444    -0.078245
C     18.720527    18.898200    23.454772    -0.060593
C     18.257029    18.387638    25.740477    -0.155230
C     18.472402    19.276393    24.778031    -0.094402
C     16.961816    11.485610    27.797109    -0.524589
C     18.953765    19.879783    22.417646     0.657264
C     18.443619    11.470139    27.730820     0.116821
C     19.175091    12.664886    27.729981    -0.088978
C     23.421006    10.908006    26.600554    -0.204446
C     13.561520     6.250503     0.754350    -0.210120
C     22.738166    11.423724    27.687187     0.130260
C     15.686462     7.022361     1.749521     0.086036
C     17.129556     8.507629     3.624907    -0.041004
C     14.937125     6.284885     0.715751     0.086673
C     24.787679    10.837525    26.554403     0.085684
C     17.909661     9.360283     4.555468     0.617868
C     25.475482    10.130991    25.464414     0.090456
C     15.213039     8.237737     2.224451    -0.142076
C     16.909222     6.571967     2.246268    -0.152236
C     25.055655    10.156777    24.150385    -0.141391
C     15.899849     8.942552     3.125643    -0.092032
C     17.606949     7.295692     3.181024    -0.086373
C     25.513196    11.409972    27.597403    -0.219304
C     25.722615     9.472591    23.164444    -0.076539
C     26.856050     8.719643    23.454772    -0.061040
C     26.645639     9.376324    25.740477    -0.154314
C     27.307637     8.745429    24.778031    -0.095572
C     21.315914    13.949024    27.797109    -0.525133
C     27.589508     8.026862    22.417646     0.658209
C     20.561614    12.673481    27.730820     0.116569
C     21.230559    11.442634    27.729981    -0.089169
C     17.586099     8.644004    26.600554    -0.205722
C      8.557335     2.320731     0.754350    -0.208364
C     18.374144     8.977501    27.687187     0.131013
C     18.088312    17.285152     1.749521     0.085682
C     18.653044    15.292761     3.624907    -0.039369
C      7.899307     1.112232     0.715751     0.084687
C     16.841724     7.495671    26.554403     0.086077
C     19.001411    14.190843     4.555468     0.614975
C     15.885947     7.253284    25.464414     0.092623
C     19.377569    17.087460     2.224451    -0.142933
C     17.086879    16.451408     2.246268    -0.149909
C     16.118192     7.603973    24.150385    -0.143270
C     19.644551    16.140257     3.125643    -0.093012
C     17.364779    15.485295     3.181024    -0.087183
C     16.974719     6.581131    27.597403    -0.218599
C     15.192190     7.368461    23.164444    -0.078461
C     13.973400     6.763352    23.454772    -0.060133
C     14.647307     6.617232    25.740477    -0.155113
C     13.769937     6.359373    24.778031    -0.094559
C     21.272244     8.946558    27.797109    -0.525858
C     13.006705     6.474550    22.417646     0.656602
C     20.544741    10.237572    27.730820     0.117943
C     19.144324    10.273673    27.729981    -0.090014
O     17.294305    10.892535    23.110741    -0.566107
O     20.716450     3.298876     6.721182    -0.509855
O     20.690646     1.817046     5.235977    -0.665791
O     17.705200    13.079180    23.006693    -0.558744
O     20.636053    13.957620    23.110741    -0.564736
O     12.348683    14.790794     6.721182    -0.511290
O     11.078283    15.554058     5.235977    -0.665551
O     22.324295    12.508452    23.006693    -0.557344
O     21.619620     9.531039    23.110741    -0.561660
O     26.484860    16.291534     6.721182    -0.509584
O     27.781066    17.010102     5.235977    -0.665535
O     19.520483     8.793563    23.006693    -0.557188
O     19.063937     2.497220     9.125760    -0.561660
O     17.426308     9.060590    20.706164    -0.509584
O     18.696709     9.823854    19.220959    -0.665535
O     27.300695    18.238656     9.021712    -0.557188
O     28.005370    15.261243     9.125760    -0.566107
O     23.140131    10.561330    20.706164    -0.509855
O     21.843926    11.279898    19.220959    -0.665791
O     30.104507    14.523767     9.021712    -0.558744
O     12.480685    16.622739     9.125760    -0.564737
O     18.983541    14.759276    20.706164    -0.511289
O     19.009346    13.277446    19.220959    -0.665551
O     31.919790    18.809384     9.021712    -0.557344
O     19.849993    11.460399    21.310315    -1.050151
O     29.774998    17.190603     7.325333    -1.050151
O     20.636054    20.423580    18.844203    -0.561660
O     22.273683    13.860210     7.263799    -0.509584
O     21.003282    13.096946     8.749004    -0.665535
O     12.399296     4.682144    18.948251    -0.557188
O     11.694621     7.659557    18.844203    -0.566107
O     16.559860    12.359470     7.263799    -0.509855
O     17.856065    11.640902     8.749004    -0.665791
O      9.595484     8.397033    18.948251    -0.558744
O     27.219306     6.298061    18.844203    -0.564737
O     20.716450     8.161524     7.263799    -0.511289
O     20.690645     9.643354     8.749004    -0.665551
O      7.780201     4.111416    18.948251    -0.557344
O     22.405686    12.028265     4.859222    -0.566107
O     18.983541    19.621924    21.248781    -0.509855
O     19.009345    21.103754    22.733986    -0.665791
O     21.994791     9.841620     4.963270    -0.558744
O     19.063938     8.963180     4.859222    -0.564736
O     27.351308     8.130006    21.248781    -0.511290
O     28.621708     7.366742    22.733986    -0.665551
O     17.375696    10.412348     4.963270    -0.557344
O     18.080371    13.389761     4.859222    -0.561660
O     13.215131     6.629266    21.248781    -0.509584
O     11.918925     5.910698    22.733986    -0.665535
O     20.179508    14.127237     4.963270    -0.557188
O      9.924993     5.730197    20.644630    -1.050151
O     19.849998    11.460401     6.659648    -1.050151

The following XYZ coordinates are in angstroms. Other properties are in atomic units.
The sperically averaged electron density of each atom fit to a function of the form exp(a - br)
eigen_1, eigen_2 and eigen_3 are the three eigenvalues of traceless quadrupole moment tensor
  atom number  atomic symbol              X              Y              Z     net charge C6 coefficient C8 coefficient C10 coefficient fluctuating dipole atomic polarizability isotropic forcefield polarizability              a              b squared Pearson coefficient          <r^3>          <r^4>         wp_QDO          m_QDO          q_QDO       dipole_x       dipole_y       dipole_z         dipole            Qxy            Qxz            Qyz     Q(x^2-y^2)  Q(3z^2 - R^2)        eigen_1        eigen_2        eigen_3 static polarizability      alpha(xx)      alpha(xy)      alpha(xz)      alpha(yy)      alpha(yz)      alpha(zz) atomic spin moment
            1             Zn      18.582074      10.086124      21.873070       0.972121      84.958240 0.17114804E+04  0.53444523E+05                                16.114988                           13.778752       0.048264       1.895660                    0.998700      44.855750     122.677585       0.471515       0.415986      -1.128860      -0.008484      -0.015369       0.013236       0.021986       0.048374      -0.034682      -0.036004      -0.020326      -0.009941      -0.048650      -0.032027       0.080678             19.442137      18.117683       0.979107       2.555877      17.245541       1.969941      22.963188          -0.000000
            2             Zn      19.293796      13.245585      21.873070       0.971620      84.968533 0.17119365E+04  0.53461328E+05                                16.114389                           13.779202       0.053247       1.896938                    0.998654      44.863938     122.695446       0.471587       0.415903      -1.128938      -0.010266       0.015445       0.013704       0.023060      -0.031368      -0.014374       0.047941      -0.073172      -0.009300      -0.047185      -0.032665       0.079850             19.440015      16.614979      -0.112958       0.428050      18.745853      -3.198619      22.959214          -0.000000
            3             Zn      21.674109      11.049486      21.873070       0.970402      85.063563 0.17144282E+04  0.53559026E+05                                16.125538                           13.788645       0.052033       1.896312                    0.998666      44.896456     122.810289       0.471452       0.415868      -1.128953       0.018469       0.001237       0.013588       0.022963      -0.015322       0.048777      -0.012142       0.091842      -0.008259      -0.047923      -0.032193       0.080116             19.453946      18.325041      -0.867120      -2.986575      17.059921       1.233766      22.976875          -0.000000
            4             Zn      20.406194       1.785185       7.888089       0.970402      85.063544 0.17144280E+04  0.53559020E+05                                16.125536                           13.788645       0.052033       1.896312                    0.998666      44.896454     122.810283       0.471452       0.415868      -1.128953       0.010306       0.015376       0.013588       0.022963       0.032108       0.013873       0.048313      -0.072459      -0.008259      -0.047923      -0.032193       0.080116             19.453942      16.625254       0.114254      -0.424823      18.759706      -3.203312      22.976866          -0.000000
            5             Zn      27.950882      16.779690       7.888089       0.972121      84.958229 0.17114808E+04  0.53444537E+05                                16.114987                           13.778754       0.048264       1.895660                    0.998700      44.855749     122.677581       0.471515       0.415986      -1.128860      -0.017552       0.000337       0.013236       0.021986       0.015386      -0.048522      -0.012033       0.093949      -0.009941      -0.048650      -0.032027       0.080677             19.442133      18.311501       0.867199       2.983941      17.051721       1.228483      22.963179          -0.000000
            6             Zn      11.192916      15.816328       7.888089       0.971620      84.968512 0.17119357E+04  0.53461296E+05                                16.114384                           13.779196       0.053265       1.896942                    0.998654      44.863925     122.695379       0.471588       0.415903      -1.128938       0.008246      -0.016613       0.013704       0.023060      -0.047368       0.034330      -0.036419      -0.017738      -0.009308      -0.047182      -0.032667       0.079848             19.440011      18.115301      -0.979165      -2.556062      17.245512       1.970008      22.959219          -0.000000
            7             Zn      19.849994      11.460399      19.288086       1.087372      85.678550 0.15877832E+04  0.48839545E+05                                16.425434                           13.515033      -0.049323       1.862091                    0.999889      43.975352     120.806074       0.461585       0.431394      -1.114544      -0.000053       0.000085      -0.034143       0.034143       0.000168      -0.000230      -0.000075      -0.000017       0.126714      -0.021287      -0.020952       0.042239             19.698388      21.869428      -0.000892       0.000123      21.867089      -0.000080      15.358647           0.000001
            8             Zn      29.774998      17.190603       5.303105       1.087372      85.678544 0.15877827E+04  0.48839526E+05                                16.425434                           13.515031      -0.049322       1.862092                    0.999889      43.975348     120.806064       0.461585       0.431394      -1.114544       0.000048      -0.000088      -0.034143       0.034143       0.000076      -0.000180      -0.000162       0.000300       0.126714      -0.021287      -0.020951       0.042239             19.698391      21.866911       0.000558      -0.000007      21.869608       0.000150      15.358655           0.000001
            9             Zn      19.293797      21.135615      20.081874       0.970402      85.063543 0.17144280E+04  0.53559020E+05                                16.125536                           13.788645       0.052033       1.896312                    0.998666      44.896454     122.810282       0.471452       0.415868      -1.128953      -0.010306      -0.015376      -0.013588       0.022963       0.032108       0.013873       0.048313      -0.072459      -0.008259      -0.047923      -0.032193       0.080116             19.453942      16.625254       0.114254      -0.424823      18.759706      -3.203312      22.976866          -0.000000
           10             Zn      11.749109       6.141110      20.081874       0.972121      84.958229 0.17114808E+04  0.53444537E+05                                16.114987                           13.778754       0.048264       1.895660                    0.998700      44.855749     122.677580       0.471515       0.415986      -1.128860       0.017552      -0.000337      -0.013236       0.021986       0.015386      -0.048522      -0.012033       0.093949      -0.009941      -0.048650      -0.032027       0.080677             19.442133      18.311500       0.867199       2.983941      17.051720       1.228483      22.963178          -0.000000
           11             Zn      28.507075       7.104472      20.081874       0.971620      84.968512 0.17119357E+04  0.53461295E+05                                16.114384                           13.779196       0.053265       1.896942                    0.998654      44.863925     122.695378       0.471588       0.415903      -1.128938      -0.008246       0.016613      -0.013704       0.023060      -0.047368       0.034330      -0.036419      -0.017738      -0.009308      -0.047182      -0.032667       0.079848             19.440010      18.115301      -0.979165      -2.556062      17.245512       1.970008      22.959218          -0.000000
           12             Zn      21.117917      12.834676       6.096893       0.972121      84.958240 0.17114804E+04  0.53444523E+05                                16.114988                           13.778752       0.048264       1.895660                    0.998700      44.855750     122.677585       0.471515       0.415986      -1.128860       0.008484       0.015369      -0.013236       0.021986       0.048374      -0.034682      -0.036004      -0.020326      -0.009941      -0.048650      -0.032027       0.080678             19.442137      18.117683       0.979107       2.555877      17.245541       1.969941      22.963188          -0.000000
           13             Zn      20.406195       9.675215       6.096893       0.971620      84.968534 0.17119365E+04  0.53461329E+05                                16.114389                           13.779202       0.053247       1.896938                    0.998654      44.863938     122.695447       0.471587       0.415903      -1.128938       0.010266      -0.015445      -0.013704       0.023060      -0.031368      -0.014374       0.047941      -0.073172      -0.009300      -0.047185      -0.032665       0.079850             19.440016      16.614979      -0.112958       0.428050      18.745853      -3.198619      22.959214          -0.000000
           14             Zn      18.025882      11.871314       6.096893       0.970402      85.063563 0.17144282E+04  0.53559026E+05                                16.125538                           13.788645       0.052033       1.896312                    0.998666      44.896456     122.810289       0.471452       0.415868      -1.128953      -0.018469      -0.001237      -0.013588       0.022963      -0.015322       0.048777      -0.012142       0.091842      -0.008259      -0.047923      -0.032193       0.080116             19.453946      18.325041      -0.867120      -2.986575      17.059921       1.233766      22.976875          -0.000000
           15             Zn       9.924993       5.730197      22.666858       1.087372      85.678543 0.15877827E+04  0.48839525E+05                                16.425433                           13.515031      -0.049322       1.862092                    0.999889      43.975348     120.806063       0.461585       0.431394      -1.114544      -0.000048       0.000088       0.034143       0.034143       0.000076      -0.000180      -0.000162       0.000300       0.126714      -0.021287      -0.020951       0.042239             19.698391      21.866910       0.000558      -0.000007      21.869608       0.000150      15.358654           0.000001
           16             Zn      19.849997      11.460401       8.681877       1.087372      85.678549 0.15877832E+04  0.48839544E+05                                16.425433                           13.515032      -0.049323       1.862092                    0.999889      43.975352     120.806073       0.461585       0.431394      -1.114544       0.000053      -0.000085       0.034143       0.034143       0.000168      -0.000230      -0.000075      -0.000017       0.126714      -0.021287      -0.020952       0.042239             19.698388      21.869428      -0.000892       0.000123      21.867089      -0.000080      15.358647           0.000001
           17              H      20.643007       8.356352       2.097747       0.123520       0.946443 0.69737688E+01  0.67099953E+02                                 1.675579                            1.609095      -1.196341       2.322315                    0.994854       3.640663      10.569571       0.457219       1.392281      -0.684351      -0.017777       0.012399       0.027566       0.035066      -0.007308      -0.006400       0.000646      -0.003414       0.005665      -0.010371       0.000745       0.009626              1.722138       1.764551      -0.179658      -0.317719       1.539317       0.036912       1.862546          -0.000000
           18              H      32.133171      14.861845      26.476367       0.120536       1.185372 0.93463236E+01  0.94268175E+02                                 1.776167                            1.732624      -1.087880       2.366851                    0.997025       3.413566       9.318188       0.504177       1.204478      -0.728341       0.000740       0.021547      -0.028110       0.035426      -0.006681      -0.002048      -0.009243      -0.010268       0.022584      -0.014067      -0.000363       0.014430              1.769886       1.633069      -0.098139      -0.190290       1.805293      -0.212616       1.871295           0.000000
           19              H      34.471502      14.731197      26.065209       0.111586       1.107921 0.81660942E+01  0.80320899E+02                                 1.746326                            1.654085      -0.973110       2.414041                    0.998078       3.479778       9.648448       0.495632       1.256413      -0.714504      -0.000832       0.032250       0.010225       0.033842       0.002449      -0.010153       0.001261      -0.018414      -0.011064      -0.016109       0.004738       0.011372              1.791682       1.667575      -0.214200      -0.245207       2.131201       0.371744       1.576270           0.000000
           20              H      13.623047      10.859873      26.031645       0.112056       1.140065 0.85060327E+01  0.83805736E+02                                 1.731135                            1.653344      -0.854647       2.469886                    0.999238       3.328927       8.984724       0.515856       1.205121      -0.728158      -0.017567      -0.028023       0.010180       0.034605       0.005082      -0.010562       0.003402      -0.012171      -0.017777      -0.016548       0.005639       0.010909              1.747103       1.793165       0.306097      -0.268738       1.885442      -0.071144       1.562703           0.000000
           21              H      21.375471       7.201143       4.044457       0.119636       0.988693 0.68823698E+01  0.65956445E+02                                 1.719228                            1.592746      -1.102264       2.361314                    0.995989       3.641344      10.526426       0.462382       1.382249      -0.686068       0.000593       0.033925       0.012432       0.036136       0.001698      -0.003100       0.002167      -0.020760       0.024510      -0.015065       0.005348       0.009718              1.797073       1.411802       0.098423      -0.038620       2.398918       0.038720       1.580497          -0.000000
           22              H      16.216450      14.330656      24.538049       0.106915       1.171284 0.85875946E+01  0.85692241E+02                                 1.818667                            1.698702      -1.188317       2.311659                    0.995000       3.625287      10.185014       0.487127       1.260068      -0.712685       0.017425       0.031349      -0.012205       0.037886       0.002914      -0.006681      -0.002629      -0.018357      -0.024252      -0.013454      -0.000858       0.014312              1.884834       1.964355       0.479293      -0.348458       2.029745      -0.223584       1.660402          -0.000000
           23              H      15.236852      10.461051      24.454139       0.111114       1.097395 0.77941638E+01  0.76223099E+02                                 1.766447                            1.636765      -1.096578       2.353435                    0.996988       3.606476      10.165202       0.485908       1.288945      -0.705773       0.001758      -0.032444      -0.013333       0.035121       0.005749      -0.005149       0.003754      -0.010557      -0.007928      -0.011110       0.001788       0.009322              1.851891       1.518291      -0.172290      -0.140571       2.401090       0.435171       1.636292          -0.000000
           24              H      23.085550       5.714157       0.394376       0.116247       1.126103 0.84174974E+01  0.83205098E+02                                 1.743418                            1.662457      -1.111755       2.347553                    0.997117       3.494901       9.631533       0.503257       1.231258      -0.720012       0.018928      -0.029186       0.001692       0.034828      -0.011114      -0.005277      -0.003973      -0.005876      -0.008826      -0.013978       0.001011       0.012967              1.780722       1.743854      -0.336160      -0.231658       2.020867      -0.022359       1.577444           0.000000
           25              H      20.942741       5.671179       5.680699       0.114357       1.088348 0.76161290E+01  0.73746113E+02                                 1.729100                            1.596951      -1.114552       2.351451                    0.996540       3.509156       9.709317       0.503757       1.255683      -0.713357      -0.004304       0.014661       0.035261       0.038429       0.001422      -0.002616       0.003099      -0.008220       0.019835      -0.008329       0.000149       0.008180              1.804128       1.318690      -0.016958      -0.135799       1.611426       0.124192       2.482269          -0.000000
           26              H      21.551145       4.239203       1.350949       0.112733       1.144568 0.82796287E+01  0.80331366E+02                                 1.673740                            1.580678      -0.962516       2.418651                    0.998510       3.252312       8.468937       0.557859       1.131637      -0.746105       0.002080      -0.015491      -0.031446       0.035116       0.000471      -0.001714       0.005034      -0.028198       0.023556      -0.018161       0.003968       0.014194              1.708296       1.383997       0.021850      -0.202793       1.546811       0.082107       2.194080           0.000001
           27              H      21.242477       2.738463       2.978801       0.108869       1.245198 0.90112370E+01  0.89419775E+02                                 1.781750                            1.656558      -1.029374       2.384441                    0.997802       3.354127       8.871622       0.540501       1.141984      -0.743413       0.005929      -0.034083      -0.012121       0.036656      -0.003601      -0.003168       0.009898      -0.023229       0.023559      -0.016224      -0.002120       0.018344              1.844983       1.392180       0.013108      -0.067430       2.546322       0.005261       1.596448           0.000001
           28              H      32.941066      16.965975      27.248338       0.166637       0.979029 0.73659777E+01  0.70136159E+02                                 1.591095                            1.557219      -0.710568       2.560063                    0.999968       3.070221       8.194641       0.521068       1.234526      -0.722469      -0.000619      -0.001648      -0.014868       0.014972       0.000074       0.000318       0.000917       0.004891       0.021496      -0.006092      -0.001149       0.007241              1.596987       1.480380      -0.117575      -0.285837       1.471841       0.230043       1.838740           0.000000
           29              H      23.078602      10.763037       0.771971       0.154352       0.928062 0.69600834E+01  0.67325762E+02                                 1.682004                            1.622598      -1.592372       2.127343                    0.992967       3.881442      11.515302       0.446376       1.418531      -0.677213       0.000472      -0.009695       0.012706       0.015989      -0.002965      -0.001568      -0.005383       0.004656       0.005539      -0.007865       0.002588       0.005277              1.723604       1.670775      -0.314044       0.269691       1.900682      -0.338833       1.599354          -0.000000
           30              H      23.079595      12.294720       0.427940       0.154743       1.028153 0.75924689E+01  0.73822650E+02                                 1.707895                            1.625400      -1.130160       2.345599                    0.998031       3.482224       9.811434       0.482760       1.304874      -0.703065       0.002631       0.013148       0.005021       0.014318       0.006701      -0.003122       0.001379       0.007221      -0.001147      -0.008416       0.000136       0.008280              1.757464       1.556905       0.134971       0.081263       2.352726       0.258224       1.362761           0.000000
           31              H      16.765309      12.325663       2.097747       0.124097       0.944922 0.69608202E+01  0.66951344E+02                                 1.674612                            1.608284      -1.196318       2.322372                    0.994846       3.637901      10.563312       0.456994       1.393466      -0.684133       0.019459       0.008950       0.026857       0.034352       0.002065       0.003862       0.005526       0.014341       0.005792      -0.010584       0.000830       0.009754              1.721103       1.750145       0.187081       0.190384       1.551865       0.256335       1.861299          -0.000000
           32              H      26.579141      16.312732      26.476367       0.121611       1.178710 0.92804578E+01  0.93440134E+02                                 1.769757                            1.726749      -1.084342       2.369491                    0.997034       3.403631       9.283471       0.504919       1.204815      -0.728277       0.017857      -0.011456      -0.027572       0.034790      -0.001069      -0.007144       0.006472       0.016943       0.022848      -0.014260      -0.000408       0.014668              1.763483       1.840446      -0.025194      -0.088166       1.585958       0.269287       1.864044           0.000000
           33              H      25.296832      14.353003      26.065209       0.111049       1.110517 0.81892262E+01  0.80610839E+02                                 1.749595                            1.656836      -0.972200       2.414255                    0.998038       3.483982       9.665975       0.495003       1.257035      -0.714367       0.028759      -0.015560       0.010190       0.034250      -0.009104       0.006082       0.008192       0.005040      -0.011622      -0.016055       0.004670       0.011385              1.795211       2.205863      -0.094085       0.446095       1.600687       0.026498       1.579082           0.000000
           34              H      22.443394      17.153353      26.031645       0.111779       1.139504 0.85013306E+01  0.83744112E+02                                 1.730280                            1.652682      -0.848845       2.472342                    0.999322       3.328213       8.980674       0.516078       1.204823      -0.728235      -0.015479       0.028930       0.009560       0.034175      -0.007838       0.007887       0.007539      -0.003113      -0.017803      -0.016381       0.005352       0.011029              1.746201       1.596717      -0.192694       0.072793       2.079854       0.267888       1.562031           0.000000
           35              H      15.398636      12.268933       4.044457       0.119692       0.987959 0.68776863E+01  0.65910068E+02                                 1.719503                            1.593088      -1.105190       2.360333                    0.995928       3.641709      10.532437       0.461879       1.383785      -0.685776       0.029335      -0.017183       0.012406       0.036190      -0.009867       0.003365       0.001532       0.007288       0.024838      -0.015094       0.005345       0.009749              1.797312       2.067038      -0.476532       0.052808       1.744016       0.014096       1.580883          -0.000000
           36              H      24.152480      13.172009      24.538049       0.108019       1.166488 0.85465229E+01  0.85187094E+02                                 1.814423                            1.695232      -1.184291       2.313793                    0.995069       3.618052      10.161673       0.487328       1.260957      -0.712502       0.018428      -0.030596      -0.012488       0.037838      -0.009296       0.001125       0.007103       0.004031      -0.024544      -0.013480      -0.000751       0.014231              1.880196       1.595010      -0.266619      -0.019147       2.388740       0.411717       1.656837          -0.000000
           37              H      21.291102      15.955168      24.454139       0.110262       1.101191 0.78243462E+01  0.76575752E+02                                 1.768722                            1.638498      -1.093658       2.353781                    0.996989       3.611381      10.175692       0.486394       1.286693      -0.706233      -0.029188       0.014736      -0.013318       0.035306      -0.007617       0.005766       0.002578      -0.004427      -0.008176      -0.011133       0.001639       0.009494              1.854490       2.333745      -0.297042       0.448444       1.591505      -0.096237       1.638219          -0.000000
           38              H      13.255830      11.531457       0.394376       0.114984       1.125714 0.84081395E+01  0.83034481E+02                                 1.737823                            1.657421      -1.088747       2.356564                    0.997401       3.492340       9.599164       0.506233       1.225173      -0.721382      -0.035057      -0.001377       0.001776       0.035129       0.003023      -0.000870       0.006722       0.022612      -0.008686      -0.014288       0.001137       0.013151              1.774838       2.234610       0.047839       0.095928       1.517436       0.210598       1.572470           0.000000
           39              H      14.290013      13.408670       5.680699       0.114776       1.091092 0.76376967E+01  0.73994880E+02                                 1.730377                            1.597894      -1.112411       2.351844                    0.996621       3.512556       9.716040       0.504315       1.253616      -0.713770       0.014920      -0.003911       0.034860       0.038120      -0.004336       0.004184       0.000887       0.001412       0.020608      -0.008604       0.000124       0.008480              1.805542       1.553775      -0.118340       0.175934       1.377828       0.055502       2.485022          -0.000000
           40              H      12.745685      13.597768       1.350949       0.112814       1.145225 0.82848683E+01  0.80392529E+02                                 1.674124                            1.580961      -0.963570       2.418153                    0.998478       3.252913       8.470224       0.557941       1.131327      -0.746178      -0.014371       0.006118      -0.031349       0.035025      -0.012616       0.005315      -0.000968       0.012763       0.023617      -0.018227       0.003976       0.014251              1.708705       1.487477      -0.081395       0.172715       1.443788       0.134548       2.194851           0.000001
           41              H      11.600339      14.615451       2.978801       0.109003       1.244508 0.90051185E+01  0.89337391E+02                                 1.780362                            1.655414      -1.021645       2.387168                    0.997808       3.353846       8.867696       0.541012       1.141182      -0.743598      -0.032418       0.011653      -0.012018       0.036485      -0.008126       0.010206      -0.002379       0.018252       0.023700      -0.016269      -0.002229       0.018499              1.843465       2.244343      -0.505557       0.038251       1.690742       0.055678       1.595308           0.000001
           42              H      27.997424      14.561009      27.248338       0.166028       0.979882 0.73739942E+01  0.70227306E+02                                 1.591546                            1.557682      -0.708138       2.560874                    0.999973       3.072255       8.199303       0.521215       1.233918      -0.722602      -0.000780       0.001083      -0.015321       0.015379       0.001967       0.000664      -0.000846      -0.002616       0.021848      -0.006077      -0.001300       0.007377              1.597437       1.576289       0.062575       0.342148       1.376870       0.132668       1.839151           0.000000
           43              H      17.631762       9.013034       0.771971       0.154715       0.927636 0.69566367E+01  0.67286800E+02                                 1.681698                            1.622358      -1.603312       2.123064                    0.992910       3.881274      11.515838       0.446324       1.418814      -0.677152      -0.008372       0.004510       0.012774       0.015924       0.003442      -0.003794       0.003910       0.002744       0.005386      -0.007672       0.002536       0.005136              1.723261       2.114527       0.057536      -0.428030       1.456118      -0.064171       1.599137          -0.000000
           44              H      18.957742       8.246333       0.427940       0.155120       1.025225 0.75658241E+01  0.73499284E+02                                 1.704886                            1.622774      -1.129510       2.346613                    0.997998       3.476331       9.790693       0.483045       1.305243      -0.703012       0.010173      -0.008594       0.004749       0.014138      -0.000346       0.002694       0.001727      -0.014846      -0.000875      -0.008245       0.000311       0.007935              1.754241       2.032884      -0.410776       0.182515       1.869055      -0.198910       1.360784           0.000000
           45              H      22.141682      13.699192       2.097747       0.125066       0.940692 0.69214153E+01  0.66475907E+02                                 1.669667                            1.603811      -1.119985       2.357953                    0.995762       3.627509      10.524465       0.457608       1.393615      -0.684135      -0.001725      -0.021130       0.026861       0.034219       0.005304       0.002649      -0.006069      -0.010830       0.005599      -0.010532       0.000714       0.009819              1.715867       1.435576      -0.007666       0.126111       1.856698      -0.291504       1.855326          -0.000000
           46              H      30.612661      20.397220      26.476367       0.120719       1.178416 0.92727728E+01  0.93304924E+02                                 1.765733                            1.722960      -1.067812       2.375317                    0.997222       3.405255       9.272520       0.507036       1.200528      -0.729227      -0.018660      -0.009767      -0.028048       0.035076       0.007884       0.009254       0.003021      -0.006627       0.022892      -0.014299      -0.000482       0.014781              1.759415       1.667823       0.122355       0.276378       1.750768      -0.057877       1.859654           0.000000
           47              H      29.556642      22.487597      26.065209       0.111121       1.110746 0.81919783E+01  0.80655175E+02                                 1.750871                            1.657929      -0.978334       2.412079                    0.998015       3.484856       9.673535       0.494412       1.258271      -0.714099      -0.027802      -0.017044       0.010162       0.034158       0.006611       0.004223      -0.009379       0.013204      -0.011437      -0.016066       0.004807       0.011259              1.796566       1.834967       0.309570      -0.200396       1.974570      -0.400039       1.580161           0.000000
           48              H      23.483534       6.367968      26.031645       0.110829       1.142653 0.85293119E+01  0.84078139E+02                                 1.732369                            1.654517      -0.849133       2.471709                    0.999289       3.333192       8.993509       0.516271       1.203537      -0.728522       0.033374      -0.000433       0.009813       0.034789       0.002389       0.002517      -0.010647       0.015163      -0.017702      -0.016379       0.005400       0.010979              1.748340       2.128987      -0.113169       0.196106       1.552259      -0.197403       1.563775           0.000000
           49              H      22.775889      14.911129       4.044457       0.120555       0.986841 0.68679932E+01  0.65795150E+02                                 1.718239                            1.591968      -1.182713       2.325848                    0.995036       3.639670      10.525392       0.462032       1.383789      -0.685763      -0.029283      -0.016518       0.012925       0.036020       0.008030      -0.000241      -0.003694       0.013123       0.024876      -0.014969       0.005302       0.009667              1.795977       2.235615       0.377743      -0.014188       1.572536      -0.052757       1.579781          -0.000000
           50              H      19.181047       6.878529      24.538049       0.108901       1.162560 0.85129626E+01  0.84784564E+02                                 1.811960                            1.693186      -1.188582       2.313135                    0.995084       3.612320      10.147527       0.486979       1.262874      -0.712102      -0.035452      -0.000411      -0.012504       0.037595       0.006603       0.005512      -0.004579       0.013837      -0.024092      -0.013471      -0.000685       0.014157              1.877527       2.417070      -0.209828       0.365172       1.560722      -0.188883       1.654789          -0.000000
           51              H      23.022022       7.964975      24.454139       0.109294       1.102266 0.78348130E+01  0.76710245E+02                                 1.770654                            1.640224      -1.098730       2.351953                    0.997022       3.614413      10.189151       0.485817       1.287683      -0.706039       0.027646       0.017726      -0.013668       0.035572       0.001634      -0.000594      -0.006181       0.015002      -0.008319      -0.010891       0.001664       0.009227              1.856565       2.036617       0.470555      -0.307994       1.893078      -0.340812       1.639998          -0.000000
           52              H      23.208620      17.135594       0.394376       0.115068       1.126952 0.84236637E+01  0.83267623E+02                                 1.743123                            1.662159      -1.107060       2.349612                    0.997194       3.495928       9.629289       0.503797       1.229916      -0.720327       0.016489       0.031228       0.001908       0.035366       0.008099       0.006240      -0.002614      -0.016416      -0.008891      -0.014143       0.001130       0.013013              1.780391       1.660203       0.288123       0.135107       2.103995      -0.189334       1.576975           0.000000
           53              H      24.317241      15.301356       5.680699       0.115583       1.084033 0.75800693E+01  0.73310285E+02                                 1.724667                            1.593294      -1.107930       2.354964                    0.996723       3.501232       9.681830       0.504271       1.255885      -0.713325      -0.011168      -0.011278       0.034772       0.038223       0.002705      -0.000981      -0.003787       0.006755       0.019851      -0.008365       0.000389       0.007976              1.799253       1.520021       0.134675      -0.039423       1.403473      -0.178851       2.474263          -0.000000
           54              H      25.253170      16.544237       1.350949       0.112571       1.147277 0.83044001E+01  0.80640900E+02                                 1.677301                            1.583773      -0.969114       2.415663                    0.998425       3.255482       8.483922       0.556865       1.132685      -0.745849       0.012027       0.009319      -0.030983       0.034518       0.011927      -0.003961      -0.004286       0.015199       0.023800      -0.018245       0.003502       0.014743              1.712022       1.527987       0.059783       0.030384       1.408383      -0.217488       2.199697           0.000001
           55              H      26.707182      17.027293       2.978801       0.107943       1.246532 0.90229453E+01  0.89554873E+02                                 1.782084                            1.656914      -1.024524       2.386007                    0.997841       3.356729       8.876154       0.540857       1.140992      -0.743659       0.026996       0.022295      -0.012078       0.037037       0.011766      -0.006985      -0.007853       0.004819       0.023597      -0.016086      -0.002303       0.018389              1.845289       2.269447       0.493235       0.029246       1.669633      -0.061011       1.596788           0.000001
           56              H      28.386484      20.044812      27.248338       0.165618       0.981599 0.73905980E+01  0.70425314E+02                                 1.593419                            1.559430      -0.707182       2.560866                    0.999966       3.075355       8.210012       0.520923       1.233910      -0.722600       0.001290       0.000478      -0.015652       0.015712      -0.002117      -0.001262      -0.000110      -0.002235       0.021374      -0.006055      -0.001205       0.007259              1.599350       1.374008       0.055179      -0.056331       1.582620      -0.363372       1.841421           0.000000
           57              H      18.839635      14.605137       0.771971       0.154728       0.926691 0.69480303E+01  0.67186829E+02                                 1.681154                            1.621850      -1.595582       2.126180                    0.992837       3.879195      11.510513       0.446162       1.419681      -0.677008       0.008051       0.004981       0.012875       0.015981      -0.000491       0.005485       0.001199      -0.007247       0.005603      -0.007801       0.002536       0.005265              1.722689       1.570464       0.256245       0.158400       1.998944       0.402554       1.598657          -0.000000
           58              H      17.512662      13.840155       0.427940       0.155532       1.025679 0.75713184E+01  0.73578935E+02                                 1.706583                            1.624292      -1.136583       2.343463                    0.997987       3.478513       9.804213       0.482321       1.306736      -0.702687      -0.012502      -0.004322       0.005074       0.014168      -0.006448       0.000437      -0.003342       0.008035      -0.001211      -0.008349       0.000062       0.008288              1.756045       2.268263       0.276740      -0.263998       1.637857      -0.058728       1.362017           0.000000
           59              H      13.009685       6.595459      16.082729       0.125066       0.940693 0.69214164E+01  0.66475919E+02                                 1.669667                            1.603811      -1.119985       2.357953                    0.995762       3.627509      10.524465       0.457608       1.393615      -0.684135      -0.019162       0.009072       0.026861       0.034219      -0.002038      -0.003931       0.005329       0.014602       0.005599      -0.010532       0.000714       0.009819              1.715867       1.744778      -0.186184      -0.189394       1.547496       0.254968       1.855326          -0.000000
           60              H      13.120846       4.852332      12.491385       0.120719       1.178416 0.92727807E+01  0.93305020E+02                                 1.765733                            1.722961      -1.067812       2.375317                    0.997222       3.405255       9.272520       0.507036       1.200527      -0.729227      -0.017789      -0.011277      -0.028048       0.035076       0.001073       0.007244       0.006504       0.016969       0.022892      -0.014299      -0.000482       0.014781              1.759416       1.835995       0.025261       0.088066       1.582597       0.268289       1.859655           0.000000
           61              H      14.403156       2.892603      12.080227       0.111121       1.110745 0.81919784E+01  0.80655176E+02                                 1.750871                            1.657929      -0.978335       2.412079                    0.998015       3.484856       9.673535       0.494412       1.258271      -0.714099      -0.028662      -0.015555       0.010162       0.034158       0.009023      -0.006011       0.008347       0.004848      -0.011437      -0.016066       0.004807       0.011259              1.796566       2.207764       0.094335      -0.446641       1.601773       0.026472       1.580161           0.000000
           62              H      17.256594       5.692953      12.046663       0.110829       1.142653 0.85293118E+01  0.84078137E+02                                 1.732369                            1.654517      -0.849133       2.471709                    0.999289       3.333192       8.993509       0.516271       1.203537      -0.728522       0.016312       0.029119       0.009813       0.034789       0.007760      -0.007962       0.007503      -0.003443      -0.017702      -0.016379       0.005400       0.010979              1.748341       1.598434       0.193146      -0.072904       2.082812       0.268534       1.563775           0.000000
           63              H      14.376357       6.538729      18.029438       0.120555       0.986841 0.68679944E+01  0.65795163E+02                                 1.718239                            1.591968      -1.182713       2.325848                    0.995036       3.639670      10.525392       0.462032       1.383789      -0.685763      -0.028947      -0.017101       0.012925       0.036020       0.009697      -0.003320       0.001638       0.007347       0.024876      -0.014969       0.005302       0.009667              1.795977       2.065441       0.475994      -0.052782       1.742710       0.014092       1.579781          -0.000000
           64              H      25.472509      18.902213      10.553067       0.108901       1.162559 0.85129592E+01  0.84784517E+02                                 1.811960                            1.693185      -1.188582       2.313135                    0.995084       3.612320      10.147525       0.486979       1.262873      -0.712102      -0.018082      -0.030497      -0.012504       0.037595       0.009293      -0.001209       0.007063       0.004518      -0.024092      -0.013471      -0.000685       0.014157              1.877526       1.593092       0.265895       0.019008       2.384698       0.410690       1.654788          -0.000000
           65              H      18.408887       4.494768      10.469157       0.109294       1.102267 0.78348187E+01  0.76710313E+02                                 1.770655                            1.640224      -1.098730       2.351953                    0.997022       3.614413      10.189151       0.485817       1.287683      -0.706039       0.029175       0.015079      -0.013668       0.035572       0.007313      -0.005649       0.002576      -0.004670      -0.008319      -0.010891       0.001664       0.009227              1.856565       2.336476       0.297432      -0.449149       1.593220      -0.096325       1.639999          -0.000000
           66              H      16.519165       5.801253      14.379358       0.115068       1.126952 0.84236621E+01  0.83267602E+02                                 1.743122                            1.662159      -1.107060       2.349613                    0.997194       3.495928       9.629288       0.503797       1.229915      -0.720327       0.035289      -0.001334       0.001908       0.035366      -0.003059       0.000856       0.006711       0.022236      -0.008891      -0.014143       0.001130       0.013013              1.780390       2.242568      -0.048106      -0.096414       1.521628       0.211673       1.576974           0.000000
           67              H      15.484979       7.678466      19.665681       0.115583       1.084033 0.75800680E+01  0.73310270E+02                                 1.724667                            1.593294      -1.107930       2.354964                    0.996723       3.501232       9.681830       0.504271       1.255885      -0.713325      -0.015351      -0.004033       0.034772       0.038223       0.004277      -0.003770       0.001044       0.001307       0.019851      -0.008365       0.000389       0.007976              1.799253       1.549242       0.117804      -0.174600       1.374252       0.055284       2.474263          -0.000000
           68              H      17.029310       7.867564      15.335931       0.112571       1.147276 0.83043932E+01  0.80640815E+02                                 1.677300                            1.583773      -0.969113       2.415663                    0.998425       3.255482       8.483921       0.556865       1.132685      -0.745849       0.014084       0.005756      -0.030983       0.034518       0.012544      -0.005693      -0.001288       0.013058       0.023800      -0.018245       0.003502       0.014743              1.712021       1.490057       0.081682      -0.173158       1.446311       0.135057       2.199696           0.000001
           69              H      18.174655       8.885247      16.963783       0.107943       1.246532 0.90229481E+01  0.89554907E+02                                 1.782084                            1.656914      -1.024524       2.386007                    0.997841       3.356729       8.876154       0.540857       1.140992      -0.743659       0.032806       0.012232      -0.012078       0.037037       0.007970      -0.010293      -0.002122       0.017969       0.023597      -0.016086      -0.002303       0.018389              1.845289       2.246740       0.506345      -0.038214       1.692340       0.055833       1.596788           0.000001
           70              H      11.702563       3.100609      13.263356       0.165618       0.981599 0.73906031E+01  0.70425372E+02                                 1.593419                            1.559431      -0.707182       2.560866                    0.999966       3.075355       8.210012       0.520923       1.233910      -0.722600       0.001059       0.000878      -0.015652       0.015712      -0.002026      -0.000727      -0.001038      -0.002549       0.021374      -0.006055      -0.001205       0.007259              1.599350       1.578253      -0.062742      -0.342855       1.378375       0.132903       1.841422           0.000000
           71              H      12.143233       3.282830      14.756952       0.154728       0.926691 0.69480256E+01  0.67186775E+02                                 1.681154                            1.621849      -1.595582       2.126180                    0.992837       3.879195      11.510514       0.446162       1.419681      -0.677008       0.008339       0.004482       0.012875       0.015981      -0.003383       0.003781       0.004150       0.002774       0.005603      -0.007801       0.002536       0.005265              1.722688       2.113739      -0.057415       0.427822       1.455669      -0.064098       1.598657          -0.000000
           72              H      20.742253      19.706733      14.412922       0.155532       1.025679 0.75713154E+01  0.73578901E+02                                 1.706582                            1.624292      -1.136583       2.343463                    0.997987       3.478513       9.804214       0.482321       1.306737      -0.702687      -0.009994      -0.008667       0.005074       0.014168       0.000255      -0.002675       0.002049      -0.015186      -0.001211      -0.008349       0.000062       0.008288              1.756045       2.035122       0.411344      -0.182859       1.870997      -0.199265       1.362017           0.000000
           73              H      27.483312       7.968988      16.082729       0.123520       0.946443 0.69737680E+01  0.67099942E+02                                 1.675578                            1.609094      -1.196341       2.322316                    0.994854       3.640663      10.569570       0.457219       1.392281      -0.684351       0.001849      -0.021594       0.027566       0.035066      -0.005132      -0.002641      -0.005866      -0.010951       0.005665      -0.010371       0.000745       0.009626              1.722138       1.440037       0.007701      -0.126893       1.863831      -0.293609       1.862546          -0.000000
           74              H       9.087326       8.936820      12.491385       0.120536       1.185372 0.93463284E+01  0.94268235E+02                                 1.776168                            1.732624      -1.087880       2.366851                    0.997025       3.413566       9.318188       0.504177       1.204478      -0.728341       0.019030      -0.010133      -0.028110       0.035426      -0.007787      -0.009028       0.002848      -0.006438       0.022584      -0.014067      -0.000363       0.014430              1.769886       1.677247      -0.123645      -0.279276       1.761116      -0.058488       1.871296           0.000000
           75              H      10.143346      11.027197      12.080227       0.111586       1.107921 0.81660913E+01  0.80320865E+02                                 1.746326                            1.654084      -0.973110       2.414041                    0.998078       3.479778       9.648448       0.495632       1.256413      -0.714504       0.027514      -0.016845       0.010225       0.033842      -0.006749      -0.003984      -0.009423       0.013449      -0.011064      -0.016109       0.004738       0.011371              1.791682       1.829792      -0.307856       0.199336       1.968984      -0.398228       1.576270           0.000000
           76              H      26.141454      12.098172      12.046663       0.112056       1.140065 0.85060324E+01  0.83805736E+02                                 1.731135                            1.653344      -0.854647       2.469886                    0.999238       3.328927       8.984725       0.515856       1.205122      -0.728158      -0.033052      -0.001201       0.010180       0.034605      -0.002729      -0.002335      -0.010848       0.014887      -0.017777      -0.016548       0.005639       0.010909              1.747103       2.127461       0.113091      -0.195981       1.551146      -0.197162       1.562703           0.000000
           77              H      26.849104       9.180925      18.029438       0.119636       0.988693 0.68823692E+01  0.65956435E+02                                 1.719228                            1.592746      -1.102264       2.361315                    0.995989       3.641343      10.526422       0.462382       1.382249      -0.686068       0.029676      -0.016449       0.012432       0.036136      -0.008140       0.000327      -0.003768       0.013322       0.024510      -0.015065       0.005348       0.009718              1.797073       2.237376      -0.378223       0.014222       1.573345      -0.052806       1.580497          -0.000000
           78              H      10.593942      12.608733      10.553067       0.106915       1.171285 0.85875972E+01  0.85692273E+02                                 1.818667                            1.698702      -1.188317       2.311659                    0.995000       3.625287      10.185014       0.487127       1.260068      -0.712685       0.035862      -0.000584      -0.012205       0.037886      -0.006492      -0.005618      -0.004471       0.014225      -0.024252      -0.013454      -0.000858       0.014312              1.884834       2.428478       0.211332      -0.367858       1.565622      -0.189981       1.660402          -0.000000
           79              H      26.602967      13.695179      10.469157       0.111114       1.097395 0.77941651E+01  0.76223114E+02                                 1.766447                            1.636765      -1.096578       2.353435                    0.996988       3.606476      10.165202       0.485908       1.288945      -0.705773      -0.027218       0.017744      -0.013333       0.035121      -0.001697       0.000676      -0.006337       0.015236      -0.007928      -0.011110       0.001788       0.009322              1.851891       2.031183      -0.468408       0.306584       1.888198      -0.339324       1.636293          -0.000000
           80              H      26.416375      11.405390      14.379358       0.116247       1.126103 0.84175011E+01  0.83205142E+02                                 1.743419                            1.662457      -1.111754       2.347553                    0.997117       3.494901       9.631533       0.503257       1.231258      -0.720012      -0.015812       0.030986       0.001692       0.034828      -0.008101      -0.006079      -0.002583      -0.016312      -0.008826      -0.013978       0.001011       0.012967              1.780722       1.660492      -0.288031      -0.135193       2.104230      -0.189441       1.577444           0.000000
           81              H      25.307751       9.571152      19.665681       0.114357       1.088345 0.76160984E+01  0.73745707E+02                                 1.729093                            1.596945      -1.114546       2.351454                    0.996540       3.509147       9.709270       0.503760       1.255679      -0.713358       0.010545      -0.011058       0.035261       0.038429      -0.002849       0.001376      -0.003815       0.006572       0.019835      -0.008328       0.000148       0.008180              1.804121       1.523550      -0.135236       0.039654       1.406555      -0.179701       2.482257          -0.000000
           82              H      24.371825      10.814033      15.335931       0.112733       1.144568 0.82796232E+01  0.80331301E+02                                 1.673739                            1.580677      -0.962516       2.418651                    0.998510       3.252312       8.468937       0.557859       1.131637      -0.746105      -0.012376       0.009547      -0.031446       0.035116      -0.011974       0.003503      -0.004001       0.014915       0.023556      -0.018161       0.003968       0.014194              1.708295       1.525030      -0.059575      -0.030289       1.405777      -0.216677       2.194079           0.000001
           83              H      22.917812      11.297089      16.963783       0.108869       1.245198 0.90112396E+01  0.89419811E+02                                 1.781751                            1.656559      -1.029373       2.384442                    0.997802       3.354126       8.871621       0.540501       1.141985      -0.743413      -0.026552       0.022176      -0.012121       0.036656      -0.011859       0.006987      -0.007693       0.005377       0.023559      -0.016224      -0.002120       0.018344              1.844984       2.269139      -0.493205      -0.029159       1.669365      -0.061026       1.596449           0.000001
           84              H      11.313503       8.584412      13.263356       0.166637       0.979030 0.73659827E+01  0.70136215E+02                                 1.591095                            1.557220      -0.710568       2.560063                    0.999968       3.070221       8.194640       0.521068       1.234526      -0.722469      -0.001736       0.000288      -0.014868       0.014972       0.002155       0.000953      -0.000183      -0.002317       0.021496      -0.006092      -0.001149       0.007241              1.596987       1.372153      -0.055090       0.056304       1.580069      -0.362564       1.838740           0.000000
           85              H      10.935360       8.874933      14.756952       0.154352       0.928061 0.69600811E+01  0.67325733E+02                                 1.682004                            1.622598      -1.592372       2.127343                    0.992967       3.881442      11.515301       0.446376       1.418531      -0.677213      -0.008160       0.005256       0.012706       0.015989       0.000534      -0.005446       0.001334      -0.007463       0.005539      -0.007865       0.002588       0.005277              1.723604       1.571235      -0.256575      -0.158592       2.000223       0.402975       1.599353          -0.000000
           86              H      12.262333       8.109951      14.412922       0.154743       1.028153 0.75924708E+01  0.73822670E+02                                 1.707895                            1.625400      -1.130160       2.345599                    0.998031       3.482224       9.811433       0.482760       1.304874      -0.703065       0.012702      -0.004295       0.005021       0.014318       0.006477      -0.000367      -0.003393       0.007996      -0.001147      -0.008416       0.000136       0.008280              1.757464       2.270659      -0.277115       0.264259       1.638972      -0.058736       1.362761           0.000000
           87              H      19.056987      19.816752      16.082729       0.124097       0.944922 0.69608210E+01  0.66951350E+02                                 1.674611                            1.608284      -1.196318       2.322372                    0.994846       3.637901      10.563310       0.456994       1.393466      -0.684133       0.017481       0.012377       0.026857       0.034352       0.007242       0.006717       0.000582      -0.003593       0.005792      -0.010584       0.000830       0.009754              1.721103       1.763451       0.179398       0.317184       1.538558       0.036710       1.861299          -0.000000
           88              H       7.566816       3.401445      12.491385       0.121611       1.178710 0.92804630E+01  0.93440197E+02                                 1.769757                            1.726749      -1.084341       2.369491                    0.997034       3.403631       9.283471       0.504919       1.204815      -0.728277      -0.000993       0.021192      -0.027572       0.034790       0.006802       0.002033      -0.009423      -0.010324       0.022848      -0.014260      -0.000408       0.014668              1.763483       1.627761       0.097600       0.189126       1.798643      -0.210998       1.864045           0.000000
           89              H       5.228486       3.270797      12.080227       0.111049       1.110518 0.81892290E+01  0.80610873E+02                                 1.749595                            1.656836      -0.972200       2.414255                    0.998038       3.483982       9.665975       0.495003       1.257035      -0.714367       0.000904       0.032686       0.010190       0.034250      -0.002369       0.010136       0.001171      -0.018288      -0.011622      -0.016055       0.004670       0.011385              1.795211       1.670501       0.215007       0.245996       2.136050       0.373081       1.579082           0.000000
           90              H      16.151941      16.590077      12.046663       0.111779       1.139503 0.85013242E+01  0.83744036E+02                                 1.730279                            1.652682      -0.848845       2.472342                    0.999322       3.328213       8.980674       0.516078       1.204823      -0.728235       0.017314      -0.027870       0.009560       0.034175      -0.005267       0.010472       0.003060      -0.012020      -0.017803      -0.016381       0.005352       0.011029              1.746200       1.792192      -0.305552       0.268394       1.884379      -0.070904       1.562030           0.000000
           91              H      18.324522      18.661543      18.029438       0.119692       0.987958 0.68776793E+01  0.65909987E+02                                 1.719503                            1.593087      -1.105190       2.360333                    0.995928       3.641709      10.532437       0.461879       1.383785      -0.685776      -0.000214       0.033996       0.012406       0.036190      -0.001778       0.003009       0.002148      -0.020734       0.024838      -0.015094       0.005345       0.009749              1.797312       1.412082      -0.098393       0.038612       2.398971       0.038684       1.580882          -0.000000
           92              H      23.483539       2.870256      10.553067       0.108019       1.166488 0.85465248E+01  0.85187115E+02                                 1.814423                            1.695232      -1.184291       2.313793                    0.995069       3.618052      10.161672       0.487328       1.260957      -0.712502      -0.017283       0.031258      -0.012488       0.037838      -0.002902       0.006714      -0.002577      -0.018117      -0.024544      -0.013480      -0.000751       0.014231              1.880195       1.959409      -0.477005       0.346984       2.024341      -0.222440       1.656837          -0.000000
           93              H      14.538137      16.191255      10.469157       0.110262       1.101191 0.78243428E+01  0.76575703E+02                                 1.768721                            1.638497      -1.093657       2.353781                    0.996989       3.611380      10.175685       0.486394       1.286692      -0.706234      -0.001832      -0.032646      -0.013318       0.035306      -0.005725       0.005116       0.003705      -0.010980      -0.008176      -0.011133       0.001640       0.009494              1.854488       1.519818       0.172878       0.140879       2.405428       0.436483       1.638218          -0.000000
           94              H      16.614445      17.174557      14.379358       0.114984       1.125713 0.84081322E+01  0.83034400E+02                                 1.737823                            1.657421      -1.088747       2.356564                    0.997401       3.492339       9.599164       0.506232       1.225174      -0.721382      -0.018721      -0.029671       0.001776       0.035129       0.011303       0.005386      -0.004114      -0.006070      -0.008686      -0.014288       0.001137       0.013151              1.774839       1.738160       0.334466       0.230347       2.013886      -0.022224       1.572470           0.000000
           95              H      18.757251      17.131579      19.665681       0.114776       1.091092 0.76376956E+01  0.73994870E+02                                 1.730377                            1.597894      -1.112411       2.351843                    0.996621       3.512556       9.716042       0.504315       1.253617      -0.713770       0.004073       0.014876       0.034860       0.038120      -0.001557       0.002860       0.003180      -0.008216       0.020608      -0.008604       0.000124       0.008480              1.805542       1.319330       0.017017       0.136033       1.612273       0.124612       2.485023          -0.000000
           96              H      18.148850      15.699603      15.335931       0.112814       1.145223 0.82848527E+01  0.80392341E+02                                 1.674122                            1.580960      -0.963570       2.418153                    0.998478       3.252912       8.470220       0.557941       1.131327      -0.746178      -0.001887      -0.015505      -0.031349       0.035025      -0.000782       0.001819       0.005087      -0.028233       0.023617      -0.018227       0.003976       0.014251              1.708703       1.384218      -0.021780       0.202879       1.547044       0.082301       2.194848           0.000001
           97              H      18.457517      14.198863      16.963783       0.109003       1.244507 0.90051096E+01  0.89337283E+02                                 1.780361                            1.655413      -1.021645       2.387168                    0.997808       3.353846       8.867696       0.541013       1.141182      -0.743598      -0.006117      -0.033901      -0.012018       0.036485       0.003841       0.003042       0.010028      -0.023200       0.023700      -0.016269      -0.002229       0.018499              1.843464       1.391317      -0.013062       0.067344       2.543766       0.005287       1.595308           0.000001
           98              H       6.758921       5.505575      13.263356       0.166028       0.979882 0.73739981E+01  0.70227351E+02                                 1.591546                            1.557683      -0.708138       2.560874                    0.999973       3.072255       8.199303       0.521215       1.233918      -0.722602       0.000548      -0.001217      -0.015321       0.015379      -0.000149      -0.000400       0.000998       0.004715       0.021848      -0.006076      -0.001300       0.007377              1.597437       1.480917       0.117638       0.285967       1.472243       0.229976       1.839152           0.000000
           99              H       6.696393       5.032833      14.756952       0.154715       0.927636 0.69566325E+01  0.67286752E+02                                 1.681698                            1.622358      -1.603312       2.123064                    0.992910       3.881274      11.515839       0.446324       1.418815      -0.677152      -0.000281      -0.009505       0.012774       0.015924       0.002909       0.001490      -0.005241       0.004590       0.005386      -0.007672       0.002536       0.005136              1.723260       1.670548       0.313868      -0.269588       1.900097      -0.338599       1.599136          -0.000000
          100              H      26.545400       6.564516      14.412922       0.155120       1.025227 0.75658385E+01  0.73499454E+02                                 1.704887                            1.622775      -1.129510       2.346613                    0.997998       3.476334       9.790701       0.483046       1.305241      -0.703012      -0.002356       0.013107       0.004749       0.014138      -0.006601       0.002842       0.001469       0.006824      -0.000875      -0.008245       0.000311       0.007935              1.754242       1.554270      -0.134449      -0.081004       2.347670       0.257517       1.360784           0.000000
          101              H      26.690306      16.325341      11.887234       0.125066       0.940692 0.69214110E+01  0.66475862E+02                                 1.669667                            1.603811      -1.119985       2.357953                    0.995762       3.627508      10.524465       0.457608       1.393616      -0.684135       0.019162      -0.009072      -0.026861       0.034219      -0.002038      -0.003931       0.005329       0.014602       0.005599      -0.010532       0.000714       0.009819              1.715867       1.744778      -0.186184      -0.189394       1.547496       0.254968       1.855326          -0.000000
          102              H      26.579145      18.068468      15.478578       0.120719       1.178416 0.92727793E+01  0.93305004E+02                                 1.765733                            1.722961      -1.067812       2.375317                    0.997222       3.405255       9.272520       0.507036       1.200528      -0.729227       0.017789       0.011277       0.028048       0.035076       0.001073       0.007244       0.006504       0.016969       0.022892      -0.014299      -0.000482       0.014781              1.759415       1.835995       0.025261       0.088066       1.582597       0.268289       1.859654           0.000000
          103              H      25.296835      20.028197      15.889736       0.111121       1.110745 0.81919781E+01  0.80655175E+02                                 1.750871                            1.657929      -0.978335       2.412078                    0.998015       3.484856       9.673536       0.494411       1.258271      -0.714099       0.028662       0.015555      -0.010162       0.034158       0.009023      -0.006011       0.008347       0.004848      -0.011437      -0.016066       0.004807       0.011259              1.796566       2.207764       0.094335      -0.446641       1.601773       0.026472       1.580161           0.000000
          104              H      22.443397      17.227847      15.923300       0.110829       1.142653 0.85293118E+01  0.84078138E+02                                 1.732369                            1.654517      -0.849133       2.471709                    0.999289       3.333192       8.993509       0.516271       1.203537      -0.728522      -0.016312      -0.029119      -0.009813       0.034789       0.007760      -0.007962       0.007503      -0.003443      -0.017702      -0.016379       0.005400       0.010979              1.748341       1.598434       0.193146      -0.072904       2.082812       0.268534       1.563775           0.000000
          105              H      25.323634      16.382071       9.940525       0.120555       0.986841 0.68679944E+01  0.65795163E+02                                 1.718239                            1.591968      -1.182713       2.325848                    0.995036       3.639670      10.525392       0.462032       1.383789      -0.685763       0.028947       0.017101      -0.012925       0.036020       0.009697      -0.003320       0.001638       0.007347       0.024876      -0.014969       0.005302       0.009667              1.795977       2.065441       0.475994      -0.052782       1.742710       0.014092       1.579781          -0.000000
          106              H      14.227482       4.018587      17.416896       0.108901       1.162559 0.85129588E+01  0.84784515E+02                                 1.811960                            1.693186      -1.188582       2.313135                    0.995084       3.612320      10.147526       0.486979       1.262874      -0.712102       0.018082       0.030497       0.012504       0.037595       0.009293      -0.001209       0.007063       0.004518      -0.024092      -0.013471      -0.000685       0.014157              1.877526       1.593092       0.265895       0.019008       2.384698       0.410690       1.654788          -0.000000
          107              H      21.291104      18.426032      17.500806       0.109294       1.102267 0.78348187E+01  0.76710313E+02                                 1.770655                            1.640224      -1.098730       2.351953                    0.997022       3.614413      10.189151       0.485817       1.287683      -0.706039      -0.029175      -0.015079       0.013668       0.035572       0.007313      -0.005649       0.002576      -0.004670      -0.008319      -0.010891       0.001664       0.009227              1.856565       2.336476       0.297432      -0.449149       1.593220      -0.096325       1.639999          -0.000000
          108              H      23.180826      17.119547      13.590605       0.115068       1.126952 0.84236619E+01  0.83267602E+02                                 1.743123                            1.662159      -1.107060       2.349613                    0.997194       3.495928       9.629289       0.503797       1.229916      -0.720327      -0.035289       0.001334      -0.001908       0.035366      -0.003059       0.000856       0.006711       0.022236      -0.008891      -0.014143       0.001130       0.013013              1.780391       2.242569      -0.048106      -0.096414       1.521629       0.211673       1.576975           0.000000
          109              H      24.215012      15.242334       8.304282       0.115583       1.084033 0.75800691E+01  0.73310284E+02                                 1.724667                            1.593294      -1.107930       2.354964                    0.996723       3.501232       9.681830       0.504271       1.255885      -0.713325       0.015351       0.004033      -0.034772       0.038223       0.004277      -0.003770       0.001044       0.001307       0.019851      -0.008365       0.000389       0.007976              1.799253       1.549242       0.117804      -0.174600       1.374252       0.055284       2.474264          -0.000000
          110              H      22.670681      15.053236      12.634032       0.112571       1.147276 0.83043926E+01  0.80640805E+02                                 1.677300                            1.583772      -0.969113       2.415663                    0.998425       3.255482       8.483920       0.556865       1.132684      -0.745849      -0.014084      -0.005756       0.030983       0.034518       0.012544      -0.005693      -0.001288       0.013058       0.023800      -0.018245       0.003502       0.014743              1.712021       1.490057       0.081682      -0.173158       1.446311       0.135057       2.199696           0.000001
          111              H      21.525336      14.035553      11.006180       0.107943       1.246532 0.90229474E+01  0.89554896E+02                                 1.782084                            1.656914      -1.024524       2.386007                    0.997841       3.356729       8.876153       0.540857       1.140992      -0.743659      -0.032806      -0.012232       0.012078       0.037037       0.007970      -0.010293      -0.002122       0.017969       0.023597      -0.016086      -0.002303       0.018389              1.845289       2.246740       0.506345      -0.038214       1.692339       0.055833       1.596788           0.000001
          112              H      27.997428      19.820191      14.706607       0.165618       0.981599 0.73906028E+01  0.70425367E+02                                 1.593419                            1.559430      -0.707182       2.560866                    0.999966       3.075355       8.210011       0.520923       1.233910      -0.722600      -0.001059      -0.000878       0.015652       0.015712      -0.002026      -0.000727      -0.001038      -0.002549       0.021374      -0.006055      -0.001205       0.007259              1.599350       1.578252      -0.062742      -0.342854       1.378375       0.132903       1.841422           0.000000
          113              H      27.556758      19.637970      13.213011       0.154728       0.926691 0.69480266E+01  0.67186785E+02                                 1.681154                            1.621849      -1.595582       2.126180                    0.992837       3.879195      11.510513       0.446162       1.419681      -0.677008      -0.008339      -0.004482      -0.012875       0.015981      -0.003383       0.003781       0.004150       0.002774       0.005603      -0.007801       0.002536       0.005265              1.722688       2.113739      -0.057415       0.427822       1.455669      -0.064098       1.598656          -0.000000
          114              H      18.957738       3.214067      13.557041       0.155532       1.025679 0.75713159E+01  0.73578905E+02                                 1.706582                            1.624292      -1.136583       2.343463                    0.997987       3.478513       9.804213       0.482321       1.306736      -0.702687       0.009994       0.008667      -0.005074       0.014168       0.000255      -0.002675       0.002049      -0.015186      -0.001211      -0.008349       0.000062       0.008288              1.756045       2.035122       0.411344      -0.182859       1.870997      -0.199265       1.362017           0.000000
          115              H      12.216679      14.951812      11.887234       0.123520       0.946443 0.69737680E+01  0.67099942E+02                                 1.675578                            1.609094      -1.196341       2.322316                    0.994854       3.640663      10.569570       0.457219       1.392281      -0.684351      -0.001849       0.021594      -0.027566       0.035066      -0.005132      -0.002641      -0.005866      -0.010951       0.005665      -0.010371       0.000745       0.009626              1.722138       1.440037       0.007701      -0.126893       1.863831      -0.293609       1.862546          -0.000000
          116              H      30.612665      13.983980      15.478578       0.120536       1.185372 0.93463262E+01  0.94268202E+02                                 1.776167                            1.732623      -1.087880       2.366851                    0.997025       3.413566       9.318186       0.504177       1.204477      -0.728341      -0.019030       0.010133       0.028110       0.035426      -0.007787      -0.009028       0.002848      -0.006438       0.022584      -0.014067      -0.000363       0.014430              1.769886       1.677246      -0.123644      -0.279276       1.761115      -0.058488       1.871295           0.000000
          117              H      29.556645      11.893603      15.889736       0.111586       1.107921 0.81660916E+01  0.80320866E+02                                 1.746326                            1.654084      -0.973110       2.414041                    0.998078       3.479778       9.648447       0.495632       1.256413      -0.714504      -0.027514       0.016845      -0.010225       0.033842      -0.006749      -0.003984      -0.009423       0.013449      -0.011064      -0.016109       0.004738       0.011371              1.791682       1.829792      -0.307856       0.199336       1.968984      -0.398228       1.576270           0.000000
          118              H      13.558537      10.822628      15.923300       0.112056       1.140065 0.85060322E+01  0.83805730E+02                                 1.731135                            1.653344      -0.854647       2.469886                    0.999238       3.328927       8.984724       0.515856       1.205121      -0.728158       0.033052       0.001201      -0.010180       0.034605      -0.002729      -0.002335      -0.010848       0.014887      -0.017777      -0.016548       0.005639       0.010909              1.747103       2.127461       0.113091      -0.195981       1.551146      -0.197162       1.562702           0.000000
          119              H      12.850887      13.739875       9.940525       0.119636       0.988693 0.68823645E+01  0.65956384E+02                                 1.719227                            1.592746      -1.102264       2.361315                    0.995989       3.641342      10.526421       0.462381       1.382250      -0.686068      -0.029676       0.016449      -0.012432       0.036136      -0.008140       0.000327      -0.003768       0.013322       0.024510      -0.015065       0.005348       0.009718              1.797073       2.237376      -0.378223       0.014222       1.573345      -0.052806       1.580497          -0.000000
          120              H      29.106049      10.312067      17.416896       0.106915       1.171285 0.85875986E+01  0.85692289E+02                                 1.818667                            1.698702      -1.188317       2.311659                    0.995000       3.625287      10.185014       0.487127       1.260068      -0.712685      -0.035862       0.000584       0.012205       0.037886      -0.006492      -0.005618      -0.004471       0.014225      -0.024252      -0.013454      -0.000858       0.014312              1.884834       2.428478       0.211332      -0.367858       1.565622      -0.189981       1.660402          -0.000000
          121              H      13.097024       9.225621      17.500806       0.111114       1.097395 0.77941650E+01  0.76223114E+02                                 1.766447                            1.636765      -1.096578       2.353435                    0.996988       3.606476      10.165202       0.485908       1.288945      -0.705773       0.027218      -0.017744       0.013333       0.035121      -0.001697       0.000676      -0.006337       0.015236      -0.007928      -0.011110       0.001788       0.009322              1.851891       2.031183      -0.468408       0.306584       1.888198      -0.339324       1.636293          -0.000000
          122              H      13.283616      11.515410      13.590605       0.116247       1.126103 0.84175011E+01  0.83205142E+02                                 1.743419                            1.662457      -1.111754       2.347553                    0.997117       3.494901       9.631533       0.503257       1.231258      -0.720012       0.015812      -0.030986      -0.001692       0.034828      -0.008101      -0.006079      -0.002583      -0.016312      -0.008826      -0.013978       0.001011       0.012967              1.780722       1.660492      -0.288031      -0.135193       2.104230      -0.189441       1.577444           0.000000
          123              H      14.392240      13.349648       8.304282       0.114357       1.088344 0.76160972E+01  0.73745693E+02                                 1.729093                            1.596945      -1.114546       2.351454                    0.996540       3.509147       9.709270       0.503760       1.255679      -0.713358      -0.010545       0.011058      -0.035261       0.038429      -0.002849       0.001376      -0.003815       0.006572       0.019835      -0.008328       0.000148       0.008180              1.804121       1.523550      -0.135236       0.039654       1.406555      -0.179701       2.482257          -0.000000
          124              H      15.328166      12.106767      12.634032       0.112733       1.144568 0.82796226E+01  0.80331291E+02                                 1.673739                            1.580677      -0.962516       2.418651                    0.998510       3.252312       8.468936       0.557860       1.131637      -0.746105       0.012376      -0.009547       0.031446       0.035116      -0.011974       0.003503      -0.004001       0.014915       0.023556      -0.018161       0.003968       0.014194              1.708295       1.525029      -0.059575      -0.030289       1.405777      -0.216677       2.194079           0.000001
          125              H      16.782179      11.623711      11.006180       0.108869       1.245198 0.90112410E+01  0.89419824E+02                                 1.781751                            1.656558      -1.029373       2.384442                    0.997802       3.354127       8.871622       0.540501       1.141984      -0.743413       0.026552      -0.022176       0.012121       0.036656      -0.011859       0.006987      -0.007693       0.005377       0.023559      -0.016224      -0.002120       0.018344              1.844983       2.269138      -0.493205      -0.029159       1.669364      -0.061026       1.596448           0.000001
          126              H      28.386488      14.336388      14.706607       0.166637       0.979030 0.73659830E+01  0.70136220E+02                                 1.591095                            1.557220      -0.710568       2.560063                    0.999968       3.070221       8.194641       0.521068       1.234526      -0.722469       0.001736      -0.000288       0.014868       0.014972       0.002155       0.000953      -0.000183      -0.002317       0.021496      -0.006092      -0.001149       0.007241              1.596988       1.372153      -0.055090       0.056304       1.580069      -0.362564       1.838741           0.000000
          127              H      28.764631      14.045867      13.213011       0.154352       0.928061 0.69600801E+01  0.67325723E+02                                 1.682004                            1.622598      -1.592372       2.127343                    0.992967       3.881442      11.515302       0.446376       1.418531      -0.677213       0.008160      -0.005256      -0.012706       0.015989       0.000534      -0.005446       0.001334      -0.007463       0.005539      -0.007865       0.002588       0.005277              1.723604       1.571235      -0.256575      -0.158592       2.000223       0.402975       1.599353          -0.000000
          128              H      27.437658      14.810849      13.557041       0.154743       1.028153 0.75924708E+01  0.73822670E+02                                 1.707895                            1.625400      -1.130160       2.345599                    0.998031       3.482224       9.811433       0.482760       1.304874      -0.703065      -0.012702       0.004295      -0.005021       0.014318       0.006477      -0.000367      -0.003393       0.007996      -0.001147      -0.008416       0.000136       0.008280              1.757464       2.270659      -0.277115       0.264259       1.638972      -0.058736       1.362761           0.000000
          129              H      20.643004       3.104048      11.887234       0.124097       0.944922 0.69608210E+01  0.66951350E+02                                 1.674611                            1.608284      -1.196318       2.322372                    0.994846       3.637901      10.563310       0.456994       1.393466      -0.684133      -0.017481      -0.012377      -0.026857       0.034352       0.007242       0.006717       0.000582      -0.003593       0.005792      -0.010584       0.000830       0.009754              1.721103       1.763451       0.179398       0.317184       1.538558       0.036710       1.861299          -0.000000
          130              H      32.133175      19.519355      15.478578       0.121611       1.178710 0.92804630E+01  0.93440197E+02                                 1.769757                            1.726749      -1.084342       2.369491                    0.997034       3.403631       9.283471       0.504919       1.204815      -0.728277       0.000993      -0.021192       0.027572       0.034790       0.006802       0.002033      -0.009423      -0.010324       0.022848      -0.014260      -0.000408       0.014668              1.763483       1.627761       0.097600       0.189126       1.798643      -0.210998       1.864045           0.000000
          131              H      34.471505      19.650003      15.889736       0.111049       1.110518 0.81892290E+01  0.80610873E+02                                 1.749595                            1.656836      -0.972200       2.414255                    0.998038       3.483982       9.665975       0.495003       1.257035      -0.714367      -0.000904      -0.032686      -0.010190       0.034250      -0.002369       0.010136       0.001171      -0.018288      -0.011622      -0.016055       0.004670       0.011385              1.795211       1.670501       0.215007       0.245996       2.136050       0.373081       1.579082           0.000000
          132              H      23.548050       6.330723      15.923300       0.111779       1.139503 0.85013242E+01  0.83744036E+02                                 1.730279                            1.652682      -0.848845       2.472342                    0.999322       3.328213       8.980674       0.516078       1.204823      -0.728235      -0.017314       0.027870      -0.009560       0.034175      -0.005267       0.010472       0.003060      -0.012020      -0.017803      -0.016381       0.005352       0.011029              1.746200       1.792192      -0.305552       0.268394       1.884379      -0.070904       1.562030           0.000000
          133              H      21.375469       4.259257       9.940525       0.119692       0.987958 0.68776793E+01  0.65909987E+02                                 1.719503                            1.593087      -1.105190       2.360333                    0.995928       3.641709      10.532437       0.461879       1.383785      -0.685776       0.000214      -0.033996      -0.012406       0.036190      -0.001778       0.003009       0.002148      -0.020734       0.024838      -0.015094       0.005345       0.009749              1.797312       1.412082      -0.098393       0.038612       2.398971       0.038684       1.580882          -0.000000
          134              H      16.216452      20.050544      17.416896       0.108019       1.166488 0.85465244E+01  0.85187113E+02                                 1.814423                            1.695233      -1.184291       2.313793                    0.995069       3.618052      10.161673       0.487328       1.260957      -0.712502       0.017283      -0.031258       0.012488       0.037838      -0.002902       0.006714      -0.002577      -0.018117      -0.024544      -0.013480      -0.000751       0.014231              1.880196       1.959409      -0.477005       0.346984       2.024341      -0.222440       1.656837          -0.000000
          135              H      25.161854       6.729545      17.500806       0.110262       1.101190 0.78243380E+01  0.76575652E+02                                 1.768721                            1.638497      -1.093657       2.353781                    0.996989       3.611379      10.175685       0.486394       1.286694      -0.706233       0.001832       0.032646       0.013318       0.035306      -0.005725       0.005116       0.003705      -0.010980      -0.008176      -0.011133       0.001640       0.009494              1.854488       1.519819       0.172878       0.140879       2.405428       0.436483       1.638219          -0.000000
          136              H      23.085546       5.746243      13.590605       0.114984       1.125713 0.84081322E+01  0.83034400E+02                                 1.737823                            1.657421      -1.088747       2.356564                    0.997401       3.492339       9.599164       0.506232       1.225174      -0.721382       0.018721       0.029671      -0.001776       0.035129       0.011303       0.005386      -0.004114      -0.006070      -0.008686      -0.014288       0.001137       0.013151              1.774839       1.738160       0.334466       0.230347       2.013886      -0.022224       1.572470           0.000000
          137              H      20.942740       5.789221       8.304282       0.114776       1.091092 0.76376956E+01  0.73994870E+02                                 1.730377                            1.597894      -1.112411       2.351843                    0.996621       3.512556       9.716042       0.504315       1.253617      -0.713770      -0.004073      -0.014876      -0.034860       0.038120      -0.001557       0.002860       0.003180      -0.008216       0.020608      -0.008604       0.000124       0.008480              1.805542       1.319330       0.017017       0.136033       1.612273       0.124612       2.485023          -0.000000
          138              H      21.551141       7.221197      12.634032       0.112814       1.145223 0.82848527E+01  0.80392341E+02                                 1.674122                            1.580960      -0.963570       2.418153                    0.998478       3.252912       8.470220       0.557941       1.131327      -0.746178       0.001887       0.015505       0.031349       0.035025      -0.000782       0.001819       0.005087      -0.028233       0.023617      -0.018227       0.003976       0.014251              1.708703       1.384218      -0.021780       0.202879       1.547044       0.082301       2.194848           0.000001
          139              H      21.242474       8.721937      11.006180       0.109003       1.244507 0.90051077E+01  0.89337258E+02                                 1.780360                            1.655413      -1.021645       2.387168                    0.997808       3.353846       8.867695       0.541013       1.141182      -0.743598       0.006117       0.033901       0.012018       0.036485       0.003841       0.003042       0.010028      -0.023200       0.023700      -0.016269      -0.002229       0.018499              1.843463       1.391316      -0.013062       0.067344       2.543765       0.005287       1.595308           0.000001
          140              H      32.941070      17.415225      14.706607       0.166028       0.979882 0.73739981E+01  0.70227351E+02                                 1.591546                            1.557683      -0.708138       2.560874                    0.999973       3.072255       8.199303       0.521215       1.233918      -0.722602      -0.000548       0.001217       0.015321       0.015379      -0.000149      -0.000400       0.000998       0.004715       0.021848      -0.006076      -0.001300       0.007377              1.597437       1.480917       0.117638       0.285967       1.472243       0.229976       1.839152           0.000000
          141              H      33.003598      17.887967      13.213011       0.154715       0.927636 0.69566325E+01  0.67286752E+02                                 1.681698                            1.622358      -1.603312       2.123064                    0.992910       3.881274      11.515839       0.446324       1.418815      -0.677152       0.000281       0.009505      -0.012774       0.015924       0.002909       0.001490      -0.005241       0.004590       0.005386      -0.007672       0.002536       0.005136              1.723260       1.670548       0.313868      -0.269588       1.900097      -0.338599       1.599136          -0.000000
          142              H      13.154591      16.356284      13.557041       0.155120       1.025227 0.75658385E+01  0.73499454E+02                                 1.704887                            1.622775      -1.129510       2.346613                    0.997998       3.476334       9.790701       0.483046       1.305241      -0.703012       0.002356      -0.013107      -0.004749       0.014138      -0.006601       0.002842       0.001469       0.006824      -0.000875      -0.008245       0.000311       0.007935              1.754242       1.554270      -0.134449      -0.081004       2.347670       0.257517       1.360784           0.000000
          143              H      19.056984      14.564448      25.872216       0.123520       0.946443 0.69737688E+01  0.67099953E+02                                 1.675579                            1.609095      -1.196341       2.322315                    0.994854       3.640663      10.569571       0.457219       1.392281      -0.684351       0.017777      -0.012399      -0.027566       0.035066      -0.007308      -0.006400       0.000646      -0.003414       0.005665      -0.010371       0.000745       0.009626              1.722138       1.764551      -0.179658      -0.317719       1.539317       0.036912       1.862546          -0.000000
          144              H       7.566820       8.058955       1.493596       0.120536       1.185372 0.93463258E+01  0.94268208E+02                                 1.776168                            1.732624      -1.087880       2.366851                    0.997025       3.413566       9.318190       0.504177       1.204479      -0.728340      -0.000740      -0.021547       0.028110       0.035426      -0.006681      -0.002048      -0.009243      -0.010268       0.022584      -0.014067      -0.000363       0.014430              1.769886       1.633069      -0.098139      -0.190290       1.805294      -0.212616       1.871296           0.000000
          145              H       5.228489       8.189603       1.904754       0.111586       1.107922 0.81660989E+01  0.80320951E+02                                 1.746326                            1.654085      -0.973110       2.414041                    0.998078       3.479779       9.648449       0.495633       1.256412      -0.714504       0.000832      -0.032250      -0.010225       0.033842       0.002449      -0.010153       0.001261      -0.018414      -0.011064      -0.016109       0.004738       0.011372              1.791682       1.667575      -0.214200      -0.245207       2.131201       0.371744       1.576270           0.000000
          146              H      26.076944      12.060927       1.938318       0.112056       1.140065 0.85060314E+01  0.83805720E+02                                 1.731135                            1.653344      -0.854647       2.469887                    0.999238       3.328927       8.984724       0.515856       1.205121      -0.728158       0.017567       0.028023      -0.010180       0.034605       0.005082      -0.010562       0.003402      -0.012171      -0.017777      -0.016548       0.005639       0.010909              1.747103       1.793165       0.306097      -0.268738       1.885442      -0.071144       1.562703           0.000000
          147              H      18.324520      15.719657      23.925506       0.119635       0.988693 0.68823688E+01  0.65956432E+02                                 1.719228                            1.592746      -1.102264       2.361314                    0.995989       3.641344      10.526426       0.462382       1.382249      -0.686068      -0.000593      -0.033925      -0.012432       0.036136       0.001698      -0.003100       0.002167      -0.020760       0.024510      -0.015065       0.005348       0.009718              1.797073       1.411802       0.098423      -0.038620       2.398919       0.038720       1.580498          -0.000000
          148              H      23.483541       8.590144       3.431914       0.106915       1.171284 0.85875942E+01  0.85692239E+02                                 1.818667                            1.698702      -1.188317       2.311659                    0.995000       3.625287      10.185015       0.487127       1.260069      -0.712685      -0.017425      -0.031349       0.012205       0.037886       0.002914      -0.006681      -0.002629      -0.018357      -0.024252      -0.013454      -0.000858       0.014312              1.884834       1.964355       0.479293      -0.348458       2.029745      -0.223584       1.660402          -0.000000
          149              H      24.463139      12.459749       3.515824       0.111114       1.097395 0.77941638E+01  0.76223099E+02                                 1.766447                            1.636765      -1.096578       2.353435                    0.996988       3.606476      10.165202       0.485908       1.288945      -0.705773      -0.001758       0.032444       0.013333       0.035121       0.005749      -0.005149       0.003754      -0.010557      -0.007928      -0.011110       0.001788       0.009322              1.851891       1.518291      -0.172290      -0.140571       2.401090       0.435171       1.636292          -0.000000
          150              H      16.614441      17.206643      27.575587       0.116247       1.126103 0.84174976E+01  0.83205097E+02                                 1.743418                            1.662457      -1.111755       2.347553                    0.997117       3.494901       9.631532       0.503257       1.231258      -0.720012      -0.018928       0.029186      -0.001692       0.034828      -0.011114      -0.005277      -0.003973      -0.005876      -0.008826      -0.013978       0.001011       0.012967              1.780721       1.743854      -0.336160      -0.231658       2.020867      -0.022359       1.577444           0.000000
          151              H      18.757250      17.249621      22.289264       0.114357       1.088348 0.76161290E+01  0.73746113E+02                                 1.729100                            1.596951      -1.114552       2.351451                    0.996540       3.509156       9.709317       0.503757       1.255683      -0.713357       0.004304      -0.014661      -0.035261       0.038429       0.001422      -0.002616       0.003099      -0.008220       0.019835      -0.008329       0.000149       0.008180              1.804128       1.318690      -0.016958      -0.135799       1.611426       0.124192       2.482269          -0.000000
          152              H      18.148846      18.681597      26.619014       0.112733       1.144568 0.82796287E+01  0.80331366E+02                                 1.673740                            1.580678      -0.962516       2.418651                    0.998510       3.252312       8.468937       0.557859       1.131637      -0.746105      -0.002080       0.015491       0.031446       0.035116       0.000471      -0.001714       0.005034      -0.028198       0.023556      -0.018161       0.003968       0.014194              1.708296       1.383997       0.021850      -0.202793       1.546811       0.082107       2.194080           0.000001
          153              H      18.457514      20.182337      24.991162       0.108869       1.245198 0.90112376E+01  0.89419786E+02                                 1.781751                            1.656558      -1.029374       2.384441                    0.997802       3.354127       8.871623       0.540501       1.141985      -0.743413      -0.005929       0.034083       0.012121       0.036656      -0.003601      -0.003168       0.009898      -0.023229       0.023559      -0.016224      -0.002120       0.018344              1.844984       1.392180       0.013108      -0.067430       2.546323       0.005261       1.596448           0.000001
          154              H       6.758925       5.954825       0.721625       0.166637       0.979029 0.73659779E+01  0.70136164E+02                                 1.591095                            1.557219      -0.710568       2.560063                    0.999968       3.070221       8.194642       0.521067       1.234527      -0.722469       0.000619       0.001648       0.014868       0.014972       0.000074       0.000318       0.000917       0.004891       0.021496      -0.006092      -0.001149       0.007241              1.596988       1.480381      -0.117575      -0.285837       1.471842       0.230043       1.838740           0.000000
          155              H      16.621389      12.157763      27.197992       0.154352       0.928062 0.69600834E+01  0.67325762E+02                                 1.682004                            1.622598      -1.592372       2.127343                    0.992967       3.881442      11.515302       0.446376       1.418531      -0.677213      -0.000472       0.009695      -0.012706       0.015989      -0.002965      -0.001568      -0.005383       0.004656       0.005539      -0.007865       0.002588       0.005277              1.723604       1.670775      -0.314044       0.269691       1.900682      -0.338833       1.599354          -0.000000
          156              H      16.620396      10.626080      27.542023       0.154743       1.028153 0.75924689E+01  0.73822650E+02                                 1.707895                            1.625400      -1.130160       2.345599                    0.998031       3.482224       9.811434       0.482760       1.304874      -0.703065      -0.002631      -0.013148      -0.005021       0.014318       0.006701      -0.003122       0.001379       0.007221      -0.001147      -0.008416       0.000136       0.008280              1.757464       1.556905       0.134971       0.081263       2.352726       0.258224       1.362761           0.000000
          157              H      22.934682      10.595137      25.872216       0.124097       0.944922 0.69608202E+01  0.66951344E+02                                 1.674612                            1.608284      -1.196318       2.322372                    0.994846       3.637901      10.563312       0.456994       1.393466      -0.684133      -0.019459      -0.008950      -0.026857       0.034352       0.002065       0.003862       0.005526       0.014341       0.005792      -0.010584       0.000830       0.009754              1.721103       1.750145       0.187081       0.190384       1.551865       0.256335       1.861299          -0.000000
          158              H      13.120850       6.608068       1.493596       0.121611       1.178710 0.92804578E+01  0.93440134E+02                                 1.769757                            1.726749      -1.084341       2.369491                    0.997034       3.403631       9.283471       0.504919       1.204815      -0.728277      -0.017857       0.011456       0.027572       0.034790      -0.001069      -0.007144       0.006472       0.016943       0.022848      -0.014260      -0.000408       0.014668              1.763483       1.840446      -0.025194      -0.088166       1.585958       0.269287       1.864044           0.000000
          159              H      14.403159       8.567797       1.904754       0.111049       1.110517 0.81892262E+01  0.80610839E+02                                 1.749595                            1.656836      -0.972200       2.414255                    0.998038       3.483982       9.665975       0.495003       1.257035      -0.714367      -0.028759       0.015560      -0.010190       0.034250      -0.009104       0.006082       0.008192       0.005040      -0.011622      -0.016055       0.004670       0.011385              1.795211       2.205863      -0.094085       0.446095       1.600687       0.026498       1.579082           0.000000
          160              H      17.256597       5.767447       1.938318       0.111779       1.139504 0.85013309E+01  0.83744118E+02                                 1.730280                            1.652683      -0.848845       2.472342                    0.999322       3.328213       8.980675       0.516078       1.204823      -0.728235       0.015479      -0.028930      -0.009560       0.034175      -0.007838       0.007887       0.007539      -0.003113      -0.017803      -0.016381       0.005352       0.011029              1.746201       1.596717      -0.192694       0.072793       2.079855       0.267888       1.562031           0.000000
          161              H      24.301355      10.651867      23.925506       0.119692       0.987959 0.68776863E+01  0.65910068E+02                                 1.719503                            1.593088      -1.105190       2.360333                    0.995928       3.641709      10.532437       0.461879       1.383785      -0.685776      -0.029335       0.017183      -0.012406       0.036190      -0.009867       0.003365       0.001532       0.007288       0.024838      -0.015094       0.005345       0.009749              1.797312       2.067038      -0.476532       0.052808       1.744016       0.014096       1.580883          -0.000000
          162              H      15.547511       9.748791       3.431914       0.108019       1.166488 0.85465229E+01  0.85187094E+02                                 1.814423                            1.695232      -1.184291       2.313793                    0.995069       3.618052      10.161673       0.487328       1.260957      -0.712502      -0.018428       0.030596       0.012488       0.037838      -0.009296       0.001125       0.007103       0.004031      -0.024544      -0.013480      -0.000751       0.014231              1.880196       1.595010      -0.266619      -0.019147       2.388740       0.411717       1.656837          -0.000000
          163              H      18.408889       6.965632       3.515824       0.110262       1.101192 0.78243503E+01  0.76575798E+02                                 1.768722                            1.638498      -1.093658       2.353781                    0.996989       3.611382      10.175693       0.486394       1.286693      -0.706234       0.029188      -0.014736       0.013318       0.035306      -0.007617       0.005766       0.002578      -0.004427      -0.008176      -0.011133       0.001639       0.009494              1.854489       2.333745      -0.297042       0.448444       1.591505      -0.096237       1.638219          -0.000000
          164              H      26.444161      11.389343      27.575587       0.114984       1.125714 0.84081395E+01  0.83034481E+02                                 1.737823                            1.657421      -1.088747       2.356564                    0.997401       3.492340       9.599164       0.506233       1.225173      -0.721382       0.035057       0.001377      -0.001776       0.035129       0.003023      -0.000870       0.006722       0.022612      -0.008686      -0.014288       0.001137       0.013151              1.774838       2.234610       0.047839       0.095928       1.517436       0.210598       1.572470           0.000000
          165              H      25.409978       9.512130      22.289264       0.114776       1.091092 0.76376967E+01  0.73994880E+02                                 1.730377                            1.597894      -1.112411       2.351844                    0.996621       3.512556       9.716040       0.504315       1.253616      -0.713770      -0.014920       0.003911      -0.034860       0.038120      -0.004336       0.004184       0.000887       0.001412       0.020608      -0.008604       0.000124       0.008480              1.805542       1.553775      -0.118340       0.175934       1.377828       0.055502       2.485022          -0.000000
          166              H      26.954306       9.323032      26.619014       0.112814       1.145225 0.82848683E+01  0.80392529E+02                                 1.674124                            1.580961      -0.963570       2.418153                    0.998478       3.252913       8.470224       0.557941       1.131327      -0.746178       0.014371      -0.006118       0.031349       0.035025      -0.012616       0.005315      -0.000968       0.012763       0.023617      -0.018227       0.003976       0.014251              1.708705       1.487477      -0.081395       0.172715       1.443788       0.134548       2.194851           0.000001
          167              H      28.099652       8.305349      24.991162       0.109003       1.244508 0.90051185E+01  0.89337391E+02                                 1.780362                            1.655414      -1.021645       2.387168                    0.997808       3.353846       8.867696       0.541012       1.141182      -0.743598       0.032418      -0.011653       0.012018       0.036485      -0.008126       0.010206      -0.002379       0.018252       0.023700      -0.016269      -0.002229       0.018499              1.843465       2.244343      -0.505557       0.038251       1.690742       0.055678       1.595308           0.000001
          168              H      11.702567       8.359791       0.721625       0.166028       0.979882 0.73739929E+01  0.70227291E+02                                 1.591546                            1.557682      -0.708138       2.560874                    0.999973       3.072255       8.199303       0.521215       1.233918      -0.722602       0.000780      -0.001083       0.015321       0.015379       0.001967       0.000664      -0.000846      -0.002616       0.021848      -0.006077      -0.001300       0.007377              1.597437       1.576289       0.062575       0.342148       1.376870       0.132668       1.839151           0.000000
          169              H      22.068229      13.907766      27.197992       0.154715       0.927636 0.69566367E+01  0.67286800E+02                                 1.681698                            1.622358      -1.603312       2.123064                    0.992910       3.881274      11.515838       0.446324       1.418814      -0.677152       0.008372      -0.004510      -0.012774       0.015924       0.003442      -0.003794       0.003910       0.002744       0.005386      -0.007672       0.002536       0.005136              1.723261       2.114527       0.057536      -0.428030       1.456118      -0.064171       1.599137          -0.000000
          170              H      20.742249      14.674467      27.542023       0.155120       1.025225 0.75658241E+01  0.73499284E+02                                 1.704886                            1.622774      -1.129510       2.346613                    0.997998       3.476331       9.790693       0.483045       1.305243      -0.703012      -0.010173       0.008594      -0.004749       0.014138      -0.000346       0.002694       0.001727      -0.014846      -0.000875      -0.008245       0.000311       0.007935              1.754241       2.032884      -0.410776       0.182515       1.869055      -0.198910       1.360784           0.000000
          171              H      17.558309       9.221608      25.872216       0.125066       0.940692 0.69214100E+01  0.66475849E+02                                 1.669667                            1.603811      -1.119985       2.357953                    0.995762       3.627508      10.524465       0.457608       1.393616      -0.684135       0.001725       0.021130      -0.026861       0.034219       0.005304       0.002649      -0.006069      -0.010830       0.005599      -0.010532       0.000714       0.009819              1.715867       1.435576      -0.007666       0.126111       1.856698      -0.291504       1.855326          -0.000000
          172              H       9.087330       2.523580       1.493596       0.120719       1.178416 0.92727760E+01  0.93304959E+02                                 1.765733                            1.722960      -1.067812       2.375317                    0.997222       3.405256       9.272521       0.507037       1.200527      -0.729227       0.018660       0.009767       0.028048       0.035076       0.007884       0.009254       0.003021      -0.006627       0.022892      -0.014299      -0.000482       0.014781              1.759415       1.667823       0.122355       0.276378       1.750768      -0.057877       1.859654           0.000000
          173              H      10.143349       0.433203       1.904754       0.111121       1.110746 0.81919783E+01  0.80655175E+02                                 1.750871                            1.657929      -0.978334       2.412079                    0.998015       3.484856       9.673535       0.494412       1.258271      -0.714099       0.027802       0.017044      -0.010162       0.034158       0.006611       0.004223      -0.009379       0.013204      -0.011437      -0.016066       0.004807       0.011259              1.796566       1.834967       0.309570      -0.200396       1.974570      -0.400039       1.580161           0.000000
          174              H      16.216457      16.552832       1.938318       0.110829       1.142653 0.85293119E+01  0.84078139E+02                                 1.732369                            1.654517      -0.849133       2.471708                    0.999289       3.333192       8.993509       0.516271       1.203537      -0.728522      -0.033374       0.000433      -0.009813       0.034789       0.002389       0.002517      -0.010647       0.015163      -0.017702      -0.016379       0.005400       0.010979              1.748340       2.128986      -0.113169       0.196106       1.552259      -0.197403       1.563775           0.000000
          175              H      16.924102       8.009671      23.925506       0.120555       0.986841 0.68679932E+01  0.65795150E+02                                 1.718239                            1.591968      -1.182713       2.325848                    0.995036       3.639670      10.525392       0.462032       1.383789      -0.685763       0.029283       0.016518      -0.012925       0.036020       0.008030      -0.000241      -0.003694       0.013123       0.024876      -0.014969       0.005302       0.009667              1.795977       2.235615       0.377743      -0.014188       1.572536      -0.052757       1.579781          -0.000000
          176              H      20.518944      16.042271       3.431914       0.108901       1.162560 0.85129626E+01  0.84784564E+02                                 1.811960                            1.693186      -1.188582       2.313135                    0.995084       3.612320      10.147527       0.486979       1.262874      -0.712102       0.035452       0.000411       0.012504       0.037595       0.006603       0.005512      -0.004579       0.013837      -0.024092      -0.013471      -0.000685       0.014157              1.877527       2.417070      -0.209828       0.365172       1.560722      -0.188883       1.654789          -0.000000
          177              H      16.677969      14.955825       3.515824       0.109294       1.102266 0.78348130E+01  0.76710245E+02                                 1.770654                            1.640224      -1.098730       2.351953                    0.997022       3.614413      10.189151       0.485817       1.287683      -0.706039      -0.027646      -0.017726       0.013668       0.035572       0.001634      -0.000594      -0.006181       0.015002      -0.008319      -0.010891       0.001664       0.009227              1.856565       2.036617       0.470555      -0.307994       1.893078      -0.340812       1.639998          -0.000000
          178              H      16.491371       5.785206      27.575587       0.115068       1.126952 0.84236649E+01  0.83267639E+02                                 1.743123                            1.662159      -1.107060       2.349612                    0.997194       3.495928       9.629289       0.503797       1.229916      -0.720327      -0.016489      -0.031228      -0.001908       0.035366       0.008099       0.006240      -0.002614      -0.016416      -0.008891      -0.014143       0.001130       0.013013              1.780391       1.660203       0.288123       0.135107       2.103995      -0.189334       1.576975           0.000000
          179              H      15.382750       7.619444      22.289264       0.115583       1.084033 0.75800693E+01  0.73310285E+02                                 1.724667                            1.593294      -1.107930       2.354964                    0.996723       3.501232       9.681830       0.504271       1.255885      -0.713325       0.011168       0.011278      -0.034772       0.038223       0.002705      -0.000981      -0.003787       0.006755       0.019851      -0.008365       0.000389       0.007976              1.799253       1.520021       0.134675      -0.039423       1.403473      -0.178851       2.474263          -0.000000
          180              H      14.446821       6.376563      26.619014       0.112571       1.147277 0.83044001E+01  0.80640899E+02                                 1.677301                            1.583773      -0.969114       2.415663                    0.998425       3.255482       8.483922       0.556865       1.132685      -0.745849      -0.012027      -0.009319       0.030983       0.034518       0.011927      -0.003961      -0.004286       0.015199       0.023800      -0.018245       0.003502       0.014743              1.712022       1.527987       0.059783       0.030384       1.408383      -0.217488       2.199697           0.000001
          181              H      12.992809       5.893507      24.991162       0.107943       1.246532 0.90229472E+01  0.89554899E+02                                 1.782085                            1.656914      -1.024524       2.386007                    0.997841       3.356729       8.876155       0.540857       1.140993      -0.743659      -0.026996      -0.022295       0.012078       0.037037       0.011766      -0.006985      -0.007853       0.004819       0.023597      -0.016086      -0.002303       0.018389              1.845290       2.269448       0.493235       0.029246       1.669633      -0.061011       1.596788           0.000001
          182              H      11.313507       2.875988       0.721625       0.165618       0.981599 0.73905980E+01  0.70425314E+02                                 1.593419                            1.559430      -0.707182       2.560866                    0.999966       3.075355       8.210012       0.520923       1.233910      -0.722600      -0.001290      -0.000478       0.015652       0.015712      -0.002117      -0.001262      -0.000110      -0.002235       0.021374      -0.006055      -0.001205       0.007259              1.599350       1.374008       0.055179      -0.056331       1.582620      -0.363372       1.841421           0.000000
          183              H      20.860356       8.315663      27.197992       0.154728       0.926691 0.69480303E+01  0.67186829E+02                                 1.681154                            1.621850      -1.595582       2.126180                    0.992837       3.879195      11.510513       0.446162       1.419681      -0.677008      -0.008051      -0.004981      -0.012875       0.015981      -0.000491       0.005485       0.001199      -0.007247       0.005603      -0.007801       0.002536       0.005265              1.722689       1.570464       0.256245       0.158400       1.998944       0.402554       1.598657          -0.000000
          184              H      22.187329       9.080645      27.542023       0.155532       1.025679 0.75713184E+01  0.73578935E+02                                 1.706583                            1.624292      -1.136583       2.343463                    0.997987       3.478513       9.804213       0.482321       1.306736      -0.702687       0.012502       0.004322      -0.005074       0.014168      -0.006448       0.000437      -0.003342       0.008035      -0.001211      -0.008349       0.000062       0.008288              1.756045       2.268263       0.276740      -0.263998       1.637857      -0.058728       1.362017           0.000000
          185              C      21.157122       8.091617       1.369409      -0.203322      36.124998 0.47296591E+03  0.11406055E+05                                 9.631037                            7.341110      -0.010782       1.968585                    0.998294      30.557237      90.257211       0.594396       0.427292      -1.052735       0.008767      -0.002034      -0.006175       0.010914       0.006855      -0.001545       0.028110       0.050085       0.012084      -0.044300       0.019510       0.024790             11.724837       8.999483      -3.715164      -1.264010      15.672945      -4.182314      10.502083          -0.000000
          186              C      32.043846      14.301431      27.215613      -0.208368      37.613103 0.45675896E+03  0.10917043E+05                                 9.907212                            7.191167      -0.011229       1.961614                    0.998939      30.731077      90.296032       0.603594       0.424564      -1.054669       0.003029       0.000988       0.007226       0.007897       0.025349       0.018483      -0.019166      -0.001804       0.020166      -0.042977       0.020498       0.022478             13.173176      15.028034      -7.570060      -6.074375      13.730558       2.756821      10.760937           0.000000
          187              C      21.262327       8.940833       0.282776       0.128512      37.911632 0.41335730E+03  0.95784889E+04                                10.025968                            6.901095      -0.255775       1.938499                    0.998933      26.208613      74.353007       0.611777       0.432058      -1.056387      -0.010584       0.015556      -0.000339       0.018818       0.006118       0.004423       0.002332       0.003318      -0.073939      -0.025222       0.006006       0.019217             13.788684      13.812752      -7.622213      -3.282256      17.897346      -0.704542       9.655954          -0.000000
          188              C      13.924767      12.847106      26.220442       0.085941      39.675139 0.40819170E+03  0.94042011E+04                                10.277864                            6.785651      -0.104046       1.981612                    0.999289      26.293121      73.737597       0.628490       0.423010      -1.064802       0.005791       0.001856      -0.001984       0.006397      -0.018641      -0.004575      -0.011191       0.007588       0.027910      -0.027351       0.010227       0.017125             14.930933      18.125600      -3.609681     -10.894769      11.527032       4.238891      15.140168          -0.000000
          189              C      15.932595      12.339984      24.345056      -0.041731      36.930305 0.42947743E+03  0.99840085E+04                                 9.579513                            6.851353       0.083961       2.035282                    0.999381      27.043416      75.265453       0.642833       0.409868      -1.077229      -0.033090       0.009393       0.032573       0.047373      -0.001165       0.004601      -0.002761      -0.015184      -0.002219      -0.009613       0.000459       0.009154             12.369402      13.993081      -1.109143      -7.888539      10.717819       2.426185      12.397307          -0.000000
          190              C      32.761424      13.127313      27.254212       0.088301      41.277489 0.40941556E+03  0.94463416E+04                                10.516938                            6.782454      -0.118691       1.969395                    0.999167      26.562179      74.724877       0.630037       0.421348      -1.065074      -0.000958       0.003825       0.010310       0.011038       0.002984      -0.014354       0.007662      -0.017700      -0.001530      -0.021121       0.006364       0.014757             15.421505      18.121010      -5.796504     -10.380245      11.899995       1.974498      16.243510           0.000000
          191              C      21.779420       6.872803       1.415560       0.085569      40.028738 0.40339485E+03  0.92797702E+04                                10.261548                            6.739691      -0.104789       1.977136                    0.999337      26.453463      74.485250       0.630548       0.422261      -1.063724       0.003117       0.008290      -0.005084       0.010212       0.003395       0.001945       0.001322      -0.023513       0.031883      -0.017658       0.006355       0.011303             14.108907      10.021832      -0.832691      -5.144801      16.008379      -6.550376      16.296509          -0.000000
          192              C      17.061067      12.090720      23.414495       0.621216      23.648004 0.24078054E+03  0.49192123E+04                                 7.522482                            5.454091       0.103445       2.090968                    0.999008      21.726898      59.634892       0.647109       0.463292      -1.028646       0.052140      -0.012711      -0.038191       0.065868       0.001774       0.087622      -0.011113       0.018703       0.100011      -0.078266      -0.025140       0.103406              9.316508       9.765784      -0.223984      -5.085930       9.384091       1.032453       8.799648          -0.000000
          193              C      21.511444       5.923882       2.505549       0.091508      38.862685 0.40786798E+03  0.93826015E+04                                10.069645                            6.763389      -0.036383       2.002210                    0.999197      26.143595      72.950780       0.633085       0.420572      -1.067737      -0.001745      -0.004165      -0.000476       0.004541      -0.012148      -0.009658      -0.012966       0.004419      -0.032445      -0.025147       0.007348       0.017799             13.837614       6.401999       2.309857      -3.519682      17.133852      -7.654735      17.976991           0.000000
          194              C      14.740602      13.864790      25.745512      -0.144192      33.521291 0.41725616E+03  0.97566603E+04                                 9.159010                            6.885198       0.041239       1.991043                    0.999303      29.492215      85.906002       0.614818       0.426051      -1.053017       0.015151      -0.011783      -0.010215       0.021742      -0.006207       0.014125       0.002786      -0.033826      -0.012954      -0.025596       0.005416       0.020179             11.360725      14.053380      -0.752438      -7.293087       9.088704       1.618819      10.940090          -0.000000
          195              C      14.146094      11.562968      25.723695      -0.150791      34.133435 0.42372563E+03  0.99186751E+04                                 9.203110                            6.890294       0.154554       2.022305                    0.999623      29.494807      85.187762       0.622752       0.420167      -1.059607       0.026782       0.000965      -0.012861       0.029726       0.019675      -0.000692      -0.013742      -0.019890      -0.007736      -0.023247      -0.004960       0.028207             11.424252      12.303398      -2.420192      -6.357062      10.920949       3.686621      11.048408           0.000000
          196              C      21.323861       6.300356       3.819578      -0.140358      36.914837 0.43339348E+03  0.10220390E+05                                 9.785504                            7.030607       0.026063       1.991813                    0.998661      29.388713      85.688959       0.607276       0.427695      -1.053053      -0.008169      -0.023669       0.019776       0.031907      -0.002994       0.008110       0.011397      -0.012114      -0.047449      -0.022717       0.004887       0.017830             12.542313       6.014477       1.564669      -2.609956      14.928678      -5.451192      16.683785          -0.000000
          197              C      15.694395      13.622403      24.844320      -0.089915      33.454876 0.41188490E+03  0.96143833E+04                                 9.190024                            6.884466      -0.089867       1.948403                    0.999600      29.308859      85.718469       0.608085       0.431515      -1.048088      -0.018264      -0.017058       0.009782       0.026837       0.008180       0.016853      -0.020168      -0.023019      -0.011134      -0.032341       0.005397       0.026943             11.261703      12.418130      -1.063267      -6.488453      10.384558       2.312600      10.982421          -0.000000
          198              C      15.121722      11.320581      24.788939      -0.089454      32.986651 0.41895747E+03  0.98119764E+04                                 9.108674                            6.949689      -0.052790       1.962115                    0.999523      29.232022      85.373620       0.604961       0.432307      -1.048591      -0.010168       0.022025       0.016753       0.029482      -0.003392       0.021201       0.002071      -0.018512      -0.002076      -0.026822       0.009982       0.016841             10.952164      11.818232      -0.600719      -5.739085      10.617273       2.184976      10.420987          -0.000000
          199              C      22.637932       6.530710       0.372560      -0.221829      38.742222 0.48837638E+03  0.11845314E+05                                10.022251                            7.411428       0.030918       1.966465                    0.999741      31.236742      91.838931       0.598734       0.421775      -1.058583      -0.001831       0.017425       0.003315       0.017832      -0.017743       0.012295       0.007222      -0.016232      -0.092859      -0.037097       0.002105       0.034992             12.498630      11.791695      -1.027883      -7.418074       9.928178      -2.058313      15.776016           0.000000
          200              C      21.064818       5.380658       4.805519      -0.078245      36.237463 0.41000642E+03  0.95262205E+04                                 9.649520                            6.828238       0.033671       1.991993                    0.999596      28.761167      82.968171       0.618185       0.426440      -1.054876       0.008637       0.009880      -0.028953       0.031788      -0.010134       0.004433       0.022290       0.029410       0.010856      -0.033479       0.014595       0.018884             12.483632       5.433137       1.471714      -1.844237      17.177135      -5.659013      14.840625          -0.000000
          201              C      20.979464       4.022600       4.515191      -0.060593      43.662236 0.42915842E+03  0.99544550E+04                                10.661284                            6.799169       0.044449       2.018248                    0.999297      27.093213      74.821167       0.653704       0.403948      -1.083357       0.017008       0.029126      -0.043464       0.055016      -0.004775       0.002154       0.002761      -0.021059       0.009463      -0.013577       0.002895       0.010682             15.632657       6.165537       2.473791      -3.042705      21.002481      -9.770195      19.729954          -0.000000
          202              C      21.442962       4.533162       2.229486      -0.155230      35.803806 0.41558940E+03  0.96564827E+04                                 9.403370                            6.771157       0.120419       2.006766                    0.999736      29.343734      83.736755       0.637175       0.413707      -1.066441      -0.001348      -0.001076       0.020595       0.020667      -0.007430      -0.005723       0.024426      -0.001141       0.053136      -0.023852      -0.010288       0.034141             11.804742       5.608774       1.728348      -2.236172      16.110672      -5.582653      13.694780           0.000001
          203              C      21.227589       3.644407       3.191932      -0.094402      34.787756 0.39723069E+03  0.91528666E+04                                 9.294210                            6.671444      -0.052962       1.953174                    0.999663      29.046016      83.329758       0.632650       0.420173      -1.059223       0.010531       0.028961       0.011479       0.032885      -0.011647       0.009250       0.028145      -0.015645      -0.037114      -0.036061       0.003400       0.032661             11.683225       5.445961       1.355376      -2.456736      14.226069      -5.459807      15.377646           0.000002
          204              C      22.738175      11.435190       0.172854      -0.524589      28.744241 0.46711798E+03  0.11250878E+05                                 8.093149                            7.078047      -0.194688       1.886570                    0.998038      33.549383      99.634337       0.632288       0.402190      -1.066810      -0.073973       0.009404       0.000465       0.074570       0.005921      -0.010907      -0.004940       0.051759       0.010235      -0.028711      -0.001093       0.029804              8.895600      11.476661      -1.449634      -0.049492       9.304341       0.352798       5.905797           0.000000
          205              C      20.746226       3.041017       5.552317       0.657264      25.357615 0.21853202E+03  0.43708662E+04                                 8.012355                            5.238265      -0.065713       2.048451                    0.999537      21.139136      57.975062       0.650373       0.470859      -1.021414       0.000104      -0.055409       0.039754       0.068195      -0.025138       0.008327       0.023231       0.151687      -0.186721      -0.080755      -0.030386       0.111141             11.189671       4.626061       1.728818      -1.588928      14.114422      -5.987575      14.828530           0.000000
          206              C      21.256372      11.450661       0.239143       0.116821      36.522615 0.40948763E+03  0.94510590E+04                                 9.680428                            6.807318       0.025297       2.011803                    0.999521      26.500956      74.632744       0.625351       0.424368      -1.062877       0.085737      -0.004097       0.001481       0.085848       0.004241       0.001410       0.001063       0.059954      -0.039274      -0.023816      -0.013049       0.036865             12.606450      15.137315      -1.232751      -0.139224      18.098458       0.059844       4.583577          -0.000001
          207              C      20.524900      10.255914       0.239982      -0.088978      45.459102 0.47324682E+03  0.11275939E+05                                10.964959                            7.181043      -0.033246       1.980271                    0.999045      28.311735      79.870268       0.629104       0.408619      -1.077645       0.027747      -0.039772       0.000496       0.048497      -0.013145      -0.010778      -0.000360      -0.016484       0.008024      -0.020885       0.004508       0.016378             15.331011      20.055358      -3.592107      -0.168701      20.626698      -0.012999       5.310977          -0.000000
          208              C      16.278985      12.012794       1.369409      -0.204446      36.164237 0.47360504E+03  0.11426066E+05                                 9.641027                            7.348596      -0.016299       1.966713                    0.998233      30.576098      90.350234       0.593748       0.427586      -1.052485      -0.007334      -0.007490      -0.006456       0.012311       0.017763       0.027183      -0.011584      -0.039567       0.014221      -0.046110       0.021553       0.024558             11.737742      17.239747      -1.034637      -2.996593       7.459042       3.190358      10.514438          -0.000000
          209              C      26.138471      16.670297      27.215613      -0.210120      37.733068 0.45842183E+03  0.10967350E+05                                 9.931909                            7.207502      -0.014484       1.959849                    0.998958      30.777101      90.491104       0.602468       0.424948      -1.054373      -0.001371      -0.003301       0.007916       0.008685      -0.013067      -0.026620      -0.008387      -0.040874       0.018890      -0.043153       0.020889       0.022264             13.210712      20.674695       4.365338       5.448878       8.169763       3.893121      10.787679           0.000000
          210              C      16.961825      11.497076       0.282776       0.130260      37.843551 0.41248967E+03  0.95530728E+04                                10.013037                            6.892888      -0.246720       1.941450                    0.998954      26.180253      74.244519       0.612288       0.431937      -1.056492       0.019128       0.003135      -0.000034       0.019384      -0.001901       0.000647      -0.004197      -0.013801      -0.073956      -0.025057       0.005169       0.019888             13.769463      23.441475       2.038564       1.029060       8.222672       3.190423       9.644241          -0.000000
          211              C      24.013529      15.898439      26.220442       0.086036      39.641299 0.40778564E+03  0.93923142E+04                                10.272413                            6.782253      -0.102341       1.982271                    0.999263      26.278196      73.680824       0.628663       0.423007      -1.064826      -0.001375      -0.004365      -0.001296       0.004756       0.012708      -0.007455       0.010003       0.027482       0.028887      -0.027462       0.010592       0.016871             14.922647      16.295157       4.658226       9.112519      13.342605       7.310165      15.130180           0.000000
          212              C      22.570435      14.413171      24.345056      -0.041004      36.889189 0.42890999E+03  0.99667673E+04                                 9.570229                            6.845074       0.086909       2.036338                    0.999326      27.024239      75.178199       0.643423       0.409658      -1.077448       0.024531       0.023324       0.030679       0.045684      -0.005921      -0.003944      -0.001571       0.010137      -0.002807      -0.008640      -0.000521       0.009161             12.356840      12.483984       1.970623       6.038172      12.201864       5.612725      12.384671          -0.000001
          213              C      24.762866      16.635915      27.254212       0.086673      41.274356 0.40943192E+03  0.94462922E+04                                10.513705                            6.780616      -0.112638       1.971382                    0.999162      26.564769      74.717014       0.630432       0.421103      -1.065288       0.004485      -0.000885       0.009176       0.010251      -0.009453       0.012571       0.008053       0.004528      -0.003941      -0.020112       0.006144       0.013968             15.416960      18.468681       5.592148       6.901353      11.542695       7.999818      16.239503           0.000000
          214              C      14.912312      12.083275       1.415560       0.085684      40.012096 0.40327861E+03  0.92759759E+04                                10.256437                            6.737176      -0.101844       1.978231                    0.999303      26.448633      74.455303       0.630913       0.422067      -1.063897       0.006478      -0.006775      -0.004144       0.010249      -0.010963       0.000912      -0.001263       0.003382       0.032074      -0.016443       0.005320       0.011123             14.100712      15.221925      -2.175487      -3.100564      10.791815       7.726315      16.288395          -0.000000
          215              C      21.790330      13.560517      23.414495       0.617868      23.709678 0.24150545E+03  0.49377953E+04                                 7.534569                            5.461827       0.102308       2.090108                    0.999045      21.764933      59.764626       0.646725       0.463212      -1.028677      -0.037758      -0.039115      -0.038161       0.066423       0.007438      -0.053761      -0.070794      -0.013459       0.102912      -0.078571      -0.025946       0.104517              9.332627       9.690405       0.279105       3.444939       9.491597       3.896358       8.815880          -0.000000
          216              C      14.224509      12.789809       2.505549       0.090456      38.884181 0.40815814E+03  0.93906133E+04                                10.071332                            6.764446      -0.038657       2.001526                    0.999201      26.155328      72.980275       0.633247       0.420404      -1.067882      -0.003449       0.002669      -0.000539       0.004394       0.007751      -0.005497       0.014556       0.018867      -0.033299      -0.024595       0.006832       0.017763             13.839753      12.454451      -5.803726      -4.870967      11.086763       6.875693      17.978046           0.000000
          217              C      24.486952      14.683063      25.745512      -0.142076      33.470492 0.41644091E+03  0.97327567E+04                                 9.148629                            6.877239       0.042472       1.991671                    0.999289      29.466988      85.808853       0.615343       0.425899      -1.053119      -0.017841      -0.006627      -0.009766       0.021391      -0.011895      -0.004219      -0.012551       0.026611      -0.011236      -0.024437       0.004701       0.019735             11.347017      10.972539       2.520054       5.042868      12.142914       5.496222      10.925598          -0.000000
          218              C      22.790769      16.348833      25.723695      -0.152236      34.187113 0.42453686E+03  0.99429772E+04                                 9.215777                            6.899445       0.151546       2.021060                    0.999634      29.519461      85.297437       0.621958       0.420479      -1.059351      -0.012332      -0.022115      -0.010680       0.027481      -0.019535      -0.011258       0.007894      -0.024590      -0.008625      -0.023709      -0.005651       0.029360             11.441270      13.385600       1.812969       6.383557       9.873411       3.666568      11.064799           0.000000
          219              C      14.644336      12.764023       3.819578      -0.141391      36.966894 0.43417946E+03  0.10243785E+05                                 9.795010                            7.037384       0.027301       1.991769                    0.998619      29.414903      85.791712       0.606919       0.427745      -1.053000      -0.015772       0.018902       0.018583       0.030844      -0.004265       0.006903      -0.013507       0.010147      -0.045876      -0.023035       0.004343       0.018692             12.554927      11.356163      -4.646999      -3.420867       9.607182       4.991575      16.701434          -0.000000
          220              C      23.800142      13.978248      24.844320      -0.092032      33.544820 0.41327033E+03  0.96549841E+04                                 9.207515                            6.897280      -0.090224       1.947779                    0.999597      29.353242      85.889665       0.607346       0.431671      -1.047976      -0.007008       0.024530       0.010601       0.027626      -0.013321      -0.026629      -0.005736      -0.000482      -0.011283      -0.032884       0.005528       0.027355             11.284930      11.841588       1.420853       5.264065      11.005301       4.472000      11.007900          -0.000000
          221              C      22.093042      15.625108      24.788939      -0.086373      32.874128 0.41713653E+03  0.97580713E+04                                 9.086819                            6.933346      -0.053014       1.962796                    0.999546      29.167690      85.118796       0.605873       0.432154      -1.048751       0.025355      -0.002008       0.017582       0.030920      -0.006165      -0.007959      -0.018980       0.015018      -0.004377      -0.026129       0.010325       0.015804             10.924746      11.412347       0.814141       4.748559      10.969119       3.864290      10.392771          -0.000000
          222              C      14.186795      11.510828       0.372560      -0.219304      38.681858 0.48749495E+03  0.11818805E+05                                10.016645                            7.408866       0.032066       1.967039                    0.999747      31.199223      91.714002       0.598326       0.422245      -1.058269       0.014841      -0.007496       0.003116       0.016916       0.002192      -0.000497      -0.013562       0.040051      -0.097355      -0.037855       0.001460       0.036395             12.490343      11.273973       1.319798       1.924828      10.429986       7.448542      15.767070           0.000000
          223              C      13.977376      13.448209       4.805519      -0.076539      36.120704 0.40844856E+03  0.94805760E+04                                 9.628248                            6.814471       0.034595       1.992993                    0.999634      28.707839      82.761081       0.618943       0.426342      -1.054984       0.003234      -0.012671      -0.030655       0.033328       0.018260       0.015800      -0.014087       0.001557       0.010225      -0.032428       0.014735       0.017692             12.453363      12.933420      -5.804110      -3.964257       9.619608       4.412579      14.807061          -0.000000
          224              C      12.843941      14.201157       4.515191      -0.061040      43.730133 0.42992285E+03  0.99770184E+04                                10.673016                            6.805919       0.042385       2.017099                    0.999338      27.118617      74.919143       0.653253       0.404031      -1.083258       0.016391      -0.027627      -0.044183       0.054627      -0.007689       0.001381      -0.003058       0.018186       0.010484      -0.013988       0.003061       0.010926             15.651165      15.168876      -7.671608      -6.950257      12.031331       7.530402      19.753287          -0.000000
          225              C      13.054352      13.544476       2.229486      -0.154314      35.766161 0.41506307E+03  0.96410764E+04                                 9.396621                            6.766630       0.122103       2.007496                    0.999756      29.325322      83.666978       0.637430       0.413678      -1.066473      -0.000178       0.001302       0.021140       0.021181       0.003086       0.023557      -0.007384       0.014113       0.052237      -0.023542      -0.010150       0.033691             11.795405      11.979167      -5.406137      -3.711730       9.722340       4.722393      13.684709           0.000001
          226              C      12.392354      14.175371       3.191932      -0.095572      34.805200 0.39748162E+03  0.91601611E+04                                 9.297755                            6.674122      -0.056033       1.952410                    0.999634      29.055047      83.364531       0.632437       0.420245      -1.059170       0.019409      -0.023283       0.011519       0.032427      -0.001006       0.019518      -0.022942       0.027886      -0.039102      -0.036968       0.004160       0.032808             11.687753      10.860770      -4.480885      -3.502420       8.818035       4.860091      15.384456           0.000002
          227              C      18.384077       8.971776       0.172854      -0.525133      28.771554 0.46772953E+03  0.11269224E+05                                 8.098658                            7.083209      -0.195419       1.886098                    0.998021      33.567993      99.703609       0.631990       0.402251      -1.066777       0.044354       0.059199      -0.000150       0.073972       0.019808       0.003762       0.011942      -0.036690       0.008813      -0.028529      -0.002519       0.031048              8.901881      11.111985       1.670026       0.330531       9.684428      -0.132719       5.909230           0.000000
          228              C      12.110483      14.893938       5.552317       0.658209      25.323267 0.21821239E+03  0.43628841E+04                                 8.005978                            5.234855      -0.063610       2.049509                    0.999498      21.121339      57.916031       0.650505       0.470935      -1.021371      -0.048219       0.026555       0.041632       0.069018       0.078321       0.015623      -0.018092      -0.032625      -0.185840      -0.079951      -0.031127       0.111078             11.179199      10.235005      -4.967064      -4.384742       8.487344       4.364211      14.815249           0.000000
          229              C      19.138377      10.247319       0.239143       0.116569      36.494790 0.40911750E+03  0.94401651E+04                                 9.674544                            6.803386       0.028225       2.013054                    0.999517      26.489633      74.585973       0.625664       0.424261      -1.062969      -0.046240      -0.073128       0.001686       0.086537       0.025072      -0.000519      -0.000727      -0.038431      -0.039541      -0.025000      -0.013194       0.038194             12.598398      18.416184      -0.665758       0.121814      14.797746       0.091163       4.581264          -0.000001
          230              C      18.469432      11.478166       0.239982      -0.089169      45.509592 0.47383459E+03  0.11293475E+05                                10.972477                            7.185277      -0.032132       1.980301                    0.999021      28.329877      79.934575       0.628947       0.408594      -1.077659      -0.047553      -0.005066       0.000425       0.047824      -0.000515       0.005806       0.011076       0.026355       0.008977      -0.020294       0.004842       0.015451             15.342795      23.615453       1.546459       0.073433      17.098529       0.153167       5.314404          -0.000000
          231              C      22.113892      14.276796       1.369409      -0.205722      36.199290 0.47422536E+03  0.11444236E+05                                 9.645733                            7.352570      -0.014064       1.967270                    0.998243      30.590160      90.390521       0.593717       0.427489      -1.052595      -0.003074       0.010210      -0.007053       0.012784      -0.026110      -0.024099      -0.015776      -0.014104       0.012269      -0.045688       0.019996       0.025692             11.743588      10.807139       4.756763       4.263475      13.906773       1.003676      10.516851          -0.000000
          232              C      31.142656      20.600069      27.215613      -0.208364      37.676925 0.45763327E+03  0.10943937E+05                                 9.925457                            7.203960      -0.018268       1.959298                    0.998932      30.744776      90.381722       0.602274       0.425262      -1.054163      -0.001370       0.003355       0.007033       0.007912      -0.010969       0.007441       0.026287       0.044047       0.015869      -0.042759       0.020166       0.022593             13.200544       7.510772       3.229676       0.645988      21.312115      -6.659302      10.778744           0.000000
          233              C      21.325847      13.943299       0.282776       0.131013      37.834515 0.41234186E+03  0.95499059E+04                                10.017140                            6.895621      -0.255987       1.938726                    0.998979      26.175605      74.260573       0.611567       0.432435      -1.056065      -0.008538      -0.017417      -0.000687       0.019409      -0.005297      -0.003689       0.001188       0.008048      -0.073545      -0.024861       0.005616       0.019245             13.775977      10.266871       5.575929       2.247955      21.416356      -2.486080       9.644704          -0.000000
          234              C      21.611679       5.635648      26.220442       0.085682      39.663779 0.40808998E+03  0.94007214E+04                                10.273945                            6.783383      -0.099296       1.983016                    0.999279      26.289294      73.708312       0.628829       0.422832      -1.064976      -0.003698       0.003894      -0.000559       0.005399       0.004554       0.012871       0.001735      -0.034898       0.027677      -0.027022       0.010337       0.016685             14.923594      10.048876      -1.050977       1.775281      19.590384     -11.546841      15.131523          -0.000000
          235              C      21.046947       7.628039      24.345056      -0.039369      36.803638 0.42775668E+03  0.99330770E+04                                 9.555910                            6.836095       0.088183       2.037321                    0.999376      26.986143      75.041218       0.643826       0.409686      -1.077452       0.008213      -0.032752       0.032094       0.046585       0.007915      -0.000022       0.004003       0.006981      -0.002778      -0.009542      -0.000048       0.009589             12.336061      10.551735      -0.861408       1.838798      14.093959      -8.018622      12.362489          -0.000000
          236              C      31.800684      21.808568      27.254212       0.084688      41.334168 0.41015352E+03  0.94668582E+04                                10.521279                            6.785189      -0.115248       1.970269                    0.999181      26.592033      74.802740       0.630432       0.420929      -1.065426      -0.003873      -0.002427       0.008546       0.009691       0.006007       0.000527      -0.015525       0.015306      -0.000577      -0.020732       0.006677       0.014055             15.427971       8.437164       0.201879       3.480933      21.594486      -9.984839      16.252263           0.000000
          237              C      22.858267      15.425129       1.415560       0.086077      40.029314 0.40343977E+03  0.92813580E+04                                10.262527                            6.740812      -0.108181       1.976206                    0.999274      26.454526      74.498232       0.630371       0.422354      -1.063631      -0.009099      -0.002471      -0.004717       0.010543       0.007274      -0.000793       0.000688       0.016557       0.032035      -0.016391       0.005632       0.010759             14.109538      13.791913       3.007394       8.247531      12.237564      -1.179244      16.299137          -0.000000
          238              C      20.698580       8.729957      23.414495       0.614975      23.754876 0.24205710E+03  0.49514635E+04                                 7.540634                            5.465850       0.104835       2.090529                    0.999023      21.791480      59.834812       0.646936       0.462838      -1.028975      -0.017042       0.049766      -0.037195       0.064425      -0.010693      -0.033141       0.082781      -0.007242       0.104305      -0.078266      -0.027132       0.105397              9.340588       9.306951      -0.054285       1.653921       9.891164      -4.936920       8.823649          -0.000000
          239              C      23.814044      15.667516       2.505549       0.092623      38.810544 0.40726042E+03  0.93652877E+04                                10.062343                            6.759397      -0.038916       2.001794                    0.999238      26.121808      72.880899       0.633114       0.420702      -1.067637       0.005054       0.001180       0.000957       0.005277       0.004591       0.015906      -0.002727      -0.022535      -0.030751      -0.024861       0.007560       0.017301             13.825571      16.436631       3.489616       8.379130       7.079595       0.778426      17.960488           0.000000
          240              C      20.322422       5.833340      25.745512      -0.142933      33.466168 0.41638166E+03  0.97309209E+04                                 9.146556                            6.875714       0.045056       1.992435                    0.999278      29.468344      85.807798       0.615557       0.425770      -1.053210       0.002671       0.017812      -0.009951       0.020578       0.017151      -0.009838       0.010439       0.007067      -0.012647      -0.025179       0.005501       0.019678             11.343505       9.666537      -1.764661       2.236903      13.441986      -7.112081      10.921993          -0.000000
          241              C      22.613112       6.469392      25.723695      -0.149909      34.127737 0.42361902E+03  0.99162684E+04                                 9.206058                            6.892547       0.154168       2.022288                    0.999634      29.488369      85.189543       0.622183       0.420548      -1.059291      -0.012589       0.020927      -0.011421       0.026961      -0.001799       0.013444       0.006270       0.045042      -0.009798      -0.023710      -0.005947       0.029656             11.427926       9.173434       0.613513      -0.015801      14.058918      -7.351207      11.051427           0.000000
          242              C      23.581799      15.316827       3.819578      -0.143270      36.993842 0.43453476E+03  0.10254153E+05                                 9.798445                            7.039421       0.020668       1.989753                    0.998652      29.430346      85.842024       0.606946       0.427642      -1.053074       0.024487       0.004232       0.019431       0.031545       0.005310      -0.013414       0.001867       0.000355      -0.047779      -0.022417       0.006207       0.016209             12.559466      14.074463       3.082146       6.036231       6.896976       0.467041      16.706959          -0.000000
          243              C      20.055440       6.780543      24.844320      -0.093012      33.601369 0.41416145E+03  0.96809709E+04                                 9.217537                            6.904685      -0.089464       1.947668                    0.999562      29.380398      85.990825       0.607026       0.431667      -1.047983       0.025861      -0.007467       0.011096       0.029114       0.006731       0.007394       0.025349       0.023389      -0.009141      -0.032209       0.005700       0.026509             11.297723       9.991985      -0.347880       1.240887      12.879522      -6.804711      11.021661          -0.000000
          244              C      22.335212       7.435505      24.788939      -0.087183      32.918318 0.41783822E+03  0.97787785E+04                                 9.094924                            6.939160      -0.053438       1.962499                    0.999542      29.192858      85.216194       0.605610       0.432152      -1.048732      -0.012793      -0.019195       0.017048       0.028684       0.011541      -0.013148       0.016295       0.003414      -0.004317      -0.027658       0.012292       0.015366             10.934752      10.384423      -0.215287       0.973185      12.017532      -6.050754      10.402301          -0.000000
          245              C      22.725272      16.339669       0.372560      -0.218599      38.658270 0.48719886E+03  0.11809812E+05                                10.009493                            7.403865       0.037682       1.968734                    0.999750      31.195493      91.695483       0.598863       0.421932      -1.058468      -0.014400      -0.009236       0.001476       0.017171       0.015964      -0.010957       0.007224      -0.023592      -0.094863      -0.036834       0.001138       0.035696             12.479814       9.490441      -0.290598       5.480975      12.199599      -5.384781      15.749401           0.000000
          246              C      24.507801      15.552339       4.805519      -0.078461      36.286011 0.41068025E+03  0.95458398E+04                                 9.658483                            6.834397       0.033949       1.991796                    0.999634      28.781906      83.046528       0.617828       0.426509      -1.054829      -0.012360       0.004373      -0.031127       0.033775      -0.008012      -0.019683      -0.006374      -0.033327       0.009851      -0.032142       0.014293       0.017849             12.496178      15.535424       4.355712       5.832713       7.101909       1.236476      14.851200          -0.000000
          247              C      25.726591      16.157448       4.515191      -0.060133      43.607832 0.42855312E+03  0.99365272E+04                                10.651474                            6.793369       0.047720       2.019412                    0.999308      27.074763      74.746234       0.654153       0.403829      -1.083478      -0.033012      -0.000674      -0.045060       0.055863       0.011937      -0.004438       0.000042       0.002246       0.011319      -0.014390       0.002857       0.011534             15.617022      19.415011       5.181689       9.972217       7.725218       2.247663      19.710837          -0.000000
          248              C      25.052684      16.303568       2.229486      -0.155113      35.766120 0.41509300E+03  0.96419646E+04                                 9.395834                            6.766221       0.117751       2.006350                    0.999762      29.328071      83.676204       0.637541       0.413598      -1.066522       0.001860      -0.000187       0.020151       0.020238       0.005005      -0.019766      -0.017157      -0.011975       0.053983      -0.024715      -0.010680       0.035395             11.793674      14.964636       3.679106       5.943554       6.731749       0.851993      13.684635           0.000001
          249              C      25.930054      16.561427       3.191932      -0.094559      34.806481 0.39750472E+03  0.91606839E+04                                 9.297250                            6.673683      -0.052467       1.953211                    0.999663      29.056873      83.365488       0.632558       0.420165      -1.059237      -0.028993      -0.004143       0.010487       0.031108       0.013080      -0.029473      -0.005428      -0.013587      -0.038498      -0.037071       0.004108       0.032963             11.686954      13.207385       3.124562       5.959252       6.468726       0.602426      15.384752           0.000002
          250              C      18.427747      13.974242       0.172854      -0.525858      28.787630 0.46805830E+03  0.11279145E+05                                 8.100648                            7.084542      -0.194407       1.886250                    0.997989      33.583714      99.759689       0.632084       0.402119      -1.066862       0.029188      -0.067307      -0.001311       0.073375      -0.024403       0.009044      -0.008268      -0.016909       0.010830      -0.027862      -0.001712       0.029574              8.904336       8.597178      -0.216454      -0.280729      12.204871      -0.220978       5.910958           0.000000
          251              C      26.693286      16.446250       5.552317       0.656602      25.410638 0.21901425E+03  0.43830707E+04                                 8.023856                            5.244438      -0.064555       2.048241                    0.999522      21.164005      58.066488       0.649895       0.470930      -1.021342       0.048238       0.027953       0.038857       0.067957      -0.054064      -0.023069      -0.003819      -0.120147      -0.188738      -0.080098      -0.032305       0.112404             11.207936      13.261903       3.249987       5.993375       5.508429       1.621465      14.853476           0.000000
          252              C      19.155250      12.683228       0.239143       0.117943      36.475197 0.40885541E+03  0.94327861E+04                                 9.672711                            6.802345       0.024891       2.012080                    0.999501      26.479532      74.556917       0.625543       0.424403      -1.062859      -0.039421       0.077161       0.000645       0.086650      -0.029006      -0.000906       0.001059      -0.024359      -0.040217      -0.024759      -0.013440       0.038199             12.595685      16.274455       1.896143       0.018468      16.932134      -0.151197       4.580468          -0.000001
          253              C      20.555667      12.647127       0.239982      -0.090014      45.422212 0.47293287E+03  0.11264539E+05                                10.952051                            7.173431      -0.027322       1.982253                    0.998997      28.302125      79.781830       0.630241       0.408024      -1.078233       0.019693       0.042992       0.000297       0.047288       0.012638       0.006374      -0.009696      -0.014767       0.009279      -0.020823       0.004858       0.015965             15.311861      17.353776       2.042085       0.096231      23.276495      -0.139244       5.305312          -0.000000
          254              C      13.496010       6.282590      15.354391      -0.205722      36.199293 0.47422543E+03  0.11444239E+05                                 9.645734                            7.352571      -0.014064       1.967270                    0.998243      30.590160      90.390524       0.593717       0.427489      -1.052595       0.007305      -0.007767      -0.007053       0.012784      -0.019163      -0.025712      -0.012983      -0.038172       0.012269      -0.045688       0.019996       0.025692             11.743589      17.251350       1.036198       3.000942       7.462569       3.190438      10.516850          -0.000000
          255              C      13.561516       5.209897      13.230632      -0.208364      37.676977 0.45763381E+03  0.10943953E+05                                 9.925466                            7.203964      -0.018268       1.959298                    0.998932      30.744778      90.381729       0.602273       0.425262      -1.054163       0.002221      -0.002864       0.007033       0.007912       0.013588       0.026485      -0.006700      -0.041023       0.015869      -0.042759       0.020166       0.022594             13.200560      20.658790      -4.361330      -5.444145       8.164133       3.889097      10.778756           0.000000
          256              C      12.813170       5.766872      14.267758       0.131013      37.834519 0.41234173E+03  0.95499021E+04                                10.017140                            6.895619      -0.255987       1.938726                    0.998979      26.175606      74.260575       0.611567       0.432435      -1.056065      -0.019352       0.001314      -0.000687       0.019409       0.000837      -0.000816      -0.003788      -0.013198      -0.073545      -0.024861       0.005616       0.019245             13.775979      23.457894      -2.039902      -1.029030       8.225343       3.189822       9.644699          -0.000000
          257              C      15.686459       4.438039      12.235460       0.085682      39.663792 0.40808998E+03  0.94007216E+04                                10.273948                            6.783383      -0.099296       1.983016                    0.999279      26.289293      73.708310       0.628829       0.422832      -1.064976       0.001523      -0.005149      -0.000559       0.005399      -0.012834       0.007938       0.010279       0.025337       0.027676      -0.027022       0.010337       0.016685             14.923600      16.294851      -4.657084      -9.112225      13.344421       7.310857      15.131528          -0.000000
          258              C      17.129554       2.952771      10.360074      -0.039369      36.803644 0.42775671E+03  0.99330777E+04                                 9.555911                            6.836096       0.088183       2.037321                    0.999376      26.986142      75.041218       0.643826       0.409686      -1.077452      -0.024258       0.023488       0.032094       0.046585       0.006981       0.003456      -0.002021       0.010219      -0.002778      -0.009542      -0.000048       0.009589             12.336064      12.462400      -1.964535      -6.024929      12.183301       5.601763      12.362491          -0.000001
          259              C      14.937121       5.175515      13.269230       0.084688      41.334190 0.41015349E+03  0.94668575E+04                                10.521283                            6.785189      -0.115248       1.970269                    0.999181      26.592033      74.802741       0.630432       0.420929      -1.065426      -0.004039      -0.002141       0.008546       0.009691       0.009631      -0.013181       0.008219       0.002751      -0.000577      -0.020732       0.006678       0.014055             15.427982      18.480006      -5.596361      -6.906677      11.551667       8.007000      16.252274           0.000000
          260              C      14.862683       6.353071      15.400541       0.086077      40.029311 0.40343994E+03  0.92813629E+04                                10.262527                            6.740813      -0.108181       1.976206                    0.999274      26.454528      74.498239       0.630371       0.422354      -1.063631      -0.006689      -0.006644      -0.004717       0.010543       0.010806       0.000200      -0.001031       0.004320       0.032035      -0.016391       0.005632       0.010759             14.109536      15.230632       2.176742       3.102499      10.798843       7.732190      16.299134          -0.000000
          261              C      17.909659       2.100117       9.429514       0.614975      23.754882 0.24205715E+03  0.49514647E+04                                 7.540635                            5.465850       0.104835       2.090529                    0.999023      21.791480      59.834813       0.646936       0.462838      -1.028975       0.034578      -0.039641      -0.037195       0.064425      -0.008483       0.055120      -0.070091      -0.014900       0.104305      -0.078266      -0.027132       0.105397              9.340591       9.698100      -0.280118      -3.448538       9.500021       3.900801       8.823651          -0.000000
          262              C      15.550485       7.059605      16.490531       0.092623      38.810527 0.40726055E+03  0.93652914E+04                                10.062341                            6.759399      -0.038916       2.001794                    0.999238      26.121808      72.880902       0.633114       0.420702      -1.067637       0.003549       0.003787       0.000957       0.005277      -0.007463       0.005591       0.015138       0.019218      -0.030751      -0.024861       0.007560       0.017300             13.825565      12.440947       5.796519       4.863693      11.075268       6.867317      17.960481           0.000000
          263              C      15.213036       3.222663      11.760530      -0.142933      33.466174 0.41638201E+03  0.97309308E+04                                 9.146557                            6.875717       0.045056       1.992435                    0.999278      29.468344      85.807797       0.615557       0.425770      -1.053210       0.016761      -0.006593      -0.009951       0.020578       0.011635       0.004122      -0.013740       0.026172      -0.012647      -0.025179       0.005501       0.019678             11.343505      10.969881      -2.517146      -5.040788      12.138642       5.493254      10.921991          -0.000000
          264              C      16.909219       4.888433      11.738714      -0.149909      34.127739 0.42361880E+03  0.99162622E+04                                 9.206058                            6.892545       0.154168       2.022288                    0.999634      29.488369      85.189542       0.622183       0.420548      -1.059291       0.011829      -0.021366      -0.011421       0.026961       0.018605       0.012152       0.008508      -0.025637      -0.009798      -0.023710      -0.005947       0.029656             11.427929      13.368870      -1.808722      -6.374235       9.863489       3.661920      11.051428           0.000000
          265              C      15.130657       7.033819      17.804560      -0.143270      36.993845 0.43453472E+03  0.10254152E+05                                 9.798445                            7.039421       0.020668       1.989753                    0.998652      29.430346      85.842025       0.606946       0.427642      -1.053074       0.015909       0.019090       0.019431       0.031545       0.002809      -0.005091      -0.012550       0.009020      -0.047779      -0.022417       0.006207       0.016209             12.559467      11.360562       4.649018       3.422587       9.610878       4.994012      16.706961          -0.000000
          266              C      15.899847       2.517848      10.859338      -0.093012      33.601354 0.41416148E+03  0.96809719E+04                                 9.217535                            6.904686      -0.089464       1.947668                    0.999562      29.380398      85.990824       0.607026       0.431668      -1.047983       0.006464       0.026129       0.011096       0.029114       0.013493       0.025650      -0.006271      -0.000036      -0.009141      -0.032209       0.005700       0.026509             11.297718      11.856360      -1.424278      -5.272604      11.015138       4.476992      11.021656          -0.000000
          267              C      17.606947       4.164708      10.803958      -0.087183      32.918351 0.41783851E+03  0.97787864E+04                                 9.094930                            6.939162      -0.053438       1.962499                    0.999542      29.192858      85.216192       0.605610       0.432152      -1.048732      -0.023020      -0.001482       0.017048       0.028684       0.007249       0.007538      -0.019535       0.018282      -0.004317      -0.027658       0.012292       0.015366             10.934762      11.422818      -0.814808      -4.753522      10.979153       3.868189      10.402315          -0.000000
          268              C      15.588200       5.780624      14.357541      -0.218599      38.658258 0.48719869E+03  0.11809807E+05                                10.009492                            7.403864       0.037682       1.968734                    0.999750      31.195493      91.695485       0.598863       0.421932      -1.058468      -0.015199      -0.007853       0.001476       0.017171      -0.002234       0.000777      -0.013101       0.039446      -0.094863      -0.036834       0.001138       0.035696             12.479812      11.270644      -1.318401      -1.922870      10.419393       7.439052      15.749400           0.000000
          269              C      15.797616       7.718005      18.790501      -0.078461      36.286007 0.41068026E+03  0.95458403E+04                                 9.658482                            6.834398       0.033949       1.991796                    0.999634      28.781905      83.046526       0.617828       0.426509      -1.054829      -0.002393      -0.012891      -0.031127       0.033775      -0.018437      -0.015361      -0.013859       0.002786       0.009851      -0.032142       0.014293       0.017849             12.496178      12.982441       5.829672       3.987176       9.654887       4.433042      14.851205          -0.000000
          270              C      16.931052       8.470953      18.500173      -0.060133      43.607850 0.42855317E+03  0.99365284E+04                                10.651476                            6.793369       0.047721       2.019412                    0.999308      27.074763      74.746232       0.654153       0.403829      -1.083478      -0.017090      -0.028252      -0.045060       0.055863       0.006941      -0.002183      -0.003864       0.019553       0.011319      -0.014390       0.002857       0.011534             15.617028      15.135142       7.652673       6.932649      12.005090       7.512369      19.710852          -0.000000
          271              C      16.720642       7.814272      16.214467      -0.155113      35.766089 0.41509274E+03  0.96419573E+04                                 9.395829                            6.766218       0.117748       2.006349                    0.999762      29.328075      83.676217       0.637541       0.413598      -1.066522       0.000768       0.001704       0.020151       0.020238      -0.002683      -0.024742      -0.008540       0.014656       0.053983      -0.024715      -0.010680       0.035395             11.793664      11.976158       5.404489       3.709616       9.720204       4.721264      13.684630           0.000001
          272              C      17.382639       8.445167      17.176914      -0.094559      34.806499 0.39750494E+03  0.91606898E+04                                 9.297253                            6.673684      -0.052467       1.953211                    0.999663      29.056873      83.365485       0.632558       0.420165      -1.059237      -0.018085      -0.023037       0.010487       0.031108       0.000657      -0.019437      -0.022811       0.029448      -0.038498      -0.037071       0.004108       0.032963             11.686960      10.859339       4.480205       3.501347       8.816773       4.859657      15.384767           0.000002
          273              C      11.390918       3.241572      14.157836      -0.525858      28.787625 0.46805830E+03  0.11279145E+05                                 8.100647                            7.084543      -0.194407       1.886250                    0.997989      33.583714      99.759692       0.632084       0.402119      -1.066862      -0.043696       0.058931      -0.001311       0.073375      -0.019523      -0.002638       0.011966      -0.033813       0.010830      -0.027862      -0.001712       0.029574              8.904334      11.115492      -1.670404      -0.331737       9.686553      -0.132628       5.910958           0.000000
          274              C      17.664509       9.163734      19.537299       0.656602      25.410649 0.21901427E+03  0.43830711E+04                                 8.023858                            5.244438      -0.064555       2.048241                    0.999522      21.164005      58.066488       0.649895       0.470930      -1.021342       0.048328       0.027799       0.038857       0.067957      -0.079057      -0.014842      -0.018069      -0.033568      -0.188738      -0.080098      -0.032305       0.112404             11.207941      10.261369       4.982347       4.400922       8.508967       4.379688      14.853488           0.000000
          275              C      10.636618       4.517115      14.224125       0.117943      36.475195 0.40885539E+03  0.94327858E+04                                 9.672711                            6.802344       0.024891       2.012080                    0.999501      26.479531      74.556914       0.625543       0.424403      -1.062859       0.047113      -0.072720       0.000645       0.086650      -0.025051       0.000464      -0.001314      -0.038060      -0.040217      -0.024759      -0.013440       0.038199             12.595686      18.409832       0.663293      -0.121707      14.796757       0.091592       4.580468          -0.000001
          276              C      11.305563       5.747962      14.224964      -0.090014      45.422237 0.47293316E+03  0.11264548E+05                                10.952058                            7.173436      -0.027321       1.982253                    0.998997      28.302128      79.781861       0.630240       0.408024      -1.078233       0.047078      -0.004441       0.000297       0.047288      -0.000076      -0.005210       0.010368       0.029272       0.009279      -0.020823       0.004858       0.015965             15.311873      23.564349      -1.543563      -0.072475      17.065954       0.152960       5.305315          -0.000000
          277              C      27.511103       8.546592      15.354391      -0.203322      36.124968 0.47296573E+03  0.11406050E+05                                 9.631031                            7.341108      -0.010782       1.968585                    0.998294      30.557232      90.257188       0.594396       0.427292      -1.052735       0.002622       0.008609      -0.006175       0.010914       0.025115       0.023572      -0.015392      -0.013167       0.012084      -0.044300       0.019510       0.024790             11.724826      10.787141      -4.747263      -4.253989      13.885260       0.996482      10.502078          -0.000000
          278              C       8.557331       9.139669      13.230632      -0.208368      37.613117 0.45675908E+03  0.10917047E+05                                 9.907213                            7.191167      -0.011229       1.961614                    0.998939      30.731076      90.296024       0.603594       0.424564      -1.054669       0.002370       0.002129       0.007226       0.007897       0.011893      -0.007357       0.025590       0.044807       0.020166      -0.042976       0.020498       0.022478             13.173178       7.499064      -3.223206      -0.649710      21.259527      -6.638980      10.760944           0.000000
          279              C       8.449148       8.213095      14.267758       0.128512      37.911633 0.41335751E+03  0.95784949E+04                                10.025969                            6.901097      -0.255775       1.938499                    0.998933      26.208617      74.353024       0.611777       0.432058      -1.056387       0.008180      -0.016944      -0.000339       0.018818       0.004496       0.004231       0.002665       0.008937      -0.073938      -0.025222       0.006006       0.019216             13.788683      10.275166      -5.579782      -2.251279      21.434925      -2.490252       9.655958          -0.000000
          280              C      28.013309      11.365852      12.235460       0.085941      39.675125 0.40819156E+03  0.94041973E+04                                10.277861                            6.785650      -0.104046       1.981612                    0.999289      26.293122      73.737600       0.628490       0.423009      -1.064802       0.004503       0.004087      -0.001984       0.006397      -0.006035      -0.011979       0.001634      -0.036082       0.027910      -0.027351       0.010227       0.017125             14.930928      10.050598       1.052427      -1.776402      19.602024     -11.554586      15.140162          -0.000000
          281              C      28.578042      13.358243      10.360074      -0.041731      36.930291 0.42947712E+03  0.99839998E+04                                 9.579510                            6.851350       0.083961       2.035282                    0.999381      27.043416      75.265453       0.642833       0.409868      -1.077229      -0.008411      -0.033354       0.032573       0.047373      -0.007158      -0.000091       0.005366       0.005574      -0.002219      -0.009613       0.000459       0.009154             12.369399      10.576085       0.863654      -1.843129      14.134811      -8.044765      12.397300          -0.000000
          282              C      27.749303      10.348168      13.269230       0.088301      41.277472 0.40941537E+03  0.94463362E+04                                10.516936                            6.782453      -0.118691       1.969395                    0.999167      26.562180      74.724883       0.630037       0.421348      -1.065074       0.002833      -0.002742       0.010310       0.011038      -0.006172      -0.000542      -0.016262       0.014019      -0.001530      -0.021121       0.006364       0.014757             15.421499       8.435327      -0.204474      -3.480156      21.585661      -9.976802      16.243508           0.000000
          283              C      26.766728       9.694925      15.400541       0.085569      40.028754 0.40339543E+03  0.92797870E+04                                10.261551                            6.739696      -0.104792       1.977134                    0.999337      26.453475      74.485296       0.630548       0.422261      -1.063724       0.008738      -0.001446      -0.005084       0.010212      -0.008484       0.002117       0.001023       0.017636       0.031883      -0.017658       0.006355       0.011303             14.108907      13.790608      -3.008596      -8.245187      12.239608      -1.180346      16.296506          -0.000000
          284              C      28.926409      14.460161       9.429514       0.621216      23.647995 0.24078036E+03  0.49192077E+04                                 7.522480                            5.454089       0.103445       2.090968                    0.999008      21.726897      59.634888       0.647109       0.463292      -1.028646       0.015062       0.051510      -0.038191       0.065869       0.008986       0.034187       0.081439      -0.006278       0.100011      -0.078266      -0.025140       0.103406              9.316506       9.285535       0.053287      -1.648833       9.864339      -4.920771       8.799643          -0.000000
          285              C      25.810950       9.937312      16.490531       0.091508      38.862669 0.40786820E+03  0.93826076E+04                                10.069643                            6.763391      -0.036383       2.002211                    0.999197      26.143596      72.950785       0.633085       0.420572      -1.067737      -0.004479       0.000571      -0.000476       0.004541      -0.004160      -0.016058      -0.001881      -0.023251      -0.032445      -0.025147       0.007348       0.017799             13.837606      16.451274      -3.492097      -8.389025       7.084564       0.779230      17.976980           0.000000
          286              C       9.452566      11.563544      11.760530      -0.144192      33.521288 0.41725597E+03  0.97566549E+04                                 9.159010                            6.885197       0.041239       1.991043                    0.999303      29.492216      85.906006       0.614818       0.426051      -1.053017      -0.002629       0.019012      -0.010215       0.021742      -0.017751       0.009475       0.010839       0.006161      -0.012954      -0.025596       0.005416       0.020179             11.360726       9.678240       1.773548      -2.244605      13.463846      -7.125411      10.940091          -0.000000
          287              C      27.011876      12.199596      11.738714      -0.150791      34.133433 0.42372584E+03  0.99186812E+04                                 9.203109                            6.890296       0.154554       2.022305                    0.999623      29.494808      85.187765       0.622752       0.420167      -1.059607       0.014227       0.022712      -0.012861       0.029726       0.001225      -0.012247       0.006271       0.044024      -0.007736      -0.023247      -0.004960       0.028207             11.424250       9.170617      -0.611481       0.014178      14.053732      -7.348682      11.048400           0.000000
          288              C      26.043194       9.586623      17.804560      -0.140358      36.914840 0.43339345E+03  0.10220389E+05                                 9.785504                            7.030607       0.026063       1.991812                    0.998661      29.388707      85.688932       0.607277       0.427695      -1.053053      -0.024582       0.004759       0.019776       0.031907      -0.006743       0.013925       0.001325       0.000870      -0.047449      -0.022717       0.004887       0.017830             12.542314      14.055180      -3.077634      -6.025853       6.887987       0.465313      16.683775          -0.000000
          289              C      29.569549      12.510747      10.859338      -0.089915      33.454888 0.41188493E+03  0.96143841E+04                                 9.190025                            6.884466      -0.089867       1.948403                    0.999600      29.308859      85.718464       0.608086       0.431515      -1.048088      -0.023904      -0.007288       0.009782       0.026837      -0.005877      -0.009040       0.024679       0.025678      -0.011134      -0.032341       0.005398       0.026943             11.261706       9.972136       0.348926      -1.241454      12.830560      -6.775468      10.982422          -0.000000
          290              C      27.289777      13.165709      10.803958      -0.089454      32.986654 0.41895769E+03  0.98119827E+04                                 9.108675                            6.949691      -0.052790       1.962115                    0.999523      29.232022      85.373620       0.604961       0.432307      -1.048591       0.013990      -0.019818       0.016754       0.029482      -0.009712       0.012394       0.017325       0.003380      -0.002076      -0.026822       0.009981       0.016841             10.952163      10.397277       0.219671      -0.977298      12.038228      -6.062679      10.420986          -0.000000
          291              C      26.899723      10.609465      14.357541      -0.221829      38.742230 0.48837662E+03  0.11845321E+05                                10.022253                            7.411429       0.030918       1.966465                    0.999741      31.236744      91.838942       0.598734       0.421775      -1.058583       0.014175      -0.010298       0.003315       0.017832      -0.015900       0.012402       0.007037      -0.022615      -0.092858      -0.037097       0.002105       0.034992             12.498629       9.503886       0.292981      -5.491588      12.215986      -5.395078      15.776013           0.000000
          292              C      25.117191       9.822135      18.790501      -0.078243      36.237395 0.41000531E+03  0.95261888E+04                                 9.649513                            6.828233       0.033677       1.991995                    0.999596      28.761127      82.968045       0.618184       0.426440      -1.054876       0.012871       0.002539      -0.028955       0.031788       0.007670       0.021523      -0.007305      -0.032246       0.010847      -0.033478       0.014597       0.018881             12.483622      15.515671      -4.349443      -5.822961       7.094590       1.232351      14.840606          -0.000000
          293              C      23.898402      10.427244      18.500173      -0.060596      43.662247 0.42915880E+03  0.99544658E+04                                10.661283                            6.799171       0.044448       2.018247                    0.999297      27.093236      74.821233       0.653704       0.403948      -1.083357       0.033728       0.000169      -0.043464       0.055016      -0.011507       0.003468       0.000484       0.002262       0.009466      -0.013578       0.002896       0.010682             15.632654      19.435615      -5.187693      -9.982580       7.732408       2.250037      19.729938          -0.000000
          294              C      24.572310      10.573364      16.214467      -0.155230      35.803766 0.41558931E+03  0.96564803E+04                                 9.403364                            6.771157       0.120419       2.006766                    0.999736      29.343733      83.736754       0.637175       0.413707      -1.066441      -0.001606      -0.000630       0.020595       0.020667      -0.004209       0.018292      -0.017169      -0.012299       0.053136      -0.023853      -0.010288       0.034141             11.804729      14.981971      -3.683274      -5.952787       6.737450       0.854739      13.694766           0.000001
          295              C      23.694939      10.831223      17.176914      -0.094402      34.787768 0.39723120E+03  0.91528809E+04                                 9.294213                            6.671449      -0.052962       1.953174                    0.999663      29.046015      83.329759       0.632650       0.420173      -1.059223       0.030346      -0.005360       0.011479       0.032885      -0.012598       0.029000      -0.006062      -0.012351      -0.037113      -0.036061       0.003400       0.032661             11.683226      13.204831      -3.124210      -5.956694       6.467200       0.602307      15.377648           0.000002
          296              C      11.347248       8.244038      14.157836      -0.524589      28.744251 0.46711804E+03  0.11250880E+05                                 8.093150                            7.078047      -0.194688       1.886570                    0.998038      33.549383      99.634334       0.632288       0.402190      -1.066810      -0.028842      -0.068765       0.000465       0.074570       0.025373      -0.009732      -0.006976      -0.015625       0.010235      -0.028711      -0.001093       0.029804              8.895602       8.592003       0.215824       0.280786      12.189006      -0.219260       5.905796           0.000000
          297              C      22.931706      10.716046      19.537299       0.657265      25.357620 0.21853216E+03  0.43708695E+04                                 8.012357                            5.238267      -0.065713       2.048451                    0.999537      21.139135      57.975063       0.650373       0.470859      -1.021414      -0.047933       0.027794       0.039753       0.068194       0.053113       0.024282      -0.004404      -0.119384      -0.186721      -0.080755      -0.030386       0.111141             11.189674      13.239539      -3.244175      -5.979855       5.500954       1.617737      14.828528           0.000000
          298              C      10.619745       6.953024      14.224125       0.116821      36.522608 0.40948766E+03  0.94510599E+04                                 9.680427                            6.807318       0.025297       2.011803                    0.999521      26.500956      74.632743       0.625351       0.424368      -1.062877       0.039320       0.076299       0.001481       0.085848       0.028082       0.001625       0.000689      -0.022631      -0.039274      -0.023817      -0.013049       0.036865             12.606447      16.290577      -1.898577      -0.017786      16.945187      -0.150494       4.583576          -0.000001
          299              C       9.219328       6.916923      14.224964      -0.088978      45.459087 0.47324673E+03  0.11275936E+05                                10.964956                            7.181042      -0.033246       1.980271                    0.999045      28.311734      79.870264       0.629104       0.408619      -1.077645      -0.020569       0.043916       0.000496       0.048497      -0.013710      -0.005701      -0.009154      -0.014526       0.008024      -0.020885       0.004508       0.016378             15.331006      17.373006      -2.043430      -0.095607      23.309036      -0.139600       5.310976          -0.000000
          300              C      18.542873      19.552017      15.354391      -0.204446      36.164227 0.47360494E+03  0.11426063E+05                                 9.641025                            7.348595      -0.016299       1.966713                    0.998233      30.576096      90.350226       0.593748       0.427586      -1.052485      -0.010154      -0.002607      -0.006456       0.012311      -0.008252       0.003559       0.029333       0.050550       0.014221      -0.046110       0.021553       0.024557             11.737740       9.008193       3.717850       1.264635      15.690590      -4.190300      10.514436          -0.000000
          301              C       7.656141       2.841031      13.230632      -0.210120      37.733092 0.45842207E+03  0.10967357E+05                                 9.931912                            7.207504      -0.014484       1.959849                    0.998958      30.777099      90.491092       0.602468       0.424948      -1.054373      -0.003544       0.000463       0.007916       0.008685      -0.024233      -0.020573      -0.018860      -0.002196       0.018889      -0.043153       0.020889       0.022264             13.210719      15.076496       7.597468       6.095986      13.767974       2.772311      10.787686           0.000000
          302              C       8.512668       3.210629      14.267758       0.130260      37.843550 0.41248962E+03  0.95530712E+04                                10.013037                            6.892888      -0.246720       1.941450                    0.998954      26.180250      74.244507       0.612288       0.431937      -1.056492       0.012279       0.014998      -0.000034       0.019383      -0.006927      -0.003311       0.002659       0.003607      -0.073956      -0.025057       0.005169       0.019888             13.769463      13.792821       7.609217       3.277518      17.871325      -0.704019       9.644242          -0.000000
          303              C      15.850221      18.577310      12.235460       0.086036      39.641298 0.40778558E+03  0.93923124E+04                                10.272413                            6.782252      -0.102341       1.982271                    0.999263      26.278198      73.680831       0.628663       0.423007      -1.064826      -0.004468       0.000992      -0.001296       0.004756       0.018254       0.004935      -0.011458       0.008270       0.028888      -0.027462       0.010592       0.016871             14.922647      18.114885       3.607605      10.887046      11.522881       4.236590      15.130176          -0.000000
          304              C      13.842394      18.070188      10.360074      -0.041004      36.889207 0.42891011E+03  0.99667705E+04                                 9.570233                            6.845075       0.086910       2.036338                    0.999326      27.024237      75.178192       0.643423       0.409658      -1.077448       0.032465       0.009583       0.030679       0.045683       0.001429      -0.003332      -0.002630      -0.015324      -0.002807      -0.008640      -0.000521       0.009161             12.356847      13.979020       1.107483       7.879861      10.706840       2.422853      12.384681          -0.000001
          305              C      16.863563      18.857517      13.269230       0.086673      41.274374 0.40943211E+03  0.94462977E+04                                10.513708                            6.780618      -0.112637       1.971382                    0.999162      26.564769      74.717014       0.630432       0.421103      -1.065288       0.001476       0.004326       0.009176       0.010251      -0.002766       0.013260       0.006860      -0.018638      -0.003941      -0.020112       0.006144       0.013968             15.416968      18.117146       5.795122      10.378729      11.894249       1.976846      16.239507           0.000000
          306              C      17.920575      18.333203      15.400541       0.085684      40.012077 0.40327860E+03  0.92759756E+04                                10.256434                            6.737176      -0.101844       1.978231                    0.999303      26.448633      74.455302       0.630913       0.422067      -1.063897      -0.002629       0.008998      -0.004144       0.010249      -0.004017      -0.000637       0.001421      -0.020679       0.032074      -0.016443       0.005320       0.011123             14.100704      10.015315       0.830556       5.140904      15.998409      -6.548309      16.288388          -0.000000
          307              C      12.713922      17.820924       9.429514       0.617869      23.709668 0.24150526E+03  0.49377906E+04                                 7.534567                            5.461825       0.102309       2.090109                    0.999045      21.764928      59.764613       0.646725       0.463212      -1.028676      -0.052754      -0.013142      -0.038161       0.066423      -0.002109      -0.088190      -0.011162       0.019613       0.102912      -0.078571      -0.025946       0.104517              9.332625       9.783008       0.225642       5.096813       9.398992       1.035228       8.815876          -0.000000
          308              C      18.188550      17.384282      16.490531       0.090456      38.884170 0.40815842E+03  0.93906211E+04                                10.071331                            6.764448      -0.038657       2.001526                    0.999201      26.155328      72.980275       0.633247       0.420404      -1.067882       0.000587      -0.004321      -0.000539       0.004394       0.012045       0.009857      -0.012038       0.003991      -0.033299      -0.024595       0.006832       0.017763             13.839746       6.402509      -2.309630       3.519040      17.138682      -7.656215      17.978048           0.000000
          309              C       5.109386       2.404390      11.760530      -0.142076      33.470500 0.41644080E+03  0.97327534E+04                                 9.148630                            6.877239       0.042472       1.991671                    0.999289      29.466988      85.808855       0.615343       0.425899      -1.053119      -0.014659      -0.012137      -0.009766       0.021391       0.005575      -0.012979       0.002622      -0.033908      -0.011236      -0.024437       0.004701       0.019735             11.347020      14.032755       0.753240       7.281305       9.082704       1.619140      10.925602          -0.000000
          310              C      15.628894      17.293172      11.738714      -0.152236      34.187081 0.42453620E+03  0.99429586E+04                                 9.215771                            6.899439       0.151546       2.021060                    0.999634      29.519462      85.297441       0.621958       0.420479      -1.059351      -0.025318       0.000377      -0.010680       0.027481      -0.020415       0.001207      -0.013696      -0.021541      -0.008625      -0.023709      -0.005651       0.029360             11.441263      12.321525       2.427306       6.367113      10.937474       3.695037      11.064790           0.000000
          311              C      18.376132      17.760756      17.804560      -0.141391      36.966869 0.43417912E+03  0.10243775E+05                                 9.795006                            7.037382       0.027301       1.991769                    0.998619      29.414903      85.791714       0.606919       0.427745      -1.053000       0.008483      -0.023110       0.018583       0.030844       0.002261      -0.008246       0.012732      -0.012462      -0.045876      -0.023035       0.004343       0.018692             12.554921       6.020006      -1.566165       2.612393      14.943332      -5.458344      16.701426          -0.000000
          312              C      14.080594      19.352607      10.859338      -0.092032      33.544824 0.41327028E+03  0.96549824E+04                                 9.207515                            6.897279      -0.090224       1.947779                    0.999597      29.353243      85.889668       0.607346       0.431671      -1.047976       0.017739      -0.018334       0.010601       0.027626      -0.006869      -0.018282      -0.020193      -0.022832      -0.011283      -0.032884       0.005528       0.027355             11.284932      12.444875       1.072552       6.504905      10.402015       2.322813      11.007905          -0.000000
          313              C      14.653267      17.050785      10.803958      -0.086373      32.874138 0.41713666E+03  0.97580751E+04                                 9.086822                            6.933348      -0.053014       1.962796                    0.999546      29.167686      85.118782       0.605873       0.432154      -1.048751       0.010938       0.022963       0.017582       0.030920       0.003421      -0.020416       0.002598      -0.018187      -0.004377      -0.026129       0.010325       0.015804             10.924751      11.785002       0.599002       5.720861      10.596468       2.180234      10.392783          -0.000000
          314              C      17.062063      17.991110      14.357541      -0.219304      38.681850 0.48749496E+03  0.11818805E+05                                10.016644                            7.408865       0.032066       1.967039                    0.999747      31.199223      91.714000       0.598326       0.422245      -1.058269       0.000929       0.016601       0.003116       0.016916       0.018438      -0.011994       0.006351      -0.016230      -0.097355      -0.037855       0.001460       0.036395             12.490340      11.783960       1.025360       7.413037       9.919996      -2.057318      15.767063           0.000000
          315              C      18.635174      16.841058      18.790501      -0.076539      36.120731 0.40844892E+03  0.94805862E+04                                 9.628253                            6.814474       0.034594       1.992993                    0.999634      28.707842      82.761094       0.618943       0.426342      -1.054984      -0.009356       0.009136      -0.030655       0.033328       0.009804      -0.004300       0.020727       0.030849       0.010224      -0.032428       0.014735       0.017693             12.453371       5.421557      -1.467133       1.839277      17.131489      -5.639446      14.807068          -0.000000
          316              C      18.720529      15.483000      18.500173      -0.061040      43.730147 0.42992296E+03  0.99770218E+04                                10.673019                            6.805920       0.042384       2.017098                    0.999338      27.118619      74.919154       0.653253       0.404031      -1.083258      -0.015730       0.028009      -0.044183       0.054627       0.004030      -0.001957       0.002725      -0.022410       0.010483      -0.013988       0.003061       0.010927             15.651166       6.171911      -2.477207       3.046392      21.028296      -9.784300      19.753292          -0.000000
          317              C      18.257032      15.993562      16.214467      -0.154314      35.766163 0.41506349E+03  0.96410886E+04                                 9.396624                            6.766635       0.122103       2.007496                    0.999756      29.325327      83.667007       0.637430       0.413678      -1.066473       0.001038      -0.000805       0.021140       0.021181       0.007654       0.005383       0.024093      -0.001711       0.052237      -0.023542      -0.010150       0.033691             11.795406       5.604698      -1.725832       2.233849      16.096808      -5.575648      13.684713           0.000001
          318              C      18.472404      15.104807      17.176914      -0.095572      34.805174 0.39748154E+03  0.91601588E+04                                 9.297751                            6.674122      -0.056033       1.952410                    0.999634      29.055047      83.364531       0.632437       0.420245      -1.059170      -0.010459       0.028451       0.011519       0.032427       0.011572      -0.010109       0.028374      -0.015685      -0.039102      -0.036968       0.004160       0.032808             11.687745       5.448157      -1.355909       2.457751      14.230628      -5.463222      15.384452           0.000002
          319              C       7.036820       5.704986      14.157836      -0.525133      28.771570 0.46772986E+03  0.11269234E+05                                 8.098662                            7.083212      -0.195419       1.886098                    0.998021      33.567995      99.703622       0.631990       0.402251      -1.066777       0.073445       0.008812      -0.000150       0.073972      -0.005983       0.012223      -0.002713       0.052652       0.008813      -0.028529      -0.002519       0.031048              8.901886      11.487608       1.453162       0.050325       9.308818       0.352610       5.909231           0.000000
          320              C      18.953766      14.501417      19.537299       0.658209      25.323262 0.21821233E+03  0.43628824E+04                                 8.005976                            5.234854      -0.063610       2.049509                    0.999498      21.121342      57.916035       0.650505       0.470935      -1.021371      -0.001112      -0.055037       0.041632       0.069018       0.025034      -0.007856       0.022576       0.151968      -0.185839      -0.079951      -0.031127       0.111078             11.179195       4.622654      -1.726771       1.587147      14.099684      -5.979401      14.815248           0.000000
          321              C       8.518623       5.720457      14.224125       0.116569      36.494791 0.40911741E+03  0.94401626E+04                                 9.674543                            6.803385       0.028225       2.013054                    0.999517      26.489633      74.585970       0.625664       0.424261      -1.062969      -0.086451      -0.003481       0.001686       0.086537      -0.004105      -0.000889      -0.000086       0.062641      -0.039541      -0.025000      -0.013194       0.038194             12.598398      15.125793       1.233952       0.139856      18.088137       0.059913       4.581264          -0.000001
          322              C       9.250095       4.525710      14.224964      -0.089169      45.509594 0.47383451E+03  0.11293473E+05                                10.972477                            7.185276      -0.032132       1.980301                    0.999021      28.329877      79.934577       0.628947       0.408594      -1.077659      -0.028163      -0.038650       0.000425       0.047824       0.011154       0.012495      -0.000510      -0.014070       0.008978      -0.020294       0.004842       0.015452             15.342797      20.067035       3.595144       0.169364      20.646952      -0.012988       5.314405          -0.000000
          323              C      26.203981      16.638210      12.615572      -0.205722      36.199294 0.47422547E+03  0.11444240E+05                                 9.645734                            7.352571      -0.014064       1.967270                    0.998243      30.590160      90.390522       0.593717       0.427489      -1.052595      -0.007305       0.007767       0.007053       0.012784      -0.019163      -0.025712      -0.012983      -0.038172       0.012269      -0.045688       0.019996       0.025692             11.743589      17.251349       1.036198       3.000942       7.462568       3.190438      10.516850          -0.000000
          324              C      26.138475      17.710903      14.739331      -0.208364      37.676976 0.45763380E+03  0.10943953E+05                                 9.925466                            7.203964      -0.018268       1.959298                    0.998932      30.744777      90.381727       0.602273       0.425262      -1.054163      -0.002221       0.002864      -0.007033       0.007912       0.013588       0.026485      -0.006700      -0.041023       0.015869      -0.042759       0.020166       0.022594             13.200560      20.658791      -4.361330      -5.444145       8.164133       3.889097      10.778757           0.000000
          325              C      26.886821      17.153928      13.702205       0.131013      37.834519 0.41234173E+03  0.95499022E+04                                10.017140                            6.895619      -0.255987       1.938726                    0.998979      26.175606      74.260574       0.611567       0.432435      -1.056065       0.019352      -0.001314       0.000687       0.019409       0.000837      -0.000816      -0.003788      -0.013198      -0.073545      -0.024861       0.005616       0.019245             13.775979      23.457894      -2.039902      -1.029030       8.225343       3.189822       9.644699          -0.000000
          326              C      24.013532      18.482761      15.734503       0.085682      39.663792 0.40808998E+03  0.94007215E+04                                10.273948                            6.783383      -0.099296       1.983016                    0.999279      26.289293      73.708310       0.628829       0.422832      -1.064976      -0.001523       0.005149       0.000559       0.005399      -0.012834       0.007938       0.010279       0.025337       0.027676      -0.027022       0.010337       0.016685             14.923600      16.294850      -4.657084      -9.112225      13.344421       7.310857      15.131528          -0.000000
          327              C      22.570437      19.968029      17.609889      -0.039369      36.803645 0.42775673E+03  0.99330782E+04                                 9.555911                            6.836096       0.088183       2.037321                    0.999376      26.986143      75.041219       0.643826       0.409686      -1.077452       0.024258      -0.023488      -0.032094       0.046585       0.006981       0.003456      -0.002021       0.010219      -0.002778      -0.009542      -0.000048       0.009589             12.336063      12.462399      -1.964535      -6.024929      12.183301       5.601763      12.362490          -0.000001
          328              C      24.762870      17.745285      14.700733       0.084688      41.334190 0.41015350E+03  0.94668576E+04                                10.521283                            6.785189      -0.115248       1.970269                    0.999181      26.592033      74.802741       0.630432       0.420929      -1.065426       0.004039       0.002141      -0.008546       0.009691       0.009631      -0.013181       0.008219       0.002751      -0.000577      -0.020732       0.006678       0.014055             15.427982      18.480006      -5.596361      -6.906677      11.551667       8.007001      16.252274           0.000000
          329              C      24.837308      16.567729      12.569422       0.086077      40.029309 0.40343991E+03  0.92813622E+04                                10.262527                            6.740813      -0.108181       1.976206                    0.999274      26.454527      74.498239       0.630371       0.422354      -1.063631       0.006689       0.006644       0.004717       0.010543       0.010806       0.000199      -0.001031       0.004320       0.032035      -0.016391       0.005632       0.010759             14.109537      15.230632       2.176742       3.102499      10.798844       7.732190      16.299135          -0.000000
          330              C      21.790332      20.820683      18.540449       0.614975      23.754882 0.24205715E+03  0.49514647E+04                                 7.540635                            5.465850       0.104835       2.090529                    0.999023      21.791480      59.834813       0.646936       0.462838      -1.028975      -0.034578       0.039641       0.037195       0.064425      -0.008483       0.055120      -0.070091      -0.014900       0.104305      -0.078266      -0.027132       0.105397              9.340591       9.698100      -0.280118      -3.448538       9.500021       3.900801       8.823651          -0.000000
          331              C      24.149506      15.861195      11.479432       0.092623      38.810527 0.40726055E+03  0.93652914E+04                                10.062341                            6.759399      -0.038916       2.001794                    0.999238      26.121808      72.880902       0.633114       0.420702      -1.067637      -0.003549      -0.003787      -0.000957       0.005277      -0.007463       0.005591       0.015138       0.019218      -0.030751      -0.024861       0.007560       0.017300             13.825565      12.440946       5.796519       4.863693      11.075268       6.867317      17.960481           0.000000
          332              C      24.486955      19.698137      16.209433      -0.142933      33.466176 0.41638203E+03  0.97309315E+04                                 9.146558                            6.875718       0.045056       1.992435                    0.999278      29.468345      85.807801       0.615557       0.425770      -1.053210      -0.016761       0.006593       0.009951       0.020578       0.011635       0.004122      -0.013740       0.026172      -0.012647      -0.025179       0.005501       0.019678             11.343505      10.969881      -2.517146      -5.040788      12.138642       5.493254      10.921992          -0.000000
          333              C      22.790772      18.032367      16.231249      -0.149909      34.127739 0.42361881E+03  0.99162624E+04                                 9.206059                            6.892546       0.154168       2.022288                    0.999634      29.488369      85.189544       0.622183       0.420548      -1.059291      -0.011829       0.021366       0.011421       0.026961       0.018605       0.012152       0.008508      -0.025637      -0.009798      -0.023710      -0.005947       0.029656             11.427929      13.368871      -1.808722      -6.374235       9.863489       3.661921      11.051428           0.000000
          334              C      24.569334      15.886981      10.165403      -0.143270      36.993846 0.43453474E+03  0.10254153E+05                                 9.798445                            7.039421       0.020668       1.989753                    0.998652      29.430347      85.842026       0.606946       0.427642      -1.053074      -0.015909      -0.019090      -0.019431       0.031545       0.002809      -0.005091      -0.012550       0.009020      -0.047779      -0.022417       0.006207       0.016209             12.559467      11.360562       4.649018       3.422587       9.610878       4.994012      16.706961          -0.000000
          335              C      23.800144      20.402952      17.110625      -0.093012      33.601355 0.41416149E+03  0.96809722E+04                                 9.217535                            6.904686      -0.089464       1.947668                    0.999562      29.380398      85.990827       0.607026       0.431668      -1.047983      -0.006464      -0.026129      -0.011096       0.029114       0.013493       0.025650      -0.006271      -0.000036      -0.009141      -0.032209       0.005700       0.026509             11.297718      11.856360      -1.424279      -5.272605      11.015139       4.476993      11.021656          -0.000000
          336              C      22.093044      18.756092      17.166005      -0.087183      32.918350 0.41783850E+03  0.97787863E+04                                 9.094930                            6.939161      -0.053438       1.962499                    0.999542      29.192858      85.216191       0.605610       0.432152      -1.048732       0.023020       0.001482      -0.017048       0.028684       0.007249       0.007538      -0.019535       0.018282      -0.004317      -0.027658       0.012292       0.015366             10.934762      11.422818      -0.814808      -4.753522      10.979153       3.868188      10.402315          -0.000000
          337              C      24.111791      17.140176      13.612422      -0.218599      38.658258 0.48719868E+03  0.11809807E+05                                10.009491                            7.403863       0.037682       1.968734                    0.999750      31.195493      91.695483       0.598863       0.421932      -1.058468       0.015199       0.007853      -0.001476       0.017171      -0.002234       0.000777      -0.013100       0.039446      -0.094863      -0.036834       0.001138       0.035696             12.479811      11.270643      -1.318401      -1.922870      10.419392       7.439052      15.749399           0.000000
          338              C      23.902375      15.202795       9.179462      -0.078461      36.286007 0.41068025E+03  0.95458400E+04                                 9.658482                            6.834398       0.033949       1.991796                    0.999634      28.781905      83.046525       0.617828       0.426509      -1.054829       0.002393       0.012891       0.031127       0.033775      -0.018437      -0.015361      -0.013859       0.002786       0.009851      -0.032142       0.014293       0.017849             12.496177      12.982440       5.829671       3.987176       9.654887       4.433042      14.851205          -0.000000
          339              C      22.768939      14.449847       9.469790      -0.060133      43.607850 0.42855317E+03  0.99365285E+04                                10.651477                            6.793369       0.047721       2.019412                    0.999308      27.074763      74.746233       0.654153       0.403829      -1.083478       0.017090       0.028252       0.045060       0.055863       0.006941      -0.002183      -0.003864       0.019553       0.011319      -0.014390       0.002857       0.011534             15.617028      15.135142       7.652673       6.932649      12.005091       7.512369      19.710853          -0.000000
          340              C      22.979349      15.106528      11.755496      -0.155113      35.766088 0.41509272E+03  0.96419569E+04                                 9.395829                            6.766219       0.117747       2.006349                    0.999762      29.328074      83.676216       0.637541       0.413598      -1.066522      -0.000768      -0.001704      -0.020151       0.020238      -0.002683      -0.024742      -0.008540       0.014656       0.053983      -0.024715      -0.010680       0.035395             11.793665      11.976158       5.404489       3.709616       9.720205       4.721265      13.684631           0.000001
          341              C      22.317352      14.475633      10.793049      -0.094559      34.806500 0.39750495E+03  0.91606902E+04                                 9.297253                            6.673684      -0.052467       1.953211                    0.999663      29.056873      83.365487       0.632558       0.420165      -1.059237       0.018085       0.023037      -0.010487       0.031108       0.000657      -0.019437      -0.022811       0.029448      -0.038498      -0.037071       0.004108       0.032963             11.686960      10.859340       4.480205       3.501347       8.816773       4.859657      15.384768           0.000002
          342              C      28.309073      19.679228      13.812127      -0.525858      28.787625 0.46805829E+03  0.11279145E+05                                 8.100647                            7.084542      -0.194407       1.886250                    0.997989      33.583714      99.759689       0.632084       0.402119      -1.066862       0.043696      -0.058931       0.001311       0.073375      -0.019523      -0.002638       0.011966      -0.033813       0.010830      -0.027862      -0.001712       0.029574              8.904334      11.115492      -1.670404      -0.331736       9.686553      -0.132628       5.910958           0.000000
          343              C      22.035482      13.757066       8.432664       0.656602      25.410649 0.21901427E+03  0.43830711E+04                                 8.023858                            5.244438      -0.064555       2.048241                    0.999522      21.164005      58.066488       0.649895       0.470930      -1.021342      -0.048328      -0.027799      -0.038857       0.067957      -0.079057      -0.014842      -0.018069      -0.033568      -0.188738      -0.080098      -0.032305       0.112404             11.207941      10.261369       4.982347       4.400922       8.508967       4.379688      14.853488           0.000000
          344              C      29.063373      18.403685      13.745838       0.117943      36.475193 0.40885537E+03  0.94327850E+04                                 9.672710                            6.802344       0.024891       2.012080                    0.999501      26.479530      74.556908       0.625543       0.424403      -1.062859      -0.047113       0.072720      -0.000645       0.086650      -0.025051       0.000464      -0.001314      -0.038060      -0.040217      -0.024759      -0.013440       0.038199             12.595685      18.409831       0.663293      -0.121707      14.796756       0.091592       4.580467          -0.000001
          345              C      28.394428      17.172838      13.744999      -0.090014      45.422234 0.47293313E+03  0.11264547E+05                                10.952057                            7.173435      -0.027321       1.982253                    0.998997      28.302127      79.781855       0.630240       0.408024      -1.078233      -0.047078       0.004441      -0.000297       0.047288      -0.000076      -0.005210       0.010368       0.029272       0.009279      -0.020823       0.004858       0.015965             15.311871      23.564347      -1.543563      -0.072475      17.065952       0.152960       5.305315          -0.000000
          346              C      12.188888      14.374208      12.615572      -0.203322      36.124968 0.47296573E+03  0.11406050E+05                                 9.631031                            7.341108      -0.010782       1.968585                    0.998294      30.557232      90.257188       0.594396       0.427292      -1.052735      -0.002622      -0.008609       0.006175       0.010914       0.025115       0.023572      -0.015392      -0.013167       0.012084      -0.044300       0.019510       0.024790             11.724826      10.787141      -4.747263      -4.253989      13.885260       0.996482      10.502078          -0.000000
          347              C      31.142660      13.781131      14.739331      -0.208368      37.613115 0.45675905E+03  0.10917046E+05                                 9.907213                            7.191168      -0.011229       1.961614                    0.998939      30.731074      90.296019       0.603594       0.424564      -1.054669      -0.002370      -0.002129      -0.007226       0.007897       0.011893      -0.007357       0.025590       0.044807       0.020166      -0.042976       0.020498       0.022478             13.173179       7.499064      -3.223206      -0.649710      21.259529      -6.638981      10.760944           0.000000
          348              C      31.250843      14.707705      13.702205       0.128512      37.911633 0.41335751E+03  0.95784950E+04                                10.025969                            6.901097      -0.255775       1.938499                    0.998933      26.208617      74.353024       0.611777       0.432058      -1.056387      -0.008180       0.016944       0.000339       0.018818       0.004496       0.004231       0.002665       0.008937      -0.073938      -0.025222       0.006006       0.019216             13.788683      10.275165      -5.579782      -2.251279      21.434925      -2.490252       9.655958          -0.000000
          349              C      11.686682      11.554948      15.734503       0.085941      39.675123 0.40819154E+03  0.94041965E+04                                10.277861                            6.785649      -0.104046       1.981612                    0.999289      26.293121      73.737596       0.628490       0.423009      -1.064802      -0.004503      -0.004087       0.001984       0.006397      -0.006035      -0.011979       0.001634      -0.036082       0.027910      -0.027351       0.010227       0.017125             14.930928      10.050598       1.052427      -1.776402      19.602024     -11.554586      15.140161          -0.000000
          350              C      11.121949       9.562557      17.609889      -0.041731      36.930291 0.42947712E+03  0.99839999E+04                                 9.579510                            6.851350       0.083961       2.035282                    0.999381      27.043416      75.265454       0.642833       0.409868      -1.077229       0.008411       0.033354      -0.032573       0.047373      -0.007158      -0.000091       0.005366       0.005574      -0.002219      -0.009613       0.000459       0.009154             12.369399      10.576085       0.863654      -1.843129      14.134811      -8.044765      12.397300          -0.000000
          351              C      11.950688      12.572632      14.700733       0.088301      41.277470 0.40941534E+03  0.94463355E+04                                10.516935                            6.782453      -0.118691       1.969395                    0.999167      26.562179      74.724880       0.630037       0.421348      -1.065074      -0.002833       0.002742      -0.010310       0.011038      -0.006172      -0.000542      -0.016262       0.014019      -0.001530      -0.021121       0.006364       0.014757             15.421498       8.435327      -0.204474      -3.480156      21.585661      -9.976801      16.243508           0.000000
          352              C      12.933263      13.225875      12.569422       0.085569      40.028754 0.40339543E+03  0.92797870E+04                                10.261551                            6.739696      -0.104792       1.977134                    0.999337      26.453475      74.485296       0.630548       0.422261      -1.063724      -0.008738       0.001446       0.005084       0.010212      -0.008484       0.002117       0.001023       0.017636       0.031883      -0.017658       0.006355       0.011303             14.108907      13.790608      -3.008596      -8.245187      12.239608      -1.180346      16.296506          -0.000000
          353              C      10.773582       8.460639      18.540449       0.621216      23.647995 0.24078035E+03  0.49192076E+04                                 7.522480                            5.454089       0.103445       2.090968                    0.999008      21.726897      59.634888       0.647109       0.463292      -1.028646      -0.015062      -0.051510       0.038191       0.065869       0.008986       0.034187       0.081439      -0.006278       0.100011      -0.078266      -0.025140       0.103406              9.316505       9.285535       0.053286      -1.648833       9.864339      -4.920771       8.799643          -0.000000
          354              C      13.889041      12.983488      11.479432       0.091508      38.862668 0.40786819E+03  0.93826075E+04                                10.069643                            6.763391      -0.036383       2.002211                    0.999197      26.143596      72.950784       0.633085       0.420572      -1.067737       0.004479      -0.000571       0.000476       0.004541      -0.004160      -0.016058      -0.001881      -0.023251      -0.032445      -0.025147       0.007348       0.017799             13.837605      16.451273      -3.492096      -8.389025       7.084564       0.779230      17.976979           0.000000
          355              C      10.397425      11.357256      16.209433      -0.144192      33.521286 0.41725594E+03  0.97566539E+04                                 9.159009                            6.885196       0.041240       1.991043                    0.999303      29.492215      85.905999       0.614818       0.426051      -1.053017       0.002629      -0.019012       0.010215       0.021742      -0.017751       0.009475       0.010839       0.006161      -0.012954      -0.025596       0.005416       0.020179             11.360725       9.678239       1.773548      -2.244605      13.463845      -7.125410      10.940090          -0.000000
          356              C      12.688115      10.721204      16.231249      -0.150791      34.133433 0.42372584E+03  0.99186811E+04                                 9.203109                            6.890296       0.154554       2.022305                    0.999623      29.494808      85.187763       0.622752       0.420167      -1.059608      -0.014227      -0.022712       0.012861       0.029726       0.001225      -0.012247       0.006271       0.044024      -0.007736      -0.023247      -0.004960       0.028207             11.424249       9.170617      -0.611481       0.014178      14.053732      -7.348681      11.048399           0.000000
          357              C      13.656797      13.334177      10.165403      -0.140358      36.914841 0.43339347E+03  0.10220389E+05                                 9.785503                            7.030606       0.026063       1.991812                    0.998661      29.388707      85.688930       0.607277       0.427695      -1.053053       0.024582      -0.004759      -0.019776       0.031907      -0.006743       0.013925       0.001325       0.000870      -0.047449      -0.022717       0.004887       0.017830             12.542313      14.055180      -3.077633      -6.025852       6.887986       0.465313      16.683774          -0.000000
          358              C      10.130442      10.410053      17.110625      -0.089915      33.454887 0.41188491E+03  0.96143834E+04                                 9.190025                            6.884466      -0.089867       1.948403                    0.999600      29.308858      85.718462       0.608086       0.431515      -1.048088       0.023904       0.007288      -0.009782       0.026837      -0.005877      -0.009040       0.024679       0.025678      -0.011134      -0.032341       0.005398       0.026943             11.261706       9.972136       0.348926      -1.241454      12.830559      -6.775468      10.982422          -0.000000
          359              C      12.410214       9.755091      17.166005      -0.089454      32.986653 0.41895769E+03  0.98119826E+04                                 9.108675                            6.949691      -0.052790       1.962115                    0.999523      29.232022      85.373619       0.604961       0.432307      -1.048591      -0.013990       0.019818      -0.016753       0.029482      -0.009712       0.012394       0.017325       0.003380      -0.002076      -0.026822       0.009981       0.016841             10.952163      10.397277       0.219671      -0.977298      12.038228      -6.062679      10.420985          -0.000000
          360              C      12.800268      12.311335      13.612422      -0.221829      38.742230 0.48837662E+03  0.11845321E+05                                10.022252                            7.411429       0.030918       1.966465                    0.999741      31.236744      91.838941       0.598734       0.421775      -1.058583      -0.014175       0.010298      -0.003315       0.017832      -0.015900       0.012402       0.007037      -0.022615      -0.092858      -0.037097       0.002105       0.034992             12.498628       9.503886       0.292981      -5.491588      12.215986      -5.395078      15.776013           0.000000
          361              C      14.582800      13.098665       9.179462      -0.078243      36.237394 0.41000530E+03  0.95261885E+04                                 9.649513                            6.828232       0.033677       1.991995                    0.999596      28.761127      82.968042       0.618184       0.426440      -1.054876      -0.012871      -0.002539       0.028955       0.031788       0.007670       0.021523      -0.007305      -0.032246       0.010847      -0.033478       0.014597       0.018881             12.483622      15.515670      -4.349443      -5.822961       7.094590       1.232351      14.840604          -0.000000
          362              C      15.801589      12.493556       9.469790      -0.060596      43.662248 0.42915882E+03  0.99544664E+04                                10.661283                            6.799171       0.044448       2.018247                    0.999297      27.093237      74.821235       0.653704       0.403948      -1.083357      -0.033728      -0.000169       0.043464       0.055016      -0.011507       0.003468       0.000484       0.002262       0.009466      -0.013578       0.002896       0.010682             15.632654      19.435615      -5.187693      -9.982581       7.732408       2.250038      19.729938          -0.000000
          363              C      15.127681      12.347436      11.755496      -0.155230      35.803768 0.41558934E+03  0.96564810E+04                                 9.403364                            6.771157       0.120419       2.006766                    0.999736      29.343734      83.736756       0.637175       0.413707      -1.066441       0.001606       0.000630      -0.020595       0.020667      -0.004209       0.018292      -0.017169      -0.012299       0.053136      -0.023853      -0.010288       0.034141             11.804729      14.981971      -3.683274      -5.952787       6.737450       0.854739      13.694766           0.000001
          364              C      16.005052      12.089577      10.793049      -0.094402      34.787770 0.39723122E+03  0.91528816E+04                                 9.294214                            6.671449      -0.052962       1.953174                    0.999663      29.046016      83.329762       0.632650       0.420173      -1.059223      -0.030346       0.005360      -0.011479       0.032885      -0.012598       0.029000      -0.006062      -0.012351      -0.037113      -0.036061       0.003400       0.032661             11.683227      13.204831      -3.124210      -5.956695       6.467200       0.602307      15.377649           0.000002
          365              C      28.352743      14.676762      13.812127      -0.524589      28.744251 0.46711804E+03  0.11250880E+05                                 8.093150                            7.078047      -0.194688       1.886570                    0.998038      33.549383      99.634333       0.632288       0.402190      -1.066810       0.028842       0.068765      -0.000465       0.074570       0.025373      -0.009732      -0.006976      -0.015625       0.010235      -0.028711      -0.001093       0.029804              8.895601       8.592003       0.215824       0.280786      12.189006      -0.219260       5.905796           0.000000
          366              C      16.768285      12.204754       8.432664       0.657265      25.357620 0.21853215E+03  0.43708695E+04                                 8.012357                            5.238267      -0.065713       2.048451                    0.999537      21.139135      57.975064       0.650373       0.470859      -1.021414       0.047933      -0.027794      -0.039753       0.068194       0.053113       0.024282      -0.004404      -0.119384      -0.186721      -0.080755      -0.030386       0.111141             11.189674      13.239540      -3.244175      -5.979855       5.500954       1.617737      14.828528           0.000000
          367              C      29.080246      15.967776      13.745838       0.116821      36.522607 0.40948766E+03  0.94510599E+04                                 9.680427                            6.807318       0.025297       2.011803                    0.999521      26.500956      74.632742       0.625351       0.424368      -1.062877      -0.039320      -0.076299      -0.001481       0.085848       0.028082       0.001625       0.000689      -0.022631      -0.039274      -0.023817      -0.013049       0.036865             12.606446      16.290577      -1.898577      -0.017786      16.945186      -0.150494       4.583576          -0.000000
          368              C      30.480663      16.003877      13.744999      -0.088978      45.459087 0.47324673E+03  0.11275936E+05                                10.964956                            7.181042      -0.033246       1.980271                    0.999045      28.311734      79.870264       0.629104       0.408619      -1.077645       0.020569      -0.043916      -0.000496       0.048497      -0.013710      -0.005701      -0.009154      -0.014526       0.008024      -0.020885       0.004508       0.016378             15.331006      17.373006      -2.043429      -0.095607      23.309036      -0.139600       5.310976          -0.000000
          369              C      21.157118       3.368783      12.615572      -0.204446      36.164227 0.47360494E+03  0.11426063E+05                                 9.641025                            7.348595      -0.016299       1.966713                    0.998233      30.576096      90.350225       0.593748       0.427586      -1.052485       0.010154       0.002607       0.006456       0.012311      -0.008252       0.003559       0.029333       0.050550       0.014221      -0.046110       0.021553       0.024557             11.737740       9.008193       3.717850       1.264635      15.690590      -4.190300      10.514436          -0.000000
          370              C      32.043850      20.079769      14.739331      -0.210120      37.733093 0.45842208E+03  0.10967357E+05                                 9.931912                            7.207504      -0.014484       1.959849                    0.998958      30.777099      90.491094       0.602468       0.424948      -1.054373       0.003544      -0.000463      -0.007916       0.008685      -0.024233      -0.020573      -0.018860      -0.002196       0.018889      -0.043153       0.020889       0.022264             13.210719      15.076497       7.597468       6.095987      13.767974       2.772311      10.787686           0.000000
          371              C      31.187323      19.710171      13.702205       0.130260      37.843550 0.41248962E+03  0.95530713E+04                                10.013037                            6.892888      -0.246720       1.941450                    0.998954      26.180250      74.244506       0.612288       0.431937      -1.056492      -0.012279      -0.014998       0.000034       0.019383      -0.006927      -0.003311       0.002659       0.003607      -0.073956      -0.025057       0.005169       0.019888             13.769462      13.792821       7.609217       3.277518      17.871325      -0.704019       9.644242          -0.000000
          372              C      23.849770       4.343490      15.734503       0.086036      39.641299 0.40778558E+03  0.93923125E+04                                10.272413                            6.782253      -0.102341       1.982271                    0.999263      26.278198      73.680833       0.628663       0.423007      -1.064826       0.004468      -0.000992       0.001296       0.004756       0.018254       0.004935      -0.011458       0.008270       0.028888      -0.027462       0.010592       0.016871             14.922648      18.114886       3.607605      10.887047      11.522881       4.236590      15.130176          -0.000000
          373              C      25.857597       4.850612      17.609889      -0.041004      36.889207 0.42891011E+03  0.99667705E+04                                 9.570233                            6.845075       0.086910       2.036338                    0.999326      27.024237      75.178191       0.643423       0.409658      -1.077448      -0.032465      -0.009583      -0.030679       0.045683       0.001429      -0.003332      -0.002630      -0.015324      -0.002807      -0.008640      -0.000521       0.009161             12.356847      13.979020       1.107483       7.879860      10.706840       2.422853      12.384681          -0.000000
          374              C      22.836428       4.063283      14.700733       0.086673      41.274376 0.40943213E+03  0.94462983E+04                                10.513708                            6.780618      -0.112638       1.971382                    0.999162      26.564770      74.717016       0.630432       0.421103      -1.065288      -0.001476      -0.004326      -0.009176       0.010251      -0.002766       0.013260       0.006860      -0.018638      -0.003941      -0.020112       0.006144       0.013968             15.416968      18.117146       5.795122      10.378729      11.894249       1.976846      16.239507           0.000000
          375              C      21.779416       4.587597      12.569422       0.085684      40.012077 0.40327860E+03  0.92759757E+04                                10.256433                            6.737176      -0.101844       1.978231                    0.999303      26.448633      74.455301       0.630913       0.422067      -1.063897       0.002629      -0.008998       0.004144       0.010249      -0.004017      -0.000637       0.001421      -0.020679       0.032074      -0.016443       0.005320       0.011123             14.100704      10.015315       0.830556       5.140904      15.998408      -6.548309      16.288388          -0.000000
          376              C      26.986069       5.099876      18.540449       0.617869      23.709668 0.24150527E+03  0.49377906E+04                                 7.534567                            5.461825       0.102309       2.090109                    0.999045      21.764928      59.764613       0.646725       0.463212      -1.028676       0.052754       0.013142       0.038161       0.066423      -0.002109      -0.088190      -0.011162       0.019613       0.102912      -0.078571      -0.025946       0.104517              9.332625       9.783008       0.225642       5.096813       9.398992       1.035228       8.815876          -0.000000
          377              C      21.511441       5.536518      11.479432       0.090456      38.884170 0.40815842E+03  0.93906211E+04                                10.071331                            6.764448      -0.038657       2.001526                    0.999201      26.155328      72.980275       0.633247       0.420404      -1.067882      -0.000587       0.004321       0.000539       0.004394       0.012045       0.009857      -0.012038       0.003991      -0.033299      -0.024595       0.006832       0.017763             13.839746       6.402509      -2.309630       3.519040      17.138682      -7.656215      17.978048          -0.000000
          378              C      24.665605       3.325806      16.209433      -0.142076      33.470501 0.41644082E+03  0.97327540E+04                                 9.148630                            6.877239       0.042472       1.991671                    0.999289      29.466989      85.808858       0.615343       0.425899      -1.053119       0.014659       0.012137       0.009766       0.021391       0.005575      -0.012979       0.002622      -0.033908      -0.011236      -0.024437       0.004701       0.019735             11.347021      14.032755       0.753240       7.281305       9.082704       1.619140      10.925603          -0.000000
          379              C      24.071097       5.627628      16.231249      -0.152236      34.187082 0.42453622E+03  0.99429591E+04                                 9.215770                            6.899439       0.151546       2.021060                    0.999634      29.519463      85.297442       0.621958       0.420479      -1.059351       0.025318      -0.000377       0.010680       0.027481      -0.020415       0.001207      -0.013696      -0.021541      -0.008625      -0.023709      -0.005651       0.029360             11.441263      12.321524       2.427306       6.367113      10.937474       3.695037      11.064790           0.000000
          380              C      21.323859       5.160044      10.165403      -0.141391      36.966869 0.43417912E+03  0.10243775E+05                                 9.795006                            7.037382       0.027301       1.991769                    0.998619      29.414903      85.791713       0.606919       0.427745      -1.053000      -0.008483       0.023110      -0.018583       0.030844       0.002261      -0.008246       0.012732      -0.012462      -0.045876      -0.023035       0.004343       0.018692             12.554921       6.020006      -1.566165       2.612393      14.943332      -5.458344      16.701425          -0.000000
          381              C      25.619397       3.568193      17.110625      -0.092032      33.544824 0.41327028E+03  0.96549825E+04                                 9.207515                            6.897279      -0.090224       1.947779                    0.999597      29.353243      85.889669       0.607346       0.431671      -1.047976      -0.017739       0.018334      -0.010601       0.027626      -0.006869      -0.018282      -0.020193      -0.022832      -0.011283      -0.032884       0.005528       0.027355             11.284932      12.444876       1.072551       6.504905      10.402015       2.322813      11.007906          -0.000000
          382              C      25.046724       5.870015      17.166005      -0.086373      32.874138 0.41713667E+03  0.97580752E+04                                 9.086821                            6.933347      -0.053014       1.962796                    0.999546      29.167686      85.118779       0.605873       0.432154      -1.048751      -0.010938      -0.022963      -0.017582       0.030920       0.003421      -0.020416       0.002598      -0.018187      -0.004377      -0.026129       0.010325       0.015804             10.924750      11.785001       0.599002       5.720861      10.596467       2.180234      10.392782          -0.000000
          383              C      22.637928       4.929690      13.612422      -0.219304      38.681850 0.48749496E+03  0.11818805E+05                                10.016644                            7.408865       0.032066       1.967039                    0.999747      31.199223      91.714000       0.598326       0.422245      -1.058269      -0.000929      -0.016601      -0.003116       0.016916       0.018438      -0.011994       0.006351      -0.016230      -0.097355      -0.037855       0.001460       0.036395             12.490340      11.783960       1.025360       7.413037       9.919996      -2.057318      15.767063           0.000000
          384              C      21.064817       6.079742       9.179462      -0.076539      36.120731 0.40844892E+03  0.94805861E+04                                 9.628253                            6.814474       0.034594       1.992993                    0.999634      28.707842      82.761093       0.618943       0.426342      -1.054984       0.009356      -0.009136       0.030655       0.033328       0.009804      -0.004300       0.020727       0.030849       0.010224      -0.032428       0.014735       0.017693             12.453371       5.421557      -1.467133       1.839277      17.131488      -5.639446      14.807068          -0.000000
          385              C      20.979462       7.437800       9.469790      -0.061040      43.730147 0.42992296E+03  0.99770217E+04                                10.673019                            6.805920       0.042384       2.017098                    0.999338      27.118619      74.919154       0.653253       0.404031      -1.083258       0.015730      -0.028009       0.044183       0.054627       0.004030      -0.001957       0.002725      -0.022410       0.010483      -0.013988       0.003061       0.010927             15.651166       6.171911      -2.477207       3.046392      21.028297      -9.784300      19.753292          -0.000000
          386              C      21.442959       6.927238      11.755496      -0.154314      35.766163 0.41506350E+03  0.96410888E+04                                 9.396624                            6.766635       0.122103       2.007496                    0.999756      29.325328      83.667007       0.637430       0.413678      -1.066473      -0.001038       0.000805      -0.021140       0.021181       0.007654       0.005383       0.024093      -0.001711       0.052237      -0.023542      -0.010150       0.033691             11.795406       5.604698      -1.725831       2.233849      16.096807      -5.575648      13.684712           0.000001
          387              C      21.227587       7.815993      10.793049      -0.095572      34.805176 0.39748157E+03  0.91601597E+04                                 9.297752                            6.674122      -0.056033       1.952410                    0.999634      29.055048      83.364534       0.632437       0.420245      -1.059170       0.010459      -0.028451      -0.011519       0.032427       0.011572      -0.010109       0.028374      -0.015685      -0.039102      -0.036968       0.004160       0.032808             11.687746       5.448157      -1.355909       2.457751      14.230628      -5.463222      15.384453           0.000002
          388              C      32.663171      17.215814      13.812127      -0.525133      28.771570 0.46772986E+03  0.11269234E+05                                 8.098662                            7.083212      -0.195419       1.886098                    0.998021      33.567995      99.703622       0.631990       0.402251      -1.066777      -0.073445      -0.008812       0.000150       0.073972      -0.005983       0.012223      -0.002713       0.052652       0.008813      -0.028529      -0.002519       0.031048              8.901886      11.487608       1.453163       0.050325       9.308818       0.352610       5.909231           0.000000
          389              C      20.746225       8.419383       8.432664       0.658209      25.323262 0.21821233E+03  0.43628824E+04                                 8.005976                            5.234854      -0.063610       2.049509                    0.999498      21.121342      57.916037       0.650505       0.470935      -1.021371       0.001112       0.055037      -0.041632       0.069018       0.025034      -0.007856       0.022576       0.151968      -0.185839      -0.079951      -0.031127       0.111078             11.179196       4.622654      -1.726771       1.587147      14.099684      -5.979401      14.815249           0.000000
          390              C      31.181368      17.200343      13.745838       0.116569      36.494790 0.40911741E+03  0.94401625E+04                                 9.674543                            6.803385       0.028225       2.013054                    0.999517      26.489633      74.585969       0.625664       0.424261      -1.062969       0.086451       0.003481      -0.001686       0.086537      -0.004105      -0.000889      -0.000085       0.062641      -0.039541      -0.025000      -0.013194       0.038194             12.598398      15.125792       1.233952       0.139856      18.088136       0.059913       4.581264          -0.000001
          391              C      30.449896      18.395090      13.744999      -0.089169      45.509591 0.47383448E+03  0.11293472E+05                                10.972477                            7.185276      -0.032132       1.980301                    0.999021      28.329876      79.934573       0.628947       0.408594      -1.077659       0.028163       0.038650      -0.000425       0.047824       0.011154       0.012495      -0.000510      -0.014070       0.008978      -0.020294       0.004842       0.015452             15.342797      20.067034       3.595144       0.169364      20.646951      -0.012988       5.314405          -0.000000
          392              C      18.542869      14.829183      26.600554      -0.203322      36.124998 0.47296591E+03  0.11406055E+05                                 9.631037                            7.341110      -0.010782       1.968585                    0.998294      30.557237      90.257211       0.594396       0.427292      -1.052735      -0.008767       0.002034       0.006175       0.010914       0.006855      -0.001545       0.028110       0.050085       0.012084      -0.044300       0.019510       0.024790             11.724837       8.999483      -3.715164      -1.264010      15.672944      -4.182314      10.502083          -0.000000
          393              C       7.656145       8.619369       0.754350      -0.208368      37.613103 0.45675895E+03  0.10917043E+05                                 9.907212                            7.191167      -0.011229       1.961614                    0.998939      30.731077      90.296034       0.603594       0.424564      -1.054669      -0.003029      -0.000988      -0.007226       0.007897       0.025349       0.018483      -0.019166      -0.001804       0.020166      -0.042977       0.020498       0.022478             13.173176      15.028034      -7.570060      -6.074375      13.730558       2.756821      10.760937           0.000000
          394              C      18.437664      13.979967      27.687187       0.128512      37.911632 0.41335731E+03  0.95784889E+04                                10.025968                            6.901095      -0.255775       1.938499                    0.998933      26.208613      74.353007       0.611777       0.432058      -1.056387       0.010584      -0.015556       0.000339       0.018818       0.006118       0.004423       0.002331       0.003318      -0.073939      -0.025222       0.006006       0.019217             13.788684      13.812752      -7.622213      -3.282256      17.897346      -0.704542       9.655955          -0.000000
          395              C      25.775224      10.073694       1.749521       0.085941      39.675139 0.40819170E+03  0.94042011E+04                                10.277864                            6.785651      -0.104046       1.981612                    0.999289      26.293121      73.737597       0.628490       0.423010      -1.064802      -0.005791      -0.001856       0.001984       0.006397      -0.018641      -0.004575      -0.011191       0.007588       0.027910      -0.027351       0.010227       0.017125             14.930933      18.125600      -3.609681     -10.894769      11.527032       4.238891      15.140168          -0.000000
          396              C      23.767396      10.580816       3.624907      -0.041731      36.930305 0.42947742E+03  0.99840083E+04                                 9.579512                            6.851352       0.083961       2.035282                    0.999381      27.043416      75.265451       0.642833       0.409868      -1.077229       0.033090      -0.009393      -0.032573       0.047373      -0.001165       0.004601      -0.002761      -0.015184      -0.002219      -0.009613       0.000459       0.009154             12.369402      13.993080      -1.109142      -7.888539      10.717819       2.426185      12.397306          -0.000000
          397              C       6.938567       9.793487       0.715751       0.088301      41.277490 0.40941556E+03  0.94463416E+04                                10.516939                            6.782454      -0.118691       1.969395                    0.999167      26.562179      74.724878       0.630037       0.421348      -1.065074       0.000958      -0.003825      -0.010310       0.011038       0.002984      -0.014354       0.007662      -0.017700      -0.001530      -0.021121       0.006364       0.014757             15.421505      18.121010      -5.796505     -10.380245      11.899995       1.974498      16.243511           0.000000
          398              C      17.920571      16.047997      26.554403       0.085569      40.028739 0.40339485E+03  0.92797702E+04                                10.261548                            6.739691      -0.104789       1.977136                    0.999337      26.453463      74.485250       0.630548       0.422261      -1.063724      -0.003117      -0.008290       0.005084       0.010212       0.003395       0.001945       0.001322      -0.023513       0.031883      -0.017658       0.006355       0.011303             14.108907      10.021832      -0.832691      -5.144801      16.008379      -6.550376      16.296509          -0.000000
          399              C      22.638924      10.830080       4.555468       0.621216      23.648004 0.24078054E+03  0.49192123E+04                                 7.522482                            5.454091       0.103445       2.090968                    0.999008      21.726898      59.634892       0.647109       0.463292      -1.028646      -0.052140       0.012711       0.038191       0.065868       0.001774       0.087622      -0.011113       0.018703       0.100011      -0.078266      -0.025140       0.103406              9.316508       9.765784      -0.223984      -5.085930       9.384091       1.032453       8.799648          -0.000000
          400              C      18.188547      16.996918      25.464414       0.091508      38.862685 0.40786798E+03  0.93826015E+04                                10.069645                            6.763389      -0.036383       2.002210                    0.999197      26.143595      72.950779       0.633085       0.420572      -1.067737       0.001745       0.004165       0.000476       0.004541      -0.012148      -0.009658      -0.012966       0.004419      -0.032445      -0.025147       0.007348       0.017799             13.837614       6.401998       2.309857      -3.519682      17.133852      -7.654735      17.976990           0.000000
          401              C      24.959389       9.056010       2.224451      -0.144192      33.521294 0.41725619E+03  0.97566612E+04                                 9.159011                            6.885198       0.041239       1.991043                    0.999303      29.492217      85.906009       0.614818       0.426051      -1.053017      -0.015151       0.011783       0.010215       0.021742      -0.006207       0.014125       0.002786      -0.033826      -0.012954      -0.025596       0.005416       0.020179             11.360726      14.053381      -0.752438      -7.293088       9.088704       1.618819      10.940091          -0.000000
          402              C      25.553897      11.357832       2.246268      -0.150791      34.133436 0.42372564E+03  0.99186753E+04                                 9.203110                            6.890294       0.154554       2.022305                    0.999623      29.494807      85.187762       0.622752       0.420167      -1.059607      -0.026782      -0.000965       0.012861       0.029726       0.019675      -0.000692      -0.013742      -0.019890      -0.007736      -0.023247      -0.004960       0.028207             11.424252      12.303398      -2.420193      -6.357062      10.920949       3.686621      11.048408           0.000000
          403              C      18.376130      16.620444      24.150385      -0.140358      36.914837 0.43339348E+03  0.10220390E+05                                 9.785504                            7.030607       0.026063       1.991813                    0.998661      29.388713      85.688958       0.607276       0.427695      -1.053053       0.008169       0.023669      -0.019776       0.031907      -0.002994       0.008110       0.011397      -0.012114      -0.047449      -0.022717       0.004887       0.017830             12.542313       6.014477       1.564669      -2.609956      14.928678      -5.451191      16.683784          -0.000000
          404              C      24.005596       9.298397       3.125643      -0.089915      33.454877 0.41188492E+03  0.96143838E+04                                 9.190024                            6.884466      -0.089867       1.948403                    0.999600      29.308860      85.718471       0.608085       0.431515      -1.048088       0.018264       0.017058      -0.009782       0.026837       0.008180       0.016853      -0.020168      -0.023019      -0.011134      -0.032341       0.005397       0.026943             11.261703      12.418130      -1.063267      -6.488453      10.384558       2.312600      10.982421          -0.000000
          405              C      24.578269      11.600219       3.181024      -0.089454      32.986651 0.41895746E+03  0.98119761E+04                                 9.108674                            6.949689      -0.052790       1.962115                    0.999523      29.232022      85.373617       0.604961       0.432307      -1.048591       0.010168      -0.022025      -0.016753       0.029482      -0.003392       0.021201       0.002071      -0.018512      -0.002076      -0.026822       0.009982       0.016841             10.952163      11.818231      -0.600719      -5.739084      10.617272       2.184976      10.420986          -0.000000
          406              C      17.062059      16.390090      27.597403      -0.221829      38.742223 0.48837639E+03  0.11845314E+05                                10.022252                            7.411428       0.030918       1.966465                    0.999741      31.236742      91.838931       0.598734       0.421775      -1.058583       0.001831      -0.017425      -0.003315       0.017832      -0.017743       0.012295       0.007222      -0.016232      -0.092859      -0.037097       0.002105       0.034992             12.498630      11.791695      -1.027883      -7.418074       9.928178      -2.058313      15.776017           0.000000
          407              C      18.635173      17.540142      23.164444      -0.078245      36.237462 0.41000640E+03  0.95262199E+04                                 9.649520                            6.828238       0.033671       1.991993                    0.999596      28.761166      82.968168       0.618185       0.426440      -1.054876      -0.008637      -0.009880       0.028953       0.031788      -0.010134       0.004433       0.022290       0.029410       0.010856      -0.033479       0.014595       0.018884             12.483632       5.433137       1.471714      -1.844237      17.177135      -5.659013      14.840625          -0.000000
          408              C      18.720527      18.898200      23.454772      -0.060593      43.662234 0.42915841E+03  0.99544548E+04                                10.661283                            6.799169       0.044450       2.018248                    0.999297      27.093213      74.821165       0.653704       0.403948      -1.083357      -0.017008      -0.029126       0.043464       0.055016      -0.004775       0.002154       0.002761      -0.021059       0.009463      -0.013577       0.002895       0.010682             15.632656       6.165536       2.473791      -3.042705      21.002480      -9.770194      19.729953          -0.000000
          409              C      18.257029      18.387638      25.740477      -0.155230      35.803807 0.41558940E+03  0.96564828E+04                                 9.403370                            6.771157       0.120419       2.006766                    0.999736      29.343734      83.736756       0.637175       0.413707      -1.066441       0.001348       0.001076      -0.020595       0.020667      -0.007430      -0.005723       0.024426      -0.001141       0.053136      -0.023852      -0.010288       0.034141             11.804742       5.608774       1.728348      -2.236172      16.110673      -5.582653      13.694780           0.000001
          410              C      18.472402      19.276393      24.778031      -0.094402      34.787758 0.39723072E+03  0.91528673E+04                                 9.294211                            6.671444      -0.052962       1.953174                    0.999663      29.046017      83.329763       0.632650       0.420173      -1.059223      -0.010531      -0.028961      -0.011479       0.032885      -0.011647       0.009250       0.028145      -0.015645      -0.037114      -0.036061       0.003400       0.032661             11.683226       5.445962       1.355377      -2.456736      14.226070      -5.459807      15.377647           0.000002
          411              C      16.961816      11.485610      27.797109      -0.524589      28.744241 0.46711797E+03  0.11250878E+05                                 8.093149                            7.078047      -0.194688       1.886570                    0.998038      33.549383      99.634337       0.632288       0.402190      -1.066810       0.073973      -0.009404      -0.000465       0.074570       0.005921      -0.010907      -0.004940       0.051759       0.010235      -0.028711      -0.001093       0.029804              8.895599      11.476661      -1.449634      -0.049492       9.304341       0.352798       5.905797           0.000000
          412              C      18.953765      19.879783      22.417646       0.657264      25.357615 0.21853202E+03  0.43708662E+04                                 8.012355                            5.238265      -0.065713       2.048451                    0.999537      21.139136      57.975062       0.650373       0.470859      -1.021414      -0.000104       0.055409      -0.039754       0.068195      -0.025138       0.008327       0.023231       0.151687      -0.186721      -0.080755      -0.030386       0.111141             11.189671       4.626061       1.728818      -1.588928      14.114422      -5.987575      14.828530           0.000000
          413              C      18.443619      11.470139      27.730820       0.116821      36.522615 0.40948763E+03  0.94510589E+04                                 9.680428                            6.807318       0.025297       2.011803                    0.999521      26.500956      74.632742       0.625351       0.424368      -1.062877      -0.085737       0.004097      -0.001481       0.085848       0.004241       0.001410       0.001063       0.059954      -0.039274      -0.023816      -0.013049       0.036865             12.606449      15.137314      -1.232751      -0.139225      18.098457       0.059844       4.583576          -0.000001
          414              C      19.175091      12.664886      27.729981      -0.088978      45.459099 0.47324679E+03  0.11275938E+05                                10.964958                            7.181042      -0.033246       1.980272                    0.999045      28.311734      79.870264       0.629104       0.408619      -1.077645      -0.027747       0.039772      -0.000496       0.048497      -0.013145      -0.010778      -0.000360      -0.016484       0.008024      -0.020885       0.004508       0.016378             15.331011      20.055357      -3.592106      -0.168701      20.626697      -0.012999       5.310977          -0.000000
          415              C      23.421006      10.908006      26.600554      -0.204446      36.164237 0.47360504E+03  0.11426066E+05                                 9.641027                            7.348596      -0.016299       1.966713                    0.998233      30.576098      90.350235       0.593748       0.427586      -1.052485       0.007334       0.007490       0.006456       0.012311       0.017763       0.027183      -0.011584      -0.039567       0.014221      -0.046110       0.021553       0.024558             11.737743      17.239747      -1.034637      -2.996593       7.459042       3.190358      10.514438          -0.000000
          416              C      13.561520       6.250503       0.754350      -0.210120      37.733067 0.45842183E+03  0.10967350E+05                                 9.931908                            7.207502      -0.014484       1.959849                    0.998958      30.777101      90.491102       0.602468       0.424948      -1.054373       0.001371       0.003301      -0.007916       0.008685      -0.013067      -0.026620      -0.008387      -0.040874       0.018890      -0.043153       0.020889       0.022264             13.210712      20.674694       4.365338       5.448878       8.169763       3.893121      10.787678           0.000000
          417              C      22.738166      11.423724      27.687187       0.130260      37.843551 0.41248967E+03  0.95530728E+04                                10.013037                            6.892888      -0.246720       1.941450                    0.998954      26.180253      74.244519       0.612288       0.431937      -1.056492      -0.019128      -0.003135       0.000034       0.019384      -0.001901       0.000647      -0.004197      -0.013801      -0.073956      -0.025057       0.005169       0.019888             13.769463      23.441475       2.038564       1.029060       8.222672       3.190423       9.644241          -0.000000
          418              C      15.686462       7.022361       1.749521       0.086036      39.641298 0.40778564E+03  0.93923141E+04                                10.272413                            6.782253      -0.102340       1.982271                    0.999263      26.278196      73.680823       0.628663       0.423007      -1.064826       0.001375       0.004365       0.001296       0.004756       0.012708      -0.007455       0.010003       0.027482       0.028887      -0.027462       0.010592       0.016871             14.922647      16.295156       4.658226       9.112519      13.342605       7.310165      15.130179          -0.000000
          419              C      17.129556       8.507629       3.624907      -0.041004      36.889189 0.42890999E+03  0.99667674E+04                                 9.570230                            6.845074       0.086909       2.036338                    0.999326      27.024239      75.178200       0.643423       0.409658      -1.077448      -0.024531      -0.023324      -0.030679       0.045684      -0.005921      -0.003944      -0.001571       0.010137      -0.002807      -0.008640      -0.000521       0.009161             12.356840      12.483984       1.970623       6.038173      12.201864       5.612725      12.384672          -0.000001
          420              C      14.937125       6.284885       0.715751       0.086673      41.274356 0.40943192E+03  0.94462922E+04                                10.513705                            6.780616      -0.112638       1.971382                    0.999162      26.564769      74.717014       0.630432       0.421103      -1.065288      -0.004485       0.000885      -0.009176       0.010251      -0.009453       0.012571       0.008053       0.004528      -0.003941      -0.020112       0.006144       0.013968             15.416960      18.468681       5.592148       6.901353      11.542695       7.999818      16.239503           0.000000
          421              C      24.787679      10.837525      26.554403       0.085684      40.012096 0.40327861E+03  0.92759759E+04                                10.256437                            6.737176      -0.101844       1.978231                    0.999303      26.448633      74.455303       0.630913       0.422067      -1.063897      -0.006478       0.006775       0.004144       0.010249      -0.010963       0.000912      -0.001263       0.003382       0.032074      -0.016443       0.005320       0.011123             14.100712      15.221925      -2.175487      -3.100564      10.791815       7.726315      16.288396          -0.000000
          422              C      17.909661       9.360283       4.555468       0.617868      23.709678 0.24150545E+03  0.49377952E+04                                 7.534569                            5.461827       0.102308       2.090108                    0.999045      21.764933      59.764625       0.646725       0.463212      -1.028677       0.037758       0.039115       0.038161       0.066423       0.007438      -0.053761      -0.070794      -0.013459       0.102912      -0.078571      -0.025946       0.104517              9.332627       9.690405       0.279105       3.444939       9.491597       3.896358       8.815880          -0.000000
          423              C      25.475482      10.130991      25.464414       0.090456      38.884181 0.40815814E+03  0.93906134E+04                                10.071332                            6.764446      -0.038657       2.001526                    0.999201      26.155328      72.980276       0.633247       0.420404      -1.067882       0.003449      -0.002669       0.000539       0.004394       0.007751      -0.005497       0.014556       0.018867      -0.033299      -0.024595       0.006832       0.017763             13.839754      12.454452      -5.803726      -4.870967      11.086763       6.875693      17.978047           0.000000
          424              C      15.213039       8.237737       2.224451      -0.142076      33.470492 0.41644092E+03  0.97327568E+04                                 9.148629                            6.877240       0.042472       1.991671                    0.999289      29.466988      85.808854       0.615343       0.425899      -1.053119       0.017841       0.006627       0.009766       0.021391      -0.011895      -0.004219      -0.012551       0.026611      -0.011236      -0.024437       0.004701       0.019735             11.347018      10.972540       2.520054       5.042868      12.142915       5.496222      10.925599          -0.000000
          425              C      16.909222       6.571967       2.246268      -0.152236      34.187115 0.42453688E+03  0.99429780E+04                                 9.215777                            6.899445       0.151546       2.021060                    0.999634      29.519462      85.297442       0.621958       0.420479      -1.059351       0.012332       0.022115       0.010680       0.027481      -0.019535      -0.011258       0.007894      -0.024590      -0.008625      -0.023709      -0.005651       0.029360             11.441271      13.385601       1.812969       6.383557       9.873412       3.666568      11.064800           0.000000
          426              C      25.055655      10.156777      24.150385      -0.141391      36.966896 0.43417948E+03  0.10243786E+05                                 9.795011                            7.037385       0.027301       1.991769                    0.998619      29.414904      85.791716       0.606918       0.427745      -1.053000       0.015772      -0.018902      -0.018583       0.030844      -0.004265       0.006903      -0.013507       0.010147      -0.045876      -0.023035       0.004343       0.018692             12.554927      11.356164      -4.646999      -3.420867       9.607183       4.991575      16.701435          -0.000000
          427              C      15.899849       8.942552       3.125643      -0.092032      33.544820 0.41327034E+03  0.96549843E+04                                 9.207515                            6.897280      -0.090224       1.947779                    0.999597      29.353242      85.889667       0.607346       0.431671      -1.047976       0.007008      -0.024530      -0.010601       0.027626      -0.013321      -0.026629      -0.005736      -0.000482      -0.011283      -0.032884       0.005528       0.027355             11.284930      11.841588       1.420853       5.264065      11.005302       4.472000      11.007901          -0.000000
          428              C      17.606949       7.295692       3.181024      -0.086373      32.874128 0.41713651E+03  0.97580709E+04                                 9.086820                            6.933346      -0.053014       1.962796                    0.999546      29.167690      85.118797       0.605873       0.432154      -1.048751      -0.025355       0.002008      -0.017582       0.030920      -0.006165      -0.007959      -0.018980       0.015018      -0.004377      -0.026129       0.010325       0.015804             10.924746      11.412347       0.814141       4.748559      10.969119       3.864291      10.392771          -0.000000
          429              C      25.513196      11.409972      27.597403      -0.219304      38.681858 0.48749495E+03  0.11818805E+05                                10.016645                            7.408866       0.032066       1.967039                    0.999747      31.199223      91.714002       0.598326       0.422245      -1.058269      -0.014841       0.007496      -0.003116       0.016916       0.002192      -0.000497      -0.013562       0.040051      -0.097355      -0.037855       0.001460       0.036395             12.490343      11.273973       1.319798       1.924828      10.429986       7.448542      15.767070           0.000000
          430              C      25.722615       9.472591      23.164444      -0.076539      36.120704 0.40844856E+03  0.94805759E+04                                 9.628248                            6.814471       0.034595       1.992993                    0.999634      28.707839      82.761081       0.618943       0.426342      -1.054984      -0.003234       0.012671       0.030655       0.033328       0.018260       0.015800      -0.014087       0.001557       0.010225      -0.032428       0.014735       0.017693             12.453363      12.933420      -5.804110      -3.964257       9.619608       4.412579      14.807061          -0.000000
          431              C      26.856050       8.719643      23.454772      -0.061040      43.730134 0.42992285E+03  0.99770186E+04                                10.673017                            6.805919       0.042384       2.017099                    0.999338      27.118617      74.919145       0.653253       0.404031      -1.083258      -0.016391       0.027627       0.044183       0.054627      -0.007689       0.001381      -0.003058       0.018186       0.010484      -0.013988       0.003061       0.010926             15.651166      15.168877      -7.671609      -6.950258      12.031332       7.530402      19.753288          -0.000000
          432              C      26.645639       9.376324      25.740477      -0.154314      35.766161 0.41506309E+03  0.96410767E+04                                 9.396621                            6.766630       0.122103       2.007496                    0.999756      29.325323      83.666979       0.637430       0.413678      -1.066473       0.000178      -0.001302      -0.021140       0.021181       0.003086       0.023557      -0.007384       0.014113       0.052237      -0.023542      -0.010150       0.033691             11.795405      11.979166      -5.406137      -3.711730       9.722340       4.722393      13.684709           0.000001
          433              C      27.307637       8.745429      24.778031      -0.095572      34.805202 0.39748165E+03  0.91601619E+04                                 9.297755                            6.674123      -0.056033       1.952410                    0.999634      29.055048      83.364535       0.632437       0.420245      -1.059170      -0.019409       0.023283      -0.011519       0.032427      -0.001006       0.019518      -0.022942       0.027886      -0.039102      -0.036968       0.004160       0.032808             11.687754      10.860770      -4.480885      -3.502420       8.818035       4.860091      15.384456           0.000002
          434              C      21.315914      13.949024      27.797109      -0.525133      28.771554 0.46772954E+03  0.11269224E+05                                 8.098658                            7.083209      -0.195419       1.886098                    0.998021      33.567993      99.703607       0.631990       0.402250      -1.066777      -0.044354      -0.059199       0.000150       0.073972       0.019808       0.003762       0.011942      -0.036690       0.008813      -0.028529      -0.002519       0.031048              8.901881      11.111985       1.670025       0.330531       9.684428      -0.132719       5.909230           0.000000
          435              C      27.589508       8.026862      22.417646       0.658209      25.323267 0.21821239E+03  0.43628840E+04                                 8.005978                            5.234855      -0.063610       2.049509                    0.999498      21.121339      57.916031       0.650505       0.470935      -1.021371       0.048219      -0.026555      -0.041632       0.069018       0.078321       0.015623      -0.018092      -0.032625      -0.185840      -0.079951      -0.031127       0.111078             11.179199      10.235005      -4.967064      -4.384742       8.487344       4.364211      14.815249           0.000000
          436              C      20.561614      12.673481      27.730820       0.116569      36.494790 0.40911750E+03  0.94401651E+04                                 9.674543                            6.803386       0.028225       2.013054                    0.999517      26.489633      74.585971       0.625664       0.424261      -1.062969       0.046240       0.073128      -0.001686       0.086537       0.025072      -0.000519      -0.000727      -0.038431      -0.039541      -0.025000      -0.013194       0.038194             12.598397      18.416183      -0.665758       0.121814      14.797745       0.091163       4.581264          -0.000001
          437              C      21.230559      11.442634      27.729981      -0.089169      45.509591 0.47383459E+03  0.11293475E+05                                10.972476                            7.185277      -0.032132       1.980301                    0.999021      28.329877      79.934574       0.628947       0.408594      -1.077659       0.047553       0.005066      -0.000425       0.047824      -0.000515       0.005806       0.011076       0.026355       0.008978      -0.020294       0.004842       0.015451             15.342795      23.615453       1.546459       0.073433      17.098528       0.153167       5.314404          -0.000000
          438              C      17.586099       8.644004      26.600554      -0.205722      36.199291 0.47422539E+03  0.11444237E+05                                 9.645733                            7.352570      -0.014064       1.967270                    0.998243      30.590160      90.390521       0.593717       0.427489      -1.052595       0.003074      -0.010210       0.007053       0.012784      -0.026110      -0.024099      -0.015776      -0.014104       0.012269      -0.045688       0.019996       0.025692             11.743588      10.807139       4.756763       4.263475      13.906773       1.003676      10.516851          -0.000000
          439              C       8.557335       2.320731       0.754350      -0.208364      37.676925 0.45763327E+03  0.10943937E+05                                 9.925458                            7.203961      -0.018268       1.959298                    0.998932      30.744776      90.381724       0.602273       0.425262      -1.054163       0.001370      -0.003355      -0.007033       0.007912      -0.010969       0.007441       0.026287       0.044047       0.015869      -0.042759       0.020166       0.022594             13.200544       7.510772       3.229676       0.645987      21.312117      -6.659302      10.778745           0.000000
          440              C      18.374144       8.977501      27.687187       0.131013      37.834515 0.41234186E+03  0.95499059E+04                                10.017140                            6.895621      -0.255987       1.938726                    0.998979      26.175605      74.260573       0.611567       0.432435      -1.056065       0.008538       0.017417       0.000687       0.019409      -0.005297      -0.003689       0.001188       0.008048      -0.073545      -0.024861       0.005616       0.019245             13.775977      10.266871       5.575929       2.247955      21.416356      -2.486080       9.644704          -0.000000
          441              C      18.088312      17.285152       1.749521       0.085682      39.663779 0.40808998E+03  0.94007214E+04                                10.273945                            6.783382      -0.099296       1.983016                    0.999279      26.289294      73.708311       0.628829       0.422832      -1.064976       0.003698      -0.003894       0.000559       0.005399       0.004554       0.012871       0.001735      -0.034898       0.027677      -0.027022       0.010337       0.016685             14.923594      10.048876      -1.050977       1.775281      19.590384     -11.546840      15.131523          -0.000000
          442              C      18.653044      15.292761       3.624907      -0.039369      36.803637 0.42775666E+03  0.99330765E+04                                 9.555910                            6.836096       0.088183       2.037321                    0.999376      26.986142      75.041218       0.643826       0.409686      -1.077452      -0.008213       0.032752      -0.032094       0.046585       0.007915      -0.000022       0.004003       0.006981      -0.002778      -0.009542      -0.000048       0.009589             12.336062      10.551736      -0.861408       1.838798      14.093960      -8.018622      12.362490          -0.000001
          443              C       7.899307       1.112232       0.715751       0.084687      41.334166 0.41015349E+03  0.94668574E+04                                10.521279                            6.785189      -0.115248       1.970269                    0.999181      26.592032      74.802738       0.630431       0.420929      -1.065426       0.003873       0.002427      -0.008546       0.009691       0.006007       0.000527      -0.015525       0.015306      -0.000577      -0.020732       0.006677       0.014055             15.427971       8.437164       0.201879       3.480933      21.594487      -9.984839      16.252263           0.000000
          444              C      16.841724       7.495671      26.554403       0.086077      40.029314 0.40343977E+03  0.92813579E+04                                10.262527                            6.740812      -0.108181       1.976206                    0.999274      26.454526      74.498233       0.630371       0.422354      -1.063631       0.009099       0.002471       0.004717       0.010543       0.007274      -0.000793       0.000688       0.016557       0.032035      -0.016391       0.005632       0.010759             14.109538      13.791913       3.007394       8.247531      12.237564      -1.179244      16.299137          -0.000000
          445              C      19.001411      14.190843       4.555468       0.614975      23.754876 0.24205710E+03  0.49514635E+04                                 7.540634                            5.465850       0.104835       2.090529                    0.999023      21.791480      59.834812       0.646936       0.462838      -1.028975       0.017042      -0.049766       0.037195       0.064425      -0.010693      -0.033141       0.082781      -0.007242       0.104305      -0.078266      -0.027132       0.105397              9.340588       9.306951      -0.054285       1.653921       9.891164      -4.936920       8.823649          -0.000000
          446              C      15.885947       7.253284      25.464414       0.092623      38.810544 0.40726042E+03  0.93652877E+04                                10.062343                            6.759397      -0.038916       2.001794                    0.999238      26.121808      72.880899       0.633114       0.420702      -1.067637      -0.005054      -0.001180      -0.000957       0.005277       0.004591       0.015906      -0.002727      -0.022535      -0.030751      -0.024861       0.007560       0.017301             13.825571      16.436631       3.489616       8.379130       7.079595       0.778426      17.960487           0.000000
          447              C      19.377569      17.087460       2.224451      -0.142933      33.466168 0.41638166E+03  0.97309208E+04                                 9.146556                            6.875714       0.045056       1.992435                    0.999278      29.468344      85.807797       0.615557       0.425770      -1.053210      -0.002671      -0.017812       0.009951       0.020578       0.017151      -0.009838       0.010439       0.007067      -0.012647      -0.025179       0.005501       0.019678             11.343505       9.666537      -1.764661       2.236903      13.441986      -7.112081      10.921993          -0.000000
          448              C      17.086879      16.451408       2.246268      -0.149909      34.127737 0.42361902E+03  0.99162684E+04                                 9.206058                            6.892547       0.154168       2.022288                    0.999634      29.488369      85.189543       0.622183       0.420548      -1.059291       0.012589      -0.020927       0.011421       0.026960      -0.001799       0.013444       0.006270       0.045042      -0.009798      -0.023710      -0.005947       0.029656             11.427926       9.173434       0.613513      -0.015800      14.058918      -7.351207      11.051427           0.000000
          449              C      16.118192       7.603973      24.150385      -0.143270      36.993842 0.43453476E+03  0.10254153E+05                                 9.798445                            7.039421       0.020668       1.989753                    0.998652      29.430346      85.842024       0.606946       0.427642      -1.053074      -0.024487      -0.004232      -0.019431       0.031545       0.005310      -0.013414       0.001867       0.000355      -0.047779      -0.022417       0.006207       0.016209             12.559466      14.074463       3.082146       6.036231       6.896976       0.467041      16.706959          -0.000000
          450              C      19.644551      16.140257       3.125643      -0.093012      33.601369 0.41416145E+03  0.96809709E+04                                 9.217537                            6.904685      -0.089464       1.947668                    0.999562      29.380398      85.990825       0.607026       0.431667      -1.047983      -0.025861       0.007467      -0.011096       0.029114       0.006731       0.007394       0.025349       0.023389      -0.009141      -0.032209       0.005700       0.026509             11.297723       9.991985      -0.347880       1.240887      12.879522      -6.804711      11.021661          -0.000000
          451              C      17.364779      15.485295       3.181024      -0.087183      32.918318 0.41783822E+03  0.97787784E+04                                 9.094924                            6.939159      -0.053438       1.962499                    0.999542      29.192858      85.216193       0.605610       0.432152      -1.048732       0.012793       0.019195      -0.017048       0.028684       0.011541      -0.013148       0.016295       0.003414      -0.004317      -0.027658       0.012292       0.015366             10.934752      10.384423      -0.215287       0.973185      12.017532      -6.050754      10.402301          -0.000000
          452              C      16.974719       6.581131      27.597403      -0.218599      38.658269 0.48719885E+03  0.11809812E+05                                10.009493                            7.403864       0.037682       1.968734                    0.999750      31.195493      91.695481       0.598863       0.421931      -1.058468       0.014400       0.009236      -0.001476       0.017171       0.015964      -0.010957       0.007224      -0.023592      -0.094863      -0.036834       0.001138       0.035696             12.479813       9.490440      -0.290598       5.480975      12.199599      -5.384780      15.749400           0.000000
          453              C      15.192190       7.368461      23.164444      -0.078461      36.286009 0.41068022E+03  0.95458392E+04                                 9.658482                            6.834397       0.033949       1.991796                    0.999634      28.781905      83.046525       0.617828       0.426509      -1.054829       0.012360      -0.004373       0.031127       0.033775      -0.008012      -0.019682      -0.006374      -0.033327       0.009851      -0.032142       0.014293       0.017849             12.496178      15.535424       4.355712       5.832713       7.101909       1.236476      14.851200          -0.000000
          454              C      13.973400       6.763352      23.454772      -0.060133      43.607833 0.42855314E+03  0.99365276E+04                                10.651474                            6.793369       0.047720       2.019412                    0.999308      27.074764      74.746234       0.654153       0.403828      -1.083478       0.033012       0.000674       0.045060       0.055863       0.011937      -0.004438       0.000042       0.002246       0.011319      -0.014390       0.002857       0.011534             15.617021      19.415010       5.181688       9.972216       7.725218       2.247663      19.710836          -0.000000
          455              C      14.647307       6.617232      25.740477      -0.155113      35.766121 0.41509301E+03  0.96419649E+04                                 9.395834                            6.766220       0.117751       2.006350                    0.999762      29.328072      83.676204       0.637541       0.413598      -1.066522      -0.001860       0.000187      -0.020151       0.020238       0.005005      -0.019766      -0.017157      -0.011975       0.053983      -0.024715      -0.010680       0.035395             11.793673      14.964636       3.679106       5.943554       6.731749       0.851993      13.684635           0.000001
          456              C      13.769937       6.359373      24.778031      -0.094559      34.806482 0.39750473E+03  0.91606842E+04                                 9.297250                            6.673682      -0.052467       1.953211                    0.999663      29.056874      83.365491       0.632558       0.420165      -1.059237       0.028993       0.004143      -0.010487       0.031108       0.013080      -0.029473      -0.005428      -0.013587      -0.038498      -0.037071       0.004108       0.032963             11.686954      13.207385       3.124562       5.959252       6.468726       0.602426      15.384751           0.000002
          457              C      21.272244       8.946558      27.797109      -0.525858      28.787629 0.46805828E+03  0.11279144E+05                                 8.100648                            7.084543      -0.194407       1.886250                    0.997989      33.583713      99.759688       0.632084       0.402119      -1.066862      -0.029188       0.067307       0.001311       0.073375      -0.024403       0.009044      -0.008268      -0.016909       0.010830      -0.027862      -0.001712       0.029574              8.904336       8.597178      -0.216454      -0.280729      12.204871      -0.220978       5.910958           0.000000
          458              C      13.006705       6.474550      22.417646       0.656602      25.410637 0.21901425E+03  0.43830706E+04                                 8.023856                            5.244438      -0.064555       2.048241                    0.999522      21.164005      58.066488       0.649895       0.470930      -1.021342      -0.048238      -0.027953      -0.038857       0.067957      -0.054064      -0.023069      -0.003819      -0.120147      -0.188738      -0.080098      -0.032305       0.112404             11.207936      13.261903       3.249987       5.993375       5.508429       1.621465      14.853476           0.000000
          459              C      20.544741      10.237572      27.730820       0.117943      36.475195 0.40885538E+03  0.94327855E+04                                 9.672711                            6.802345       0.024891       2.012080                    0.999501      26.479531      74.556915       0.625543       0.424403      -1.062859       0.039421      -0.077161      -0.000645       0.086650      -0.029006      -0.000906       0.001059      -0.024359      -0.040217      -0.024759      -0.013440       0.038199             12.595685      16.274455       1.896143       0.018468      16.932134      -0.151197       4.580468          -0.000001
          460              C      19.144324      10.273673      27.729981      -0.090014      45.422211 0.47293285E+03  0.11264539E+05                                10.952051                            7.173431      -0.027322       1.982253                    0.998997      28.302124      79.781829       0.630241       0.408024      -1.078233      -0.019693      -0.042992      -0.000297       0.047288       0.012638       0.006374      -0.009696      -0.014767       0.009279      -0.020823       0.004858       0.015965             15.311861      17.353776       2.042085       0.096231      23.276495      -0.139244       5.305312          -0.000000
          461              O      17.294305      10.892535      23.110741      -0.566107      35.828949 0.50673061E+03  0.11969335E+05                                 8.538948                            6.878805       0.545390       2.235493                    0.997856      26.983143      69.672049       0.740514       0.350171      -1.149290      -0.006830       0.019853       0.010534       0.023489      -0.032043       0.039535       0.028853      -0.048697      -0.019536      -0.072546       0.026284       0.046262             10.068026       8.092399      -3.055890      -3.293297      12.946286       3.992109       9.165394          -0.000001
          462              O      20.716450       3.298876       6.721182      -0.509855      31.661672 0.40553524E+03  0.90734500E+04                                 7.896347                            6.130498       0.718159       2.318835                    0.997979      25.490193      64.364898       0.787713       0.347532      -1.149775       0.011407      -0.017271      -0.017264       0.026953      -0.014291       0.001843      -0.001662       0.109330       0.099339      -0.073077       0.032568       0.040509              9.871031       4.786575       0.622729      -1.183970       7.989938      -2.867432      16.836581          -0.000001
          463              O      20.690646       1.817046       5.235977      -0.665791      41.269269 0.55242620E+03  0.13344694E+05                                 9.391100                            7.132689       0.573479       2.203955                    0.998679      28.830840      75.490724       0.734189       0.345353      -1.152303       0.034646       0.054609       0.021839       0.068260      -0.007565       0.004806       0.009163       0.022226      -0.250489      -0.084440       0.029222       0.055218             11.776321       6.085693       2.998593      -0.765814      21.146035      -2.225310       8.097236           0.000000
          464              O      17.705200      13.079180      23.006693      -0.558744      34.257223 0.47462406E+03  0.11038318E+05                                 8.284103                            6.649950       0.564312       2.244086                    0.997863      26.759719      68.750682       0.753763       0.349396      -1.148955      -0.013132      -0.018468       0.014989       0.027170       0.042577       0.024949      -0.037427       0.018671       0.015907      -0.072188       0.030101       0.042087              9.816843      11.047932       3.653777      -4.878861       9.244009      -2.367969       9.158589          -0.000001
          465              O      20.636053      13.957620      23.110741      -0.564736      35.782450 0.50593194E+03  0.11945774E+05                                 8.531704                            6.873559       0.549380       2.237165                    0.997845      26.963989      69.609214       0.740767       0.350189      -1.149274       0.021650      -0.004469       0.011068       0.024723      -0.004926       0.006059      -0.048470       0.080542      -0.020927      -0.072590       0.025498       0.047092             10.058426      14.366221      -0.575368       5.096907       6.653392       0.853664       9.155663          -0.000001
          466              O      12.348683      14.790794       6.721182      -0.511290      31.676933 0.40577782E+03  0.90800796E+04                                 7.898349                            6.131879       0.719478       2.319264                    0.998037      25.498491      64.386514       0.787725       0.347480      -1.149838      -0.020348      -0.001443      -0.016144       0.026015       0.054648      -0.002797      -0.000733      -0.029091       0.097059      -0.072757       0.031775       0.040982              9.873771       6.651070      -1.698957      -1.891673       6.128419       2.460149      16.841824          -0.000001
          467              O      11.078283      15.554058       5.235977      -0.665551      41.263244 0.55234107E+03  0.13342153E+05                                 9.390692                            7.132429       0.571077       2.203412                    0.998596      28.827267      75.480528       0.734157       0.345381      -1.152277       0.030656      -0.057441       0.021194       0.068472       0.013208       0.005595      -0.008324       0.003655      -0.251885      -0.084845       0.029519       0.055327             11.775837      14.783193      -8.020181      -1.544127      12.447390       1.775850       8.096928           0.000000
          468              O      22.324295      12.508452      23.006693      -0.557344      34.262190 0.47466455E+03  0.11040012E+05                                 8.286548                            6.651649       0.559472       2.242662                    0.997871      26.754118      68.749153       0.753391       0.349545      -1.148779      -0.009835       0.021568       0.014945       0.028023      -0.013113      -0.044666      -0.003159      -0.083582       0.015714      -0.072183       0.030080       0.042104              9.819868       6.532516      -1.045931       0.388936      13.764828       5.411459       9.162259          -0.000001
          469              O      21.619620       9.531039      23.110741      -0.561660      35.695452 0.50447411E+03  0.11902372E+05                                 8.517053                            6.863089       0.556703       2.239621                    0.997862      26.930729      69.489698       0.741446       0.350132      -1.149358      -0.016684      -0.017713       0.010733       0.026595       0.038690      -0.045817       0.018627      -0.031338      -0.020377      -0.073781       0.025038       0.048743             10.039411       9.064919       3.620646      -1.805492      11.916061      -4.828540       9.137253          -0.000001
          470              O      26.484860      16.291534       6.721182      -0.509584      31.640819 0.40522283E+03  0.90644575E+04                                 7.891770                            6.127239       0.719828       2.319524                    0.998085      25.484556      64.337616       0.788118       0.347430      -1.149892       0.008498       0.018313      -0.017771       0.026896      -0.039982       0.001403       0.002392      -0.079986       0.099509      -0.073182       0.032824       0.040358              9.864801       7.722755       1.074226       3.072828       5.045300       0.407348      16.826348          -0.000001
          471              O      27.781066      17.010102       5.235977      -0.665535      41.219080 0.55165114E+03  0.13321000E+05                                 9.382625                            7.126946       0.573929       2.204353                    0.998639      28.816569      75.433823       0.734616       0.345282      -1.152388      -0.064890       0.002847       0.021564       0.068439      -0.005552      -0.010848      -0.000904      -0.023692      -0.251359      -0.084826       0.029834       0.054992             11.764408      19.956641       5.016556       2.306281       7.247809       0.448516       8.088773           0.000000
          472              O      19.520483       8.793563      23.006693      -0.557188      34.254712 0.47452224E+03  0.11035920E+05                                 8.285353                            6.650732       0.554674       2.241169                    0.997911      26.753454      68.745916       0.753426       0.349553      -1.148767       0.023542      -0.001685       0.015016       0.027974      -0.029631       0.019866       0.040304       0.063701       0.016280      -0.072116       0.030299       0.041816              9.818380      12.860661      -2.608794       4.491102       7.434092      -3.041962       9.160387          -0.000001
          473              O      19.063937       2.497220       9.125760      -0.561660      35.695460 0.50447431E+03  0.11902378E+05                                 8.517054                            6.863091       0.556703       2.239621                    0.997862      26.930729      69.489699       0.741446       0.350132      -1.149358      -0.023682      -0.005593       0.010733       0.026595       0.005775      -0.006777      -0.048992       0.082682      -0.020377      -0.073781       0.025038       0.048742             10.039414      14.338849       0.575737      -5.084386       6.642135       0.850671       9.137257          -0.000001
          474              O      17.426308       9.060590      20.706164      -0.509584      31.640825 0.40522277E+03  0.90644558E+04                                 7.891771                            6.127238       0.719828       2.319524                    0.998085      25.484556      64.337616       0.788118       0.347430      -1.149892       0.020109      -0.001797      -0.017771       0.026896      -0.054626       0.002773       0.000019      -0.029257       0.099509      -0.073182       0.032824       0.040358              9.864804       6.644972       1.696486       1.889191       6.123086       2.457477      16.826353          -0.000001
          475              O      18.696709       9.823854      19.220959      -0.665535      41.219083 0.55165125E+03  0.13321003E+05                                 9.382626                            7.126946       0.573929       2.204353                    0.998639      28.816569      75.433821       0.734616       0.345282      -1.152388      -0.029980      -0.057620       0.021564       0.068439      -0.013035      -0.006207      -0.008943       0.002229      -0.251359      -0.084826       0.029834       0.054992             11.764408      14.769480       8.011365       1.541567      12.434971       1.773039       8.088774           0.000000
          476              O      27.300695      18.238656       9.021712      -0.557188      34.254712 0.47452224E+03  0.11035920E+05                                 8.285353                            6.650732       0.554674       2.241169                    0.997911      26.753455      68.745917       0.753426       0.349553      -1.148767       0.010312       0.021231       0.015016       0.027974       0.012768       0.044838      -0.002947      -0.083173       0.016280      -0.072116       0.030299       0.041816              9.818380       6.531452       1.045373      -0.388868      13.763300       5.410389       9.160387          -0.000001
          477              O      28.005370      15.261243       9.125760      -0.566107      35.828939 0.50673032E+03  0.11969326E+05                                 8.538946                            6.878803       0.545391       2.235494                    0.997856      26.983143      69.672048       0.740514       0.350171      -1.149290       0.013778      -0.015841       0.010534       0.023489      -0.037108       0.044755       0.019812      -0.031152      -0.019536      -0.072546       0.026284       0.046261             10.068024       9.086334      -3.629740       1.810619      11.952348      -4.848132       9.165389          -0.000001
          478              O      23.140131      10.561330      20.706164      -0.509855      31.661661 0.40553513E+03  0.90734471E+04                                 7.896345                            6.130497       0.718159       2.318835                    0.997979      25.490193      64.364896       0.787713       0.347531      -1.149775      -0.009254       0.018514      -0.017264       0.026953       0.040196      -0.000518       0.002427      -0.079418       0.099339      -0.073078       0.032568       0.040510              9.871028       7.728396      -1.075733      -3.075252       5.048116       0.408371      16.836571          -0.000001
          479              O      21.843926      11.279898      19.220959      -0.665791      41.269232 0.55242561E+03  0.13344677E+05                                 9.391094                            7.132685       0.573479       2.203955                    0.998679      28.830827      75.490678       0.734190       0.345353      -1.152303       0.064615       0.002700       0.021838       0.068259       0.005840       0.010339      -0.000420      -0.024214      -0.250492      -0.084441       0.029223       0.055217             11.776311      19.977790      -5.022018      -2.310073       7.253916       0.449438       8.097229           0.000000
          480              O      30.104507      14.523767       9.021712      -0.558744      34.257216 0.47462382E+03  0.11038311E+05                                 8.284102                            6.649949       0.564312       2.244086                    0.997863      26.759713      68.750662       0.753763       0.349396      -1.148955      -0.022560      -0.002139       0.014988       0.027170       0.029373      -0.019938       0.040320       0.064410       0.015907      -0.072188       0.030101       0.042087              9.816843      12.859255       2.608013      -4.490152       7.432687      -3.041234       9.158587          -0.000001
          481              O      12.480685      16.622739       9.125760      -0.564737      35.782514 0.50593294E+03  0.11945803E+05                                 8.531712                            6.873565       0.549391       2.237167                    0.997845      26.964016      69.609296       0.740767       0.350189      -1.149274       0.006955       0.020985       0.011069       0.024723       0.032413      -0.038947       0.029481      -0.048803      -0.020932      -0.072589       0.025498       0.047092             10.058438       8.083326       3.052075       3.287753      12.936313       3.987226       9.155674          -0.000001
          482              O      18.983541      14.759276      20.706164      -0.511289      31.676893 0.40577714E+03  0.90800608E+04                                 7.898344                            6.131875       0.719468       2.319262                    0.998037      25.498466      64.386441       0.787725       0.347480      -1.149837      -0.011423      -0.016900      -0.016144       0.026014       0.014726      -0.002032      -0.002056       0.109201       0.097062      -0.072758       0.031777       0.040981              9.873764       4.787739      -0.623164       1.184716       7.991743      -2.868308      16.841811          -0.000001
          483              O      19.009346      13.277446      19.220959      -0.665551      41.263209 0.55234066E+03  0.13342140E+05                                 9.390686                            7.132426       0.571077       2.203412                    0.998596      28.827264      75.480510       0.734157       0.345381      -1.152277      -0.034417       0.055270       0.021193       0.068472       0.008187      -0.004411       0.009007       0.021050      -0.251886      -0.084846       0.029519       0.055327             11.775827       6.085656      -2.998651       0.765867      21.144902      -2.225176       8.096925           0.000000
          484              O      31.919790      18.809384       9.021712      -0.557344      34.262185 0.47466452E+03  0.11040012E+05                                 8.286548                            6.651649       0.559472       2.242662                    0.997871      26.754116      68.749145       0.753391       0.349545      -1.148779       0.013761      -0.019301       0.014945       0.028023      -0.042748      -0.025069      -0.037102       0.019079       0.015714      -0.072183       0.030080       0.042103              9.819867      11.050948      -3.654647       4.880928       9.246396      -2.368900       9.162257          -0.000001
          485              O      19.849993      11.460399      21.310315      -1.050151      59.774258 0.13199260E+04  0.39371371E+05                                11.478055                           10.605827       0.107422       1.948174                    0.999115      37.639225     107.094347       0.642546       0.319574      -1.182938       0.001034       0.000288       0.018716       0.018747      -0.000622       0.000837       0.000423      -0.000790      -0.028124      -0.009440       0.004016       0.005424             12.952162      13.224209       0.000836      -0.000476      13.222930      -0.000145      12.409346          -0.000000
          486              O      29.774998      17.190603       7.325333      -1.050151      59.774245 0.13199255E+04  0.39371354E+05                                11.478054                           10.605826       0.107420       1.948174                    0.999115      37.639221     107.094337       0.642546       0.319574      -1.182938       0.000767       0.000751       0.018716       0.018747      -0.000653       0.000785       0.000513      -0.000682      -0.028124      -0.009440       0.004016       0.005424             12.952161      13.223961       0.000975      -0.000364      13.223166      -0.000334      12.409357          -0.000000
          487              O      20.636054      20.423580      18.844203      -0.561660      35.695460 0.50447431E+03  0.11902378E+05                                 8.517054                            6.863091       0.556703       2.239621                    0.997862      26.930729      69.489699       0.741446       0.350132      -1.149358       0.023682       0.005593      -0.010733       0.026595       0.005775      -0.006777      -0.048992       0.082682      -0.020377      -0.073781       0.025038       0.048742             10.039414      14.338849       0.575737      -5.084386       6.642135       0.850671       9.137257          -0.000001
          488              O      22.273683      13.860210       7.263799      -0.509584      31.640826 0.40522279E+03  0.90644562E+04                                 7.891772                            6.127239       0.719828       2.319524                    0.998085      25.484556      64.337617       0.788118       0.347430      -1.149892      -0.020109       0.001797       0.017771       0.026896      -0.054626       0.002773       0.000019      -0.029257       0.099509      -0.073182       0.032824       0.040358              9.864804       6.644972       1.696486       1.889191       6.123087       2.457477      16.826354          -0.000001
          489              O      21.003282      13.096946       8.749004      -0.665535      41.219082 0.55165124E+03  0.13321003E+05                                 9.382626                            7.126946       0.573929       2.204353                    0.998639      28.816569      75.433820       0.734616       0.345282      -1.152388       0.029980       0.057620      -0.021564       0.068439      -0.013035      -0.006207      -0.008943       0.002229      -0.251359      -0.084826       0.029834       0.054992             11.764408      14.769479       8.011364       1.541567      12.434971       1.773039       8.088773           0.000000
          490              O      12.399296       4.682144      18.948251      -0.557188      34.254712 0.47452224E+03  0.11035920E+05                                 8.285353                            6.650732       0.554674       2.241169                    0.997911      26.753455      68.745917       0.753426       0.349553      -1.148767      -0.010312      -0.021231      -0.015016       0.027974       0.012768       0.044838      -0.002947      -0.083173       0.016280      -0.072116       0.030299       0.041816              9.818380       6.531452       1.045373      -0.388868      13.763300       5.410389       9.160387          -0.000001
          491              O      11.694621       7.659557      18.844203      -0.566107      35.828939 0.50673032E+03  0.11969326E+05                                 8.538946                            6.878803       0.545391       2.235494                    0.997856      26.983143      69.672048       0.740514       0.350171      -1.149290      -0.013778       0.015841      -0.010534       0.023489      -0.037108       0.044755       0.019812      -0.031152      -0.019536      -0.072546       0.026284       0.046261             10.068024       9.086334      -3.629740       1.810619      11.952348      -4.848131       9.165389          -0.000001
          492              O      16.559860      12.359470       7.263799      -0.509855      31.661661 0.40553513E+03  0.90734471E+04                                 7.896345                            6.130497       0.718159       2.318835                    0.997979      25.490193      64.364896       0.787713       0.347531      -1.149775       0.009254      -0.018514       0.017264       0.026953       0.040196      -0.000518       0.002427      -0.079418       0.099339      -0.073078       0.032568       0.040510              9.871028       7.728396      -1.075733      -3.075252       5.048116       0.408371      16.836571          -0.000001
          493              O      17.856065      11.640902       8.749004      -0.665791      41.269235 0.55242567E+03  0.13344678E+05                                 9.391095                            7.132686       0.573479       2.203955                    0.998679      28.830828      75.490682       0.734190       0.345353      -1.152303      -0.064615      -0.002700      -0.021838       0.068259       0.005840       0.010339      -0.000420      -0.024214      -0.250492      -0.084441       0.029223       0.055217             11.776312      19.977791      -5.022018      -2.310073       7.253916       0.449438       8.097229           0.000000
          494              O       9.595484       8.397033      18.948251      -0.558744      34.257219 0.47462386E+03  0.11038312E+05                                 8.284103                            6.649949       0.564312       2.244086                    0.997863      26.759713      68.750664       0.753763       0.349396      -1.148955       0.022560       0.002139      -0.014988       0.027170       0.029373      -0.019938       0.040320       0.064410       0.015907      -0.072188       0.030101       0.042087              9.816844      12.859256       2.608013      -4.490152       7.432688      -3.041234       9.158588          -0.000001
          495              O      27.219306       6.298061      18.844203      -0.564737      35.782513 0.50593292E+03  0.11945802E+05                                 8.531712                            6.873564       0.549391       2.237167                    0.997845      26.964016      69.609295       0.740767       0.350189      -1.149274      -0.006955      -0.020985      -0.011069       0.024723       0.032413      -0.038947       0.029481      -0.048803      -0.020932      -0.072589       0.025498       0.047092             10.058438       8.083326       3.052075       3.287753      12.936313       3.987226       9.155674          -0.000001
          496              O      20.716450       8.161524       7.263799      -0.511289      31.676896 0.40577718E+03  0.90800617E+04                                 7.898344                            6.131875       0.719468       2.319262                    0.998037      25.498466      64.386443       0.787725       0.347480      -1.149837       0.011423       0.016900       0.016144       0.026014       0.014726      -0.002032      -0.002056       0.109201       0.097062      -0.072758       0.031777       0.040981              9.873765       4.787739      -0.623164       1.184716       7.991743      -2.868308      16.841812          -0.000001
          497              O      20.690645       9.643354       8.749004      -0.665551      41.263209 0.55234067E+03  0.13342140E+05                                 9.390686                            7.132426       0.571077       2.203412                    0.998596      28.827264      75.480510       0.734157       0.345381      -1.152277       0.034417      -0.055270      -0.021193       0.068472       0.008187      -0.004411       0.009007       0.021050      -0.251886      -0.084846       0.029519       0.055327             11.775827       6.085656      -2.998651       0.765867      21.144902      -2.225176       8.096925           0.000000
          498              O       7.780201       4.111416      18.948251      -0.557344      34.262185 0.47466452E+03  0.11040012E+05                                 8.286548                            6.651649       0.559472       2.242662                    0.997871      26.754116      68.749145       0.753391       0.349545      -1.148779      -0.013761       0.019301      -0.014945       0.028023      -0.042748      -0.025069      -0.037102       0.019079       0.015714      -0.072183       0.030080       0.042103              9.819867      11.050948      -3.654647       4.880928       9.246395      -2.368900       9.162257          -0.000001
          499              O      22.405686      12.028265       4.859222      -0.566107      35.828949 0.50673060E+03  0.11969334E+05                                 8.538948                            6.878805       0.545390       2.235493                    0.997856      26.983143      69.672049       0.740514       0.350171      -1.149290       0.006830      -0.019853      -0.010534       0.023489      -0.032043       0.039535       0.028853      -0.048697      -0.019536      -0.072546       0.026284       0.046262             10.068026       8.092399      -3.055890      -3.293297      12.946286       3.992109       9.165393          -0.000001
          500              O      18.983541      19.621924      21.248781      -0.509855      31.661673 0.40553525E+03  0.90734503E+04                                 7.896348                            6.130498       0.718159       2.318835                    0.997979      25.490193      64.364899       0.787713       0.347532      -1.149775      -0.011407       0.017271       0.017264       0.026953      -0.014291       0.001843      -0.001662       0.109330       0.099339      -0.073077       0.032568       0.040509              9.871032       4.786576       0.622729      -1.183970       7.989938      -2.867432      16.836581          -0.000001
          501              O      19.009345      21.103754      22.733986      -0.665791      41.269268 0.55242618E+03  0.13344694E+05                                 9.391100                            7.132689       0.573479       2.203955                    0.998679      28.830839      75.490722       0.734189       0.345353      -1.152303      -0.034646      -0.054609      -0.021839       0.068260      -0.007565       0.004806       0.009163       0.022226      -0.250489      -0.084440       0.029222       0.055218             11.776321       6.085693       2.998593      -0.765814      21.146035      -2.225310       8.097236           0.000000
          502              O      21.994791       9.841620       4.963270      -0.558744      34.257223 0.47462406E+03  0.11038318E+05                                 8.284103                            6.649950       0.564312       2.244086                    0.997863      26.759719      68.750682       0.753763       0.349396      -1.148955       0.013132       0.018468      -0.014989       0.027170       0.042577       0.024949      -0.037427       0.018671       0.015907      -0.072188       0.030101       0.042087              9.816843      11.047932       3.653777      -4.878861       9.244009      -2.367968       9.158589          -0.000001
          503              O      19.063938       8.963180       4.859222      -0.564736      35.782450 0.50593193E+03  0.11945773E+05                                 8.531703                            6.873559       0.549380       2.237165                    0.997845      26.963989      69.609213       0.740767       0.350189      -1.149274      -0.021650       0.004469      -0.011068       0.024723      -0.004926       0.006059      -0.048470       0.080542      -0.020927      -0.072590       0.025498       0.047092             10.058425      14.366220      -0.575368       5.096907       6.653392       0.853664       9.155663          -0.000001
          504              O      27.351308       8.130006      21.248781      -0.511290      31.676934 0.40577784E+03  0.90800800E+04                                 7.898349                            6.131879       0.719478       2.319264                    0.998037      25.498491      64.386515       0.787725       0.347480      -1.149838       0.020348       0.001443       0.016144       0.026015       0.054648      -0.002797      -0.000733      -0.029091       0.097059      -0.072757       0.031775       0.040982              9.873772       6.651070      -1.698958      -1.891673       6.128420       2.460149      16.841825          -0.000001
          505              O      28.621708       7.366742      22.733986      -0.665551      41.263246 0.55234109E+03  0.13342153E+05                                 9.390693                            7.132429       0.571077       2.203412                    0.998596      28.827267      75.480529       0.734156       0.345381      -1.152277      -0.030656       0.057441      -0.021194       0.068472       0.013208       0.005595      -0.008324       0.003655      -0.251885      -0.084845       0.029519       0.055327             11.775838      14.783194      -8.020181      -1.544127      12.447391       1.775850       8.096928           0.000000
          506              O      17.375696      10.412348       4.963270      -0.557344      34.262190 0.47466455E+03  0.11040012E+05                                 8.286548                            6.651649       0.559472       2.242662                    0.997871      26.754118      68.749153       0.753391       0.349545      -1.148779       0.009835      -0.021568      -0.014945       0.028023      -0.013113      -0.044666      -0.003159      -0.083582       0.015714      -0.072183       0.030080       0.042104              9.819868       6.532516      -1.045930       0.388936      13.764828       5.411459       9.162259          -0.000001
          507              O      18.080371      13.389761       4.859222      -0.561660      35.695452 0.50447411E+03  0.11902372E+05                                 8.517053                            6.863089       0.556703       2.239621                    0.997862      26.930729      69.489698       0.741446       0.350132      -1.149358       0.016684       0.017713      -0.010733       0.026595       0.038690      -0.045817       0.018627      -0.031338      -0.020377      -0.073781       0.025038       0.048743             10.039411       9.064919       3.620646      -1.805492      11.916062      -4.828540       9.137253          -0.000001
          508              O      13.215131       6.629266      21.248781      -0.509584      31.640819 0.40522283E+03  0.90644575E+04                                 7.891770                            6.127239       0.719828       2.319524                    0.998085      25.484556      64.337616       0.788118       0.347430      -1.149892      -0.008498      -0.018313       0.017771       0.026896      -0.039982       0.001403       0.002392      -0.079986       0.099509      -0.073182       0.032824       0.040358              9.864801       7.722755       1.074226       3.072828       5.045300       0.407348      16.826348          -0.000001
          509              O      11.918925       5.910698      22.733986      -0.665535      41.219083 0.55165119E+03  0.13321002E+05                                 9.382626                            7.126946       0.573929       2.204353                    0.998639      28.816570      75.433827       0.734616       0.345282      -1.152388       0.064890      -0.002847      -0.021564       0.068439      -0.005552      -0.010848      -0.000904      -0.023692      -0.251359      -0.084826       0.029834       0.054992             11.764409      19.956642       5.016556       2.306281       7.247810       0.448516       8.088773           0.000000
          510              O      20.179508      14.127237       4.963270      -0.557188      34.254712 0.47452224E+03  0.11035920E+05                                 8.285353                            6.650732       0.554674       2.241169                    0.997911      26.753454      68.745916       0.753426       0.349553      -1.148767      -0.023542       0.001685      -0.015016       0.027974      -0.029631       0.019866       0.040304       0.063701       0.016280      -0.072116       0.030299       0.041816              9.818380      12.860661      -2.608794       4.491102       7.434092      -3.041962       9.160387          -0.000001
          511              O       9.924993       5.730197      20.644630      -1.050151      59.774245 0.13199255E+04  0.39371355E+05                                11.478054                           10.605826       0.107420       1.948174                    0.999115      37.639221     107.094338       0.642546       0.319574      -1.182938      -0.000767      -0.000751      -0.018716       0.018747      -0.000653       0.000785       0.000513      -0.000682      -0.028124      -0.009440       0.004016       0.005424             12.952162      13.223961       0.000975      -0.000364      13.223166      -0.000334      12.409357          -0.000000
          512              O      19.849998      11.460401       6.659648      -1.050151      59.774259 0.13199260E+04  0.39371371E+05                                11.478055                           10.605827       0.107422       1.948174                    0.999115      37.639225     107.094347       0.642546       0.319574      -1.182938      -0.001034      -0.000288      -0.018716       0.018747      -0.000622       0.000837       0.000423      -0.000790      -0.028124      -0.009440       0.004016       0.005424             12.952162      13.224210       0.000836      -0.000476      13.222931      -0.000145      12.409346          -0.000000

******************************************************
Auxiliary information for the entire system
The total spin magnetic moment of the unit cell is   0.000015
The total net atomic charge of the unit cell is   0.000008
Accuracy of reproducing the electrostatic potential in the unit cell:
  The inner radius (bohr) =    5.0000
  The outer radius (bohr) =   12.0000
  Valid grid points have density less than (e/(bohr^3)) =    0.0001
  The number of valid grid points were=       995308
  The rms potential error without charges in kcal/mol is=      4.35967
  The rms potential error with partial charges in kcal/mol is=      0.50348
  The RRMSE value at monopole order=      0.11549
  The rms potential error with partial charges and cloud penetration in kcal/mol is=      0.50701
  The RRMSE value at monopole order with cloud penetration is=      0.11629
  The rms potential error with partial charges and atomic dipoles in kcal/mol is=      0.37999
  The RRMSE value at dipole order=      0.08716
  The rms potential error with partial charges, atomic dipoles and cloud penetration in kcal/mol is=      0.37360
  The RRMSE value at dipole order with cloud penetration=      0.08569

******************************************************
The electron densities and ab initio electrostatic potential were computed in VASP using the PBE functional and
projector augmented wave method. See the main text of the journal article for a description of computational details.
The atomic charges, dipoles, and quadrupoles were computed with the DDEC6 method as described in
(a) T. A. Manz and N. Gabaldon Limas, RSC Adv. 6 (2016) 47771-47801 DOI: 10.1039/c6ra04656h
(b) N. Gabaldon Limas and T. A. Manz, RSC Adv. 8 (2018) 2678-2707 DOI: 10.1039/c7ra11829e.
For each atom in the material, the electron cloud parameters were fit to the spherically averaged atom-in-material
electron density using radial positions for which this density was between 10^-4 and 10^-2 electrons per cubic bohr.
The polarizabilities, dispersion coefficients, and quantum Drude oscillator (QDO) parameters were fit using the MCLF method.
The magnetic structure of the system was optimized in VASP from the default ferromagnetic initial guess using spin polarization.
The atomic spin moments (ASMs) were computed on this optimized magnetic structure using the DDEC6 partition as inputs
to the method of T. A. Manz and D. S. Sholl, J. Chem. Theory Comput. 7 (2011) 4146-4164 DOI: 10.1021/ct200539n.
The RMSE and RRMSE were computed using a uniform grid with Ewald summation.
