# Supplementary material for: A collection of forcefield precursors for metal–organic frameworks
Source: RSC Adv. 2019 Nov 13;9(63):36492–507. doi: 10.1039/c9ra07327b (PMC9075174; doi:10.1039/c9ra07327b)
Supplement: RA-009-C9RA07327B-s5763 [file RA-009-C9RA07327B-s5763.xyz]

   58
jmolscript: load "" {1 1 1} spacegroup "x,y,z" unitcell [{      7.378500     0.000000     0.000000 }, {     -1.839858    11.617716     0.000000 }, {      0.000000     0.000000    14.428800 }]
Mn     2.728744     6.089774     7.214689     1.043791
Mn     5.374508    11.304851     0.385393     0.924147
Mn     2.809898     5.527942     0.000289     1.043802
Mn     0.164134     0.312865     7.599793     0.924210
Nb     6.336966     3.947584     3.729556     0.817866
Nb    -0.798324     7.670132    10.943956     0.817974
H      4.690634     1.643907     0.673825     0.108977
H      2.378223     1.671789     0.604567     0.113998
H      0.533992     9.375497     0.070701     0.110755
H      2.840507     9.366203     0.106773     0.110912
H      0.848008     9.973809     7.888225     0.108976
H      3.160419     9.945927     7.818967     0.113997
H      5.004650     2.242219     7.285101     0.110755
H      2.698135     2.251513     7.321173     0.110910
C      4.744413     2.338646     3.931848    -0.113021
C      6.020251     6.167845     3.350367    -0.100582
C      4.963912     4.558792     5.386271     0.000488
C      0.431488     5.018853     5.038537     0.011120
C      0.552494     4.566924     2.276865     0.009542
C      4.999719     4.160304     1.956545     0.000262
C      6.980223     2.193425     2.496182     0.030761
C     -0.250936     2.534986     5.272284     0.018081
C      4.224715     0.826020     0.542523     0.078189
C      2.837564     0.844608     0.510780     0.077342
C      0.998989    10.194546     0.194789     0.084619
C      2.378213    10.188737     0.219318     0.074087
C      0.794229     9.279070    11.146248    -0.113023
C     -0.481609     5.449871    10.564767    -0.100589
C      0.574730     7.058924    12.600671     0.000485
C      5.107154     6.598863    12.252937     0.011117
C      4.986148     7.050792     9.491265     0.009544
C      0.538923     7.457412     9.170945     0.000263
C     -1.441581     9.424291     9.710582     0.030754
C      5.789578     9.082730    12.486684     0.018086
C      1.313927    10.791696     7.756923     0.078196
C      2.701078    10.773108     7.725180     0.077347
C      4.539653     1.423170     7.409189     0.084622
C      3.160429     1.428979     7.433718     0.074089
N      3.963976     1.498685     4.006878    -0.353479
N      5.898960     7.273852     3.084877    -0.366484
N      4.238545     4.862014     6.215927    -0.374810
N      1.161433     5.534680     5.762863    -0.363270
N      1.315003     4.872470     1.465966    -0.368267
N      4.311551     4.312496     1.054024    -0.379307
N     -0.130430     1.312802     1.809227    -0.393460
N      0.109959     1.844893     6.112040    -0.385472
N      3.091993    11.319141     0.398668    -0.205824
N      0.290751    11.330758     0.348888    -0.211036
N      1.574666    10.119031    11.221278    -0.353484
N     -0.360318     4.343864    10.299277    -0.366487
N      1.300097     6.755702    13.430327    -0.374817
N      4.377209     6.083036    12.977263    -0.363276
N      4.223639     6.745246     8.680366    -0.368271
N      1.227091     7.305220     8.268424    -0.379307
N      5.669072    10.304914     9.023627    -0.393463
N      5.428683     9.772823    13.326440    -0.385479
N      2.446649     0.298575     7.613068    -0.205820
N      5.247891     0.286958     7.563288    -0.211032

The following XYZ coordinates are in angstroms. Other properties are in atomic units.
The sperically averaged electron density of each atom fit to a function of the form exp(a - br)
eigen_1, eigen_2 and eigen_3 are the three eigenvalues of traceless quadrupole moment tensor
  atom number  atomic symbol              X              Y              Z     net charge C6 coefficient C8 coefficient C10 coefficient fluctuating dipole atomic polarizability isotropic forcefield polarizability              a              b squared Pearson coefficient          <r^3>          <r^4>         wp_QDO          m_QDO          q_QDO       dipole_x       dipole_y       dipole_z         dipole            Qxy            Qxz            Qyz     Q(x^2-y^2)  Q(3z^2 - R^2)        eigen_1        eigen_2        eigen_3 static polarizability      alpha(xx)      alpha(xy)      alpha(xz)      alpha(yy)      alpha(yz)      alpha(zz) atomic spin moment
            1             Mn       2.728744       6.089774       7.214689       1.043791     182.213255 0.33114795E+04  0.12045136E+06                                24.619249                           17.956145       0.523298       1.956336                    0.999816      51.967009     147.282616       0.461191       0.365120      -1.180879      -0.006005      -0.004792       0.003955       0.008641       0.138705      -0.114377      -0.293820      -0.300221       0.073792      -0.218028      -0.216541       0.434569             30.792146      35.000954      -2.930778       1.193821      24.456799      14.284775      32.918686           4.764549
            2             Mn       5.374508      11.304851       0.385393       0.924147     176.360373 0.35419133E+04  0.13084494E+06                                23.961328                           18.416583       0.785761       2.019930                    0.998935      53.893830     153.267683       0.461717       0.359097      -1.187369      -0.001613      -0.011869       0.015848       0.019865      -0.006779      -0.000661      -0.366273      -0.487433       0.515379      -0.329853      -0.201314       0.531167             28.776688      34.658188      -2.699276      -2.555785      26.243904      13.431090      25.427971           4.737142
            3             Mn       2.809898       5.527942       0.000289       1.043802     182.213133 0.33114714E+04  0.12045099E+06                                24.619228                           17.956112       0.523306       1.956338                    0.999816      51.966993     147.282484       0.461192       0.365119      -1.180879       0.006005       0.004792       0.003954       0.008640       0.138703       0.114376       0.293811      -0.300212       0.073797      -0.218020      -0.216538       0.434558             30.792143      35.000964      -2.930793      -1.193810      24.456779     -14.284777      32.918685           4.764545
            4             Mn       0.164134       0.312865       7.599793       0.924210     176.357253 0.35418270E+04  0.13084091E+06                                23.961027                           18.416329       0.785788       2.019940                    0.998935      53.893379     153.265746       0.461721       0.359096      -1.187371       0.001614       0.011871       0.015850       0.019869      -0.006781       0.000659       0.366246      -0.487397       0.515349      -0.329831      -0.201299       0.531129             28.776358      34.657702      -2.699247       2.555758      26.243650     -13.430991      25.427723           4.737171
            5             Nb       6.336966       3.947584       3.729556       0.817866     200.331912 0.29168412E+04  0.10313343E+06                                28.636193                           18.941857       3.627751       2.595463                    0.999414      98.719665     278.927853       0.375540       0.461279      -1.110066      -0.017757       0.020755      -0.000280       0.027316      -0.011712       0.000985      -0.008021       0.035126      -0.113165      -0.039330      -0.000781       0.040110             36.669872      31.924989       2.522480       0.006659      36.138371      -0.231279      41.946256          -0.605391
            6             Nb      -0.798324       7.670132      10.943956       0.817974     200.326992 0.29167522E+04  0.10312936E+06                                28.635653                           18.941502       3.627785       2.595482                    0.999414      98.717233     278.918514       0.375546       0.461276      -1.110070       0.017756      -0.020753      -0.000283       0.027314      -0.011722      -0.000986       0.008019       0.035151      -0.113185      -0.039336      -0.000794       0.040129             36.669205      31.924399       2.522421      -0.006629      36.137781       0.231176      41.945437          -0.605360
            7              H       4.690634       1.643907       0.673825       0.108977       1.250491 0.90723636E+01  0.92498526E+02                                 1.957470                            1.788162      -1.298203       2.261944                    0.993987       3.801134      11.072670       0.454535       1.321674      -0.698768       0.022392       0.040926       0.009581       0.047625       0.006792      -0.003240       0.002283      -0.003691      -0.026371      -0.010731      -0.000704       0.011435              2.041108       1.962494       0.562827       0.158778       2.603987       0.276811       1.556843           0.000490
            8              H       2.378223       1.671789       0.604567       0.113998       1.216400 0.88366045E+01  0.89167557E+02                                 1.905792                            1.755673      -1.092465       2.367290                    0.996276       3.602277      10.311739       0.464036       1.308077      -0.703218      -0.020468       0.043361       0.009566       0.048894      -0.006082       0.004006       0.003649      -0.011674      -0.033580      -0.013714      -0.000446       0.014160              1.970977       1.952899      -0.523608      -0.100841       2.473767       0.184535       1.486263           0.000872
            9              H       0.533992       9.375497       0.070701       0.110755       1.173141 0.85123512E+01  0.85709414E+02                                 1.905111                            1.755399      -1.242157       2.295341                    0.994337       3.747134      10.968893       0.448119       1.357481      -0.691749      -0.022928      -0.044866      -0.008453       0.051089       0.006492      -0.001330       0.001097      -0.010664      -0.039857      -0.013529      -0.001521       0.015050              1.976443       1.917831       0.526881       0.135133       2.467089       0.221632       1.544410           0.000411
           10              H       2.840507       9.366203       0.106773       0.110912       1.195541 0.86850229E+01  0.87270745E+02                                 1.885256                            1.741736      -1.034793       2.391574                    0.997093       3.589116      10.256748       0.465354       1.309860      -0.702890       0.021109      -0.042957      -0.009920       0.048880      -0.006431       0.001413       0.003384      -0.013138      -0.037533      -0.013386      -0.002305       0.015691              1.946572       1.930344      -0.501922      -0.092336       2.417308       0.174422       1.492066           0.001307
           11              H       0.848008       9.973809       7.888225       0.108976       1.250500 0.90724412E+01  0.92499558E+02                                 1.957483                            1.788172      -1.298206       2.261942                    0.993987       3.801151      11.072751       0.454532       1.321678      -0.698767      -0.022392      -0.040926       0.009581       0.047625       0.006792       0.003240      -0.002283      -0.003691      -0.026371      -0.010731      -0.000704       0.011435              2.041122       1.962508       0.562834      -0.158780       2.604007      -0.276814       1.556851           0.000490
           12              H       3.160419       9.945927       7.818967       0.113997       1.216407 0.88366709E+01  0.89168429E+02                                 1.905802                            1.755682      -1.092470       2.367287                    0.996275       3.602292      10.311807       0.464033       1.308080      -0.703217       0.020467      -0.043361       0.009567       0.048894      -0.006082      -0.004006      -0.003649      -0.011674      -0.033579      -0.013713      -0.000447       0.014160              1.970988       1.952911      -0.523613       0.100842       2.473783      -0.184536       1.486270           0.000872
           13              H       5.004650       2.242219       7.285101       0.110755       1.173141 0.85123504E+01  0.85709390E+02                                 1.905110                            1.755398      -1.242151       2.295344                    0.994337       3.747134      10.968886       0.448120       1.357479      -0.691749       0.022928       0.044866      -0.008452       0.051089       0.006492       0.001330      -0.001097      -0.010664      -0.039857      -0.013529      -0.001521       0.015050              1.976442       1.917829       0.526881      -0.135133       2.467087      -0.221632       1.544409           0.000411
           14              H       2.698135       2.251513       7.321173       0.110910       1.195548 0.86850821E+01  0.87271488E+02                                 1.885262                            1.741742      -1.034798       2.391570                    0.997093       3.589129      10.256794       0.465353       1.309860      -0.702890      -0.021109       0.042957      -0.009920       0.048880      -0.006431      -0.001413      -0.003384      -0.013139      -0.037532      -0.013385      -0.002306       0.015691              1.946580       1.930351      -0.501925       0.092337       2.417318      -0.174423       1.492070           0.001308
           15              C       4.744413       2.338646       3.931848      -0.113021      41.687545 0.69218303E+03  0.18219692E+05                                10.588618                            9.119707       0.173042       1.975213                    0.999089      33.339662     100.333983       0.516433       0.450580      -1.046864      -0.024306      -0.009122      -0.001706       0.026018      -0.163398       0.012346       0.019731       0.035218       0.288184      -0.214070       0.096936       0.117134             11.271990      12.433619       4.681387      -0.694669      12.123561      -0.452401       9.258792           0.009966
           16              C       6.020251       6.167845       3.350367      -0.100582      42.459383 0.66789372E+03  0.17434654E+05                                10.712934                            8.974075       0.137413       1.969889                    0.998892      32.986019      99.054225       0.518916       0.452172      -1.045306       0.011192       0.020672      -0.004622       0.023957       0.038422      -0.005381       0.074108       0.300273       0.315810      -0.224317       0.101623       0.122694             11.493060       7.937007      -1.272773       0.452107      17.611371      -2.558489       8.930801           0.010771
           17              C       4.963912       4.558792       5.386271       0.000488      41.951798 0.56327611E+03  0.14033188E+05                                10.505681                            8.126823       0.449880       2.084551                    0.999861      30.417556      88.051291       0.559139       0.439695      -1.056953      -0.048186       0.025807       0.054472       0.077169       0.071171       0.142139      -0.055216      -0.122757      -0.180021      -0.214345       0.089071       0.125274             12.076804      12.843888      -2.513759      -6.460172       9.045083       3.013986      14.341440           0.018780
           18              C       0.431488       5.018853       5.038537       0.011120      42.918378 0.56454611E+03  0.14062684E+05                                10.653020                            8.129512       0.394114       2.069770                    0.999868      30.240695      87.328305       0.560114       0.438996      -1.058130       0.036863       0.058852       0.036445       0.078426      -0.090019      -0.123786      -0.103110      -0.084517      -0.040546      -0.218207       0.092671       0.125536             12.310437      13.369550       3.956177       6.028159      10.063236       3.671230      13.498524           0.022842
           19              C       0.552494       4.566924       2.276865       0.009542      42.633823 0.56443655E+03  0.14056322E+05                                10.592454                            8.117854       0.390102       2.068635                    0.999887      30.254329      87.296532       0.561760       0.437823      -1.059061       0.045152       0.046074      -0.049385       0.081243      -0.056098       0.143335       0.074271      -0.134630      -0.173937      -0.219025       0.092733       0.126292             12.202584      14.022478       2.779784      -6.618019       8.872458      -2.592938      13.712817           0.019000
           20              C       4.999719       4.160304       1.956545       0.000262      41.522486 0.57046207E+03  0.14271782E+05                                10.489027                            8.210499       0.428275       2.080291                    0.999941      30.511822      88.802510       0.552473       0.443143      -1.053823      -0.042815       0.017484      -0.056964       0.073374       0.042353      -0.148474       0.028620      -0.139545      -0.271374      -0.216790       0.088046       0.128744             11.964742      12.533745      -1.358925       6.514641       8.652399      -1.972887      14.708082           0.019648
           21              C       6.980223       2.193425       2.496182       0.030761      42.549695 0.56472950E+03  0.14095092E+05                                10.653707                            8.169641       0.379866       2.066254                    0.999937      30.309274      88.157176       0.553709       0.443197      -1.053615       0.024773      -0.071405      -0.035790       0.083626       0.057581       0.023916      -0.161191       0.163998      -0.035537      -0.219928       0.089398       0.130530             12.309937       8.784652      -2.224731      -2.198752      15.336322       6.589401      12.808838           0.020702
           22              C      -0.250936       2.534986       5.272284       0.018081      42.756578 0.56779670E+03  0.14192887E+05                                10.684029                            8.189111       0.369287       2.060309                    0.999917      30.494597      88.804281       0.553244       0.442906      -1.053636       0.036913      -0.054171       0.054793       0.085436       0.066545      -0.048340       0.156460       0.069652      -0.207552      -0.217018       0.081586       0.135432             12.335574       9.098218      -2.254224       3.158846      12.729717      -6.447968      15.178788           0.017051
           23              C       4.224715       0.826020       0.542523       0.078189      26.455686 0.34141384E+03  0.75929023E+04                                 7.920058                            6.306521       0.062688       2.048753                    0.999077      26.012999      73.900775       0.630448       0.436847      -1.046428       0.018374      -0.050465       0.011419       0.054906       0.008345      -0.006765      -0.005571      -0.043980       0.180720      -0.053922      -0.007258       0.061180              8.707143      11.052588       0.176547       0.339700      10.461288       1.653569       4.607554           0.002453
           24              C       2.837564       0.844608       0.510780       0.077342      26.082818 0.33544732E+03  0.74111167E+04                                 7.773548                            6.201471       0.210588       2.097362                    0.999407      25.745607      72.379329       0.644838       0.429929      -1.052921      -0.022179      -0.046876       0.011589       0.053137      -0.006350       0.002841       0.000573      -0.049952       0.163545      -0.053106      -0.001488       0.054593              8.522794      11.073706       0.183188       0.227305      10.079819       1.400864       4.414856           0.002406
           25              C       0.998989      10.194546       0.194789       0.084619      26.056751 0.34131780E+03  0.75868487E+04                                 7.832825                            6.301336       0.092562       2.060830                    0.999130      25.873138      73.377515       0.631635       0.436252      -1.047252      -0.025118       0.046271      -0.011207       0.053829       0.007729      -0.003746      -0.003957      -0.052121       0.167809      -0.055240      -0.001132       0.056372              8.569086      10.959740       0.160016       0.280632      10.112562       1.479585       4.634956           0.001856
           26              C       2.378213      10.188737       0.219318       0.074087      26.086344 0.33704023E+03  0.74550622E+04                                 7.772857                            6.216194       0.162966       2.080063                    0.999416      25.813270      72.609926       0.644077       0.429931      -1.052930       0.024438       0.046213      -0.012005       0.053637      -0.006608       0.000711      -0.000101      -0.054080       0.163513      -0.055092       0.000583       0.054509              8.513280      11.116461       0.278435       0.258340       9.933177       1.361441       4.490201           0.002788
           27              C       0.794229       9.279070      11.146248      -0.113023      41.687620 0.69218456E+03  0.18219739E+05                                10.588619                            9.119709       0.173060       1.975217                    0.999089      33.339712     100.334089       0.516434       0.450579      -1.046865       0.024311       0.009123      -0.001711       0.026022      -0.163401      -0.012347      -0.019735       0.035218       0.288187      -0.214074       0.096937       0.117137             11.271994      12.433623       4.681386       0.694673      12.123565       0.452396       9.258794           0.009974
           28              C      -0.481609       5.449871      10.564767      -0.100589      42.459788 0.66790166E+03  0.17434916E+05                                10.713003                            8.974129       0.137409       1.969885                    0.998892      32.986241      99.055104       0.518914       0.452172      -1.045306      -0.011190      -0.020674      -0.004625       0.023959       0.038423       0.005381      -0.074108       0.300279       0.315811      -0.224320       0.101627       0.122694             11.493137       7.937059      -1.272783      -0.452111      17.611493       2.558510       8.930859           0.010791
           29              C       0.574730       7.058924      12.600671       0.000485      41.952084 0.56328058E+03  0.14033329E+05                                10.505728                            8.126855       0.449878       2.084548                    0.999861      30.417690      88.051798       0.559138       0.439695      -1.056953       0.048190      -0.025810       0.054472       0.077173       0.071172      -0.142141       0.055216      -0.122755      -0.180023      -0.214347       0.089073       0.125275             12.076864      12.843960      -2.513774       6.460211       9.045124      -3.014002      14.341508           0.018780
           30              C       5.107154       6.598863      12.252937       0.011117      42.918643 0.56455011E+03  0.14062808E+05                                10.653060                            8.129538       0.394114       2.069768                    0.999868      30.240818      87.328747       0.560113       0.438996      -1.058130      -0.036867      -0.058853       0.036445       0.078429      -0.090020       0.123788       0.103110      -0.084518      -0.040550      -0.218210       0.092673       0.125537             12.310489      13.369616       3.956195      -6.028193      10.063271      -3.671245      13.498579           0.022837
           31              C       4.986148       7.050792       9.491265       0.009544      42.633794 0.56443630E+03  0.14056312E+05                                10.592441                            8.117846       0.390113       2.068637                    0.999887      30.254330      87.296467       0.561761       0.437822      -1.059061      -0.045156      -0.046072      -0.049387       0.081244      -0.056099      -0.143335      -0.074271      -0.134632      -0.173942      -0.219026       0.092733       0.126293             12.202567      14.022460       2.779778       6.618003       8.872453       2.592927      13.712788           0.019004
           32              C       0.538923       7.457412       9.170945       0.000263      41.522500 0.57046262E+03  0.14271796E+05                                10.489019                            8.210497       0.428287       2.080294                    0.999941      30.511837      88.802484       0.552474       0.443142      -1.053824       0.042817      -0.017482      -0.056965       0.073375       0.042353       0.148474      -0.028621      -0.139546      -0.271380      -0.216791       0.088046       0.128745             11.964730      12.533738      -1.358922      -6.514631       8.652397       1.972878      14.708056           0.019646
           33              C      -1.441581       9.424291       9.710582       0.030754      42.550105 0.56473560E+03  0.14095286E+05                                10.653780                            8.169688       0.379852       2.066248                    0.999937      30.309467      88.157954       0.553707       0.443197      -1.053614      -0.024773       0.071405      -0.035793       0.083627       0.057582      -0.023918       0.161191       0.164003      -0.035541      -0.219931       0.089402       0.130529             12.310032       8.784716      -2.224753       2.198773      15.336449      -6.589463      12.808931           0.020699
           34              C       5.789578       9.082730      12.486684       0.018086      42.756543 0.56779653E+03  0.14192877E+05                                10.684012                            8.189103       0.369302       2.060313                    0.999917      30.494577      88.804113       0.553245       0.442906      -1.053637      -0.036917       0.054174       0.054795       0.085441       0.066545       0.048341      -0.156460       0.069652      -0.207554      -0.217019       0.081587       0.135432             12.335551       9.098204      -2.254218      -3.158837      12.729693       6.447947      15.178755           0.017044
           35              C       1.313927      10.791696       7.756923       0.078196      26.455596 0.34141222E+03  0.75928583E+04                                 7.920043                            6.306506       0.062686       2.048753                    0.999077      26.012942      73.900609       0.630449       0.436848      -1.046428      -0.018374       0.050464       0.011422       0.054906       0.008344       0.006765       0.005570      -0.043981       0.180728      -0.053923      -0.007259       0.061183              8.707129      11.052570       0.176555      -0.339701      10.461272      -1.653565       4.607544           0.002457
           36              C       2.701078      10.773108       7.725180       0.077347      26.082788 0.33544671E+03  0.74111015E+04                                 7.773547                            6.201468       0.210579       2.097359                    0.999407      25.745588      72.379316       0.644837       0.429929      -1.052921       0.022178       0.046875       0.011591       0.053137      -0.006350      -0.002841      -0.000574      -0.049954       0.163552      -0.053108      -0.001488       0.054596              8.522794      11.073710       0.183182      -0.227303      10.079819      -1.400864       4.414854           0.002409
           37              C       4.539653       1.423170       7.409189       0.084622      26.056707 0.34131698E+03  0.75868263E+04                                 7.832818                            6.301329       0.092566       2.060832                    0.999130      25.873108      73.377421       0.631635       0.436252      -1.047252       0.025118      -0.046271      -0.011206       0.053828       0.007729       0.003746       0.003957      -0.052121       0.167818      -0.055241      -0.001134       0.056375              8.569079      10.959733       0.160015      -0.280632      10.112554      -1.479583       4.634952           0.001858
           38              C       3.160429       1.428979       7.433718       0.074089      26.086338 0.33703998E+03  0.74550561E+04                                 7.772857                            6.216192       0.162965       2.080063                    0.999416      25.813270      72.609943       0.644077       0.429931      -1.052930      -0.024437      -0.046213      -0.012004       0.053636      -0.006609      -0.000711       0.000101      -0.054081       0.163522      -0.055094       0.000582       0.054512              8.513281      11.116461       0.278428      -0.258338       9.933182      -1.361441       4.490200           0.002792
           39              N       3.963976       1.498685       4.006878      -0.353479      32.552775 0.55849220E+03  0.13702018E+05                                 8.275558                            7.622057       0.648456       2.158523                    0.999715      31.037449      85.390411       0.640000       0.390084      -1.103559       0.068004       0.097786      -0.011940       0.119705      -0.172092       0.013201       0.015583       0.047096       0.321971      -0.228599       0.108557       0.120042              8.420180       9.180950       3.129172      -0.372955       8.669583      -0.305059       7.410007          -0.016764
           40              N       5.898960       7.273852       3.084877      -0.366484      36.055224 0.58108796E+03  0.14416061E+05                                 8.877443                            7.779799       0.292735       2.032201                    0.999747      31.914052      88.645886       0.632085       0.390594      -1.101850       0.032915      -0.132612       0.029001       0.139679       0.044535      -0.013367       0.078961       0.347304       0.348314      -0.254596       0.120383       0.134214              9.274485       6.378516      -0.862133       0.236017      14.206924      -2.160975       7.238015          -0.014371
           41              N       4.238545       4.862014       6.215927      -0.374810      42.525046 0.56885148E+03  0.14010077E+05                                10.019607                            7.730023       0.441181       2.133106                    0.999025      29.915456      82.263360       0.631350       0.393907      -1.101686       0.046179      -0.017131      -0.031653       0.058548       0.042833       0.118194      -0.036093      -0.072946      -0.129532      -0.162042       0.069088       0.092954             11.559276      12.400555      -3.520542      -5.858699       9.359820       3.880640      12.917452          -0.013786
           42              N       1.161433       5.534680       5.762863      -0.363270      42.026296 0.54474074E+03  0.13269826E+05                                 9.923406                            7.543363       0.414075       2.124328                    0.999283      29.720191      81.240063       0.641888       0.391716      -1.103386      -0.048215      -0.000539      -0.033040       0.058452      -0.073559      -0.097435      -0.057826      -0.025826      -0.012753      -0.155823       0.063146       0.092677             11.515929      12.774034       3.667008       6.092684       8.950768       4.244201      12.822984          -0.005263
           43              N       1.315003       4.872470       1.465966      -0.368267      43.145133 0.56266098E+03  0.13811301E+05                                10.087847                            7.664515       0.398983       2.117578                    0.999328      29.877945      81.858991       0.637330       0.391520      -1.104037      -0.039410       0.000680       0.038769       0.055287      -0.047621       0.113082       0.035848      -0.059279      -0.106281      -0.154383       0.060319       0.094064             11.695755      13.560970       2.856540      -6.663911       8.210386      -3.552384      13.315909          -0.012320
           44              N       4.311551       4.312496       1.054024      -0.379307      41.643477 0.57225969E+03  0.14131040E+05                                 9.922740                            7.777508       0.401676       2.118883                    0.998907      30.148929      83.321198       0.625757       0.396387      -1.098717       0.049336      -0.008220       0.039157       0.063521       0.024124      -0.123694       0.012498      -0.077519      -0.205360      -0.166789       0.069572       0.097217             11.332476      11.957438      -2.537077       5.756878       8.914622      -3.144238      13.125369          -0.012345
           45              N      -0.130430       1.312802       1.809227      -0.393460      44.643382 0.58599089E+03  0.14583609E+05                                10.451367                            7.922813       0.203949       2.059065                    0.997706      30.452634      85.011853       0.612679       0.401698      -1.093005       0.006640       0.024596       0.037533       0.045363       0.039285       0.030494      -0.089755       0.110467       0.012155      -0.134599       0.065191       0.069408             12.132448       8.760132      -2.267593      -1.931798      15.084327       7.623799      12.552884          -0.008435
           46              N       0.109959       1.844893       6.112040      -0.385472      44.607446 0.58705789E+03  0.14627262E+05                                10.471183                            7.952262       0.175708       2.052144                    0.997551      30.404535      85.125784       0.608544       0.403954      -1.090695       0.006985       0.031079      -0.034206       0.046741       0.041772      -0.050213       0.087468       0.047948      -0.107089      -0.133897       0.065975       0.067923             12.124399       9.207058      -2.344121       2.763776      12.659693      -7.350015      14.506446          -0.016582
           47              N       3.091993      11.319141       0.398668      -0.205824      33.705240 0.47304466E+03  0.11106468E+05                                 8.611555                            6.958106       0.398462       2.165293                    0.999261      26.724657      71.352654       0.679706       0.383805      -1.110765      -0.170602      -0.001263      -0.004954       0.170678       0.003813      -0.003640       0.010384      -0.167639       0.105153      -0.101542       0.032072       0.069470              9.516607      11.279283       0.067901       0.087285      12.078618       2.061502       5.191921           0.025578
           48              N       0.290751      11.330758       0.348888      -0.211036      33.984689 0.48155660E+03  0.11357280E+05                                 8.663431                            7.026305       0.389603       2.159182                    0.999396      26.887942      71.959338       0.675525       0.384448      -1.110257       0.170318      -0.003406       0.001569       0.170360       0.000084      -0.002793       0.008772      -0.169329       0.115975      -0.104049       0.036084       0.067965              9.556387      11.226379       0.104369       0.045831      12.190652       2.086944       5.252130           0.026609
           49              N       1.574666      10.119031      11.221278      -0.353484      32.553014 0.55849772E+03  0.13702190E+05                                 8.275603                            7.622100       0.648443       2.158517                    0.999715      31.037579      85.390924       0.639998       0.390085      -1.103558      -0.068004      -0.097790      -0.011950       0.119708      -0.172096      -0.013204      -0.015585       0.047097       0.321973      -0.228603       0.108559       0.120045              8.420226       9.181002       3.129190       0.372958       8.669628       0.305060       7.410048          -0.016769
           50              N      -0.360318       4.343864      10.299277      -0.366487      36.055733 0.58109863E+03  0.14416398E+05                                 8.877544                            7.779885       0.292703       2.032189                    0.999747      31.914263      88.646825       0.632079       0.390596      -1.101848      -0.032914       0.132614       0.028999       0.139680       0.044535       0.013367      -0.078961       0.347307       0.348307      -0.254596       0.120385       0.134211              9.274591       6.378586      -0.862144      -0.236020      14.207093       2.161005       7.238095          -0.014392
           51              N       1.300097       6.755702      13.430327      -0.374817      42.525598 0.56886019E+03  0.14010351E+05                                10.019709                            7.730095       0.441158       2.133096                    0.999025      29.915667      82.264245       0.631346       0.393909      -1.101685      -0.046177       0.017130      -0.031657       0.058549       0.042834      -0.118195       0.036093      -0.072945      -0.129532      -0.162043       0.069087       0.092956             11.559400      12.400699      -3.520589       5.858771       9.359916      -3.880687      12.917585          -0.013781
           52              N       4.377209       6.083036      12.977263      -0.363276      42.026838 0.54474889E+03  0.13270080E+05                                 9.923505                            7.543431       0.414051       2.124318                    0.999283      29.720383      81.240870       0.641883       0.391717      -1.103385       0.048214       0.000539      -0.033042       0.058452      -0.073562       0.097435       0.057825      -0.025823      -0.012752      -0.155824       0.063145       0.092679             11.516050      12.774180       3.667050      -6.092762       8.950850      -4.244248      12.823120          -0.005258
           53              N       4.223639       6.745246       8.680366      -0.368271      43.145346 0.56266452E+03  0.13811412E+05                                10.087885                            7.664544       0.398968       2.117572                    0.999328      29.878025      81.859327       0.637328       0.391520      -1.104037       0.039408      -0.000678       0.038770       0.055286      -0.047622      -0.113082      -0.035846      -0.059280      -0.106285      -0.154383       0.060319       0.094064             11.695798      13.561026       2.856552       6.663935       8.210417       3.552395      13.315949          -0.012314
           54              N       1.227091       7.305220       8.268424      -0.379307      41.643512 0.57226065E+03  0.14131069E+05                                 9.922739                            7.777511       0.401682       2.118884                    0.998907      30.148970      83.321309       0.625758       0.396386      -1.098717      -0.049334       0.008223       0.039158       0.063520       0.024123       0.123692      -0.012497      -0.077521      -0.205361      -0.166788       0.069572       0.097216             11.332471      11.957439      -2.537075      -5.756871       8.914622       3.144230      13.125352          -0.012339
           55              N       5.669072      10.304914       9.023627      -0.393463      44.644491 0.58600777E+03  0.14584146E+05                                10.451567                            7.922949       0.203911       2.059047                    0.997706      30.453033      85.013535       0.612670       0.401700      -1.093002      -0.006639      -0.024597       0.037533       0.045364       0.039285      -0.030494       0.089754       0.110471       0.012145      -0.134599       0.065193       0.069407             12.132697       8.760300      -2.267646       1.931844      15.084651      -7.623984      12.553141          -0.008430
           56              N       5.428683       9.772823      13.326440      -0.385479      44.607053 0.58705220E+03  0.14627081E+05                                10.471110                            7.952216       0.175716       2.052150                    0.997551      30.404402      85.125217       0.608547       0.403953      -1.090696      -0.006987      -0.031078      -0.034207       0.046741       0.041772       0.050213      -0.087469       0.047944      -0.107087      -0.133897       0.065973       0.067925             12.124303       9.206997      -2.344098      -2.763750      12.659587       7.349938      14.506324          -0.016574
           57              N       2.446649       0.298575       7.613068      -0.205820      33.705416 0.47304763E+03  0.11106559E+05                                 8.611596                            6.958136       0.398446       2.165286                    0.999261      26.724729      71.352983       0.679703       0.383806      -1.110764       0.170602       0.001263      -0.004953       0.170678       0.003814       0.003640      -0.010384      -0.167639       0.105164      -0.101544       0.032075       0.069469              9.516656      11.279346       0.067903      -0.087287      12.078679      -2.061514       5.191943           0.025584
           58              N       5.247891       0.286958       7.563288      -0.211032      33.984911 0.48156037E+03  0.11357395E+05                                 8.663481                            7.026342       0.389588       2.159176                    0.999396      26.888034      71.959753       0.675521       0.384449      -1.110256      -0.170319       0.003407       0.001571       0.170360       0.000085       0.002794      -0.008774      -0.169329       0.115983      -0.104050       0.036086       0.067964              9.556446      11.226458       0.104366      -0.045830      12.190722      -2.086959       5.252157           0.026616

******************************************************
Auxiliary information for the entire system
The total spin magnetic moment of the unit cell is   18.000033
The total net atomic charge of the unit cell is   0.000004
Accuracy of reproducing the electrostatic potential in the unit cell:
  The inner radius (bohr) =    5.0000
  The outer radius (bohr) =   12.0000
  Valid grid points have density less than (e/(bohr^3)) =    0.0001
  The number of valid grid points were=        34547
  The rms potential error without charges in kcal/mol is=      6.17438
  The rms potential error with partial charges in kcal/mol is=      2.11390
  The RRMSE value at monopole order=      0.34237
  The rms potential error with partial charges and cloud penetration in kcal/mol is=      2.09948
  The RRMSE value at monopole order with cloud penetration is=      0.34003
  The rms potential error with partial charges and atomic dipoles in kcal/mol is=      0.99147
  The RRMSE value at dipole order=      0.16058
  The rms potential error with partial charges, atomic dipoles and cloud penetration in kcal/mol is=      0.97530
  The RRMSE value at dipole order with cloud penetration=      0.15796

******************************************************
The electron densities and ab initio electrostatic potential were computed in VASP using the PBE functional and
projector augmented wave method. See the main text of the journal article for a description of computational details.
The atomic charges, dipoles, and quadrupoles were computed with the DDEC6 method as described in
(a) T. A. Manz and N. Gabaldon Limas, RSC Adv. 6 (2016) 47771-47801 DOI: 10.1039/c6ra04656h
(b) N. Gabaldon Limas and T. A. Manz, RSC Adv. 8 (2018) 2678-2707 DOI: 10.1039/c7ra11829e.
For each atom in the material, the electron cloud parameters were fit to the spherically averaged atom-in-material
electron density using radial positions for which this density was between 10^-4 and 10^-2 electrons per cubic bohr.
The polarizabilities, dispersion coefficients, and quantum Drude oscillator (QDO) parameters were fit using the MCLF method.
The magnetic structure of the system was optimized in VASP from the default ferromagnetic initial guess using spin polarization.
The atomic spin moments (ASMs) were computed on this optimized magnetic structure using the DDEC6 partition as inputs
to the method of T. A. Manz and D. S. Sholl, J. Chem. Theory Comput. 7 (2011) 4146-4164 DOI: 10.1021/ct200539n.
The RMSE and RRMSE were computed using a uniform grid with Ewald summation.
