# Supplementary material for: A collection of forcefield precursors for metal–organic frameworks
Source: RSC Adv. 2019 Nov 13;9(63):36492–507. doi: 10.1039/c9ra07327b (PMC9075174; doi:10.1039/c9ra07327b)
Supplement: RA-009-C9RA07327B-s5764 [file RA-009-C9RA07327B-s5764.xyz]

   54
jmolscript: load "" {1 1 1} spacegroup "x,y,z" unitcell [{      4.957700     0.000000     0.000000 }, {      1.626248    11.113849     0.000000 }, {     -2.478791    -0.000009    12.315621 }]
Cu     0.989665     8.704031     2.805006     0.789299
Cu     2.655423     3.147102     9.510615     0.788444
H      3.438513     5.731406     8.202204     0.098295
H      2.908758     6.959488     6.322840     0.129712
H     -0.026420     4.328840     5.534640     0.130912
H      0.571106     3.164107     7.433709     0.100019
H     -0.196436     1.113600     9.884517     0.103066
H      2.210050    10.739304    11.443675     0.134625
H      0.156827     0.841317     1.625662     0.126107
H      4.454202     2.356136     0.019705     0.096936
H      0.146520     0.174484     4.113417     0.098479
H     -0.383218     1.402563     5.992781     0.131246
H      3.265560     9.885764     6.780981     0.130917
H      3.863068     8.721034     4.881912     0.100671
H      3.095502     6.670530     2.431104     0.102602
H      3.875725     5.182387     0.871946     0.132589
H      3.448845     6.398235    10.689959     0.127165
H      5.267326     7.913061    -0.019705     0.095888
C      2.730734     5.444669     7.653666     0.078010
C      2.419616     6.184852     6.530481    -0.150550
C      1.381449     5.774752     5.714202     0.039012
C      0.687106     4.631136     6.065936    -0.153574
C      1.049837     3.938743     7.202914     0.084806
C      0.969848     6.587175     4.502098     0.554291
C     -0.624992     1.064699    10.718531     0.091928
C     -0.161123     0.162254    11.643927    -0.151726
C      1.687331     0.045566     0.556666     0.029854
C      0.612666     0.883550     0.804949    -0.150252
C      2.697285     1.783764    12.149360     0.082269
C      3.763276    10.170282     1.608420     0.579200
C      1.064994    11.001596     4.661955     0.078185
C     -0.872362     0.627928     5.785140    -0.152756
C      3.047179     0.217827     6.601419     0.038833
C      3.979081    10.188061     6.249685    -0.153751
C      4.341801     9.495669     5.112707     0.085232
C      2.635590     1.030248     7.813523     0.553348
C      2.666938     6.621630     1.597090     0.093549
C      3.130798     5.719186     0.671694    -0.148962
C      0.021658     5.602483    11.758955     0.029297
C     -1.053008     6.440467    11.510672    -0.152340
C      1.031501     7.340697     0.166261     0.085396
C      0.471345     4.613351    10.707201     0.577636
N      2.065067     4.334395     7.992345    -0.192529
N     -1.665393     1.879344    10.956469    -0.207122
N      5.357024     9.891322     4.323276    -0.193645
N      1.626535     7.436275     1.359152    -0.209730
O      1.730190     7.565194     4.222534    -0.537029
O      4.902686     6.281545     3.902820    -0.562457
O      4.957645     9.747178     1.469254    -0.564200
O      2.975610     9.852536     2.513865    -0.578691
O      3.395935     2.008267     8.093087    -0.536535
O      1.610734     0.724617     8.412801    -0.561307
O      1.665716     4.190247    10.846367    -0.562844
O     -0.316330     4.295607     9.801756    -0.577813

The following XYZ coordinates are in angstroms. Other properties are in atomic units.
The sperically averaged electron density of each atom fit to a function of the form exp(a - br)
eigen_1, eigen_2 and eigen_3 are the three eigenvalues of traceless quadrupole moment tensor
  atom number  atomic symbol              X              Y              Z     net charge C6 coefficient C8 coefficient C10 coefficient fluctuating dipole atomic polarizability isotropic forcefield polarizability              a              b squared Pearson coefficient          <r^3>          <r^4>         wp_QDO          m_QDO          q_QDO       dipole_x       dipole_y       dipole_z         dipole            Qxy            Qxz            Qyz     Q(x^2-y^2)  Q(3z^2 - R^2)        eigen_1        eigen_2        eigen_3 static polarizability      alpha(xx)      alpha(xy)      alpha(xz)      alpha(yy)      alpha(yz)      alpha(zz) atomic spin moment
            1             Cu       0.989665       8.704031       2.805006       0.789299      66.289251 0.11206063E+04  0.31098458E+05                                14.010038                           11.464651       1.202473       2.300597                    0.994427      41.722639     103.394087       0.501788       0.439845      -1.126810       0.051861       0.035739      -0.004543       0.063147      -0.013496       0.052160      -0.075642       0.039463       0.039252      -0.089881      -0.010586       0.100467             16.620935      13.304749      -4.513750      -0.857467      17.438600       1.245173      19.119456           0.736725
            2             Cu       2.655423       3.147102       9.510615       0.788444      66.408964 0.11232525E+04  0.31192468E+05                                14.029964                           11.481665       1.195115       2.298220                    0.994411      41.751730     103.524044       0.501153       0.440112      -1.126560       0.052731       0.035252       0.004874       0.063616      -0.013388      -0.051143       0.075619       0.039139       0.040361      -0.089466      -0.010300       0.099766             16.643686      13.325074      -4.519255       0.858414      17.460250      -1.245253      19.145734           0.735914
            3              H       3.438513       5.731406       8.202204       0.098295       1.158433 0.83953564E+01  0.83316777E+02                                 1.812077                            1.684942      -1.037863       2.378513                    0.997511       3.575409      10.023577       0.486688       1.268125      -0.711417       0.037393       0.017146       0.022988       0.047124       0.016286       0.007408       0.000134      -0.002154      -0.019883      -0.016207      -0.004436       0.020642              1.868203       2.088840       0.183586       0.555868       1.505184       0.086830       2.010584           0.000752
            4              H       2.908758       6.959488       6.322840       0.129712       0.982865 0.69255109E+01  0.66091629E+02                                 1.678173                            1.572018      -1.033892       2.398617                    0.997197       3.497974       9.902558       0.479642       1.338118      -0.695654       0.021042       0.031018      -0.010965       0.039053       0.011648       0.006134      -0.003086      -0.007265      -0.015970      -0.014538      -0.000397       0.014934              1.729173       1.628320       0.416042      -0.098445       2.071219      -0.324153       1.487980           0.000791
            5              H      -0.026420       4.328840       5.534640       0.130912       1.119593 0.84898086E+01  0.84350238E+02                                 1.761909                            1.691582      -1.110957       2.360764                    0.997033       3.459161       9.650832       0.487751       1.263919      -0.713189      -0.029464      -0.013190      -0.020756       0.038379       0.014323       0.006929       0.001523       0.003555      -0.007864      -0.014268      -0.003406       0.017674              1.771666       1.963546       0.228985       0.368311       1.621182       0.054686       1.730269           0.000422
            6              H       0.571106       3.164107       7.433709       0.100019       1.025469 0.72135628E+01  0.70433031E+02                                 1.798676                            1.655711      -1.453167       2.185462                    0.992512       3.985879      11.896267       0.440179       1.425116      -0.676156      -0.028695      -0.035408       0.010739       0.046824       0.006864       0.005294      -0.002977      -0.004880      -0.007066      -0.010565       0.002056       0.008509              1.882975       1.799342       0.492922      -0.118051       2.289595      -0.252548       1.559987           0.000723
            7              H      -0.196436       1.113600       9.884517       0.103066       1.122689 0.79958511E+01  0.79894228E+02                                 1.890258                            1.728031      -1.461805       2.179037                    0.992777       4.019493      12.030913       0.437709       1.400457      -0.680920       0.022016      -0.004261      -0.042591       0.048134      -0.008675      -0.005521       0.000770      -0.009298       0.021743      -0.014363       0.003629       0.010734              1.980227       1.855647       0.002141      -0.487676       1.492608      -0.175299       2.592425           0.000427
            8              H       2.210050      10.739304      11.443675       0.134625       1.057137 0.78879090E+01  0.77336146E+02                                 1.734132                            1.660279      -1.037532       2.402524                    0.997518       3.421970       9.643296       0.476709       1.310484      -0.703170       0.031348      -0.021779      -0.010313       0.039539      -0.011800      -0.010353       0.000529       0.006068      -0.001168      -0.014939      -0.001945       0.016884              1.752304       2.009522      -0.418132      -0.106169       1.742474      -0.030635       1.504916           0.000546
            9              H       0.156827       0.841317       1.625662       0.126107       1.084048 0.79555191E+01  0.77868479E+02                                 1.727196                            1.637054      -1.130617       2.347899                    0.996491       3.482744       9.685097       0.495364       1.263248      -0.712361      -0.021515      -0.002657       0.032838       0.039349      -0.010381      -0.009295       0.001039       0.009447       0.017519      -0.015277      -0.000614       0.015891              1.756035       1.638211       0.027298      -0.381331       1.452440      -0.189383       2.177453           0.000365
           10              H       4.454202       2.356136       0.019705       0.096936       1.133136 0.82787152E+01  0.81982660E+02                                 1.794103                            1.679839      -1.029777       2.382019                    0.997534       3.588911      10.094917       0.483886       1.278214      -0.709054      -0.035702       0.028046       0.014835       0.047763      -0.012812      -0.013278       0.001651       0.011869       0.013951      -0.018279      -0.002862       0.021141              1.844805       2.086702      -0.571511      -0.079734       1.983834      -0.004143       1.463879           0.000603
           11              H       0.146520       0.174484       4.113417       0.098479       1.163526 0.84417930E+01  0.83926956E+02                                 1.820294                            1.691797      -1.047608       2.373868                    0.997350       3.585941      10.075278       0.484558       1.271432      -0.710668       0.036694       0.017302      -0.022985       0.046628       0.016398      -0.007504      -0.000061      -0.001521      -0.020717      -0.016314      -0.004568       0.020882              1.877037       2.099534       0.185039      -0.560454       1.511056      -0.087493       2.020519           0.000752
           12              H      -0.383218       1.402563       5.992781       0.131246       0.980276 0.69068773E+01  0.65903294E+02                                 1.678898                            1.572768      -1.054388       2.391131                    0.996966       3.497136       9.916034       0.477971       1.343009      -0.694662       0.020326       0.030533       0.010725       0.038216       0.011664      -0.006038       0.002967      -0.006914      -0.016674      -0.014377      -0.000649       0.015026              1.729905       1.629018       0.416058       0.098444       2.071931       0.324380       1.488767           0.000789
           13              H       3.265560       9.885764       6.780981       0.130917       1.121995 0.85140775E+01  0.84671537E+02                                 1.766299                            1.695441      -1.120018       2.356852                    0.996873       3.463623       9.675243       0.486460       1.266074      -0.712719      -0.029480      -0.013302       0.020707       0.038403       0.014316      -0.006786      -0.001442       0.003726      -0.008185      -0.014197      -0.003436       0.017633              1.776210       1.969028       0.230109      -0.369935       1.625062      -0.055023       1.734541           0.000422
           14              H       3.863068       8.721034       4.881912       0.100671       1.021387 0.71748683E+01  0.69904839E+02                                 1.788326                            1.647091      -1.357017       2.227927                    0.993354       3.963038      11.784395       0.443364       1.417923      -0.677556      -0.028525      -0.035326      -0.010308       0.046560       0.007089      -0.005066       0.003202      -0.005109      -0.007505      -0.010672       0.001877       0.008795              1.871607       1.788724       0.488076       0.116926       2.274345       0.250074       1.551752           0.000723
           15              H       3.095502       6.670530       2.431104       0.102602       1.123957 0.80045139E+01  0.79960088E+02                                 1.887357                            1.725695      -1.442325       2.186357                    0.992923       4.015749      11.997381       0.439484       1.395161      -0.681927       0.022010      -0.004116       0.042934       0.048422      -0.008766       0.005609      -0.000795      -0.009353       0.021140      -0.014389       0.003621       0.010768              1.976968       1.852788       0.002102       0.486403       1.490583       0.174711       2.587534           0.000427
           16              H       3.875725       5.182387       0.871946       0.132589       1.063325 0.79415104E+01  0.77959261E+02                                 1.737305                            1.662997      -1.034585       2.402406                    0.997572       3.431336       9.661834       0.477783       1.305904      -0.704096       0.031823      -0.022351       0.010131       0.040185      -0.011952       0.010452      -0.000785       0.006464      -0.000659      -0.015010      -0.002202       0.017212              1.755613       2.013924      -0.419758       0.106621       1.745712       0.030579       1.507203           0.000547
           17              H       3.448845       6.398235      10.689959       0.127165       1.083351 0.79530606E+01  0.77870722E+02                                 1.729619                            1.639300      -1.142232       2.343574                    0.996432       3.483287       9.701391       0.493688       1.267108      -0.711522      -0.021391      -0.002601      -0.032627       0.039101      -0.010340       0.009016      -0.001069       0.009381       0.017137      -0.015093      -0.000513       0.015606              1.758506       1.640543       0.027316       0.382012       1.454403       0.189793       2.180571           0.000364
           18              H       5.267326       7.913061      -0.019705       0.095888       1.135339 0.82956044E+01  0.82169451E+02                                 1.794212                            1.679810      -1.018707       2.385767                    0.997580       3.591525      10.094509       0.484775       1.275568      -0.709614      -0.036040       0.028662      -0.014802       0.048368      -0.012833       0.013279      -0.001568       0.012276       0.014392      -0.018423      -0.002783       0.021206              1.844959       2.087072      -0.571924       0.079797       1.984072       0.004052       1.463732           0.000603
           19              C       2.730734       5.444669       7.653666       0.078010      26.960522 0.33697827E+03  0.74568582E+04                                 7.902359                            6.184733       0.245231       2.094611                    0.999791      26.149615      73.684852       0.650251       0.425668      -1.055059      -0.027689      -0.045254      -0.009547       0.053906      -0.002773      -0.014411       0.033101       0.023593      -0.046309      -0.044709       0.010964       0.033745              8.893886       7.870645       1.492758       2.175299       8.748442      -3.332944      10.062573          -0.000287
           20              C       2.419616       6.184852       6.530481      -0.150550      32.888424 0.43899173E+03  0.10348890E+05                                 8.938293                            7.010315       0.110259       2.011724                    0.999666      29.289780      84.401948       0.618897       0.419807      -1.061726       0.000138      -0.014238      -0.014423       0.020267       0.004775      -0.017930       0.003991      -0.011650      -0.042137      -0.026805       0.011609       0.015196             10.065474       8.827995       1.198337       2.832433       9.767574      -4.217865      11.600851           0.004233
           21              C       1.381449       5.774752       5.714202       0.039012      35.096384 0.41926226E+03  0.97050383E+04                                 9.371666                            6.847202       0.060220       2.034654                    0.999328      26.435384      73.837581       0.630991       0.419345      -1.069216       0.013756      -0.023397       0.022855       0.035482      -0.006838      -0.025382       0.020359       0.025620      -0.030252      -0.033959      -0.004951       0.038910             11.284050       8.860414       1.182677       2.858636      11.760462      -5.995274      13.231274           0.004314
           22              C       0.687106       4.631136       6.065936      -0.153574      32.037619 0.43200801E+03  0.10158284E+05                                 8.787678                            6.954721       0.109009       2.010261                    0.999657      29.424847      85.086627       0.620410       0.419855      -1.060152       0.005734       0.012241       0.003917       0.014074       0.001716      -0.007120       0.019158       0.019854       0.008178      -0.025577       0.006947       0.018630              9.840422       8.092059       1.819362       1.570465      10.854005      -4.452649      10.575201           0.004408
           23              C       1.049837       3.938743       7.202914       0.084806      27.942639 0.36525160E+03  0.82896307E+04                                 8.284651                            6.574742      -0.113428       1.979132                    0.998775      26.922572      78.135041       0.608088       0.443810      -1.038733       0.030007       0.037696       0.023707       0.053697      -0.008176      -0.030497       0.034323       0.023336      -0.094810      -0.058415       0.006824       0.051591              9.275759       8.481682       1.643236       2.247826       9.446117      -3.061208       9.899477          -0.001011
           24              C       0.969848       6.587175       4.502098       0.554291      23.607393 0.25882492E+03  0.54145713E+04                                 7.599931                            5.711678      -0.116219       2.012774                    0.999077      22.967544      64.971314       0.619435       0.472664      -1.017779       0.003438       0.034784      -0.044834       0.056849      -0.039359      -0.059395       0.061426      -0.004261      -0.025753      -0.071803      -0.035113       0.106916              8.898338       7.872683       1.070517       1.866837       8.945107      -3.971767       9.877225          -0.000972
           25              C      -0.624992       1.064699      10.718531       0.091928      27.964563 0.35399671E+03  0.79847111E+04                                 8.330917                            6.499372      -0.160143       1.970057                    0.998131      26.760785      77.843547       0.606836       0.447481      -1.034890      -0.039999       0.015274       0.026123       0.050156       0.030302       0.002796       0.041957       0.001368      -0.034430      -0.051681      -0.002132       0.053813              9.419450       8.834308      -2.983259      -0.504166       8.462933      -3.219890      10.961108          -0.001091
           26              C      -0.161123       0.162254      11.643927      -0.151726      31.782877 0.42739729E+03  0.10014664E+05                                 8.718385                            6.895515       0.136654       2.022179                    0.999726      29.172136      83.980983       0.626568       0.417189      -1.062719      -0.009909       0.002857       0.006534       0.012208       0.001209      -0.003781       0.019754       0.005692      -0.033867      -0.025638       0.008735       0.016903              9.771045       8.500052      -2.423989      -0.481454       8.999140      -4.364119      11.813943           0.003154
           27              C       1.687331       0.045566       0.556666       0.029854      34.457781 0.42381895E+03  0.98293946E+04                                 9.222219                            6.866170       0.095109       2.044485                    0.999308      26.493463      73.882490       0.633111       0.417138      -1.071462      -0.016354       0.018520      -0.029155       0.038216       0.028937       0.005107       0.021198       0.029016      -0.061839      -0.038195      -0.008250       0.046444             10.945196       9.443075      -3.573512       0.048349      10.824743      -5.436600      12.567770           0.003702
           28              C       0.612666       0.883550       0.804949      -0.150252      32.108519 0.43758645E+03  0.10313241E+05                                 8.790344                            7.003106       0.045509       1.987353                    0.999610      29.465464      85.052486       0.618338       0.420290      -1.060830      -0.004096      -0.020416      -0.010624       0.023376       0.016519      -0.009544       0.018713       0.010365       0.018826      -0.031810       0.012498       0.019313              9.782171       9.071256      -3.236402      -0.187894       9.759258      -3.951230      10.515998           0.004366
           29              C       2.697285       1.783764      12.149360       0.082269      26.642375 0.34077124E+03  0.75670329E+04                                 7.853255                            6.233466       0.174743       2.069382                    0.999762      26.277801      74.338669       0.645083       0.427590      -1.053160       0.033941      -0.013133      -0.035424       0.050787       0.017910      -0.012266       0.031532      -0.004795      -0.082726      -0.050169       0.012683       0.037487              8.737868       7.948992      -2.730407      -0.548662       8.612398      -3.161434       9.652215          -0.000066
           30              C       3.763276      10.170282       1.608420       0.579200      23.935969 0.25082819E+03  0.52085002E+04                                 7.645556                            5.621194      -0.003318       2.054554                    0.999369      22.628080      63.863219       0.624392       0.472402      -1.017485       0.026774      -0.042547       0.038794       0.063499       0.034623       0.021057       0.081298      -0.067346      -0.001589      -0.067603      -0.043386       0.110989              9.025104      10.432529      -1.917639      -0.555215       7.679448      -3.539843       8.963335           0.000407
           31              C       1.064994      11.001596       4.661955       0.078185      26.900818 0.33600520E+03  0.74291818E+04                                 7.885237                            6.170646       0.248310       2.095899                    0.999740      26.119416      73.544432       0.651875       0.424958      -1.055609      -0.028527      -0.045783       0.009210       0.054724      -0.002920       0.014047      -0.033120       0.026103      -0.048015      -0.045305       0.011433       0.033872              8.874665       7.857807       1.490213      -2.175045       8.725555       3.320401      10.040632          -0.000287
           32              C      -0.872362       0.627928       5.785140      -0.152756      32.962219 0.44025113E+03  0.10386090E+05                                 8.951174                            7.019643       0.116963       2.012964                    0.999667      29.330978      84.553238       0.618577       0.419721      -1.061773       0.000849      -0.015283       0.014087       0.020802       0.003749       0.017357      -0.004313      -0.010283      -0.041263      -0.025861       0.012139       0.013722             10.081004       8.841527       1.198223      -2.839282       9.780131       4.225672      11.621354           0.004233
           33              C       3.047179       0.217827       6.601419       0.038833      35.091619 0.41921834E+03  0.97033389E+04                                 9.368562                            6.845404       0.067164       2.036784                    0.999272      26.436735      73.828096       0.631300       0.419169      -1.069375       0.014466      -0.023220      -0.023965       0.036369      -0.007395       0.025677      -0.021151       0.026498      -0.030974      -0.034770      -0.005202       0.039971             11.279711       8.859298       1.183824      -2.857672      11.755455       5.990527      13.224380           0.004315
           34              C       3.979081      10.188061       6.249685      -0.153751      32.024713 0.43179284E+03  0.10151565E+05                                 8.781880                            6.950037       0.112833       2.011448                    0.999668      29.423615      85.065305       0.621038       0.419498      -1.060418       0.006028       0.013100      -0.003763       0.014903       0.001804       0.006748      -0.020185       0.021278       0.009733      -0.026925       0.007668       0.019256              9.833376       8.091490       1.819433      -1.573156      10.842195       4.443542      10.566444           0.004408
           35              C       4.341801       9.495669       5.112707       0.085232      27.947080 0.36537208E+03  0.82931143E+04                                 8.288395                            6.579406      -0.118816       1.977379                    0.998764      26.921099      78.136303       0.607372       0.444293      -1.038443       0.030308       0.038114      -0.024267       0.054407      -0.008350       0.030380      -0.035244       0.024861      -0.090968      -0.058360       0.006279       0.052082              9.279150       8.485693       1.637919      -2.253390       9.443428       3.061220       9.908329          -0.001012
           36              C       2.635590       1.030248       7.813523       0.553348      23.608287 0.25883220E+03  0.54147007E+04                                 7.600111                            5.711965      -0.116403       2.012672                    0.999107      22.966228      64.965059       0.619392       0.472698      -1.017772       0.003831       0.034261       0.044765       0.056501      -0.040250       0.059062      -0.060871      -0.005509      -0.022589      -0.070403      -0.036536       0.106939              8.898415       7.873458       1.070497      -1.867116       8.944681       3.971278       9.877106          -0.000969
           37              C       2.666938       6.621630       1.597090       0.093549      27.937036 0.35355541E+03  0.79729342E+04                                 8.329798                            6.499342      -0.166163       1.968796                    0.998041      26.743719      77.806166       0.606224       0.448036      -1.034484      -0.040602       0.015928      -0.026658       0.051116       0.029566      -0.001788      -0.042383       0.001249      -0.037784      -0.052387      -0.000911       0.053299              9.417713       8.833799      -2.984159       0.501866       8.462902       3.218997      10.956437          -0.001088
           38              C       3.130798       5.719186       0.671694      -0.148962      31.696267 0.42588072E+03  0.99698747E+04                                 8.701808                            6.882663       0.140936       2.023957                    0.999678      29.123205      83.790563       0.627261       0.417115      -1.062807      -0.008183       0.001963      -0.006034       0.010354      -0.000121       0.005102      -0.020311       0.006923      -0.037385      -0.027004       0.009017       0.017987              9.751796       8.487894      -2.422343       0.481419       8.981642       4.350761      11.785851           0.003152
           39              C       0.021658       5.602483      11.758955       0.029297      34.461373 0.42390668E+03  0.98315763E+04                                 9.221338                            6.866026       0.097410       2.044979                    0.999333      26.496390      73.882330       0.633259       0.417034      -1.071569      -0.015959       0.018422       0.028343       0.037382       0.028875      -0.005749      -0.021469       0.028543      -0.065924      -0.038538      -0.008653       0.047192             10.943571       9.442592      -3.573103      -0.047388      10.822665       5.434516      12.565455           0.003703
           40              C      -1.053008       6.440467      11.510672      -0.152340      32.168609 0.43862794E+03  0.10343733E+05                                 8.798819                            7.009295       0.047576       1.987597                    0.999617      29.503049      85.180089       0.618360       0.420033      -1.061012      -0.003467      -0.020995       0.011286       0.024087       0.016222       0.009106      -0.018949       0.009699       0.015969      -0.031326       0.011932       0.019394              9.792063       9.079415      -3.239372       0.187940       9.769209       3.956763      10.527564           0.004369
           41              C       1.031501       7.340697       0.166261       0.085396      26.569976 0.33956002E+03  0.75332041E+04                                 7.838502                            6.221936       0.178020       2.070911                    0.999791      26.231726      74.167007       0.645769       0.427529      -1.053229       0.033649      -0.012859       0.035948       0.050891       0.017665       0.012578      -0.031383      -0.004474      -0.081027      -0.049865       0.012999       0.036866              8.721245       7.934211      -2.725365       0.547710       8.596315       3.154016       9.633208          -0.000063
           42              C       0.471345       4.613351      10.707201       0.577636      23.951479 0.25103280E+03  0.52136284E+04                                 7.647741                            5.622906      -0.000944       2.055411                    0.999413      22.636164      63.884088       0.624416       0.472305      -1.017573       0.027350      -0.041381      -0.038277       0.062654       0.034609      -0.022494      -0.081742      -0.068211      -0.001991      -0.067483      -0.044575       0.112059              9.027477      10.436058      -1.918825       0.554941       7.681565       3.540755       8.964808           0.000407
           43              N       2.065067       4.334395       7.992345      -0.192529      35.855272 0.52176018E+03  0.12625821E+05                                 9.147101                            7.439912      -0.072164       2.006138                    0.999019      27.580354      76.160923       0.636241       0.397829      -1.094595      -0.030761       0.069937      -0.108839       0.132979       0.011556      -0.012761       0.042217       0.039711      -0.125386      -0.070297       0.026386       0.043912             10.269800       9.901949       2.214574       2.268855      10.521844      -2.877273      10.385608           0.062663
           44              N      -1.665393       1.879344      10.956469      -0.207122      36.452437 0.52825853E+03  0.12825296E+05                                 9.243931                            7.480009       0.004771       2.024435                    0.999330      27.876080      77.155780       0.635179       0.397181      -1.094818       0.048945      -0.088159       0.097129       0.140006       0.008877      -0.041960       0.044996       0.013416      -0.038336      -0.069776       0.015395       0.054381             10.395742      10.277545      -3.312523      -1.334572       9.313860      -2.674997      11.595821           0.055686
           45              N       5.357024       9.891322       4.323276      -0.193645      35.900777 0.52258411E+03  0.12651798E+05                                 9.158199                            7.448488      -0.080789       2.003353                    0.999012      27.601721      76.258774       0.635475       0.398118      -1.094305      -0.030090       0.069845       0.109027       0.132931       0.011849       0.013412      -0.041874       0.039028      -0.124278      -0.069922       0.026317       0.043605             10.282991       9.912346       2.215076      -2.272015      10.535145       2.884049      10.401483           0.062671
           46              N       1.626535       7.436275       1.359152      -0.209730      36.572083 0.53038411E+03  0.12891653E+05                                 9.268303                            7.498436      -0.001977       2.021472                    0.999384      27.933131      77.393590       0.633878       0.397541      -1.094416       0.048675      -0.087315      -0.095924       0.138545       0.009163       0.042222      -0.045341       0.011832      -0.035865      -0.070017       0.015312       0.054705             10.424699      10.303240      -3.323069       1.334083       9.342095       2.687465      11.628763           0.055701
           47              O       1.730190       7.565194       4.222534      -0.537029      41.865548 0.64192606E+03  0.16162640E+05                                 9.728418                            7.971593       0.034561       2.060153                    0.995160      28.168910      76.264774       0.655303       0.371224      -1.127283      -0.011030      -0.022164      -0.014665       0.028775       0.015264      -0.029018      -0.016506      -0.042270      -0.055322      -0.044447      -0.001600       0.046047             11.105452       9.080878       2.585575      -0.794394      13.659533      -4.565326      10.575943           0.068161
           48              O       4.902686       6.281545       3.902820      -0.562457      33.018974 0.51888890E+03  0.12356663E+05                                 8.107512                            7.044827       0.731847       2.276738                    0.997457      27.755260      72.479139       0.717103       0.358672      -1.139897       0.004892       0.001094       0.004889       0.007003      -0.028805       0.013802       0.092342       0.127202      -0.028709      -0.134578       0.058485       0.076093              8.699375      11.072231       0.985576       3.654989       6.128309      -0.243722       8.897584          -0.000513
           49              O       4.957645       9.747178       1.469254      -0.564200      45.164860 0.66267883E+03  0.16789840E+05                                10.133131                            8.026283       0.115117       2.069200                    0.997568      28.698641      77.510669       0.663141       0.364550      -1.134335      -0.025328      -0.002676       0.015413       0.029769      -0.026671       0.021455       0.036444       0.040175      -0.091841      -0.067042       0.018183       0.048859             11.802338      17.195338      -5.488778       1.429025      10.064320      -1.789540       8.147356           0.052663
           50              O       2.975610       9.852536       2.513865      -0.578691      43.411422 0.66704774E+03  0.16942695E+05                                 9.908263                            8.139698       0.038441       2.050052                    0.994818      28.809705      78.123969       0.647425       0.372470      -1.127299       0.020480       0.001337       0.001712       0.020595       0.060309      -0.036986       0.038471      -0.019286       0.076261      -0.096881       0.043605       0.053276             11.202039      13.365274       2.267357      -4.724556       7.820767      -2.569548      12.420074          -0.000885
           51              O       3.395935       2.008267       8.093087      -0.536535      41.866876 0.64192774E+03  0.16162291E+05                                 9.727028                            7.970431       0.031594       2.059276                    0.995250      28.169556      76.259401       0.655512       0.371115      -1.127394      -0.010947      -0.022622       0.014369       0.028949       0.015785       0.029447       0.017063      -0.043557      -0.055265      -0.045150      -0.002070       0.047220             11.103727       9.080856       2.585419       0.793905      13.656197       4.563763      10.574129           0.068129
           52              O       1.610734       0.724617       8.412801      -0.561307      32.984493 0.51820272E+03  0.12335993E+05                                 8.101590                            7.039757       0.737926       2.278644                    0.997534      27.739189      72.419707       0.717439       0.358630      -1.139953       0.006228       0.001539      -0.006357       0.009031      -0.028263      -0.014907      -0.092689       0.126554      -0.028344      -0.134780       0.059710       0.075070              8.693105      11.064097       0.984816      -3.652145       6.124344       0.242736       8.890875          -0.000515
           53              O       1.665716       4.190247      10.846367      -0.562844      45.082534 0.66125638E+03  0.16744255E+05                                10.119795                            8.016868       0.111777       2.068398                    0.997510      28.671796      77.407841       0.663650       0.364478      -1.134428      -0.026242      -0.003042      -0.015963       0.030866      -0.026613      -0.021845      -0.035243       0.041613      -0.090702      -0.066191       0.016970       0.049221             11.785478      17.170835      -5.479072      -1.425696      10.049581       1.785454       8.136016           0.052706
           54              O      -0.316330       4.295607       9.801756      -0.577813      43.396345 0.66678612E+03  0.16934286E+05                                 9.905280                            8.137779       0.040753       2.050761                    0.994813      28.805581      78.107157       0.647544       0.372440      -1.127328       0.020519       0.001548      -0.001114       0.020607       0.060027       0.036825      -0.038495      -0.019510       0.077823      -0.096717       0.043321       0.053396             11.198092      13.359208       2.266509       4.721901       7.818702       2.569943      12.416365          -0.000886

******************************************************
Auxiliary information for the entire system
The total spin magnetic moment of the unit cell is   1.999800
The total net atomic charge of the unit cell is   0.000005
Accuracy of reproducing the electrostatic potential in the unit cell:
  The inner radius (bohr) =    5.0000
  The outer radius (bohr) =   12.0000
  Valid grid points have density less than (e/(bohr^3)) =    0.0001
  The number of valid grid points were=         6798
  The rms potential error without charges in kcal/mol is=      2.52248
  The rms potential error with partial charges in kcal/mol is=      0.31895
  The RRMSE value at monopole order=      0.12644
  The rms potential error with partial charges and cloud penetration in kcal/mol is=      0.30921
  The RRMSE value at monopole order with cloud penetration is=      0.12258
  The rms potential error with partial charges and atomic dipoles in kcal/mol is=      0.27041
  The RRMSE value at dipole order=      0.10720
  The rms potential error with partial charges, atomic dipoles and cloud penetration in kcal/mol is=      0.25386
  The RRMSE value at dipole order with cloud penetration=      0.10064

******************************************************
The electron densities and ab initio electrostatic potential were computed in VASP using the PBE functional and
projector augmented wave method. See the main text of the journal article for a description of computational details.
The atomic charges, dipoles, and quadrupoles were computed with the DDEC6 method as described in
(a) T. A. Manz and N. Gabaldon Limas, RSC Adv. 6 (2016) 47771-47801 DOI: 10.1039/c6ra04656h
(b) N. Gabaldon Limas and T. A. Manz, RSC Adv. 8 (2018) 2678-2707 DOI: 10.1039/c7ra11829e.
For each atom in the material, the electron cloud parameters were fit to the spherically averaged atom-in-material
electron density using radial positions for which this density was between 10^-4 and 10^-2 electrons per cubic bohr.
The polarizabilities, dispersion coefficients, and quantum Drude oscillator (QDO) parameters were fit using the MCLF method.
The magnetic structure of the system was optimized in VASP from the default ferromagnetic initial guess using spin polarization.
The atomic spin moments (ASMs) were computed on this optimized magnetic structure using the DDEC6 partition as inputs
to the method of T. A. Manz and D. S. Sholl, J. Chem. Theory Comput. 7 (2011) 4146-4164 DOI: 10.1021/ct200539n.
The RMSE and RRMSE were computed using a uniform grid with Ewald summation.
