# Supplementary material for: A collection of forcefield precursors for metal–organic frameworks
Source: RSC Adv. 2019 Nov 13;9(63):36492–507. doi: 10.1039/c9ra07327b (PMC9075174; doi:10.1039/c9ra07327b)
Supplement: RA-009-C9RA07327B-s5765 [file RA-009-C9RA07327B-s5765.xyz]

   54
jmolscript: load "" {1 1 1} spacegroup "x,y,z" unitcell [{      4.944000     0.000000     0.000000 }, {      1.582650    10.996696     0.000000 }, {     -2.472064     0.000008    12.407531 }]
Cu     4.005646     3.350255     2.823706     0.786682
Cu     2.324936     8.848608     9.583825     0.787130
H      1.566175     5.551139    10.782144     0.126967
H      4.667941     4.079774     0.002482     0.091355
H      1.932916     5.381785     2.412024     0.101058
H      1.171744     6.874035     0.861083     0.136001
H      0.427243    10.574427     6.082172     0.132722
H      3.287381     0.725785     4.124263     0.100087
H      1.113459     3.367191     4.883604     0.096325
H      1.736633     2.273021     6.811735     0.134060
H      3.246897     0.052785     1.625387     0.127775
H      5.459266     9.578122    -0.002482     0.090995
H      0.252202    10.880137     9.995507     0.100171
H     -2.091636     1.375694    11.546448     0.134514
H      2.107917     5.076079     6.325359     0.130929
H      1.606684     6.224135     8.283268     0.098781
H      4.376770     8.865541     7.523927     0.096312
H      0.055964     7.771369     5.595796     0.136211
C     -0.404329     7.379890    10.759811     0.582801
C      0.038656     6.407782    11.814451     0.028660
C      1.112232     5.536844    11.596078    -0.154693
C      3.964735     4.662599     0.176187     0.090750
C      2.354883     5.424671     1.585682     0.093807
C      1.892888     6.323101     0.657599    -0.151268
C      0.747433     0.009902     7.871338     0.556457
C      0.327003     0.791766     6.665326     0.039773
C     -0.677103     0.345300     5.856355    -0.154785
C      3.953371     1.052387     4.685084     0.077847
C      0.648168     2.600722     5.131755     0.086180
C      1.033859     1.951918     6.293100    -0.158114
C      1.276393     1.881536     1.647720     0.580005
C      1.719389     0.909427     0.593080     0.027832
C      2.792962     0.038489     0.811453    -0.153379
C      2.283998    10.160955    12.231344     0.091502
C      0.674160    10.923025    10.821849     0.095028
C     -1.370495     0.824760    11.749932    -0.148788
C      4.010776     5.508248     4.536193     0.553967
C      3.590333     6.290114     5.742205     0.042314
C      2.586218     5.843648     6.551176    -0.153454
C      2.272681     6.550737     7.722447     0.077403
C      3.911482     8.099071     7.275776     0.080916
C      4.297185     7.450265     6.114431    -0.160288
N      3.387604     4.606517     1.349939    -0.204094
N     -0.351546     2.191644     4.347599    -0.188960
N      1.706878    10.104871    11.057592    -0.206796
N      2.911760     7.689995     8.059932    -0.182982
O      3.329894     7.792266    10.888849    -0.571668
O      0.357542     7.685597     9.841654    -0.571041
O      1.589578    10.017995     8.174081    -0.542437
O      1.733579     0.372793     8.509085    -0.565052
O      0.066618     2.293912     1.518682    -0.570244
O      2.038254     2.187244     2.565877    -0.569444
O      3.270273     4.519645     4.233450    -0.541925
O      0.052928     5.871139     3.898446    -0.563904

The following XYZ coordinates are in angstroms. Other properties are in atomic units.
The sperically averaged electron density of each atom fit to a function of the form exp(a - br)
eigen_1, eigen_2 and eigen_3 are the three eigenvalues of traceless quadrupole moment tensor
  atom number  atomic symbol              X              Y              Z     net charge C6 coefficient C8 coefficient C10 coefficient fluctuating dipole atomic polarizability isotropic forcefield polarizability              a              b squared Pearson coefficient          <r^3>          <r^4>         wp_QDO          m_QDO          q_QDO       dipole_x       dipole_y       dipole_z         dipole            Qxy            Qxz            Qyz     Q(x^2-y^2)  Q(3z^2 - R^2)        eigen_1        eigen_2        eigen_3 static polarizability      alpha(xx)      alpha(xy)      alpha(xz)      alpha(yy)      alpha(yz)      alpha(zz) atomic spin moment
            1             Cu       4.005646       3.350255       2.823706       0.786682      66.096244 0.11164743E+04  0.30958758E+05                                13.985314                           11.444661       1.213556       2.303506                    0.994553      41.761724     103.488129       0.502092       0.439935      -1.126623      -0.053229      -0.035508      -0.001251       0.063998      -0.016765      -0.053242       0.076519       0.035419       0.035292      -0.089205      -0.013880       0.103084             16.574906      13.363019      -4.508509       0.892613      17.169080      -1.324021      19.192617           0.734962
            2             Cu       2.324936       8.848608       9.583825       0.787130      66.043817 0.11154979E+04  0.30924263E+05                                13.978435                           11.439712       1.208378       2.302360                    0.994490      41.743902     103.424396       0.502207       0.439939      -1.126644      -0.053258      -0.034812       0.002691       0.063683      -0.015240       0.053890      -0.077564       0.037741       0.038090      -0.091286      -0.012493       0.103779             16.566252      13.355580      -4.503829      -0.891692      17.158289       1.323426      19.184887           0.735871
            3              H       1.566175       5.551139      10.782144       0.126967       1.051904 0.76804096E+01  0.74495026E+02                                 1.692574                            1.608911      -1.080534       2.373886                    0.997196       3.423644       9.468338       0.499634       1.263895      -0.712482       0.021616       0.001920      -0.032056       0.038711      -0.011260      -0.008856       0.000933       0.008069       0.018370      -0.015978       0.000307       0.015671              1.716959       1.602250       0.016382      -0.365631       1.424123      -0.160826       2.124504           0.000354
            4              H       4.667941       4.079774       0.002482       0.091355       1.106895 0.79759586E+01  0.78296726E+02                                 1.768981                            1.650555      -0.997576       2.396270                    0.997984       3.579831      10.044056       0.487121       1.280880      -0.708282       0.034865      -0.028538      -0.013711       0.047096      -0.011885      -0.012611       0.002629       0.010663       0.015295      -0.016869      -0.003469       0.020338              1.823356       2.045236      -0.581941      -0.073405       1.981049      -0.004460       1.443783           0.000759
            5              H       1.932916       5.381785       2.412024       0.101058       1.098443 0.78095411E+01  0.77582274E+02                                 1.864624                            1.709728      -1.447993       2.188023                    0.992974       3.981120      11.885740       0.439247       1.403653      -0.680460      -0.021615       0.004147       0.041655       0.047112      -0.008789      -0.005795       0.001192      -0.010267       0.019951      -0.014467       0.003385       0.011081              1.948123       1.815860      -0.004505      -0.461299       1.476317      -0.164437       2.552192           0.000419
            6              H       1.171744       6.874035       0.861083       0.136001       1.011906 0.74596489E+01  0.72202137E+02                                 1.692271                            1.621057      -0.955836       2.445019                    0.998510       3.370139       9.469872       0.479033       1.321020      -0.701001      -0.030334       0.022546       0.010611       0.039257      -0.011124      -0.009895       0.001084       0.004095      -0.000199      -0.013980      -0.001980       0.015960              1.710527       1.932202      -0.416950      -0.098833       1.729014      -0.025629       1.470363           0.000519
            7              H       0.427243      10.574427       6.082172       0.132722       0.945601 0.66104392E+01  0.62509767E+02                                 1.651248                            1.547894      -1.058167       2.391784                    0.996888       3.486686       9.905522       0.476547       1.359199      -0.691222      -0.020130      -0.029747       0.012527       0.038040       0.011235       0.005055      -0.002243      -0.007235      -0.013773      -0.013003      -0.001173       0.014176              1.701587       1.600270       0.408084      -0.096303       2.031664      -0.319981       1.472827           0.000806
            8              H       3.287381       0.725785       4.124263       0.100087       1.110887 0.79847327E+01  0.78193804E+02                                 1.757194                            1.640225      -0.983746       2.407013                    0.998214       3.496976       9.714025       0.495013       1.263507      -0.712618      -0.035307      -0.019950      -0.024239       0.047245       0.016717       0.006908       0.001002      -0.004520      -0.015422      -0.016290      -0.004269       0.020559              1.806357       1.960739       0.202409       0.517126       1.493971       0.115268       1.964362           0.000626
            9              H       1.113459       3.367191       4.883604       0.096325       1.012198 0.71307213E+01  0.69424004E+02                                 1.782776                            1.645984      -1.443309       2.189600                    0.992570       3.980767      11.864251       0.441551       1.424785      -0.676189       0.027519       0.034497      -0.012237       0.045794       0.007122       0.004952      -0.002991      -0.005409      -0.006973      -0.010525       0.001731       0.008794              1.862386       1.776848       0.477503      -0.116333       2.247911      -0.253935       1.562399           0.000789
           10              H       1.736633       2.273021       6.811735       0.134060       1.079209 0.81010151E+01  0.79678987E+02                                 1.729026                            1.660319      -1.097788       2.370494                    0.997249       3.431385       9.575823       0.488008       1.276071      -0.710330       0.029598       0.014073       0.021190       0.039027       0.014162       0.006390       0.001705       0.003859      -0.009656      -0.013609      -0.004007       0.017616              1.739275       1.914552       0.240104       0.349211       1.613111       0.063933       1.690162           0.000383
           11              H       3.246897       0.052785       1.625387       0.127775       1.050632 0.76700290E+01  0.74390407E+02                                 1.693474                            1.609596      -1.094190       2.369280                    0.997012       3.421815       9.471850       0.498561       1.266683      -0.711886       0.021350       0.002016       0.031303       0.037944      -0.010544       0.008809      -0.000728       0.008003       0.019420      -0.015509       0.000249       0.015260              1.717953       1.603058       0.016431       0.366189       1.424711       0.161005       2.126091           0.000354
           12              H       5.459266       9.578122      -0.002482       0.090995       1.104312 0.79511258E+01  0.77952966E+02                                 1.762403                            1.645061      -0.978620       2.403578                    0.998086       3.572851      10.001627       0.489481       1.276341      -0.709267       0.035229      -0.028865       0.013998       0.047647      -0.011842       0.012479      -0.002455       0.010863       0.016231      -0.016997      -0.003197       0.020194              1.816265       2.036494      -0.577970       0.072877       1.973037       0.004502       1.439264           0.000758
           13              H       0.252202      10.880137       9.995507       0.100171       1.102248 0.78385466E+01  0.77901860E+02                                 1.864638                            1.709575      -1.431704       2.193654                    0.993178       3.982380      11.871596       0.440780       1.398209      -0.681478      -0.021567       0.004463      -0.041822       0.047267      -0.008639       0.005803      -0.001082      -0.010025       0.020893      -0.014443       0.003410       0.011034              1.948192       1.815793      -0.004441       0.461725       1.476099       0.164391       2.552684           0.000418
           14              H      -2.091636       1.375694      11.546448       0.134514       1.014407 0.74771485E+01  0.72361493E+02                                 1.689441                            1.618467      -0.939612       2.449965                    0.998670       3.371761       9.451386       0.481761       1.313721      -0.702482      -0.030536       0.022574      -0.011262       0.039609      -0.011792       0.009990      -0.000995       0.003761      -0.000688      -0.014601      -0.001838       0.016440              1.707606       1.928737      -0.415915       0.098648       1.726071       0.025449       1.468010           0.000521
           15              H       2.107917       5.076079       6.325359       0.130929       0.950137 0.66464051E+01  0.62906776E+02                                 1.653221                            1.549501      -1.054110       2.392473                    0.996974       3.492248       9.911187       0.477713       1.354653      -0.692114      -0.020208      -0.030490      -0.012741       0.038735       0.011606      -0.005377       0.002050      -0.006882      -0.013114      -0.013361      -0.001071       0.014432              1.703724       1.602166       0.409141       0.096593       2.034654       0.320712       1.474351           0.000808
           16              H       1.606684       6.224135       8.283268       0.098781       1.108540 0.79630087E+01  0.77900235E+02                                 1.752275                            1.636154      -0.968904       2.412983                    0.998314       3.491975       9.683839       0.496640       1.260674      -0.713272      -0.036042      -0.019919       0.024930       0.048139       0.016019      -0.006670      -0.000980      -0.004694      -0.016629      -0.015523      -0.004481       0.020004              1.801065       1.954541       0.201289      -0.514324       1.490312      -0.114549       1.958342           0.000626
           17              H       4.376770       8.865541       7.523927       0.096312       1.011972 0.71289188E+01  0.69389178E+02                                 1.781178                            1.644781      -1.437051       2.192015                    0.992664       3.977750      11.846594       0.442195       1.423062      -0.676519       0.027576       0.034575       0.011496       0.045695       0.007056      -0.004758       0.003257      -0.005041      -0.006703      -0.010431       0.001821       0.008611              1.860600       1.775215       0.476291       0.115950       2.245167       0.253351       1.561416           0.000789
           18              H       0.055964       7.771369       5.595796       0.136211       1.073961 0.80525870E+01  0.79090010E+02                                 1.724075                            1.655874      -1.094163       2.373055                    0.997302       3.421315       9.543286       0.488393       1.276881      -0.710164       0.029410       0.014384      -0.020749       0.038760       0.013765      -0.006010      -0.001821       0.004172      -0.009055      -0.013132      -0.003958       0.017090              1.734217       1.908522       0.238829      -0.347450       1.608748      -0.063551       1.685380           0.000383
           19              C      -0.404329       7.379890      10.759811       0.582801      23.802162 0.24830901E+03  0.51448883E+04                                 7.623476                            5.596547      -0.007021       2.054232                    0.999387      22.566323      63.687598       0.624948       0.473019      -1.016818      -0.029295       0.040221      -0.039199       0.063344       0.032492       0.021909       0.079412      -0.071410      -0.006896      -0.064883      -0.044783       0.109665              9.000039      10.315874      -1.845295      -0.550288       7.561231      -3.558728       9.123012           0.000391
           20              C       0.038656       6.407782      11.814451       0.028660      34.835772 0.43026049E+03  0.10010697E+05                                 9.283930                            6.915195       0.088534       2.041922                    0.999330      26.526859      73.953861       0.631633       0.416782      -1.072312       0.016651      -0.019781       0.029062       0.038899       0.024235       0.004003       0.020067       0.036050      -0.062860      -0.037567      -0.005748       0.043315             11.029959       9.364742      -3.705515       0.334658      10.958752      -5.546166      12.766383           0.003494
           21              C       1.112232       5.536844      11.596078      -0.154693      32.055515 0.43824827E+03  0.10331395E+05                                 8.782728                            7.012076       0.056548       1.990887                    0.999564      29.463968      85.022453       0.617537       0.420731      -1.060690       0.003872       0.017254       0.011428       0.021055       0.014864      -0.010132       0.018420       0.012496       0.018901      -0.031047       0.012565       0.018483              9.766150       8.908096      -3.243453      -0.070589       9.766082      -3.965916      10.624273           0.004631
           22              C       3.964735       4.662599       0.176187       0.090750      25.806900 0.32436674E+03  0.71265340E+04                                 7.717072                            6.103550       0.152447       2.067654                    0.999724      25.994228      73.552348       0.647298       0.430685      -1.049483      -0.028638       0.012501       0.030598       0.043734       0.016439      -0.009739       0.033809      -0.008434      -0.098241      -0.053105       0.011888       0.041217              8.587639       7.722511      -2.708329      -0.551545       8.405889      -3.011267       9.634515          -0.000133
           23              C       2.354883       5.424671       1.585682       0.093807      27.588682 0.34858088E+03  0.78377545E+04                                 8.273372                            6.462780      -0.163184       1.971097                    0.998037      26.680618      77.664098       0.606250       0.449331      -1.033105       0.041061      -0.014267      -0.025257       0.050274       0.029737      -0.000996       0.044658       0.000217      -0.027161      -0.054911       0.001386       0.053526              9.340326       8.745998      -3.027597      -0.459154       8.415827      -3.119448      10.859154          -0.001123
           24              C       1.892888       6.323101       0.657599      -0.151268      31.515245 0.42773525E+03  0.10021674E+05                                 8.672173                            6.899317       0.152374       2.027940                    0.999725      29.124367      83.760744       0.626430       0.417319      -1.062942       0.008163      -0.001901      -0.005615       0.010089       0.001329      -0.006143       0.019341       0.009635      -0.027729      -0.025497       0.009106       0.016391              9.695547       8.335307      -2.526413      -0.347503       9.011190      -4.250839      11.740144           0.003123
           25              C       0.747433       0.009902       7.871338       0.556457      23.501958 0.25767359E+03  0.53864817E+04                                 7.588027                            5.706210      -0.119495       2.012692                    0.999186      22.931270      64.923332       0.618321       0.473867      -1.016755      -0.004693      -0.034222       0.044692       0.056485      -0.042661      -0.059492       0.055616       0.002947      -0.034778      -0.068386      -0.036856       0.105242              8.865824       7.599745       1.091931       1.948279       8.894186      -3.890056      10.103542          -0.000445
           26              C       0.327003       0.791766       6.665326       0.039773      34.848703 0.41657642E+03  0.96326724E+04                                 9.331234                            6.828913       0.041530       2.029069                    0.999310      26.426505      73.906148       0.630978       0.419797      -1.068341      -0.016871       0.028087      -0.022925       0.039989      -0.003855      -0.026672       0.020965       0.025502      -0.030845      -0.036241      -0.002436       0.038678             11.202492       8.737544       1.255468       2.884479      11.513196      -5.802462      13.356736           0.003793
           27              C      -0.677103       0.345300       5.856355      -0.154785      32.943716 0.44268098E+03  0.10462205E+05                                 8.966797                            7.053092       0.108611       2.010619                    0.999714      29.403148      84.954452       0.614999       0.421405      -1.060263      -0.002889       0.015746       0.008740       0.018239       0.000741      -0.015972       0.002893      -0.012983      -0.037819      -0.023749       0.010349       0.013400             10.083277       8.764378       1.314010       2.844027       9.644349      -4.079520      11.841103           0.004316
           28              C       3.953371       1.052387       4.685084       0.077847      27.027099 0.34282571E+03  0.76123739E+04                                 7.919153                            6.242621       0.264972       2.100669                    0.999771      26.163334      73.642248       0.647094       0.426277      -1.055594       0.027038       0.044325       0.006841       0.052369       0.000188      -0.013495       0.029564       0.026682      -0.051847      -0.042979       0.012960       0.030019              8.887187       7.630291       1.561592       2.162192       8.751100      -3.180268      10.280170          -0.000591
           29              C       0.648168       2.600722       5.131755       0.086180      27.670121 0.36241146E+03  0.82180823E+04                                 8.248037                            6.564113      -0.132640       1.971333                    0.998801      27.010275      78.635071       0.605837       0.445842      -1.036418      -0.028409      -0.041755      -0.019798       0.054244      -0.006650      -0.030156       0.032404       0.022610      -0.094127      -0.057006       0.007705       0.049300              9.206534       8.421516       1.632122       2.344968       9.164153      -2.883688      10.033934          -0.001090
           30              C       1.033859       1.951918       6.293100      -0.158114      32.489941 0.44448547E+03  0.10522703E+05                                 8.885371                            7.067820       0.100877       2.006958                    0.999639      29.596626      85.776673       0.613892       0.421449      -1.059514      -0.001732      -0.014878       0.001794       0.015085       0.007523      -0.009732       0.018398       0.016741       0.001995      -0.027071       0.010290       0.016782              9.924347       8.159640       1.893096       1.616684      10.830702      -4.354610      10.782699           0.004798
           31              C       1.276393       1.881536       1.647720       0.580005      23.826393 0.24859478E+03  0.51523307E+04                                 7.628395                            5.599685      -0.016016       2.051666                    0.999394      22.582386      63.743968       0.624781       0.473006      -1.016817      -0.029936       0.039537       0.038674       0.062889       0.035003      -0.022742      -0.079922      -0.068751      -0.002591      -0.065722      -0.045066       0.110788              9.006224      10.323996      -1.847384       0.550351       7.566601       3.561279       9.128075           0.000391
           32              C       1.719389       0.909427       0.593080       0.027832      34.878269 0.43089681E+03  0.10028696E+05                                 9.288207                            6.918086       0.092819       2.042873                    0.999305      26.549163      74.015541       0.631837       0.416514      -1.072539       0.015248      -0.019799      -0.028015       0.037542       0.025208      -0.002447      -0.019210       0.035013      -0.058929      -0.036937      -0.005679       0.042616             11.035482       9.368896      -3.708669      -0.336739      10.966251       5.550309      12.771299           0.003501
           33              C       2.792962       0.038489       0.811453      -0.153379      32.017817 0.43755026E+03  0.10310727E+05                                 8.774941                            7.005275       0.059179       1.991992                    0.999563      29.440051      84.933325       0.618004       0.420585      -1.060793       0.003145       0.017657      -0.012866       0.022073       0.013052       0.009814      -0.017846       0.010822       0.018675      -0.028966       0.010717       0.018250              9.757861       8.898638      -3.239015       0.071699       9.757190       3.962891      10.617755           0.004625
           34              C       2.283998      10.160955      12.231344       0.091502      25.863373 0.32524626E+03  0.71515127E+04                                 7.733067                            6.116399       0.150393       2.066345                    0.999750      26.028457      73.705804       0.645818       0.431331      -1.048970      -0.028821       0.011101      -0.033090       0.045264       0.017750       0.010904      -0.034914      -0.008232      -0.094653      -0.054078       0.012101       0.041977              8.605860       7.733322      -2.710375       0.550689       8.424072       3.023582       9.660185          -0.000132
           35              C       0.674160      10.923025      10.821849       0.095028      27.522387 0.34752195E+03  0.78070085E+04                                 8.256857                            6.450928      -0.167158       1.970578                    0.998057      26.636683      77.469523       0.607170       0.449049      -1.033399       0.041376      -0.014938       0.023319       0.049788       0.028358       0.000598      -0.043019       0.003074      -0.032639      -0.053452       0.002159       0.051292              9.320753       8.727154      -3.018949       0.461599       8.396756       3.110361      10.838349          -0.001120
           36              C      -1.370495       0.824760      11.749932      -0.148788      31.441017 0.42646623E+03  0.99849618E+04                                 8.664017                            6.894180       0.154373       2.029307                    0.999719      29.073227      83.596493       0.625940       0.417938      -1.062502       0.007835      -0.001454       0.005268       0.009552      -0.000610       0.005443      -0.018472       0.009885      -0.033843      -0.025172       0.008603       0.016569              9.685717       8.326328      -2.522586       0.347840       9.001976       4.245739      11.728848           0.003119
           37              C       4.010776       5.508248       4.536193       0.553967      23.575606 0.25862272E+03  0.54112685E+04                                 7.601679                            5.715268      -0.120775       2.011506                    0.999140      22.980593      65.091719       0.618068       0.473628      -1.016888      -0.005125      -0.034299      -0.044610       0.056504      -0.043436       0.060298      -0.055314       0.003959      -0.036676      -0.068829      -0.037315       0.106144              8.882723       7.612284       1.093237      -1.952168       8.911340       3.900363      10.124546          -0.000442
           38              C       3.590333       6.290114       5.742205       0.042314      34.821139 0.41613240E+03  0.96196583E+04                                 9.325717                            6.824635       0.046056       2.030563                    0.999324      26.410826      73.847198       0.631276       0.419719      -1.068411      -0.016784       0.027397       0.024598       0.040464      -0.003770       0.026893      -0.020790       0.022146      -0.026432      -0.035427      -0.002516       0.037943             11.196204       8.730481       1.253810      -2.881901      11.507359       5.801027      13.350772           0.003787
           39              C       2.586218       5.843648       6.551176      -0.153454      32.872126 0.44142373E+03  0.10425263E+05                                 8.955258                            7.044335       0.109186       2.011276                    0.999707      29.364478      84.818278       0.615204       0.421556      -1.060149      -0.006438       0.014318      -0.009223       0.018208       0.000711       0.017403      -0.002981      -0.014989      -0.035295      -0.025023       0.010891       0.014132             10.069723       8.752671       1.314780      -2.837655       9.633765       4.073269      11.822733           0.004317
           40              C       2.272681       6.550737       7.722447       0.077403      27.098395 0.34399825E+03  0.76454060E+04                                 7.935963                            6.256340       0.261261       2.099177                    0.999750      26.202508      73.801197       0.645871       0.426693      -1.055271       0.024819       0.042687      -0.006734       0.049835       0.000535       0.011371      -0.031001       0.024838      -0.051703      -0.043559       0.015102       0.028458              8.906107       7.643988       1.564727      -2.163396       8.772103       3.191575      10.302231          -0.000593
           41              C       3.911482       8.099071       7.275776       0.080916      27.788692 0.36433882E+03  0.82732693E+04                                 8.272296                            6.582876      -0.139993       1.968404                    0.998685      27.090379      78.939253       0.604752       0.446023      -1.036248      -0.024730      -0.040361       0.019785       0.051303      -0.007791       0.031601      -0.031981       0.020675      -0.098427      -0.057953       0.007128       0.050825              9.234133       8.446020       1.635366      -2.353502       9.190084       2.893600      10.066294          -0.001083
           42              C       4.297185       7.450265       6.114431      -0.160288      32.552348 0.44555020E+03  0.10554132E+05                                 8.895936                            7.075954       0.107265       2.008486                    0.999615      29.631604      85.901021       0.613586       0.421410      -1.059547      -0.004346      -0.014685       0.000006       0.015315       0.004176       0.010544      -0.017578       0.015730       0.002106      -0.024914       0.006601       0.018313              9.936727       8.165501       1.893681      -1.615845      10.846880       4.365043      10.797801           0.004799
           43              N       3.387604       4.606517       1.349939      -0.204094      35.948659 0.51534977E+03  0.12447078E+05                                 9.169181                            7.397786       0.004558       2.025331                    0.999341      27.792219      76.973036       0.636807       0.398229      -1.093013      -0.045660       0.088854      -0.098983       0.140632       0.009553      -0.042383       0.048742       0.010500      -0.045539      -0.073861       0.017639       0.056222             10.302767      10.143778      -3.332970      -1.403935       9.122703      -2.470106      11.641819           0.055359
           44              N      -0.351546       2.191644       4.347599      -0.188960      35.677315 0.51868390E+03  0.12532688E+05                                 9.112645                            7.414238      -0.077478       2.005607                    0.998971      27.502593      75.886640       0.637827       0.397431      -1.094882       0.028704      -0.064249       0.107878       0.128800       0.013239      -0.014598       0.039736       0.033029      -0.128228      -0.068735       0.026189       0.042546             10.223496       9.752086       2.172780       2.359343      10.474511      -2.754056      10.443892           0.063158
           45              N       1.706878      10.104871      11.057592      -0.206796      35.969734 0.51573751E+03  0.12458512E+05                                 9.171374                            7.399751      -0.005852       2.022008                    0.999338      27.803675      77.005638       0.636842       0.398141      -1.093097      -0.046631       0.088134       0.097611       0.139535       0.010115       0.040061      -0.047918       0.012630      -0.047879      -0.072411       0.018836       0.053575             10.305182      10.143139      -3.331979       1.403158       9.125576       2.473063      11.646830           0.055417
           46              N       2.911760       7.689995       8.059932      -0.182982      35.511154 0.51566998E+03  0.12442134E+05                                 9.087444                            7.394784      -0.090265       2.002846                    0.998980      27.420653      75.614828       0.638370       0.397659      -1.094689       0.032618      -0.064072      -0.109604       0.131081       0.014790       0.011436      -0.040608       0.033935      -0.124866      -0.068278       0.024687       0.043591             10.193990       9.726177       2.168535      -2.351852      10.443595       2.742005      10.412197           0.063093
           47              O       3.329894       7.792266      10.888849      -0.571668      45.846266 0.67598952E+03  0.17206229E+05                                10.228871                            8.098937       0.068466       2.051395                    0.997351      28.852072      78.012771       0.661322       0.363871      -1.135274       0.025076       0.002230      -0.018624       0.031315      -0.028666       0.022177       0.035979       0.044636      -0.092884      -0.068351       0.016251       0.052100             11.926057      17.502115      -5.511547       1.482495      10.023635      -1.783610       8.252420           0.054621
           48              O       0.357542       7.685597       9.841654      -0.571041      42.568598 0.64960160E+03  0.16398559E+05                                 9.791491                            8.039673       0.089116       2.069871                    0.994725      28.610643      77.468848       0.650259       0.373131      -1.126254      -0.022256      -0.004306      -0.004468       0.023104       0.058670      -0.033902       0.038278      -0.027016       0.067917      -0.093473       0.038330       0.055143             11.066926      13.111899       2.194931      -4.683722       7.612267      -2.528555      12.476612          -0.001015
           49              O       1.589578      10.017995       8.174081      -0.542437      42.144087 0.64737064E+03  0.16327133E+05                                 9.763066                            7.996749       0.046782       2.063377                    0.995322      28.213479      76.341961       0.655608       0.370429      -1.128375       0.011475       0.028335       0.015399       0.034230       0.012965      -0.031049      -0.020151      -0.044567      -0.063127      -0.048431      -0.000435       0.048866             11.144485       8.833704       2.462824      -0.784002      13.833556      -4.762358      10.766195           0.066679
           50              O       1.733579       0.372793       8.509085      -0.565052      32.179952 0.50926142E+03  0.12065684E+05                                 7.938995                            6.956103       0.814274       2.301622                    0.997805      27.720881      72.106030       0.725558       0.356306      -1.142264      -0.010991      -0.000847      -0.003826       0.011669      -0.026976       0.014237       0.093270       0.131694      -0.030560      -0.136471       0.059562       0.076909              8.460380      10.419707       1.127664       3.545098       6.082905      -0.042485       8.878527          -0.000093
           51              O       0.066618       2.293912       1.518682      -0.570244      45.815017 0.67539378E+03  0.17187865E+05                                10.226072                            8.096645       0.076139       2.054092                    0.997316      28.838915      77.978658       0.661236       0.363986      -1.135146       0.026387       0.003333       0.018958       0.032662      -0.028046      -0.021696      -0.034695       0.045545      -0.095934      -0.067244       0.014774       0.052470             11.922999      17.498857      -5.510386      -1.481901      10.020772       1.782287       8.249369           0.054559
           52              O       2.038254       2.187244       2.565877      -0.569444      42.552204 0.64924033E+03  0.16387840E+05                                 9.790895                            8.039037       0.084754       2.068907                    0.994801      28.599501      77.445402       0.650064       0.373279      -1.126095      -0.022853      -0.004409       0.003012       0.023469       0.060624       0.035537      -0.037680      -0.026142       0.069091      -0.095766       0.040931       0.054835             11.066405      13.112664       2.195119       4.684584       7.612058       2.528434      12.474492          -0.001015
           53              O       3.270273       4.519645       4.233450      -0.541925      42.179988 0.64801287E+03  0.16348773E+05                                 9.771173                            8.002891       0.042749       2.061966                    0.995247      28.226605      76.411425       0.655033       0.370631      -1.128125       0.012496       0.028687      -0.015658       0.034989       0.014022       0.030445       0.019504      -0.043939      -0.059357      -0.047030      -0.001412       0.048441             11.153992       8.840124       2.464374       0.784963      13.845870       4.767735      10.775982           0.066642
           54              O       0.052928       5.871139       3.898446      -0.563904      32.126852 0.50816905E+03  0.12033001E+05                                 7.929204                            6.947669       0.815205       2.302325                    0.997837      27.699474      72.023320       0.726171       0.356206      -1.142377      -0.011354      -0.000590       0.004306       0.012158      -0.027992      -0.013701      -0.092637       0.129771      -0.030267      -0.135433       0.058615       0.076817              8.449688      10.407691       1.126531      -3.540600       6.074951       0.041392       8.866423          -0.000090

******************************************************
Auxiliary information for the entire system
The total spin magnetic moment of the unit cell is   1.999793
The total net atomic charge of the unit cell is   0.000001
Accuracy of reproducing the electrostatic potential in the unit cell:
  The inner radius (bohr) =    5.0000
  The outer radius (bohr) =   12.0000
  Valid grid points have density less than (e/(bohr^3)) =    0.0001
  The number of valid grid points were=         5430
  The rms potential error without charges in kcal/mol is=      2.83236
  The rms potential error with partial charges in kcal/mol is=      0.36021
  The RRMSE value at monopole order=      0.12718
  The rms potential error with partial charges and cloud penetration in kcal/mol is=      0.35305
  The RRMSE value at monopole order with cloud penetration is=      0.12465
  The rms potential error with partial charges and atomic dipoles in kcal/mol is=      0.28299
  The RRMSE value at dipole order=      0.09991
  The rms potential error with partial charges, atomic dipoles and cloud penetration in kcal/mol is=      0.26787
  The RRMSE value at dipole order with cloud penetration=      0.09457

******************************************************
The electron densities and ab initio electrostatic potential were computed in VASP using the PBE functional and
projector augmented wave method. See the main text of the journal article for a description of computational details.
The atomic charges, dipoles, and quadrupoles were computed with the DDEC6 method as described in
(a) T. A. Manz and N. Gabaldon Limas, RSC Adv. 6 (2016) 47771-47801 DOI: 10.1039/c6ra04656h
(b) N. Gabaldon Limas and T. A. Manz, RSC Adv. 8 (2018) 2678-2707 DOI: 10.1039/c7ra11829e.
For each atom in the material, the electron cloud parameters were fit to the spherically averaged atom-in-material
electron density using radial positions for which this density was between 10^-4 and 10^-2 electrons per cubic bohr.
The polarizabilities, dispersion coefficients, and quantum Drude oscillator (QDO) parameters were fit using the MCLF method.
The magnetic structure of the system was optimized in VASP from the default ferromagnetic initial guess using spin polarization.
The atomic spin moments (ASMs) were computed on this optimized magnetic structure using the DDEC6 partition as inputs
to the method of T. A. Manz and D. S. Sholl, J. Chem. Theory Comput. 7 (2011) 4146-4164 DOI: 10.1021/ct200539n.
The RMSE and RRMSE were computed using a uniform grid with Ewald summation.
