# Supplementary material for: A collection of forcefield precursors for metal–organic frameworks
Source: RSC Adv. 2019 Nov 13;9(63):36492–507. doi: 10.1039/c9ra07327b (PMC9075174; doi:10.1039/c9ra07327b)
Supplement: RA-009-C9RA07327B-s5766 [file RA-009-C9RA07327B-s5766.xyz]

   54
jmolscript: load "" {1 1 1} spacegroup "x,y,z" unitcell [{      4.973700     0.000000     0.000000 }, {      1.623705    10.890726     0.000000 }, {     -2.486786    -0.000008    12.511048 }]
Cu     4.523174     6.702587     2.840258     0.784390
Cu     1.224506     1.257219     9.670790     0.783918
H      2.056162     8.930388    10.904629     0.122667
H      5.161045     7.391536     0.030027     0.095649
H      2.378238     8.722381     2.362086     0.101182
H      1.759907    10.283023     0.843245     0.130053
H      1.637876     6.702150     4.891820     0.103274
H      2.177009     5.654461     6.841041     0.127401
H     -0.649692     2.954650     6.142925     0.127631
H      3.713086     4.161344     4.196205     0.102950
H      3.731112     3.485031     1.606419     0.123582
H      4.349192     1.946173    -0.030027     0.095731
H     -0.920424     3.277013    10.148962     0.101348
H     -1.538740     4.837653    11.667803     0.128140
H      3.312888     1.256785     7.619228     0.100247
H     -1.121700     0.209098     5.670007     0.125495
H      2.649011     8.400013     6.368123     0.127918
H      2.038109     9.606704     8.314843     0.104755
C      0.085776    10.716467    10.847079     0.585864
C      0.524819     9.758083    11.898007     0.031481
C      1.586233     8.904250    11.707839    -0.151652
C      4.468170     7.985080     0.205181     0.086021
C      2.845100     8.774657     1.558877     0.089781
C      2.444327     9.689479     0.628055    -0.148515
C      1.160123     5.946333     5.142041     0.071433
C      1.496880     5.302690     6.313075    -0.144918
C      0.864326     4.162431     6.723437     0.044066
C     -0.181095     3.722446     5.910219    -0.157279
C      4.433210     4.447769     4.709158     0.076331
C      1.182410     3.393545     7.932004     0.558812
C      1.760727     5.271110     1.663969     0.585988
C      2.199758     4.312727     0.613041     0.030743
C      3.261175     3.458894     0.803209    -0.152113
C      1.169529     2.539709    12.305867     0.084246
C     -0.453554     3.329288    10.952171     0.088338
C     -0.854318     4.244108    11.882993    -0.145404
C      2.835132     0.500969     7.369007     0.076441
C      4.795582    10.748054     6.197973    -0.143351
C      4.163023     9.607795     5.787611     0.042563
C      3.117611     9.167809     6.600829    -0.155724
C      2.758228     9.893131     7.801890     0.072745
C      4.481096     8.838910     4.579044     0.561025
N      3.881219     7.951318     1.366206    -0.204425
N      0.145194     5.510705     4.341334    -0.180079
N      0.582567     2.505949    11.144842    -0.202010
N      1.820211     0.065339     8.169714    -0.181155
O     -0.760908     0.100188     9.918759    -0.578684
O      2.247938     0.231965    10.982198    -0.558296
O      2.225275     3.749671     8.545046    -0.588200
O      0.498896     2.378529     8.214754    -0.526887
O      2.537757     5.545556     2.592289    -0.576986
O      0.572892     5.677334     1.528850    -0.559724
O      0.550254     9.195037     3.966002    -0.589123
O      3.797579     7.823895     4.296294    -0.527689

The following XYZ coordinates are in angstroms. Other properties are in atomic units.
The sperically averaged electron density of each atom fit to a function of the form exp(a - br)
eigen_1, eigen_2 and eigen_3 are the three eigenvalues of traceless quadrupole moment tensor
  atom number  atomic symbol              X              Y              Z     net charge C6 coefficient C8 coefficient C10 coefficient fluctuating dipole atomic polarizability isotropic forcefield polarizability              a              b squared Pearson coefficient          <r^3>          <r^4>         wp_QDO          m_QDO          q_QDO       dipole_x       dipole_y       dipole_z         dipole            Qxy            Qxz            Qyz     Q(x^2-y^2)  Q(3z^2 - R^2)        eigen_1        eigen_2        eigen_3 static polarizability      alpha(xx)      alpha(xy)      alpha(xz)      alpha(yy)      alpha(yz)      alpha(zz) atomic spin moment
            1             Cu       4.523174       6.702587       2.840258       0.784390      66.373552 0.11215323E+04  0.31131755E+05                                14.027895                           11.474453       1.220387       2.304757                    0.994638      41.802480     103.617302       0.501223       0.440234      -1.126519      -0.051235      -0.032600      -0.000379       0.060729      -0.013702      -0.056680       0.074140       0.039178       0.052636      -0.089240      -0.014869       0.104109             16.651313      13.445847      -4.427068       0.740797      16.833706      -1.194166      19.674385           0.736250
            2             Cu       1.224506       1.257219       9.670790       0.783918      66.533422 0.11249280E+04  0.31253286E+05                                14.056696                           11.497287       1.207290       2.300289                    0.994611      41.839556     103.794247       0.500308       0.440654      -1.126119      -0.050454      -0.033239      -0.000812       0.060425      -0.011779       0.058151      -0.074462       0.039693       0.057552      -0.090738      -0.014296       0.105034             16.686413      13.476216      -4.436349      -0.744385      16.870037       1.198862      19.712987           0.735580
            3              H       2.056162       8.930388      10.904629       0.122667       1.072050 0.79111210E+01  0.77332704E+02                                 1.715212                            1.633738      -1.110572       2.357053                    0.996789       3.475138       9.660507       0.495248       1.265196      -0.712022       0.022123       0.004157      -0.032439       0.039485      -0.010776      -0.009264       0.000495       0.010182       0.016627      -0.015790      -0.000114       0.015904              1.737120       1.654081       0.013828      -0.381241       1.447497      -0.162144       2.109781           0.000345
            4              H       5.161045       7.391536       0.030027       0.095649       1.090881 0.78026149E+01  0.76240139E+02                                 1.756549                            1.636145      -1.004340       2.394393                    0.997975       3.568544      10.016884       0.487223       1.286574      -0.706897       0.033957      -0.030198      -0.013364       0.047367      -0.011650      -0.013164       0.002842       0.010559       0.015063      -0.016720      -0.004057       0.020777              1.813729       2.020228      -0.587179      -0.074727       1.987518      -0.000100       1.433442           0.000704
            5              H       2.378238       8.722381       2.362086       0.101182       1.110964 0.79056196E+01  0.78756163E+02                                 1.877255                            1.718978      -1.457068       2.183678                    0.992822       3.986801      11.908926       0.438653       1.401638      -0.680886      -0.024210       0.002480       0.039499       0.046394      -0.009759      -0.006278       0.000540      -0.010260       0.021402      -0.015756       0.004239       0.011517              1.962130       1.866776       0.016002      -0.514898       1.496515      -0.178781       2.523100           0.000468
            6              H       1.759907      10.283023       0.843245       0.130053       1.016425 0.74791688E+01  0.72250247E+02                                 1.680878                            1.609889      -0.891690       2.468788                    0.999048       3.349504       9.323196       0.487922       1.299481      -0.705721      -0.026578       0.024976       0.010139       0.037855      -0.011176      -0.010254       0.001304      -0.001201       0.000909      -0.014751      -0.000930       0.015681              1.699156       1.857532      -0.434471      -0.100346       1.775013      -0.015952       1.464925           0.000512
            7              H       1.637876       6.702150       4.891820       0.103274       0.997018 0.69834133E+01  0.67633163E+02                                 1.764065                            1.628583      -1.365455       2.225467                    0.993734       3.942889      11.718926       0.444049       1.424241      -0.676281       0.028209       0.035032      -0.011281       0.046371       0.007122       0.005015      -0.002299      -0.005829      -0.004902      -0.010311       0.001705       0.008606              1.844774       1.774679       0.471950      -0.128098       2.195867      -0.257794       1.563775           0.000604
            8              H       2.177009       5.654461       6.841041       0.127401       1.087537 0.82053472E+01  0.80945772E+02                                 1.736369                            1.668814      -1.073968       2.376609                    0.997400       3.461896       9.668337       0.487819       1.272771      -0.710948       0.026666       0.013626       0.021605       0.036926       0.013315       0.005238       0.001940       0.000922      -0.008827      -0.012441      -0.003734       0.016176              1.746260       1.888964       0.270098       0.341882       1.650174       0.081235       1.699641           0.000431
            9              H      -0.649692       2.954650       6.142925       0.127631       0.947996 0.66782917E+01  0.63305666E+02                                 1.651145                            1.553751      -1.070290       2.383479                    0.996719       3.516917       9.999907       0.476651       1.355591      -0.691760      -0.019946      -0.032099       0.013169       0.040020       0.011193       0.005594      -0.002840      -0.006453      -0.016847      -0.013629      -0.000892       0.014521              1.698009       1.596711       0.394184      -0.087016       2.022236      -0.314686       1.475080           0.000830
           10              H       3.713086       4.161344       4.196205       0.102950       1.123842 0.80847504E+01  0.79484130E+02                                 1.775574                            1.654373      -1.009677       2.395424                    0.998117       3.516715       9.813838       0.490751       1.269496      -0.711203      -0.039927      -0.015637      -0.022172       0.048273       0.016917       0.006328      -0.000498      -0.000751      -0.021105      -0.016145      -0.004898       0.021043              1.826934       2.087432       0.197877       0.515043       1.491189       0.081052       1.902181           0.000860
           11              H       3.731112       3.485031       1.606419       0.123582       1.070070 0.78918814E+01  0.77090778E+02                                 1.712348                            1.631145      -1.105707       2.359674                    0.996976       3.470788       9.642223       0.495962       1.264258      -0.712217       0.021712       0.004590       0.031764       0.038748      -0.010182       0.009423      -0.000706       0.010314       0.016905      -0.015276      -0.000630       0.015905              1.734173       1.651323       0.013812       0.380267       1.445268       0.161677       2.105930           0.000345
           12              H       4.349192       1.946173      -0.030027       0.095731       1.089536 0.77912919E+01  0.76098812E+02                                 1.754895                            1.634818      -1.006176       2.393656                    0.997928       3.565869      10.006046       0.487503       1.286354      -0.706956       0.033522      -0.030401       0.013452       0.047211      -0.011607       0.013133      -0.002616       0.010384       0.014665      -0.016703      -0.003881       0.020585              1.811923       2.017974      -0.586004       0.074558       1.985383       0.000174       1.432411           0.000704
           13              H      -0.920424       3.277013      10.148962       0.101348       1.110607 0.79023471E+01  0.78689883E+02                                 1.874188                            1.716615      -1.445205       2.188378                    0.992945       3.982690      11.881504       0.439868       1.398366      -0.681505      -0.023984       0.003079      -0.039554       0.046359      -0.009789       0.006049      -0.000240      -0.010238       0.021673      -0.015791       0.004607       0.011184              1.958689       1.863691       0.015889       0.513128       1.494603       0.178270       2.517775           0.000469
           14              H      -1.538740       4.837653      11.667803       0.128140       1.021350 0.75228871E+01  0.72773719E+02                                 1.685821                            1.614175      -0.894429       2.467020                    0.999027       3.358281       9.352105       0.487493       1.298817      -0.705858      -0.026947       0.024798      -0.010714       0.038156      -0.011304       0.010370      -0.001403      -0.001020       0.001482      -0.014889      -0.001009       0.015898              1.704311       1.863735      -0.437067       0.100954       1.780593       0.015891       1.468604           0.000513
           15              H       3.312888       1.256785       7.619228       0.100247       1.001725 0.70208454E+01  0.68056756E+02                                 1.766479                            1.630576      -1.356583       2.228307                    0.993824       3.948469      11.723967       0.444939       1.420116      -0.677069       0.028603       0.035939       0.011135       0.047262       0.006969      -0.004933       0.002567      -0.005493      -0.004526      -0.010239       0.001939       0.008300              1.847400       1.777137       0.473217       0.128411       2.199446       0.258356       1.565617           0.000606
           16              H      -1.121700       0.209098       5.670007       0.125495       1.093732 0.82631528E+01  0.81652214E+02                                 1.742193                            1.674048      -1.079902       2.373290                    0.997254       3.472784       9.704125       0.487374       1.271807      -0.711143       0.027116       0.013356      -0.021809       0.037273       0.013690      -0.005494      -0.002100       0.001060      -0.009551      -0.012728      -0.004047       0.016775              1.752204       1.895834       0.271757      -0.343939       1.655502      -0.081786       1.705275           0.000432
           17              H       2.649011       8.400013       6.368123       0.127918       0.946048 0.66577813E+01  0.63033213E+02                                 1.645737                            1.548929      -1.053279       2.390598                    0.997082       3.507302       9.951172       0.478742       1.351341      -0.692627      -0.019765      -0.031797      -0.013325       0.039739       0.011009      -0.005557       0.002968      -0.006316      -0.016781      -0.013548      -0.000754       0.014302              1.692323       1.591456       0.392147       0.086626       2.014963       0.313110       1.470549           0.000831
           18              H       2.038109       9.606704       8.314843       0.104755       1.116972 0.80279950E+01  0.78816528E+02                                 1.771574                            1.651119      -1.013855       2.394634                    0.998057       3.506364       9.790023       0.489909       1.273446      -0.710386      -0.039376      -0.015743       0.022096       0.047818       0.016003      -0.006345       0.000700      -0.001178      -0.021183      -0.015624      -0.004496       0.020120              1.822640       2.081815       0.196953      -0.512629       1.488434      -0.080610       1.897669           0.000860
           19              C       0.085776      10.716467      10.847079       0.585864      23.607981 0.24261085E+03  0.50009694E+04                                 7.594063                            5.540384      -0.013190       2.054904                    0.999396      22.422795      63.253160       0.626270       0.474461      -1.015387      -0.031591       0.036245      -0.038771       0.061764       0.036909       0.020252       0.077897      -0.077229      -0.000547      -0.064072      -0.047037       0.111109              9.001975      10.384645      -1.971893      -0.513010       7.457184      -3.476324       9.164095           0.000699
           20              C       0.524819       9.758083      11.898007       0.031481      33.782303 0.40567342E+03  0.93172362E+04                                 9.116525                            6.726734       0.076719       2.043032                    0.999414      26.223520      73.056431       0.637577       0.418276      -1.069464       0.009321      -0.016570       0.024484       0.030999       0.031377       0.003432       0.024376       0.035429      -0.056706      -0.043535      -0.005634       0.049168             10.880114       9.168473      -3.708032       0.446648      10.700597      -5.473955      12.771272           0.004114
           21              C       1.586233       8.904250      11.707839      -0.151652      32.301685 0.44525306E+03  0.10533378E+05                                 8.827820                            7.061777       0.072349       1.994020                    0.999642      29.554640      85.305488       0.616443       0.420003      -1.061637       0.004422       0.015736       0.020260       0.026032       0.017101      -0.010953       0.015840       0.013397       0.037510      -0.032803       0.012113       0.020690              9.830234       9.136757      -3.364386      -0.115358       9.916004      -3.944476      10.437940           0.004833
           22              C       4.468170       7.985080       0.205181       0.086021      26.131178 0.33509339E+03  0.74127359E+04                                 7.778869                            6.197677       0.187300       2.076978                    0.999762      26.121981      73.854343       0.644125       0.429856      -1.051347      -0.029922       0.012827       0.027721       0.042759       0.015947      -0.006342       0.029424      -0.009236      -0.093129      -0.047170       0.008235       0.038935              8.652204       7.884759      -2.883713      -0.554370       8.625009      -2.905061       9.446844          -0.000625
           23              C       2.845100       8.774657       1.558877       0.089781      27.712794 0.34601630E+03  0.77636281E+04                                 8.283209                            6.429161      -0.155807       1.974390                    0.998028      26.612034      77.313707       0.609389       0.447964      -1.034174       0.043423      -0.017223      -0.026232       0.053575       0.023430      -0.001769       0.042428      -0.005622      -0.020639      -0.049135       0.000384       0.048752              9.386096       8.732998      -2.936079      -0.588955       8.665015      -3.343801      10.760274          -0.000548
           24              C       2.444327       9.689479       0.628055      -0.148515      31.144882 0.41229368E+03  0.95768560E+04                                 8.606450                            6.772977       0.189199       2.041445                    0.999771      28.877533      82.844544       0.631984       0.417238      -1.062399       0.014224      -0.000886      -0.006736       0.015763       0.002770      -0.003938       0.021848       0.009684      -0.050332      -0.031232       0.013738       0.017493              9.682116       7.825666      -2.457968      -0.424563       9.249736      -4.376694      11.970948           0.003044
           25              C       1.160123       5.946333       5.142041       0.071433      28.730064 0.37665565E+03  0.86172805E+04                                 8.459036                            6.696524      -0.152695       1.963627                    0.998644      27.250695      79.491471       0.599646       0.446463      -1.036841      -0.032987      -0.039924      -0.024149       0.057142      -0.007619      -0.022546       0.034998       0.016420      -0.092643      -0.054891       0.009724       0.045167              9.501503       8.620835       1.744053       2.226391       9.378019      -3.113747      10.505655          -0.000614
           26              C       1.496880       5.302690       6.313075      -0.144918      32.202508 0.42175037E+03  0.98716047E+04                                 8.854561                            6.897449       0.077853       2.003929                    0.999660      29.277445      84.856272       0.618616       0.423012      -1.056676      -0.011048      -0.016036      -0.000794       0.019489      -0.003231      -0.010078       0.022410       0.020148      -0.008009      -0.028781       0.004402       0.024379             10.024353       7.798208       2.026003       1.314683      11.222586      -4.717151      11.052264           0.004117
           27              C       0.864326       4.162431       6.723437       0.044066      35.097294 0.40400373E+03  0.92787243E+04                                 9.375315                            6.727580       0.036990       2.030852                    0.999386      26.241628      73.348650       0.634804       0.420111      -1.067212       0.001942       0.026152      -0.020536       0.033308      -0.010214      -0.015041       0.027964       0.032858      -0.055525      -0.041806       0.002775       0.039031             11.381509       8.395925       1.355127       2.402778      12.183087      -6.438956      13.565515           0.003935
           28              C      -0.181095       3.722446       5.910219      -0.157279      33.833379 0.47136080E+03  0.11295280E+05                                 9.123772                            7.270621       0.156422       2.020720                    0.999665      29.728410      85.968994       0.607774       0.420553      -1.062767      -0.004106       0.017883       0.005740       0.019226       0.006421      -0.019274      -0.005697      -0.012070      -0.048407      -0.028405       0.005733       0.022672             10.212965       8.986926       1.273920       2.912127       9.820771      -4.126051      11.831198           0.005585
           29              C       4.433210       4.447769       4.709158       0.076331      26.894928 0.34337142E+03  0.76295433E+04                                 7.897986                            6.253403       0.231887       2.090736                    0.999643      26.227433      73.911011       0.645464       0.427071      -1.054824       0.021002       0.038243       0.011404       0.045096      -0.005209      -0.010492       0.031654       0.019134      -0.035248      -0.039996       0.008402       0.031594              8.829996       8.153938       1.624635       2.112655       8.489704      -3.117573       9.846347          -0.000770
           30              C       1.182410       3.393545       7.932004       0.558812      23.957626 0.25760438E+03  0.53868664E+04                                 7.694189                            5.709122      -0.147041       2.003489                    0.999274      22.933574      65.027335       0.617314       0.474479      -1.016013      -0.005544      -0.031701       0.044601       0.054999      -0.042784      -0.054665       0.055739       0.010856      -0.038960      -0.066351      -0.035959       0.102310              9.069015       7.430089       1.181884       1.707851       9.425553      -4.302192      10.351405          -0.000439
           31              C       1.760727       5.271110       1.663969       0.585988      23.579363 0.24228738E+03  0.49925556E+04                                 7.588262                            5.536958      -0.020976       2.052918                    0.999343      22.404484      63.187128       0.626428       0.474507      -1.015379      -0.032912       0.036788       0.039228       0.063050       0.034479      -0.022099      -0.077783      -0.075639      -0.008702      -0.063107      -0.047041       0.110148              8.994328      10.375942      -1.969485       0.513686       7.450786       3.472231       9.156257           0.000706
           32              C       2.199758       4.312727       0.613041       0.030743      33.813372 0.40617033E+03  0.93310876E+04                                 9.120262                            6.729754       0.085669       2.045466                    0.999371      26.237644      73.094666       0.637618       0.418140      -1.069599       0.008448      -0.017667      -0.024848       0.031637       0.030886      -0.004490      -0.023565       0.036204      -0.060834      -0.042607      -0.007051       0.049658             10.884291       9.172444      -3.709835      -0.446577      10.704889       5.475806      12.775541           0.004109
           33              C       3.261175       3.458894       0.803209      -0.152113      32.285711 0.44497051E+03  0.10524923E+05                                 8.825459                            7.060225       0.071276       1.993907                    0.999614      29.543431      85.263302       0.616426       0.420085      -1.061596       0.004796       0.014372      -0.020406       0.025416       0.015970       0.010402      -0.014786       0.012987       0.034797      -0.030754       0.011426       0.019328              9.827460       9.134084      -3.363824       0.114012       9.914521       3.943517      10.433776           0.004832
           34              C       1.169529       2.539709      12.305867       0.084246      26.181139 0.33590044E+03  0.74350780E+04                                 7.788762                            6.205485       0.184264       2.075666                    0.999742      26.152525      73.963650       0.643664       0.429905      -1.051315      -0.029362       0.013243      -0.027451       0.042321       0.014806       0.006510      -0.030439      -0.008057      -0.095985      -0.048505       0.009845       0.038660              8.663416       7.893762      -2.886574       0.554707       8.636129       2.910735       9.460357          -0.000625
           35              C      -0.453554       3.329288      10.952171       0.088338      27.766659 0.34687307E+03  0.77878361E+04                                 8.295931                            6.439463      -0.153456       1.974581                    0.998137      26.640787      77.427580       0.608555       0.448291      -1.033962       0.042152      -0.017650       0.026323       0.052737       0.022625       0.001011      -0.042167      -0.005798      -0.024379      -0.048447      -0.000037       0.048484              9.400605       8.747956      -2.943863       0.586434       8.681533       3.350037      10.772326          -0.000551
           36              C      -0.854318       4.244108      11.882993      -0.145404      31.029227 0.41036653E+03  0.95207941E+04                                 8.584719                            6.756442       0.185372       2.041121                    0.999777      28.811756      82.602895       0.632863       0.417153      -1.062469       0.013904       0.001519       0.007194       0.015728       0.000483       0.003518      -0.021049       0.009654      -0.057994      -0.031752       0.014109       0.017643              9.656574       7.809908      -2.455097       0.424946       9.226602       4.358972      11.933213           0.003042
           37              C       2.835132       0.500969       7.369007       0.076441      28.646745 0.37524642E+03  0.85775721E+04                                 8.446837                            6.687098      -0.150704       1.964714                    0.998670      27.197520      79.319177       0.599609       0.446879      -1.036531      -0.031317      -0.037680       0.025881       0.055411      -0.005006       0.022300      -0.034682       0.016782      -0.089615      -0.054475       0.011770       0.042704              9.487477       8.609446       1.743597      -2.223368       9.364320       3.106504      10.488666          -0.000619
           38              C       4.795582      10.748054       6.197973      -0.143351      32.126416 0.42052255E+03  0.98357436E+04                                 8.841146                            6.887536       0.083467       2.006041                    0.999640      29.235855      84.706446       0.619040       0.423029      -1.056660      -0.009454      -0.015641      -0.000420       0.018281      -0.002453       0.008344      -0.022799       0.021128      -0.003558      -0.029098       0.006001       0.023097             10.008323       7.789690       2.024481      -1.315698      11.201749       4.703956      11.033530           0.004118
           39              C       4.163023       9.607795       5.787611       0.042563      35.116503 0.40431961E+03  0.92869301E+04                                 9.375569                            6.727907       0.041296       2.031827                    0.999349      26.249717      73.352733       0.635173       0.419823      -1.067494       0.001852       0.027064       0.020819       0.034196      -0.009017       0.017538      -0.027307       0.030044      -0.057778      -0.041636       0.002426       0.039209             11.382091       8.395309       1.355536      -2.401957      12.184761       6.440071      13.566203           0.003945
           40              C       3.117611       9.167809       6.600829      -0.155724      33.785816 0.47043626E+03  0.11267516E+05                                 9.117325                            7.265528       0.155581       2.020807                    0.999668      29.695468      85.850429       0.607734       0.420789      -1.062625      -0.004124       0.019267      -0.005187       0.020375       0.004854       0.019272       0.005019      -0.012550      -0.051547      -0.029101       0.007781       0.021319             10.206127       8.978716       1.269702      -2.911232       9.812629       4.124611      11.827036           0.005578
           41              C       2.758228       9.893131       7.801890       0.072745      27.013560 0.34532414E+03  0.76841102E+04                                 7.920694                            6.270917       0.231784       2.089418                    0.999639      26.303476      74.188512       0.644574       0.427038      -1.054804       0.022573       0.038279      -0.011258       0.045843      -0.004851       0.011073      -0.030396       0.019944      -0.037542      -0.039331       0.008406       0.030925              8.856172       8.174037       1.627681      -2.116772       8.516241       3.131896       9.878236          -0.000767
           42              C       4.481096       8.838910       4.579044       0.561025      23.917487 0.25712666E+03  0.53743823E+04                                 7.685921                            5.703864      -0.141235       2.005565                    0.999214      22.911333      64.949216       0.617593       0.474485      -1.016010      -0.005364      -0.031257      -0.044608       0.054733      -0.041114       0.054004      -0.054853       0.011395      -0.035734      -0.065312      -0.034837       0.100149              9.058664       7.422458       1.180756      -1.705469       9.414446       4.295653      10.339089          -0.000443
           43              N       3.881219       7.951318       1.366206      -0.204425      35.633310 0.51239978E+03  0.12363374E+05                                 9.121731                            7.380092      -0.010864       2.019390                    0.999327      27.840260      77.175183       0.636843       0.398608      -1.092285      -0.045291       0.091735      -0.096779       0.140829       0.004541      -0.035704       0.048325       0.016301      -0.070426      -0.071164       0.017912       0.053252             10.245742      10.229063      -3.491543      -1.162829       9.184639      -2.472466      11.323524           0.053499
           44              N       0.145194       5.510705       4.341334      -0.180079      35.245781 0.51200197E+03  0.12333837E+05                                 9.040550                            7.368561      -0.078159       2.006565                    0.999029      27.401642      75.546483       0.639373       0.397672      -1.094481       0.030555      -0.063242       0.109591       0.130167       0.010366      -0.008167       0.044962       0.044246      -0.130318      -0.073092       0.026873       0.046219             10.126583       9.874539       2.333153       2.103490      10.117845      -2.706673      10.387366           0.066456
           45              N       0.582567       2.505949      11.144842      -0.202010      35.526787 0.51049183E+03  0.12305219E+05                                 9.102477                            7.365357      -0.010917       2.020053                    0.999342      27.786953      76.976501       0.637640       0.398502      -1.092414      -0.045138       0.091293       0.096183       0.140083       0.005080       0.037084      -0.048384       0.016153      -0.069468      -0.071989       0.018035       0.053954             10.223100      10.207896      -3.482649       1.162359       9.164064       2.464041      11.297338           0.053512
           46              N       1.820211       0.065339       8.169714      -0.181155      35.254605 0.51211620E+03  0.12337836E+05                                 9.043015                            7.369984      -0.080249       2.005898                    0.999050      27.408278      75.579791       0.639204       0.397737      -1.094387       0.028810      -0.064154      -0.109581       0.130207       0.009968       0.010357      -0.044226       0.043147      -0.125644      -0.071794       0.027079       0.044715             10.129733       9.877176       2.334339      -2.103845      10.120752       2.707721      10.391271           0.066422
           47              O      -0.760908       0.100188       9.918759      -0.578684      43.275478 0.65954829E+03  0.16702497E+05                                 9.889313                            8.089771       0.113765       2.076241                    0.994832      28.704230      77.685418       0.650001       0.372098      -1.127745      -0.021307      -0.005596      -0.004489       0.022482       0.058186      -0.042030       0.037304      -0.021786       0.070502      -0.097108       0.046542       0.050566             11.219674      13.263147       2.085194      -4.816117       7.532318      -2.437947      12.863556          -0.000142
           48              O       2.247938       0.231965      10.982198      -0.558296      45.262765 0.65205459E+03  0.16461627E+05                                10.161546                            7.969468       0.082937       2.062188                    0.997299      28.533453      77.042594       0.664219       0.365263      -1.133258       0.025207       0.000967      -0.019959       0.032166      -0.024109       0.021629       0.040000       0.034657      -0.089361      -0.068373       0.023763       0.044609             11.922424      17.549623      -5.663157       1.526937       9.969983      -1.729991       8.247666           0.053346
           49              O       2.225275       3.749671       8.545046      -0.588200      33.145086 0.53890646E+03  0.12938032E+05                                 8.081325                            7.136958       0.846115       2.300768                    0.998184      28.278240      73.821652       0.719792       0.354441      -1.144816      -0.000754      -0.001568      -0.013316       0.013429      -0.020115       0.019177       0.096247       0.148976      -0.042750      -0.144032       0.058684       0.085348              8.581610      10.571592       1.084740       3.523255       6.208163      -0.113114       8.965075           0.000188
           50              O       0.498896       2.378529       8.214754      -0.526887      41.761749 0.62666887E+03  0.15687793E+05                                 9.724970                            7.883049       0.025671       2.061663                    0.995034      27.937683      75.482419       0.657962       0.371862      -1.126519       0.016207       0.024594       0.009214       0.030861       0.010221      -0.028320      -0.017873      -0.051501      -0.048136      -0.045581      -0.000099       0.045680             11.181637       8.653009       2.532698      -0.732391      14.194117      -4.960194      10.697786           0.062597
           51              O       2.537757       5.545556       2.592289      -0.576986      43.226650 0.65865596E+03  0.16674468E+05                                 9.883562                            8.085615       0.110261       2.075953                    0.994727      28.681701      77.615062       0.650001       0.372219      -1.127638      -0.023191      -0.006225       0.003128       0.024215       0.059242       0.042720      -0.036970      -0.020186       0.075286      -0.098471       0.047433       0.051038             11.212686      13.253271       2.083925       4.812631       7.528432       2.435801      12.856354          -0.000145
           52              O       0.572892       5.677334       1.528850      -0.559724      45.292847 0.65265032E+03  0.16480315E+05                                10.165737                            7.973053       0.078295       2.060728                    0.997189      28.546658      77.085045       0.664081       0.365258      -1.133270       0.024281       0.001576       0.017866       0.030186      -0.023978      -0.023196      -0.038148       0.033331      -0.089275      -0.067300       0.023014       0.044287             11.927123      17.555535      -5.665924      -1.527304       9.974863       1.730915       8.250972           0.053357
           53              O       0.550254       9.195037       3.966002      -0.589123      33.122889 0.53846469E+03  0.12923902E+05                                 8.074959                            7.131519       0.845789       2.300431                    0.998211      28.278720      73.796541       0.720496       0.354191      -1.145095      -0.000097      -0.000588       0.013428       0.013441      -0.021186      -0.018802      -0.095877       0.148254      -0.041763      -0.143599       0.058785       0.084814              8.574711      10.563449       1.084738      -3.519806       6.203644       0.112323       8.957040           0.000187
           54              O       3.797579       7.823895       4.296294      -0.527689      41.899379 0.62921142E+03  0.15770271E+05                                 9.753640                            7.905032       0.014376       2.057447                    0.994856      27.980875      75.689358       0.656178       0.372428      -1.125886       0.017154       0.023487      -0.009618       0.030633       0.010484       0.027406       0.018366      -0.050492      -0.048911      -0.044526      -0.001149       0.045675             11.216176       8.677059       2.538703       0.733921      14.237309       4.978556      10.734158           0.062493

******************************************************
Auxiliary information for the entire system
The total spin magnetic moment of the unit cell is   1.999774
The total net atomic charge of the unit cell is   -0.000005
Accuracy of reproducing the electrostatic potential in the unit cell:
  The inner radius (bohr) =    5.0000
  The outer radius (bohr) =   12.0000
  Valid grid points have density less than (e/(bohr^3)) =    0.0001
  The number of valid grid points were=         5662
  The rms potential error without charges in kcal/mol is=      2.90290
  The rms potential error with partial charges in kcal/mol is=      0.35445
  The RRMSE value at monopole order=      0.12210
  The rms potential error with partial charges and cloud penetration in kcal/mol is=      0.34486
  The RRMSE value at monopole order with cloud penetration is=      0.11880
  The rms potential error with partial charges and atomic dipoles in kcal/mol is=      0.30604
  The RRMSE value at dipole order=      0.10543
  The rms potential error with partial charges, atomic dipoles and cloud penetration in kcal/mol is=      0.29051
  The RRMSE value at dipole order with cloud penetration=      0.10007

******************************************************
The electron densities and ab initio electrostatic potential were computed in VASP using the PBE functional and
projector augmented wave method. See the main text of the journal article for a description of computational details.
The atomic charges, dipoles, and quadrupoles were computed with the DDEC6 method as described in
(a) T. A. Manz and N. Gabaldon Limas, RSC Adv. 6 (2016) 47771-47801 DOI: 10.1039/c6ra04656h
(b) N. Gabaldon Limas and T. A. Manz, RSC Adv. 8 (2018) 2678-2707 DOI: 10.1039/c7ra11829e.
For each atom in the material, the electron cloud parameters were fit to the spherically averaged atom-in-material
electron density using radial positions for which this density was between 10^-4 and 10^-2 electrons per cubic bohr.
The polarizabilities, dispersion coefficients, and quantum Drude oscillator (QDO) parameters were fit using the MCLF method.
The magnetic structure of the system was optimized in VASP from the default ferromagnetic initial guess using spin polarization.
The atomic spin moments (ASMs) were computed on this optimized magnetic structure using the DDEC6 partition as inputs
to the method of T. A. Manz and D. S. Sholl, J. Chem. Theory Comput. 7 (2011) 4146-4164 DOI: 10.1021/ct200539n.
The RMSE and RRMSE were computed using a uniform grid with Ewald summation.
