# Supplementary material for: A collection of forcefield precursors for metal–organic frameworks
Source: RSC Adv. 2019 Nov 13;9(63):36492–507. doi: 10.1039/c9ra07327b (PMC9075174; doi:10.1039/c9ra07327b)
Supplement: RA-009-C9RA07327B-s5767 [file RA-009-C9RA07327B-s5767.xyz]

   54
jmolscript: load "" {1 1 1} spacegroup "x,y,z" unitcell [{      4.921300     0.000000     0.000000 }, {      1.301372    10.722415     0.000000 }, {     -2.460664    -0.000001    12.571139 }]
Cu     0.739696     8.409912     2.848369     0.787714
Cu     2.549652     3.048703     9.722770     0.785784
H      3.230590     5.646423     8.304494     0.099311
H      2.660005     6.747615     6.368539     0.129122
H     -0.155079     3.928692     5.712326     0.131406
H      0.491863     2.913280     7.673423     0.095789
H     -0.272806     1.016484    10.137366     0.101092
H      1.835500    10.322468    11.761558     0.135048
H      0.173106     0.984318     1.704646     0.129379
H      4.415654     2.435060     0.047770     0.097996
H      0.119258     0.285216     4.266645     0.097696
H     -0.451331     1.386408     6.202600     0.128725
H      2.956256     9.289900     6.858813     0.131185
H      3.603202     8.274487     4.897716     0.095781
H      2.838539     6.377692     2.433773     0.103514
H      3.645476     4.961261     0.809581     0.135694
H      3.284432     6.345524    10.866493     0.127863
H      2.605676     7.796267    12.523369     0.097162
C      2.547384     5.292583     7.765193     0.078307
C      2.210382     5.958445     6.610659    -0.151754
C      1.197801     5.453420     5.805101     0.039293
C      0.545047     4.292182     6.222462    -0.157233
C      0.941892     3.689582     7.392835     0.084880
C      0.763365     6.176111     4.529633     0.557885
C     -0.683402     1.011123    10.983907     0.093360
C     -0.201256     0.154402    11.949873    -0.151059
C      1.660302     0.108296     0.631574     0.029919
C      0.603794     0.976812     0.868917    -0.146364
C      2.651906     1.831387    12.434616     0.078112
C      3.436667     9.878561     1.705904     0.580982
C      0.737423    10.653791     4.805946     0.080590
C     -0.900953     0.597238     5.960480    -0.151294
C      3.007764     0.092212     6.766038     0.037849
C      3.656383     9.653390     6.348677    -0.156584
C      4.053231     9.050790     5.178304     0.085638
C      2.573325     0.814903     8.041506     0.557970
C      2.427945     6.372331     1.587232     0.087749
C      2.910093     5.515610     0.621266    -0.150394
C     -0.149674     5.469503    11.939565     0.028507
C     -1.206182     6.338019    11.702222    -0.143093
C      0.841956     7.192596     0.136523     0.081053
C      0.325321     4.517353    10.865235     0.575906
N      1.942797     4.159224     8.153641    -0.186911
N     -1.725141     1.843182    11.206165    -0.208681
N      5.054137     9.520432     4.417498    -0.188218
N      1.386206     7.204391     1.364974    -0.209085
O      1.448081     7.203318     4.248291    -0.544155
O      4.723488     5.741853     3.898813    -0.562592
O      4.627428     9.459314     1.552536    -0.563531
O      2.675609     9.584767     2.635414    -0.577039
O      3.258040     1.842110     8.322848    -0.543623
O      1.612147     0.380645     8.672326    -0.562544
O      1.516081     4.098106    11.018603    -0.559981
O     -0.435735     4.223558     9.935725    -0.574127

The following XYZ coordinates are in angstroms. Other properties are in atomic units.
The sperically averaged electron density of each atom fit to a function of the form exp(a - br)
eigen_1, eigen_2 and eigen_3 are the three eigenvalues of traceless quadrupole moment tensor
  atom number  atomic symbol              X              Y              Z     net charge C6 coefficient C8 coefficient C10 coefficient fluctuating dipole atomic polarizability isotropic forcefield polarizability              a              b squared Pearson coefficient          <r^3>          <r^4>         wp_QDO          m_QDO          q_QDO       dipole_x       dipole_y       dipole_z         dipole            Qxy            Qxz            Qyz     Q(x^2-y^2)  Q(3z^2 - R^2)        eigen_1        eigen_2        eigen_3 static polarizability      alpha(xx)      alpha(xy)      alpha(xz)      alpha(yy)      alpha(yz)      alpha(zz) atomic spin moment
            1             Cu       0.739696       8.409912       2.848369       0.787714      65.556276 0.11131224E+04  0.30845213E+05                                13.907783                           11.427329       1.219313       2.305354                    0.994585      41.762383     103.483631       0.502439       0.439924      -1.126535       0.054583       0.037866      -0.000700       0.066435      -0.017094       0.053378      -0.077240       0.034731       0.043072      -0.089270      -0.015253       0.104523             16.388454      13.577900      -4.406900      -1.075349      16.313861       1.207711      19.273599           0.736058
            2             Cu       2.549652       3.048703       9.722770       0.785784      65.705613 0.11163414E+04  0.30958731E+05                                13.930850                           11.445646       1.221266       2.305045                    0.994516      41.815774     103.678275       0.501886       0.440063      -1.126374       0.056068       0.036190       0.000832       0.066738      -0.017706      -0.053281       0.076340       0.036506       0.041974      -0.088665      -0.015367       0.104032             16.416066      13.596380      -4.412231       1.077977      16.339680      -1.210976      19.312137           0.735633
            3              H       3.230590       5.646423       8.304494       0.099311       1.130913 0.82014276E+01  0.80824158E+02                                 1.776894                            1.661255      -0.998550       2.399115                    0.997872       3.515806       9.784852       0.492538       1.261869      -0.713124       0.035969       0.021386       0.022153       0.047349       0.015776       0.006875       0.000455      -0.004211      -0.018011      -0.015585      -0.004277       0.019862              1.822612       1.997224       0.229511       0.510133       1.528340       0.123314       1.942273           0.000748
            4              H       2.660005       6.747615       6.368539       0.129122       0.960780 0.66862616E+01  0.63574114E+02                                 1.683477                            1.566616      -1.133781       2.353351                    0.995539       3.587362      10.307584       0.467990       1.376490      -0.687233       0.018056       0.031124      -0.011867       0.037889       0.009884       0.005089      -0.003162      -0.007859      -0.011293      -0.012745       0.000223       0.012522              1.745077       1.588781       0.421966      -0.106125       2.143184      -0.359332       1.503264           0.000743
            5              H      -0.155079       3.928692       5.712326       0.131406       1.098793 0.83027072E+01  0.82373792E+02                                 1.764556                            1.691157      -1.129137       2.351823                    0.996544       3.525595       9.963181       0.477922       1.291752      -0.706381      -0.028994      -0.014417      -0.019807       0.037958       0.013347       0.005653       0.002031       0.004256      -0.009161      -0.012530      -0.004127       0.016657              1.778420       1.934135       0.285751       0.346195       1.697014       0.090009       1.704109           0.000413
            6              H       0.491863       2.913280       7.673423       0.095789       1.024898 0.72411156E+01  0.70728392E+02                                 1.792825                            1.654816      -1.428878       2.192503                    0.992648       4.004690      11.931984       0.442173       1.418160      -0.677376      -0.026501      -0.035568       0.013572       0.046385       0.006446       0.003968      -0.004327      -0.007300      -0.007845      -0.010286       0.001254       0.009031              1.873357       1.768647       0.471297      -0.122135       2.254718      -0.265734       1.596705           0.000722
            7              H      -0.272806       1.016484      10.137366       0.101092       1.128765 0.81582706E+01  0.81843619E+02                                 1.888612                            1.739584      -1.440711       2.185601                    0.992923       4.028691      12.041984       0.438930       1.390990      -0.682779       0.021010      -0.006681      -0.043394       0.048674      -0.008870      -0.005067       0.001601      -0.011358       0.023375      -0.015038       0.003635       0.011403              1.965930       1.812951      -0.024295      -0.441102       1.485644      -0.123198       2.599195           0.000312
            8              H       1.835500      10.322468      11.761558       0.135048       1.015747 0.75038644E+01  0.72858112E+02                                 1.704504                            1.631071      -1.008543       2.415707                    0.997730       3.433988       9.716869       0.474484       1.329511      -0.698721       0.031461      -0.022610      -0.009778       0.039957      -0.012277      -0.009438       0.001494       0.004785      -0.001460      -0.014336      -0.002516       0.016852              1.726146       1.957054      -0.429483      -0.086580       1.744164      -0.035054       1.477220           0.000542
            9              H       0.173106       0.984318       1.704646       0.129379       1.058020 0.77816458E+01  0.75765127E+02                                 1.705282                            1.624599      -1.105742       2.365311                    0.996842       3.420393       9.494028       0.494602       1.271898      -0.710976      -0.020153      -0.001618       0.033653       0.039259      -0.011092      -0.008747       0.002302       0.008891       0.019372      -0.015647      -0.000676       0.016324              1.725313       1.592226       0.000483      -0.350445       1.434579      -0.131653       2.149134           0.000354
           10              H       4.415654       2.435060       0.047770       0.097996       1.098823 0.79629682E+01  0.78307994E+02                                 1.774790                            1.659975      -1.010188       2.391474                    0.997520       3.609088      10.207605       0.479972       1.297655      -0.704443      -0.034152       0.030526       0.014674       0.048099      -0.012411      -0.012671       0.003256       0.009089       0.017518      -0.017324      -0.003435       0.020758              1.829161       2.024935      -0.585301      -0.065875       2.010140       0.004383       1.452408           0.000575
           11              H       0.119258       0.285216       4.266645       0.097696       1.135235 0.82387270E+01  0.81274662E+02                                 1.780418                            1.664224      -0.987692       2.402942                    0.998033       3.523606       9.807926       0.492511       1.260651      -0.713378       0.037024       0.020956      -0.022915       0.048323       0.016190      -0.006851      -0.000229      -0.005138      -0.018024      -0.016090      -0.004145       0.020235              1.826368       2.001690       0.230358      -0.511999       1.531041      -0.123796       1.946374           0.000748
           12              H      -0.451331       1.386408       6.202600       0.128725       0.963046 0.67052650E+01  0.63795239E+02                                 1.685439                            1.568295      -1.131100       2.353961                    0.995670       3.591351      10.319773       0.468019       1.375532      -0.687404       0.018066       0.031067       0.012159       0.037939       0.010097      -0.005017       0.003122      -0.008218      -0.011555      -0.012851       0.000021       0.012830              1.747178       1.590582       0.422794       0.106326       2.146068       0.360014       1.504884           0.000743
           13              H       2.956256       9.289900       6.858813       0.131185       1.099052 0.83052106E+01  0.82401698E+02                                 1.764362                            1.691040      -1.122478       2.354710                    0.996642       3.527196       9.966650       0.478115       1.291185      -0.706486      -0.029243      -0.014284       0.019592       0.037987       0.013472      -0.005704      -0.002105       0.004137      -0.008648      -0.012706      -0.004033       0.016739              1.778194       1.933819       0.285598      -0.346049       1.696803      -0.089923       1.703961           0.000412
           14              H       3.603202       8.274487       4.897716       0.095781       1.028046 0.72688131E+01  0.71078717E+02                                 1.797356                            1.658558      -1.434850       2.189431                    0.992580       4.015244      11.976748       0.441368       1.419153      -0.677144      -0.026993      -0.035717      -0.013551       0.046776       0.006171      -0.004012       0.004461      -0.007487      -0.007749      -0.010251       0.001346       0.008905              1.878335       1.773196       0.473473       0.122752       2.261437       0.266999       1.600373           0.000722
           15              H       2.838539       6.377692       2.433773       0.103514       1.124650 0.81283858E+01  0.81529268E+02                                 1.889794                            1.740813      -1.463804       2.177284                    0.992747       4.029299      12.071834       0.436783       1.398077      -0.681408       0.020527      -0.006237       0.042703       0.047789      -0.009103       0.004984      -0.001795      -0.011465       0.022454      -0.015060       0.003567       0.011493              1.967143       1.814250      -0.024403       0.440962       1.486853       0.123408       2.600326           0.000312
           16              H       3.645476       4.961261       0.809581       0.135694       1.013428 0.74819052E+01  0.72591906E+02                                 1.701940                            1.628714      -1.000852       2.418772                    0.997865       3.429785       9.701527       0.474812       1.329562      -0.698712       0.031666      -0.022079       0.009734       0.039811      -0.012463       0.009497      -0.001549       0.004821      -0.001406      -0.014502      -0.002555       0.017057              1.723529       1.953853      -0.428525       0.086302       1.741593       0.035007       1.475142           0.000542
           17              H       3.284432       6.345524      10.866493       0.127863       1.063768 0.78303378E+01  0.76312650E+02                                 1.706505                            1.625718      -1.092637       2.368703                    0.997006       3.428562       9.502747       0.496534       1.265730      -0.712266      -0.020556      -0.001081      -0.033786       0.039563      -0.011080       0.009221      -0.002094       0.008743       0.020650      -0.015960      -0.000725       0.016685              1.726542       1.593395       0.000453       0.350860       1.435505       0.131696       2.150726           0.000355
           18              H       2.605676       7.796267      12.523369       0.097162       1.098193 0.79538073E+01  0.78166190E+02                                 1.771545                            1.657027      -1.003386       2.394198                    0.997600       3.604090      10.177670       0.481445       1.294540      -0.705130      -0.034461       0.030488      -0.015156       0.048444      -0.012426       0.012478      -0.003073       0.008815       0.016533      -0.017195      -0.003235       0.020430              1.825747       2.021173      -0.583956       0.065811       2.006267      -0.004565       1.449800           0.000575
           19              C       2.547384       5.292583       7.765193       0.078307      26.692524 0.33528049E+03  0.74079022E+04                                 7.840154                            6.165158       0.273887       2.104279                    0.999797      26.084098      73.378317       0.652090       0.425120      -1.055688      -0.026305      -0.046446      -0.006306       0.053749      -0.003575      -0.013791       0.033091       0.023495      -0.057715      -0.046021       0.011824       0.034196              8.777468       7.503029       1.582884       2.063542       8.732197      -3.190098      10.097179          -0.000080
           20              C       2.210382       5.958445       6.610659      -0.151754      33.068742 0.44513294E+03  0.10537036E+05                                 8.996666                            7.077463       0.121659       2.016149                    0.999598      29.391670      85.051224       0.613170       0.421985      -1.059663       0.000663      -0.015287      -0.013113       0.020152       0.000879      -0.017303       0.003969      -0.010177      -0.036552      -0.024505       0.010590       0.013915             10.094840       8.619242       1.494996       2.735697       9.948437      -4.011938      11.716840           0.004220
           21              C       1.197801       5.453420       5.805101       0.039293      35.210995 0.43050293E+03  0.10028734E+05                                 9.392692                            6.940771       0.067020       2.034483                    0.999267      26.602815      74.477661       0.626564       0.419634      -1.069313       0.015328      -0.024653       0.028637       0.040777      -0.007566      -0.024641       0.020304       0.019451      -0.042485      -0.034870      -0.002807       0.037677             11.198107       8.638092       1.431130       2.790085      11.495087      -5.630610      13.461141           0.004906
           22              C       0.545047       4.292182       6.222462      -0.157233      32.359957 0.44115689E+03  0.10434928E+05                                 8.872530                            7.047048       0.075567       2.000311                    0.999493      29.609879      86.064346       0.613419       0.422136      -1.058003       0.003419       0.011763       0.002315       0.012466       0.000206      -0.011284       0.021855       0.022102       0.004085      -0.029256       0.005322       0.023934              9.902620       8.038468       2.000674       1.624408      10.850805      -4.189196      10.818586           0.004600
           23              C       0.941892       3.689582       7.392835       0.084880      27.877497 0.36727076E+03  0.83575866E+04                                 8.302275                            6.618103      -0.156153       1.963478                    0.998768      27.106406      79.101197       0.601866       0.447210      -1.035434       0.024790       0.041176       0.018986       0.051677      -0.008725      -0.034280       0.032032       0.021306      -0.102632      -0.060071       0.006327       0.053744              9.249965       8.436605       1.809215       2.318687       9.184309      -2.712207      10.128980          -0.001271
           24              C       0.763365       6.176111       4.529633       0.557885      23.331316 0.26119720E+03  0.54772353E+04                                 7.542345                            5.748732      -0.111367       2.014424                    0.998965      23.012786      65.198614       0.615611       0.474468      -1.016707       0.004948       0.033301      -0.049311       0.059708      -0.045954      -0.061806       0.050382       0.015195      -0.048634      -0.068071      -0.038419       0.106490              8.703135       7.379959       1.317096       1.914940       8.805670      -3.455570       9.923778          -0.000150
           25              C      -0.683402       1.011123      10.983907       0.093360      27.989601 0.36029143E+03  0.81651356E+04                                 8.351327                            6.570071      -0.194105       1.958399                    0.997815      26.908706      78.538925       0.601560       0.449280      -1.033530      -0.038928       0.013126       0.024383       0.047773       0.028299       0.000467       0.041918      -0.007325      -0.037691      -0.050664      -0.002324       0.052988              9.390433       8.740181      -3.108540      -0.231542       8.302215      -3.014836      11.128902          -0.001270
           26              C      -0.201256       0.154402      11.949873      -0.151059      31.895255 0.43620437E+03  0.10275262E+05                                 8.760663                            6.982714       0.128188       2.019574                    0.999680      29.278869      84.564813       0.620317       0.419170      -1.061257      -0.009146       0.002862       0.004227       0.010474      -0.000523      -0.004131       0.019850       0.003616      -0.037995      -0.025997       0.007699       0.018298              9.773866       8.472848      -2.641484      -0.179215       8.849181      -4.150627      11.999571           0.003194
           27              C       1.660302       0.108296       0.631574       0.029919      34.332053 0.42887957E+03  0.99796535E+04                                 9.213808                            6.918785       0.074124       2.037483                    0.999409      26.575775      74.315444       0.628884       0.418558      -1.070195      -0.019081       0.018995      -0.030309       0.040540       0.028523       0.003932       0.020411       0.032346      -0.063934      -0.038537      -0.007825       0.046362             10.869764       9.427353      -3.825622       0.344150      10.635882      -5.117085      12.546055           0.003659
           28              C       0.603794       0.976812       0.868917      -0.146364      31.557103 0.43444481E+03  0.10214089E+05                                 8.666897                            6.961041       0.084394       2.001480                    0.999607      29.290799      84.264432       0.622868       0.418259      -1.062810      -0.005772      -0.016732      -0.010002       0.020330       0.014148      -0.009575       0.020078       0.011004       0.013478      -0.031100       0.011681       0.019419              9.592675       8.853452      -3.375504       0.037840       9.535707      -3.614549      10.388865           0.004540
           29              C       2.651906       1.831387      12.434616       0.078112      26.863892 0.34977444E+03  0.78216240E+04                                 7.923295                            6.337134       0.165839       2.065629                    0.999761      26.475459      75.282545       0.636163       0.430555      -1.050822       0.032128      -0.016247      -0.035720       0.050716       0.017286      -0.015068       0.029732      -0.006434      -0.087897      -0.050911       0.014501       0.036411              8.778683       7.863615      -2.953087      -0.298020       8.621485      -2.919174       9.850948          -0.000134
           30              C       3.436667       9.878561       1.705904       0.580982      23.682265 0.24892041E+03  0.51634332E+04                                 7.606543                            5.611537      -0.035396       2.044293                    0.999380      22.642053      64.047264       0.622434       0.474389      -1.015551       0.028849      -0.038717       0.041621       0.063746       0.036101       0.021029       0.080198      -0.072566      -0.007599      -0.066647      -0.045207       0.111855              8.942612      10.400636      -1.904207      -0.587819       7.355848      -3.372323       9.071351           0.000392
           31              C       0.737423      10.653791       4.805946       0.080590      26.648850 0.33455715E+03  0.73879327E+04                                 7.831281                            6.158030       0.278149       2.105690                    0.999797      26.058406      73.286349       0.652543       0.425055      -1.055728      -0.025199      -0.044758       0.005500       0.051658      -0.001682       0.015267      -0.032906       0.022709      -0.057768      -0.046411       0.012705       0.033705              8.767407       7.496692       1.581906      -2.062988       8.720799       3.183449      10.084730          -0.000088
           32              C      -0.900953       0.597238       5.960480      -0.151294      33.052241 0.44481766E+03  0.10527573E+05                                 8.993360                            7.074652       0.123843       2.017070                    0.999608      29.381727      85.010793       0.613339       0.421948      -1.059699      -0.000541      -0.014558       0.013470       0.019841       0.001413       0.017501      -0.003967      -0.011548      -0.039108      -0.025395       0.011638       0.013757             10.091170       8.616511       1.495391      -2.734427       9.945455       4.010019      11.711544           0.004222
           33              C       3.007764       0.092212       6.766038       0.037849      35.235543 0.43086964E+03  0.10039016E+05                                 9.394926                            6.942166       0.066009       2.034298                    0.999316      26.615701      74.510570       0.626737       0.419445      -1.069475       0.015616      -0.025371      -0.027653       0.040647      -0.005934       0.025499      -0.019982       0.019822      -0.042628      -0.035652      -0.001694       0.037346             11.200950       8.640571       1.431855      -2.790872      11.498090       5.631923      13.464189           0.004896
           34              C       3.656383       9.653390       6.348677      -0.156584      32.360342 0.44112232E+03  0.10434755E+05                                 8.876846                            7.050133       0.071998       1.999153                    0.999496      29.605845      86.078132       0.612796       0.422539      -1.057665       0.004467       0.011538      -0.001262       0.012437       0.000465       0.010917      -0.021371       0.021942       0.000435      -0.028837       0.005886       0.022951              9.907851       8.041342       2.001139      -1.624610      10.857053       4.193345      10.825159           0.004601
           35              C       4.053231       9.050790       5.178304       0.085638      27.852093 0.36680327E+03  0.83438457E+04                                 8.293742                            6.610590      -0.148939       1.965998                    0.998811      27.093252      79.034335       0.602691       0.446764      -1.035747       0.025240       0.042103      -0.019626       0.052867      -0.009259       0.033596      -0.032198       0.021579      -0.106807      -0.060619       0.006599       0.054020              9.240752       8.427754       1.809635      -2.313768       9.177979       2.710273      10.116522          -0.001281
           36              C       2.573325       0.814903       8.041506       0.557970      23.312898 0.26094884E+03  0.54708652E+04                                 7.539952                            5.747081      -0.118983       2.012441                    0.999014      23.000566      65.162495       0.615510       0.474647      -1.016585       0.004451       0.032364       0.047121       0.057338      -0.045731       0.063085      -0.050586       0.015053      -0.046350      -0.068795      -0.038513       0.107309              8.700270       7.377343       1.316585      -1.914340       8.803013       3.454391       9.920454          -0.000143
           37              C       2.427945       6.372331       1.587232       0.087749      28.134301 0.36264676E+03  0.82326113E+04                                 8.379412                            6.590804      -0.196252       1.956598                    0.997870      27.006097      78.912642       0.600659       0.449184      -1.033497      -0.040159       0.013184      -0.025224       0.049222       0.029749      -0.000601      -0.043395      -0.007895      -0.043778      -0.052915      -0.002590       0.055505              9.423227       8.769549      -3.120572       0.229188       8.332550       3.029732      11.167580          -0.001274
           38              C       2.910093       5.515610       0.621266      -0.150394      31.892755 0.43605618E+03  0.10271205E+05                                 8.761349                            6.982270       0.138258       2.022561                    0.999690      29.275307      84.560415       0.620219       0.419259      -1.061169      -0.011085       0.003424      -0.002379       0.011843       0.000322       0.003736      -0.019526       0.001388      -0.038962      -0.025602       0.007257       0.018345              9.775465       8.471104      -2.640778       0.178082       8.851018       4.154035      12.004273           0.003194
           39              C      -0.149674       5.469503      11.939565       0.028507      34.366799 0.42940714E+03  0.99948192E+04                                 9.217986                            6.921629       0.074857       2.037403                    0.999324      26.596161      74.378790       0.628958       0.418387      -1.070324      -0.015686       0.017070       0.030771       0.038526       0.029798      -0.003327      -0.019698       0.032308      -0.063104      -0.038440      -0.008557       0.046997             10.874792       9.429157      -3.825723      -0.344235      10.640276       5.121122      12.554942           0.003655
           40              C      -1.206182       6.338019      11.702222      -0.143093      31.520024 0.43381817E+03  0.10197257E+05                                 8.667652                            6.962688       0.079052       2.000278                    0.999638      29.266853      84.229494       0.621803       0.419061      -1.062136      -0.003798      -0.018722       0.009872       0.021503       0.013051       0.010097      -0.019426       0.010747       0.016978      -0.030199       0.010793       0.019406              9.592506       8.853807      -3.373994      -0.035380       9.533669       3.612601      10.390043           0.004548
           41              C       0.841956       7.192596       0.136523       0.081053      26.784178 0.34851724E+03  0.77857260E+04                                 7.906372                            6.324986       0.169419       2.067348                    0.999739      26.418401      75.058461       0.636950       0.430453      -1.050988       0.031023      -0.014997       0.036810       0.050421       0.016878       0.015878      -0.028675      -0.007275      -0.082179      -0.049405       0.014477       0.034928              8.758867       7.847117      -2.945671       0.299074       8.601078       2.909669       9.828405          -0.000141
           42              C       0.325321       4.517353      10.865235       0.575906      23.743936 0.24969024E+03  0.51822447E+04                                 7.611753                            5.614792      -0.036778       2.043623                    0.999371      22.675216      64.111888       0.623294       0.473475      -1.016268       0.028581      -0.037490      -0.039861       0.061736       0.037090      -0.023380      -0.080222      -0.076736      -0.008291      -0.065478      -0.048626       0.114104              8.949014      10.407513      -1.905941       0.588271       7.360966       3.375540       9.078562           0.000401
           43              N       1.942797       4.159224       8.153641      -0.186911      35.788395 0.51859460E+03  0.12528711E+05                                 9.136335                            7.416076      -0.073517       2.007556                    0.999026      27.461673      75.742959       0.637494       0.397696      -1.094811      -0.032351       0.063066      -0.112473       0.132944       0.013556      -0.014035       0.038106       0.029444      -0.134066      -0.068099       0.025729       0.042370             10.255687       9.661620       2.307209       2.237392      10.538505      -2.767309      10.566938           0.063400
           44              N      -1.725141       1.843182      11.206165      -0.208681      36.575064 0.53982466E+03  0.13179586E+05                                 9.271385                            7.567213      -0.040926       2.008362                    0.999228      28.051401      77.903262       0.630676       0.397787      -1.094208       0.050242      -0.083774       0.100596       0.140221       0.003849      -0.047600       0.041790       0.000758      -0.037211      -0.068763       0.009965       0.058799             10.366428      10.170157      -3.508313      -1.027230       9.132836      -2.357395      11.796292           0.055834
           45              N       5.054137       9.520432       4.417498      -0.188218      35.839001 0.51950327E+03  0.12557574E+05                                 9.149674                            7.426452      -0.076063       2.006207                    0.999069      27.484022      75.853415       0.636477       0.398112      -1.094401      -0.031761       0.063593       0.112787       0.133318       0.012779       0.015679      -0.037740       0.029018      -0.134711      -0.068285       0.026458       0.041827             10.271193       9.677377       2.311269      -2.241624      10.553783       2.771562      10.582420           0.063310
           46              N       1.386206       7.204391       1.364974      -0.209085      36.578677 0.53987483E+03  0.13180858E+05                                 9.270774                            7.566733      -0.038856       2.009069                    0.999247      28.055111      77.908720       0.630813       0.397699      -1.094289       0.051966      -0.084188      -0.098382       0.139525       0.002400       0.046661      -0.041989       0.001303      -0.039899      -0.067876       0.008963       0.058913             10.365839      10.171556      -3.510137       1.026091       9.133975       2.356917      11.791986           0.055899
           47              O       1.448081       7.203318       4.248291      -0.544155      42.619243 0.65549380E+03  0.16591780E+05                                 9.840674                            8.060586      -0.050751       2.030589                    0.995094      28.334254      76.930723       0.651007       0.371703      -1.126852      -0.010323      -0.025671      -0.014815       0.031386       0.010143      -0.029866      -0.017901      -0.046107      -0.065278      -0.047870       0.001953       0.045916             11.196179       8.594442       2.346021      -0.659109      14.153987      -4.782386      10.840110           0.064916
           48              O       4.723488       5.741853       3.898813      -0.562592      31.366834 0.49936323E+03  0.11773565E+05                                 7.782047                            6.878327       0.830045       2.306504                    0.997963      27.663180      71.786649       0.731197       0.355288      -1.143052       0.009019       0.004712       0.004301       0.011047      -0.021413       0.011515       0.090980       0.134462      -0.043899      -0.133786       0.055709       0.078077              8.211033       9.846965       1.384482       3.336014       6.145217       0.258763       8.640918           0.000432
           49              O       4.627428       9.459314       1.552536      -0.563531      45.732501 0.67108819E+03  0.17062911E+05                                10.230832                            8.089324       0.017331       2.037732                    0.997126      28.765106      77.921435       0.658804       0.365659      -1.133054      -0.026847      -0.001322       0.016594       0.031589      -0.027017       0.019170       0.038780       0.042035      -0.091455      -0.068376       0.018903       0.049473             11.926488      17.713940      -5.553603       1.285292       9.876606      -1.647143       8.188919           0.052868
           50              O       2.675609       9.584767       2.635414      -0.577039      42.548683 0.65483867E+03  0.16565511E+05                                 9.782241                            8.068099       0.026374       2.047074                    0.994976      28.750904      77.953926       0.649526       0.372769      -1.126423       0.022162       0.002891       0.004808       0.022861       0.062130      -0.036378       0.035666      -0.023711       0.067333      -0.096214       0.042529       0.053685             11.010920      12.960537       2.103100      -4.626964       7.469960      -2.451211      12.602262          -0.000294
           51              O       3.258040       1.842110       8.322848      -0.543623      42.605194 0.65525783E+03  0.16584193E+05                                 9.838142                            8.058699      -0.047349       2.031692                    0.994889      28.330047      76.913719       0.651141       0.371663      -1.126891      -0.011587      -0.025925       0.014906       0.032071       0.009606       0.029039       0.016861      -0.046008      -0.068684      -0.047438       0.002402       0.045036             11.193068       8.591543       2.344860       0.658255      14.150309       4.781855      10.837351           0.064872
           52              O       1.612147       0.380645       8.672326      -0.562544      31.376482 0.49956889E+03  0.11779698E+05                                 7.783625                            6.879826       0.833124       2.307091                    0.998029      27.667632      71.803540       0.731100       0.355296      -1.143038       0.008870       0.005530      -0.003785       0.011117      -0.020785      -0.011671      -0.091069       0.134538      -0.047061      -0.133868       0.055495       0.078374              8.212608       9.848084       1.384666      -3.336547       6.146478      -0.258508       8.643262           0.000429
           53              O       1.516081       4.098106      11.018603      -0.559981      45.603132 0.66871264E+03  0.16987950E+05                                10.214608                            8.077441       0.019028       2.039050                    0.997027      28.713666      77.756332       0.658970       0.365881      -1.132849      -0.028168      -0.001535      -0.018105       0.033520      -0.027700      -0.019031      -0.037985       0.042509      -0.092141      -0.067985       0.017713       0.050273             11.906328      17.681312      -5.543741      -1.282612       9.861671       1.642954       8.176002           0.052698
           54              O      -0.435735       4.223558       9.935725      -0.574127      42.448314 0.65289950E+03  0.16503073E+05                                 9.764618                            8.054316       0.038878       2.051175                    0.995053      28.716326      77.811028       0.650347       0.372599      -1.126629       0.022515       0.004503      -0.003346       0.023204       0.062651       0.036528      -0.034840      -0.022594       0.067179      -0.096255       0.042819       0.053435             10.990193      12.932268       2.099312       4.617888       7.457252       2.446906      12.581059          -0.000293

******************************************************
Auxiliary information for the entire system
The total spin magnetic moment of the unit cell is   1.999777
The total net atomic charge of the unit cell is   -0.000001
Accuracy of reproducing the electrostatic potential in the unit cell:
  The inner radius (bohr) =    5.0000
  The outer radius (bohr) =   12.0000
  Valid grid points have density less than (e/(bohr^3)) =    0.0001
  The number of valid grid points were=         4141
  The rms potential error without charges in kcal/mol is=      3.02744
  The rms potential error with partial charges in kcal/mol is=      0.34173
  The RRMSE value at monopole order=      0.11288
  The rms potential error with partial charges and cloud penetration in kcal/mol is=      0.33263
  The RRMSE value at monopole order with cloud penetration is=      0.10987
  The rms potential error with partial charges and atomic dipoles in kcal/mol is=      0.30808
  The RRMSE value at dipole order=      0.10176
  The rms potential error with partial charges, atomic dipoles and cloud penetration in kcal/mol is=      0.29308
  The RRMSE value at dipole order with cloud penetration=      0.09681

******************************************************
The electron densities and ab initio electrostatic potential were computed in VASP using the PBE functional and
projector augmented wave method. See the main text of the journal article for a description of computational details.
The atomic charges, dipoles, and quadrupoles were computed with the DDEC6 method as described in
(a) T. A. Manz and N. Gabaldon Limas, RSC Adv. 6 (2016) 47771-47801 DOI: 10.1039/c6ra04656h
(b) N. Gabaldon Limas and T. A. Manz, RSC Adv. 8 (2018) 2678-2707 DOI: 10.1039/c7ra11829e.
For each atom in the material, the electron cloud parameters were fit to the spherically averaged atom-in-material
electron density using radial positions for which this density was between 10^-4 and 10^-2 electrons per cubic bohr.
The polarizabilities, dispersion coefficients, and quantum Drude oscillator (QDO) parameters were fit using the MCLF method.
The magnetic structure of the system was optimized in VASP from the default ferromagnetic initial guess using spin polarization.
The atomic spin moments (ASMs) were computed on this optimized magnetic structure using the DDEC6 partition as inputs
to the method of T. A. Manz and D. S. Sholl, J. Chem. Theory Comput. 7 (2011) 4146-4164 DOI: 10.1021/ct200539n.
The RMSE and RRMSE were computed using a uniform grid with Ewald summation.
