# Supplementary material for: A collection of forcefield precursors for metal–organic frameworks
Source: RSC Adv. 2019 Nov 13;9(63):36492–507. doi: 10.1039/c9ra07327b (PMC9075174; doi:10.1039/c9ra07327b)
Supplement: RA-009-C9RA07327B-s5768 [file RA-009-C9RA07327B-s5768.xyz]

  328
jmolscript: load "" {1 1 1} spacegroup "x,y,z" unitcell [{     18.219000     0.000000     0.000000 }, {      9.109493    20.141258     0.000000 }, {      9.109493    -0.000012    20.141258 }]
Cu    22.773743    10.223092     9.918160     0.354190
Cu    13.664243    19.988789     0.152469     0.354875
Cu    18.218990     9.918148    19.988789     0.355498
Cu     9.109496     0.152463    10.223098     0.355533
Cu    18.218996    10.223098     0.152469     0.355618
Cu    27.328490    19.988783     9.918160     0.355506
Cu    13.664243     9.918154    10.223098     0.354240
Cu    22.773743     0.152457    19.988789     0.354957
H     20.212149    18.848184     8.535865     0.081605
H     20.099193    11.466412    10.149180     0.081926
H     18.064128    17.665891    11.542955     0.079913
H     23.573556    13.021318     9.303247     0.081541
H     18.976901    15.575228    11.442249     0.118504
H     19.131764    13.524849    10.237801     0.118691
H     22.691756    15.144206     9.347558     0.120539
H     21.208729    16.805861     8.370707     0.120006
H     11.102654    11.363697     1.534764     0.080133
H     20.099187    18.745457    20.062707     0.080652
H     18.064128    12.545978    18.668932     0.080599
H     14.464058    17.190563     0.767382     0.081161
H     18.976899    14.636641    18.769638     0.117562
H     19.131759    16.687020    19.974086     0.119948
H     13.582259    15.067675     0.723071     0.120818
H     12.099233    13.406020     1.699922     0.120378
H     16.225832    18.606489     8.777560     0.080134
H      7.229299     0.078550     1.395789     0.080652
H      9.264358     1.472321     7.595268     0.080599
H     12.864428    19.373874     2.950694     0.081160
H      8.351587     1.371616     5.504606     0.117561
H      8.196727     0.167170     3.454226     0.119948
H     13.746227    19.418184     5.073583     0.120819
H     15.229253    18.441332     6.735237     0.120378
H      7.116337    11.605392     1.293069     0.081605
H     25.448293     9.992073     8.674840     0.081927
H      9.264358     8.598302     2.475361     0.079913
H     21.973930    10.838007     7.119935     0.081541
H      8.351585     8.699007     4.566023     0.118504
H      8.196722     9.903453     6.616403     0.118692
H     22.855730    10.793697     4.997046     0.120540
H     24.338757    11.770549     3.335392     0.120006
H     20.780584     8.535858    11.363698     0.081523
H     20.893539    10.149169    18.745469     0.080452
H     22.928603    11.542947    12.545990     0.079942
H     17.419177     9.303237    17.190564     0.081947
H     22.015831    11.442240    14.636652     0.118654
H     21.860969    10.237791    16.687032     0.119273
H     18.300977     9.347549    15.067675     0.121347
H     19.784005     8.370699    13.406021     0.119345
H     11.671084     1.534753    18.848189     0.080996
H     20.893538    20.062700    11.466418     0.080294
H     22.928599    18.668922    17.665897     0.080509
H      8.309681     0.767374    13.021323     0.082004
H     22.015828    18.769629    15.575235     0.117078
H     21.860966    19.974078    13.524855     0.119849
H      9.191480     0.723062    15.144212     0.121434
H     10.674506     1.699912    16.805866     0.119087
H     15.657402     1.293058    18.606494     0.080997
H      6.434948     8.674840     0.078551     0.080294
H      4.399887     2.475360     1.472326     0.080510
H     19.018805     7.119923    19.373876     0.082005
H      5.312658     4.566022     1.371620     0.117078
H      5.467520     6.616403     0.167172     0.119849
H     18.137006     4.997035    19.418187     0.121434
H     16.653980     3.335381    18.441336     0.119087
H     24.766902     8.777553    11.605393     0.081523
H      6.434947     1.395783     9.992078     0.080452
H     22.618883     7.595263     8.598303     0.079942
H      9.909309     2.950688    10.838011     0.081946
H     23.531655     5.504601     8.699009     0.118654
H     23.686517     3.454220     9.903457     0.119273
H      9.027509     5.073576    10.793700     0.121347
H     25.763481     6.735230    11.770551     0.119345
H     15.657402    11.605388     8.777560     0.081523
H     15.544447     9.992077     1.395789     0.080451
H     13.509383     8.598299     7.595268     0.079941
H     19.018809    10.838009     2.950694     0.081945
H     14.422155     8.699006     5.504606     0.118653
H     14.577017     9.903455     3.454226     0.119272
H     18.137009    10.793697     5.073583     0.121346
H     16.653981    11.770547     6.735237     0.119345
H     24.766902    18.606493     1.293069     0.080997
H     15.544448     0.078546     8.674840     0.080294
H     13.509387     1.472324     2.475361     0.080509
H     28.128305    19.373872     7.119935     0.082004
H     14.422158     1.371617     4.566023     0.117078
H     14.577020     0.167168     6.616403     0.119849
H     27.246506    19.418184     4.997046     0.121434
H     25.763480    18.441334     3.335392     0.119088
H     20.780584    18.848188     1.534764     0.080996
H     30.003038    11.466406    20.062707     0.080294
H     32.038099    17.665886    18.668932     0.080509
H     17.419181    13.021323     0.767382     0.082004
H     31.125328    15.575224    18.769638     0.117078
H     30.970466    13.524843    19.974086     0.119849
H     18.300980    15.144211     0.723071     0.121434
H     19.784006    16.805865     1.699922     0.119087
H     11.671084    11.363693     8.535865     0.081523
H     30.003039    18.745463    10.149180     0.080451
H     13.819103    12.545983    11.542955     0.079941
H     26.528677    17.190558     9.303247     0.081946
H     12.906331    14.636645    11.442249     0.118653
H     12.751469    16.687026    10.237801     0.119272
H     27.410477    15.067670     9.347558     0.121346
H     10.674505    13.406016     8.370707     0.119345
H     16.225837     1.293062    11.605393     0.081604
H     16.338793     8.674834     9.992078     0.081927
H     18.373858     2.475355     8.598303     0.079912
H     12.864430     7.119928    10.838011     0.081541
H     17.461085     4.566018     8.699009     0.118504
H     17.306222     6.616397     9.903457     0.118692
H     13.746230     4.997040    10.793700     0.120539
H     15.229257     3.335385    11.770551     0.120006
H     25.335332     8.777549    18.606494     0.080133
H     16.338799     1.395789     0.078551     0.080653
H     18.373858     7.595268     1.472326     0.080599
H     21.973928     2.950683    19.373876     0.081161
H     17.461087     5.504605     1.371620     0.117562
H     17.306227     3.454226     0.167172     0.119949
H     22.855727     5.073571    19.418187     0.120819
H     24.338753     6.735226    18.441336     0.120378
H     20.212154     1.534757    11.363698     0.080133
H     29.208687    20.062696    18.745469     0.080652
H     27.173628    18.668925    12.545990     0.080600
H     23.573558     0.767372    17.190564     0.081161
H     28.086399    18.769630    14.636652     0.117561
H     28.241259    19.974076    16.687032     0.119948
H     22.691759     0.723062    15.067675     0.120819
H     21.208733     1.699914    13.406021     0.120378
H     29.321649     8.535854    18.848189     0.081603
H     10.989693    10.149173    11.466418     0.081926
H     27.173628    11.542944    17.665897     0.079912
H     14.464056     9.303239    13.021323     0.081540
H     28.086401    11.442239    15.575235     0.118504
H     28.241264    10.237793    13.524855     0.118692
H     13.582256     9.347549    15.144212     0.120539
H     12.099229     8.370697    16.805866     0.120006
C     19.960727    18.179494     9.128018     0.045159
C     20.798802    14.582869     9.804160     0.080879
C     20.193931    15.933743     9.871231     0.083225
C     20.627544    12.217681    10.002149     0.039995
C     18.699972    17.482605    10.888364     0.047061
C     22.671716    13.132095     9.502646     0.045698
C     19.242898    16.227805    10.833983    -0.212992
C     20.039070    13.448312    10.048474    -0.210047
C     22.148830    14.411064     9.520773    -0.218903
C     20.558311    16.950877     9.019255    -0.211808
C     10.851232    12.032387     0.942611     0.046079
C     11.689305    15.629012     0.266469     0.081897
C     11.084435    14.278138     0.199398     0.080598
C     11.518046    17.994200     0.068480     0.041814
C     18.699970    12.729264    19.323523     0.044381
C     13.562217    17.079786     0.567983     0.044828
C     19.242896    13.984064    19.377904    -0.209602
C     10.929572    16.763569     0.022155    -0.213198
C     13.039333    15.800817     0.549856    -0.218246
C     11.448815    13.261004     1.051374    -0.211260
C     16.477254    19.198642     8.108870     0.046081
C     15.639181    19.874786     4.512246     0.081899
C     16.244051    19.941856     5.863120     0.080602
C     15.810440    20.072776     2.147058     0.041815
C      8.628516     0.817731     7.411983     0.044382
C     13.766269    19.573273     3.061471     0.044830
C      8.085590     0.763350     6.157183    -0.209600
C      7.289421    -0.022157     3.377689    -0.213197
C     14.289153    19.591399     4.340441    -0.218245
C     15.879671    19.089880     6.880254    -0.211257
C      7.367759    11.013239     1.961759     0.045154
C     24.748684    10.337095     5.558383     0.080869
C      7.134555    10.270025     4.207509     0.083217
C     24.919942    10.139105     7.923571     0.039991
C      8.628514     9.252892     2.658646     0.047057
C     22.875770    10.638608     7.009158     0.045695
C      8.085588     9.307273     3.913446    -0.212997
C     25.508416    10.092780     6.692940    -0.210051
C     23.398656    10.620482     5.730188    -0.218906
C      6.770175    11.122001     3.190375    -0.211813
C     21.032006     9.128011    12.032388     0.044944
C     20.193931     9.804151    15.629012     0.080768
C     20.798802     9.871222    14.278138     0.082135
C     20.365188    10.002138    17.994200     0.042709
C     22.292760    10.888356    12.729275     0.046222
C     18.321017     9.502635    17.079787     0.044526
C     21.749834    10.833974    13.984075    -0.212725
C     20.953663    10.048464    16.763569    -0.211328
C     18.843903     9.520763    15.800817    -0.219631
C     20.434423     9.019247    13.261004    -0.210389
C     11.922507     0.942600    18.179499     0.043975
C     11.084434     0.266460    14.582875     0.081011
C     11.689305     0.199389    15.933749     0.081697
C     11.255694     0.068473    12.217687     0.042606
C     22.292756    19.323513    17.482612     0.044112
C      9.211522     0.567976    13.132100     0.044938
C     21.749830    19.377895    16.227812    -0.210509
C     11.844167     0.022147    13.448318    -0.211248
C      9.734407     0.549848    14.411070    -0.219320
C     11.324924     1.051364    16.950883    -0.209129
C     15.405979     1.961747    19.198647     0.043974
C     16.244052     5.558371    19.874789     0.081006
C     15.639181     4.207497    19.941860     0.081695
C     16.072792     7.923559    20.072778     0.042603
C      5.035730     2.658646     0.817735     0.044108
C     18.116964     7.009146    19.573275     0.044936
C      5.578656     3.913446     0.763354    -0.210510
C      6.374826     6.692940    -0.022155    -0.211248
C     17.594079     5.730176    19.591402    -0.219322
C     16.003562     3.190364    19.089884    -0.209131
C     24.515480     8.108864    11.013240     0.044949
C      7.134555     4.512240    10.337098     0.080778
C     24.748684     5.863114    10.270027     0.082145
C      6.963298     2.147052    10.139109     0.042714
C     23.254726     7.411977     9.252894     0.046226
C      9.007469     3.061465    10.638612     0.044531
C     23.797652     6.157177     9.307275    -0.212720
C      6.374823     3.377683    10.092784    -0.211326
C      8.484583     4.340435    10.620485    -0.219626
C     25.113063     6.880247    11.122003    -0.210387
C     15.405980    11.013235     8.108870     0.044947
C     16.244055    10.337095     4.512246     0.080778
C     15.639184    10.270024     5.863120     0.082143
C     16.072798    10.139108     2.147058     0.042714
C     14.145226     9.252890     7.411983     0.046225
C     18.116969    10.638611     3.061471     0.044531
C     14.688152     9.307272     6.157183    -0.212719
C     15.484323    10.092782     3.377689    -0.211325
C     17.594083    10.620483     4.340441    -0.219625
C     16.003563    11.121999     6.880254    -0.210383
C     24.515479    19.198646     1.961759     0.043971
C     25.353552    19.874786     5.558383     0.081003
C     24.748681    19.941857     4.207509     0.081690
C     25.182292    20.072773     7.923571     0.042604
C     14.145230     0.817733     2.658646     0.044108
C     27.226464    19.573270     7.009158     0.044936
C     14.688156     0.763351     3.913446    -0.210511
C     15.484326    -0.022159     6.692940    -0.211251
C     26.703579    19.591398     5.730188    -0.219324
C     25.113062    19.089882     3.190375    -0.209131
C     21.032007    18.179499     0.942611     0.043975
C     20.193934    14.582875     0.266469     0.081006
C     20.798805    15.933749     0.199398     0.081693
C     20.365194    12.217687     0.068480     0.042605
C     31.402256    17.482600    19.323523     0.044109
C     18.321022    13.132100     0.567983     0.044939
C     30.859330    16.227800    19.377904    -0.210508
C     20.953667    13.448318     0.022155    -0.211247
C     18.843907    14.411070     0.549856    -0.219319
C     20.434424    16.950882     1.051374    -0.209129
C     11.922506    12.032382     9.128018     0.044946
C     29.303431    15.629006     9.804160     0.080779
C     11.689302    14.278132     9.871231     0.082144
C     29.474688    17.994194    10.002149     0.042715
C     13.183260    12.729269    10.888364     0.046225
C     27.430517    17.079781     9.502646     0.044531
C     12.640334    13.984069    10.833983    -0.212719
C     30.063163    16.763563    10.048474    -0.211327
C     27.953403    15.800811     9.520773    -0.219627
C     11.324923    13.260999     9.019255    -0.210383
C     16.477259     1.961752    11.013240     0.045158
C     15.639184     5.558377    10.337098     0.080875
C     16.244055     4.207503    10.270027     0.083222
C     15.810442     7.923565    10.139109     0.039990
C     17.738014     2.658641     9.252894     0.047061
C     13.766270     7.009151    10.638612     0.045695
C     17.195088     3.913441     9.307275    -0.212994
C     16.398916     6.692934    10.092784    -0.210046
C     14.289156     5.730182    10.620485    -0.218903
C     15.879675     3.190369    11.122003    -0.211810
C     25.586754     8.108859    19.198647     0.046080
C     24.748681     4.512234    19.874789     0.081892
C     25.353551     5.863108    19.941860     0.080594
C     24.919940     2.147046    20.072778     0.041813
C     17.738016     7.411982     0.817735     0.044381
C     22.875769     3.061460    19.573275     0.044826
C     17.195090     6.157182     0.763354    -0.209601
C     16.398921     3.377689    -0.022155    -0.213198
C     23.398653     4.340429    19.591402    -0.218246
C     24.989171     6.880242    19.089884    -0.211261
C     19.960732     0.942604    12.032388     0.046079
C     20.798805     0.266460    15.629012     0.081888
C     20.193935     0.199390    14.278138     0.080592
C     20.627546     0.068470    17.994200     0.041811
C     27.809470    19.323515    12.729275     0.044379
C     22.671717     0.567973    17.079787     0.044825
C     28.352396    19.377896    13.984075    -0.209606
C     20.039072     0.022145    16.763569    -0.213199
C     22.148833     0.549847    15.800817    -0.218250
C     20.558315     1.051366    13.261004    -0.211263
C     29.070227     9.128007    18.179499     0.045159
C     11.689302     9.804151    14.582875     0.080875
C     29.303431     9.871221    15.933749     0.083223
C     11.518044    10.002141    12.217687     0.039991
C     27.809472    10.888354    17.482612     0.047060
C     13.562216     9.502638    13.132100     0.045696
C     28.352398    10.833973    16.227812    -0.212993
C     10.929570    10.048466    13.448318    -0.210046
C     13.039330     9.520764    14.411070    -0.218903
C     29.667811     9.019245    16.950883    -0.211809
N     21.942956    12.047890     9.759044    -0.237367
N     19.037023    18.452609    10.048071    -0.231019
N     12.833457    18.163991     0.311585    -0.236491
N      9.927529    11.759272     0.022558    -0.229358
N     14.495029    19.829672     1.977267    -0.236486
N      8.291464    -0.022563     8.381986    -0.229347
N     23.604530    10.382209     8.093362    -0.237381
N      8.291463    10.093186     1.688643    -0.231034
N     19.049777     9.759033    18.163991    -0.237493
N     21.955709    10.048064    11.759272    -0.229717
N      9.940282     0.311578    12.047896    -0.239034
N     12.846210     0.022547    18.452615    -0.228243
N     17.388204     8.093350    19.829673    -0.239045
N      5.372783     1.688643    -0.022558    -0.228249
N      8.278709     1.977261    10.382214    -0.237476
N     23.591777     8.381980    10.093187    -0.229702
N     17.388209    10.382213     1.977267    -0.237479
N     14.482277    10.093182     8.381986    -0.229705
N     26.497704    19.829668     8.093362    -0.239046
N     14.482283    -0.022559     1.688643    -0.228255
N     19.049782    12.047896     0.311585    -0.239041
N     21.955710    18.452615     0.022558    -0.228249
N     28.159277    18.163985     9.759044    -0.237480
N     12.846209    11.759266    10.048071    -0.229704
N     14.495030     8.093356    10.382214    -0.237372
N     17.400963     1.688637    10.093187    -0.231027
N     23.604529     1.977255    19.829673    -0.236493
N     17.400964     8.381986    -0.022558    -0.229358
N     21.942957     0.311574    18.163991    -0.236500
N     19.037029     0.022551    11.759272    -0.229362
N     12.833456     9.759037    12.047896    -0.237372
N     28.146523    10.048060    18.452615    -0.231024

The following XYZ coordinates are in angstroms. Other properties are in atomic units.
The sperically averaged electron density of each atom fit to a function of the form exp(a - br)
eigen_1, eigen_2 and eigen_3 are the three eigenvalues of traceless quadrupole moment tensor
  atom number  atomic symbol              X              Y              Z     net charge C6 coefficient C8 coefficient C10 coefficient fluctuating dipole atomic polarizability isotropic forcefield polarizability              a              b squared Pearson coefficient          <r^3>          <r^4>         wp_QDO          m_QDO          q_QDO       dipole_x       dipole_y       dipole_z         dipole            Qxy            Qxz            Qyz     Q(x^2-y^2)  Q(3z^2 - R^2)        eigen_1        eigen_2        eigen_3 static polarizability      alpha(xx)      alpha(xy)      alpha(xz)      alpha(yy)      alpha(yz)      alpha(zz) atomic spin moment
            1             Cu      22.773743      10.223092       9.918160       0.354190     111.486031 0.14725216E+04  0.44108473E+05                                19.927194                           13.235874       1.073609       2.167518                    0.994101      50.314481     133.017892       0.458322       0.446144      -1.113742       0.000000      -0.002088       0.002087       0.002952       0.072969       0.072969       0.043935       0.120926      -0.120925      -0.084244      -0.068018       0.152262             29.861533      21.135715     -11.076460     -11.076591      34.224318      -2.153128      34.224564           0.402967
            2             Cu      13.664243      19.988789       0.152469       0.354875     111.463673 0.14722217E+04  0.44097192E+05                                19.926482                           13.235426       1.076356       2.168327                    0.994194      50.305484     132.990108       0.458284       0.446204      -1.113706       0.000000       0.001978      -0.001977       0.002797      -0.072244      -0.072246       0.043423       0.119557      -0.119557      -0.083276      -0.067393       0.150669             29.860378      21.132299      11.074439      11.074384      34.224480      -2.152965      34.224355           0.403237
            3             Cu      18.218990       9.918148      19.988789       0.355498     111.483982 0.14721037E+04  0.44094230E+05                                19.930906                           13.236305       1.069079       2.166349                    0.994083      50.299356     132.989123       0.458180       0.446300      -1.113609      -0.000286       0.001355       0.001769       0.002246      -0.071657       0.072490      -0.043752       0.118834      -0.120954      -0.083576      -0.066907       0.150484             29.869716      21.136162      11.078104     -11.076863      34.239221       2.156389      34.233765           0.402622
            4             Cu       9.109496       0.152463      10.223098       0.355533     111.481413 0.14720720E+04  0.44093017E+05                                19.930583                           13.236144       1.069124       2.166366                    0.994083      50.298948     132.987411       0.458184       0.446298      -1.113611       0.000285      -0.001769      -0.001355       0.002246       0.072488      -0.071653      -0.043750       0.119890      -0.117768      -0.083573      -0.066904       0.150477             29.869138      21.135771     -11.076597      11.077894      34.233022       2.156348      34.238621           0.402637
            5             Cu      18.218996      10.223098       0.152469       0.355618     111.475761 0.14719882E+04  0.44089801E+05                                19.929822                           13.235670       1.069247       2.166412                    0.994083      50.297996     132.983046       0.458198       0.446292      -1.113617       0.000286      -0.001356      -0.001770       0.002248      -0.071639       0.072473      -0.043744       0.118805      -0.120926      -0.083559      -0.066888       0.150447             29.867974      21.134957      11.077454     -11.076133      34.237288       2.156280      34.231677           0.402727
            6             Cu      27.328490      19.988783       9.918160       0.355506     111.483175 0.14720939E+04  0.44093849E+05                                19.930792                           13.236246       1.069100       2.166357                    0.994083      50.299263     132.988617       0.458182       0.446298      -1.113610      -0.000286       0.001769       0.001357       0.002248       0.072493      -0.071657      -0.043752       0.119901      -0.117776      -0.083578      -0.066909       0.150487             29.869520      21.136029     -11.076729      11.078080      34.233416       2.156375      34.239115           0.402598
            7             Cu      13.664243       9.918154      10.223098       0.354240     111.482131 0.14724659E+04  0.44106352E+05                                19.926710                           13.235591       1.073661       2.167540                    0.994101      50.313744     133.014887       0.458329       0.446142      -1.113744       0.000000       0.002087      -0.002087       0.002951       0.072963       0.072963       0.043929       0.120921      -0.120924      -0.084236      -0.068015       0.152251             29.860755      21.135173     -11.076216     -11.076214      34.223546      -2.153077      34.223546           0.403048
            8             Cu      22.773743       0.152457      19.988789       0.354957     111.458536 0.14721447E+04  0.44094238E+05                                19.925794                           13.234997       1.076462       2.168368                    0.994194      50.304590     132.986082       0.458296       0.446199      -1.113711       0.000000      -0.001977       0.001977       0.002796      -0.072234      -0.072235       0.043419       0.119546      -0.119545      -0.083267      -0.067382       0.150649             29.859332      21.131555      11.073966      11.074040      34.223157      -2.152899      34.223285           0.403307
            9              H      20.212149      18.848184       8.535865       0.081605       1.349410 0.10073055E+02  0.10387093E+03                                 1.960280                            1.813710      -1.032920       2.372308                    0.997172       3.624672      10.116385       0.485029       1.224632      -0.722860       0.013167       0.027850      -0.030884       0.043621      -0.001169      -0.018655      -0.007653      -0.007808       0.004642      -0.021878       0.002815       0.019063              2.029802       1.694029       0.076242      -0.168268       2.348923      -0.572194       2.046454           0.001352
           10              H      20.099193      11.466412      10.149180       0.081926       1.406654 0.10547995E+02  0.11030371E+03                                 2.030311                            1.865625      -1.146362       2.318635                    0.995935       3.746440      10.616071       0.473343       1.237400      -0.719189      -0.028364      -0.031719       0.009573       0.043615       0.004768      -0.008688      -0.000949       0.010206      -0.059798      -0.021971       0.003170       0.018801              2.126042       2.025067       0.472840      -0.096511       2.696817      -0.275943       1.656242           0.001808
           11              H      18.064128      17.665891      11.542955       0.079913       1.528769 0.11764799E+02  0.12578912E+03                                 2.124772                            1.958708      -1.037236       2.368909                    0.997179       3.672722      10.349424       0.468448       1.222886      -0.725002      -0.028218       0.004676       0.034409       0.044745      -0.001843      -0.017566      -0.010022      -0.005194       0.008639      -0.021322       0.001474       0.019848              2.204449       2.273770      -0.320830      -0.623142       2.004166       0.310163       2.335412           0.001313
           12              H      23.573556      13.021318       9.303247       0.081541       1.386757 0.10319820E+02  0.10722611E+03                                 2.008087                            1.844061      -1.062602       2.356289                    0.996958       3.676856      10.352916       0.477054       1.235691      -0.720129       0.043594      -0.001329      -0.013642       0.045698       0.006774      -0.010647      -0.004209       0.011711      -0.059160      -0.022871       0.000919       0.021952              2.103665       2.830221      -0.287187      -0.348983       1.855745       0.100098       1.625030           0.001341
           13              H      18.976901      15.575228      11.442249       0.118504       1.282476 0.97148548E+01  0.99040358E+02                                 1.888040                            1.780371      -1.023469       2.394131                    0.997882       3.417242       9.410301       0.491037       1.223533      -0.724732      -0.008244      -0.024078       0.023922       0.034928      -0.004819      -0.017182      -0.007224      -0.009754       0.006282      -0.022202       0.005808       0.016394              1.919068       1.578387       0.072537      -0.204677       2.302298      -0.392418       1.876518           0.000913
           14              H      19.131764      13.524849      10.237801       0.118691       1.185753 0.87829827E+01  0.87308424E+02                                 1.781850                            1.682826      -1.015816       2.396253                    0.997902       3.382001       9.195546       0.509594       1.209115      -0.726905      -0.033628       0.002757       0.007811       0.034633       0.004254      -0.006260      -0.002833       0.004627      -0.054652      -0.019630       0.004288       0.015343              1.818994       2.341215      -0.142106      -0.147649       1.715125       0.047039       1.400641           0.000619
           15              H      22.691756      15.144206       9.347558       0.120539       1.184902 0.87157518E+01  0.86825946E+02                                 1.810883                            1.699687      -1.010573       2.401205                    0.998022       3.408678       9.401991       0.494649       1.242980      -0.718975       0.020649       0.027529      -0.006559       0.035032       0.002459      -0.008720      -0.002080       0.006524      -0.061697      -0.022736       0.006215       0.016521              1.856188       1.876585       0.334909      -0.108752       2.287685      -0.150006       1.404294           0.001126
           16              H      21.208729      16.805861       8.370707       0.120006       1.269992 0.95654209E+01  0.97330697E+02                                 1.889108                            1.776239      -0.998119       2.407617                    0.998055       3.429496       9.495745       0.486665       1.236887      -0.721350       0.022595      -0.006533      -0.025206       0.034476      -0.005204      -0.015661      -0.006866      -0.010899       0.004867      -0.021170       0.006703       0.014466              1.925473       2.050203      -0.235523      -0.505837       1.772171       0.070289       1.954046           0.000921
           17              H      11.102654      11.363697       1.534764       0.080133       1.351480 0.10088412E+02  0.10401801E+03                                 1.957648                            1.811488      -1.015637       2.378424                    0.997404       3.628516      10.110395       0.487013       1.219774      -0.723933       0.013241      -0.028234       0.031389       0.044247       0.001160       0.018757      -0.007741      -0.007847       0.004275      -0.022023       0.002873       0.019150              2.026960       1.691888      -0.076057       0.167851       2.345420      -0.570931       2.043571           0.001357
           18              H      20.099187      18.745457      20.062707       0.080652       1.401458 0.10496943E+02  0.10958569E+03                                 2.021232                            1.858014      -1.135367       2.323127                    0.996062       3.739668      10.571887       0.475717       1.233293      -0.720122      -0.028686       0.031934      -0.009487       0.043962      -0.004898       0.008695      -0.001175       0.009938      -0.059731      -0.021960       0.003151       0.018809              2.116116       2.015764      -0.469460       0.095759       2.682830      -0.273916       1.649754           0.001807
           19              H      18.064128      12.545978      18.668932       0.080599       1.518291 0.11670068E+02  0.12451867E+03                                 2.114538                            1.950436      -1.030123       2.372532                    0.997280       3.662526      10.308507       0.469595       1.222422      -0.725104      -0.028187      -0.004565      -0.034028       0.044421       0.001832       0.017566      -0.009871      -0.005257       0.008936      -0.021251       0.001448       0.019803              2.193313       2.261902       0.318005       0.617479       1.995046       0.307399       2.322990           0.001307
           20              H      14.464058      17.190563       0.767382       0.081161       1.386083 0.10313719E+02  0.10713185E+03                                 2.006087                            1.842481      -1.062430       2.356209                    0.996971       3.676727      10.346318       0.477728       1.234303      -0.720433       0.043955       0.001432       0.013728       0.046071      -0.006772       0.010671      -0.004247       0.011474      -0.059237      -0.022918       0.001012       0.021907              2.101418       2.826537       0.286679       0.348296       1.854036       0.099941       1.623681           0.001342
           21              H      18.976899      14.636641      18.769638       0.117562       1.285092 0.97358402E+01  0.99291153E+02                                 1.889103                            1.781076      -1.025609       2.392731                    0.997839       3.420893       9.416928       0.491526       1.221864      -0.725101      -0.008605       0.024148      -0.024242       0.035282       0.004793       0.017200      -0.007263      -0.010033       0.006199      -0.022284       0.005899       0.016384              1.920263       1.578995      -0.072873       0.204996       2.304028      -0.393331       1.877767           0.000917
           22              H      19.131759      16.687020      19.974086       0.119948       1.183816 0.87692624E+01  0.87178486E+02                                 1.783986                            1.684742      -1.034899       2.389348                    0.997694       3.378329       9.199860       0.507604       1.213766      -0.725870      -0.033139      -0.002637      -0.007596       0.034101      -0.004122       0.006400      -0.003026       0.004434      -0.054405      -0.019641       0.004404       0.015237              1.821241       2.344256       0.142215       0.147876       1.717315       0.047074       1.402153           0.000615
           23              H      13.582259      15.067675       0.723071       0.120818       1.187229 0.87368979E+01  0.87096337E+02                                 1.813862                            1.702199      -1.016229       2.398712                    0.998006       3.411354       9.415069       0.494048       1.243640      -0.718822       0.020433      -0.027484       0.006655       0.034888      -0.002475       0.008544      -0.002079       0.006656      -0.061774      -0.022678       0.006162       0.016516              1.859346       1.879799      -0.336082       0.109087       2.292098      -0.150462       1.406140           0.001126
           24              H      12.099233      13.406020       1.699922       0.120378       1.270396 0.95700012E+01  0.97396112E+02                                 1.890106                            1.777113      -1.000008       2.406794                    0.998007       3.429903       9.500068       0.486325       1.237512      -0.721206       0.022354       0.006702       0.025204       0.034349       0.005213       0.015719      -0.006992      -0.010703       0.005222      -0.021222       0.006579       0.014643              1.926493       2.051347       0.235689       0.506322       1.772964       0.070341       1.955168           0.000923
           25              H      16.225832      18.606489       8.777560       0.080134       1.351481 0.10088421E+02  0.10401810E+03                                 1.957647                            1.811487      -1.015642       2.378422                    0.997404       3.628514      10.110382       0.487014       1.219772      -0.723934      -0.013241      -0.031390       0.028233       0.044247       0.018757       0.001159      -0.007741      -0.006061       0.009632      -0.022023       0.002873       0.019150              2.026959       1.691887       0.167851      -0.076057       2.043571      -0.570931       2.345419           0.001357
           26              H       7.229299       0.078550       1.395789       0.080652       1.401458 0.10496935E+02  0.10958558E+03                                 2.021231                            1.858013      -1.135366       2.323128                    0.996062       3.739666      10.571876       0.475717       1.233292      -0.720123       0.028686       0.009487      -0.031934       0.043962       0.008695      -0.004898      -0.001175       0.034835       0.014959      -0.021960       0.003151       0.018810              2.116114       2.015763       0.095760      -0.469460       1.649754      -0.273917       2.682826           0.001806
           27              H       9.264358       1.472321       7.595268       0.080599       1.518278 0.11669934E+02  0.12451675E+03                                 2.114515                            1.950417      -1.030124       2.372531                    0.997280       3.662514      10.308419       0.469601       1.222412      -0.725106       0.028187       0.034027       0.004564       0.044421       0.017566       0.001832      -0.009871      -0.007097       0.003416      -0.021251       0.001448       0.019803              2.193288       2.261877       0.617469       0.317999       2.322962       0.307392       1.995023           0.001306
           28              H      12.864428      19.373874       2.950694       0.081160       1.386077 0.10313664E+02  0.10713111E+03                                 2.006081                            1.842475      -1.062422       2.356214                    0.996971       3.676717      10.346277       0.477729       1.234303      -0.720433      -0.043955      -0.013728      -0.001432       0.046072       0.010671      -0.006772      -0.004247       0.035356       0.012407      -0.022918       0.001012       0.021907              2.101411       2.826527       0.348294       0.286677       1.623677       0.099940       1.854030           0.001342
           29              H       8.351587       1.371616       5.504606       0.117561       1.285087 0.97357852E+01  0.99290385E+02                                 1.889092                            1.781067      -1.025605       2.392733                    0.997839       3.420887       9.416881       0.491529       1.221858      -0.725103       0.008605       0.024242      -0.024148       0.035282       0.017200       0.004793      -0.007263      -0.008116       0.011950      -0.022284       0.005899       0.016385              1.920252       1.578987       0.204994      -0.072873       1.877756      -0.393328       2.304013           0.000915
           30              H       8.196727       0.167170       3.454226       0.119948       1.183816 0.87692657E+01  0.87178508E+02                                 1.783985                            1.684741      -1.034898       2.389349                    0.997694       3.378329       9.199853       0.507605       1.213764      -0.725871       0.033139       0.007596       0.002638       0.034100       0.006400      -0.004122      -0.003026       0.029419       0.020551      -0.019641       0.004404       0.015237              1.821240       2.344255       0.147876       0.142214       1.402152       0.047073       1.717314           0.000616
           31              H      13.746227      19.418184       5.073583       0.120819       1.187227 0.87368825E+01  0.87096116E+02                                 1.813858                            1.702195      -1.016232       2.398711                    0.998006       3.411349       9.415041       0.494049       1.243636      -0.718823      -0.020433      -0.006655       0.027484       0.034888       0.008544      -0.002475      -0.002078       0.034215       0.020903      -0.022678       0.006163       0.016516              1.859341       1.879795       0.109086      -0.336081       1.406137      -0.150462       2.292092           0.001126
           32              H      15.229253      18.441332       6.735237       0.120378       1.270388 0.95699235E+01  0.97395024E+02                                 1.890090                            1.777099      -1.000005       2.406795                    0.998007       3.429891       9.499989       0.486331       1.237503      -0.721208      -0.022354      -0.025204      -0.006702       0.034349       0.015719       0.005213      -0.006992      -0.007963       0.013442      -0.021222       0.006579       0.014643              1.926476       2.051329       0.506316       0.235686       1.955151       0.070341       1.772949           0.000922
           33              H       7.116337      11.605392       1.293069       0.081605       1.349407 0.10073030E+02  0.10387064E+03                                 1.960280                            1.813710      -1.032917       2.372309                    0.997172       3.624671      10.116394       0.485028       1.224636      -0.722859      -0.013167       0.030883      -0.027850       0.043621      -0.018656      -0.001169      -0.007653      -0.006224       0.009391      -0.021879       0.002815       0.019064              2.029803       1.694029      -0.168268       0.076241       2.046455      -0.572194       2.348924           0.001353
           34              H      25.448293       9.992073       8.674840       0.081927       1.406651 0.10547972E+02  0.11030341E+03                                 2.030310                            1.865624      -1.146364       2.318634                    0.995935       3.746437      10.616064       0.473343       1.237401      -0.719189       0.028364      -0.009573       0.031719       0.043615      -0.008688       0.004768      -0.000949       0.035002       0.014589      -0.021972       0.003170       0.018801              2.126040       2.025065      -0.096511       0.472839       1.656241      -0.275943       2.696815           0.001809
           35              H       9.264358       8.598302       2.475361       0.079913       1.528757 0.11764683E+02  0.12578757E+03                                 2.124760                            1.958698      -1.037229       2.368913                    0.997179       3.672711      10.349380       0.468449       1.222886      -0.725002       0.028219      -0.034409      -0.004676       0.044746      -0.017566      -0.001843      -0.010023      -0.006916       0.003472      -0.021322       0.001474       0.019848              2.204437       2.273758      -0.623137      -0.320827       2.335397       0.310160       2.004156           0.001311
           36              H      21.973930      10.838007       7.119935       0.081541       1.386757 0.10319822E+02  0.10722613E+03                                 2.008087                            1.844061      -1.062607       2.356286                    0.996957       3.676856      10.352915       0.477054       1.235691      -0.720129      -0.043594       0.013643       0.001329       0.045698      -0.010647       0.006774      -0.004209       0.035436       0.012015      -0.022871       0.000919       0.021952              2.103665       2.830220      -0.348983      -0.287187       1.625029       0.100098       1.855745           0.001342
           37              H       8.351585       8.699007       4.566023       0.118504       1.282486 0.97149596E+01  0.99041752E+02                                 1.888055                            1.780384      -1.023473       2.394129                    0.997882       3.417257       9.410376       0.491033       1.223539      -0.724731       0.008244      -0.023922       0.024078       0.034928      -0.017182      -0.004819      -0.007224      -0.008017       0.011491      -0.022202       0.005808       0.016394              1.919084       1.578399      -0.204680       0.072537       1.876533      -0.392423       2.302319           0.000913
           38              H       8.196722       9.903453       6.616403       0.118692       1.185749 0.87829533E+01  0.87308078E+02                                 1.781848                            1.682825      -1.015816       2.396254                    0.997902       3.381997       9.195539       0.509593       1.209117      -0.726905       0.033628      -0.007811      -0.002757       0.034633      -0.006260       0.004254      -0.002833       0.029640       0.020385      -0.019630       0.004288       0.015342              1.818992       2.341212      -0.147648      -0.142106       1.400640       0.047039       1.715125           0.000620
           39              H      22.855730      10.793697       4.997046       0.120540       1.184903 0.87157687E+01  0.86826205E+02                                 1.810889                            1.699692      -1.010575       2.401204                    0.998022       3.408683       9.402027       0.494647       1.242985      -0.718974      -0.020649       0.006559      -0.027530       0.035032      -0.008720       0.002459      -0.002081       0.034111       0.021063      -0.022737       0.006215       0.016521              1.856194       1.876591      -0.108752       0.334910       1.404298      -0.150007       2.287692           0.001126
           40              H      24.338757      11.770549       3.335392       0.120006       1.269996 0.95654591E+01  0.97331262E+02                                 1.889118                            1.776248      -0.998117       2.407619                    0.998055       3.429502       9.495795       0.486661       1.236895      -0.721348      -0.022595       0.025206       0.006533       0.034476      -0.015662      -0.005204      -0.006867      -0.007882       0.013915      -0.021170       0.006703       0.014467              1.925484       2.050215      -0.505840      -0.235526       1.954056       0.070290       1.772182           0.000921
           41              H      20.780584       8.535858      11.363698       0.081523       1.347006 0.10051330E+02  0.10357316E+03                                 1.956439                            1.810618      -1.020211       2.377734                    0.997398       3.621409      10.098010       0.485983       1.223098      -0.723211      -0.013124      -0.030802      -0.028013       0.043655       0.018758      -0.001196       0.007617      -0.006277       0.009241      -0.021954       0.002805       0.019149              2.025600       1.691065       0.167587       0.075856       2.042186       0.570046       2.343549           0.001353
           42              H      20.893539      10.149169      18.745469       0.080452       1.405642 0.10535050E+02  0.11009159E+03                                 2.025852                            1.861814      -1.138327       2.321492                    0.996033       3.745175      10.595289       0.475030       1.233863      -0.719984       0.028709       0.009735       0.032143       0.044183       0.008585       0.004749       0.001135       0.035136       0.014814      -0.022022       0.003218       0.018804              2.121160       2.020477       0.096197       0.471466       1.652930       0.275027       2.690074           0.001812
           43              H      22.928603      11.542947      12.545990       0.079942       1.524481 0.11724575E+02  0.12523910E+03                                 2.119740                            1.954543      -1.029915       2.371973                    0.997243       3.668825      10.330087       0.469287       1.221869      -0.725226       0.028368       0.034033      -0.004665       0.044551       0.017618      -0.001887       0.009965      -0.007381       0.002827      -0.021310       0.001329       0.019981              2.199017       2.268068       0.620590      -0.319567       2.329383      -0.308908       1.999600           0.001310
           44              H      17.419177       9.303237      17.190564       0.081947       1.384547 0.10301383E+02  0.10700106E+03                                 2.007221                            1.843411      -1.068036       2.354707                    0.996962       3.674420      10.348976       0.476687       1.237030      -0.719838      -0.043687      -0.013771       0.001433       0.045829       0.010580       0.006842       0.004208       0.035196       0.012863      -0.022870       0.001059       0.021811              2.102694       2.828445       0.348612      -0.286969       1.624500      -0.100044       1.855137           0.001338
           45              H      22.015831      11.442240      14.636652       0.118654       1.281468 0.97060899E+01  0.98934716E+02                                 1.887581                            1.779981      -1.022189       2.394602                    0.997872       3.416319       9.408861       0.490890       1.224102      -0.724604       0.008583       0.024045       0.024209       0.035184       0.017060      -0.004851       0.007169      -0.008096       0.011386      -0.022081       0.005799       0.016283              1.918606       1.578105       0.204599       0.072454       1.876067       0.392149       2.301646           0.000912
           46              H      21.860969      10.237791      16.687032       0.119273       1.186545 0.87922653E+01  0.87443351E+02                                 1.784518                            1.685188      -1.026872       2.392037                    0.997804       3.382680       9.206364       0.508455       1.211232      -0.726425       0.033325       0.007633      -0.002573       0.034285       0.006403       0.004074       0.003006       0.029872       0.020489      -0.019839       0.004487       0.015352              1.821782       2.345223       0.147992      -0.142345       1.402442      -0.047106       1.717680           0.000621
           47              H      18.300977       9.347549      15.067675       0.121347       1.182249 0.86934269E+01  0.86566802E+02                                 1.810145                            1.699073      -1.017298       2.399173                    0.997988       3.404368       9.394762       0.493948       1.245272      -0.718488      -0.020262      -0.006823      -0.027449       0.034793       0.008602       0.002428       0.001914       0.033975       0.020297      -0.022482       0.006009       0.016473              1.855413       1.875805       0.108625       0.334536       1.403824       0.149866       2.286610           0.001119
           48              H      19.784005       8.370699      13.406021       0.119345       1.275484 0.96148449E+01  0.97958107E+02                                 1.894428                            1.780698      -1.001820       2.405494                    0.997973       3.435936       9.519113       0.486115       1.236714      -0.721387      -0.022754      -0.025369       0.006716       0.034734       0.015730      -0.005191       0.006916      -0.007672       0.013621      -0.021189       0.006637       0.014552              1.931075       2.056601       0.508642      -0.236678       1.959959      -0.070798       1.776666           0.000924
           49              H      11.671084       1.534753      18.848189       0.080996       1.346453 0.10044727E+02  0.10345782E+03                                 1.953062                            1.807792      -1.014031       2.379633                    0.997426       3.622022      10.087756       0.487406       1.220084      -0.723869      -0.013065       0.031284       0.028013       0.043978      -0.018873       0.001125       0.007670      -0.006120       0.009753      -0.022119       0.002897       0.019222              2.021966       1.688447      -0.167074      -0.075599       2.038464       0.568351       2.338988           0.001354
           50              H      20.893538      20.062700      11.466418       0.080294       1.398564 0.10469207E+02  0.10918824E+03                                 2.015396                            1.853213      -1.117851       2.329755                    0.996229       3.736137      10.545445       0.477393       1.230178      -0.720813       0.028846      -0.009492      -0.032340       0.044362      -0.008614      -0.004725       0.001194       0.034884       0.014868      -0.021931       0.003229       0.018703              2.109616       2.009798      -0.095280      -0.467306       1.645502       0.272594       2.673549           0.001808
           51              H      22.928599      18.668922      17.665897       0.080509       1.521196 0.11696327E+02  0.12487177E+03                                 2.117478                            1.952802      -1.031177       2.371840                    0.997201       3.665270      10.319994       0.469238       1.222639      -0.725056       0.028330      -0.033969       0.004634       0.044474      -0.017490       0.001886       0.010044      -0.007347       0.002982      -0.021246       0.001349       0.019897              2.196534       2.265328      -0.619120       0.318905       2.326528      -0.308262       1.997746           0.001309
           52              H       8.309681       0.767374      13.021323       0.082004       1.382285 0.10280720E+02  0.10671558E+03                                 2.003562                            1.840463      -1.062147       2.357164                    0.997005       3.671070      10.330648       0.477573       1.235554      -0.720169      -0.043355       0.013765      -0.001485       0.045512      -0.010713      -0.006875       0.004352       0.035552       0.011681      -0.022919       0.000766       0.022153              2.098593       2.822008      -0.347519       0.286121       1.621915      -0.099732       1.851857           0.001338
           53              H      22.015828      18.769629      15.575235       0.117078       1.287091 0.97567352E+01  0.99571487E+02                                 1.892417                            1.784089      -1.024951       2.392706                    0.997845       3.423614       9.431899       0.490587       1.223375      -0.724776       0.008384      -0.024432      -0.024582       0.035658      -0.017233       0.004822       0.007173      -0.007992       0.011200      -0.022193       0.005738       0.016455              1.923674       1.581570      -0.205543      -0.072894       1.881009       0.394132       2.308442           0.000918
           54              H      21.860966      19.974078      13.524855       0.119849       1.187808 0.88053272E+01  0.87632111E+02                                 1.788357                            1.688441      -1.040600       2.386450                    0.997623       3.383790       9.221532       0.506910       1.214109      -0.725776       0.032975      -0.007560       0.002727       0.033940      -0.006370      -0.004114       0.003027       0.030008       0.020713      -0.019928       0.004516       0.015413              1.825859       2.351547      -0.148600       0.142857       1.404901      -0.047271       1.721128           0.000621
           55              H       9.191480       0.723062      15.144212       0.121434       1.186698 0.87344579E+01  0.87096498E+02                                 1.816448                            1.704431      -1.029391       2.393915                    0.997888       3.410033       9.423544       0.492478       1.247252      -0.718049      -0.020369       0.006381       0.027020       0.034434      -0.008639      -0.002569       0.002141       0.033843       0.020983      -0.022571       0.006114       0.016457              1.862099       1.882574      -0.109333      -0.336829       1.407802       0.150824       2.295921           0.001121
           56              H      10.674506       1.699912      16.805866       0.119087       1.277076 0.96296295E+01  0.98150252E+02                                 1.896333                            1.782313      -1.004760       2.404115                    0.997916       3.438231       9.528698       0.485774       1.237057      -0.721309      -0.022654       0.025380      -0.006726       0.034678      -0.015819       0.005172       0.007061      -0.007751       0.013695      -0.021329       0.006627       0.014701              1.933083       2.058843      -0.509593       0.237097       1.962092      -0.070913       1.778314           0.000926
           57              H      15.657402       1.293058      18.606494       0.080997       1.346450 0.10044702E+02  0.10345753E+03                                 1.953062                            1.807792      -1.014029       2.379635                    0.997426       3.622019      10.087757       0.487405       1.220088      -0.723869       0.013065      -0.028013      -0.031284       0.043979       0.001125      -0.018873       0.007670      -0.007937       0.004304      -0.022119       0.002897       0.019222              2.021966       1.688447      -0.075599      -0.167074       2.338987       0.568351       2.038464           0.001352
           58              H       6.434948       8.674840       0.078551       0.080294       1.398559 0.10469169E+02  0.10918778E+03                                 2.015395                            1.853212      -1.117844       2.329759                    0.996229       3.736135      10.545449       0.477392       1.230181      -0.720812      -0.028846       0.032340       0.009492       0.044363      -0.004725      -0.008614       0.001194       0.010008      -0.059762      -0.021932       0.003229       0.018703              2.109615       2.009797      -0.467305      -0.095280       2.673547       0.272594       1.645502           0.001807
           59              H       4.399887       2.475360       1.472326       0.080510       1.521185 0.11696224E+02  0.12487034E+03                                 2.117464                            1.952790      -1.031180       2.371840                    0.997201       3.665260      10.319938       0.469241       1.222635      -0.725057      -0.028330      -0.004634       0.033969       0.044474       0.001886      -0.017490       0.010044      -0.005165       0.009530      -0.021247       0.001349       0.019898              2.196518       2.265311       0.318902      -0.619112       1.997733      -0.308259       2.326510           0.001307
           60              H      19.018805       7.119923      19.373876       0.082005       1.382285 0.10280726E+02  0.10671568E+03                                 2.003563                            1.840464      -1.062145       2.357165                    0.997005       3.671073      10.330665       0.477573       1.235555      -0.720169       0.043355       0.001485      -0.013765       0.045512      -0.006874      -0.010713       0.004352       0.011935      -0.059168      -0.022919       0.000767       0.022152              2.098595       2.822010       0.286122      -0.347520       1.851859      -0.099732       1.621916           0.001340
           61              H       5.312658       4.566022       1.371620       0.117078       1.287087 0.97566953E+01  0.99570964E+02                                 1.892411                            1.784084      -1.024951       2.392706                    0.997845       3.423610       9.431878       0.490588       1.223374      -0.724777      -0.008384       0.024582       0.024432       0.035659       0.004822      -0.017233       0.007173      -0.009596       0.006388      -0.022193       0.005738       0.016455              1.923669       1.581566      -0.072894      -0.205542       2.308435       0.394131       1.881005           0.000918
           62              H       5.467520       6.616403       0.167172       0.119849       1.187813 0.88053785E+01  0.87632791E+02                                 1.788366                            1.688449      -1.040604       2.386448                    0.997622       3.383799       9.221580       0.506907       1.214113      -0.725775      -0.032975      -0.002728       0.007559       0.033940      -0.004114      -0.006370       0.003026       0.004647      -0.055368      -0.019928       0.004516       0.015412              1.825868       2.351560       0.142858      -0.148601       1.721137      -0.047271       1.404907           0.000620
           63              H      18.137006       4.997035      19.418187       0.121434       1.186697 0.87344442E+01  0.87096339E+02                                 1.816447                            1.704430      -1.029388       2.393917                    0.997888       3.410032       9.423544       0.492478       1.247253      -0.718049       0.020368      -0.027020      -0.006380       0.034434      -0.002569      -0.008639       0.002140       0.006429      -0.061256      -0.022571       0.006114       0.016457              1.862099       1.882574      -0.336828      -0.109333       2.295920       0.150825       1.407802           0.001123
           64              H      16.653980       3.335381      18.441336       0.119087       1.277082 0.96296895E+01  0.98151063E+02                                 1.896343                            1.782322      -1.004761       2.404114                    0.997916       3.438239       9.528745       0.485772       1.237061      -0.721308       0.022654       0.006726      -0.025380       0.034678       0.005172      -0.015819       0.007061      -0.010723       0.004779      -0.021329       0.006627       0.014702              1.933094       2.058854       0.237099      -0.509597       1.778324      -0.070913       1.962103           0.000927
           65              H      24.766902       8.777553      11.605393       0.081523       1.347005 0.10051314E+02  0.10357295E+03                                 1.956436                            1.810615      -1.020206       2.377736                    0.997398       3.621407      10.097996       0.485984       1.223096      -0.723212       0.013124       0.028013       0.030802       0.043654      -0.001196       0.018757       0.007617      -0.007759       0.004795      -0.021954       0.002805       0.019148              2.025597       1.691062       0.075857       0.167587       2.343543       0.570045       2.042184           0.001353
           66              H       6.434947       1.395783       9.992078       0.080452       1.405644 0.10535073E+02  0.11009188E+03                                 2.025854                            1.861815      -1.138331       2.321490                    0.996033       3.745175      10.595289       0.475030       1.233863      -0.719985      -0.028709      -0.032142      -0.009735       0.044183       0.004749       0.008584       0.001136       0.010161      -0.060108      -0.022021       0.003218       0.018803              2.121163       2.020480       0.471467       0.096197       2.690077       0.275027       1.652932           0.001812
           67              H      22.618883       7.595263       8.598303       0.079942       1.524478 0.11724551E+02  0.12523876E+03                                 2.119737                            1.954540      -1.029912       2.371975                    0.997243       3.668821      10.330066       0.469288       1.221868      -0.725227      -0.028368       0.004665      -0.034033       0.044551      -0.001887       0.017618       0.009965      -0.005104       0.009658      -0.021309       0.001329       0.019980              2.199013       2.268063      -0.319567       0.620588       1.999597      -0.308908       2.329378           0.001308
           68              H       9.909309       2.950688      10.838011       0.081946       1.384545 0.10301356E+02  0.10700062E+03                                 2.007213                            1.843403      -1.068037       2.354706                    0.996962       3.674409      10.348909       0.476691       1.237023      -0.719839       0.043687      -0.001432       0.013771       0.045829       0.006843       0.010579       0.004208       0.011167      -0.059223      -0.022869       0.001058       0.021811              2.102685       2.828432      -0.286966       0.348610       1.855128      -0.100043       1.624494           0.001339
           69              H      23.531655       5.504601       8.699009       0.118654       1.281459 0.97059971E+01  0.98933459E+02                                 1.887565                            1.779967      -1.022190       2.394602                    0.997872       3.416308       9.408793       0.490894       1.224094      -0.724605      -0.008583      -0.024209      -0.024045       0.035184      -0.004851       0.017060       0.007169      -0.009741       0.006451      -0.022081       0.005798       0.016283              1.918589       1.578093       0.072454       0.204597       2.301623       0.392144       1.876052           0.000912
           70              H      23.686517       3.454220       9.903457       0.119273       1.186542 0.87922314E+01  0.87442886E+02                                 1.784511                            1.685182      -1.026868       2.392039                    0.997804       3.382673       9.206323       0.508458       1.211227      -0.726426      -0.033325       0.002573      -0.007633       0.034285       0.004074       0.006403       0.003006       0.004691      -0.055050      -0.019839       0.004487       0.015351              1.821774       2.345212      -0.142344       0.147991       1.717673      -0.047106       1.402437           0.000621
           71              H       9.027509       5.073576      10.793700       0.121347       1.182243 0.86933558E+01  0.86565794E+02                                 1.810127                            1.699057      -1.017296       2.399173                    0.997988       3.404352       9.394658       0.493955       1.245259      -0.718491       0.020262       0.027449       0.006823       0.034793       0.002428       0.008602       0.001914       0.006839      -0.061109      -0.022482       0.006009       0.016473              1.855394       1.875786       0.334532       0.108624       2.286584       0.149865       1.403812           0.001118
           72              H      25.763481       6.735230      11.770551       0.119345       1.275482 0.96148259E+01  0.97957831E+02                                 1.894423                            1.780694      -1.001819       2.405494                    0.997973       3.435932       9.519087       0.486116       1.236711      -0.721388       0.022754      -0.006716       0.025370       0.034734      -0.005191       0.015730       0.006915      -0.010647       0.004698      -0.021189       0.006637       0.014552              1.931070       2.056595      -0.236676       0.508640       1.776661      -0.070797       1.959954           0.000925
           73              H      15.657402      11.605388       8.777560       0.081523       1.347005 0.10051309E+02  0.10357284E+03                                 1.956433                            1.810612      -1.020209       2.377735                    0.997398       3.621403      10.097970       0.485985       1.223093      -0.723212       0.013124       0.030802       0.028013       0.043655       0.018757      -0.001196       0.007617      -0.006277       0.009241      -0.021954       0.002805       0.019149              2.025593       1.691060       0.167586       0.075857       2.042180       0.570044       2.343540           0.001352
           74              H      15.544447       9.992077       1.395789       0.080451       1.405658 0.10535198E+02  0.11009353E+03                                 2.025868                            1.861827      -1.138343       2.321483                    0.996033       3.745197      10.595375       0.475029       1.233864      -0.719984      -0.028709      -0.009735      -0.032142       0.044183       0.008584       0.004750       0.001136       0.035135       0.014812      -0.022021       0.003218       0.018804              2.121178       2.020493       0.096198       0.471471       1.652942       0.275030       2.690098           0.001812
           75              H      13.509383       8.598299       7.595268       0.079941       1.524472 0.11724487E+02  0.12523786E+03                                 2.119727                            1.954532      -1.029915       2.371974                    0.997243       3.668815      10.330028       0.469290       1.221864      -0.725227      -0.028368      -0.034034       0.004664       0.044551       0.017618      -0.001887       0.009965      -0.007382       0.002825      -0.021310       0.001328       0.019981              2.199002       2.268053       0.620583      -0.319564       2.329367      -0.308905       1.999587           0.001311
           76              H      19.018809      10.838009       2.950694       0.081945       1.384562 0.10301509E+02  0.10700266E+03                                 2.007231                            1.843419      -1.068049       2.354700                    0.996961       3.674437      10.349022       0.476688       1.237025      -0.719839       0.043687       0.013771      -0.001432       0.045829       0.010580       0.006843       0.004207       0.035194       0.012861      -0.022869       0.001058       0.021811              2.102705       2.828462       0.348615      -0.286970       1.624507      -0.100045       1.855145           0.001341
           77              H      14.422155       8.699006       5.504606       0.118653       1.281460 0.97060042E+01  0.98933523E+02                                 1.887564                            1.779966      -1.022192       2.394600                    0.997872       3.416310       9.408790       0.490896       1.224092      -0.724606      -0.008583      -0.024045      -0.024209       0.035184       0.017060      -0.004851       0.007169      -0.008096       0.011386      -0.022081       0.005799       0.016283              1.918588       1.578092       0.204597       0.072454       1.876050       0.392144       2.301622           0.000912
           78              H      14.577017       9.903455       3.454226       0.119272       1.186548 0.87922887E+01  0.87443604E+02                                 1.784517                            1.685187      -1.026873       2.392036                    0.997804       3.382683       9.206360       0.508457       1.211228      -0.726426      -0.033325      -0.007633       0.002573       0.034284       0.006403       0.004074       0.003006       0.029871       0.020489      -0.019839       0.004487       0.015351              1.821781       2.345222       0.147992      -0.142345       1.402441      -0.047106       1.717679           0.000621
           79              H      18.137009      10.793697       5.073583       0.121346       1.182245 0.86933734E+01  0.86565991E+02                                 1.810127                            1.699057      -1.017298       2.399171                    0.997988       3.404354       9.394657       0.493956       1.245256      -0.718492       0.020262       0.006823       0.027449       0.034793       0.008602       0.002428       0.001914       0.033974       0.020296      -0.022482       0.006009       0.016473              1.855394       1.875786       0.108623       0.334533       1.403812       0.149864       2.286585           0.001119
           80              H      16.653981      11.770547       6.735237       0.119345       1.275469 0.96146914E+01  0.97955978E+02                                 1.894398                            1.780671      -1.001821       2.405493                    0.997973       3.435913       9.518966       0.486124       1.236697      -0.721391       0.022754       0.025369      -0.006716       0.034734       0.015730      -0.005191       0.006915      -0.007673       0.013621      -0.021189       0.006637       0.014552              1.931044       2.056566       0.508630      -0.236671       1.959927      -0.070796       1.776637           0.000925
           81              H      24.766902      18.606493       1.293069       0.080997       1.346459 0.10044796E+02  0.10345879E+03                                 1.953074                            1.807803      -1.014041       2.379629                    0.997426       3.622036      10.087833       0.487402       1.220091      -0.723868       0.013065      -0.031284      -0.028013       0.043979      -0.018873       0.001124       0.007671      -0.006120       0.009751      -0.022119       0.002896       0.019223              2.021980       1.688458      -0.167075      -0.075599       2.038477       0.568356       2.339004           0.001353
           82              H      15.544448       0.078546       8.674840       0.080294       1.398563 0.10469200E+02  0.10918815E+03                                 2.015396                            1.853212      -1.117848       2.329756                    0.996229       3.736138      10.545449       0.477393       1.230178      -0.720813      -0.028845       0.009492       0.032340       0.044362      -0.008614      -0.004725       0.001194       0.034885       0.014868      -0.021932       0.003229       0.018703              2.109616       2.009797      -0.095280      -0.467305       1.645502       0.272594       2.673549           0.001808
           83              H      13.509387       1.472324       2.475361       0.080509       1.521211 0.11696472E+02  0.12487379E+03                                 2.117498                            1.952819      -1.031190       2.371835                    0.997201       3.665290      10.320092       0.469234       1.222645      -0.725054      -0.028330       0.033969      -0.004634       0.044474      -0.017490       0.001885       0.010044      -0.007348       0.002981      -0.021246       0.001348       0.019898              2.196555       2.265349      -0.619128       0.318909       2.326550      -0.308266       1.997765           0.001308
           84              H      28.128305      19.373872       7.119935       0.082004       1.382287 0.10280741E+02  0.10671587E+03                                 2.003565                            1.840465      -1.062149       2.357163                    0.997005       3.671075      10.330670       0.477573       1.235555      -0.720169       0.043355      -0.013765       0.001485       0.045512      -0.010713      -0.006874       0.004351       0.035552       0.011682      -0.022920       0.000767       0.022153              2.098597       2.822013      -0.347519       0.286122       1.621917      -0.099732       1.851860           0.001340
           85              H      14.422158       1.371617       4.566023       0.117078       1.287095 0.97567736E+01  0.99572014E+02                                 1.892424                            1.784095      -1.024953       2.392705                    0.997845       3.423618       9.431928       0.490585       1.223379      -0.724776      -0.008384       0.024432       0.024583       0.035659      -0.017233       0.004823       0.007173      -0.007992       0.011201      -0.022193       0.005738       0.016455              1.923681       1.581575      -0.205544      -0.072895       1.881016       0.394135       2.308453           0.000920
           86              H      14.577020       0.167168       6.616403       0.119849       1.187812 0.88053648E+01  0.87632609E+02                                 1.788364                            1.688447      -1.040603       2.386449                    0.997622       3.383797       9.221568       0.506908       1.214112      -0.725775      -0.032975       0.007559      -0.002728       0.033940      -0.006370      -0.004114       0.003026       0.030007       0.020714      -0.019928       0.004516       0.015413              1.825865       2.351556      -0.148600       0.142858       1.404905      -0.047271       1.721135           0.000622
           87              H      27.246506      19.418184       4.997046       0.121434       1.186697 0.87344501E+01  0.87096410E+02                                 1.816448                            1.704431      -1.029389       2.393917                    0.997888       3.410032       9.423544       0.492478       1.247253      -0.718049       0.020369      -0.006380      -0.027020       0.034434      -0.008639      -0.002569       0.002140       0.033843       0.020983      -0.022571       0.006114       0.016458              1.862099       1.882574      -0.109333      -0.336828       1.407802       0.150824       2.295921           0.001124
           88              H      25.763480      18.441334       3.335392       0.119088       1.277083 0.96296947E+01  0.98151122E+02                                 1.896343                            1.782321      -1.004764       2.404113                    0.997916       3.438240       9.528746       0.485772       1.237060      -0.721308       0.022654      -0.025380       0.006726       0.034678      -0.015819       0.005172       0.007061      -0.007751       0.013695      -0.021329       0.006627       0.014702              1.933094       2.058855      -0.509598       0.237100       1.962103      -0.070913       1.778324           0.000928
           89              H      20.780584      18.848188       1.534764       0.080996       1.346457 0.10044774E+02  0.10345849E+03                                 1.953071                            1.807800      -1.014036       2.379632                    0.997426       3.622031      10.087811       0.487403       1.220090      -0.723868      -0.013065       0.028013       0.031284       0.043979       0.001124      -0.018873       0.007670      -0.007936       0.004305      -0.022118       0.002896       0.019223              2.021977       1.688456      -0.075600      -0.167075       2.339000       0.568355       2.038475           0.001354
           90              H      30.003038      11.466406      20.062707       0.080294       1.398574 0.10469305E+02  0.10918958E+03                                 2.015411                            1.853225      -1.117860       2.329751                    0.996229       3.736156      10.545537       0.477390       1.230183      -0.720812       0.028846      -0.032340      -0.009492       0.044363      -0.004726      -0.008614       0.001194       0.010008      -0.059760      -0.021931       0.003228       0.018703              2.109632       2.009813      -0.467311      -0.095281       2.673571       0.272597       1.645514           0.001808
           91              H      32.038099      17.665886      18.668932       0.080509       1.521200 0.11696370E+02  0.12487235E+03                                 2.117482                            1.952806      -1.031187       2.371836                    0.997201       3.665278      10.320023       0.469237       1.222639      -0.725056       0.028330       0.004634      -0.033969       0.044474       0.001885      -0.017490       0.010044      -0.005165       0.009532      -0.021246       0.001348       0.019898              2.196538       2.265331       0.318906      -0.619121       1.997750      -0.308263       2.326532           0.001309
           92              H      17.419181      13.021323       0.767382       0.082004       1.382289 0.10280758E+02  0.10671610E+03                                 2.003568                            1.840468      -1.062154       2.357161                    0.997005       3.671075      10.330676       0.477572       1.235556      -0.720169      -0.043356      -0.001485       0.013765       0.045513      -0.006874      -0.010713       0.004351       0.011936      -0.059168      -0.022919       0.000766       0.022153              2.098600       2.822018       0.286122      -0.347521       1.851862      -0.099733       1.621920           0.001340
           93              H      31.125328      15.575224      18.769638       0.117078       1.287082 0.97566410E+01  0.99570215E+02                                 1.892401                            1.784075      -1.024953       2.392705                    0.997845       3.423604       9.431835       0.490591       1.223368      -0.724778       0.008384      -0.024582      -0.024432       0.035658       0.004823      -0.017233       0.007173      -0.009596       0.006389      -0.022193       0.005738       0.016455              1.923658       1.581558      -0.072894      -0.205540       2.308421       0.394128       1.880994           0.000919
           94              H      30.970466      13.524843      19.974086       0.119849       1.187810 0.88053454E+01  0.87632351E+02                                 1.788360                            1.688444      -1.040600       2.386450                    0.997623       3.383793       9.221548       0.506909       1.214110      -0.725776       0.032975       0.002727      -0.007560       0.033940      -0.004114      -0.006370       0.003027       0.004647      -0.055368      -0.019928       0.004516       0.015412              1.825862       2.351552       0.142858      -0.148600       1.721131      -0.047271       1.404903           0.000621
           95              H      18.300980      15.144211       0.723071       0.121434       1.186692 0.87343957E+01  0.87095680E+02                                 1.816438                            1.704422      -1.029384       2.393919                    0.997888       3.410021       9.423485       0.492481       1.247248      -0.718050      -0.020368       0.027020       0.006381       0.034434      -0.002569      -0.008639       0.002140       0.006430      -0.061256      -0.022571       0.006114       0.016457              1.862088       1.882563      -0.336826      -0.109333       2.295906       0.150824       1.407796           0.001124
           96              H      19.784006      16.805865       1.699922       0.119087       1.277069 0.96295630E+01  0.98149335E+02                                 1.896321                            1.782302      -1.004759       2.404116                    0.997916       3.438220       9.528634       0.485778       1.237050      -0.721311      -0.022654      -0.006726       0.025380       0.034678       0.005172      -0.015819       0.007061      -0.010723       0.004780      -0.021329       0.006627       0.014702              1.933070       2.058829       0.237095      -0.509588       1.778303      -0.070912       1.962079           0.000927
           97              H      11.671084      11.363693       8.535865       0.081523       1.347007 0.10051339E+02  0.10357329E+03                                 1.956440                            1.810619      -1.020208       2.377736                    0.997398       3.621411      10.098019       0.485983       1.223098      -0.723211      -0.013124      -0.028013      -0.030802       0.043655      -0.001196       0.018757       0.007617      -0.007759       0.004796      -0.021954       0.002805       0.019149              2.025601       1.691066       0.075857       0.167588       2.343549       0.570047       2.042189           0.001352
           98              H      30.003039      18.745463      10.149180       0.080451       1.405650 0.10535123E+02  0.11009253E+03                                 2.025859                            1.861819      -1.138333       2.321489                    0.996033       3.745185      10.595323       0.475030       1.233862      -0.719985       0.028709       0.032142       0.009735       0.044182       0.004749       0.008584       0.001135       0.010161      -0.060109      -0.022022       0.003218       0.018803              2.121168       2.020484       0.471468       0.096198       2.690085       0.275029       1.652935           0.001812
           99              H      13.819103      12.545983      11.542955       0.079941       1.524477 0.11724539E+02  0.12523858E+03                                 2.119734                            1.954538      -1.029914       2.371974                    0.997243       3.668820      10.330057       0.469289       1.221867      -0.725227       0.028368      -0.004664       0.034034       0.044551      -0.001887       0.017618       0.009965      -0.005103       0.009660      -0.021309       0.001328       0.019981              2.199011       2.268061      -0.319566       0.620587       1.999595      -0.308907       2.329376           0.001311
          100              H      26.528677      17.190558       9.303247       0.081946       1.384547 0.10301381E+02  0.10700096E+03                                 2.007216                            1.843406      -1.068033       2.354707                    0.996962       3.674416      10.348937       0.476690       1.237023      -0.719839      -0.043687       0.001432      -0.013771       0.045828       0.006843       0.010579       0.004208       0.011166      -0.059223      -0.022869       0.001059       0.021811              2.102688       2.828436      -0.286967       0.348611       1.855132      -0.100044       1.624496           0.001339
          101              H      12.906331      14.636645      11.442249       0.118653       1.281459 0.97059980E+01  0.98933438E+02                                 1.887562                            1.779964      -1.022193       2.394600                    0.997872       3.416310       9.408787       0.490896       1.224091      -0.724606       0.008582       0.024209       0.024045       0.035184      -0.004851       0.017060       0.007169      -0.009741       0.006452      -0.022081       0.005798       0.016282              1.918587       1.578091       0.072454       0.204597       2.301620       0.392144       1.876050           0.000912
          102              H      12.751469      16.687026      10.237801       0.119272       1.186549 0.87923046E+01  0.87443823E+02                                 1.784521                            1.685191      -1.026875       2.392035                    0.997804       3.382686       9.206379       0.508456       1.211230      -0.726425       0.033325      -0.002573       0.007633       0.034285       0.004074       0.006403       0.003006       0.004692      -0.055051      -0.019839       0.004487       0.015352              1.821784       2.345226      -0.142345       0.147992       1.717683      -0.047106       1.402444           0.000621
          103              H      27.410477      15.067670       9.347558       0.121346       1.182250 0.86934212E+01  0.86566667E+02                                 1.810139                            1.699067      -1.017299       2.399171                    0.997988       3.404365       9.394727       0.493952       1.245265      -0.718490      -0.020262      -0.027449      -0.006823       0.034793       0.002428       0.008603       0.001914       0.006839      -0.061110      -0.022482       0.006009       0.016473              1.855407       1.875799       0.334536       0.108625       2.286602       0.149866       1.403820           0.001120
          104              H      10.674505      13.406016       8.370707       0.119345       1.275479 0.96147916E+01  0.97957347E+02                                 1.894415                            1.780687      -1.001820       2.405494                    0.997973       3.435928       9.519054       0.486119       1.236706      -0.721389      -0.022754       0.006716      -0.025369       0.034734      -0.005191       0.015730       0.006915      -0.010647       0.004698      -0.021189       0.006637       0.014552              1.931062       2.056587      -0.236675       0.508637       1.776654      -0.070797       1.959946           0.000926
          105              H      16.225837       1.293062      11.605393       0.081604       1.349412 0.10073071E+02  0.10387115E+03                                 1.960282                            1.813712      -1.032921       2.372306                    0.997172       3.624677      10.116405       0.485028       1.224633      -0.722860      -0.013167      -0.027850       0.030883       0.043621      -0.001169      -0.018656      -0.007653      -0.007808       0.004641      -0.021879       0.002815       0.019064              2.029804       1.694030       0.076241      -0.168268       2.348926      -0.572195       2.046457           0.001354
          106              H      16.338793       8.674834       9.992078       0.081927       1.406654 0.10548001E+02  0.11030378E+03                                 2.030311                            1.865625      -1.146367       2.318633                    0.995934       3.746442      10.616077       0.473343       1.237399      -0.719189       0.028364       0.031719      -0.009573       0.043615       0.004768      -0.008689      -0.000949       0.010207      -0.059798      -0.021972       0.003170       0.018802              2.126042       2.025066       0.472839      -0.096511       2.696816      -0.275943       1.656242           0.001810
          107              H      18.373858       2.475355       8.598303       0.079912       1.528771 0.11764816E+02  0.12578932E+03                                 2.124771                            1.958707      -1.037239       2.368907                    0.997179       3.672728      10.349434       0.468449       1.222883      -0.725003       0.028218      -0.004676      -0.034409       0.044745      -0.001843      -0.017566      -0.010023      -0.005195       0.008639      -0.021322       0.001474       0.019848              2.204449       2.273769      -0.320830      -0.623142       2.004166       0.310163       2.335411           0.001313
          108              H      12.864430       7.119928      10.838011       0.081541       1.386758 0.10319831E+02  0.10722626E+03                                 2.008089                            1.844063      -1.062606       2.356287                    0.996957       3.676857      10.352923       0.477054       1.235692      -0.720129      -0.043594       0.001329       0.013643       0.045698       0.006774      -0.010647      -0.004209       0.011711      -0.059161      -0.022871       0.000919       0.021952              2.103667       2.830223      -0.287187      -0.348983       1.855747       0.100098       1.625031           0.001342
          109              H      17.461085       4.566018       8.699009       0.118504       1.282490 0.97149924E+01  0.99042168E+02                                 1.888058                            1.780387      -1.023477       2.394127                    0.997882       3.417262       9.410393       0.491033       1.223538      -0.724731       0.008244       0.024078      -0.023921       0.034927      -0.004819      -0.017182      -0.007224      -0.009754       0.006280      -0.022202       0.005808       0.016393              1.919087       1.578401       0.072537      -0.204680       2.302322      -0.392424       1.876536           0.000913
          110              H      17.306222       6.616397       9.903457       0.118692       1.185752 0.87829774E+01  0.87308370E+02                                 1.781850                            1.682826      -1.015817       2.396253                    0.997902       3.382001       9.195550       0.509594       1.209116      -0.726905       0.033628      -0.002757      -0.007811       0.034633       0.004254      -0.006260      -0.002833       0.004627      -0.054652      -0.019630       0.004288       0.015343              1.818994       2.341215      -0.142106      -0.147649       1.715126       0.047039       1.400641           0.000620
          111              H      13.746230       4.997040      10.793700       0.120539       1.184904 0.87157769E+01  0.86826266E+02                                 1.810886                            1.699690      -1.010577       2.401202                    0.998022       3.408684       9.402014       0.494649       1.242981      -0.718975      -0.020648      -0.027529       0.006559       0.035032       0.002459      -0.008720      -0.002081       0.006524      -0.061698      -0.022737       0.006215       0.016521              1.856191       1.876588       0.334910      -0.108752       2.287689      -0.150006       1.404296           0.001126
          112              H      15.229257       3.335385      11.770551       0.120006       1.270003 0.95655279E+01  0.97332168E+02                                 1.889128                            1.776257      -0.998120       2.407617                    0.998055       3.429512       9.495843       0.486659       1.236897      -0.721348      -0.022595       0.006533       0.025206       0.034476      -0.005204      -0.015661      -0.006867      -0.010898       0.004866      -0.021170       0.006703       0.014466              1.925494       2.050226      -0.235527      -0.505845       1.772190       0.070290       1.954067           0.000920
          113              H      25.335332       8.777549      18.606494       0.080133       1.351492 0.10088534E+02  0.10401962E+03                                 1.957663                            1.811501      -1.015652       2.378417                    0.997403       3.628536      10.110481       0.487011       1.219777      -0.723932      -0.013241       0.028233      -0.031390       0.044247       0.001159       0.018757      -0.007741      -0.007846       0.004276      -0.022023       0.002872       0.019150              2.026976       1.691900      -0.076058       0.167853       2.345439      -0.570938       2.043588           0.001358
          114              H      16.338799       1.395789       0.078551       0.080653       1.401462 0.10496984E+02  0.10958628E+03                                 2.021240                            1.858021      -1.135373       2.323125                    0.996062       3.739676      10.571934       0.475715       1.233297      -0.720122       0.028686      -0.031934       0.009487       0.043962      -0.004899       0.008695      -0.001176       0.009939      -0.059731      -0.021960       0.003150       0.018810              2.116124       2.015772      -0.469463       0.095760       2.682841      -0.273918       1.649760           0.001807
          115              H      18.373858       7.595268       1.472326       0.080599       1.518297 0.11670116E+02  0.12451925E+03                                 2.114537                            1.950435      -1.030140       2.372523                    0.997279       3.662536      10.308521       0.469597       1.222416      -0.725105       0.028187       0.004564       0.034028       0.044421       0.001831       0.017566      -0.009871      -0.005256       0.008937      -0.021251       0.001447       0.019803              2.193311       2.261901       0.318004       0.617479       1.995044       0.307398       2.322989           0.001307
          116              H      21.973928       2.950683      19.373876       0.081161       1.386081 0.10313708E+02  0.10713173E+03                                 2.006088                            1.842482      -1.062431       2.356210                    0.996970       3.676728      10.346331       0.477727       1.234306      -0.720432      -0.043956      -0.001432      -0.013728       0.046072      -0.006772       0.010671      -0.004247       0.011475      -0.059237      -0.022918       0.001011       0.021907              2.101419       2.826537       0.286679       0.348296       1.854037       0.099941       1.623682           0.001342
          117              H      17.461087       5.504605       1.371620       0.117562       1.285084 0.97357609E+01  0.99290074E+02                                 1.889089                            1.781064      -1.025606       2.392733                    0.997839       3.420883       9.416867       0.491529       1.221858      -0.725103       0.008605      -0.024147       0.024242       0.035282       0.004792       0.017200      -0.007262      -0.010033       0.006198      -0.022283       0.005899       0.016384              1.920249       1.578985      -0.072873       0.204994       2.304010      -0.393327       1.877754           0.000916
          118              H      17.306227       3.454226       0.167172       0.119949       1.183809 0.87691989E+01  0.87177679E+02                                 1.783978                            1.684735      -1.034896       2.389350                    0.997694       3.378316       9.199809       0.507605       1.213765      -0.725871       0.033139       0.002638       0.007596       0.034101      -0.004122       0.006400      -0.003026       0.004435      -0.054406      -0.019642       0.004404       0.015238              1.821233       2.344244       0.142214       0.147875       1.717307       0.047073       1.402147           0.000617
          119              H      22.855727       5.073571      19.418187       0.120819       1.187226 0.87368761E+01  0.87096063E+02                                 1.813860                            1.702196      -1.016228       2.398713                    0.998006       3.411349       9.415051       0.494048       1.243639      -0.718822      -0.020433       0.027484      -0.006655       0.034888      -0.002475       0.008543      -0.002078       0.006656      -0.061774      -0.022678       0.006162       0.016516              1.859343       1.879796      -0.336082       0.109086       2.292095      -0.150462       1.406138           0.001128
          120              H      24.338753       6.735226      18.441336       0.120378       1.270396 0.95700032E+01  0.97396150E+02                                 1.890108                            1.777115      -1.000006       2.406795                    0.998007       3.429903       9.500073       0.486325       1.237514      -0.721206      -0.022354      -0.006702      -0.025204       0.034349       0.005213       0.015719      -0.006992      -0.010703       0.005222      -0.021223       0.006579       0.014643              1.926494       2.051348       0.235689       0.506323       1.772966       0.070341       1.955169           0.000923
          121              H      20.212154       1.534757      11.363698       0.080133       1.351479 0.10088411E+02  0.10401802E+03                                 1.957649                            1.811489      -1.015637       2.378424                    0.997404       3.628516      10.110400       0.487013       1.219775      -0.723933       0.013241       0.031389      -0.028234       0.044247       0.018757       0.001160      -0.007741      -0.006061       0.009633      -0.022023       0.002873       0.019150              2.026961       1.691888       0.167850      -0.076057       2.043572      -0.570932       2.345422           0.001358
          122              H      29.208687      20.062696      18.745469       0.080652       1.401460 0.10496959E+02  0.10958594E+03                                 2.021237                            1.858018      -1.135371       2.323126                    0.996062       3.739672      10.571915       0.475715       1.233297      -0.720122      -0.028686      -0.009487       0.031934       0.043962       0.008695      -0.004898      -0.001176       0.034835       0.014957      -0.021960       0.003150       0.018810              2.116121       2.015769       0.095760      -0.469461       1.649758      -0.273918       2.682835           0.001809
          123              H      27.173628      18.668925      12.545990       0.080600       1.518284 0.11669992E+02  0.12451761E+03                                 2.114527                            1.950426      -1.030122       2.372532                    0.997280       3.662520      10.308467       0.469598       1.222418      -0.725105      -0.028187      -0.034027      -0.004565       0.044421       0.017566       0.001832      -0.009871      -0.007096       0.003418      -0.021251       0.001449       0.019803              2.193300       2.261890       0.617474       0.318002       2.322976       0.307395       1.995035           0.001308
          124              H      23.573558       0.767372      17.190564       0.081161       1.386083 0.10313731E+02  0.10713206E+03                                 2.006094                            1.842486      -1.062429       2.356211                    0.996970       3.676732      10.346359       0.477726       1.234309      -0.720431       0.043956       0.013728       0.001432       0.046072       0.010671      -0.006772      -0.004247       0.035356       0.012405      -0.022918       0.001011       0.021907              2.101425       2.826546       0.348298       0.286680       1.623686       0.099942       1.854042           0.001343
          125              H      28.086399      18.769630      14.636652       0.117561       1.285085 0.97357686E+01  0.99290176E+02                                 1.889090                            1.781065      -1.025606       2.392732                    0.997839       3.420887       9.416880       0.491529       1.221858      -0.725103      -0.008605      -0.024242       0.024148       0.035282       0.017200       0.004792      -0.007263      -0.008116       0.011949      -0.022284       0.005899       0.016385              1.920250       1.578985       0.204993      -0.072872       1.877754      -0.393326       2.304011           0.000917
          126              H      28.241259      19.974076      16.687032       0.119948       1.183815 0.87692526E+01  0.87178373E+02                                 1.783986                            1.684742      -1.034899       2.389349                    0.997694       3.378326       9.199854       0.507603       1.213767      -0.725870      -0.033139      -0.007596      -0.002638       0.034101       0.006400      -0.004122      -0.003026       0.029420       0.020551      -0.019641       0.004404       0.015238              1.821242       2.344257       0.147876       0.142215       1.402153       0.047073       1.717315           0.000617
          127              H      22.691759       0.723062      15.067675       0.120819       1.187223 0.87368508E+01  0.87095741E+02                                 1.813856                            1.702194      -1.016229       2.398713                    0.998006       3.411346       9.415037       0.494049       1.243639      -0.718822       0.020434       0.006655      -0.027484       0.034888       0.008544      -0.002475      -0.002078       0.034216       0.020903      -0.022678       0.006162       0.016516              1.859339       1.879792       0.109086      -0.336080       1.406136      -0.150461       2.292089           0.001127
          128              H      21.208733       1.699914      13.406021       0.120378       1.270402 0.95700613E+01  0.97396927E+02                                 1.890117                            1.777123      -1.000008       2.406794                    0.998007       3.429912       9.500119       0.486322       1.237517      -0.721205       0.022354       0.025204       0.006702       0.034349       0.015719       0.005213      -0.006992      -0.007962       0.013443      -0.021222       0.006579       0.014643              1.926504       2.051359       0.506326       0.235692       1.955179       0.070342       1.772975           0.000923
          129              H      29.321649       8.535854      18.848189       0.081603       1.349426 0.10073205E+02  0.10387290E+03                                 1.960298                            1.813726      -1.032936       2.372299                    0.997172       3.624700      10.116499       0.485026       1.224635      -0.722859       0.013167      -0.030884       0.027849       0.043621      -0.018655      -0.001169      -0.007654      -0.006225       0.009388      -0.021878       0.002814       0.019064              2.029822       1.694043      -0.168270       0.076242       2.046474      -0.572202       2.348947           0.001353
          130              H      10.989693      10.149173      11.466418       0.081926       1.406656 0.10548016E+02  0.11030400E+03                                 2.030315                            1.865628      -1.146365       2.318633                    0.995934       3.746445      10.616094       0.473342       1.237401      -0.719189      -0.028364       0.009573      -0.031719       0.043615      -0.008688       0.004768      -0.000950       0.035003       0.014588      -0.021972       0.003170       0.018802              2.126045       2.025070      -0.096511       0.472840       1.656245      -0.275944       2.696821           0.001808
          131              H      27.173628      11.542944      17.665897       0.079912       1.528778 0.11764876E+02  0.12579013E+03                                 2.124777                            1.958713      -1.037252       2.368901                    0.997179       3.672737      10.349472       0.468448       1.222884      -0.725003      -0.028219       0.034410       0.004676       0.044746      -0.017566      -0.001842      -0.010022      -0.006917       0.003471      -0.021322       0.001473       0.019849              2.204456       2.273778      -0.623145      -0.320831       2.335418       0.310164       2.004171           0.001312
          132              H      14.464056       9.303239      13.021323       0.081540       1.386757 0.10319826E+02  0.10722621E+03                                 2.008090                            1.844063      -1.062603       2.356288                    0.996957       3.676859      10.352933       0.477053       1.235693      -0.720129       0.043594      -0.013643      -0.001329       0.045698      -0.010646       0.006774      -0.004209       0.035436       0.012013      -0.022871       0.000919       0.021952              2.103667       2.830224      -0.348983      -0.287187       1.625031       0.100098       1.855747           0.001341
          133              H      28.086401      11.442239      15.575235       0.118504       1.282475 0.97148472E+01  0.99040235E+02                                 1.888036                            1.780368      -1.023474       2.394128                    0.997882       3.417244       9.410296       0.491039       1.223530      -0.724733      -0.008244       0.023922      -0.024078       0.034928      -0.017182      -0.004819      -0.007224      -0.008018       0.011490      -0.022202       0.005808       0.016394              1.919064       1.578385      -0.204676       0.072536       1.876514      -0.392417       2.302293           0.000914
          134              H      28.241264      10.237793      13.524855       0.118692       1.185756 0.87830175E+01  0.87308884E+02                                 1.781856                            1.682831      -1.015822       2.396250                    0.997902       3.382007       9.195578       0.509592       1.209118      -0.726905      -0.033628       0.007811       0.002757       0.034633      -0.006260       0.004254      -0.002833       0.029640       0.020386      -0.019630       0.004288       0.015343              1.819000       2.341224      -0.147650      -0.142106       1.400645       0.047039       1.715131           0.000621
          135              H      13.582256       9.347549      15.144212       0.120539       1.184913 0.87158642E+01  0.86827419E+02                                 1.810901                            1.699703      -1.010582       2.401200                    0.998022       3.408701       9.402100       0.494644       1.242987      -0.718973       0.020648      -0.006559       0.027529       0.035032      -0.008720       0.002459      -0.002081       0.034111       0.021063      -0.022737       0.006215       0.016521              1.856207       1.876605      -0.108753       0.334914       1.404306      -0.150009       2.287710           0.001127
          136              H      12.099229       8.370697      16.805866       0.120006       1.270000 0.95655064E+01  0.97331899E+02                                 1.889126                            1.776255      -0.998121       2.407616                    0.998055       3.429508       9.495831       0.486659       1.236898      -0.721348       0.022595      -0.025206      -0.006533       0.034476      -0.015662      -0.005204      -0.006867      -0.007882       0.013915      -0.021170       0.006703       0.014467              1.925493       2.050224      -0.505844      -0.235528       1.954065       0.070291       1.772189           0.000921
          137              C      19.960727      18.179494       9.128018       0.045159      28.969517 0.34996398E+03  0.78505425E+04                                 8.350689                            6.313238       0.144108       2.038531                    0.999862      27.517396      79.143725       0.639319       0.427083      -1.049783      -0.047976      -0.013995       0.038460       0.063061       0.024915      -0.008555      -0.024091       0.002551       0.073710      -0.039697      -0.003536       0.043233              9.958665       8.268094      -3.947756      -2.237294      13.927507      -0.368484       7.680394           0.023159
          138              C      20.798802      14.582869       9.804160       0.080879      40.008193 0.41224436E+03  0.95377249E+04                                10.375942                            6.839623      -0.105075       1.977233                    0.999376      26.612816      75.220351       0.622121       0.425540      -1.061357       0.011164      -0.024717       0.003796       0.027385      -0.008176      -0.023387      -0.009931      -0.020690      -0.018054      -0.033561       0.015408       0.018153             14.506188      12.807699      -6.523987      -1.298705      25.144595       0.209273       5.566269           0.079260
          139              C      20.193931      15.933743       9.871231       0.083225      39.208813 0.40689999E+03  0.93882243E+04                                10.252822                            6.802202      -0.092641       1.982194                    0.999439      26.544889      75.050738       0.622541       0.426425      -1.060263      -0.010408       0.024876       0.000354       0.026968      -0.000947      -0.012288      -0.004458       0.002415      -0.073478      -0.028645       0.011536       0.017108             14.248453      10.297719      -7.334007      -2.319078      24.546505      -0.247483       7.901135           0.074599
          140              C      20.627544      12.217681      10.002149       0.039995      29.872833 0.35851248E+03  0.80945913E+04                                 8.528997                            6.389814       0.125851       2.028472                    0.999831      27.830459      80.421231       0.635202       0.427074      -1.049320       0.060367       0.015609      -0.004934       0.062547       0.037272      -0.008988      -0.014524       0.021862       0.009506      -0.041368      -0.002217       0.043585             10.302715      10.789727      -2.772581      -0.950631      15.068164      -0.839735       5.050253           0.026915
          141              C      18.699972      17.482605      10.888364       0.047061      28.542806 0.34323544E+03  0.76721540E+04                                 8.273712                            6.245970       0.124884       2.033318                    0.999842      27.539778      79.398519       0.642898       0.426225      -1.048966       0.034335       0.028992      -0.034721       0.056789       0.008999      -0.022540       0.004332       0.047891       0.094482      -0.042384      -0.002846       0.045229              9.878739       7.402145      -3.462084      -2.024675      14.747576      -0.210429       7.486496           0.021686
          142              C      22.671716      13.132095       9.502646       0.045698      30.013918 0.35628615E+03  0.80350018E+04                                 8.571081                            6.383350       0.096783       2.020873                    0.999813      27.781384      80.337180       0.633271       0.428874      -1.047800      -0.047802      -0.029000       0.006209       0.056255       0.013098      -0.019706       0.003998       0.078015      -0.001753      -0.042212      -0.006485       0.048698             10.362549      10.404388      -2.515619      -1.574665      15.600374      -0.191012       5.082886           0.022212
          143              C      19.242898      16.227805      10.833983      -0.212992      36.442375 0.45518081E+03  0.10870229E+05                                 9.653334                            7.151106       0.075903       1.980949                    0.999725      30.876048      90.692643       0.608776       0.421302      -1.056674       0.016299       0.002818      -0.012838       0.020938       0.011133      -0.022284      -0.034643      -0.048195       0.038883      -0.040236      -0.016119       0.056355             11.797979       9.373968      -5.314716      -2.757415      18.049614       0.668426       7.970354           0.030376
          144              C      20.039070      13.448312      10.048474      -0.210047      36.966324 0.45636139E+03  0.10895070E+05                                 9.728502                            7.155586       0.074875       1.980697                    0.999702      30.782996      90.123780       0.609779       0.420739      -1.058038       0.015174       0.014842      -0.001384       0.021271      -0.002368      -0.018115       0.003243       0.071912      -0.077607      -0.030916      -0.022253       0.053169             11.986072      10.762901      -2.938114      -0.740685      19.973965      -0.606906       5.221349           0.023856
          145              C      22.148830      14.411064       9.520773      -0.218903      37.587547 0.46916365E+03  0.11281834E+05                                 9.846411                            7.264561       0.080606       1.979493                    0.999689      31.096737      91.461035       0.603844       0.421819      -1.057043      -0.020177      -0.004233       0.000543       0.020624       0.032014      -0.016208      -0.015277      -0.020522      -0.119725      -0.045286      -0.013171       0.058457             12.080696      12.824106      -4.516937      -1.411110      18.100649       0.075049       5.317334           0.034650
          146              C      20.558311      16.950877       9.019255      -0.211808      36.221950 0.45051676E+03  0.10732819E+05                                 9.601338                            7.110305       0.078188       1.982195                    0.999717      30.806585      90.424219       0.610951       0.420820      -1.056815      -0.014656      -0.011928       0.011302       0.022019      -0.020695      -0.037479       0.002861       0.032450       0.051977      -0.040211      -0.013313       0.053524             11.698782       8.856029      -4.411713      -2.087439      18.378267      -1.358358       7.862049           0.027726
          147              C      10.851232      12.032387       0.942611       0.046079      28.948982 0.34963125E+03  0.78414834E+04                                 8.350351                            6.313665       0.144328       2.038878                    0.999830      27.499045      79.091791       0.638754       0.427547      -1.049462      -0.047180       0.013166      -0.037079       0.061434      -0.025730       0.008632      -0.024824       0.002052       0.073200      -0.040542      -0.003552       0.044094              9.957876       8.268342       3.948208       2.237295      13.925570      -0.367198       7.679714           0.023148
          148              C      11.689305      15.629012       0.266469       0.081897      39.998745 0.41217080E+03  0.95355017E+04                                10.373053                            6.838466      -0.102387       1.978025                    0.999372      26.612227      75.214163       0.622255       0.425472      -1.061411       0.010206       0.025034      -0.003909       0.027316       0.007352       0.023127      -0.010485      -0.020875      -0.019668      -0.033365       0.014427       0.018938             14.499963      12.804437       6.518679       1.298390      25.130921       0.208515       5.564530           0.079273
          149              C      11.084435      14.278138       0.199398       0.080598      39.280440 0.40776999E+03  0.94131732E+04                                10.262961                            6.808524      -0.098519       1.979971                    0.999450      26.575713      75.153462       0.622391       0.426307      -1.060354      -0.010077      -0.024108       0.000036       0.026129       0.001247       0.011516      -0.004914       0.002121      -0.073167      -0.028284       0.011782       0.016502             14.262913      10.307319       7.342709       2.321002      24.573740      -0.247307       7.907681           0.074639
          150              C      11.518046      17.994200       0.068480       0.041814      29.847175 0.35812752E+03  0.80842470E+04                                 8.530137                            6.391607       0.111445       2.024641                    0.999835      27.804822      80.355778       0.634294       0.427773      -1.048823       0.059264      -0.015090       0.004520       0.061322      -0.038046       0.009410      -0.014585       0.019501       0.006623      -0.041206      -0.003356       0.044562             10.304007      10.792984       2.779529       0.950130      15.067529      -0.838557       5.051508           0.026884
          151              C      18.699970      12.729264      19.323523       0.044381      28.670740 0.34514997E+03  0.77267126E+04                                 8.304745                            6.269072       0.120200       2.030859                    0.999844      27.608933      79.693201       0.640751       0.427002      -1.048349       0.034782      -0.028816       0.034484       0.056827      -0.008873       0.023038       0.004390       0.048115       0.094774      -0.042516      -0.003244       0.045759              9.918198       7.425284       3.478124       2.025740      14.820436      -0.215157       7.508874           0.021707
          152              C      13.562217      17.079786       0.567983       0.044828      30.037448 0.35664933E+03  0.80452503E+04                                 8.576311                            6.387611       0.094202       2.019985                    0.999805      27.793585      80.383040       0.632909       0.429009      -1.047717      -0.047435       0.029439      -0.006453       0.056200      -0.013060       0.019925       0.004474       0.079826      -0.000772      -0.043336      -0.006121       0.049456             10.368848      10.407843       2.517363       1.574910      15.612885      -0.191174       5.085817           0.022225
          153              C      19.242896      13.984064      19.377904      -0.209602      36.333614 0.45347243E+03  0.10819534E+05                                 9.635443                            7.138396       0.080857       1.983040                    0.999729      30.819571      90.492973       0.609210       0.421387      -1.056594       0.016577      -0.002423       0.013310       0.021396      -0.010066       0.022618      -0.034690      -0.047819       0.038799      -0.040541      -0.015517       0.056058             11.774273       9.353556       5.298768       2.750783      18.012539       0.661899       7.956725           0.030334
          154              C      10.929572      16.763569       0.022155      -0.213198      37.043444 0.45759106E+03  0.10931939E+05                                 9.739840                            7.163583       0.078127       1.981176                    0.999724      30.827776      90.290223       0.609638       0.420547      -1.058143       0.015397      -0.014843       0.001412       0.021433       0.001880       0.017703       0.003428       0.071210      -0.075469      -0.030380      -0.021942       0.052322             12.000035      10.777969       2.942733       0.741755      19.994901      -0.607657       5.227234           0.023870
          155              C      13.039333      15.800817       0.549856      -0.218246      37.533713 0.46836216E+03  0.11257367E+05                                 9.834981                            7.256561       0.083671       1.980744                    0.999687      31.073774      91.362331       0.604422       0.421610      -1.057209      -0.019770       0.005694      -0.000113       0.020574      -0.031763       0.015841      -0.014621      -0.020620      -0.120342      -0.045203      -0.012815       0.058017             12.065070      12.808611       4.505744       1.409637      18.075273       0.074042       5.311326           0.034683
          156              C      11.448815      13.261004       1.051374      -0.211260      36.203869 0.45030698E+03  0.10726615E+05                                 9.597356                            7.108225       0.078377       1.982219                    0.999712      30.800680      90.402969       0.611093       0.420770      -1.056842      -0.014856       0.012188      -0.012802       0.023090       0.020457       0.037270       0.002160       0.031559       0.051389      -0.040139      -0.012686       0.052825             11.692387       8.852422       4.408259       2.087256      18.365310      -1.357024       7.859430           0.027742
          157              C      16.477254      19.198642       8.108870       0.046081      28.948936 0.34963060E+03  0.78414642E+04                                 8.350339                            6.313659       0.144327       2.038878                    0.999830      27.499014      79.091650       0.638755       0.427547      -1.049462       0.047179       0.037079      -0.013166       0.061433       0.008630      -0.025730      -0.024823      -0.035574      -0.039683      -0.040543      -0.003550       0.044094              9.957854       8.268323       2.237287       3.948191       7.679703      -0.367207      13.925535           0.023164
          158              C      15.639181      19.874786       4.512246       0.081899      39.998619 0.41216993E+03  0.95354744E+04                                10.373023                            6.838455      -0.102389       1.978025                    0.999372      26.612189      75.213967       0.622256       0.425472      -1.061411      -0.010206       0.003910      -0.025033       0.027314       0.023126       0.007352      -0.010484      -0.000605       0.041145      -0.033364       0.014426       0.018937             14.499900      12.804390       1.298382       6.518632       5.564514       0.208498      25.130797           0.079259
          159              C      16.244051      19.941856       5.863120       0.080602      39.280295 0.40776886E+03  0.94131376E+04                                10.262925                            6.808509      -0.098522       1.979970                    0.999450      26.575662      75.153203       0.622393       0.426306      -1.060355       0.010077      -0.000036       0.024107       0.026128       0.011514       0.001247      -0.004914       0.037643       0.033403      -0.028283       0.011782       0.016501             14.262844      10.307270       2.320985       7.342662       7.907652      -0.247321      24.573612           0.074633
          160              C      15.810440      20.072776       2.147058       0.041815      29.847156 0.35812730E+03  0.80842401E+04                                 8.530133                            6.391605       0.111444       2.024641                    0.999835      27.804803      80.355698       0.634294       0.427773      -1.048824      -0.059264      -0.004520       0.015090       0.061322       0.009411      -0.038045      -0.014586       0.006441      -0.032563      -0.041205      -0.003358       0.044563             10.303998      10.792983       0.950130       2.779525       5.051507      -0.838560      15.067502           0.026884
          161              C       8.628516       0.817731       7.411983       0.044382      28.670729 0.34515016E+03  0.77267173E+04                                 8.304746                            6.269079       0.120196       2.030857                    0.999844      27.608928      79.693167       0.640750       0.427003      -1.048349      -0.034782      -0.034484       0.028814       0.056826       0.023037      -0.008873       0.004390      -0.023329      -0.119561      -0.042517      -0.003242       0.045759              9.918189       7.425277       2.025733       3.478108       7.508873      -0.215169      14.820417           0.021696
          162              C      13.766269      19.573273       3.061471       0.044830      30.037341 0.35664815E+03  0.80452149E+04                                 8.576286                            6.387598       0.094211       2.019989                    0.999805      27.793514      80.382724       0.632910       0.429009      -1.047717       0.047435       0.006453      -0.029439       0.056199       0.019924      -0.013060       0.004474       0.040297      -0.119356      -0.043336      -0.006119       0.049455             10.368808      10.407809       1.574906       2.517336       5.085806      -0.191182      15.612810           0.022210
          163              C       8.085590       0.763350       6.157183      -0.209600      36.333519 0.45347149E+03  0.10819504E+05                                 9.635422                            7.138388       0.080859       1.983041                    0.999729      30.819523      90.492749       0.609210       0.421387      -1.056594      -0.016577      -0.013309       0.002423       0.021396       0.022618      -0.010066      -0.034690      -0.043309       0.052326      -0.040540      -0.015517       0.056057             11.774237       9.353529       2.750771       5.298743       7.956707       0.661890      18.012474           0.030345
          164              C       7.289421      -0.022157       3.377689      -0.213197      37.043402 0.45759064E+03  0.10931925E+05                                 9.739831                            7.163579       0.078126       1.981176                    0.999724      30.827757      90.290129       0.609638       0.420547      -1.058143      -0.015398      -0.001412       0.014843       0.021433       0.017702       0.001880       0.003428       0.073336      -0.069084      -0.030378      -0.021943       0.052321             12.000015      10.777958       0.741755       2.942723       5.227231      -0.607665      19.994855           0.023875
          165              C      14.289153      19.591399       4.340441      -0.218245      37.533592 0.46836101E+03  0.11257329E+05                                 9.834952                            7.256547       0.083677       1.980747                    0.999687      31.073721      91.362054       0.604423       0.421610      -1.057210       0.019770       0.000112      -0.005694       0.020574       0.015841      -0.031762      -0.014620       0.049860       0.091101      -0.045202      -0.012814       0.058016             12.065021      12.808566       1.409630       4.505706       5.311313       0.074032      18.075185           0.034696
          166              C      15.879671      19.089880       6.880254      -0.211257      36.203735 0.45030514E+03  0.10726557E+05                                 9.597325                            7.108208       0.078383       1.982222                    0.999712      30.800608      90.402611       0.611094       0.420770      -1.056843       0.014857       0.012801      -0.012187       0.023089       0.037268       0.020457       0.002161      -0.009917      -0.073037      -0.040138      -0.012685       0.052823             11.692340       8.852386       2.087240       4.408235       7.859402      -1.357030      18.365232           0.027737
          167              C       7.367759      11.013239       1.961759       0.045154      28.969631 0.34996518E+03  0.78505780E+04                                 8.350713                            6.313249       0.144106       2.038530                    0.999862      27.517474      79.144053       0.639318       0.427083      -1.049783       0.047978      -0.038462       0.013994       0.063063      -0.008557       0.024915      -0.024093      -0.035580      -0.040673      -0.039696      -0.003539       0.043235              9.958708       8.268126      -2.237295      -3.947795       7.680409      -0.368480      13.927589           0.023163
          168              C      24.748684      10.337095       5.558383       0.080869      40.008393 0.41224619E+03  0.95377770E+04                                10.375970                            6.839633      -0.105063       1.977235                    0.999376      26.612896      75.220598       0.622122       0.425540      -1.061358      -0.011166      -0.003797       0.024719       0.027389      -0.023389      -0.008176      -0.009932      -0.001314       0.040069      -0.033564       0.015409       0.018155             14.506253      12.807738      -1.298702      -6.524039       5.566284       0.209263      25.144735           0.079270
          169              C       7.134555      10.270025       4.207509       0.083217      39.208998 0.40690150E+03  0.93882688E+04                                10.252854                            6.802214      -0.092631       1.982197                    0.999439      26.544958      75.050997       0.622540       0.426425      -1.060263       0.010408      -0.000354      -0.024877       0.026969      -0.012291      -0.000947      -0.004460       0.037949       0.033117      -0.028648       0.011537       0.017111             14.248524      10.297761      -2.319078      -7.334062       7.901157      -0.247494      24.546655           0.074606
          170              C      24.919942      10.139105       7.923571       0.039991      29.872909 0.35851338E+03  0.80946170E+04                                 8.529009                            6.389819       0.125852       2.028471                    0.999831      27.830516      80.421434       0.635202       0.427074      -1.049320      -0.060368       0.004935      -0.015609       0.062548      -0.008989       0.037272      -0.014524       0.006181      -0.037542      -0.041367      -0.002219       0.043587             10.302737      10.789746      -0.950628      -2.772598       5.050260      -0.839739      15.068206           0.026912
          171              C       8.628514       9.252892       2.658646       0.047057      28.542844 0.34323594E+03  0.76721685E+04                                 8.273719                            6.245973       0.124889       2.033319                    0.999842      27.539823      79.398679       0.642898       0.426225      -1.048966      -0.034334       0.034722      -0.028993       0.056790      -0.022542       0.008997       0.004332      -0.023296      -0.119075      -0.042383      -0.002849       0.045231              9.878755       7.402150      -2.024668      -3.462095       7.486498      -0.210437      14.747617           0.021691
          172              C      22.875770      10.638608       7.009158       0.045695      30.013977 0.35628691E+03  0.80350239E+04                                 8.571091                            6.383355       0.096780       2.020872                    0.999813      27.781437      80.337380       0.633271       0.428874      -1.047800       0.047803      -0.006209       0.029001       0.056256      -0.019706       0.013098       0.003997       0.039888      -0.116146      -0.042212      -0.006487       0.048699             10.362569      10.404400      -1.574664      -2.515631       5.082892      -0.191020      15.600415           0.022208
          173              C       8.085588       9.307273       3.913446      -0.212997      36.442568 0.45518329E+03  0.10870306E+05                                 9.653373                            7.151128       0.075896       1.980945                    0.999725      30.876160      90.693131       0.608775       0.421302      -1.056674      -0.016299       0.012840      -0.002817       0.020940      -0.022285       0.011133      -0.034644      -0.043539       0.052855      -0.040238      -0.016119       0.056357             11.798040       9.374005      -2.757421      -5.314751       7.970382       0.668417      18.049734           0.030386
          174              C      25.508416      10.092780       6.692940      -0.210051      36.966477 0.45636326E+03  0.10895127E+05                                 9.728530                            7.155601       0.074872       1.980695                    0.999702      30.783067      90.124057       0.609778       0.420739      -1.058038      -0.015175       0.001384      -0.014843       0.021272      -0.018116      -0.002369       0.003243       0.074762      -0.069065      -0.030918      -0.022254       0.053171             11.986122      10.762934      -0.740685      -2.938144       5.221365      -0.606914      19.974067           0.023858
          175              C      23.398656      10.620482       5.730188      -0.218906      37.587685 0.46916551E+03  0.11281891E+05                                 9.846439                            7.264576       0.080601       1.979491                    0.999689      31.096802      91.461313       0.603844       0.421819      -1.057043       0.020179      -0.000543       0.004232       0.020626      -0.016208       0.032014      -0.015278       0.049605       0.090652      -0.045289      -0.013170       0.058459             12.080743      12.824141      -1.411108      -4.516964       5.317347       0.075041      18.100743           0.034657
          176              C       6.770175      11.122001       3.190375      -0.211813      36.222159 0.45051903E+03  0.10732891E+05                                 9.601382                            7.110326       0.078180       1.982191                    0.999717      30.806689      90.424697       0.610950       0.420821      -1.056814       0.014657      -0.011303       0.011930       0.022021      -0.037480      -0.020697       0.002861      -0.009762      -0.074665      -0.040213      -0.013314       0.053527             11.698855       8.856082      -2.087448      -4.411766       7.862081      -1.358361      18.378400           0.027727
          177              C      21.032006       9.128011      12.032388       0.044944      29.000586 0.35045757E+03  0.78646166E+04                                 8.359090                            6.320122       0.140643       2.037274                    0.999848      27.530968      79.205484       0.638583       0.427412      -1.049550       0.047691       0.037737       0.014809       0.062593       0.008513       0.024519       0.024288      -0.034388      -0.039590      -0.039074      -0.003802       0.042876              9.968984       8.278852       2.239857      -3.955913       7.686692       0.364577      13.941409           0.023171
          178              C      20.193931       9.804151      15.629012       0.080768      40.002564 0.41222304E+03  0.95369387E+04                                10.373372                            6.838588      -0.105088       1.977129                    0.999385      26.614810      75.220465       0.622297       0.425434      -1.061443      -0.011128       0.003555       0.024777       0.027393       0.023309      -0.007677       0.010669      -0.000505       0.040375      -0.033615       0.014689       0.018926             14.501137      12.806349       1.298945      -6.521830       5.564856      -0.210093      25.132205           0.079323
          179              C      20.798802       9.871222      14.278138       0.082135      39.234403 0.40723374E+03  0.93975212E+04                                10.255323                            6.804031      -0.094194       1.981683                    0.999432      26.556038      75.080036       0.622611       0.426305      -1.060375       0.010492       0.000896      -0.023762       0.025991       0.011462      -0.001094       0.004595       0.037591       0.033740      -0.028203       0.011804       0.016399             14.251535      10.300306       2.319977      -7.335714       7.902997       0.247550      24.551301           0.074551
          180              C      20.365188      10.002138      17.994200       0.042709      29.802881 0.35750004E+03  0.80660890E+04                                 8.518798                            6.383426       0.116794       2.026413                    0.999819      27.782699      80.257146       0.635121       0.427428      -1.049095      -0.060422      -0.004924      -0.015188       0.062496       0.010102       0.038144       0.014110       0.006624      -0.032502      -0.041050      -0.003791       0.044842             10.289178      10.777502       0.949633      -2.769689       5.044709       0.837681      15.045322           0.026903
          181              C      22.292760      10.888356      12.729275       0.046222      28.574926 0.34370095E+03  0.76854535E+04                                 8.282178                            6.252327       0.120447       2.031836                    0.999842      27.555133      79.467563       0.642219       0.426515      -1.048748      -0.034225      -0.034578      -0.028430       0.056350       0.023051       0.009004      -0.004721      -0.024533      -0.122888      -0.043674      -0.002922       0.046596              9.889600       7.408097       2.024075      -3.466550       7.491978       0.212491      14.768725           0.021694
          182              C      18.321017       9.502635      17.079787       0.044526      30.053864 0.35685940E+03  0.80515831E+04                                 8.579778                            6.389328       0.095352       2.020268                    0.999817      27.805827      80.439758       0.632816       0.428987      -1.047677       0.048131       0.006746       0.028809       0.056499       0.019585       0.013001      -0.004340       0.038691      -0.118541      -0.043002      -0.005514       0.048516             10.373917      10.413392       1.575845      -2.520601       5.087756       0.190526      15.620603           0.022231
          183              C      21.749834      10.833974      13.984075      -0.212725      36.476160 0.45567461E+03  0.10885434E+05                                 9.660172                            7.155733       0.079769       1.981800                    0.999737      30.893858      90.771768       0.608458       0.421390      -1.056574      -0.016555      -0.013105      -0.002953       0.021320       0.022018       0.010413       0.033862      -0.044095       0.051220      -0.039993      -0.015288       0.055281             11.806945       9.380487       2.758634      -5.319724       7.975099      -0.668962      18.065248           0.030377
          184              C      20.953663      10.048464      16.763569      -0.211328      36.982232 0.45667459E+03  0.10904700E+05                                 9.731401                            7.158148       0.074434       1.980476                    0.999746      30.793341      90.170576       0.609640       0.420752      -1.058002      -0.015192      -0.001725      -0.015297       0.021628       0.018238      -0.001468      -0.003669       0.074030      -0.066496      -0.031334      -0.021081       0.052416             11.988706      10.769788       0.741622      -2.939110       5.222685       0.606384      19.973646           0.023862
          185              C      18.843903       9.520763      15.800817      -0.219631      37.626609 0.46974164E+03  0.11299365E+05                                 9.852905                            7.268643       0.083701       1.980188                    0.999710      31.116204      91.537102       0.603715       0.421773      -1.057057       0.020479       0.000767       0.005019       0.021099       0.015899       0.031572       0.014649       0.049367       0.086637      -0.044298      -0.012883       0.057181             12.089513      12.833562       1.412121      -4.522892       5.320498      -0.075903      18.114477           0.034678
          186              C      20.434423       9.019247      13.261004      -0.210389      36.121159 0.44900556E+03  0.10687101E+05                                 9.579702                            7.095114       0.081766       1.983571                    0.999697      30.762615      90.233868       0.612068       0.420434      -1.057130       0.014083       0.011544       0.012327       0.021990       0.037800      -0.020382      -0.002567      -0.011048      -0.074894      -0.040392      -0.013347       0.053739             11.669814       8.839135       2.087122      -4.398791       7.847813       1.352037      18.322495           0.027747
          187              C      11.922507       0.942600      18.179499       0.043975      29.023496 0.35078261E+03  0.78737897E+04                                 8.365070                            6.324737       0.139371       2.036961                    0.999854      27.541263      79.246345       0.638090       0.427640      -1.049403       0.046865      -0.037103      -0.013345       0.061246      -0.008047      -0.025233       0.024403      -0.035011      -0.040294      -0.040083      -0.003061       0.043144              9.976221       8.286340      -2.242131       3.960944       7.691745       0.362529      13.950577           0.023145
          188              C      11.084434       0.266460      14.582875       0.081011      40.017902 0.41247887E+03  0.95443677E+04                                10.375871                            6.841077      -0.103611       1.977386                    0.999396      26.622103      75.247798       0.622131       0.425479      -1.061411      -0.011072      -0.003317      -0.024332       0.026938      -0.023276       0.007868       0.010298      -0.000616       0.041695      -0.033693       0.015032       0.018661             14.502963      12.810559      -1.299648       6.521292       5.565760      -0.209894      25.132570           0.079318
          189              C      11.689305       0.199389      15.933749       0.081697      39.244803 0.40741074E+03  0.94028476E+04                                10.257737                            6.806426      -0.096852       1.980697                    0.999426      26.560276      75.102730       0.622361       0.426420      -1.060279       0.010969      -0.001528       0.023865       0.026310      -0.011655       0.001046       0.004419       0.037305       0.032419      -0.027929       0.011329       0.016600             14.252995      10.302427      -2.321628       7.335640       7.905815       0.247659      24.550742           0.074521
          190              C      11.255694       0.068473      12.217687       0.042606      29.823790 0.35784522E+03  0.80761637E+04                                 8.527106                            6.390663       0.112448       2.025221                    0.999824      27.788101      80.295105       0.634115       0.427984      -1.048710      -0.060374       0.004579       0.014389       0.062234      -0.009344      -0.038371       0.014976       0.007318      -0.033726      -0.041653      -0.003482       0.045135             10.299545      10.790598      -0.949547       2.783462       5.049866       0.836589      15.058171           0.026900
          191              C      22.292756      19.323513      17.482612       0.044112      28.645268 0.34474932E+03  0.77148308E+04                                 8.295909                            6.262224       0.119388       2.030933                    0.999848      27.596158      79.618634       0.641650       0.426565      -1.048709      -0.034019       0.033967       0.028892       0.056087      -0.022712      -0.009762      -0.004391      -0.023844      -0.121293      -0.043422      -0.002464       0.045886              9.906933       7.418220      -2.025252       3.473182       7.502559       0.214729      14.800018           0.021682
          192              C       9.211522       0.567976      13.132100       0.044938      30.046759 0.35678401E+03  0.80495671E+04                                 8.580388                            6.390480       0.092658       2.019456                    0.999812      27.798521      80.420642       0.632479       0.429233      -1.047513       0.047704      -0.006785      -0.029935       0.056726      -0.019520      -0.013392      -0.003903       0.038739      -0.116709      -0.042449      -0.005876       0.048325             10.374502      10.408599      -1.574609       2.520027       5.088080       0.191382      15.626828           0.022217
          193              C      21.749830      19.377895      16.227812      -0.210509      36.397622 0.45442928E+03  0.10848308E+05                                 9.645570                            7.145081       0.081922       1.982888                    0.999726      30.858460      90.638263       0.609019       0.421288      -1.056633      -0.015268       0.011962       0.002451       0.019550      -0.022563      -0.011165       0.035316      -0.043990       0.053192      -0.040694      -0.016510       0.057204             11.787311       9.363908      -2.754338       5.305860       7.965043      -0.663110      18.032983           0.030365
          194              C      11.844167       0.022147      13.448318      -0.211248      36.948138 0.45620959E+03  0.10890442E+05                                 9.722014                            7.151586       0.079208       1.982048                    0.999741      30.782326      90.114992       0.610314       0.420409      -1.058255      -0.016654       0.001410       0.014630       0.022212      -0.018175       0.002063      -0.003562       0.073950      -0.065786      -0.031217      -0.021055       0.052272             11.975460      10.766701      -0.742093       2.937935       5.217905       0.604453      19.941773           0.023845
          195              C       9.734407       0.549848      14.411070      -0.219320      37.560201 0.46875150E+03  0.11268935E+05                                 9.837115                            7.257191       0.084626       1.980762                    0.999697      31.091619      91.420307       0.604700       0.421333      -1.057395       0.020502      -0.000563      -0.005701       0.021287      -0.015989      -0.031840       0.015367       0.049013       0.091975      -0.045169      -0.013205       0.058374             12.068397      12.809282      -1.409727       4.505408       5.312142      -0.073415      18.083767           0.034683
          196              C      11.324924       1.051364      16.950883      -0.209129      36.093219 0.44858930E+03  0.10675038E+05                                 9.575366                            7.092264       0.082053       1.983991                    0.999721      30.748945      90.193500       0.612116       0.420487      -1.057066       0.014165      -0.011617      -0.012585       0.022226      -0.038128       0.020740      -0.002320      -0.010038      -0.074522      -0.040816      -0.013176       0.053991             11.663247       8.836013      -2.087740       4.395614       7.845675       1.350400      18.308053           0.027735
          197              C      15.405979       1.961747      19.198647       0.043974      29.023472 0.35078242E+03  0.78737850E+04                                 8.365067                            6.324736       0.139371       2.036961                    0.999854      27.541261      79.246352       0.638090       0.427640      -1.049403      -0.046866       0.013345       0.037103       0.061246      -0.025233      -0.008047       0.024403       0.002641       0.072662      -0.040083      -0.003061       0.043144              9.976220       8.286339       3.960947      -2.242126      13.950580       0.362533       7.691741           0.023170
          198              C      16.244052       5.558371      19.874789       0.081006      40.017969 0.41247947E+03  0.95443851E+04                                10.375881                            6.841081      -0.103604       1.977387                    0.999396      26.622130      75.247889       0.622131       0.425479      -1.061411       0.011073       0.024333       0.003317       0.026939       0.007868      -0.023277       0.010298      -0.021154      -0.019925      -0.033693       0.015032       0.018661             14.502989      12.810576       6.521312      -1.299644      25.132628      -0.209882       5.565765           0.079313
          199              C      15.639181       4.207497      19.941860       0.081695      39.244831 0.40741094E+03  0.94028531E+04                                10.257741                            6.806427      -0.096848       1.980698                    0.999426      26.560287      75.102757       0.622361       0.426419      -1.060279      -0.010969      -0.023866       0.001528       0.026311       0.001046      -0.011655       0.004419       0.002444      -0.072168      -0.027929       0.011329       0.016600             14.253010      10.302436       7.335653      -2.321625      24.550775       0.247669       7.905819           0.074537
          200              C      16.072792       7.923559      20.072778       0.042603      29.823838 0.35784583E+03  0.80761812E+04                                 8.527114                            6.390667       0.112454       2.025222                    0.999824      27.788132      80.295222       0.634115       0.427984      -1.048710       0.060375      -0.014389      -0.004580       0.062234      -0.038371      -0.009344       0.014976       0.020522       0.005879      -0.041652      -0.003484       0.045136             10.299562      10.790614       2.783481      -0.949545      15.058201       0.836595       5.049872           0.026903
          201              C       5.035730       2.658646       0.817735       0.044108      28.645384 0.34475101E+03  0.77148781E+04                                 8.295934                            6.262243       0.119380       2.030930                    0.999848      27.596218      79.618860       0.641648       0.426565      -1.048708       0.034018      -0.028892      -0.033967       0.056087      -0.009760      -0.022713      -0.004391       0.048723       0.096414      -0.043421      -0.002466       0.045887              9.906969       7.418241       3.473204      -2.025248      14.800092       0.214736       7.502573           0.021711
          202              C      18.116964       7.009146      19.573275       0.044936      30.046787 0.35678429E+03  0.80495752E+04                                 8.580392                            6.390481       0.092661       2.019457                    0.999812      27.798540      80.420711       0.632479       0.429233      -1.047513      -0.047705       0.029936       0.006786       0.056727      -0.013392      -0.019521      -0.003903       0.077724       0.000241      -0.042448      -0.005877       0.048326             10.374513      10.408601       2.520035      -1.574608      15.626854       0.191388       5.088082           0.022209
          203              C       5.578656       3.913446       0.763354      -0.210510      36.397626 0.45442923E+03  0.10848306E+05                                 9.645567                            7.145078       0.081925       1.982889                    0.999726      30.858474      90.638278       0.609020       0.421288      -1.056634       0.015268      -0.002451      -0.011962       0.019551      -0.011165      -0.022564       0.035316      -0.048592       0.039392      -0.040696      -0.016510       0.057206             11.787312       9.363907       5.305864      -2.754333      18.032992      -0.663102       7.965039           0.030342
          204              C       6.374826       6.692940      -0.022155      -0.211248      36.948205 0.45621031E+03  0.10890465E+05                                 9.722031                            7.151594       0.079205       1.982047                    0.999741      30.782359      90.115172       0.610313       0.420409      -1.058255       0.016654      -0.014631      -0.001410       0.022213       0.002063      -0.018174      -0.003563       0.069868      -0.078037      -0.031218      -0.021054       0.052272             11.975490      10.766731       2.937955      -0.742093      19.941823       0.604463       5.217914           0.023858
          205              C      17.594079       5.730176      19.591402      -0.219322      37.560253 0.46875210E+03  0.11268954E+05                                 9.837127                            7.257197       0.084625       1.980761                    0.999697      31.091652      91.420449       0.604700       0.421333      -1.057395      -0.020503       0.005700       0.000564       0.021288      -0.031841      -0.015988       0.015367      -0.021483      -0.119508      -0.045169      -0.013206       0.058375             12.068419      12.809300       4.505423      -1.409723      18.083809      -0.073406       5.312147           0.034685
          206              C      16.003562       3.190364      19.089884      -0.209131      36.093243 0.44858967E+03  0.10675049E+05                                 9.575369                            7.092264       0.082053       1.983991                    0.999721      30.748963      90.193566       0.612116       0.420486      -1.057066      -0.014165       0.012586       0.011618       0.022227       0.020741      -0.038129      -0.002320       0.032242       0.052318      -0.040817      -0.013175       0.053992             11.663256       8.836019       4.395621      -2.087741      18.308069       1.350408       7.845681           0.027725
          207              C      24.515480       8.108864      11.013240       0.044949      29.000446 0.35045595E+03  0.78645695E+04                                 8.359062                            6.320108       0.140648       2.037277                    0.999848      27.530874      79.205107       0.638584       0.427412      -1.049551      -0.047690      -0.014809      -0.037736       0.062591       0.024519       0.008511       0.024287       0.002605       0.071376      -0.039075      -0.003799       0.042874              9.968939       8.278818      -3.955881       2.239847      13.941329       0.364586       7.686671           0.023169
          208              C       7.134555       4.512240      10.337098       0.080778      40.002361 0.41222125E+03  0.95368872E+04                                10.373343                            6.838577      -0.105098       1.977127                    0.999384      26.614727      75.220192       0.622297       0.425434      -1.061443       0.011128      -0.024774      -0.003555       0.027390      -0.007678       0.023306       0.010668      -0.020441      -0.019423      -0.033612       0.014688       0.018924             14.501071      12.806299      -6.521779       1.298937      25.132076      -0.210078       5.564840           0.079324
          209              C      24.748684       5.863114      10.270027       0.082145      39.234220 0.40723215E+03  0.93974775E+04                                10.255304                            6.804027      -0.094208       1.981680                    0.999432      26.555967      75.079864       0.622609       0.426306      -1.060374      -0.010490       0.023760      -0.000896       0.025988      -0.001093       0.011460       0.004594       0.001926      -0.073254      -0.028201       0.011802       0.016398             14.251482      10.300272      -7.335667       2.319971      24.551185       0.247563       7.902988           0.074538
          210              C       6.963298       2.147052      10.139109       0.042714      29.802807 0.35749916E+03  0.80660635E+04                                 8.518785                            6.383420       0.116791       2.026413                    0.999819      27.782644      80.256935       0.635121       0.427428      -1.049095       0.060420       0.015188       0.004924       0.062493       0.038144       0.010100       0.014109       0.019565       0.006326      -0.041051      -0.003788       0.044839             10.289152      10.777481      -2.769667       0.949631      15.045274       0.837687       5.044702           0.026896
          211              C      23.254726       7.411977       9.252894       0.046226      28.574883 0.34370054E+03  0.76854411E+04                                 8.282173                            6.252327       0.120447       2.031837                    0.999842      27.555076      79.467355       0.642219       0.426515      -1.048748       0.034225       0.028429       0.034578       0.056349       0.009005       0.023049      -0.004721       0.049178       0.098244      -0.043675      -0.002921       0.046595              9.889586       7.408088      -3.466541       2.024071      14.768693       0.212496       7.491975           0.021710
          212              C       9.007469       3.061465      10.638612       0.044531      30.053736 0.35685798E+03  0.80515400E+04                                 8.579748                            6.389314       0.095351       2.020268                    0.999817      27.805732      80.439328       0.632817       0.428987      -1.047677      -0.048130      -0.028806      -0.006746       0.056496       0.013003       0.019583      -0.004341       0.078616       0.001245      -0.043004      -0.005510       0.048514             10.373867      10.413356      -2.520574       1.575840      15.620506       0.190530       5.087740           0.022235
          213              C      23.797652       6.157177       9.307275      -0.212720      36.476022 0.45567306E+03  0.10885386E+05                                 9.660147                            7.155723       0.079772       1.981801                    0.999737      30.893788      90.771488       0.608458       0.421391      -1.056574       0.016554       0.002954       0.013104       0.021318       0.010414       0.022017       0.033861      -0.047656       0.040531      -0.039992      -0.015288       0.055279             11.806900       9.380461      -5.319696       2.758626      18.065156      -0.668958       7.975083           0.030367
          214              C       6.374823       3.377683      10.092784      -0.211326      36.982116 0.45667335E+03  0.10904660E+05                                 9.731376                            7.158135       0.074442       1.980479                    0.999746      30.793283      90.170300       0.609641       0.420751      -1.058003       0.015192       0.015295       0.001725       0.021627      -0.001467       0.018237      -0.003669       0.070263      -0.077792      -0.031333      -0.021081       0.052414             11.988662      10.769745      -2.939081       0.741617      19.973567       0.606394       5.222674           0.023849
          215              C       8.484583       4.340435      10.620485      -0.219626      37.626256 0.46973715E+03  0.11299224E+05                                 9.852831                            7.268601       0.083713       1.980193                    0.999710      31.116044      91.536350       0.603718       0.421772      -1.057058      -0.020476      -0.005020      -0.000768       0.021097       0.031571       0.015897       0.014647      -0.018633      -0.117357      -0.044293      -0.012883       0.057177             12.089400      12.833467      -4.522835       1.412108      18.114271      -0.075894       5.320462           0.034662
          216              C      25.113063       6.880247      11.122003      -0.210387      36.121061 0.44900478E+03  0.10687077E+05                                 9.579685                            7.095110       0.081767       1.983572                    0.999697      30.762562      90.233669       0.612068       0.420435      -1.057130      -0.014083      -0.012325      -0.011544       0.021988      -0.020380       0.037799      -0.002568       0.031922       0.054018      -0.040389      -0.013349       0.053738             11.669779       8.839108      -4.398757       2.087114      18.322422       1.352051       7.847805           0.027742
          217              C      15.405980      11.013235       8.108870       0.044947      29.000520 0.35045700E+03  0.78645996E+04                                 8.359076                            6.320119       0.140640       2.037274                    0.999848      27.530923      79.205299       0.638583       0.427412      -1.049550      -0.047691      -0.037736      -0.014810       0.062592       0.008512       0.024520       0.024287      -0.034387      -0.039596      -0.039076      -0.003800       0.042875              9.968956       8.278827       2.239849      -3.955884       7.686684       0.364587      13.941358           0.023177
          218              C      16.244055      10.337095       4.512246       0.080778      40.002363 0.41222112E+03  0.95368828E+04                                10.373341                            6.838575      -0.105096       1.977127                    0.999385      26.614722      75.220154       0.622297       0.425434      -1.061443       0.011128      -0.003555      -0.024775       0.027391       0.023306      -0.007678       0.010668      -0.000509       0.040372      -0.033612       0.014688       0.018924             14.501075      12.806299       1.298942      -6.521783       5.564840      -0.210091      25.132084           0.079324
          219              C      15.639184      10.270024       5.863120       0.082143      39.234275 0.40723274E+03  0.93974928E+04                                10.255306                            6.804027      -0.094205       1.981681                    0.999432      26.555986      75.079880       0.622610       0.426305      -1.060375      -0.010491      -0.000896       0.023760       0.025989       0.011461      -0.001094       0.004595       0.037590       0.033740      -0.028202       0.011803       0.016398             14.251494      10.300275       2.319968      -7.335683       7.902980       0.247549      24.551228           0.074553
          220              C      16.072798      10.139108       2.147058       0.042714      29.802861 0.35749985E+03  0.80660858E+04                                 8.518801                            6.383430       0.116778       2.026408                    0.999819      27.782704      80.257236       0.635120       0.427429      -1.049094       0.060420       0.004924       0.015188       0.062494       0.010101       0.038145       0.014109       0.006619      -0.032514      -0.041053      -0.003787       0.044840             10.289171      10.777498       0.949636      -2.769661       5.044712       0.837689      15.045304           0.026892
          221              C      14.145226       9.252890       7.411983       0.046225      28.574921 0.34370120E+03  0.76854602E+04                                 8.282182                            6.252335       0.120439       2.031834                    0.999842      27.555117      79.467518       0.642218       0.426515      -1.048748       0.034225       0.034578       0.028429       0.056349       0.023051       0.009004      -0.004720      -0.024534      -0.122893      -0.043676      -0.002922       0.046598              9.889596       7.408093       2.024072      -3.466539       7.491981       0.212492      14.768714           0.021671
          222              C      18.116969      10.638611       3.061471       0.044531      30.053799 0.35685874E+03  0.80515649E+04                                 8.579767                            6.389326       0.095335       2.020262                    0.999817      27.805804      80.439690       0.632816       0.428988      -1.047676      -0.048131      -0.006745      -0.028807       0.056497       0.019584       0.013003      -0.004341       0.038684      -0.118551      -0.043006      -0.005509       0.048515             10.373891      10.413396       1.575853      -2.520582       5.087753       0.190522      15.620523           0.022207
          223              C      14.688152       9.307272       6.157183      -0.212719      36.476017 0.45567296E+03  0.10885383E+05                                 9.660148                            7.155724       0.079771       1.981801                    0.999737      30.893775      90.771444       0.608458       0.421391      -1.056574       0.016555       0.013103       0.002954       0.021319       0.022017       0.010413       0.033861      -0.044094       0.051217      -0.039992      -0.015288       0.055280             11.806903       9.380456       2.758623      -5.319697       7.975078      -0.668963      18.065174           0.030381
          224              C      15.484323      10.092782       3.377689      -0.211325      36.982083 0.45667265E+03  0.10904640E+05                                 9.731372                            7.158131       0.074439       1.980478                    0.999746      30.793269      90.170272       0.609641       0.420751      -1.058003       0.015192       0.001724       0.015295       0.021627       0.018237      -0.001468      -0.003669       0.074026      -0.066496      -0.031332      -0.021081       0.052413             11.988659      10.769748       0.741619      -2.939085       5.222670       0.606385      19.973560           0.023862
          225              C      17.594083      10.620483       4.340441      -0.219625      37.626271 0.46973712E+03  0.11299223E+05                                 9.852835                            7.268601       0.083712       1.980193                    0.999710      31.116035      91.536327       0.603718       0.421772      -1.057058      -0.020476      -0.000768      -0.005020       0.021097       0.015897       0.031571       0.014648       0.049362       0.086627      -0.044293      -0.012884       0.057177             12.089408      12.833470       1.412114      -4.522841       5.320465      -0.075905      18.114290           0.034676
          226              C      16.003563      11.121999       6.880254      -0.210383      36.120936 0.44900287E+03  0.10687017E+05                                 9.579659                            7.095094       0.081773       1.983574                    0.999697      30.762485      90.233299       0.612069       0.420435      -1.057130      -0.014082      -0.011543      -0.012326       0.021988       0.037798      -0.020380      -0.002568      -0.011049      -0.074892      -0.040389      -0.013348       0.053737             11.669747       8.839079       2.087102      -4.398746       7.847776       1.352041      18.322386           0.027730
          227              C      24.515479      19.198646       1.961759       0.043971      29.023664 0.35078489E+03  0.78738586E+04                                 8.365115                            6.324766       0.139349       2.036953                    0.999854      27.541398      79.246983       0.638087       0.427641      -1.049402      -0.046866       0.037104       0.013345       0.061247      -0.008047      -0.025235       0.024405      -0.035011      -0.040300      -0.040086      -0.003060       0.043146              9.976281       8.286385      -2.242143       3.960974       7.691789       0.362533      13.950670           0.023161
          228              C      25.353552      19.874786       5.558383       0.081003      40.018008 0.41247978E+03  0.95443926E+04                                10.375881                            6.841079      -0.103602       1.977388                    0.999396      26.622147      75.247904       0.622132       0.425479      -1.061412       0.011073       0.003317       0.024334       0.026939      -0.023278       0.007868       0.010298      -0.000613       0.041696      -0.033694       0.015033       0.018661             14.502996      12.810575      -1.299649       6.521322       5.565766      -0.209896      25.132647           0.079322
          229              C      24.748681      19.941857       4.207509       0.081690      39.244926 0.40741172E+03  0.94028749E+04                                10.257755                            6.806431      -0.096846       1.980698                    0.999426      26.560316      75.102839       0.622361       0.426419      -1.060279      -0.010969       0.001528      -0.023867       0.026311      -0.011657       0.001047       0.004420       0.037307       0.032420      -0.027931       0.011330       0.016601             14.253042      10.302453      -2.321631       7.335678       7.905827       0.247657      24.550844           0.074549
          230              C      25.182292      20.072773       7.923571       0.042604      29.823827 0.35784558E+03  0.80761741E+04                                 8.527111                            6.390665       0.112452       2.025222                    0.999824      27.788130      80.295211       0.634116       0.427984      -1.048710       0.060376      -0.004580      -0.014389       0.062235      -0.009345      -0.038371       0.014977       0.007321      -0.033720      -0.041651      -0.003484       0.045136             10.299560      10.790607      -0.949546       2.783480       5.049870       0.836589      15.058203           0.026882
          231              C      14.145230       0.817733       2.658646       0.044108      28.645409 0.34475120E+03  0.77148879E+04                                 8.295946                            6.262247       0.119369       2.030926                    0.999848      27.596287      79.619236       0.641647       0.426566      -1.048708       0.034019      -0.033968      -0.028893       0.056089      -0.022712      -0.009762      -0.004392      -0.023846      -0.121299      -0.043424      -0.002464       0.045888              9.906983       7.418257      -2.025267       3.473206       7.502596       0.214722      14.800096           0.021703
          232              C      27.226464      19.573270       7.009158       0.044936      30.046803 0.35678446E+03  0.80495802E+04                                 8.580395                            6.390482       0.092657       2.019456                    0.999812      27.798558      80.420783       0.632479       0.429233      -1.047513      -0.047705       0.006786       0.029937       0.056727      -0.019520      -0.013391      -0.003904       0.038743      -0.116705      -0.042448      -0.005877       0.048325             10.374518      10.408607      -1.574610       2.520041       5.088084       0.191382      15.626863           0.022220
          233              C      14.688156       0.763351       3.913446      -0.210511      36.397636 0.45442906E+03  0.10848301E+05                                 9.645569                            7.145075       0.081926       1.982889                    0.999726      30.858472      90.638293       0.609020       0.421288      -1.056634       0.015269      -0.011964      -0.002451       0.019552      -0.022564      -0.011165       0.035317      -0.043992       0.053196      -0.040697      -0.016510       0.057207             11.787321       9.363907      -2.754336       5.305871       7.965040      -0.663109      18.033016           0.030334
          234              C      15.484326      -0.022159       6.692940      -0.211251      36.948264 0.45621108E+03  0.10890488E+05                                 9.722040                            7.151599       0.079202       1.982046                    0.999741      30.782390      90.115271       0.610313       0.420409      -1.058255       0.016655      -0.001410      -0.014632       0.022214      -0.018175       0.002063      -0.003563       0.073953      -0.065785      -0.031219      -0.021055       0.052273             11.975505      10.766736      -0.742095       2.937964       5.217918       0.604454      19.941860           0.023866
          235              C      26.703579      19.591398       5.730188      -0.219324      37.560318 0.46875292E+03  0.11268978E+05                                 9.837136                            7.257202       0.084621       1.980760                    0.999697      31.091675      91.420520       0.604700       0.421333      -1.057395      -0.020503       0.000563       0.005699       0.021288      -0.015988      -0.031841       0.015367       0.049014       0.091980      -0.045170      -0.013206       0.058376             12.068435      12.809309      -1.409728       4.505436       5.312153      -0.073416      18.083843           0.034673
          236              C      25.113062      19.089882       3.190375      -0.209131      36.093244 0.44858921E+03  0.10675036E+05                                 9.575368                            7.092259       0.082052       1.983990                    0.999721      30.748966      90.193578       0.612116       0.420486      -1.057066      -0.014165       0.011618       0.012586       0.022227      -0.038130       0.020742      -0.002320      -0.010038      -0.074522      -0.040818      -0.013175       0.053993             11.663260       8.836023      -2.087746       4.395631       7.845678       1.350393      18.308079           0.027726
          237              C      21.032007      18.179499       0.942611       0.043975      29.023492 0.35078281E+03  0.78737985E+04                                 8.365078                            6.324745       0.139356       2.036956                    0.999854      27.541294      79.246553       0.638089       0.427641      -1.049403       0.046865      -0.013345      -0.037104       0.061246      -0.025235      -0.008046       0.024403       0.002644       0.072667      -0.040085      -0.003059       0.043145              9.976227       8.286339       3.960937      -2.242125      13.950586       0.362547       7.691757           0.023151
          238              C      20.193934      14.582875       0.266469       0.081006      40.017955 0.41247941E+03  0.95443811E+04                                10.375872                            6.841076      -0.103607       1.977386                    0.999396      26.622123      75.247803       0.622132       0.425479      -1.061412      -0.011073      -0.024333      -0.003317       0.026939       0.007868      -0.023277       0.010298      -0.021155      -0.019928      -0.033694       0.015033       0.018661             14.502974      12.810558       6.521304      -1.299642      25.132605      -0.209881       5.565760           0.079310
          239              C      20.798805      15.933749       0.199398       0.081693      39.244859 0.40741132E+03  0.94028629E+04                                10.257742                            6.806428      -0.096851       1.980696                    0.999426      26.560297      75.102762       0.622361       0.426419      -1.060280       0.010969       0.023866      -0.001528       0.026310       0.001046      -0.011656       0.004420       0.002444      -0.072170      -0.027930       0.011329       0.016601             14.253012      10.302434       7.335658      -2.321621      24.550787       0.247666       7.905815           0.074540
          240              C      20.365194      12.217687       0.068480       0.042605      29.823851 0.35784607E+03  0.80761908E+04                                 8.527123                            6.390674       0.112435       2.025216                    0.999824      27.788169      80.295442       0.634114       0.427985      -1.048709      -0.060374       0.014389       0.004580       0.062234      -0.038372      -0.009345       0.014977       0.020524       0.005885      -0.041654      -0.003483       0.045136             10.299568      10.790615       2.783460      -0.949547      15.058209       0.836604       5.049879           0.026910
          241              C      31.402256      17.482600      19.323523       0.044109      28.645361 0.34475074E+03  0.77148727E+04                                 8.295933                            6.262242       0.119373       2.030928                    0.999848      27.596230      79.618967       0.641648       0.426566      -1.048708      -0.034019       0.028892       0.033967       0.056087      -0.009763      -0.022712      -0.004391       0.048726       0.096416      -0.043424      -0.002463       0.045887              9.906962       7.418241       3.473197      -2.025256      14.800064       0.214727       7.502582           0.021706
          242              C      18.321022      13.132100       0.567983       0.044939      30.046735 0.35678379E+03  0.80495618E+04                                 8.580384                            6.390478       0.092650       2.019454                    0.999812      27.798527      80.420693       0.632479       0.429233      -1.047512       0.047704      -0.029936      -0.006786       0.056726      -0.013393      -0.019520      -0.003904       0.077725       0.000249      -0.042451      -0.005874       0.048325             10.374495      10.408604       2.520024      -1.574613      15.626801       0.191386       5.088081           0.022205
          243              C      30.859330      16.227800      19.377904      -0.210508      36.397512 0.45442764E+03  0.10848257E+05                                 9.645546                            7.145066       0.081928       1.982891                    0.999726      30.858406      90.637994       0.609021       0.421288      -1.056634      -0.015267       0.002451       0.011963       0.019550      -0.011165      -0.022563       0.035316      -0.048590       0.039389      -0.040694      -0.016511       0.057205             11.787283       9.363884       5.305852      -2.754325      18.032946      -0.663106       7.965020           0.030334
          244              C      20.953667      13.448318       0.022155      -0.211247      36.948106 0.45620891E+03  0.10890422E+05                                 9.722011                            7.151581       0.079205       1.982048                    0.999741      30.782305      90.114930       0.610314       0.420409      -1.058255      -0.016654       0.014630       0.001410       0.022212       0.002063      -0.018175      -0.003563       0.069869      -0.078032      -0.031217      -0.021055       0.052272             11.975461      10.766699       2.937944      -0.742090      19.941781       0.604464       5.217904           0.023853
          245              C      18.843907      14.411070       0.549856      -0.219319      37.560066 0.46874956E+03  0.11268875E+05                                 9.837088                            7.257174       0.084627       1.980763                    0.999697      31.091556      91.420016       0.604701       0.421333      -1.057395       0.020503      -0.005700      -0.000563       0.021288      -0.031841      -0.015988       0.015367      -0.021482      -0.119504      -0.045168      -0.013206       0.058374             12.068364      12.809247       4.505396      -1.409719      18.083716      -0.073406       5.312129           0.034688
          246              C      20.434424      16.950882       1.051374      -0.209129      36.093151 0.44858845E+03  0.10675011E+05                                 9.575353                            7.092256       0.082056       1.983992                    0.999721      30.748899      90.193284       0.612116       0.420486      -1.057066       0.014165      -0.012585      -0.011618       0.022226       0.020740      -0.038129      -0.002321       0.032242       0.052319      -0.040816      -0.013176       0.053992             11.663233       8.835994       4.395609      -2.087727      18.308042       1.350411       7.845663           0.027723
          247              C      11.922506      12.032382       9.128018       0.044946      29.000543 0.35045737E+03  0.78646116E+04                                 8.359087                            6.320126       0.140636       2.037273                    0.999848      27.530946      79.205437       0.638582       0.427413      -1.049550       0.047691       0.014810       0.037736       0.062592       0.024520       0.008512       0.024287       0.002604       0.071378      -0.039076      -0.003799       0.042875              9.968972       8.278841      -3.955894       2.239852      13.941379       0.364590       7.686696           0.023175
          248              C      29.303431      15.629006       9.804160       0.080779      40.002410 0.41222162E+03  0.95368995E+04                                10.373357                            6.838584      -0.105101       1.977125                    0.999385      26.614745      75.220303       0.622296       0.425435      -1.061442      -0.011127       0.024775       0.003556       0.027390      -0.007677       0.023307       0.010668      -0.020440      -0.019421      -0.033613       0.014688       0.018925             14.501097      12.806321      -6.521792       1.298940      25.132124      -0.210078       5.564847           0.079324
          249              C      11.689302      14.278132       9.871231       0.082144      39.234251 0.40723243E+03  0.93974844E+04                                10.255305                            6.804026      -0.094205       1.981681                    0.999432      26.555975      75.079856       0.622610       0.426305      -1.060375       0.010490      -0.023760       0.000896       0.025988      -0.001094       0.011461       0.004595       0.001926      -0.073254      -0.028201       0.011803       0.016398             14.251492      10.300275      -7.335679       2.319969      24.551215       0.247560       7.902986           0.074551
          250              C      29.474688      17.994194      10.002149       0.042715      29.802785 0.35749865E+03  0.80660498E+04                                 8.518783                            6.383416       0.116791       2.026413                    0.999819      27.782632      80.256913       0.635121       0.427428      -1.049095      -0.060420      -0.015188      -0.004924       0.062494       0.038144       0.010101       0.014108       0.019564       0.006322      -0.041050      -0.003789       0.044839             10.289154      10.777477      -2.769671       0.949631      15.045283       0.837687       5.044700           0.026904
          251              C      13.183260      12.729269      10.888364       0.046225      28.574912 0.34370104E+03  0.76854553E+04                                 8.282179                            6.252332       0.120442       2.031835                    0.999842      27.555103      79.467460       0.642218       0.426515      -1.048748      -0.034225      -0.028430      -0.034578       0.056349       0.009005       0.023050      -0.004721       0.049180       0.098248      -0.043676      -0.002921       0.046597              9.889593       7.408094      -3.466542       2.024073      14.768704       0.212492       7.491981           0.021686
          252              C      27.430517      17.079781       9.502646       0.044531      30.053771 0.35685827E+03  0.80515495E+04                                 8.579759                            6.389319       0.095349       2.020267                    0.999817      27.805751      80.439442       0.632816       0.428988      -1.047677       0.048131       0.028807       0.006745       0.056497       0.013002       0.019584      -0.004340       0.078616       0.001244      -0.043003      -0.005511       0.048514             10.373887      10.413365      -2.520582       1.575842      15.620549       0.190532       5.087746           0.022229
          253              C      12.640334      13.984069      10.833983      -0.212719      36.475957 0.45567207E+03  0.10885355E+05                                 9.660134                            7.155714       0.079775       1.981803                    0.999737      30.893755      90.771332       0.608459       0.421391      -1.056574      -0.016555      -0.002954      -0.013104       0.021319       0.010413       0.022016       0.033861      -0.047656       0.040536      -0.039991      -0.015288       0.055279             11.806885       9.380446      -5.319689       2.758621      18.065137      -0.668959       7.975070           0.030373
          254              C      30.063163      16.763563      10.048474      -0.211327      36.982224 0.45667471E+03  0.10904704E+05                                 9.731401                            7.158150       0.074430       1.980474                    0.999746      30.793342      90.170593       0.609640       0.420752      -1.058002      -0.015192      -0.015296      -0.001725       0.021627      -0.001468       0.018237      -0.003669       0.070262      -0.077795      -0.031334      -0.021081       0.052415             11.988699      10.769780      -2.939096       0.741620      19.973631       0.606396       5.222686           0.023860
          255              C      27.953403      15.800811       9.520773      -0.219627      37.626371 0.46973856E+03  0.11299270E+05                                 9.852858                            7.268616       0.083706       1.980191                    0.999710      31.116101      91.536652       0.603717       0.421773      -1.057057       0.020477       0.005020       0.000767       0.021097       0.031571       0.015899       0.014649      -0.018634      -0.117362      -0.044295      -0.012883       0.057178             12.089439      12.833500      -4.522847       1.412113      18.114343      -0.075893       5.320475           0.034666
          256              C      11.324923      13.260999       9.019255      -0.210383      36.120974 0.44900338E+03  0.10687034E+05                                 9.579668                            7.095097       0.081771       1.983573                    0.999697      30.762510      90.233438       0.612069       0.420434      -1.057130       0.014082       0.012325       0.011543       0.021988      -0.020381       0.037798      -0.002568       0.031922       0.054018      -0.040390      -0.013348       0.053737             11.669761       8.839090      -4.398754       2.087107      18.322404       1.352049       7.847789           0.027733
          257              C      16.477259       1.961752      11.013240       0.045158      28.969531 0.34996401E+03  0.78505439E+04                                 8.350693                            6.313238       0.144108       2.038531                    0.999862      27.517408      79.143785       0.639319       0.427083      -1.049783       0.047977       0.013994      -0.038461       0.063062       0.024915      -0.008555      -0.024092       0.002549       0.073707      -0.039696      -0.003537       0.043233              9.958675       8.268101      -3.947769      -2.237294      13.927528      -0.368480       7.680395           0.023136
          258              C      15.639184       5.558377      10.337098       0.080875      40.008303 0.41224536E+03  0.95377542E+04                                10.375960                            6.839630      -0.105072       1.977233                    0.999376      26.612857      75.220498       0.622121       0.425540      -1.061357      -0.011165       0.024718      -0.003797       0.027387      -0.008176      -0.023388      -0.009932      -0.020692      -0.018061      -0.033563       0.015409       0.018154             14.506224      12.807725      -6.524017      -1.298707      25.144669       0.209276       5.566278           0.079276
          259              C      16.244055       4.207503      10.270027       0.083222      39.208914 0.40690090E+03  0.93882513E+04                                10.252839                            6.802209      -0.092634       1.982196                    0.999439      26.544932      75.050908       0.622540       0.426425      -1.060263       0.010408      -0.024877      -0.000354       0.026969      -0.000947      -0.012290      -0.004459       0.002416      -0.073482      -0.028647       0.011537       0.017110             14.248485      10.297741      -7.334027      -2.319086      24.546563      -0.247484       7.901152           0.074593
          260              C      15.810442       7.923565      10.139109       0.039990      29.872974 0.35851450E+03  0.80946500E+04                                 8.529026                            6.389834       0.125844       2.028468                    0.999831      27.830561      80.421641       0.635201       0.427075      -1.049319      -0.060368      -0.015610       0.004935       0.062549       0.037273      -0.008990      -0.014524       0.021862       0.009503      -0.041368      -0.002219       0.043588             10.302753      10.789764      -2.772594      -0.950633      15.068223      -0.839738       5.050271           0.026912
          261              C      17.738014       2.658641       9.252894       0.047061      28.542815 0.34323536E+03  0.76721520E+04                                 8.273712                            6.245968       0.124888       2.033319                    0.999842      27.539787      79.398544       0.642898       0.426225      -1.048966      -0.034335      -0.028993       0.034721       0.056789       0.008998      -0.022541       0.004331       0.047890       0.094482      -0.042383      -0.002848       0.045231              9.878744       7.402144      -3.462091      -2.024671      14.747595      -0.210430       7.486494           0.021655
          262              C      13.766270       7.009151      10.638612       0.045695      30.014005 0.35628738E+03  0.80350377E+04                                 8.571099                            6.383362       0.096775       2.020870                    0.999813      27.781453      80.337464       0.633270       0.428874      -1.047800       0.047803       0.029000      -0.006209       0.056255       0.013099      -0.019707       0.003998       0.078019      -0.001755      -0.042214      -0.006486       0.048700             10.362573      10.404415      -2.515632      -1.574671      15.600408      -0.191007       5.082896           0.022195
          263              C      17.195088       3.913441       9.307275      -0.212994      36.442536 0.45518282E+03  0.10870292E+05                                 9.653368                            7.151125       0.075892       1.980944                    0.999725      30.876144      90.693083       0.608775       0.421303      -1.056674      -0.016299      -0.002817       0.012839       0.020939       0.011133      -0.022285      -0.034644      -0.048196       0.038880      -0.040237      -0.016119       0.056356             11.798027       9.374000      -5.314739      -2.757425      18.049699       0.668421       7.970383           0.030405
          264              C      16.398916       6.692934      10.092784      -0.210046      36.966332 0.45636132E+03  0.10895069E+05                                 9.728505                            7.155587       0.074874       1.980697                    0.999701      30.782998      90.123813       0.609778       0.420739      -1.058038      -0.015174      -0.014843       0.001384       0.021272      -0.002368      -0.018116       0.003243       0.071913      -0.077610      -0.030917      -0.022253       0.053171             11.986080      10.762907      -2.938122      -0.740685      19.973983      -0.606904       5.221351           0.023852
          265              C      14.289156       5.730182      10.620485      -0.218903      37.587595 0.46916416E+03  0.11281850E+05                                 9.846422                            7.264567       0.080602       1.979492                    0.999689      31.096763      91.461165       0.603844       0.421819      -1.057043       0.020179       0.004233      -0.000544       0.020625       0.032014      -0.016208      -0.015277      -0.020523      -0.119732      -0.045288      -0.013170       0.058459             12.080715      12.824122      -4.516953      -1.411112      18.100684       0.075052       5.317339           0.034656
          266              C      15.879675       3.190369      11.122003      -0.211810      36.222065 0.45051811E+03  0.10732863E+05                                 9.601365                            7.110319       0.078182       1.982192                    0.999717      30.806649      90.424555       0.610950       0.420821      -1.056814       0.014657       0.011930      -0.011302       0.022020      -0.020697      -0.037480       0.002861       0.032451       0.051975      -0.040212      -0.013313       0.053526             11.698822       8.856063      -4.411737      -2.087452      18.378329      -1.358356       7.862074           0.027743
          267              C      25.586754       8.108859      19.198647       0.046080      28.949027 0.34963195E+03  0.78415061E+04                                 8.350366                            6.313676       0.144311       2.038872                    0.999830      27.499108      79.092114       0.638753       0.427548      -1.049461       0.047179      -0.013166       0.037079       0.061433      -0.025731       0.008630      -0.024824       0.002056       0.073205      -0.040545      -0.003550       0.044095              9.957888       8.268350       3.948204       2.237296      13.925583      -0.367211       7.679732           0.023139
          268              C      24.748681       4.512234      19.874789       0.081892      39.998781 0.41217135E+03  0.95355150E+04                                10.373048                            6.838464      -0.102382       1.978026                    0.999372      26.612247      75.214153       0.622256       0.425472      -1.061411      -0.010206      -0.025034       0.003909       0.027316       0.007352       0.023127      -0.010485      -0.020874      -0.019675      -0.033365       0.014427       0.018938             14.499953      12.804423       6.518675       1.298387      25.130910       0.208511       5.564527           0.079269
          269              C      25.353551       5.863108      19.941860       0.080594      39.280428 0.40776996E+03  0.94131693E+04                                10.262947                            6.808516      -0.098514       1.979972                    0.999450      26.575711      75.153365       0.622393       0.426306      -1.060355       0.010077       0.024108      -0.000036       0.026129       0.001247       0.011516      -0.004915       0.002120      -0.073168      -0.028285       0.011783       0.016502             14.262890      10.307300       7.342695       2.320994      24.573702      -0.247311       7.907669           0.074633
          270              C      24.919940       2.147046      20.072778       0.041813      29.847228 0.35812842E+03  0.80842752E+04                                 8.530155                            6.391621       0.111431       2.024636                    0.999835      27.804877      80.356073       0.634292       0.427774      -1.048823      -0.059265       0.015090      -0.004520       0.061322      -0.038047       0.009409      -0.014586       0.019504       0.006627      -0.041209      -0.003355       0.044563             10.304025      10.792999       2.779521       0.950133      15.067554      -0.838565       5.051522           0.026882
          271              C      17.738016       7.411982       0.817735       0.044381      28.670789 0.34515091E+03  0.77267412E+04                                 8.304760                            6.269087       0.120183       2.030852                    0.999844      27.608992      79.693482       0.640749       0.427003      -1.048348      -0.034782       0.028815      -0.034485       0.056827      -0.008875       0.023038       0.004390       0.048118       0.094778      -0.042519      -0.003241       0.045760              9.918209       7.425297       3.478121       2.025746      14.820435      -0.215154       7.508894           0.021714
          272              C      22.875769       3.061460      19.573275       0.044826      30.037525 0.35665058E+03  0.80452874E+04                                 8.576331                            6.387627       0.094192       2.019981                    0.999805      27.793647      80.383332       0.632907       0.429010      -1.047716       0.047436      -0.029439       0.006454       0.056200      -0.013061       0.019925       0.004475       0.079829      -0.000768      -0.043338      -0.006119       0.049458             10.368870      10.407867       2.517365       1.574918      15.612911      -0.191172       5.085832           0.022248
          273              C      17.195090       6.157182       0.763354      -0.209601      36.333470 0.45347050E+03  0.10819473E+05                                 9.635410                            7.138377       0.080864       1.983043                    0.999729      30.819495      90.492607       0.609211       0.421387      -1.056594      -0.016576       0.002423      -0.013310       0.021396      -0.010067       0.022618      -0.034690      -0.047817       0.038801      -0.040540      -0.015517       0.056057             11.774225       9.353521       5.298741       2.750772      18.012457       0.661895       7.956699           0.030336
          274              C      16.398921       3.377689      -0.022155      -0.213198      37.043395 0.45759043E+03  0.10931919E+05                                 9.739828                            7.163576       0.078128       1.981177                    0.999724      30.827749      90.290085       0.609639       0.420547      -1.058143      -0.015398       0.014844      -0.001413       0.021434       0.001880       0.017702       0.003428       0.071211      -0.075472      -0.030381      -0.021942       0.052323             12.000016      10.777949       2.942728       0.741753      19.994870      -0.607660       5.227228           0.023877
          275              C      23.398653       4.340429      19.591402      -0.218246      37.533604 0.46836063E+03  0.11257319E+05                                 9.834955                            7.256544       0.083679       1.980747                    0.999687      31.073726      91.362097       0.604423       0.421610      -1.057210       0.019770      -0.005694       0.000112       0.020574      -0.031764       0.015840      -0.014620      -0.020621      -0.120342      -0.045202      -0.012815       0.058017             12.065034      12.808568       4.505722       1.409633      18.075222       0.074040       5.311313           0.034671
          276              C      24.989171       6.880242      19.089884      -0.211261      36.203846 0.45030660E+03  0.10726604E+05                                 9.597352                            7.108222       0.078378       1.982220                    0.999712      30.800669      90.402928       0.611093       0.420770      -1.056842       0.014857      -0.012188       0.012802       0.023091       0.020458       0.037269       0.002160       0.031560       0.051393      -0.040140      -0.012685       0.052825             11.692380       8.852418       4.408259       2.087253      18.365299      -1.357024       7.859424           0.027751
          277              C      19.960732       0.942604      12.032388       0.046079      28.948989 0.34963109E+03  0.78414791E+04                                 8.350349                            6.313661       0.144330       2.038879                    0.999830      27.499056      79.091824       0.638755       0.427547      -1.049462      -0.047180      -0.037080       0.013165       0.061435       0.008632      -0.025730      -0.024824      -0.035576      -0.039675      -0.040542      -0.003553       0.044095              9.957876       8.268342       2.237291       3.948217       7.679709      -0.367198      13.925577           0.023135
          278              C      20.798805       0.266460      15.629012       0.081888      39.998825 0.41217172E+03  0.95355250E+04                                10.373052                            6.838464      -0.102378       1.978027                    0.999372      26.612265      75.214192       0.622257       0.425471      -1.061412       0.010206      -0.003909       0.025035       0.027317       0.023129       0.007352      -0.010485      -0.000599       0.041150      -0.033367       0.014428       0.018939             14.499968      12.804430       1.298384       6.518691       5.564530       0.208500      25.130944           0.079268
          279              C      20.193935       0.199390      14.278138       0.080592      39.280460 0.40777016E+03  0.94131754E+04                                10.262951                            6.808517      -0.098510       1.979973                    0.999450      26.575728      75.153428       0.622393       0.426305      -1.060355      -0.010077       0.000036      -0.024109       0.026130       0.011518       0.001248      -0.004915       0.037643       0.033404      -0.028285       0.011783       0.016503             14.262904      10.307307       2.320991       7.342708       7.907672      -0.247320      24.573732           0.074638
          280              C      20.627546       0.068470      17.994200       0.041811      29.847282 0.35812906E+03  0.80842938E+04                                 8.530167                            6.391628       0.111427       2.024634                    0.999835      27.804909      80.356206       0.634291       0.427774      -1.048822       0.059266       0.004521      -0.015090       0.061323       0.009411      -0.038048      -0.014587       0.006440      -0.032566      -0.041208      -0.003356       0.044565             10.304044      10.793024       0.950133       2.779540       5.051528      -0.838568      15.067578           0.026887
          281              C      27.809470      19.323515      12.729275       0.044379      28.670769 0.34515054E+03  0.77267290E+04                                 8.304750                            6.269078       0.120197       2.030857                    0.999844      27.608976      79.693358       0.640750       0.427002      -1.048349       0.034782       0.034486      -0.028816       0.056828       0.023040      -0.008871       0.004390      -0.023329      -0.119556      -0.042514      -0.003246       0.045760              9.918202       7.425289       2.025738       3.478124       7.508880      -0.215162      14.820437           0.021712
          282              C      22.671717       0.567973      17.079787       0.044825      30.037535 0.35665069E+03  0.80452917E+04                                 8.576335                            6.387629       0.094190       2.019981                    0.999805      27.793664      80.383428       0.632907       0.429010      -1.047716      -0.047436      -0.006454       0.029439       0.056201       0.019926      -0.013061       0.004475       0.040299      -0.119362      -0.043339      -0.006120       0.049458             10.368877      10.407879       1.574919       2.517370       5.085835      -0.191178      15.612917           0.022233
          283              C      28.352396      19.377896      13.984075      -0.209606      36.333746 0.45347446E+03  0.10819594E+05                                 9.635466                            7.138414       0.080853       1.983038                    0.999729      30.819638      90.493206       0.609209       0.421388      -1.056593       0.016578       0.013311      -0.002423       0.021398       0.022618      -0.010067      -0.034692      -0.043311       0.052327      -0.040541      -0.015519       0.056060             11.774305       9.353582       2.750786       5.298793       7.956740       0.661903      18.012594           0.030338
          284              C      20.039072       0.022145      16.763569      -0.213199      37.043412 0.45759048E+03  0.10931921E+05                                 9.739832                            7.163576       0.078127       1.981176                    0.999724      30.827761      90.290145       0.609639       0.420546      -1.058143       0.015398       0.001412      -0.014844       0.021435       0.017703       0.001880       0.003428       0.073341      -0.069082      -0.030381      -0.021943       0.052324             12.000025      10.777966       0.741755       2.942742       5.227231      -0.607664      19.994879           0.023879
          285              C      22.148833       0.549847      15.800817      -0.218250      37.533739 0.46836271E+03  0.11257381E+05                                 9.834980                            7.256561       0.083676       1.980746                    0.999687      31.073789      91.362333       0.604422       0.421610      -1.057210      -0.019771      -0.000112       0.005694       0.020575       0.015841      -0.031764      -0.014620       0.049864       0.091107      -0.045205      -0.012814       0.058019             12.065071      12.808602       1.409632       4.505749       5.311326       0.074035      18.075286           0.034690
          286              C      20.558315       1.051366      13.261004      -0.211263      36.203978 0.45030820E+03  0.10726653E+05                                 9.597376                            7.108235       0.078373       1.982218                    0.999712      30.800745      90.403242       0.611092       0.420770      -1.056842      -0.014856      -0.012802       0.012189       0.023091       0.037270       0.020458       0.002160      -0.009917      -0.073035      -0.040140      -0.012686       0.052825             11.692417       8.852447       2.087260       4.408284       7.859445      -1.357026      18.365358           0.027752
          287              C      29.070227       9.128007      18.179499       0.045159      28.969615 0.34996500E+03  0.78505755E+04                                 8.350717                            6.313253       0.144089       2.038524                    0.999862      27.517488      79.144188       0.639317       0.427084      -1.049782      -0.047976       0.038461      -0.013995       0.063062      -0.008554       0.024917      -0.024092      -0.035581      -0.040687      -0.039700      -0.003534       0.043234              9.958704       8.268122      -2.237295      -3.947779       7.680419      -0.368495      13.927571           0.023152
          288              C      11.689302       9.804151      14.582875       0.080875      40.008326 0.41224560E+03  0.95377615E+04                                10.375966                            6.839633      -0.105074       1.977233                    0.999376      26.612866      75.220542       0.622121       0.425540      -1.061357       0.011165       0.003797      -0.024718       0.027387      -0.023388      -0.008176      -0.009932      -0.001316       0.040068      -0.033563       0.015409       0.018154             14.506230      12.807732      -1.298703      -6.524011       5.566280       0.209259      25.144679           0.079286
          289              C      29.303431       9.871221      15.933749       0.083223      39.208919 0.40690078E+03  0.93882487E+04                                10.252846                            6.802212      -0.092637       1.982195                    0.999439      26.544920      75.050896       0.622540       0.426425      -1.060263      -0.010408       0.000354       0.024876       0.026968      -0.012290      -0.000947      -0.004459       0.037948       0.033118      -0.028647       0.011537       0.017110             14.248498      10.297746      -2.319076      -7.334041       7.901150      -0.247496      24.546599           0.074605
          290              C      11.518044      10.002141      12.217687       0.039991      29.872960 0.35851423E+03  0.80946426E+04                                 8.529025                            6.389833       0.125843       2.028468                    0.999831      27.830549      80.421612       0.635201       0.427075      -1.049319       0.060368      -0.004934       0.015610       0.062548      -0.008990       0.037274      -0.014523       0.006179      -0.037546      -0.041369      -0.002219       0.043587             10.302751      10.789766      -0.950633      -2.772590       5.050270      -0.839744      15.068218           0.026933
          291              C      27.809472      10.888354      17.482612       0.047060      28.542849 0.34323616E+03  0.76721771E+04                                 8.273725                            6.245981       0.124871       2.033313                    0.999842      27.539856      79.398880       0.642896       0.426226      -1.048965       0.034334      -0.034721       0.028992       0.056789      -0.022541       0.009000       0.004332      -0.023297      -0.119080      -0.042385      -0.002846       0.045231              9.878752       7.402161      -2.024682      -3.462087       7.486516      -0.210426      14.747580           0.021678
          292              C      13.562216       9.502638      13.132100       0.045696      30.014001 0.35628732E+03  0.80350364E+04                                 8.571101                            6.383363       0.096774       2.020870                    0.999813      27.781447      80.337460       0.633270       0.428874      -1.047800      -0.047803       0.006208      -0.029000       0.056255      -0.019706       0.013098       0.003998       0.039888      -0.116151      -0.042214      -0.006486       0.048700             10.362576      10.404414      -1.574670      -2.515625       5.082898      -0.191017      15.600416           0.022196
          293              C      28.352398      10.833973      16.227812      -0.212993      36.442443 0.45518171E+03  0.10870257E+05                                 9.653350                            7.151116       0.075898       1.980947                    0.999725      30.876081      90.692799       0.608775       0.421303      -1.056674       0.016299      -0.012839       0.002818       0.020938      -0.022284       0.011133      -0.034644      -0.043539       0.052850      -0.040236      -0.016120       0.056356             11.798001       9.373985      -2.757417      -5.314735       7.970363       0.668427      18.049656           0.030382
          294              C      10.929570      10.048466      13.448318      -0.210046      36.966336 0.45636135E+03  0.10895070E+05                                 9.728503                            7.155584       0.074873       1.980696                    0.999702      30.783008      90.123833       0.609779       0.420739      -1.058038       0.015175      -0.001383       0.014842       0.021271      -0.018115      -0.002369       0.003243       0.074761      -0.069063      -0.030917      -0.022253       0.053170             11.986075      10.762908      -0.740686      -2.938115       5.221350      -0.606914      19.973968           0.023833
          295              C      13.039330       9.520764      14.411070      -0.218903      37.587650 0.46916508E+03  0.11281879E+05                                 9.846433                            7.264573       0.080600       1.979491                    0.999689      31.096800      91.461338       0.603844       0.421819      -1.057043      -0.020179       0.000543      -0.004233       0.020626      -0.016208       0.032014      -0.015278       0.049606       0.090651      -0.045289      -0.013170       0.058459             12.080727      12.824132      -1.411110      -4.516942       5.317343       0.075040      18.100707           0.034643
          296              C      29.667811       9.019245      16.950883      -0.211809      36.222004 0.45051691E+03  0.10732827E+05                                 9.601351                            7.110306       0.078184       1.982193                    0.999717      30.806615      90.424412       0.610951       0.420820      -1.056815      -0.014657       0.011302      -0.011929       0.022020      -0.037480      -0.020697       0.002861      -0.009762      -0.074662      -0.040213      -0.013313       0.053526             11.698806       8.856052      -2.087443      -4.411741       7.862058      -1.358357      18.378308           0.027730
          297              N      21.942956      12.047890       9.759044      -0.237367      41.672407 0.56290154E+03  0.13948958E+05                                10.285686                            7.802761      -0.312272       1.910703                    0.998963      29.059540      82.485286       0.609398       0.405598      -1.084110      -0.051132       0.120326       0.010788       0.131184       0.017571      -0.015817      -0.018002       0.045450      -0.014265      -0.032970      -0.008032       0.041002             12.808410      13.204831      -3.130310      -2.195508      18.133125      -1.215588       7.087275           0.100415
          298              N      19.037023      18.452609      10.048071      -0.231019      39.844131 0.55080174E+03  0.13579320E+05                                 9.999966                            7.729200      -0.295461       1.919563                    0.998850      28.842096      81.739988       0.610827       0.406729      -1.083024       0.055525      -0.116237      -0.003962       0.128879       0.016880      -0.017265      -0.006164       0.008576       0.086203      -0.032409      -0.005496       0.037905             12.265494       9.499590      -4.532157      -2.185176      17.046976      -0.359189      10.249915           0.098484
          299              N      12.833457      18.163991       0.311585      -0.236491      41.627654 0.56221807E+03  0.13927235E+05                                10.277257                            7.797001      -0.308347       1.912154                    0.998933      29.038849      82.401655       0.609768       0.405491      -1.084224      -0.051957      -0.121062      -0.011214       0.132217      -0.018220       0.016643      -0.018340       0.047613      -0.015311      -0.034037      -0.008724       0.042762             12.797126      13.192095       3.128700       2.192648      18.117189      -1.213902       7.082095           0.100502
          300              N       9.927529      11.759272       0.022558      -0.229358      39.745372 0.54919270E+03  0.13528555E+05                                 9.980088                            7.715205      -0.290694       1.921525                    0.998796      28.797906      81.557738       0.611756       0.406445      -1.083309       0.055375       0.116301       0.004089       0.128876      -0.017542       0.017993      -0.006552       0.010047       0.089185      -0.033688      -0.005768       0.039456             12.239125       9.480405       4.519964       2.179170      17.008515      -0.360559      10.228456           0.098381
          301              N      14.495029      19.829672       1.977267      -0.236486      41.627460 0.56221522E+03  0.13927143E+05                                10.277217                            7.796975      -0.308339       1.912157                    0.998933      29.038766      82.401290       0.609769       0.405491      -1.084225       0.051958       0.011215       0.121062       0.132217       0.016643      -0.018221      -0.018341       0.031461      -0.063762      -0.034038      -0.008724       0.042762             12.797060      13.192048       2.192642       3.128664       7.082072      -1.213903      18.117061           0.100503
          302              N       8.291464      -0.022563       8.381986      -0.229347      39.745133 0.54918935E+03  0.13528445E+05                                 9.980031                            7.715171      -0.290678       1.921530                    0.998796      28.797787      81.557188       0.611758       0.406444      -1.083310      -0.055374      -0.004089      -0.116299       0.128874       0.017991      -0.017542      -0.006550      -0.039570      -0.059665      -0.033689      -0.005766       0.039455             12.239039       9.480346       2.179158       4.519915      10.228398      -0.360565      17.008373           0.098367
          303              N      23.604530      10.382209       8.093362      -0.237381      41.672904 0.56290862E+03  0.13949188E+05                                10.285791                            7.802826      -0.312294       1.910693                    0.998963      29.059774      82.486307       0.609394       0.405599      -1.084108       0.051133      -0.010787      -0.120328       0.131186      -0.015816       0.017570      -0.018002       0.029858      -0.061042      -0.032970      -0.008031       0.041002             12.808570      13.204969      -2.195519      -3.130397       7.087340      -1.215609      18.133399           0.100431
          304              N       8.291463      10.093186       1.688643      -0.231034      39.844562 0.55080780E+03  0.13579517E+05                                10.000064                            7.729260      -0.295488       1.919553                    0.998850      28.842303      81.740931       0.610822       0.406731      -1.083022      -0.055527       0.003963       0.116238       0.128881      -0.017269       0.016879      -0.006165      -0.038815      -0.055959      -0.032407      -0.005500       0.037907             12.265647       9.499696      -2.185186      -4.532261      10.250003      -0.359181      17.047242           0.098486
          305              N      19.049777       9.759033      18.163991      -0.237493      41.690206 0.56317842E+03  0.13957913E+05                                10.289576                            7.805199      -0.310068       1.911106                    0.998917      29.066944      82.519797       0.609226       0.405652      -1.084044       0.051089       0.010849      -0.121562       0.132307       0.016683       0.018381       0.018621       0.030380      -0.061779      -0.033771      -0.008733       0.042504             12.814306      13.207672       2.195966      -3.134411       7.090202       1.215426      18.145045           0.100496
          306              N      21.955709      10.048064      11.759272      -0.229717      39.793700 0.54997731E+03  0.13553746E+05                                 9.991017                            7.723054      -0.295457       1.919726                    0.998815      28.820022      81.658224       0.611121       0.406691      -1.083063      -0.055891      -0.003086       0.115983       0.128784       0.017387       0.016867       0.006673      -0.039122      -0.058667      -0.032722      -0.005949       0.038671             12.253624       9.491052       2.181046      -4.527061      10.239410       0.360678      17.030408           0.098369
          307              N       9.940282       0.311578      12.047896      -0.239034      41.751451 0.56417229E+03  0.13989266E+05                                10.299532                            7.812003      -0.312486       1.910199                    0.998902      29.097525      82.637176       0.608946       0.405643      -1.084007       0.051926      -0.010649       0.120715       0.131841      -0.016290      -0.018703       0.018431       0.029563      -0.063323      -0.033993      -0.008319       0.042312             12.828560      13.216558      -2.196305       3.144582       7.097170       1.216665      18.171953           0.100491
          308              N      12.846210       0.022547      18.452615      -0.228243      39.731015 0.54891481E+03  0.13520411E+05                                 9.979172                            7.714380      -0.292378       1.921044                    0.998828      28.791617      81.544116       0.611636       0.406564      -1.083197      -0.056330       0.004001      -0.117276       0.130164      -0.017788      -0.016751       0.006720      -0.039023      -0.057660      -0.032508      -0.006269       0.038778             12.237335       9.479113      -2.179115       4.518039      10.228396       0.361468      17.004498           0.098440
          309              N      17.388204       8.093350      19.829673      -0.239045      41.751677 0.56417530E+03  0.13989365E+05                                10.299583                            7.812033      -0.312500       1.910194                    0.998902      29.097630      82.637663       0.608943       0.405644      -1.084006      -0.051927      -0.120717       0.010650       0.131842      -0.018703      -0.016290       0.018431       0.046443      -0.012686      -0.033993      -0.008319       0.042312             12.828641      13.216626       3.144626      -2.196316      18.172088       1.216676       7.097209           0.100490
          310              N       5.372783       1.688643      -0.022558      -0.228249      39.731215 0.54891794E+03  0.13520511E+05                                 9.979217                            7.714410      -0.292391       1.921039                    0.998828      28.791713      81.544550       0.611633       0.406564      -1.083196       0.056331       0.117276      -0.004001       0.130164      -0.016750      -0.017789       0.006720       0.009318       0.087364      -0.032508      -0.006271       0.038779             12.237405       9.479162       4.518086      -2.179117      17.004621       0.361469      10.228431           0.098420
          311              N       8.278709       1.977261      10.382214      -0.237476      41.689693 0.56317135E+03  0.13957681E+05                                10.289460                            7.805129      -0.310038       1.911118                    0.998917      29.066707      82.518699       0.609232       0.405649      -1.084047      -0.051088       0.121561      -0.010849       0.132306       0.018380       0.016682       0.018620       0.046081      -0.014671      -0.033771      -0.008732       0.042503             12.814128      13.207526      -3.134323       2.195942      18.144736       1.215413       7.090124           0.100496
          312              N      23.591777       8.381980      10.093187      -0.229702      39.793160 0.54996935E+03  0.13553490E+05                                 9.990904                            7.722982      -0.295435       1.919736                    0.998815      28.819755      81.657083       0.611126       0.406689      -1.083065       0.055891      -0.115981       0.003086       0.128782       0.016867       0.017387       0.006672       0.009773       0.088021      -0.032723      -0.005948       0.038671             12.253453       9.490932      -4.526958       2.181022      17.030114       0.360693      10.239313           0.098351
          313              N      17.388209      10.382213       1.977267      -0.237479      41.690154 0.56317871E+03  0.13957915E+05                                10.289549                            7.805190      -0.310042       1.911113                    0.998917      29.066914      82.519546       0.609228       0.405650      -1.084046      -0.051088      -0.010848       0.121561       0.132306       0.016683       0.018380       0.018620       0.030369      -0.061789      -0.033771      -0.008731       0.042502             12.814252      13.207648       2.195971      -3.134362       7.090188       1.215426      18.144920           0.100513
          314              N      14.482277      10.093182       8.381986      -0.229705      39.793403 0.54997340E+03  0.13553616E+05                                 9.990947                            7.723013      -0.295436       1.919734                    0.998815      28.819879      81.657553       0.611124       0.406690      -1.083065       0.055892       0.003087      -0.115982       0.128784       0.017386       0.016867       0.006672      -0.039122      -0.058668      -0.032723      -0.005947       0.038670             12.253514       9.490971       2.181028      -4.526990      10.239348       0.360684      17.030224           0.098383
          315              N      26.497704      19.829668       8.093362      -0.239046      41.751789 0.56417700E+03  0.13989419E+05                                10.299605                            7.812047      -0.312499       1.910194                    0.998902      29.097679      82.637865       0.608942       0.405645      -1.084005      -0.051927       0.010649      -0.120717       0.131842      -0.016290      -0.018703       0.018431       0.029566      -0.063318      -0.033992      -0.008320       0.042312             12.828674      13.216651      -2.196319       3.144645       7.097221       1.216676      18.172151           0.100500
          316              N      14.482283      -0.022559       1.688643      -0.228255      39.731710 0.54892592E+03  0.13520763E+05                                 9.979308                            7.714473      -0.292393       1.921035                    0.998828      28.791959      81.545518       0.611630       0.406565      -1.083195       0.056332      -0.004002       0.117278       0.130167      -0.017787      -0.016751       0.006720      -0.039024      -0.057662      -0.032509      -0.006269       0.038778             12.237532       9.479250      -2.179143       4.518144      10.228535       0.361462      17.004810           0.098439
          317              N      19.049782      12.047896       0.311585      -0.239041      41.752032 0.56418166E+03  0.13989563E+05                                10.299642                            7.812079      -0.312492       1.910193                    0.998902      29.097788      82.638239       0.608941       0.405645      -1.084005       0.051927       0.120716      -0.010649       0.131841      -0.018703      -0.016290       0.018431       0.046442      -0.012670      -0.033993      -0.008318       0.042311             12.828715      13.216707       3.144645      -2.196333      18.172188       1.216688       7.097252           0.100492
          318              N      21.955710      18.452615       0.022558      -0.228249      39.731483 0.54892291E+03  0.13520664E+05                                 9.979258                            7.714445      -0.292380       1.921040                    0.998828      28.791844      81.545014       0.611632       0.406564      -1.083196      -0.056331      -0.117277       0.004001       0.130166      -0.016752      -0.017787       0.006719       0.009320       0.087366      -0.032510      -0.006268       0.038778             12.237455       9.479194       4.518099      -2.179124      17.004682       0.361472      10.228488           0.098437
          319              N      28.159277      18.163985       9.759044      -0.237480      41.689744 0.56317170E+03  0.13957696E+05                                10.289481                            7.805139      -0.310043       1.911117                    0.998917      29.066726      82.518848       0.609230       0.405650      -1.084046       0.051088      -0.121561       0.010849       0.132305       0.018381       0.016682       0.018620       0.046079      -0.014674      -0.033771      -0.008732       0.042503             12.814164      13.207550      -3.134340       2.195948      18.144801       1.215419       7.090141           0.100486
          320              N      12.846209      11.759266      10.048071      -0.229704      39.793373 0.54997298E+03  0.13553603E+05                                 9.990941                            7.723009      -0.295435       1.919734                    0.998815      28.819859      81.657471       0.611125       0.406690      -1.083065      -0.055890       0.115982      -0.003086       0.128783       0.016868       0.017386       0.006672       0.009773       0.088019      -0.032723      -0.005947       0.038671             12.253506       9.490969      -4.526985       2.181031      17.030200       0.360687      10.239349           0.098371
          321              N      14.495030       8.093356      10.382214      -0.237372      41.672725 0.56290657E+03  0.13949118E+05                                10.285746                            7.802802      -0.312281       1.910697                    0.998963      29.059689      82.485883       0.609396       0.405598      -1.084109       0.051133      -0.120328      -0.010786       0.131186       0.017570      -0.015817      -0.018001       0.045449      -0.014268      -0.032969      -0.008033       0.041001             12.808497      13.204912      -3.130353      -2.195520      18.133265      -1.215592       7.087313           0.100439
          322              N      17.400963       1.688637      10.093187      -0.231027      39.844315 0.55080423E+03  0.13579402E+05                                10.000014                            7.729229      -0.295473       1.919559                    0.998850      28.842183      81.740421       0.610824       0.406730      -1.083023      -0.055526       0.116237       0.003962       0.128879       0.016879      -0.017266      -0.006164       0.008574       0.086200      -0.032407      -0.005498       0.037905             12.265567       9.499639      -4.532205      -2.185180      17.047100      -0.359187      10.249961           0.098510
          323              N      23.604529       1.977255      19.829673      -0.236493      41.628050 0.56222472E+03  0.13927444E+05                                10.277328                            7.797052      -0.308351       1.912150                    0.998933      29.039036      82.402388       0.609765       0.405492      -1.084223       0.051958       0.121064       0.011214       0.132220      -0.018221       0.016644      -0.018341       0.047612      -0.015304      -0.034038      -0.008724       0.042762             12.797219      13.192184       3.128728       2.192674      18.117321      -1.213912       7.082152           0.100495
          324              N      17.400964       8.381986      -0.022558      -0.229358      39.745818 0.54920068E+03  0.13528804E+05                                 9.980166                            7.715266      -0.290695       1.921520                    0.998796      28.798126      81.558575       0.611752       0.406445      -1.083309      -0.055375      -0.116300      -0.004088       0.128875      -0.017542       0.017991      -0.006550       0.010047       0.089190      -0.033689      -0.005766       0.039455             12.239226       9.480483       4.520012       2.179185      17.008656      -0.360557      10.228538           0.098386
          325              N      21.942957       0.311574      18.163991      -0.236500      41.628285 0.56222799E+03  0.13927550E+05                                10.277375                            7.797080      -0.308357       1.912147                    0.998933      29.039150      82.402869       0.609763       0.405493      -1.084223      -0.051959      -0.011214      -0.121064       0.132220       0.016644      -0.018221      -0.018341       0.031460      -0.063764      -0.034038      -0.008724       0.042763             12.797291      13.192253       2.192678       3.128768       7.082181      -1.213924      18.117437           0.100500
          326              N      19.037029       0.022551      11.759272      -0.229362      39.745561 0.54919558E+03  0.13528648E+05                                 9.980129                            7.715233      -0.290702       1.921521                    0.998796      28.797995      81.558130       0.611753       0.406445      -1.083308       0.055374       0.004089       0.116301       0.128875       0.017995      -0.017541      -0.006551      -0.039569      -0.059661      -0.033687      -0.005770       0.039457             12.239186       9.480451       2.179174       4.520008      10.228490      -0.360556      17.008617           0.098385
          327              N      12.833456       9.759037      12.047896      -0.237372      41.672700 0.56290597E+03  0.13949099E+05                                10.285742                            7.802797      -0.312279       1.910698                    0.998963      29.059681      82.485851       0.609396       0.405598      -1.084109      -0.051133       0.010786       0.120328       0.131186      -0.015816       0.017571      -0.018001       0.029858      -0.061041      -0.032969      -0.008032       0.041001             12.808491      13.204910      -2.195518      -3.130343       7.087311      -1.215602      18.133252           0.100439
          328              N      28.146523      10.048060      18.452615      -0.231024      39.844647 0.55081022E+03  0.13579589E+05                                10.000071                            7.729274      -0.295473       1.919556                    0.998850      28.842344      81.741030       0.610822       0.406730      -1.083022       0.055526      -0.003962      -0.116237       0.128879      -0.017264       0.016880      -0.006163      -0.038815      -0.055965      -0.032408      -0.005496       0.037904             12.265641       9.499698      -2.185193      -4.532240      10.250027      -0.359187      17.047197           0.098499

******************************************************
Auxiliary information for the entire system
The total spin magnetic moment of the unit cell is   12.387416
The total net atomic charge of the unit cell is   0.000012
Accuracy of reproducing the electrostatic potential in the unit cell:
  The inner radius (bohr) =    5.0000
  The outer radius (bohr) =   12.0000
  Valid grid points have density less than (e/(bohr^3)) =    0.0001
  The number of valid grid points were=       572656
  The rms potential error without charges in kcal/mol is=      3.16050
  The rms potential error with partial charges in kcal/mol is=      0.42867
  The RRMSE value at monopole order=      0.13563
  The rms potential error with partial charges and cloud penetration in kcal/mol is=      0.43695
  The RRMSE value at monopole order with cloud penetration is=      0.13825
  The rms potential error with partial charges and atomic dipoles in kcal/mol is=      0.35073
  The RRMSE value at dipole order=      0.11097
  The rms potential error with partial charges, atomic dipoles and cloud penetration in kcal/mol is=      0.35993
  The RRMSE value at dipole order with cloud penetration=      0.11388

******************************************************
The electron densities and ab initio electrostatic potential were computed in VASP using the PBE functional and
projector augmented wave method. See the main text of the journal article for a description of computational details.
The atomic charges, dipoles, and quadrupoles were computed with the DDEC6 method as described in
(a) T. A. Manz and N. Gabaldon Limas, RSC Adv. 6 (2016) 47771-47801 DOI: 10.1039/c6ra04656h
(b) N. Gabaldon Limas and T. A. Manz, RSC Adv. 8 (2018) 2678-2707 DOI: 10.1039/c7ra11829e.
For each atom in the material, the electron cloud parameters were fit to the spherically averaged atom-in-material
electron density using radial positions for which this density was between 10^-4 and 10^-2 electrons per cubic bohr.
The polarizabilities, dispersion coefficients, and quantum Drude oscillator (QDO) parameters were fit using the MCLF method.
The magnetic structure of the system was optimized in VASP from the default ferromagnetic initial guess using spin polarization.
The atomic spin moments (ASMs) were computed on this optimized magnetic structure using the DDEC6 partition as inputs
to the method of T. A. Manz and D. S. Sholl, J. Chem. Theory Comput. 7 (2011) 4146-4164 DOI: 10.1021/ct200539n.
The RMSE and RRMSE were computed using a uniform grid with Ewald summation.
