# Supplementary material for: A collection of forcefield precursors for metal–organic frameworks
Source: RSC Adv. 2019 Nov 13;9(63):36492–507. doi: 10.1039/c9ra07327b (PMC9075174; doi:10.1039/c9ra07327b)
Supplement: RA-009-C9RA07327B-s5769 [file RA-009-C9RA07327B-s5769.xyz]

   64
jmolscript: load "" {1 1 1} spacegroup "x,y,z" unitcell [{      3.534000     0.000000     0.000000 }, {     -1.559023    12.911416     0.000000 }, {      0.000000     0.000000    15.768000 }]
Cu     1.819176     6.521298    14.537781     0.940951
Cu     1.143289    12.845826     6.653781     0.906252
Cu     0.155801     6.390118     1.230219     0.940952
Cu     0.831688     0.065590     9.114219     0.906108
H      1.729034     4.698723     0.377644     0.411913
H      1.722821     9.356903    14.009868     0.105413
H      1.038140    10.806855    12.355805     0.131823
H      0.908035     7.699077     9.814003     0.135928
H      1.607081     6.329176    11.532715     0.098678
H      2.792455     1.756985     8.261644     0.408538
H      1.239645    10.010221     6.125868     0.105126
H      1.924326     8.560269     4.471805     0.131816
H      2.054431    11.668047     1.930003     0.135923
H      2.914408     0.126532     3.648715     0.098794
H      0.245943     8.212693    15.390356     0.411912
H      0.252156     3.554513     1.758132     0.105410
H      0.936837     2.104561     3.412195     0.131820
H      1.066942     5.212339     5.953997     0.135922
H      0.367896     6.582240     4.235285     0.098674
H     -0.817478    11.154431     7.506356     0.408542
H      0.735332     2.901195     9.642132     0.105130
H      0.050651     4.351147    11.296195     0.131817
H     -0.079454     1.243369    13.837997     0.135928
H     -0.939431    12.784884    12.119285     0.098796
C      1.543936     9.023789    13.159973     0.075241
C      1.132034     9.900474    12.171319    -0.155811
C      0.860494     9.409840    10.901995     0.037469
C      1.056153     8.052850    10.662322    -0.144215
C      1.474822     7.234266    11.699856     0.075623
C      0.308594    10.316221     9.817157     0.569046
C      1.418530    10.343335     5.275973     0.073674
C      1.830432     9.466650     4.287319    -0.155421
C      2.101971     9.957284     3.017995     0.036496
C      1.906312    11.314274     2.778322    -0.143894
C      1.487643    12.132858     3.815856     0.074666
C     -0.880128     9.050903     1.933157     0.571293
C      0.431041     3.887627     2.608027     0.075237
C      0.842943     3.010942     3.596681    -0.155808
C      1.114483     3.501576     4.866005     0.037465
C      0.918824     4.858566     5.105678    -0.144215
C      0.500155     5.677150     4.068144     0.075622
C      1.666383     2.595195     5.950843     0.569057
C      0.556447     2.568081    10.492027     0.073663
C      0.144545     3.444766    11.480681    -0.155418
C     -0.126994     2.954132    12.750005     0.036492
C      0.068665     1.597142    12.989678    -0.143895
C      0.487334     0.778558    11.952144     0.074656
C      2.855105     3.860513    13.834843     0.571295
N      1.695451     7.701660    12.935910    -0.220926
N      1.267014    11.665464     5.051910    -0.213405
N      0.279526     5.209756     2.832090    -0.220928
N      0.707963     1.245952    10.716090    -0.213354
O      1.757920     5.545324     0.447496    -0.920490
O      0.242397    11.543451    10.125264    -0.591542
O     -0.055370     9.792018     8.750609    -0.539894
O      2.763569     0.910384     8.331496    -0.896380
O     -0.813932     7.823673     2.241264    -0.600828
O     -0.516164     9.575106     0.866609    -0.541770
O      0.217057     7.366092    15.320504    -0.920493
O      1.732580     1.367965     5.642736    -0.591601
O      2.030347     3.119398     7.017391    -0.539892
O     -0.788592    12.001032     7.436504    -0.896389
O      2.788909     5.087743    13.526736    -0.600828
O      2.491141     3.336310    14.901391    -0.541764

The following XYZ coordinates are in angstroms. Other properties are in atomic units.
The sperically averaged electron density of each atom fit to a function of the form exp(a - br)
eigen_1, eigen_2 and eigen_3 are the three eigenvalues of traceless quadrupole moment tensor
  atom number  atomic symbol              X              Y              Z     net charge C6 coefficient C8 coefficient C10 coefficient fluctuating dipole atomic polarizability isotropic forcefield polarizability              a              b squared Pearson coefficient          <r^3>          <r^4>         wp_QDO          m_QDO          q_QDO       dipole_x       dipole_y       dipole_z         dipole            Qxy            Qxz            Qyz     Q(x^2-y^2)  Q(3z^2 - R^2)        eigen_1        eigen_2        eigen_3 static polarizability      alpha(xx)      alpha(xy)      alpha(xz)      alpha(yy)      alpha(yz)      alpha(zz) atomic spin moment
            1             Cu       1.819176       6.521298      14.537781       0.940951      53.226550 0.10039999E+04  0.27179512E+05                                12.252476                           10.941079       0.866479       2.235770                    0.992664      39.370973      97.201780       0.506035       0.447114      -1.119230       0.019405      -0.038607       0.099224       0.108224      -0.055823      -0.044985       0.004291       0.029446       0.055132      -0.074105      -0.001802       0.075907             13.727624      14.063065      -2.538614      -0.789021      11.741306      -1.790890      15.378500          -0.709566
            2             Cu       1.143289      12.845826       6.653781       0.906252      54.674344 0.10382310E+04  0.28387941E+05                                12.582341                           11.222992       0.781764       2.201504                    0.992576      40.036444      99.857210       0.492393       0.454940      -1.112611      -0.019803       0.040092       0.099948       0.109495      -0.053083       0.041994      -0.004095       0.036935       0.061353      -0.071873      -0.001191       0.073064             14.113279      14.500340      -2.616845       0.810752      12.028738       1.847764      15.810760           0.055506
            3             Cu       0.155801       6.390118       1.230219       0.940952      53.226366 0.10039959E+04  0.27179378E+05                                12.252457                           10.941065       0.866455       2.235764                    0.992664      39.370872      97.201510       0.506034       0.447114      -1.119229      -0.019404       0.038607      -0.099224       0.108224      -0.055822      -0.044983       0.004291       0.029448       0.055132      -0.074103      -0.001802       0.075906             13.727599      14.063033      -2.538606      -0.789018      11.741285      -1.790892      15.378478           0.706314
            4             Cu       0.831688       0.065590       9.114219       0.906108      54.677278 0.10383001E+04  0.28390774E+05                                12.583992                           11.224394       0.781326       2.201332                    0.992576      40.037655      99.867298       0.492286       0.455024      -1.112541       0.019829      -0.040085      -0.099959       0.109507      -0.053228       0.042117      -0.004018       0.036846       0.061555      -0.072095      -0.001104       0.073198             14.115207      14.502583      -2.617264       0.810848      12.030245       1.848036      15.812793           0.056095
            5              H       1.729034       4.698723       0.377644       0.411913       0.409899 0.26233299E+01  0.20633659E+02                                 1.132740                            1.130260      -1.600131       2.274842                    0.997131       2.744607       8.287444       0.426430       1.826144      -0.612639      -0.001909      -0.020613       0.003293       0.020961       0.004863       0.001430      -0.008262      -0.001676      -0.006073      -0.010287       0.000860       0.009428              1.137985       1.063742      -0.021226      -0.041712       1.206249       0.043304       1.143963          -0.000836
            6              H       1.722821       9.356903      14.009868       0.105413       1.033353 0.75657386E+01  0.73532269E+02                                 1.714314                            1.629195      -0.957001       2.430027                    0.997841       3.503474       9.884339       0.479020       1.315607      -0.701299       0.007333       0.024142       0.043456       0.050249      -0.001950       0.003364       0.007102      -0.022743       0.007681      -0.013893      -0.000472       0.014364              1.738550       1.468656       0.050486       0.194683       1.450547       0.117271       2.296447          -0.000276
            7              H       1.038140      10.806855      12.355805       0.131823       0.927146 0.66591028E+01  0.62532824E+02                                 1.579435                            1.517453      -0.889571       2.468426                    0.999171       3.301293       9.081401       0.502999       1.296720      -0.705583      -0.003114       0.036352       0.007748       0.037299      -0.001613       0.001867       0.010201      -0.019224       0.013209      -0.012560      -0.003658       0.016218              1.597708       1.339623      -0.073552       0.025332       2.136030      -0.015238       1.317471          -0.000303
            8              H       0.908035       7.699077       9.814003       0.135928       1.004231 0.75068810E+01  0.71748516E+02                                 1.589569                            1.554082      -0.949596       2.441710                    0.998834       3.204454       8.542365       0.531169       1.206479      -0.727327      -0.003209      -0.016164      -0.036685       0.040217       0.000390       0.000613       0.013299      -0.019760       0.017047      -0.012742      -0.006950       0.019692              1.572419       1.352065       0.023462       0.112786       1.471543       0.162331       1.893649          -0.000321
            9              H       1.607081       6.329176      11.532715       0.098678       1.053955 0.75174776E+01  0.72958808E+02                                 1.733632                            1.619489      -1.001417       2.401834                    0.997356       3.566584      10.060778       0.482376       1.308323      -0.702153       0.006329      -0.043922      -0.013274       0.046318      -0.003129       0.002490       0.010823      -0.024093       0.022169      -0.016878      -0.001835       0.018713              1.784731       1.446750      -0.153661       0.014215       2.527507       0.052061       1.379937          -0.000496
           10              H       2.792455       1.756985       8.261644       0.408538       0.414992 0.26636432E+01  0.21017016E+02                                 1.138727                            1.136072      -1.597602       2.273078                    0.997176       2.760322       8.330250       0.427213       1.817050      -0.613805       0.002891       0.020651       0.002939       0.021059       0.005394      -0.000443       0.008191      -0.002664      -0.005534      -0.009813      -0.000430       0.010244              1.144020       1.068381      -0.021420       0.042052       1.214370      -0.043867       1.149308           0.000136
           11              H       1.239645      10.010221       6.125868       0.105126       1.036328 0.75954461E+01  0.73902886E+02                                 1.718258                            1.632910      -0.963659       2.426726                    0.997759       3.511256       9.915962       0.478184       1.316445      -0.701096      -0.007121      -0.024182       0.043557       0.050325      -0.001806      -0.003087      -0.007162      -0.022962       0.008289      -0.013903      -0.000575       0.014479              1.742573       1.471939       0.050583      -0.195311       1.453697      -0.117201       2.302084           0.000041
           12              H       1.924326       8.560269       4.471805       0.131816       0.926847 0.66563039E+01  0.62500236E+02                                 1.579149                            1.517176      -0.888513       2.468946                    0.999176       3.300817       9.079759       0.503023       1.296791      -0.705571       0.003099      -0.036354       0.007661       0.037282      -0.001620      -0.001878      -0.010161      -0.019224       0.013327      -0.012581      -0.003604       0.016184              1.597452       1.339414      -0.073579      -0.025347       2.135655       0.015350       1.317286           0.000150
           13              H       2.054431      11.668047       1.930003       0.135923       1.004945 0.75140377E+01  0.71837705E+02                                 1.590646                            1.555064      -0.950682       2.441164                    0.998824       3.206074       8.549350       0.530851       1.206853      -0.727234       0.003304       0.016152      -0.036665       0.040202       0.000373      -0.000632      -0.013350      -0.019716       0.016831      -0.012686      -0.007031       0.019716              1.573519       1.352881       0.023490      -0.112931       1.472431      -0.162543       1.895244           0.000001
           14              H       2.914408       0.126532       3.648715       0.098794       1.053911 0.75181334E+01  0.72968131E+02                                 1.733671                            1.619649      -1.002057       2.401556                    0.997355       3.566845      10.062334       0.482303       1.308467      -0.702121      -0.006317       0.043866      -0.013232       0.046252      -0.003095      -0.002489      -0.010828      -0.024109       0.022357      -0.016900      -0.001835       0.018735              1.784706       1.446862      -0.153548      -0.014222       2.527119      -0.052046       1.380137           0.000117
           15              H       0.245943       8.212693      15.390356       0.411912       0.409900 0.26233346E+01  0.20633707E+02                                 1.132742                            1.130262      -1.600134       2.274840                    0.997131       2.744612       8.287466       0.426429       1.826147      -0.612638       0.001909       0.020613      -0.003293       0.020961       0.004863       0.001430      -0.008262      -0.001676      -0.006073      -0.010288       0.000860       0.009428              1.137986       1.063744      -0.021227      -0.041712       1.206251       0.043305       1.143965           0.000827
           16              H       0.252156       3.554513       1.758132       0.105410       1.033360 0.75657943E+01  0.73532919E+02                                 1.714318                            1.629199      -0.956997       2.430027                    0.997841       3.503485       9.884366       0.479020       1.315603      -0.701299      -0.007334      -0.024142      -0.043455       0.050249      -0.001950       0.003364       0.007102      -0.022743       0.007681      -0.013893      -0.000471       0.014364              1.738554       1.468659       0.050486       0.194683       1.450550       0.117271       2.296452           0.000278
           17              H       0.936837       2.104561       3.412195       0.131820       0.927146 0.66591029E+01  0.62532815E+02                                 1.579435                            1.517453      -0.889565       2.468429                    0.999171       3.301292       9.081393       0.503000       1.296720      -0.705584       0.003114      -0.036353      -0.007748       0.037299      -0.001613       0.001867       0.010201      -0.019224       0.013208      -0.012560      -0.003658       0.016218              1.597708       1.339623      -0.073552       0.025332       2.136031      -0.015238       1.317471           0.000324
           18              H       1.066942       5.212339       5.953997       0.135922       1.004240 0.75069713E+01  0.71749572E+02                                 1.589577                            1.554090      -0.949615       2.441699                    0.998833       3.204470       8.542410       0.531169       1.206477      -0.727328       0.003209       0.016164       0.036685       0.040216       0.000390       0.000613       0.013298      -0.019760       0.017048      -0.012742      -0.006949       0.019692              1.572427       1.352072       0.023463       0.112787       1.471550       0.162333       1.893661           0.000314
           19              H       0.367896       6.582240       4.235285       0.098674       1.053958 0.75175028E+01  0.72959131E+02                                 1.733638                            1.619493      -1.001419       2.401833                    0.997356       3.566592      10.060814       0.482374       1.308326      -0.702153      -0.006329       0.043922       0.013274       0.046318      -0.003129       0.002490       0.010823      -0.024093       0.022169      -0.016878      -0.001835       0.018713              1.784737       1.446754      -0.153662       0.014215       2.527517       0.052062       1.379941           0.000505
           20              H      -0.817478      11.154431       7.506356       0.408542       0.414978 0.26635391E+01  0.21016034E+02                                 1.138714                            1.136059      -1.597620       2.273078                    0.997176       2.760287       8.330170       0.427209       1.817081      -0.613801      -0.002893      -0.020653      -0.002944       0.021061       0.005393      -0.000445       0.008192      -0.002671      -0.005519      -0.009813      -0.000431       0.010245              1.144007       1.068370      -0.021419       0.042051       1.214356      -0.043866       1.149295           0.000140
           21              H       0.735332       2.901195       9.642132       0.105130       1.036316 0.75953354E+01  0.73901541E+02                                 1.718245                            1.632899      -0.963664       2.426727                    0.997759       3.511229       9.915868       0.478186       1.316446      -0.701096       0.007122       0.024183      -0.043558       0.050327      -0.001806      -0.003087      -0.007164      -0.022965       0.008292      -0.013905      -0.000576       0.014481              1.742559       1.471929       0.050583      -0.195309       1.453687      -0.117199       2.302062           0.000038
           22              H       0.050651       4.351147      11.296195       0.131817       0.926847 0.66563073E+01  0.62500258E+02                                 1.579147                            1.517174      -0.888516       2.468944                    0.999176       3.300816       9.079747       0.503024       1.296787      -0.705571      -0.003099       0.036354      -0.007660       0.037282      -0.001620      -0.001878      -0.010161      -0.019225       0.013328      -0.012581      -0.003603       0.016184              1.597450       1.339413      -0.073579      -0.025347       2.135652       0.015350       1.317285          -0.000107
           23              H      -0.079454       1.243369      13.837997       0.135928       1.004933 0.75139217E+01  0.71836325E+02                                 1.590634                            1.555052      -0.950669       2.441171                    0.998824       3.206053       8.549280       0.530853       1.206853      -0.727234      -0.003303      -0.016152       0.036666       0.040202       0.000373      -0.000632      -0.013350      -0.019717       0.016834      -0.012687      -0.007031       0.019717              1.573506       1.352872       0.023490      -0.112930       1.472420      -0.162541       1.895227           0.000058
           24              H      -0.939431      12.784884      12.119285       0.098796       1.053912 0.75181415E+01  0.72968231E+02                                 1.733671                            1.619649      -1.002061       2.401554                    0.997356       3.566847      10.062342       0.482303       1.308467      -0.702121       0.006318      -0.043865       0.013233       0.046251      -0.003094      -0.002489      -0.010828      -0.024110       0.022357      -0.016900      -0.001835       0.018735              1.784706       1.446863      -0.153548      -0.014222       2.527118      -0.052045       1.380138          -0.000049
           25              C       1.543936       9.023789      13.159973       0.075241      25.421820 0.35295271E+03  0.79262825E+04                                 7.696333                            6.410130       0.082268       2.044241                    0.998971      26.591102      76.264966       0.624748       0.436564      -1.045111      -0.006401      -0.040737      -0.023233       0.047331       0.013900      -0.019134       0.034415       0.030768      -0.020614      -0.051596       0.021418       0.030178              8.424342       5.361219      -1.150528       1.717713       9.692244      -2.590231      10.219562           0.000578
           26              C       1.132034       9.900474      12.171319      -0.155811      30.358287 0.45384272E+03  0.10812846E+05                                 8.546241                            7.190584       0.023311       1.984834                    0.999307      29.654550      86.545312       0.601751       0.427223      -1.054694       0.002926      -0.001821      -0.008263       0.008953       0.010053      -0.015296       0.015012      -0.007289      -0.032029      -0.029478       0.012007       0.017470              9.334270       6.087962      -1.415304       2.203281      10.893508      -3.297024      11.021340          -0.002575
           27              C       0.860494       9.409840      10.901995       0.037469      33.205853 0.46335817E+03  0.11080004E+05                                 9.296288                            7.388106      -0.403007       1.884922                    0.997905      27.680591      80.528867       0.579832       0.441754      -1.047512       0.023014      -0.022596       0.027186       0.042182       0.021099      -0.022463       0.013742       0.024940      -0.050434      -0.040667       0.004032       0.036634             10.759251       6.979782      -2.657957       2.914960      13.288519      -4.567490      12.009452           0.002194
           28              C       1.056153       8.052850      10.662322      -0.144215      30.105342 0.45118790E+03  0.10744602E+05                                 8.528861                            7.207411      -0.100465       1.946409                    0.999037      29.704601      86.955444       0.595718       0.431750      -1.050864       0.006911       0.010430      -0.000049       0.012512       0.010762      -0.017196       0.024649       0.016843       0.004338      -0.037360       0.011992       0.025368              9.162771       5.965853      -1.747422       1.640152      11.914738      -2.799464       9.607722          -0.002905
           29              C       1.474822       7.234266      11.699856       0.075623      25.496176 0.35625336E+03  0.80242755E+04                                 7.715743                            6.448226      -0.004815       2.011492                    0.999215      26.823903      77.211644       0.621307       0.437676      -1.043765       0.000510       0.029048       0.036917       0.046978       0.009034      -0.015844       0.028988       0.018306      -0.064364      -0.046142       0.020793       0.025348              8.322915       5.333892      -1.368594       1.492180      10.575597      -1.823170       9.059256          -0.000495
           30              C       0.308594      10.316221       9.817157       0.569046      21.777991 0.26721523E+03  0.56696897E+04                                 7.392647                            5.928619      -0.327824       1.945596                    0.998276      23.517229      68.360516       0.585236       0.493261      -1.000798      -0.013031       0.056171      -0.039732       0.070026       0.013328      -0.044274      -0.009754       0.107302      -0.065196      -0.046976      -0.038242       0.085218              8.342269       5.691362      -1.461312       2.153693      10.058297      -2.376527       9.277149          -0.000061
           31              C       1.418530      10.343335       5.275973       0.073674      25.490099 0.35408570E+03  0.79587790E+04                                 7.711965                            6.421603       0.075187       2.041247                    0.998969      26.639895      76.460098       0.623962       0.436727      -1.044924       0.006255       0.040073      -0.023435       0.046842       0.013562       0.019620      -0.034764       0.029988      -0.018807      -0.051732       0.020914       0.030818              8.442969       5.371360      -1.154580      -1.723060       9.715804       2.602251      10.241744           0.000009
           32              C       1.830432       9.466650       4.287319      -0.155421      30.359892 0.45376691E+03  0.10810967E+05                                 8.547971                            7.190655       0.022593       1.984640                    0.999305      29.654164      86.553820       0.601643       0.427302      -1.054608      -0.002702       0.001698      -0.008286       0.008880       0.010086       0.015298      -0.014725      -0.007445      -0.031067      -0.029208       0.011948       0.017260              9.337560       6.089446      -1.416558      -2.205192      10.895856       3.300892      11.027378          -0.000065
           33              C       2.101971       9.957284       3.017995       0.036496      33.209756 0.46335422E+03  0.11080145E+05                                 9.298176                            7.388886      -0.403962       1.884752                    0.997893      27.682838      80.542395       0.579692       0.441851      -1.047431      -0.022997       0.022990       0.027691       0.042711       0.021263       0.022500      -0.014329       0.025249      -0.052530      -0.041432       0.004419       0.037013             10.762077       6.980735      -2.658200      -2.916099      13.290383       4.568910      12.015111           0.005227
           34              C       1.906312      11.314274       2.778322      -0.143894      30.108168 0.45123142E+03  0.10746236E+05                                 8.530152                            7.208185      -0.101378       1.946054                    0.999038      29.708747      86.978955       0.595614       0.431801      -1.050800      -0.007088      -0.010698      -0.000194       0.012834       0.010358       0.016736      -0.024665       0.017203       0.003199      -0.037017       0.011961       0.025056              9.164164       5.966394      -1.746552      -1.640558      11.913271       2.799350       9.612827           0.000623
           35              C       1.487643      12.132858       3.815856       0.074666      25.526396 0.35674758E+03  0.80380759E+04                                 7.722348                            6.452950      -0.005851       2.010983                    0.999212      26.838231      77.262047       0.621052       0.437710      -1.043760      -0.000821      -0.028882       0.036790       0.046780       0.009238       0.015769      -0.028642       0.017545      -0.064220      -0.045767       0.020870       0.024897              8.330706       5.337326      -1.368649      -1.494897      10.579523       1.826741       9.075270           0.000512
           36              C      -0.880128       9.050903       1.933157       0.571293      21.740076 0.26665837E+03  0.56556007E+04                                 7.386918                            5.924094      -0.332056       1.944452                    0.998260      23.505620      68.339736       0.585144       0.493537      -1.000538       0.013125      -0.056857      -0.039255       0.070328       0.013840       0.044391       0.009408       0.107285      -0.064613      -0.046640      -0.038685       0.085325              8.335631       5.687321      -1.457453      -2.152305      10.044197       2.371506       9.275374           0.000737
           37              C       0.431041       3.887627       2.608027       0.075237      25.421893 0.35295391E+03  0.79263165E+04                                 7.696348                            6.410141       0.082268       2.044239                    0.998971      26.591160      76.265179       0.624747       0.436565      -1.045111       0.006400       0.040737       0.023233       0.047331       0.013901      -0.019134       0.034416       0.030767      -0.020614      -0.051597       0.021419       0.030178              8.424358       5.361229      -1.150530       1.717716       9.692264      -2.590236      10.219581          -0.000607
           38              C       0.842943       3.010942       3.596681      -0.155808      30.358166 0.45384021E+03  0.10812770E+05                                 8.546219                            7.190564       0.023318       1.984837                    0.999307      29.654459      86.544959       0.601752       0.427223      -1.054694      -0.002926       0.001821       0.008264       0.008954       0.010053      -0.015296       0.015012      -0.007287      -0.032032      -0.029478       0.012008       0.017470              9.334247       6.087944      -1.415301       2.203274      10.893485      -3.297014      11.021311           0.002551
           39              C       1.114483       3.501576       4.866005       0.037465      33.205862 0.46335825E+03  0.11080002E+05                                 9.296275                            7.388096      -0.402983       1.884930                    0.997905      27.680561      80.528658       0.579834       0.441753      -1.047514      -0.023017       0.022596      -0.027188       0.042185       0.021100      -0.022465       0.013742       0.024940      -0.050439      -0.040669       0.004032       0.036637             10.759234       6.979767      -2.657949       2.914950      13.288507      -4.567474      12.009426          -0.001595
           40              C       0.918824       4.858566       5.105678      -0.144215      30.105297 0.45118687E+03  0.10744572E+05                                 8.528855                            7.207405      -0.100471       1.946407                    0.999037      29.704577      86.955374       0.595718       0.431750      -1.050864      -0.006911      -0.010430       0.000049       0.012512       0.010762      -0.017196       0.024648       0.016845       0.004336      -0.037360       0.011992       0.025368              9.162762       5.965846      -1.747416       1.640151      11.914722      -2.799453       9.607719           0.002960
           41              C       0.500155       5.677150       4.068144       0.075622      25.496148 0.35625281E+03  0.80242610E+04                                 7.715741                            6.448224      -0.004820       2.011491                    0.999215      26.823884      77.211607       0.621307       0.437676      -1.043765      -0.000511      -0.029048      -0.036918       0.046979       0.009034      -0.015844       0.028989       0.018307      -0.064366      -0.046143       0.020794       0.025349              8.322913       5.333890      -1.368593       1.492179      10.575594      -1.823164       9.059255           0.000530
           42              C       1.666383       2.595195       5.950843       0.569057      21.777825 0.26721293E+03  0.56696278E+04                                 7.392603                            5.928589      -0.327812       1.945601                    0.998276      23.517134      68.360127       0.585238       0.493261      -1.000798       0.013033      -0.056175       0.039734       0.070031       0.013328      -0.044278      -0.009755       0.107308      -0.065201      -0.046978      -0.038245       0.085223              8.342213       5.691328      -1.461288       2.153679      10.058199      -2.376498       9.277112           0.000209
           43              C       0.556447       2.568081      10.492027       0.073663      25.490279 0.35408891E+03  0.79588669E+04                                 7.712000                            6.421631       0.075165       2.041237                    0.998969      26.639955      76.460275       0.623961       0.436727      -1.044925      -0.006251      -0.040067       0.023440       0.046839       0.013555       0.019614      -0.034770       0.029989      -0.018800      -0.051732       0.020913       0.030820              8.443009       5.371382      -1.154594      -1.723069       9.715875       2.602292      10.241771           0.000032
           44              C       0.144545       3.444766      11.480681      -0.155418      30.359859 0.45376645E+03  0.10810955E+05                                 8.547971                            7.190656       0.022580       1.984636                    0.999305      29.654156      86.553835       0.601642       0.427303      -1.054607       0.002700      -0.001700       0.008283       0.008876       0.010085       0.015299      -0.014724      -0.007452      -0.031054      -0.029206       0.011946       0.017260              9.337559       6.089448      -1.416559      -2.205192      10.895857       3.300894      11.027373           0.000531
           45              C      -0.126994       2.954132      12.750005       0.036492      33.209826 0.46335533E+03  0.11080180E+05                                 9.298195                            7.388900      -0.403974       1.884747                    0.997893      27.682896      80.542653       0.579691       0.441852      -1.047430       0.022999      -0.022990      -0.027690       0.042711       0.021264       0.022501      -0.014328       0.025250      -0.052529      -0.041431       0.004417       0.037014             10.762100       6.980751      -2.658209      -2.916107      13.290418       4.568929      12.015132          -0.005415
           46              C       0.068665       1.597142      12.989678      -0.143895      30.108244 0.45123307E+03  0.10746285E+05                                 8.530166                            7.208197      -0.101380       1.946052                    0.999038      29.708791      86.979098       0.595614       0.431801      -1.050800       0.007086       0.010695       0.000191       0.012831       0.010358       0.016734      -0.024664       0.017195       0.003211      -0.037015       0.011960       0.025055              9.164180       5.966406      -1.746557      -1.640559      11.913303       2.799365       9.612831          -0.000158
           47              C       0.487334       0.778558      11.952144       0.074656      25.526484 0.35674890E+03  0.80381135E+04                                 7.722375                            6.452969      -0.005851       2.010984                    0.999212      26.838236      77.262106       0.621050       0.437711      -1.043760       0.000823       0.028885      -0.036785       0.046778       0.009235       0.015763      -0.028642       0.017542      -0.064228      -0.045765       0.020872       0.024893              8.330739       5.337340      -1.368652      -1.494907      10.579553       1.826759       9.075324          -0.000335
           48              C       2.855105       3.860513      13.834843       0.571295      21.740105 0.26665877E+03  0.56556118E+04                                 7.386926                            5.924099      -0.332062       1.944449                    0.998260      23.505640      68.339821       0.585143       0.493537      -1.000538      -0.013124       0.056858       0.039256       0.070328       0.013839       0.044391       0.009408       0.107285      -0.064612      -0.046641      -0.038684       0.085324              8.335642       5.687328      -1.457456      -2.152309      10.044211       2.371512       9.275386          -0.000730
           49              N       1.695451       7.701660      12.935910      -0.220926      34.071035 0.56109357E+03  0.13864732E+05                                 8.891817                            7.768102      -0.285655       1.930659                    0.997224      28.541748      80.364564       0.614616       0.403298      -1.087864      -0.042351       0.094777      -0.119008       0.157921       0.010662      -0.024884       0.068797       0.002251      -0.057016      -0.082731       0.016774       0.065957              9.552469       6.069353      -0.835584       1.201900      11.128536      -1.824698      11.459519          -0.045717
           50              N       1.267014      11.665464       5.051910      -0.213405      33.894415 0.55727218E+03  0.13745787E+05                                 8.856923                            7.736998      -0.243754       1.945028                    0.997270      28.447035      80.007321       0.616446       0.402818      -1.088267       0.042644      -0.092306      -0.116518       0.154646       0.010909       0.024554      -0.066684      -0.003010      -0.052550      -0.079523       0.014107       0.065416              9.514548       6.043967      -0.830272      -1.197483      11.082933       1.813453      11.416744           0.002877
           51              N       0.279526       5.209756       2.832090      -0.220928      34.071025 0.56109334E+03  0.13864724E+05                                 8.891813                            7.768098      -0.285650       1.930661                    0.997224      28.541742      80.364528       0.614617       0.403298      -1.087864       0.042352      -0.094776       0.119008       0.157921       0.010663      -0.024885       0.068795       0.002249      -0.057015      -0.082730       0.016773       0.065957              9.552464       6.069349      -0.835581       1.201898      11.128530      -1.824689      11.459514           0.045470
           52              N       0.707963       1.245952      10.716090      -0.213354      33.892764 0.55723820E+03  0.13744757E+05                                 8.856703                            7.736808      -0.243762       1.945034                    0.997271      28.446144      80.004591       0.616447       0.402823      -1.088263      -0.042600       0.092283       0.116494       0.154602       0.010890       0.024530      -0.066671      -0.003006      -0.052555      -0.079496       0.014094       0.065402              9.514304       6.043814      -0.830241      -1.197450      11.082649       1.813377      11.416448           0.003609
           53              O       1.757920       5.545324       0.447496      -0.920490      49.436296 0.10880152E+04  0.31375948E+05                                10.835643                           10.262902      -0.405567       1.823535                    0.998840      35.706570     104.748906       0.585070       0.363025      -1.129304       0.006753       0.025955      -0.012628       0.029643      -0.004566      -0.020690      -0.030944      -0.056737      -0.090113      -0.052597      -0.002216       0.054812             11.663475      13.041884      -0.754249      -0.923815       9.423130      -0.296345      12.525410          -0.000810
           54              O       0.242397      11.543451      10.125264      -0.591542      43.441640 0.72995939E+03  0.18982327E+05                                 9.923676                            8.475182      -0.020450       2.016071                    0.995782      29.628422      81.564823       0.638300       0.369004      -1.128794      -0.000827      -0.036305      -0.031347       0.047973      -0.011903      -0.019197       0.008625      -0.048629      -0.036709      -0.034839      -0.002017       0.036856             11.021415       8.133727      -2.663159       0.894505      17.348424      -2.183785       7.582094           0.003133
           55              O      -0.055370       9.792018       8.750609      -0.539894      28.520125 0.48199932E+03  0.11266771E+05                                 7.312956                            6.771510       0.651603       2.268926                    0.996427      27.045397      69.936844       0.734509       0.356743      -1.141610       0.001103       0.044988       0.010641       0.046242       0.026910      -0.005954       0.015185       0.102007       0.080949      -0.073755       0.029282       0.044473              7.513150       5.998876       0.093969       1.637230       5.924925      -0.098938      10.615649           0.000244
           56              O       2.763569       0.910384       8.331496      -0.896380      48.609798 0.10643737E+04  0.30535472E+05                                10.720765                           10.153057      -0.410037       1.825453                    0.998834      35.388023     103.649949       0.587848       0.363187      -1.128830      -0.011532      -0.023451      -0.010528       0.028174       0.002396       0.035821       0.027521      -0.057890      -0.060749      -0.058872       0.005101       0.053771             11.539143      12.901015      -0.744556       0.912190       9.345202       0.294148      12.371211           0.008338
           57              O      -0.813932       7.823673       2.241264      -0.600828      43.801311 0.73764050E+03  0.19232922E+05                                 9.979602                            8.521447      -0.022184       2.013369                    0.995854      29.771342      82.075017       0.636345       0.369159      -1.128641      -0.000011       0.037990      -0.030170       0.048513      -0.011198       0.020143      -0.009700      -0.047837      -0.035327      -0.035368      -0.001372       0.036740             11.085451       8.175108      -2.678010      -0.899542      17.453385       2.198183       7.627858           0.043347
           58              O      -0.516164       9.575106       0.866609      -0.541770      28.548546 0.48259220E+03  0.11284043E+05                                 7.318288                            6.775193       0.650645       2.268520                    0.996405      27.060317      69.984912       0.734391       0.356693      -1.141656      -0.001179      -0.045223       0.010486       0.046438       0.027460       0.006997      -0.015030       0.101805       0.080580      -0.073902       0.028887       0.045014              7.519668       6.002629       0.095067      -1.639567       5.927468       0.096766      10.628906          -0.003025
           59              O       0.217057       7.366092      15.320504      -0.920493      49.436458 0.10880196E+04  0.31376105E+05                                10.835663                           10.262919      -0.405563       1.823535                    0.998840      35.706644     104.749171       0.585070       0.363025      -1.129305      -0.006753      -0.025955       0.012631       0.029645      -0.004565      -0.020690      -0.030944      -0.056737      -0.090114      -0.052597      -0.002216       0.054813             11.663498      13.041915      -0.754252      -0.923818       9.423146      -0.296342      12.525433           0.000523
           60              O       1.732580       1.367965       5.642736      -0.591601      43.443810 0.73000553E+03  0.18983811E+05                                 9.923954                            8.475421      -0.020433       2.016065                    0.995781      29.629354      81.567784       0.638295       0.369001      -1.128796       0.000818       0.036314       0.031313       0.047957      -0.011893      -0.019210       0.008648      -0.048600      -0.036723      -0.034841      -0.002014       0.036855             11.021724       8.133935      -2.663228       0.894530      17.348911      -2.183869       7.582327           0.003014
           61              O       2.030347       3.119398       7.017391      -0.539892      28.519744 0.48199081E+03  0.11266519E+05                                 7.312884                            6.771442       0.651637       2.268940                    0.996427      27.045226      69.936150       0.734514       0.356742      -1.141611      -0.001104      -0.044989      -0.010643       0.046244       0.026910      -0.005956       0.015185       0.102004       0.080937      -0.073753       0.029278       0.044475              7.513077       5.998816       0.093972       1.637216       5.924864      -0.098932      10.615551          -0.000329
           62              O      -0.788592      12.001032       7.436504      -0.896389      48.610151 0.10643844E+04  0.30535852E+05                                10.720823                           10.153120      -0.410061       1.825446                    0.998834      35.388113     103.650306       0.587845       0.363188      -1.128830       0.011541       0.023451       0.010548       0.028185       0.002416       0.035790       0.027567      -0.057982      -0.060553      -0.058848       0.005022       0.053826             11.539191      12.900891      -0.744541       0.912175       9.345261       0.294226      12.371420           0.008390
           63              O       2.788909       5.087743      13.526736      -0.600828      43.801485 0.73764410E+03  0.19233040E+05                                 9.979629                            8.521467      -0.022187       2.013367                    0.995854      29.771414      82.075282       0.636344       0.369159      -1.128641       0.000011      -0.037990       0.030172       0.048514      -0.011198       0.020143      -0.009700      -0.047837      -0.035326      -0.035368      -0.001372       0.036740             11.085485       8.175133      -2.678023      -0.899548      17.453443       2.198200       7.627879          -0.043557
           64              O       2.491141       3.336310      14.901391      -0.541764      28.548374 0.48258834E+03  0.11283928E+05                                 7.318251                            6.775159       0.650654       2.268524                    0.996405      27.060250      69.984620       0.734394       0.356692      -1.141657       0.001180       0.045224      -0.010484       0.046438       0.027461       0.006997      -0.015032       0.101803       0.080583      -0.073902       0.028889       0.045013              7.519629       6.002600       0.095068      -1.639557       5.927438       0.096759      10.628851           0.003032

******************************************************
Auxiliary information for the entire system
The total spin magnetic moment of the unit cell is   0.139181
The total net atomic charge of the unit cell is   -0.000000
Accuracy of reproducing the electrostatic potential in the unit cell:
  The inner radius (bohr) =    5.0000
  The outer radius (bohr) =   12.0000
  Valid grid points have density less than (e/(bohr^3)) =    0.0001
  The number of valid grid points were=         1458
  The rms potential error without charges in kcal/mol is=      2.15248
  The rms potential error with partial charges in kcal/mol is=      0.24366
  The RRMSE value at monopole order=      0.11320
  The rms potential error with partial charges and cloud penetration in kcal/mol is=      0.23968
  The RRMSE value at monopole order with cloud penetration is=      0.11135
  The rms potential error with partial charges and atomic dipoles in kcal/mol is=      0.26952
  The RRMSE value at dipole order=      0.12521
  The rms potential error with partial charges, atomic dipoles and cloud penetration in kcal/mol is=      0.26332
  The RRMSE value at dipole order with cloud penetration=      0.12233

******************************************************
The electron densities and ab initio electrostatic potential were computed in VASP using the PBE functional and
projector augmented wave method. See the main text of the journal article for a description of computational details.
The atomic charges, dipoles, and quadrupoles were computed with the DDEC6 method as described in
(a) T. A. Manz and N. Gabaldon Limas, RSC Adv. 6 (2016) 47771-47801 DOI: 10.1039/c6ra04656h
(b) N. Gabaldon Limas and T. A. Manz, RSC Adv. 8 (2018) 2678-2707 DOI: 10.1039/c7ra11829e.
For each atom in the material, the electron cloud parameters were fit to the spherically averaged atom-in-material
electron density using radial positions for which this density was between 10^-4 and 10^-2 electrons per cubic bohr.
The polarizabilities, dispersion coefficients, and quantum Drude oscillator (QDO) parameters were fit using the MCLF method.
The magnetic structure of the system was optimized in VASP from the default ferromagnetic initial guess using spin polarization.
The atomic spin moments (ASMs) were computed on this optimized magnetic structure using the DDEC6 partition as inputs
to the method of T. A. Manz and D. S. Sholl, J. Chem. Theory Comput. 7 (2011) 4146-4164 DOI: 10.1021/ct200539n.
The RMSE and RRMSE were computed using a uniform grid with Ewald summation.
