# Supplementary material for: A collection of forcefield precursors for metal–organic frameworks
Source: RSC Adv. 2019 Nov 13;9(63):36492–507. doi: 10.1039/c9ra07327b (PMC9075174; doi:10.1039/c9ra07327b)
Supplement: RA-009-C9RA07327B-s5770 [file RA-009-C9RA07327B-s5770.xyz]

   64
jmolscript: load "" {1 1 1} spacegroup "x,y,z" unitcell [{      3.552100     0.000000     0.000000 }, {     -1.197217    12.942445     0.000000 }, {      0.000000     0.000000    15.866500 }]
Cu     2.005048     6.526875     6.704231     0.940982
Cu     1.527277    12.886792    14.637481     0.940914
Cu     0.349835     6.415570     9.162269     0.940948
Cu     0.827606     0.055653     1.229019     0.940962
H      2.010972     4.756349     8.171248     0.409273
H     -0.032265     1.220473     5.961044     0.136418
H      0.180291     4.337013     3.460484     0.130439
H     -0.610264    12.798784     4.225249     0.094561
H      0.798882     2.891342     1.799261     0.103045
H      2.718570     1.714874     0.237998     0.409244
H      1.209706     5.250750    13.894294     0.136488
H      0.997150     2.134209    11.393734     0.130454
H      0.590488     6.614884    12.158499     0.094582
H      0.378559     3.579880     9.732511     0.103027
H      0.343911     8.186096     7.695253     0.409274
H      2.387148    11.721972     9.905456     0.136466
H      2.174592     8.605432    12.406016     0.130461
H      2.965147     0.143661    11.641251     0.094586
H      1.556001    10.051103    14.067239     0.103077
H     -0.363687    11.227571    15.628502     0.409259
H      1.145177     7.691695     1.972206     0.136447
H      1.357733    10.808236     4.472766     0.130440
H      1.764395     6.327561     3.708001     0.094573
H      1.976324     9.362565     6.133989     0.103000
C      3.005368     3.852189     5.994998     0.573249
C     -0.034336     2.940135     4.894181     0.037132
C      0.116392     1.579496     5.116946    -0.146636
C      0.242872     3.426253     3.636919    -0.158132
C      0.489870     0.767616     4.067060     0.078420
C      0.612956     2.551215     2.643835     0.087653
C      1.724174     2.619033    13.928248     0.573234
C      1.211778     3.531087    12.827431     0.037267
C      1.061050     4.891727    13.050196    -0.146553
C      0.934570     3.044969    11.570169    -0.158122
C      0.687572     5.703606    12.000310     0.078375
C      0.564485     3.920008    10.577085     0.087609
C     -0.650485     9.090256     9.871502     0.573225
C      2.389219    10.002310    10.972319     0.037138
C      2.238491    11.362949    10.749554    -0.146636
C      2.112011     9.516192    12.229581    -0.158120
C      1.865013    12.174829    11.799440     0.078416
C      1.741927    10.391230    13.222665     0.087700
C      0.630709    10.323412     1.938252     0.573260
C      1.143105     9.411358     3.039069     0.037278
C      1.293833     8.050718     2.816304    -0.146554
C      1.420313     9.897476     4.296331    -0.158127
C      1.667311     7.238839     3.866190     0.078361
C      1.790398     9.022437     5.289415     0.087573
N      0.718062     1.226814     2.837882    -0.218919
N      0.459379     5.244408    10.771132    -0.218961
N      1.636821    11.715631    13.028618    -0.218890
N      1.895504     7.698037     5.095368    -0.218985
O      1.948790     5.566804     8.384176    -0.925304
O      2.954480     5.081980     5.691790    -0.603204
O      2.664050     3.337209     7.066939    -0.538774
O      2.780752     0.904418     0.450926    -0.925336
O      1.775061     1.389242    13.625040    -0.603373
O      2.065491     3.134013    15.000189    -0.539044
O      0.406093     7.375641     7.482324    -0.925292
O     -0.599597     7.860465    10.174710    -0.603193
O     -0.309167     9.605236     8.799561    -0.538667
O     -0.425869    12.038027    15.415574    -0.925360
O      0.579822    11.553203     2.241460    -0.603423
O      0.289392     9.808432     0.866311    -0.539204

The following XYZ coordinates are in angstroms. Other properties are in atomic units.
The sperically averaged electron density of each atom fit to a function of the form exp(a - br)
eigen_1, eigen_2 and eigen_3 are the three eigenvalues of traceless quadrupole moment tensor
  atom number  atomic symbol              X              Y              Z     net charge C6 coefficient C8 coefficient C10 coefficient fluctuating dipole atomic polarizability isotropic forcefield polarizability              a              b squared Pearson coefficient          <r^3>          <r^4>         wp_QDO          m_QDO          q_QDO       dipole_x       dipole_y       dipole_z         dipole            Qxy            Qxz            Qyz     Q(x^2-y^2)  Q(3z^2 - R^2)        eigen_1        eigen_2        eigen_3 static polarizability      alpha(xx)      alpha(xy)      alpha(xz)      alpha(yy)      alpha(yz)      alpha(zz) atomic spin moment
            1             Cu       2.005048       6.526875       6.704231       0.940982      53.243469 0.99784314E+03  0.26954879E+05                                12.204352                           10.863247       0.927686       2.254583                    0.993093      39.288267      96.700532       0.511261       0.443495      -1.122191       0.010847      -0.031806       0.092215       0.098147      -0.056240      -0.049221       0.006352       0.032344       0.033775      -0.072834      -0.008348       0.081183             13.705109      13.856215      -2.502206      -0.874931      11.715810      -1.829283      15.543302           0.716676
            2             Cu       1.527277      12.886792      14.637481       0.940914      53.245352 0.99789398E+03  0.26956708E+05                                12.204899                           10.863763       0.927548       2.254526                    0.993093      39.288851      96.704100       0.511230       0.443514      -1.122174      -0.010882       0.031836       0.092243       0.098187      -0.056264       0.049224      -0.006316       0.032292       0.033849      -0.072881      -0.008292       0.081173             13.705684      13.856978      -2.502369       0.875032      11.716204       1.829069      15.543869           0.716558
            3             Cu       0.349835       6.415570       9.162269       0.940948      53.245403 0.99788646E+03  0.26956433E+05                                12.204845                           10.863651       0.927611       2.254545                    0.993094      39.288894      96.703839       0.511238       0.443508      -1.122178      -0.010861       0.031800      -0.092217       0.098149      -0.056269      -0.049237       0.006336       0.032331       0.033823      -0.072880      -0.008323       0.081203             13.705695      13.856892      -2.502346      -0.874991      11.716259      -1.829308      15.543933          -0.716625
            4             Cu       0.827606       0.055653       1.229019       0.940962      53.242029 0.99781903E+03  0.26954170E+05                                12.204426                           10.863377       0.927575       2.254551                    0.993094      39.287325      96.699333       0.511238       0.443516      -1.122173       0.010859      -0.031862      -0.092218       0.098170      -0.056286       0.049244      -0.006281       0.032292       0.033858      -0.072926      -0.008260       0.081186             13.705121      13.856346      -2.502248       0.874978      11.715802       1.829032      15.543216          -0.716611
            5              H       2.010972       4.756349       8.171248       0.409273       0.404264 0.25559407E+01  0.19968832E+02                                 1.120839                            1.114216      -1.536345       2.300973                    0.997211       2.737826       8.233269       0.430413       1.821458      -0.613168      -0.000788      -0.017564       0.002321       0.017734       0.004497       0.000182      -0.007358       0.002411      -0.002395      -0.009229       0.001088       0.008142              1.128695       1.045547      -0.052713      -0.042495       1.195261       0.095568       1.145276          -0.000000
            6              H      -0.032265       1.220473       5.961044       0.136418       0.999454 0.74344437E+01  0.70842993E+02                                 1.581633                            1.544312      -0.941046       2.446365                    0.999013       3.182620       8.455369       0.534324       1.202964      -0.728281      -0.003413      -0.015839       0.036064       0.039537       0.000361      -0.000730      -0.013199      -0.019998       0.015410      -0.012601      -0.006950       0.019550              1.565171       1.341226       0.025883      -0.113165       1.468923      -0.166617       1.885363          -0.000326
            7              H       0.180291       4.337013       3.460484       0.130439       0.932225 0.66734287E+01  0.62612328E+02                                 1.576232                            1.511872      -0.856959       2.480902                    0.999454       3.289983       9.004579       0.508256       1.284436      -0.708266      -0.001834       0.036511      -0.007026       0.037226      -0.000731      -0.002275      -0.010091      -0.019900       0.012802      -0.012689      -0.003628       0.016317              1.596096       1.329745      -0.050427      -0.027329       2.144892       0.020687       1.313650          -0.000167
            8              H      -0.610264      12.798784       4.225249       0.094561       1.063933 0.75832911E+01  0.73698195E+02                                 1.738760                            1.621796      -0.988964       2.404459                    0.997524       3.576482      10.068837       0.484553       1.300667      -0.703756       0.005183      -0.044262       0.012168       0.046196      -0.001344      -0.002487      -0.010751      -0.025025       0.021467      -0.016644      -0.002203       0.018847              1.792220       1.437468      -0.119572      -0.018615       2.556504      -0.041745       1.382687          -0.000455
            9              H       0.798882       2.891342       1.799261       0.103045       1.031749 0.75270877E+01  0.72940768E+02                                 1.702625                            1.617333      -0.931304       2.441837                    0.998210       3.468833       9.718856       0.485020       1.303176      -0.704143       0.007758       0.022836      -0.043526       0.049761      -0.000733      -0.003580      -0.007415      -0.022488       0.008484      -0.013704      -0.000889       0.014592              1.726346       1.456517       0.049744      -0.207550       1.443424      -0.127092       2.279098          -0.000280
           10              H       2.718570       1.714874       0.237998       0.409244       0.404246 0.25557791E+01  0.19967219E+02                                 1.120806                            1.114183      -1.536270       2.301010                    0.997213       2.737736       8.232879       0.430419       1.821465      -0.613168       0.000784       0.017566       0.002313       0.017735       0.004496      -0.000179       0.007356       0.002408      -0.002393      -0.009225       0.001084       0.008141              1.128661       1.045515      -0.052711       0.042493       1.195230      -0.095568       1.145239          -0.000001
           11              H       1.209706       5.250750      13.894294       0.136488       0.999294 0.74329767E+01  0.70826311E+02                                 1.581551                            1.544230      -0.941055       2.446417                    0.999014       3.182303       8.454674       0.534296       1.203074      -0.728256       0.003409       0.015832       0.036079       0.039547       0.000365       0.000725       0.013204      -0.019991       0.015401      -0.012595      -0.006958       0.019553              1.565091       1.341159       0.025883       0.113158       1.468844       0.166612       1.885270          -0.000321
           12              H       0.997150       2.134209      11.393734       0.130454       0.932273 0.66738897E+01  0.62617984E+02                                 1.576304                            1.511939      -0.857188       2.480793                    0.999453       3.290119       9.005164       0.508236       1.284460      -0.708260       0.001831      -0.036510      -0.007011       0.037222      -0.000728       0.002272       0.010094      -0.019895       0.012792      -0.012683      -0.003634       0.016317              1.596171       1.329801      -0.050431       0.027332       2.145004      -0.020695       1.313707          -0.000170
           13              H       0.590488       6.614884      12.158499       0.094582       1.063867 0.75827036E+01  0.73690686E+02                                 1.738654                            1.621707      -0.988721       2.404573                    0.997526       3.576292      10.068013       0.484580       1.300625      -0.703765      -0.005187       0.044260       0.012188       0.046199      -0.001347       0.002488       0.010753      -0.025028       0.021482      -0.016649      -0.002202       0.018850              1.792104       1.437392      -0.119559       0.018613       2.556304       0.041746       1.382617          -0.000449
           14              H       0.378559       3.579880       9.732511       0.103027       1.031880 0.75283064E+01  0.72955350E+02                                 1.702740                            1.617439      -0.931284       2.441816                    0.998209       3.469105       9.719724       0.485017       1.303136      -0.704150      -0.007760      -0.022845      -0.043515       0.049756      -0.000732       0.003580       0.007415      -0.022501       0.008472      -0.013708      -0.000890       0.014598              1.726465       1.456611       0.049747       0.207571       1.443516       0.127096       2.279268          -0.000278
           15              H       0.343911       8.186096       7.695253       0.409274       0.404262 0.25559202E+01  0.19968609E+02                                 1.120831                            1.114208      -1.536308       2.300992                    0.997212       2.737795       8.233133       0.430417       1.821447      -0.613169       0.000786       0.017565      -0.002323       0.017736       0.004496       0.000182      -0.007357       0.002409      -0.002398      -0.009228       0.001087       0.008141              1.128686       1.045540      -0.052712      -0.042494       1.195252       0.095567       1.145267           0.000004
           16              H       2.387148      11.721972       9.905456       0.136466       0.999341 0.74333718E+01  0.70830210E+02                                 1.581512                            1.544198      -0.940954       2.446426                    0.999014       3.182403       8.454633       0.534345       1.202961      -0.728281       0.003411       0.015841      -0.036069       0.039542       0.000362      -0.000729      -0.013201      -0.019997       0.015417      -0.012601      -0.006951       0.019552              1.565052       1.341135       0.025880      -0.113151       1.468815      -0.166596       1.885205           0.000321
           17              H       2.174592       8.605432      12.406016       0.130461       0.932168 0.66729038E+01  0.62606142E+02                                 1.576166                            1.511813      -0.856947       2.480921                    0.999454       3.289838       9.004077       0.508267       1.284436      -0.708267       0.001834      -0.036512       0.007029       0.037228      -0.000731      -0.002273      -0.010093      -0.019898       0.012805      -0.012688      -0.003631       0.016318              1.596028       1.329695      -0.050424      -0.027327       2.144787       0.020683       1.313601           0.000173
           18              H       2.965147       0.143661      11.641251       0.094586       1.063916 0.75831444E+01  0.73696367E+02                                 1.738733                            1.621773      -0.988936       2.404475                    0.997524       3.576439      10.068668       0.484559       1.300655      -0.703758      -0.005183       0.044261      -0.012172       0.046196      -0.001345      -0.002486      -0.010752      -0.025026       0.021474      -0.016645      -0.002203       0.018848              1.792191       1.437450      -0.119568      -0.018615       2.556451      -0.041745       1.382671           0.000452
           19              H       1.556001      10.051103      14.067239       0.103077       1.031647 0.75261749E+01  0.72930079E+02                                 1.702556                            1.617269      -0.931373       2.441837                    0.998210       3.468642       9.718358       0.485012       1.303231      -0.704132      -0.007756      -0.022839       0.043535       0.049770      -0.000733      -0.003578      -0.007415      -0.022487       0.008482      -0.013702      -0.000889       0.014592              1.726276       1.456461       0.049742      -0.207538       1.443369      -0.127090       2.278998           0.000283
           20              H      -0.363687      11.227571      15.628502       0.409259       0.404213 0.25555167E+01  0.19964737E+02                                 1.120767                            1.114144      -1.536332       2.300999                    0.997213       2.737637       8.232602       0.430414       1.821524      -0.613161      -0.000786      -0.017561      -0.002306       0.017730       0.004498      -0.000180       0.007357       0.002418      -0.002396      -0.009230       0.001088       0.008142              1.128622       1.045479      -0.052708       0.042490       1.195187      -0.095563       1.145198           0.000001
           21              H       1.145177       7.691695       1.972206       0.136447       0.999423 0.74342339E+01  0.70841476E+02                                 1.581705                            1.544375      -0.941213       2.446329                    0.999013       3.182555       8.455608       0.534262       1.203097      -0.728250      -0.003409      -0.015826      -0.036077       0.039543       0.000364       0.000725       0.013204      -0.019992       0.015391      -0.012594      -0.006958       0.019552              1.565244       1.341276       0.025886       0.113177       1.468983       0.166636       1.885472           0.000323
           22              H       1.357733      10.808236       4.472766       0.130440       0.932276 0.66739271E+01  0.62618535E+02                                 1.576324                            1.511956      -0.857242       2.480771                    0.999452       3.290138       9.005283       0.508226       1.284482      -0.708256      -0.001830       0.036512       0.007005       0.037223      -0.000728       0.002272       0.010093      -0.019895       0.012788      -0.012683      -0.003634       0.016316              1.596191       1.329815      -0.050433       0.027333       2.145039      -0.020695       1.313720           0.000168
           23              H       1.764395       6.327561       3.708001       0.094573       1.063888 0.75829021E+01  0.73693132E+02                                 1.738680                            1.621730      -0.988726       2.404566                    0.997526       3.576357      10.068247       0.484576       1.300627      -0.703765       0.005187      -0.044260      -0.012190       0.046200      -0.001347       0.002488       0.010753      -0.025029       0.021480      -0.016649      -0.002201       0.018850              1.792131       1.437412      -0.119562       0.018613       2.556349       0.041744       1.382634           0.000457
           24              H       1.976324       9.362565       6.133989       0.103000       1.031944 0.75288798E+01  0.72962101E+02                                 1.702789                            1.617484      -0.931236       2.441820                    0.998209       3.469225       9.720055       0.485019       1.303109      -0.704156       0.007761       0.022848       0.043510       0.049753      -0.000732       0.003580       0.007416      -0.022504       0.008473      -0.013710      -0.000889       0.014599              1.726514       1.456650       0.049748       0.207579       1.443556       0.127099       2.279337           0.000286
           25              C       3.005368       3.852189       5.994998       0.573249      21.796329 0.26480414E+03  0.56029918E+04                                 7.390025                            5.896577      -0.275976       1.964035                    0.998166      23.375202      67.742095       0.587901       0.492387      -1.001746      -0.012592       0.056207       0.039742       0.069980       0.013476       0.043010       0.006270       0.110064      -0.076489      -0.044406      -0.041890       0.086296              8.370103       5.534306      -1.384262      -2.069469      10.119996       2.490792       9.456008           0.000760
           26              C      -0.034336       2.940135       4.894181       0.037132      33.131494 0.45683332E+03  0.10879926E+05                                 9.252207                            7.307481      -0.354333       1.902274                    0.998122      27.494146      79.695943       0.586718       0.438338      -1.050068       0.020591      -0.022865      -0.028573       0.041990       0.019120       0.022363      -0.013147       0.025275      -0.052866      -0.039515       0.003631       0.035884             10.751790       6.723204      -2.398304      -2.815288      13.407849       4.705545      12.124317           0.007284
           27              C       0.116392       1.579496       5.116946      -0.146636      29.915370 0.44345734E+03  0.10512190E+05                                 8.479981                            7.134748      -0.068669       1.957978                    0.999071      29.555418      86.245885       0.600244       0.430464      -1.051927       0.007055       0.009681      -0.000045       0.011979       0.010121       0.016118      -0.023312       0.017303      -0.001512      -0.035589       0.012245       0.023344              9.131761       5.757408      -1.502042      -1.546682      11.973340       2.859058       9.664536          -0.002523
           28              C       0.242872       3.426253       3.636919      -0.158132      30.124977 0.44451031E+03  0.10536809E+05                                 8.496942                            7.113499       0.051791       1.995197                    0.999385      29.517397      85.957746       0.605289       0.426890      -1.054781       0.001719      -0.000490       0.007737       0.007941       0.008839       0.015668      -0.013937      -0.008051      -0.033891      -0.028850       0.012081       0.016770              9.301543       5.929293      -1.229015      -2.123318      10.933857       3.349748      11.041478          -0.002874
           29              C       0.489870       0.767616       4.067060       0.078420      25.298664 0.34967678E+03  0.78397893E+04                                 7.671890                            6.383951       0.018268       2.019388                    0.999280      26.688215      76.651513       0.625065       0.437063      -1.044099       0.000744       0.030285      -0.038275       0.048813       0.007885       0.015125      -0.032224       0.018643      -0.074193      -0.049954       0.023146       0.026808              8.296338       5.175623      -1.148914      -1.445757      10.591161       1.900213       9.122229           0.000065
           30              C       0.612956       2.551215       2.643835       0.087653      24.887925 0.34025659E+03  0.75699087E+04                                 7.585008                            6.291518       0.148513       2.070832                    0.999176      26.184597      74.696718       0.631083       0.436250      -1.045519      -0.008220      -0.041268       0.022265       0.047606       0.010848       0.020134      -0.036101       0.037314      -0.018165      -0.053438       0.018958       0.034480              8.317295       5.186868      -0.960723      -1.662065       9.685900       2.606474      10.079116           0.000591
           31              C       1.724174       2.619033      13.928248       0.573234      21.794424 0.26477744E+03  0.56023011E+04                                 7.389667                            5.896324      -0.276049       1.964042                    0.998162      23.374350      67.739466       0.587906       0.492394      -1.001740       0.012551      -0.056233       0.039751       0.069998       0.013449      -0.042990      -0.006341       0.110068      -0.076471      -0.044464      -0.041818       0.086282              8.369667       5.534065      -1.384142       2.069357      10.119338      -2.490563       9.455598           0.000760
           32              C       1.211778       3.531087      12.827431       0.037267      33.128493 0.45678236E+03  0.10878472E+05                                 9.251971                            7.307306      -0.354586       1.902219                    0.998123      27.492403      79.691498       0.586693       0.438366      -1.050045      -0.020627       0.022852      -0.028540       0.041979       0.019155      -0.022413       0.013191       0.025393      -0.052976      -0.039612       0.003635       0.035978             10.751523       6.723043      -2.398221       2.815258      13.407330      -4.705410      12.124196           0.007271
           33              C       1.061050       4.891727      13.050196      -0.146553      29.912557 0.44340665E+03  0.10510688E+05                                 8.479532                            7.134404      -0.068834       1.957971                    0.999069      29.553135      86.237977       0.600251       0.430472      -1.051923      -0.007089      -0.009690      -0.000003       0.012007       0.010116      -0.016132       0.023272       0.017352      -0.001583      -0.035568       0.012235       0.023333              9.131254       5.757106      -1.501925       1.546595      11.972538      -2.858810       9.664119          -0.002506
           34              C       0.934570       3.044969      11.570169      -0.158122      30.125649 0.44451754E+03  0.10537053E+05                                 8.497151                            7.113609       0.051543       1.995120                    0.999384      29.517748      85.959863       0.605276       0.426896      -1.054775      -0.001748       0.000460       0.007762       0.007969       0.008838      -0.015673       0.013897      -0.007997      -0.033897      -0.028828       0.012108       0.016720              9.301838       5.929437      -1.229095       2.123416      10.934211      -3.349991      11.041867          -0.002869
           35              C       0.687572       5.703606      12.000310       0.078375      25.299977 0.34970241E+03  0.78404612E+04                                 7.671931                            6.384020       0.018772       2.019520                    0.999282      26.689164      76.653228       0.625089       0.437040      -1.044118      -0.000771      -0.030304      -0.038259       0.048813       0.007881      -0.015122       0.032273       0.018560      -0.074113      -0.049972       0.023174       0.026799              8.296357       5.175663      -1.148896       1.445765      10.591071      -1.900186       9.122338           0.000084
           36              C       0.564485       3.920008      10.577085       0.087609      24.890213 0.34029363E+03  0.75709403E+04                                 7.585375                            6.291777       0.148658       2.070839                    0.999177      26.186570      74.703417       0.631082       0.436239      -1.045526       0.008195       0.041276       0.022285       0.047618       0.010855      -0.020125       0.036133       0.037242      -0.018113      -0.053449       0.018984       0.034465              8.317743       5.187120      -0.960801       1.662176       9.686437      -2.606729      10.079672           0.000603
           37              C      -0.650485       9.090256       9.871502       0.573225      21.797149 0.26481536E+03  0.56032807E+04                                 7.390165                            5.896672      -0.275953       1.964036                    0.998165      23.375600      67.743238       0.587902       0.492382      -1.001750       0.012584      -0.056210      -0.039748       0.069985       0.013474       0.043009       0.006281       0.110081      -0.076463      -0.044423      -0.041877       0.086300              8.370277       5.534403      -1.384304      -2.069518      10.120215       2.490891       9.456211          -0.000761
           38              C       2.389219      10.002310      10.972319       0.037138      33.132082 0.45684175E+03  0.10880177E+05                                 9.252301                            7.307537      -0.354365       1.902257                    0.998123      27.494446      79.696988       0.586717       0.438336      -1.050069      -0.020599       0.022861       0.028572       0.041992       0.019123       0.022370      -0.013155       0.025268      -0.052890      -0.039528       0.003640       0.035888             10.751922       6.723276      -2.398355      -2.815317      13.408051       4.705689      12.124438          -0.007258
           39              C       2.238491      11.362949      10.749554      -0.146636      29.915889 0.44346676E+03  0.10512455E+05                                 8.480041                            7.134799      -0.068648       1.957982                    0.999071      29.555615      86.246224       0.600246       0.430461      -1.051931      -0.007063      -0.009679       0.000040       0.011982       0.010119       0.016121      -0.023315       0.017291      -0.001504      -0.035589       0.012241       0.023348              9.131833       5.757461      -1.502071      -1.546680      11.973487       2.859144       9.664552           0.002468
           40              C       2.112011       9.516192      12.229581      -0.158120      30.124433 0.44450236E+03  0.10536553E+05                                 8.496799                            7.113407       0.051855       1.995225                    0.999385      29.516947      85.955639       0.605298       0.426887      -1.054786      -0.001718       0.000479      -0.007733       0.007936       0.008839       0.015671      -0.013938      -0.008045      -0.033836      -0.028846       0.012084       0.016762              9.301375       5.929201      -1.228981      -2.123272      10.933613       3.349672      11.041310           0.002837
           41              C       1.865013      12.174829      11.799440       0.078416      25.299452 0.34969041E+03  0.78401604E+04                                 7.671987                            6.384030       0.018369       2.019409                    0.999280      26.688778      76.653098       0.625068       0.437056      -1.044104      -0.000743      -0.030286       0.038269       0.048809       0.007883       0.015126      -0.032233       0.018624      -0.074157      -0.049954       0.023148       0.026806              8.296447       5.175693      -1.148933      -1.445778      10.591284       1.900265       9.122364          -0.000122
           42              C       1.741927      10.391230      13.222665       0.087700      24.886888 0.34024003E+03  0.75694409E+04                                 7.584815                            6.291378       0.148489       2.070846                    0.999175      26.183661      74.693317       0.631088       0.436252      -1.045519       0.008230       0.041271      -0.022257       0.047607       0.010844       0.020141      -0.036099       0.037306      -0.018192      -0.053436       0.018952       0.034485              8.317074       5.186739      -0.960689      -1.662010       9.685623       2.606367      10.078861          -0.000639
           43              C       0.630709      10.323412       1.938252       0.573260      21.793138 0.26475945E+03  0.56018428E+04                                 7.389479                            5.896193      -0.276115       1.964032                    0.998162      23.373757      67.737972       0.587900       0.492406      -1.001731      -0.012551       0.056220      -0.039742       0.069984       0.013446      -0.042982      -0.006343       0.110074      -0.076486      -0.044467      -0.041814       0.086281              8.369438       5.533934      -1.384091       2.069283      10.119082      -2.490439       9.455297          -0.000756
           44              C       1.143105       9.411358       3.039069       0.037278      33.127122 0.45676010E+03  0.10877835E+05                                 9.251859                            7.307231      -0.354646       1.902214                    0.998122      27.491680      79.689651       0.586682       0.438378      -1.050035       0.020630      -0.022842       0.028527       0.041966       0.019162      -0.022420       0.013197       0.025418      -0.052998      -0.039628       0.003632       0.035995             10.751381       6.722957      -2.398174       2.815222      13.407143      -4.705277      12.124042          -0.007274
           45              C       1.293833       8.050718       2.816304      -0.146554      29.912249 0.44340005E+03  0.10510519E+05                                 8.479534                            7.134388      -0.068919       1.957947                    0.999069      29.553103      86.238531       0.600245       0.430476      -1.051917       0.007092       0.009696      -0.000004       0.012012       0.010115      -0.016128       0.023254       0.017369      -0.001588      -0.035554       0.012231       0.023322              9.131262       5.757095      -1.501917       1.546623      11.972487      -2.858782       9.664203           0.002465
           46              C       1.420313       9.897476       4.296331      -0.158127      30.125297 0.44450997E+03  0.10536839E+05                                 8.497127                            7.113580       0.051454       1.995099                    0.999384      29.517465      85.959190       0.605273       0.426900      -1.054771       0.001757      -0.000453      -0.007771       0.007980       0.008838      -0.015673       0.013880      -0.007984      -0.033924      -0.028821       0.012114       0.016706              9.301810       5.929412      -1.229091       2.123408      10.934213      -3.349958      11.041805           0.002827
           47              C       1.667311       7.238839       3.866190       0.078361      25.300232 0.34970671E+03  0.78405883E+04                                 7.671997                            6.384068       0.018788       2.019520                    0.999282      26.689415      76.654308       0.625085       0.437041      -1.044117       0.000777       0.030311       0.038263       0.048820       0.007883      -0.015123       0.032281       0.018552      -0.074128      -0.049981       0.023182       0.026799              8.296433       5.175707      -1.148910       1.445791      10.591159      -1.900220       9.122433          -0.000120
           48              C       1.790398       9.022437       5.289415       0.087573      24.890983 0.34030674E+03  0.75713074E+04                                 7.585505                            6.291879       0.148693       2.070833                    0.999178      26.187275      74.705877       0.631080       0.436236      -1.045527      -0.008186      -0.041277      -0.022293       0.047621       0.010858      -0.020121       0.036145       0.037225      -0.018099      -0.053455       0.018995       0.034461              8.317883       5.187207      -0.960816       1.662208       9.686610      -2.606770      10.079834          -0.000646
           49              N       0.718062       1.226814       2.837882      -0.218919      33.785381 0.54737617E+03  0.13434891E+05                                 8.827520                            7.658372      -0.186851       1.965719                    0.997431      28.256100      79.149192       0.621069       0.401808      -1.089474      -0.038409       0.093549       0.115079       0.153199       0.010202       0.024747      -0.070185       0.007906      -0.068674      -0.086029       0.020648       0.065381              9.526573       5.949371      -0.651705      -1.209651      11.177269       1.959358      11.453079          -0.044576
           50              N       0.459379       5.244408      10.771132      -0.218961      33.788247 0.54743144E+03  0.13436558E+05                                 8.827845                            7.658616      -0.186755       1.965724                    0.997431      28.257837      79.154426       0.621077       0.401793      -1.089487       0.038403      -0.093585       0.115112       0.153244       0.010194      -0.024731       0.070158       0.007836      -0.068544      -0.085970       0.020592       0.065378              9.526971       5.949593      -0.651757       1.209702      11.177772      -1.959565      11.453548          -0.044616
           51              N       1.636821      11.715631      13.028618      -0.218890      33.785508 0.54737832E+03  0.13434917E+05                                 8.827415                            7.658287      -0.186824       1.965727                    0.997432      28.256099      79.148354       0.621086       0.401797      -1.089484       0.038425      -0.093574      -0.115091       0.153227       0.010206       0.024747      -0.070201       0.007899      -0.068639      -0.086040       0.020641       0.065399              9.526456       5.949306      -0.651695      -1.209641      11.177080       1.959330      11.452983           0.044578
           52              N       1.895504       7.698037       5.095368      -0.218985      33.788786 0.54744227E+03  0.13436898E+05                                 8.827947                            7.658697      -0.186791       1.965709                    0.997431      28.258199      79.155803       0.621073       0.401793      -1.089486      -0.038399       0.093590      -0.115124       0.153256       0.010194      -0.024729       0.070146       0.007834      -0.068541      -0.085958       0.020591       0.065367              9.527080       5.949658      -0.651761       1.209718      11.177912      -1.959578      11.453670           0.044638
           53              O       1.948790       5.566804       8.384176      -0.925304      49.325849 0.10762831E+04  0.30961259E+05                                10.839250                           10.223106      -0.398541       1.825260                    0.998925      35.701171     104.688623       0.584714       0.364142      -1.128159      -0.006531       0.019027       0.012359       0.023610      -0.004790      -0.017293      -0.036671      -0.061430      -0.088788      -0.053085      -0.007422       0.060507             11.704165      13.107468      -1.054793      -1.020001       9.288509       0.072969      12.716519           0.007284
           54              O       2.954480       5.081980       5.691790      -0.603204      43.863153 0.73447430E+03  0.19123835E+05                                 9.979095                            8.495513       0.005113       2.022241                    0.996058      29.739519      81.847253       0.638372       0.368497      -1.129498       0.002454      -0.038041       0.026824       0.046612      -0.010665       0.019035      -0.008668      -0.048731      -0.044565      -0.035011      -0.002269       0.037280             11.111138       8.065292      -2.571462      -0.906976      17.571569       2.260953       7.696552           0.045287
           55              O       2.664050       3.337209       7.066939      -0.538774      28.032469 0.46802478E+03  0.10858900E+05                                 7.219620                            6.661598       0.670522       2.278529                    0.996879      26.860738      69.179337       0.742455       0.355565      -1.142664       0.002280       0.039861      -0.007422       0.040611       0.023627       0.006720      -0.012037       0.106160       0.079518      -0.073098       0.027318       0.045780              7.426467       5.808771       0.043250      -1.550378       5.922503       0.114590      10.548128          -0.002260
           56              O       2.780752       0.904418       0.450926      -0.925336      49.323114 0.10762108E+04  0.30958572E+05                                10.838735                           10.222681      -0.398257       1.825356                    0.998925      35.699970     104.683118       0.584735       0.364136      -1.128166       0.006515      -0.019046       0.012315       0.023597      -0.004798       0.017314       0.036648      -0.061484      -0.088758      -0.053086      -0.007424       0.060511             11.703538      13.106655      -1.054747       1.019952       9.288135      -0.073140      12.715823           0.007354
           57              O       1.775061       1.389242      13.625040      -0.603373      43.868530 0.73459182E+03  0.19127650E+05                                 9.979802                            8.496108       0.005424       2.022291                    0.996061      29.741934      81.855379       0.638360       0.368490      -1.129505      -0.002458       0.038059       0.026974       0.046713      -0.010671      -0.019045       0.008667      -0.048730      -0.044594      -0.035023      -0.002264       0.037288             11.111929       8.065903      -2.571673       0.907090      17.572726      -2.261191       7.697158           0.045252
           58              O       2.065491       3.134013      15.000189      -0.539044      28.037398 0.46813269E+03  0.10862090E+05                                 7.220689                            6.662560       0.670482       2.278465                    0.996881      26.862637      69.187672       0.742364       0.355586      -1.142641      -0.002285      -0.039957      -0.007363       0.040694       0.023629      -0.006739       0.012008       0.106250       0.079459      -0.073123       0.027285       0.045839              7.427582       5.809604       0.043246       1.550638       5.923381      -0.114645      10.549759          -0.002334
           59              O       0.406093       7.375641       7.482324      -0.925292      49.325314 0.10762697E+04  0.30960778E+05                                10.839188                           10.223061      -0.398565       1.825257                    0.998925      35.700932     104.687780       0.584714       0.364143      -1.128158       0.006519      -0.019033      -0.012362       0.023613      -0.004796      -0.017294      -0.036676      -0.061454      -0.088771      -0.053088      -0.007431       0.060519             11.704086      13.107321      -1.054764      -1.019978       9.288438       0.072907      12.716497          -0.007330
           60              O      -0.599597       7.860465      10.174710      -0.603193      43.863784 0.73448557E+03  0.19124214E+05                                 9.979202                            8.495586       0.005101       2.022232                    0.996059      29.739779      81.848331       0.638368       0.368498      -1.129497      -0.002455       0.038024      -0.026848       0.046612      -0.010663       0.019044      -0.008673      -0.048740      -0.044599      -0.035025      -0.002266       0.037292             11.111272       8.065399      -2.571520      -0.907004      17.571770       2.261070       7.696648          -0.045260
           61              O      -0.309167       9.605236       8.799561      -0.538667      28.029779 0.46796556E+03  0.10857160E+05                                 7.219090                            6.661118       0.670620       2.278586                    0.996879      26.859513      69.174560       0.742493       0.355559      -1.142672      -0.002285      -0.039882       0.007396       0.040626       0.023629       0.006720      -0.012053       0.106164       0.079561      -0.073112       0.027337       0.045775              7.425914       5.808350       0.043265      -1.550238       5.922063       0.114513      10.547330           0.002330
           62              O      -0.425869      12.038027      15.415574      -0.925360      49.323533 0.10762210E+04  0.30958923E+05                                10.838783                           10.222716      -0.398244       1.825362                    0.998925      35.699985     104.683079       0.584735       0.364135      -1.128168      -0.006517       0.019030      -0.012234       0.023543      -0.004786       0.017316       0.036629      -0.061386      -0.088823      -0.053082      -0.007380       0.060462             11.703599      13.106789      -1.054773       1.019974       9.288171      -0.073211      12.715837          -0.007304
           63              O       0.579822      11.553203       2.241460      -0.603423      43.868344 0.73458959E+03  0.19127566E+05                                 9.979764                            8.496084       0.005584       2.022337                    0.996061      29.741881      81.855032       0.638362       0.368489      -1.129506       0.002449      -0.038059      -0.026972       0.046712      -0.010679      -0.019024       0.008657      -0.048732      -0.044558      -0.035001      -0.002279       0.037280             11.111879       8.065847      -2.571633       0.907066      17.572699      -2.261080       7.697091          -0.045319
           64              O       0.289392       9.808432       0.866311      -0.539204      28.041591 0.46822519E+03  0.10864797E+05                                 7.221461                            6.663262       0.670484       2.278417                    0.996883      26.864758      69.195413       0.742316       0.355591      -1.142635       0.002276       0.039962       0.007401       0.040705       0.023621      -0.006737       0.011983       0.106261       0.079409      -0.073111       0.027262       0.045849              7.428384       5.810217       0.043229       1.550833       5.924028      -0.114746      10.550906           0.002151

******************************************************
Auxiliary information for the entire system
The total spin magnetic moment of the unit cell is   -0.000440
The total net atomic charge of the unit cell is   0.000001
Accuracy of reproducing the electrostatic potential in the unit cell:
  The inner radius (bohr) =    5.0000
  The outer radius (bohr) =   12.0000
  Valid grid points have density less than (e/(bohr^3)) =    0.0001
  The number of valid grid points were=         1762
  The rms potential error without charges in kcal/mol is=      2.31282
  The rms potential error with partial charges in kcal/mol is=      0.26158
  The RRMSE value at monopole order=      0.11310
  The rms potential error with partial charges and cloud penetration in kcal/mol is=      0.25711
  The RRMSE value at monopole order with cloud penetration is=      0.11117
  The rms potential error with partial charges and atomic dipoles in kcal/mol is=      0.28291
  The RRMSE value at dipole order=      0.12232
  The rms potential error with partial charges, atomic dipoles and cloud penetration in kcal/mol is=      0.27664
  The RRMSE value at dipole order with cloud penetration=      0.11961

******************************************************
The electron densities and ab initio electrostatic potential were computed in VASP using the PBE functional and
projector augmented wave method. See the main text of the journal article for a description of computational details.
The atomic charges, dipoles, and quadrupoles were computed with the DDEC6 method as described in
(a) T. A. Manz and N. Gabaldon Limas, RSC Adv. 6 (2016) 47771-47801 DOI: 10.1039/c6ra04656h
(b) N. Gabaldon Limas and T. A. Manz, RSC Adv. 8 (2018) 2678-2707 DOI: 10.1039/c7ra11829e.
For each atom in the material, the electron cloud parameters were fit to the spherically averaged atom-in-material
electron density using radial positions for which this density was between 10^-4 and 10^-2 electrons per cubic bohr.
The polarizabilities, dispersion coefficients, and quantum Drude oscillator (QDO) parameters were fit using the MCLF method.
The magnetic structure of the system was optimized in VASP from the default ferromagnetic initial guess using spin polarization.
The atomic spin moments (ASMs) were computed on this optimized magnetic structure using the DDEC6 partition as inputs
to the method of T. A. Manz and D. S. Sholl, J. Chem. Theory Comput. 7 (2011) 4146-4164 DOI: 10.1021/ct200539n.
The RMSE and RRMSE were computed using a uniform grid with Ewald summation.
