# Supplementary material for: A collection of forcefield precursors for metal–organic frameworks
Source: RSC Adv. 2019 Nov 13;9(63):36492–507. doi: 10.1039/c9ra07327b (PMC9075174; doi:10.1039/c9ra07327b)
Supplement: RA-009-C9RA07327B-s5771 [file RA-009-C9RA07327B-s5771.xyz]

  116
jmolscript: load "" {1 1 1} spacegroup "x,y,z" unitcell [{      8.954000     0.000000     0.000000 }, {     -1.323923    13.575597     0.000000 }, {      0.000000     0.000000    22.026000 }]
Yb     0.126897     0.323914    14.840678     1.121016
Yb     3.085339    10.126581    13.413614     1.655538
Yb     8.165142     6.463885     3.827678     1.121015
Yb     3.882777    10.236815     2.400614     1.655539
Yb     7.503180    13.251683     7.185322     1.121012
Yb     4.544738     3.449016     8.612386     1.655541
Yb    -0.535065     7.111712    18.198322     1.121018
Yb     3.747300     3.338782    19.625386     1.655538
C      7.180600    10.701643    15.578990     0.075882
C      7.447714     9.413319    16.041536     0.083946
C      0.068197    10.309308    17.521683     0.077976
C     -0.177824    11.601705    17.028301     0.086891
C      6.095982    11.099408    14.594428     0.626049
C      6.910385     8.082910    15.561369     0.540359
C      1.154467     9.876247    18.528271     0.527328
C      0.371908    12.933471    17.499657     0.547259
C      8.218132     0.962510    11.678185     0.081650
C      8.088818     0.727652    10.281737     0.075937
C      7.539451     1.999685    12.574643     0.536876
C      7.094256     1.395571     9.301580     0.610448
C     -0.212485     9.661752     4.565990     0.075880
C     -0.479598    10.950077     5.028536     0.083946
C      6.899918    10.054087     6.508683     0.077974
C      7.145939     8.761690     6.015301     0.086891
C      0.872133     9.263987     3.581428     0.626050
C      0.057730    12.280485     4.548369     0.540365
C      5.813648    10.487149     7.515271     0.527329
C      6.596207     7.429924     6.486657     0.547259
C      0.073906     5.825289     0.665185     0.081651
C      0.203221     6.060147    21.294737     0.075936
C      0.752587     4.788113     1.561643     0.536878
C      1.197783     5.392227    20.314580     0.610449
C      0.449477     2.873954     6.447010     0.075881
C      0.182363     4.162278     5.984464     0.083946
C      7.561880     3.266289     4.504317     0.077976
C      7.807901     1.973892     4.997699     0.086890
C      1.534095     2.476189     7.431572     0.626049
C      0.719692     5.492687     6.464631     0.540364
C      6.475610     3.699350     3.497729     0.527327
C      7.258169     0.642126     4.526343     0.547260
C     -0.588055    12.613087    10.347815     0.081652
C     -0.458741    12.847945    11.744263     0.075936
C      0.090626    11.575912     9.451357     0.536876
C      0.535821    12.180026    12.724420     0.610448
C      7.842562     3.913845    17.460010     0.075881
C      8.109675     2.625520    16.997464     0.083947
C      0.730159     3.521510    15.517317     0.077976
C      0.484138     4.813907    16.010699     0.086890
C      6.757944     4.311610    18.444572     0.626049
C      7.572347     1.295112    17.477631     0.540358
C      1.816429     3.088448    14.510729     0.527326
C      1.033870     6.145673    15.539343     0.547259
C      7.556171     7.750308    21.360815     0.081650
C      7.426856     7.515450     0.731263     0.075937
C      6.877490     8.787484    20.464357     0.536876
C      6.432294     8.183370     1.711420     0.610448
N     -1.092598    11.736104    16.061359    -0.188655
N     -0.601228     9.277563    17.034908    -0.205310
N      0.138627     0.203634    12.341168    -0.186828
N      8.060714     8.627292     5.048359    -0.188651
N      7.569344    11.085833     6.021908    -0.205306
N      8.153412     6.584165     1.328168    -0.186829
N      8.722675     1.839493     5.964641    -0.188652
N      8.231305     4.298034     4.991092    -0.205309
N      7.491450    13.371963     9.684832    -0.186829
N     -0.430637     4.948305    16.977641    -0.188653
N      0.060733     2.489764    16.004092    -0.205309
N     -0.523335     6.991432    20.697832    -0.186828
O      6.247428    12.264194    14.076817    -0.556352
O      5.155167    10.325599    14.409409    -0.699912
O      6.622631     7.911858    14.376370    -0.408641
O      6.888494     7.196424    16.479853    -0.478196
O      0.963188     8.688382    18.986412    -0.497053
O      2.130523    10.591681    18.722100    -0.366329
O      0.636912    13.099094    18.682453    -0.445062
O      1.732578     0.238931    16.572362    -0.515998
O      7.465990     1.623641    13.792681    -0.479545
O      7.203388     3.095236    12.116503    -0.369201
O      6.210807     2.154447     9.713466    -0.682355
O      7.274962     1.057539     8.094555    -0.567719
O      0.720687     8.099201     3.063817    -0.556352
O      1.812949    10.037796     3.396409    -0.699912
O      0.345485    12.451538     3.363370    -0.408648
O      0.079621    13.166972     5.466853    -0.478200
O      6.004927    11.675013     7.973412    -0.497051
O      4.837592     9.771715     7.709100    -0.366328
O      6.331204     7.264302     7.669453    -0.445060
O      6.559460     6.548868     5.559362    -0.515996
O      0.826049     5.164157     2.779681    -0.479546
O      1.088650     3.692562     1.103503    -0.369203
O      2.081232     4.633351    20.726466    -0.682355
O      1.017076     5.730259    19.107555    -0.567720
O      1.382649     1.311403     7.949183    -0.556351
O      2.474910     3.249998     7.616591    -0.699913
O      1.007446     5.663739     7.649630    -0.408648
O      0.741583     6.379173     5.546147    -0.478202
O      6.666889     4.887215     3.039588    -0.497048
O      5.499554     2.983916     3.303900    -0.366328
O      6.993165     0.476503     3.343547    -0.445062
O      5.897499    13.336666     5.453638    -0.515996
O      0.164087    11.951956     8.233319    -0.479543
O      0.426689    10.480361     9.909497    -0.369205
O      1.419270    11.421150    12.312534    -0.682355
O      0.355115    12.518058    13.931445    -0.567719
O      6.909390     5.476396    18.962183    -0.556353
O      5.817128     3.537801    18.629591    -0.699912
O      7.284592     1.124059    18.662630    -0.408642
O      7.550456     0.408625    16.559147    -0.478196
O      1.625150     1.900584    14.052588    -0.497050
O      2.792485     3.803882    14.316900    -0.366328
O      1.298873     6.311295    14.356547    -0.445060
O      1.070617     7.026729    16.466638    -0.515998
O      6.804028     8.411440    19.246319    -0.479547
O      6.541427     9.883035    20.922497    -0.369200
O      5.548845     8.942246     1.299534    -0.682355
O      6.613001     7.845338     2.918445    -0.567720

The following XYZ coordinates are in angstroms. Other properties are in atomic units.
The sperically averaged electron density of each atom fit to a function of the form exp(a - br)
eigen_1, eigen_2 and eigen_3 are the three eigenvalues of traceless quadrupole moment tensor
  atom number  atomic symbol              X              Y              Z     net charge C6 coefficient C8 coefficient C10 coefficient fluctuating dipole atomic polarizability isotropic forcefield polarizability              a              b squared Pearson coefficient          <r^3>          <r^4>         wp_QDO          m_QDO          q_QDO       dipole_x       dipole_y       dipole_z         dipole            Qxy            Qxz            Qyz     Q(x^2-y^2)  Q(3z^2 - R^2)        eigen_1        eigen_2        eigen_3 static polarizability      alpha(xx)      alpha(xy)      alpha(xz)      alpha(yy)      alpha(yz)      alpha(zz) atomic spin moment
            1             Yb       0.126897       0.323914      14.840678       1.121016     140.367613 0.30180847E+04  0.10641126E+06                                22.448255                           18.553055       0.461230       1.842484                    0.999745      86.727989     235.782546       0.406181       0.427692      -1.144175       0.007402      -0.008004      -0.006780       0.012838       0.005938       0.002652      -0.001988       0.277601      -0.285024      -0.095955      -0.090501       0.186456             26.889763      17.084249      -1.326556      -0.192614      33.687444       2.158274      29.897597           0.037193
            2             Yb       3.085339      10.126581      13.413614       1.655538      92.579725 0.20777326E+04  0.65059821E+05                                14.628503                           13.266795       0.312178       1.971365                    0.993191      67.049048     158.145003       0.615757       0.317668      -1.264093       0.017766      -0.047740      -0.022574       0.055716       0.047954      -0.193298       0.070958      -0.316747       0.636424      -0.345062       0.053229       0.291833             16.126531      24.175520      -1.820513       4.388258      12.017668      -1.610480      12.186405          -0.001188
            3             Yb       8.165142       6.463885       3.827678       1.121015     140.367613 0.30180843E+04  0.10641126E+06                                22.448264                           18.553061       0.461233       1.842484                    0.999745      86.728094     235.782943       0.406180       0.427692      -1.144174      -0.007403       0.008006      -0.006780       0.012840       0.005939      -0.002654       0.001991       0.277601      -0.285018      -0.095955      -0.090500       0.186455             26.889775      17.084260      -1.326559       0.192617      33.687469      -2.158284      29.897596           0.037191
            4             Yb       3.882777      10.236815       2.400614       1.655539      92.579798 0.20777341E+04  0.65059879E+05                                14.628511                           13.266800       0.312177       1.971365                    0.993191      67.049058     158.145044       0.615757       0.317668      -1.264093      -0.017766       0.047739      -0.022574       0.055716       0.047954       0.193298      -0.070959      -0.316746       0.636426      -0.345062       0.053229       0.291833             16.126544      24.175545      -1.820514      -4.388265      12.017676       1.610481      12.186411          -0.001182
            5             Yb       7.503180      13.251683       7.185322       1.121012     140.367840 0.30180908E+04  0.10641155E+06                                22.448290                           18.553083       0.461239       1.842485                    0.999745      86.728223     235.783412       0.406180       0.427692      -1.144174      -0.007402       0.008005       0.006780       0.012839       0.005939       0.002654      -0.001988       0.277602      -0.285015      -0.095953      -0.090502       0.186455             26.889806      17.084275      -1.326572      -0.192610      33.687506       2.158281      29.897639           0.037191
            6             Yb       4.544738       3.449016       8.612386       1.655541      92.579767 0.20777334E+04  0.65059853E+05                                14.628507                           13.266797       0.312178       1.971365                    0.993191      67.049055     158.145024       0.615757       0.317668      -1.264093      -0.017766       0.047739       0.022574       0.055716       0.047953      -0.193298       0.070959      -0.316746       0.636426      -0.345062       0.053228       0.291833             16.126538      24.175538      -1.820512       4.388263      12.017670      -1.610480      12.186407          -0.001192
            7             Yb      -0.535065       7.111712      18.198322       1.121018     140.367570 0.30180835E+04  0.10641121E+06                                22.448247                           18.553048       0.461231       1.842485                    0.999745      86.727961     235.782421       0.406181       0.427691      -1.144175       0.007401      -0.008005       0.006780       0.012838       0.005938      -0.002653       0.001989       0.277602      -0.285022      -0.095954      -0.090501       0.186456             26.889753      17.084245      -1.326557       0.192612      33.687450      -2.158276      29.897565           0.037196
            8             Yb       3.747300       3.338782      19.625386       1.655538      92.579848 0.20777360E+04  0.65059956E+05                                14.628518                           13.266808       0.312175       1.971364                    0.993191      67.049068     158.145097       0.615756       0.317668      -1.264093       0.017766      -0.047739       0.022573       0.055716       0.047954       0.193298      -0.070959      -0.316746       0.636426      -0.345062       0.053228       0.291833             16.126548      24.175545      -1.820514      -4.388263      12.017683       1.610483      12.186417          -0.001184
            9              C       7.180600      10.701643      15.578990       0.075882      35.496813 0.39533595E+03  0.90549380E+04                                 9.527108                            6.733286       0.132195       2.072580                    0.999199      26.065863      73.401811       0.621824       0.430050      -1.058135       0.026881       0.029236       0.041740       0.057616       0.015891      -0.075076       0.021389       0.065556       0.081141      -0.075624      -0.022852       0.098476             11.873908      10.281204      -1.064390       4.992264      15.386469      -3.489878       9.954051           0.018396
           10              C       7.447714       9.413319      16.041536       0.083946      36.235632 0.41280479E+03  0.95736269E+04                                 9.709925                            6.930442       0.018172       2.029233                    0.999188      26.496842      75.488424       0.605293       0.436323      -1.052569       0.022552       0.012739       0.049506       0.055873      -0.013595      -0.058934       0.004735       0.098788       0.105700      -0.068993      -0.024506       0.093499             11.970702       8.035658       0.265113       3.489040      18.795228      -2.169204       9.081220           0.028509
           11              C       0.068197      10.309308      17.521683       0.077976      36.209908 0.41616879E+03  0.96753421E+04                                 9.720574                            6.959092       0.041599       2.034170                    0.999301      26.692573      76.244719       0.603729       0.436382      -1.052088      -0.050968      -0.023453      -0.013586       0.057727      -0.005892      -0.073335       0.022058       0.064005       0.046284      -0.061200      -0.034921       0.096120             12.013596       9.491040      -1.180618       4.530301      16.530030      -3.921244      10.019717           0.022869
           12              C      -0.177824      11.601705      17.028301       0.086891      36.694656 0.41323812E+03  0.95957903E+04                                 9.834251                            6.951479      -0.037191       2.012366                    0.999074      26.550360      75.936550       0.601507       0.438516      -1.050199      -0.049859      -0.007704      -0.019811       0.054201      -0.007264      -0.067125       0.000633       0.096607       0.126170      -0.070163      -0.032199       0.102362             12.228911       7.991745       0.803916       3.357119      19.543972      -1.901589       9.151017           0.022395
           13              C       6.095982      11.099408      14.594428       0.626049      24.618641 0.25191393E+03  0.52423491E+04                                 7.870504                            5.709745      -0.298036       1.965891                    0.998589      22.367234      63.418262       0.606485       0.485302      -1.009565      -0.060283      -0.004035      -0.027300       0.066300      -0.032421      -0.090191       0.068375      -0.034602       0.157381      -0.098588      -0.045228       0.143817              9.261770      10.367587       2.045173       2.747192      10.111469      -2.255530       7.306255           0.001759
           14              C       6.910385       8.082910      15.561369       0.540359      24.488611 0.27381202E+03  0.58018897E+04                                 7.788165                            5.923555      -0.158853       2.005655                    0.998586      22.958909      65.092751       0.601514       0.480556      -1.014866      -0.023281      -0.054298      -0.002416       0.059128      -0.045630      -0.033421       0.012682       0.128301      -0.195090      -0.072120      -0.046073       0.118193              8.834580       5.292901       1.145714       1.941148      11.214127      -0.919720       9.996712          -0.002860
           15              C       1.154467       9.876247      18.528271       0.527328      25.864940 0.28074816E+03  0.59782037E+04                                 8.029962                            5.972997      -0.102265       2.018775                    0.998886      23.144084      65.493413       0.603606       0.476540      -1.018354       0.030259      -0.032066       0.043484       0.061925      -0.050886      -0.061182       0.064876      -0.000044       0.130070      -0.072741      -0.052977       0.125718              9.272306       9.717939       1.896597       2.503205      10.745548      -2.447089       7.353431          -0.005118
           16              C       0.371908      12.933471      17.499657       0.547259      24.606428 0.27443240E+03  0.58404973E+04                                 7.884919                            5.970269      -0.334123       1.944461                    0.998090      23.390306      67.291696       0.590892       0.487061      -1.007620       0.015389       0.044357       0.005620       0.047286      -0.045620      -0.041602      -0.005379       0.179256      -0.180397      -0.083919      -0.054498       0.138417              8.963775       5.331827       1.506327       1.866061      11.447162      -0.421102      10.112335          -0.003263
           17              C       8.218132       0.962510      11.678185       0.081650      36.546615 0.41415162E+03  0.95947377E+04                                 9.719821                            6.915412       0.081277       2.049023                    0.999243      26.410247      74.744342       0.610554       0.433020      -1.056543       0.034553      -0.033879       0.010197       0.049454       0.062559      -0.009504      -0.038505       0.012360      -0.141710      -0.070070      -0.024261       0.094331             12.001472       8.114127      -3.561196       0.382672       9.447683       2.688479      18.442606           0.018893
           18              C       8.088818       0.727652      10.281737       0.075937      35.945961 0.40199835E+03  0.92259547E+04                                 9.568757                            6.762219       0.202246       2.094450                    0.999226      26.034656      72.866572       0.625653       0.426565      -1.062603       0.037181      -0.038844      -0.004328       0.053945       0.055732      -0.034114      -0.008269       0.000539      -0.166509      -0.069396      -0.020410       0.089806             11.970553       9.246896      -3.663419       2.866080       8.299274       0.011031      18.365489           0.011449
           19              C       7.539451       1.999685      12.574643       0.536876      24.501509 0.27522402E+03  0.58276689E+04                                 7.742023                            5.909071      -0.099541       2.024115                    0.998840      22.860654      64.370098       0.608015       0.475755      -1.019449      -0.029296       0.026218       0.043526       0.058653       0.054871       0.029048       0.022506       0.132487      -0.136690      -0.070368      -0.046011       0.116379              8.737917       5.603952      -2.549764      -0.486441       9.282748      -0.113928      11.327050          -0.003565
           20              C       7.094256       1.395571       9.301580       0.610448      24.387359 0.25539003E+03  0.53311203E+04                                 7.808663                            5.736443      -0.197918       1.994188                    0.999026      22.578356      64.044823       0.607266       0.483184      -1.011013      -0.051004       0.025031      -0.014808       0.058713       0.111727      -0.037845       0.007071      -0.066100      -0.181656      -0.110624      -0.037581       0.148205              9.102108       9.259977      -3.773649       0.235827       6.988124       0.179279      11.058222          -0.000398
           21              C      -0.212485       9.661752       4.565990       0.075880      35.496945 0.39533740E+03  0.90549806E+04                                 9.527132                            6.733299       0.132187       2.072577                    0.999199      26.065927      73.402053       0.621824       0.430050      -1.058134      -0.026881      -0.029236       0.041740       0.057616       0.015891       0.075075      -0.021388       0.065556       0.081138      -0.075623      -0.022852       0.098475             11.873941      10.281227      -1.064386      -4.992274      15.386523       3.489886       9.954073           0.018396
           22              C      -0.479598      10.950077       5.028536       0.083946      36.235748 0.41280600E+03  0.95736624E+04                                 9.709944                            6.930451       0.018169       2.029231                    0.999188      26.496891      75.488604       0.605293       0.436323      -1.052569      -0.022552      -0.012740       0.049506       0.055873      -0.013596       0.058934      -0.004735       0.098790       0.105698      -0.068994      -0.024505       0.093499             11.970730       8.035669       0.265120      -3.489043      18.795287       2.169206       9.081233           0.028511
           23              C       6.899918      10.054087       6.508683       0.077974      36.209914 0.41616890E+03  0.96753477E+04                                 9.720590                            6.959104       0.041591       2.034168                    0.999301      26.692554      76.244739       0.603727       0.436383      -1.052087       0.050967       0.023453      -0.013586       0.057726      -0.005894       0.073337      -0.022059       0.064007       0.046286      -0.061200      -0.034923       0.096123             12.013616       9.491058      -1.180621      -4.530309      16.530060       3.921252      10.019731           0.022875
           24              C       7.145939       8.761690       6.015301       0.086891      36.694673 0.41323841E+03  0.95957984E+04                                 9.834255                            6.951482      -0.037190       2.012366                    0.999074      26.550359      75.936548       0.601506       0.438516      -1.050199       0.049859       0.007704      -0.019810       0.054201      -0.007263       0.067124      -0.000633       0.096606       0.126171      -0.070162      -0.032198       0.102361             12.228915       7.991752       0.803923      -3.357123      19.543973       1.901581       9.151020           0.022397
           25              C       0.872133       9.263987       3.581428       0.626050      24.618686 0.25191445E+03  0.52423634E+04                                 7.870516                            5.709752      -0.298043       1.965889                    0.998589      22.367260      63.418384       0.606484       0.485303      -1.009565       0.060283       0.004035      -0.027300       0.066299      -0.032421       0.090192      -0.068375      -0.034602       0.157382      -0.098588      -0.045228       0.143816              9.261787      10.367607       2.045175      -2.747198      10.111486       2.255536       7.306268           0.001759
           26              C       0.057730      12.280485       4.548369       0.540365      24.488737 0.27381357E+03  0.58019312E+04                                 7.788191                            5.923572      -0.158845       2.005655                    0.998586      22.958989      65.093046       0.601513       0.480556      -1.014866       0.023282       0.054299      -0.002417       0.059129      -0.045632       0.033422      -0.012682       0.128312      -0.195096      -0.072122      -0.046078       0.118200              8.834612       5.292919       1.145721      -1.941157      11.214181       0.919716       9.996735          -0.002859
           27              C       5.813648      10.487149       7.515271       0.527329      25.864912 0.28074775E+03  0.59781940E+04                                 8.029964                            5.972999      -0.102266       2.018775                    0.998886      23.144069      65.493406       0.603605       0.476540      -1.018354      -0.030258       0.032067       0.043484       0.061925      -0.050886       0.061183      -0.064877      -0.000043       0.130073      -0.072741      -0.052978       0.125720              9.272309       9.717939       1.896598      -2.503202      10.745556       2.447093       7.353431          -0.005118
           28              C       6.596207       7.429924       6.486657       0.547259      24.606383 0.27443177E+03  0.58404810E+04                                 7.884910                            5.970263      -0.334124       1.944461                    0.998090      23.390292      67.291656       0.590892       0.487062      -1.007620      -0.015388      -0.044357       0.005620       0.047285      -0.045619       0.041601       0.005380       0.179253      -0.180394      -0.083918      -0.054497       0.138415              8.963764       5.331820       1.506322      -1.866056      11.447143       0.421108      10.112329          -0.003262
           29              C       0.073906       5.825289       0.665185       0.081651      36.546608 0.41415159E+03  0.95947369E+04                                 9.719820                            6.915412       0.081276       2.049023                    0.999243      26.410250      74.744355       0.610554       0.433020      -1.056543      -0.034553       0.033879       0.010196       0.049454       0.062559       0.009504       0.038506       0.012361      -0.141710      -0.070071      -0.024260       0.094331             12.001471       8.114125      -3.561196      -0.382677       9.447683      -2.688475      18.442605           0.018894
           30              C       0.203221       6.060147      21.294737       0.075936      35.945973 0.40199856E+03  0.92259610E+04                                 9.568762                            6.762223       0.202243       2.094449                    0.999226      26.034659      72.866595       0.625653       0.426565      -1.062603      -0.037181       0.038844      -0.004328       0.053945       0.055732       0.034114       0.008269       0.000540      -0.166509      -0.069396      -0.020410       0.089806             11.970560       9.246903      -3.663422      -2.866083       8.299277      -0.011028      18.365498           0.011451
           31              C       0.752587       4.788113       1.561643       0.536878      24.501531 0.27522441E+03  0.58276790E+04                                 7.742026                            5.909074      -0.099537       2.024116                    0.998840      22.860672      64.370158       0.608015       0.475755      -1.019449       0.029297      -0.026219       0.043524       0.058653       0.054871      -0.029048      -0.022506       0.132489      -0.136691      -0.070368      -0.046012       0.116380              8.737920       5.603953      -2.549764       0.486442       9.282754       0.113928      11.327052          -0.003565
           32              C       1.197783       5.392227      20.314580       0.610449      24.387352 0.25538995E+03  0.53311176E+04                                 7.808660                            5.736441      -0.197918       1.994189                    0.999026      22.578346      64.044774       0.607266       0.483184      -1.011013       0.051004      -0.025031      -0.014808       0.058713       0.111727       0.037845      -0.007071      -0.066100      -0.181655      -0.110624      -0.037581       0.148205              9.102104       9.259975      -3.773649      -0.235822       6.988123      -0.179280      11.058214          -0.000398
           33              C       0.449477       2.873954       6.447010       0.075881      35.496906 0.39533691E+03  0.90549670E+04                                 9.527129                            6.733298       0.132185       2.072577                    0.999199      26.065900      73.401980       0.621823       0.430051      -1.058134      -0.026881      -0.029236      -0.041740       0.057616       0.015891      -0.075076       0.021388       0.065557       0.081140      -0.075624      -0.022853       0.098477             11.873938      10.281229      -1.064394       4.992278      15.386510      -3.489890       9.954073           0.018396
           34              C       0.182363       4.162278       5.984464       0.083946      36.235730 0.41280587E+03  0.95736586E+04                                 9.709940                            6.930449       0.018168       2.029231                    0.999188      26.496888      75.488589       0.605293       0.436323      -1.052569      -0.022552      -0.012741      -0.049506       0.055873      -0.013596      -0.058934       0.004735       0.098791       0.105699      -0.068995      -0.024505       0.093500             11.970724       8.035671       0.265113       3.489046      18.795268      -2.169210       9.081233           0.028511
           35              C       7.561880       3.266289       4.504317       0.077976      36.209912 0.41616875E+03  0.96753419E+04                                 9.720580                            6.959096       0.041595       2.034169                    0.999301      26.692572      76.244746       0.603729       0.436383      -1.052088       0.050969       0.023453       0.013586       0.057727      -0.005892      -0.073336       0.022059       0.064006       0.046286      -0.061201      -0.034921       0.096122             12.013603       9.491048      -1.180618       4.530306      16.530038      -3.921245      10.019723           0.022872
           36              C       7.807901       1.973892       4.997699       0.086890      36.694680 0.41323844E+03  0.95957992E+04                                 9.834254                            6.951481      -0.037190       2.012366                    0.999074      26.550371      75.936576       0.601507       0.438516      -1.050199       0.049859       0.007705       0.019811       0.054201      -0.007264      -0.067124       0.000633       0.096608       0.126170      -0.070164      -0.032198       0.102361             12.228914       7.991748       0.803917       3.357121      19.543976      -1.901588       9.151019           0.022396
           37              C       1.534095       2.476189       7.431572       0.626049      24.618676 0.25191429E+03  0.52423592E+04                                 7.870512                            5.709749      -0.298042       1.965889                    0.998589      22.367260      63.418371       0.606484       0.485303      -1.009565       0.060283       0.004035       0.027300       0.066300      -0.032421      -0.090192       0.068375      -0.034602       0.157382      -0.098588      -0.045228       0.143817              9.261781      10.367599       2.045173       2.747196      10.111482      -2.255535       7.306263           0.001758
           38              C       0.719692       5.492687       6.464631       0.540364      24.488729 0.27381349E+03  0.58019293E+04                                 7.788188                            5.923570      -0.158846       2.005655                    0.998586      22.958996      65.093069       0.601513       0.480555      -1.014866       0.023282       0.054298       0.002418       0.059129      -0.045632      -0.033422       0.012682       0.128311      -0.195096      -0.072122      -0.046078       0.118200              8.834607       5.292916       1.145717       1.941154      11.214168      -0.919725       9.996739          -0.002858
           39              C       6.475610       3.699350       3.497729       0.527327      25.864967 0.28074849E+03  0.59782131E+04                                 8.029970                            5.973002      -0.102272       2.018773                    0.998886      23.144099      65.493487       0.603605       0.476540      -1.018354      -0.030260       0.032064      -0.043484       0.061924      -0.050887      -0.061183       0.064876      -0.000045       0.130068      -0.072741      -0.052977       0.125718              9.272316       9.717949       1.896599       2.503208      10.745559      -2.447092       7.353438          -0.005117
           40              C       7.258169       0.642126       4.526343       0.547260      24.606457 0.27443281E+03  0.58405079E+04                                 7.884923                            5.970273      -0.334118       1.944462                    0.998090      23.390321      67.291736       0.590892       0.487061      -1.007620      -0.015389      -0.044357      -0.005621       0.047286      -0.045621      -0.041602      -0.005380       0.179258      -0.180398      -0.083921      -0.054498       0.138419              8.963780       5.331830       1.506328       1.866062      11.447171      -0.421103      10.112338          -0.003262
           41              C      -0.588055      12.613087      10.347815       0.081652      36.546647 0.41415192E+03  0.95947460E+04                                 9.719823                            6.915412       0.081277       2.049023                    0.999243      26.410264      74.744389       0.610555       0.433020      -1.056544      -0.034554       0.033881      -0.010196       0.049455       0.062559      -0.009504      -0.038506       0.012362      -0.141711      -0.070071      -0.024260       0.094331             12.001477       8.114127      -3.561196       0.382670       9.447685       2.688484      18.442621           0.018893
           42              C      -0.458741      12.847945      11.744263       0.075936      35.946018 0.40199899E+03  0.92259738E+04                                 9.568770                            6.762227       0.202239       2.094448                    0.999226      26.034678      72.866673       0.625652       0.426566      -1.062602      -0.037181       0.038844       0.004328       0.053945       0.055732      -0.034114      -0.008269       0.000540      -0.166508      -0.069396      -0.020410       0.089806             11.970572       9.246907      -3.663423       2.866085       8.299284       0.011033      18.365524           0.011450
           43              C       0.090626      11.575912       9.451357       0.536876      24.501621 0.27522547E+03  0.58277074E+04                                 7.742042                            5.909084      -0.099538       2.024115                    0.998840      22.860731      64.370362       0.608015       0.475755      -1.019449       0.029298      -0.026221      -0.043524       0.058653       0.054873       0.029050       0.022506       0.132491      -0.136695      -0.070369      -0.046014       0.116383              8.737940       5.603965      -2.549771      -0.486443       9.282771      -0.113925      11.327083          -0.003566
           44              C       0.535821      12.180026      12.724420       0.610448      24.387375 0.25539021E+03  0.53311248E+04                                 7.808666                            5.736444      -0.197921       1.994187                    0.999026      22.578365      64.044852       0.607266       0.483184      -1.011013       0.051004      -0.025030       0.014808       0.058713       0.111727      -0.037845       0.007071      -0.066100      -0.181656      -0.110624      -0.037581       0.148205              9.102112       9.259979      -3.773650       0.235828       6.988127       0.179279      11.058230          -0.000398
           45              C       7.842562       3.913845      17.460010       0.075881      35.496828 0.39533609E+03  0.90549424E+04                                 9.527111                            6.733287       0.132194       2.072580                    0.999199      26.065875      73.401853       0.621824       0.430050      -1.058135       0.026881       0.029236      -0.041739       0.057615       0.015891       0.075076      -0.021389       0.065556       0.081140      -0.075624      -0.022852       0.098476             11.873911      10.281202      -1.064384      -4.992261      15.386481       3.489877       9.954050           0.018395
           46              C       8.109675       2.625520      16.997464       0.083947      36.235625 0.41280461E+03  0.95736214E+04                                 9.709924                            6.930440       0.018173       2.029233                    0.999188      26.496834      75.488395       0.605294       0.436323      -1.052569       0.022552       0.012739      -0.049506       0.055872      -0.013595       0.058934      -0.004734       0.098787       0.105699      -0.068992      -0.024506       0.093498             11.970702       8.035653       0.265118      -3.489036      18.795237       2.169200       9.081215           0.028509
           47              C       0.730159       3.521510      15.517317       0.077976      36.209920 0.41616903E+03  0.96753495E+04                                 9.720581                            6.959098       0.041596       2.034169                    0.999301      26.692563      76.244709       0.603729       0.436383      -1.052088      -0.050968      -0.023453       0.013586       0.057726      -0.005892       0.073336      -0.022059       0.064005       0.046285      -0.061200      -0.034921       0.096121             12.013605       9.491046      -1.180624      -4.530304      16.530045       3.921253      10.019724           0.022870
           48              C       0.484138       4.813907      16.010699       0.086890      36.694655 0.41323818E+03  0.95957915E+04                                 9.834250                            6.951479      -0.037189       2.012367                    0.999074      26.550353      75.936514       0.601507       0.438516      -1.050199      -0.049858      -0.007704       0.019811       0.054200      -0.007264       0.067125      -0.000633       0.096607       0.126169      -0.070163      -0.032198       0.102361             12.228909       7.991746       0.803917      -3.357120      19.543964       1.901587       9.151016           0.022395
           49              C       6.757944       4.311610      18.444572       0.626049      24.618645 0.25191401E+03  0.52423511E+04                                 7.870504                            5.709745      -0.298035       1.965892                    0.998589      22.367229      63.418240       0.606485       0.485302      -1.009565      -0.060283      -0.004035       0.027300       0.066299      -0.032421       0.090191      -0.068375      -0.034602       0.157381      -0.098588      -0.045228       0.143816              9.261771      10.367590       2.045173      -2.747192      10.111468       2.255531       7.306255           0.001759
           50              C       7.572347       1.295112      17.477631       0.540358      24.488568 0.27381142E+03  0.58018737E+04                                 7.788157                            5.923549      -0.158853       2.005655                    0.998586      22.958875      65.092633       0.601514       0.480556      -1.014866      -0.023281      -0.054298       0.002415       0.059128      -0.045629       0.033420      -0.012683       0.128300      -0.195088      -0.072119      -0.046073       0.118192              8.834571       5.292898       1.145716      -1.941148      11.214122       0.919709       9.996695          -0.002859
           51              C       1.816429       3.088448      14.510729       0.527326      25.864944 0.28074816E+03  0.59782041E+04                                 8.029962                            5.972997      -0.102268       2.018774                    0.998886      23.144096      65.493461       0.603606       0.476540      -1.018354       0.030260      -0.032064      -0.043483       0.061924      -0.050886       0.061181      -0.064875      -0.000044       0.130067      -0.072740      -0.052976       0.125716              9.272307       9.717937       1.896598      -2.503202      10.745553       2.447092       7.353431          -0.005120
           52              C       1.033870       6.145673      15.539343       0.547259      24.606408 0.27443212E+03  0.58404899E+04                                 7.884916                            5.970268      -0.334123       1.944461                    0.998090      23.390294      67.291655       0.590892       0.487062      -1.007620       0.015389       0.044357      -0.005621       0.047286      -0.045620       0.041602       0.005380       0.179257      -0.180398      -0.083920      -0.054498       0.138418              8.963770       5.331823       1.506323      -1.866057      11.447153       0.421109      10.112335          -0.003261
           53              C       7.556171       7.750308      21.360815       0.081650      36.546594 0.41415142E+03  0.95947319E+04                                 9.719818                            6.915412       0.081276       2.049023                    0.999243      26.410241      74.744323       0.610554       0.433020      -1.056543       0.034553      -0.033879      -0.010197       0.049454       0.062559       0.009504       0.038506       0.012361      -0.141710      -0.070070      -0.024260       0.094331             12.001469       8.114124      -3.561195      -0.382676       9.447682      -2.688475      18.442601           0.018894
           54              C       7.426856       7.515450       0.731263       0.075937      35.945955 0.40199833E+03  0.92259546E+04                                 9.568758                            6.762221       0.202243       2.094449                    0.999226      26.034652      72.866572       0.625653       0.426565      -1.062603       0.037181      -0.038844       0.004327       0.053945       0.055732       0.034114       0.008269       0.000540      -0.166509      -0.069396      -0.020410       0.089806             11.970555       9.246901      -3.663421      -2.866082       8.299275      -0.011029      18.365489           0.011450
           55              C       6.877490       8.787484      20.464357       0.536876      24.501504 0.27522406E+03  0.58276700E+04                                 7.742023                            5.909072      -0.099540       2.024115                    0.998840      22.860655      64.370107       0.608015       0.475755      -1.019449      -0.029296       0.026219      -0.043525       0.058653       0.054871      -0.029048      -0.022506       0.132487      -0.136689      -0.070368      -0.046011       0.116379              8.737916       5.603950      -2.549762       0.486442       9.282749       0.113928      11.327047          -0.003564
           56              C       6.432294       8.183370       1.711420       0.610448      24.387367 0.25539012E+03  0.53311225E+04                                 7.808665                            5.736444      -0.197919       1.994188                    0.999026      22.578358      64.044834       0.607266       0.483184      -1.011013      -0.051004       0.025031       0.014808       0.058713       0.111727       0.037845      -0.007071      -0.066100      -0.181655      -0.110624      -0.037581       0.148205              9.102111       9.259983      -3.773653      -0.235822       6.988128      -0.179280      11.058221          -0.000398
           57              N      -1.092598      11.736104      16.061359      -0.188655      38.288517 0.51980826E+03  0.12605035E+05                                 9.619923                            7.487637      -0.209561       1.953204                    0.999009      28.003698      78.183054       0.624493       0.404462      -1.086773       0.018431      -0.126205       0.055748       0.139195       0.031974      -0.042574       0.045339       0.152190       0.135039      -0.122349       0.029970       0.092378             11.191078       9.966039       1.790869       4.475758      13.216385      -0.505347      10.390809           0.050873
           58              N      -0.601228       9.277563      17.034908      -0.205310      39.281170 0.53993296E+03  0.13230255E+05                                 9.802213                            7.640136      -0.225601       1.940999                    0.999076      28.531833      80.317134       0.616572       0.405409      -1.085129      -0.036980       0.128147      -0.040525       0.139397       0.014316      -0.024150       0.053414       0.145881       0.093840      -0.111817       0.038071       0.073745             11.416478       9.824673       1.457594       4.529432      13.836986      -0.948802      10.587775           0.058679
           59              N       0.138627       0.203634      12.341168      -0.186828      38.641017 0.51812531E+03  0.12563081E+05                                 9.694310                            7.499059      -0.279408       1.932011                    0.998758      28.037631      78.458466       0.620633       0.407015      -1.084284      -0.015704      -0.024300      -0.137404       0.140417       0.028816      -0.025363      -0.032700       0.018967      -0.346282      -0.123768       0.028172       0.095596             11.290233      10.005466      -4.864753       0.916517      10.595288       0.336519      13.269945           0.037993
           60              N       8.060714       8.627292       5.048359      -0.188651      38.288426 0.51980649E+03  0.12604979E+05                                 9.619901                            7.487618      -0.209554       1.953207                    0.999009      28.003659      78.182868       0.624495       0.404461      -1.086773      -0.018431       0.126204       0.055747       0.139194       0.031974       0.042573      -0.045339       0.152189       0.135038      -0.122348       0.029971       0.092377             11.191051       9.966023       1.790872      -4.475751      13.216348       0.505333      10.390781           0.050881
           61              N       7.569344      11.085833       6.021908      -0.205306      39.281056 0.53993135E+03  0.13230202E+05                                 9.802183                            7.640116      -0.225594       1.941002                    0.999076      28.531774      80.316850       0.616574       0.405408      -1.085130       0.036979      -0.128147      -0.040526       0.139397       0.014315       0.024149      -0.053415       0.145880       0.093840      -0.111817       0.038072       0.073744             11.416441       9.824646       1.457593      -4.529417      13.836934       0.948794      10.587743           0.058684
           62              N       8.153412       6.584165       1.328168      -0.186829      38.641026 0.51812543E+03  0.12563084E+05                                 9.694306                            7.499056      -0.279408       1.932012                    0.998758      28.037645      78.458486       0.620633       0.407014      -1.084285       0.015704       0.024300      -0.137405       0.140419       0.028815       0.025363       0.032700       0.018967      -0.346282      -0.123768       0.028173       0.095596             11.290229      10.005462      -4.864751      -0.916516      10.595282      -0.336514      13.269942           0.037989
           63              N       8.722675       1.839493       5.964641      -0.188652      38.288472 0.51980750E+03  0.12605009E+05                                 9.619907                            7.487624      -0.209555       1.953206                    0.999009      28.003681      78.182937       0.624495       0.404461      -1.086774      -0.018431       0.126207      -0.055748       0.139197       0.031974      -0.042574       0.045340       0.152191       0.135041      -0.122350       0.029971       0.092378             11.191058       9.966024       1.790868       4.475750      13.216361      -0.505342      10.390789           0.050878
           64              N       8.231305       4.298034       4.991092      -0.205309      39.281182 0.53993313E+03  0.13230257E+05                                 9.802199                            7.640125      -0.225592       1.941001                    0.999076      28.531843      80.317075       0.616574       0.405408      -1.085130       0.036981      -0.128151       0.040526       0.139400       0.014316      -0.024149       0.053415       0.145882       0.093844      -0.111818       0.038073       0.073745             11.416462       9.824663       1.457593       4.529428      13.836961      -0.948796      10.587761           0.058680
           65              N       7.491450      13.371963       9.684832      -0.186829      38.641054 0.51812593E+03  0.12563098E+05                                 9.694307                            7.499057      -0.279407       1.932012                    0.998758      28.037652      78.458488       0.620634       0.407014      -1.084285       0.015705       0.024301       0.137408       0.140421       0.028815      -0.025363      -0.032700       0.018968      -0.346286      -0.123770       0.028173       0.095597             11.290229      10.005465      -4.864753       0.916517      10.595286       0.336517      13.269938           0.037992
           66              N      -0.430637       4.948305      16.977641      -0.188653      38.288464 0.51980719E+03  0.12605002E+05                                 9.619914                            7.487629      -0.209559       1.953205                    0.999009      28.003675      78.182969       0.624493       0.404462      -1.086773       0.018431      -0.126204      -0.055747       0.139194       0.031973       0.042574      -0.045339       0.152189       0.135038      -0.122348       0.029970       0.092378             11.191066       9.966034       1.790870      -4.475757      13.216367       0.505340      10.390798           0.050875
           67              N       0.060733       2.489764      16.004092      -0.205309      39.281139 0.53993274E+03  0.13230248E+05                                 9.802209                            7.640135      -0.225602       1.940999                    0.999076      28.531810      80.317053       0.616572       0.405409      -1.085129      -0.036980       0.128146       0.040524       0.139396       0.014316       0.024150      -0.053414       0.145880       0.093840      -0.111816       0.038071       0.073745             11.416472       9.824669       1.457592      -4.529429      13.836976       0.948803      10.587771           0.058680
           68              N      -0.523335       6.991432      20.697832      -0.186828      38.640971 0.51812461E+03  0.12563058E+05                                 9.694295                            7.499049      -0.279405       1.932013                    0.998758      28.037620      78.458379       0.620634       0.407014      -1.084285      -0.015704      -0.024300       0.137405       0.140418       0.028816       0.025363       0.032700       0.018967      -0.346282      -0.123769       0.028172       0.095596             11.290214      10.005450      -4.864744      -0.916514      10.595269      -0.336514      13.269924           0.037991
           69              O       6.247428      12.264194      14.076817      -0.556352      40.162350 0.60203528E+03  0.14914689E+05                                 9.387001                            7.669726       0.000295       2.032952                    0.997101      28.566048      76.676153       0.674753       0.366411      -1.131147       0.006691       0.009046       0.023659       0.026198      -0.004797      -0.108367       0.005526      -0.149352       0.012632      -0.151975       0.067952       0.084023             10.706090       7.510880       2.399813      -0.358086      15.255825      -4.689515       9.351564           0.029607
           70              O       5.155167      10.325599      14.409409      -0.699912      41.095727 0.57304282E+03  0.13952311E+05                                 9.257177                            7.245632       0.617351       2.200099                    0.999669      29.517284      77.271099       0.732235       0.343555      -1.155279       0.126854       0.003454       0.060456       0.140566       0.016504      -0.057029       0.052838      -0.015929       0.035106      -0.085535       0.011215       0.074320             10.699146      16.336705       4.437594       3.207896       9.171282       0.420503       6.589451           0.011987
           71              O       6.622631       7.911858      14.376370      -0.408641      25.462614 0.37878628E+03  0.83536213E+04                                 6.787916                            5.983032       0.665019       2.276601                    0.999188      25.726744      65.053421       0.783693       0.354389      -1.141160       0.007528      -0.013140       0.041073       0.043776      -0.035617      -0.005133      -0.007977       0.008881       0.066594      -0.048241       0.022548       0.025693              7.050334       5.262229       0.109666       1.981596       5.859639       0.690668      10.029134           0.232154
           72              O       6.888494       7.196424      16.479853      -0.478196      34.234726 0.50428145E+03  0.11952463E+05                                 8.446391                            7.012716       0.231292       2.136839                    0.997421      26.855885      70.524781       0.706628       0.365705      -1.131617      -0.015982       0.016060      -0.021847       0.031475      -0.033387      -0.033327      -0.040881       0.005794       0.138503      -0.078801       0.010307       0.068494              9.575348       6.124502      -0.416444       1.015579      12.700297      -4.641464       9.901245           0.157557
           73              O       0.963188       8.688382      18.986412      -0.497053      37.171320 0.54403869E+03  0.13147387E+05                                 8.951851                            7.308272       0.134112       2.095140                    0.997185      27.487719      72.989651       0.688439       0.368155      -1.129245       0.019419       0.019003      -0.023628       0.036007       0.011337      -0.070201       0.002976      -0.094765      -0.105322      -0.103315       0.036506       0.066809             10.255558       6.879581       1.991881      -0.186658      15.172564      -4.446362       8.714529           0.147258
           74              O       2.130523      10.591681      18.722100      -0.366329      25.882870 0.36423359E+03  0.79490012E+04                                 6.881808                            5.864347       0.630606       2.273022                    0.999268      25.182829      63.205396       0.792653       0.354071      -1.142189      -0.026719      -0.022357       0.008247       0.035802       0.009653      -0.024236       0.012768      -0.044305      -0.129882      -0.056657       0.010092       0.046565              7.405607       9.923793       3.005566       1.391428       7.320983       0.212047       4.972043           0.272546
           75              O       0.636912      13.099094      18.682453      -0.445062      27.896794 0.41918029E+03  0.94936078E+04                                 7.242290                            6.314408       0.491357       2.198418                    0.999353      26.730880      68.780340       0.758193       0.356694      -1.137874      -0.021115      -0.042568      -0.027618       0.054960      -0.051365      -0.010634      -0.029136       0.129815       0.139484      -0.112085       0.052529       0.059557              7.568548       5.440024       0.405642       2.123806       6.422549       1.136622      10.843070           0.196475
           76              O       1.732578       0.238931      16.572362      -0.515998      37.791348 0.58641955E+03  0.14474196E+05                                 9.107598                            7.641642      -0.070552       2.014549                    0.996819      28.400015      76.806729       0.664544       0.373419      -1.122575       0.005491      -0.034852      -0.001723       0.035324      -0.045525      -0.048558      -0.066646       0.037024       0.148138      -0.115127       0.024354       0.090773             10.184536       6.563093      -0.166550       0.977741      13.463921      -4.480994      10.526594           0.154698
           77              O       7.465990       1.623641      13.792681      -0.479545      34.359573 0.51879882E+03  0.12395375E+05                                 8.491251                            7.146500       0.097248       2.090943                    0.996779      27.105176      71.677381       0.694427       0.369164      -1.127931      -0.015672       0.003781      -0.021998       0.027273       0.041343       0.018662      -0.054803      -0.018300       0.091762      -0.080914       0.009863       0.071051              9.475961       6.188398      -0.643803       0.308555       6.794675      -0.991586      15.444810           0.150229
           78              O       7.203388       3.095236      12.116503      -0.369201      24.314392 0.35480287E+03  0.76873682E+04                                 6.556083                            5.770517       0.721345       2.305912                    0.999322      25.023297      62.440091       0.803234       0.351944      -1.144685       0.001237      -0.035649       0.020533       0.041158       0.017672       0.020504      -0.010817      -0.012864       0.070375      -0.039026       0.006804       0.032222              6.807546       5.134713      -1.883013       0.852605       8.976929      -1.358750       6.310994           0.282587
           79              O       6.210807       2.154447       9.713466      -0.682355      38.248638 0.55671458E+03  0.13466461E+05                                 8.821478                            7.154271       0.654338       2.213227                    0.999650      29.392405      76.866661       0.734439       0.344770      -1.153462       0.090267      -0.069302       0.073263       0.135345       0.031644      -0.053054       0.028694      -0.032499      -0.178930      -0.098726       0.033198       0.065528              9.861051      12.960749      -5.279312      -0.627265       8.827508       0.693452       7.794896           0.023847
           80              O       7.274962       1.057539       8.094555      -0.567719      41.399001 0.62460403E+03  0.15646132E+05                                 9.604324                            7.836150      -0.089267       1.995022                    0.998256      29.042805      78.870278       0.663242       0.368665      -1.127299       0.006291      -0.035993       0.018735       0.041062       0.101388      -0.058719       0.049298      -0.058878       0.095463      -0.153178       0.062950       0.090228             10.913761       7.720592      -1.397310      -2.368523       7.512628       1.469516      17.508063           0.029820
           81              O       0.720687       8.099201       3.063817      -0.556352      40.162381 0.60203571E+03  0.14914703E+05                                 9.387005                            7.669727       0.000296       2.032953                    0.997101      28.566059      76.676189       0.674753       0.366411      -1.131148      -0.006691      -0.009046       0.023659       0.026199      -0.004797       0.108367      -0.005526      -0.149354       0.012635      -0.151975       0.067952       0.084023             10.706096       7.510882       2.399815       0.358087      15.255837       4.689518       9.351568           0.029608
           82              O       1.812949      10.037796       3.396409      -0.699912      41.095855 0.57304493E+03  0.13952376E+05                                 9.257198                            7.245646       0.617344       2.200096                    0.999669      29.517317      77.271231       0.732234       0.343555      -1.155279      -0.126853      -0.003454       0.060456       0.140565       0.016505       0.057029      -0.052838      -0.015929       0.035109      -0.085535       0.011216       0.074319             10.699173      16.336756       4.437606      -3.207907       9.171299      -0.420505       6.589465           0.011988
           83              O       0.345485      12.451538       3.363370      -0.408648      25.462828 0.37879035E+03  0.83537281E+04                                 6.787917                            5.983032       0.665034       2.276603                    0.999188      25.727043      65.054108       0.783700       0.354385      -1.141163      -0.007527       0.013144       0.041071       0.043775      -0.035624       0.005132       0.007964       0.008926       0.066626      -0.048253       0.022564       0.025689              7.050334       5.262232       0.109669      -1.981599       5.859640      -0.690673      10.029130           0.232143
           84              O       0.079621      13.166972       5.466853      -0.478200      34.234872 0.50428422E+03  0.11952540E+05                                 8.446388                            7.012713       0.231299       2.136841                    0.997421      26.856032      70.525087       0.706632       0.365703      -1.131619       0.015983      -0.016059      -0.021846       0.031473      -0.033390       0.033331       0.040892       0.005807       0.138471      -0.078808       0.010315       0.068493              9.575345       6.124499      -0.416445      -1.015578      12.700303       4.641462       9.901234           0.157554
           85              O       6.004927      11.675013       7.973412      -0.497051      37.171219 0.54403688E+03  0.13147327E+05                                 8.951810                            7.308239       0.134121       2.095144                    0.997185      27.487755      72.989591       0.688444       0.368153      -1.129248      -0.019417      -0.019002      -0.023629       0.036006       0.011337       0.070207      -0.002975      -0.094781      -0.105313      -0.103323       0.036508       0.066816             10.255509       6.879550       1.991874       0.186660      15.172493       4.446338       8.714484           0.147258
           86              O       4.837592       9.771715       7.709100      -0.366328      25.882892 0.36423400E+03  0.79490129E+04                                 6.881815                            5.864353       0.630607       2.273022                    0.999268      25.182822      63.205404       0.792652       0.354071      -1.142189       0.026718       0.022358       0.008248       0.035802       0.009650       0.024235      -0.012768      -0.044302      -0.129878      -0.056655       0.010093       0.046562              7.405614       9.923805       3.005568      -1.391429       7.320990      -0.212046       4.972047           0.272545
           87              O       6.331204       7.264302       7.669453      -0.445060      27.896814 0.41918059E+03  0.94936190E+04                                 7.242308                            6.314422       0.491348       2.198416                    0.999353      26.730823      68.780269       0.758190       0.356695      -1.137873       0.021116       0.042569      -0.027619       0.054962      -0.051363       0.010635       0.029139       0.129801       0.139475      -0.112079       0.052527       0.059551              7.568566       5.440034       0.405642      -2.123810       6.422564      -1.136622      10.843100           0.196477
           88              O       6.559460       6.548868       5.559362      -0.515996      37.791333 0.58641903E+03  0.14474183E+05                                 9.107604                            7.641646      -0.070553       2.014549                    0.996819      28.399983      76.806681       0.664543       0.373420      -1.122574      -0.005490       0.034853      -0.001724       0.035325      -0.045525       0.048557       0.066643       0.037022       0.148148      -0.115125       0.024352       0.090773             10.184543       6.563097      -0.166549      -0.977742      13.463928       4.481000      10.526604           0.154698
           89              O       0.826049       5.164157       2.779681      -0.479546      34.359676 0.51880087E+03  0.12395439E+05                                 8.491279                            7.146523       0.097238       2.090939                    0.996779      27.105190      71.677519       0.694424       0.369165      -1.127930       0.015672      -0.003782      -0.021997       0.027273       0.041343      -0.018662       0.054799      -0.018300       0.091751      -0.080910       0.009865       0.071046              9.475992       6.188418      -0.643806      -0.308553       6.794698       0.991587      15.444860           0.150228
           90              O       1.088650       3.692562       1.103503      -0.369203      24.314427 0.35480353E+03  0.76873837E+04                                 6.556071                            5.770507       0.721352       2.305913                    0.999322      25.023406      62.440297       0.803238       0.351942      -1.144687      -0.001236       0.035649       0.020533       0.041158       0.017672      -0.020509       0.010823      -0.012865       0.070345      -0.039028       0.006810       0.032218              6.807533       5.134703      -1.883008      -0.852604       8.976913       1.358750       6.310984           0.282590
           91              O       2.081232       4.633351      20.726466      -0.682355      38.248645 0.55671463E+03  0.13466462E+05                                 8.821478                            7.154271       0.654338       2.213227                    0.999650      29.392410      76.866670       0.734439       0.344770      -1.153462      -0.090266       0.069301       0.073262       0.135344       0.031644       0.053055      -0.028693      -0.032500      -0.178930      -0.098726       0.033198       0.065528              9.861052      12.960750      -5.279314       0.627265       8.827510      -0.693451       7.794895           0.023847
           92              O       1.017076       5.730259      19.107555      -0.567720      41.398979 0.62460362E+03  0.15646119E+05                                 9.604321                            7.836147      -0.089263       1.995023                    0.998256      29.042795      78.870232       0.663242       0.368665      -1.127299      -0.006291       0.035993       0.018735       0.041062       0.101388       0.058718      -0.049298      -0.058878       0.095462      -0.153178       0.062950       0.090229             10.913757       7.720591      -1.397310       2.368527       7.512626      -1.469514      17.508056           0.029819
           93              O       1.382649       1.311403       7.949183      -0.556351      40.162354 0.60203518E+03  0.14914686E+05                                 9.387000                            7.669723       0.000296       2.032953                    0.997101      28.566050      76.676145       0.674753       0.366411      -1.131148      -0.006691      -0.009047      -0.023659       0.026199      -0.004797      -0.108368       0.005526      -0.149355       0.012633      -0.151976       0.067953       0.084024             10.706089       7.510877       2.399812      -0.358087      15.255829      -4.689517       9.351561           0.029606
           94              O       2.474910       3.249998       7.616591      -0.699913      41.095856 0.57304488E+03  0.13952375E+05                                 9.257198                            7.245646       0.617345       2.200096                    0.999669      29.517325      77.271259       0.732234       0.343555      -1.155279      -0.126853      -0.003454      -0.060456       0.140565       0.016505      -0.057029       0.052838      -0.015929       0.035109      -0.085535       0.011216       0.074320             10.699172      16.336750       4.437604       3.207908       9.171301       0.420504       6.589465           0.011987
           95              O       1.007446       5.663739       7.649630      -0.408648      25.462823 0.37879019E+03  0.83537237E+04                                 6.787915                            5.983031       0.665034       2.276603                    0.999188      25.727042      65.054103       0.783700       0.354385      -1.141163      -0.007527       0.013143      -0.041071       0.043775      -0.035625      -0.005132      -0.007965       0.008927       0.066630      -0.048254       0.022565       0.025689              7.050333       5.262228       0.109666       1.981596       5.859638       0.690667      10.029132           0.232150
           96              O       0.741583       6.379173       5.546147      -0.478202      34.234999 0.50428628E+03  0.11952603E+05                                 8.446414                            7.012732       0.231295       2.136839                    0.997421      26.856068      70.525264       0.706630       0.365703      -1.131619       0.015983      -0.016058       0.021846       0.031473      -0.033389      -0.033330      -0.040890       0.005807       0.138472      -0.078808       0.010315       0.068492              9.575376       6.124517      -0.416446       1.015583      12.700339      -4.641481       9.901271           0.157545
           97              O       6.666889       4.887215       3.039588      -0.497048      37.171260 0.54403757E+03  0.13147355E+05                                 8.951849                            7.308270       0.134114       2.095141                    0.997185      27.487671      72.989542       0.688438       0.368156      -1.129245      -0.019418      -0.019002       0.023628       0.036006       0.011337      -0.070202       0.002978      -0.094758      -0.105326      -0.103315       0.036508       0.066806             10.255556       6.879580       1.991881      -0.186658      15.172561      -4.446360       8.714526           0.147270
           98              O       5.499554       2.983916       3.303900      -0.366328      25.882876 0.36423370E+03  0.79490042E+04                                 6.881809                            5.864347       0.630593       2.273018                    0.999268      25.182835      63.205412       0.792653       0.354071      -1.142189       0.026722       0.022357      -0.008246       0.035804       0.009654      -0.024235       0.012767      -0.044307      -0.129893      -0.056659       0.010091       0.046568              7.405607       9.923795       3.005566       1.391428       7.320984       0.212047       4.972043           0.272549
           99              O       6.993165       0.476503       3.343547      -0.445062      27.896767 0.41917983E+03  0.94935933E+04                                 7.242277                            6.314397       0.491363       2.198420                    0.999353      26.730908      68.780361       0.758195       0.356693      -1.137875       0.021115       0.042568       0.027618       0.054960      -0.051367      -0.010634      -0.029133       0.129822       0.139491      -0.112089       0.052530       0.059559              7.568533       5.440015       0.405641       2.123801       6.422537       1.136620      10.843047           0.196477
          100              O       5.897499      13.336666       5.453638      -0.515996      37.791306 0.58641881E+03  0.14474171E+05                                 9.107583                            7.641631      -0.070546       2.014551                    0.996819      28.400024      76.806700       0.664546       0.373418      -1.122576      -0.005491       0.034852       0.001724       0.035324      -0.045526      -0.048558      -0.066649       0.037029       0.148132      -0.115130       0.024357       0.090773             10.184518       6.563084      -0.166549       0.977738      13.463898      -4.480984      10.526573           0.154697
          101              O       0.164087      11.951956       8.233319      -0.479543      34.359647 0.51879996E+03  0.12395416E+05                                 8.491288                            7.146528       0.097224       2.090935                    0.996779      27.105128      71.677413       0.694422       0.369166      -1.127929       0.015672      -0.003783       0.021998       0.027273       0.041341       0.018661      -0.054794      -0.018308       0.091739      -0.080905       0.009864       0.071041              9.476004       6.188423      -0.643807       0.308557       6.794704      -0.991587      15.444884           0.150245
          102              O       0.426689      10.480361       9.909497      -0.369205      24.314531 0.35480544E+03  0.76874322E+04                                 6.556067                            5.770504       0.721362       2.305914                    0.999322      25.023574      62.440666       0.803242       0.351940      -1.144690      -0.001235       0.035648      -0.020531       0.041157       0.017675       0.020518      -0.010831      -0.012865       0.070308      -0.039034       0.006819       0.032216              6.807529       5.134701      -1.883008       0.852603       8.976908      -1.358747       6.310978           0.282580
          103              O       1.419270      11.421150      12.312534      -0.682355      38.248654 0.55671490E+03  0.13466470E+05                                 8.821479                            7.154272       0.654337       2.213226                    0.999650      29.392420      76.866699       0.734439       0.344770      -1.153462      -0.090266       0.069302      -0.073262       0.135344       0.031643      -0.053055       0.028693      -0.032500      -0.178930      -0.098727       0.033198       0.065528              9.861052      12.960749      -5.279313      -0.627265       8.827510       0.693452       7.794896           0.023848
          104              O       0.355115      12.518058      13.931445      -0.567719      41.398956 0.62460309E+03  0.15646102E+05                                 9.604316                            7.836143      -0.089262       1.995024                    0.998256      29.042787      78.870199       0.663242       0.368665      -1.127299      -0.006291       0.035993      -0.018735       0.041062       0.101388      -0.058719       0.049298      -0.058879       0.095463      -0.153178       0.062950       0.090228             10.913753       7.720583      -1.397307      -2.368520       7.512622       1.469515      17.508054           0.029820
          105              O       6.909390       5.476396      18.962183      -0.556353      40.162353 0.60203535E+03  0.14914692E+05                                 9.387004                            7.669728       0.000295       2.032952                    0.997101      28.566045      76.676155       0.674753       0.366412      -1.131147       0.006691       0.009046      -0.023659       0.026198      -0.004797       0.108367      -0.005526      -0.149352       0.012631      -0.151975       0.067951       0.084023             10.706093       7.510882       2.399814       0.358087      15.255830       4.689516       9.351567           0.029606
          106              O       5.817128       3.537801      18.629591      -0.699912      41.095735 0.57304302E+03  0.13952317E+05                                 9.257179                            7.245633       0.617351       2.200099                    0.999669      29.517279      77.271081       0.732235       0.343555      -1.155279       0.126854       0.003454      -0.060456       0.140566       0.016504       0.057029      -0.052838      -0.015929       0.035106      -0.085535       0.011215       0.074320             10.699148      16.336713       4.437596      -3.207896       9.171281      -0.420503       6.589451           0.011988
          107              O       7.284592       1.124059      18.662630      -0.408642      25.462610 0.37878626E+03  0.83536217E+04                                 6.787923                            5.983038       0.665020       2.276602                    0.999188      25.726704      65.053347       0.783691       0.354389      -1.141159       0.007528      -0.013140      -0.041073       0.043776      -0.035617       0.005133       0.007979       0.008878       0.066590      -0.048240       0.022546       0.025694              7.050341       5.262237       0.109668      -1.981601       5.859646      -0.690673      10.029142           0.232149
          108              O       7.550456       0.408625      16.559147      -0.478196      34.234697 0.50428114E+03  0.11952456E+05                                 8.446396                            7.012721       0.231285       2.136838                    0.997421      26.855841      70.524697       0.706627       0.365706      -1.131616      -0.015982       0.016061       0.021849       0.031476      -0.033386       0.033325       0.040877       0.005788       0.138509      -0.078797       0.010304       0.068493              9.575354       6.124507      -0.416446      -1.015581      12.700310       4.641465       9.901245           0.157556
          109              O       1.625150       1.900584      14.052588      -0.497050      37.171296 0.54403792E+03  0.13147367E+05                                 8.951858                            7.308276       0.134113       2.095140                    0.997185      27.487677      72.989591       0.688438       0.368156      -1.129244       0.019419       0.019002       0.023629       0.036007       0.011337       0.070200      -0.002977      -0.094756      -0.105330      -0.103313       0.036507       0.066806             10.255567       6.879587       1.991887       0.186659      15.172579       4.446367       8.714535           0.147261
          110              O       2.792485       3.803882      14.316900      -0.366328      25.882894 0.36423398E+03  0.79490123E+04                                 6.881815                            5.864352       0.630600       2.273020                    0.999268      25.182827      63.205416       0.792652       0.354071      -1.142189      -0.026721      -0.022358      -0.008246       0.035803       0.009653       0.024234      -0.012766      -0.044308      -0.129890      -0.056657       0.010090       0.046567              7.405615       9.923805       3.005571      -1.391429       7.320992      -0.212046       4.972047           0.272547
          111              O       1.298873       6.311295      14.356547      -0.445060      27.896663 0.41917777E+03  0.94935355E+04                                 7.242263                            6.314385       0.491355       2.198418                    0.999353      26.730837      68.780148       0.758196       0.356693      -1.137874      -0.021115      -0.042568       0.027619       0.054961      -0.051365       0.010634       0.029135       0.129812       0.139487      -0.112084       0.052529       0.059555              7.568518       5.440002       0.405638      -2.123793       6.422522      -1.136613      10.843030           0.196476
          112              O       1.070617       7.026729      16.466638      -0.515998      37.791296 0.58641836E+03  0.14474160E+05                                 9.107590                            7.641635      -0.070552       2.014550                    0.996819      28.399994      76.806655       0.664544       0.373419      -1.122575       0.005491      -0.034852       0.001724       0.035324      -0.045525       0.048558       0.066646       0.037025       0.148138      -0.115127       0.024355       0.090772             10.184526       6.563087      -0.166548      -0.977739      13.463908       4.480990      10.526584           0.154692
          113              O       6.804028       8.411440      19.246319      -0.479547      34.359647 0.51880034E+03  0.12395424E+05                                 8.491277                            7.146521       0.097237       2.090939                    0.996779      27.105169      71.677462       0.694424       0.369165      -1.127930      -0.015672       0.003781       0.021998       0.027273       0.041342      -0.018662       0.054800      -0.018305       0.091753      -0.080911       0.009863       0.071048              9.475990       6.188416      -0.643805      -0.308554       6.794696       0.991588      15.444856           0.150222
          114              O       6.541427       9.883035      20.922497      -0.369200      24.314407 0.35480317E+03  0.76873753E+04                                 6.556078                            5.770513       0.721347       2.305912                    0.999322      25.023342      62.440178       0.803235       0.351943      -1.144686       0.001237      -0.035650      -0.020532       0.041158       0.017672      -0.020506       0.010819      -0.012865       0.070368      -0.039028       0.006805       0.032222              6.807541       5.134708      -1.883010      -0.852605       8.976922       1.358751       6.310991           0.282595
          115              O       5.548845       8.942246       1.299534      -0.682355      38.248675 0.55671511E+03  0.13466477E+05                                 8.821485                            7.154275       0.654337       2.213226                    0.999650      29.392415      76.866703       0.734439       0.344770      -1.153462       0.090267      -0.069302      -0.073263       0.135345       0.031644       0.053054      -0.028693      -0.032499      -0.178929      -0.098726       0.033198       0.065528              9.861060      12.960762      -5.279319       0.627266       8.827516      -0.693453       7.794901           0.023848
          116              O       6.613001       7.845338       2.918445      -0.567720      41.399014 0.62460422E+03  0.15646138E+05                                 9.604327                            7.836152      -0.089266       1.995023                    0.998256      29.042804      78.870280       0.663242       0.368665      -1.127299       0.006291      -0.035993      -0.018735       0.041062       0.101388       0.058719      -0.049299      -0.058878       0.095463      -0.153179       0.062950       0.090228             10.913765       7.720598      -1.397312       2.368530       7.512631      -1.469516      17.508068           0.029820

******************************************************
Auxiliary information for the entire system
The total spin magnetic moment of the unit cell is   7.925564
The total net atomic charge of the unit cell is   0.000004
Accuracy of reproducing the electrostatic potential in the unit cell:
  The inner radius (bohr) =    5.0000
  The outer radius (bohr) =   12.0000
  Valid grid points have density less than (e/(bohr^3)) =    0.0001
  The number of valid grid points were=       112486
  The rms potential error without charges in kcal/mol is=     15.19545
  The rms potential error with partial charges in kcal/mol is=      1.47959
  The RRMSE value at monopole order=      0.09737
  The rms potential error with partial charges and cloud penetration in kcal/mol is=      1.45785
  The RRMSE value at monopole order with cloud penetration is=      0.09594
  The rms potential error with partial charges and atomic dipoles in kcal/mol is=      0.48017
  The RRMSE value at dipole order=      0.03160
  The rms potential error with partial charges, atomic dipoles and cloud penetration in kcal/mol is=      0.47156
  The RRMSE value at dipole order with cloud penetration=      0.03103

******************************************************
The electron densities and ab initio electrostatic potential were computed in VASP using the PBE functional and
projector augmented wave method. See the main text of the journal article for a description of computational details.
The atomic charges, dipoles, and quadrupoles were computed with the DDEC6 method as described in
(a) T. A. Manz and N. Gabaldon Limas, RSC Adv. 6 (2016) 47771-47801 DOI: 10.1039/c6ra04656h
(b) N. Gabaldon Limas and T. A. Manz, RSC Adv. 8 (2018) 2678-2707 DOI: 10.1039/c7ra11829e.
For each atom in the material, the electron cloud parameters were fit to the spherically averaged atom-in-material
electron density using radial positions for which this density was between 10^-4 and 10^-2 electrons per cubic bohr.
The polarizabilities, dispersion coefficients, and quantum Drude oscillator (QDO) parameters were fit using the MCLF method.
The magnetic structure of the system was optimized in VASP from the default ferromagnetic initial guess using spin polarization.
The atomic spin moments (ASMs) were computed on this optimized magnetic structure using the DDEC6 partition as inputs
to the method of T. A. Manz and D. S. Sholl, J. Chem. Theory Comput. 7 (2011) 4146-4164 DOI: 10.1021/ct200539n.
The RMSE and RRMSE were computed using a uniform grid with Ewald summation.
