# Supplementary material for: A collection of forcefield precursors for metal–organic frameworks
Source: RSC Adv. 2019 Nov 13;9(63):36492–507. doi: 10.1039/c9ra07327b (PMC9075174; doi:10.1039/c9ra07327b)
Supplement: RA-009-C9RA07327B-s5772 [file RA-009-C9RA07327B-s5772.xyz]

  116
jmolscript: load "" {1 1 1} spacegroup "x,y,z" unitcell [{      9.143200     0.000000     0.000000 }, {     -0.102756    13.691614     0.000000 }, {      0.000000     0.000000    22.304000 }]
Lu     8.705896    13.411210     7.338016     1.435276
Lu     4.249611     3.138529     9.471617     1.501000
Lu     0.283170     7.126211    18.490016     1.435278
Lu     4.842211     3.707278    20.623617     1.501013
Lu     0.334548     0.280404    14.965984     1.435277
Lu     4.790833    10.553085    12.832383     1.501016
Lu     8.757274     6.565403     3.813984     1.435278
Lu     4.198233     9.984336     1.680383     1.501003
C      6.923835     1.015918     5.009478     0.548824
C      7.951324     2.139999     5.201293     0.091305
C      7.986723     3.392782     4.523251     0.110251
C      7.347520     3.770670     3.158246     0.556506
C      0.887179     5.565641     6.584141     0.556107
C      0.376056     4.227970     6.122448     0.094460
C      0.460607     2.951912     6.659974     0.050083
C      1.498618     2.430261     7.670346     0.637103
C      1.164475    11.622811     9.517117     0.556260
C      0.593865    12.729094    10.424890     0.084785
C      0.864616    12.957743    11.845654     0.065705
C      1.942231    12.397756    12.702128     0.616714
C      2.167987     5.829889    16.161478     0.548821
C      1.140498     4.705808    16.353293     0.091304
C      1.105099     3.453025    15.675251     0.110251
C      1.744302     3.075137    14.310246     0.556503
C      8.204643     1.280166    17.736141     0.556104
C      8.715766     2.617837    17.274448     0.094461
C      8.631215     3.893895    17.811974     0.050082
C      7.593204     4.415546    18.822346     0.637103
C      7.824591     8.914610    20.669117     0.556258
C      8.395201     7.808327    21.576890     0.084786
C      8.124450     7.579678     0.693654     0.065705
C      7.046835     8.139665     1.550128     0.616714
C      2.116609    12.675696    17.294522     0.548825
C      1.089120    11.551615    17.102707     0.091305
C      1.053721    10.298832    17.780749     0.110251
C      1.692924     9.920944    19.145754     0.556506
C      8.153265     8.125973    15.719859     0.556099
C      8.664388     9.463644    16.181552     0.094462
C      8.579837    10.739702    15.644026     0.050082
C      7.541826    11.261353    14.633654     0.637103
C      7.875969     2.068803    12.786883     0.556260
C      8.446579     0.962520    11.879110     0.084786
C      8.175828     0.733871    10.458346     0.065705
C      7.098213     1.293858     9.601872     0.616714
C      6.872457     7.861725     6.142522     0.548822
C      7.899946     8.985806     5.950707     0.091305
C      7.935345    10.238589     6.628749     0.110251
C      7.296142    10.616477     7.993754     0.556505
C      0.835801    12.411448     4.567859     0.556104
C      0.324678    11.073777     5.029552     0.094461
C      0.409229     9.797719     4.492026     0.050083
C      1.447240     9.276068     3.481654     0.637102
C      1.215853     4.777004     1.634883     0.556259
C      0.645243     5.883287     0.727110     0.084786
C      0.915994     6.111936    21.610346     0.065705
C      1.993609     5.551949    20.753872     0.616714
N      8.810333     1.956532     6.207203    -0.215721
N      8.700621     4.392270     5.005018    -0.222367
N      8.784127    13.488978     9.838294    -0.231553
N      0.281489     4.889275    17.359203    -0.215722
N      0.391201     2.453537    16.157018    -0.222368
N      0.204939     7.048443    20.990294    -0.231553
N      0.230111    11.735082    16.096797    -0.215722
N      0.339823     9.299344    17.298982    -0.222369
N      0.256317     0.202636    12.465706    -0.231554
N      8.758955     8.802339     4.944797    -0.215723
N      8.649243    11.238077     6.146982    -0.222368
N      8.835505     6.643171     1.313706    -0.231553
O      7.135350    13.645063     5.691981    -0.570519
O      5.925018     1.188432     4.333667    -0.398836
O      7.082842     2.854702     2.353072    -0.441318
O      7.235663     5.030299     2.993197    -0.561577
O      1.071017     6.410414     5.654064    -0.534238
O      1.136603     5.712141     7.797478    -0.448241
O      2.389965     3.176454     8.045053    -0.579800
O      1.324693     1.239091     8.080739    -0.557591
O      1.162789    11.969209     8.303779    -0.548728
O      1.472510    10.538435    10.007805    -0.470579
O      2.907846    11.776157    12.146758    -0.601186
O      1.799114    12.583962    13.955613    -0.522135
O      1.853716     6.892358    16.843981    -0.570520
O      3.166804     5.657375    15.485667    -0.398837
O      2.008980     3.991105    13.505072    -0.441306
O      1.856159     1.815508    14.145197    -0.561575
O      8.020805     0.435393    16.806064    -0.534237
O      7.955219     1.133666    18.949478    -0.448239
O      6.701857     3.669353    19.197053    -0.579804
O      7.767129     5.606716    19.232739    -0.557592
O      7.826277     8.568212    19.455779    -0.548728
O      7.516556     9.998986    21.159805    -0.470574
O      6.081220     8.761264     0.994758    -0.601181
O      7.189952     7.953459     2.803613    -0.522135
O      1.905094     0.046551    16.612019    -0.570520
O      3.115426    12.503182    17.970333    -0.398837
O      1.957602    10.836912    19.950928    -0.441316
O      1.804781     8.661315    19.310803    -0.561578
O      7.969427     7.281200    16.649936    -0.534236
O      7.903841     7.979473    14.506522    -0.448232
O      6.650479    10.515160    14.258947    -0.579805
O      7.715751    12.452523    14.223261    -0.557591
O      7.877655     1.722405    14.000221    -0.548729
O      7.567934     3.153179    12.296195    -0.470578
O      6.132598     1.915457    10.157242    -0.601182
O      7.241330     1.107652     8.348387    -0.522134
O      7.186728     6.799256     5.460019    -0.570519
O      5.873640     8.034239     6.818333    -0.398833
O      7.031464     9.700509     8.798928    -0.441317
O      7.184285    11.876106     8.158803    -0.561575
O      1.019639    13.256221     5.497936    -0.534237
O      1.085225    12.557948     3.354522    -0.448246
O      2.338587    10.022261     3.106947    -0.579799
O      1.273315     8.084898     3.071261    -0.557591
O      1.214167     5.123402     2.848221    -0.548728
O      1.523888     3.692628     1.144195    -0.470575
O      2.959224     4.930350    21.309242    -0.601185
O      1.850492     5.738155    19.500387    -0.522135

The following XYZ coordinates are in angstroms. Other properties are in atomic units.
The sperically averaged electron density of each atom fit to a function of the form exp(a - br)
eigen_1, eigen_2 and eigen_3 are the three eigenvalues of traceless quadrupole moment tensor
  atom number  atomic symbol              X              Y              Z     net charge C6 coefficient C8 coefficient C10 coefficient fluctuating dipole atomic polarizability isotropic forcefield polarizability              a              b squared Pearson coefficient          <r^3>          <r^4>         wp_QDO          m_QDO          q_QDO       dipole_x       dipole_y       dipole_z         dipole            Qxy            Qxz            Qyz     Q(x^2-y^2)  Q(3z^2 - R^2)        eigen_1        eigen_2        eigen_3 static polarizability      alpha(xx)      alpha(xy)      alpha(xz)      alpha(yy)      alpha(yz)      alpha(zz) atomic spin moment
            1             Lu       8.705896      13.411210       7.338016       1.435276     151.095505 0.33157799E+04  0.12121053E+06                                24.748657                           20.355746       0.695628       1.839411                    0.999532      94.849257     273.622549       0.357546       0.468619      -1.104295      -0.000812      -0.003607      -0.003452       0.005058       0.005540      -0.018270       0.012974       0.356830      -0.374066      -0.134921      -0.106816       0.241737             29.772819      18.797253      -0.127112       0.986826      36.176995       0.958912      34.344209           0.005635
            2             Lu       4.249611       3.138529       9.471617       1.501000     329.959172 0.10449121E+05  0.50082670E+06                                38.049282                           33.627411      -0.481942       1.509902                    0.999391     102.330890     320.761607       0.314891       0.405825      -1.163258      -0.018818      -0.009490       0.015397       0.026101      -0.284631       0.235274       0.234219      -0.026021       0.354200      -0.517353       0.225353       0.292000             42.740739      66.987769      -8.225605      12.979116      28.259292      -3.207304      32.975156           0.827406
            3             Lu       0.283170       7.126211      18.490016       1.435278     151.095357 0.33157777E+04  0.12121043E+06                                24.748643                           20.355741       0.695622       1.839410                    0.999532      94.849134     273.622148       0.357546       0.468619      -1.104295       0.000814       0.003615      -0.003450       0.005063       0.005539       0.018271      -0.012974       0.356831      -0.374062      -0.134921      -0.106816       0.241737             29.772795      18.797233      -0.127087      -0.986816      36.177006      -0.958893      34.344146           0.005632
            4             Lu       4.842211       3.707278      20.623617       1.501013     329.950804 0.10448776E+05  0.50080596E+06                                38.048693                           33.626889      -0.481946       1.509908                    0.999392     102.329388     320.755506       0.314893       0.405825      -1.163257       0.018824       0.009503       0.015408       0.026116      -0.284606      -0.235245      -0.234200      -0.026050       0.354215      -0.517308       0.225324       0.291983             42.740089      66.986735      -8.225507     -12.978923      28.258882       3.207265      32.974649           0.827349
            5             Lu       0.334548       0.280404      14.965984       1.435277     151.095479 0.33157805E+04  0.12121055E+06                                24.748651                           20.355745       0.695626       1.839411                    0.999532      94.849184     273.622289       0.357546       0.468619      -1.104295       0.000814       0.003612       0.003456       0.005064       0.005540      -0.018272       0.012974       0.356833      -0.374066      -0.134922      -0.106817       0.241739             29.772806      18.797240      -0.127113       0.986830      36.176946       0.958909      34.344232           0.005633
            6             Lu       4.790833      10.553085      12.832383       1.501016     329.944622 0.10448526E+05  0.50079083E+06                                38.048166                           33.626432      -0.481948       1.509909                    0.999392     102.328703     320.752007       0.314896       0.405824      -1.163258       0.018811       0.009494      -0.015397       0.026097      -0.284590       0.235226       0.234177      -0.026052       0.354228      -0.517271       0.225306       0.291965             42.739485      66.985743      -8.225379      12.978739      28.258493      -3.207208      32.974219           0.827350
            7             Lu       8.757274       6.565403       3.813984       1.435278     151.095412 0.33157775E+04  0.12121042E+06                                24.748649                           20.355740       0.695627       1.839411                    0.999532      94.849238     273.622485       0.357546       0.468619      -1.104295      -0.000816      -0.003609       0.003454       0.005061       0.005539       0.018271      -0.012974       0.356828      -0.374061      -0.134920      -0.106815       0.241735             29.772807      18.797253      -0.127097      -0.986808      36.177024      -0.958921      34.344143           0.005634
            8             Lu       4.198233       9.984336       1.680383       1.501003     329.967718 0.10449468E+05  0.50084758E+06                                38.049955                           33.627996      -0.481931       1.509901                    0.999391     102.332078     320.766989       0.314888       0.405825      -1.163257      -0.018816      -0.009497      -0.015394       0.026100      -0.284649      -0.235287      -0.234227      -0.026007       0.354215      -0.517380       0.225369       0.292011             42.741506      66.989030      -8.225769     -12.979333      28.259790       3.207366      32.975698           0.827389
            9              C       6.923835       1.015918       5.009478       0.548824      25.603869 0.27530005E+03  0.58479366E+04                                 8.029508                            5.948726      -0.117169       2.017052                    0.998873      23.096340      65.806375       0.598187       0.482029      -1.012944      -0.022594      -0.066838      -0.000427       0.070555      -0.020548      -0.079366       0.042007       0.002612       0.173811      -0.075489      -0.044299       0.119788              9.276015       9.740152       0.787380       3.183722      10.756681      -2.225143       7.331211          -0.000712
           10              C       7.951324       2.139999       5.201293       0.091305      36.174050 0.41265926E+03  0.95544887E+04                                 9.694084                            6.915903       0.046813       2.041424                    0.999104      26.278191      74.423537       0.608629       0.434648      -1.055227       0.055179       0.007532       0.018088       0.058555      -0.052917      -0.056259       0.041087       0.048347       0.078920      -0.071635      -0.034240       0.105875             12.060558       9.350697       3.395204       2.393169      16.807481      -4.227582      10.023497           0.008995
           11              C       7.986723       3.392782       4.523251       0.110251      34.996391 0.39902973E+03  0.91630163E+04                                 9.503267                            6.801684       0.064665       2.050961                    0.999186      25.955304      73.241711       0.613499       0.434769      -1.054998       0.040237       0.011872       0.030667       0.051966      -0.048455      -0.068622       0.051627       0.089459      -0.097645      -0.085241      -0.041451       0.126692             11.863026       7.181908       1.172109       3.027012      15.281127      -5.297349      13.126042           0.009330
           12              C       7.347520       3.770670       3.158246       0.556506      24.370422 0.27644221E+03  0.58855110E+04                                 7.815220                            5.973879      -0.164760       2.002652                    0.998318      23.192517      66.421468       0.594274       0.484105      -1.010612      -0.032507       0.035444      -0.045216       0.066011      -0.004669      -0.069306      -0.004735       0.172771      -0.156492      -0.079377      -0.058420       0.137797              8.886549       5.420561       0.391976       2.342668      11.401975      -0.833138       9.837111          -0.001450
           13              C       0.887179       5.565641       6.584141       0.556107      24.616846 0.27006147E+03  0.56969405E+04                                 7.768634                            5.850647      -0.137256       2.010906                    0.998956      22.808744      64.309507       0.610873       0.475309      -1.018687       0.025679       0.066797       0.000124       0.071563      -0.043801      -0.021172       0.014726       0.129376      -0.219876      -0.078110      -0.039819       0.117929              8.868762       5.096909       1.562270       1.408321      11.173265      -1.196061      10.336112           0.000264
           14              C       0.376056       4.227970       6.122448       0.094460      37.016530 0.41504313E+03  0.96168104E+04                                 9.794969                            6.920378       0.038821       2.034319                    0.999385      26.299454      74.341509       0.610901       0.432711      -1.057144      -0.027576      -0.020477      -0.053275       0.063387      -0.018292      -0.048945       0.010721       0.138240       0.074240      -0.084077      -0.010690       0.094767             12.188190       7.367163       1.306383       2.997441      19.228728      -2.971699       9.968677           0.011331
           15              C       0.460607       2.951912       6.659974       0.050083      36.714493 0.40531496E+03  0.93096682E+04                                 9.633792                            6.749661       0.224394       2.096358                    0.999347      26.224213      73.130795       0.632648       0.421505      -1.067098      -0.038385      -0.028515      -0.043935       0.064937       0.008277      -0.050271       0.039871       0.056858       0.073074      -0.071242      -0.004777       0.076019             12.130734       9.719439      -0.334965       4.625850      15.838291      -4.599051      10.834472           0.003574
           16              C       1.498618       2.430261       7.670346       0.637103      23.259396 0.23883735E+03  0.48952931E+04                                 7.542972                            5.525026      -0.076778       2.043985                    0.999172      21.783955      60.924904       0.623494       0.479289      -1.014607       0.064029      -0.005278       0.031906       0.071732      -0.022729      -0.101555       0.058572      -0.001853       0.119428      -0.100827      -0.038048       0.138875              8.837606       9.336986       1.587429       3.157965       9.700101      -1.921764       7.475730           0.002010
           17              C       1.164475      11.622811       9.517117       0.556260      23.750892 0.26830394E+03  0.56624947E+04                                 7.624779                            5.858881      -0.105041       2.021937                    0.998569      22.988054      65.275666       0.604911       0.479771      -1.014182       0.023167      -0.035982      -0.057596       0.071754       0.052167       0.007601       0.025861       0.152895      -0.159607      -0.083335      -0.037114       0.120449              8.570531       5.309990      -2.278671       0.089851       9.294806      -0.129397      11.106796           0.000721
           18              C       0.593865      12.729094      10.424890       0.084785      38.397703 0.45423116E+03  0.10786721E+05                                10.133793                            7.298834      -0.020679       2.008088                    0.999095      27.195741      78.341764       0.586452       0.439806      -1.050726      -0.055706       0.045061       0.000059       0.071650       0.059234      -0.020223      -0.046858       0.017264      -0.107760      -0.068723      -0.025750       0.094473             12.451108       8.820882      -3.557707       1.456666      10.168714       3.086598      18.363729           0.008020
           19              C       0.864616      12.957743      11.845654       0.065705      37.187951 0.42004544E+03  0.97796823E+04                                 9.868330                            6.962249       0.082645       2.050257                    0.998993      26.696945      76.097721       0.607916       0.432747      -1.055201      -0.043289       0.029554       0.005390       0.052692       0.042715      -0.040939      -0.015975      -0.021585      -0.147825      -0.069646      -0.010513       0.080159             12.321507      11.163640      -4.005003       3.894309       8.406519       0.309536      17.394362           0.004500
           20              C       1.942231      12.397756      12.702128       0.616714      25.242414 0.25820011E+03  0.54158296E+04                                 8.061750                            5.803424      -0.208844       1.993444                    0.999175      22.580467      64.644384       0.596972       0.489152      -1.005815       0.059957      -0.028614       0.014699       0.068041       0.086200      -0.022088       0.008908      -0.111484      -0.155515      -0.091029      -0.037585       0.128614              9.558560      10.858096      -3.727852       0.097493       6.392146       0.170985      11.425440           0.002060
           21              C       2.167987       5.829889      16.161478       0.548821      25.603597 0.27529684E+03  0.58478472E+04                                 8.029440                            5.948683      -0.117168       2.017056                    0.998873      23.096139      65.805528       0.598191       0.482027      -1.012945       0.022593       0.066839      -0.000425       0.070555      -0.020543       0.079363      -0.042004       0.002612       0.173799      -0.075485      -0.044295       0.119780              9.275931       9.740065       0.787371      -3.183691      10.756579       2.225119       7.331151          -0.000709
           22              C       1.140498       4.705808      16.353293       0.091304      36.173993 0.41265873E+03  0.95544737E+04                                 9.694080                            6.915903       0.046817       2.041425                    0.999104      26.278164      74.423458       0.608629       0.434648      -1.055227      -0.055178      -0.007530       0.018088       0.058553      -0.052916       0.056258      -0.041087       0.048346       0.078917      -0.071634      -0.034240       0.105874             12.060549       9.350681       3.395191      -2.393165      16.807468       4.227587      10.023497           0.008991
           23              C       1.105099       3.453025      15.675251       0.110251      34.996320 0.39902899E+03  0.91629954E+04                                 9.503257                            6.801680       0.064670       2.050963                    0.999186      25.955274      73.241615       0.613499       0.434770      -1.054998      -0.040235      -0.011873       0.030667       0.051964      -0.048454       0.068620      -0.051627       0.089460      -0.097646      -0.085240      -0.041450       0.126690             11.863011       7.181899       1.172101      -3.027006      15.281106       5.297350      13.126029           0.009328
           24              C       1.744302       3.075137      14.310246       0.556503      24.370340 0.27644123E+03  0.58854843E+04                                 7.815212                            5.973876      -0.164760       2.002654                    0.998318      23.192414      66.421118       0.594273       0.484106      -1.010612       0.032507      -0.035444      -0.045215       0.066011      -0.004668       0.069305       0.004736       0.172766      -0.156480      -0.079374      -0.058419       0.137793              8.886539       5.420556       0.391974      -2.342667      11.401953       0.833137       9.837108          -0.001450
           25              C       8.204643       1.280166      17.736141       0.556104      24.616594 0.27005825E+03  0.56968554E+04                                 7.768586                            5.850614      -0.137254       2.010910                    0.998956      22.808586      64.308957       0.610874       0.475310      -1.018687      -0.025678      -0.066796       0.000122       0.071562      -0.043798       0.021171      -0.014727       0.129364      -0.219870      -0.078108      -0.039813       0.117921              8.868705       5.096879       1.562257      -1.408311      11.173177       1.196051      10.336058           0.000265
           26              C       8.715766       2.617837      17.274448       0.094461      37.016445 0.41504222E+03  0.96167851E+04                                 9.794962                            6.920376       0.038825       2.034321                    0.999385      26.299411      74.341392       0.610900       0.432711      -1.057144       0.027575       0.020475      -0.053274       0.063386      -0.018291       0.048944      -0.010721       0.138238       0.074242      -0.084076      -0.010689       0.094765             12.188177       7.367157       1.306378      -2.997441      19.228696       2.971696       9.968678           0.011327
           27              C       8.631215       3.893895      17.811974       0.050082      36.714416 0.40531420E+03  0.93096467E+04                                 9.633781                            6.749656       0.224404       2.096362                    0.999347      26.224184      73.130700       0.632648       0.421505      -1.067098       0.038385       0.028516      -0.043934       0.064937       0.008277       0.050271      -0.039872       0.056858       0.073076      -0.071243      -0.004776       0.076019             12.130716       9.719423      -0.334966      -4.625841      15.838265       4.599047      10.834460           0.003577
           28              C       7.593204       4.415546      18.822346       0.637103      23.259377 0.23883717E+03  0.48952885E+04                                 7.542970                            5.525025      -0.076781       2.043985                    0.999172      21.783939      60.924850       0.623493       0.479289      -1.014607      -0.064028       0.005278       0.031907       0.071732      -0.022729       0.101555      -0.058572      -0.001854       0.119426      -0.100828      -0.038048       0.138876              8.837602       9.336981       1.587429      -3.157962       9.700098       1.921764       7.475727           0.002010
           29              C       7.824591       8.914610      20.669117       0.556258      23.750786 0.26830260E+03  0.56624584E+04                                 7.624754                            5.858864      -0.105036       2.021940                    0.998569      22.987982      65.275377       0.604913       0.479770      -1.014182      -0.023166       0.035981      -0.057596       0.071754       0.052166      -0.007600      -0.025862       0.152892      -0.159603      -0.083335      -0.037111       0.120446              8.570500       5.309975      -2.278663      -0.089853       9.294776       0.129401      11.106749           0.000716
           30              C       8.395201       7.808327      21.576890       0.084786      38.397608 0.45423014E+03  0.10786690E+05                                10.133776                            7.298827      -0.020676       2.008089                    0.999095      27.195700      78.341605       0.586452       0.439806      -1.050726       0.055707      -0.045060       0.000059       0.071649       0.059234       0.020223       0.046857       0.017262      -0.107759      -0.068722      -0.025750       0.094472             12.451081       8.820875      -3.557707      -1.456667      10.168703      -3.086584      18.363666           0.008018
           31              C       8.124450       7.579678       0.693654       0.065705      37.187880 0.42004467E+03  0.97796578E+04                                 9.868310                            6.962237       0.082655       2.050260                    0.998993      26.696914      76.097553       0.607917       0.432746      -1.055202       0.043289      -0.029554       0.005390       0.052692       0.042715       0.040939       0.015975      -0.021586      -0.147826      -0.069646      -0.010513       0.080159             12.321478      11.163629      -4.005002      -3.894301       8.406508      -0.309531      17.394297           0.004500
           32              C       7.046835       8.139665       1.550128       0.616714      25.242360 0.25819943E+03  0.54158123E+04                                 8.061739                            5.803416      -0.208833       1.993448                    0.999175      22.580451      64.644341       0.596973       0.489152      -1.005815      -0.059956       0.028614       0.014700       0.068041       0.086200       0.022088      -0.008909      -0.111484      -0.155517      -0.091029      -0.037585       0.128614              9.558547      10.858089      -3.727850      -0.097491       6.392141      -0.170985      11.425412           0.002058
           33              C       2.116609      12.675696      17.294522       0.548825      25.603734 0.27529845E+03  0.58478926E+04                                 8.029476                            5.948706      -0.117164       2.017055                    0.998873      23.096248      65.806001       0.598188       0.482028      -1.012944       0.022593       0.066838       0.000427       0.070555      -0.020547      -0.079366       0.042006       0.002612       0.173808      -0.075488      -0.044298       0.119786              9.275975       9.740111       0.787371       3.183709      10.756629      -2.225134       7.331187          -0.000707
           34              C       1.089120      11.551615      17.102707       0.091305      36.173919 0.41265778E+03  0.95544445E+04                                 9.694060                            6.915890       0.046818       2.041426                    0.999104      26.278133      74.423299       0.608630       0.434648      -1.055227      -0.055179      -0.007531      -0.018088       0.058554      -0.052917      -0.056259       0.041087       0.048347       0.078919      -0.071636      -0.034240       0.105876             12.060522       9.350666       3.395184       2.393163      16.807422      -4.227575      10.023478           0.008997
           35              C       1.053721      10.298832      17.780749       0.110251      34.996300 0.39902873E+03  0.91629872E+04                                 9.503252                            6.801676       0.064667       2.050962                    0.999186      25.955263      73.241556       0.613499       0.434769      -1.054998      -0.040236      -0.011872      -0.030667       0.051965      -0.048454      -0.068621       0.051628       0.089460      -0.097647      -0.085241      -0.041450       0.126692             11.863004       7.181895       1.172104       3.027005      15.281094      -5.297341      13.126023           0.009325
           36              C       1.692924       9.920944      19.145754       0.556506      24.370305 0.27644068E+03  0.58854699E+04                                 7.815197                            5.973863      -0.164757       2.002655                    0.998318      23.192435      66.421170       0.594274       0.484105      -1.010612       0.032507      -0.035445       0.045215       0.066011      -0.004669      -0.069305      -0.004735       0.172767      -0.156485      -0.079375      -0.058419       0.137794              8.886521       5.420546       0.391975       2.342660      11.401937      -0.833132       9.837082          -0.001447
           37              C       8.153265       8.125973      15.719859       0.556099      24.616512 0.27005740E+03  0.56968309E+04                                 7.768567                            5.850605      -0.137266       2.010908                    0.998956      22.808491      64.308568       0.610875       0.475310      -1.018687      -0.025677      -0.066796      -0.000120       0.071561      -0.043796      -0.021170       0.014727       0.129360      -0.219866      -0.078107      -0.039811       0.117918              8.868681       5.096866       1.562254       1.408304      11.173150      -1.196047      10.336027           0.000263
           38              C       8.664388       9.463644      16.181552       0.094462      37.016310 0.41504076E+03  0.96167416E+04                                 9.794938                            6.920364       0.038826       2.034322                    0.999385      26.299354      74.341168       0.610900       0.432711      -1.057144       0.027574       0.020474       0.053273       0.063384      -0.018290      -0.048943       0.010721       0.138236       0.074243      -0.084075      -0.010689       0.094764             12.188143       7.367139       1.306368       2.997431      19.228638      -2.971697       9.968653           0.011328
           39              C       8.579837      10.739702      15.644026       0.050082      36.714358 0.40531367E+03  0.93096295E+04                                 9.633764                            6.749647       0.224411       2.096364                    0.999347      26.224165      73.130578       0.632649       0.421504      -1.067098       0.038385       0.028516       0.043934       0.064937       0.008277      -0.050271       0.039873       0.056857       0.073076      -0.071244      -0.004776       0.076019             12.130692       9.719405      -0.334967       4.625833      15.838227      -4.599038      10.834444           0.003579
           40              C       7.541826      11.261353      14.633654       0.637103      23.259375 0.23883718E+03  0.48952882E+04                                 7.542968                            5.525025      -0.076780       2.043985                    0.999172      21.783930      60.924802       0.623494       0.479289      -1.014607      -0.064029       0.005278      -0.031907       0.071733      -0.022730      -0.101555       0.058573      -0.001855       0.119426      -0.100828      -0.038047       0.138876              8.837599       9.336980       1.587430       3.157963       9.700091      -1.921761       7.475727           0.002011
           41              C       7.875969       2.068803      12.786883       0.556260      23.750873 0.26830369E+03  0.56624877E+04                                 7.624774                            5.858877      -0.105044       2.021937                    0.998569      22.988032      65.275568       0.604912       0.479770      -1.014182      -0.023167       0.035981       0.057595       0.071754       0.052167       0.007601       0.025861       0.152895      -0.159608      -0.083335      -0.037114       0.120449              8.570524       5.309987      -2.278669       0.089852       9.294796      -0.129399      11.106788           0.000721
           42              C       8.446579       0.962520      11.879110       0.084786      38.397599 0.45422990E+03  0.10786682E+05                                10.133772                            7.298823      -0.020675       2.008089                    0.999095      27.195696      78.341572       0.586452       0.439806      -1.050727       0.055706      -0.045061      -0.000059       0.071650       0.059234      -0.020223      -0.046858       0.017263      -0.107761      -0.068723      -0.025750       0.094473             12.451079       8.820866      -3.557701       1.456663      10.168691       3.086588      18.363680           0.008018
           43              C       8.175828       0.733871      10.458346       0.065705      37.187880 0.42004463E+03  0.97796566E+04                                 9.868311                            6.962237       0.082654       2.050260                    0.998993      26.696912      76.097546       0.607917       0.432746      -1.055202       0.043289      -0.029555      -0.005389       0.052692       0.042715      -0.040939      -0.015975      -0.021585      -0.147825      -0.069646      -0.010514       0.080160             12.321480      11.163622      -4.004998       3.894300       8.406504       0.309532      17.394315           0.004503
           44              C       7.098213       1.293858       9.601872       0.616714      25.242365 0.25819954E+03  0.54158139E+04                                 8.061735                            5.803414      -0.208832       1.993448                    0.999175      22.580440      64.644257       0.596973       0.489151      -1.005815      -0.059957       0.028614      -0.014700       0.068041       0.086200      -0.022088       0.008908      -0.111484      -0.155516      -0.091029      -0.037585       0.128614              9.558542      10.858078      -3.727845       0.097492       6.392135       0.170984      11.425412           0.002059
           45              C       6.872457       7.861725       6.142522       0.548822      25.603780 0.27529903E+03  0.58479079E+04                                 8.029486                            5.948712      -0.117167       2.017054                    0.998873      23.096270      65.806081       0.598188       0.482028      -1.012944      -0.022594      -0.066839       0.000427       0.070555      -0.020546       0.079365      -0.042006       0.002612       0.173808      -0.075487      -0.044298       0.119785              9.275988       9.740125       0.787379      -3.183711      10.756649       2.225133       7.331190          -0.000714
           46              C       7.899946       8.985806       5.950707       0.091305      36.174040 0.41265916E+03  0.95544865E+04                                 9.694087                            6.915905       0.046814       2.041424                    0.999104      26.278185      74.423538       0.608629       0.434648      -1.055227       0.055179       0.007531      -0.018088       0.058554      -0.052916       0.056259      -0.041086       0.048347       0.078919      -0.071635      -0.034240       0.105874             12.060561       9.350695       3.395203      -2.393167      16.807490       4.227585      10.023497           0.008997
           47              C       7.935345      10.238589       6.628749       0.110251      34.996378 0.39902964E+03  0.91630140E+04                                 9.503266                            6.801684       0.064669       2.050962                    0.999186      25.955300      73.241703       0.613499       0.434769      -1.054998       0.040236       0.011873      -0.030667       0.051965      -0.048454       0.068621      -0.051627       0.089459      -0.097645      -0.085240      -0.041451       0.126691             11.863024       7.181906       1.172108      -3.027008      15.281131       5.297352      13.126036           0.009328
           48              C       7.296142      10.616477       7.993754       0.556505      24.370378 0.27644170E+03  0.58854964E+04                                 7.815213                            5.973876      -0.164760       2.002653                    0.998318      23.192456      66.421238       0.594274       0.484106      -1.010612      -0.032507       0.035444       0.045215       0.066011      -0.004669       0.069305       0.004735       0.172767      -0.156486      -0.079375      -0.058419       0.137794              8.886540       5.420556       0.391975      -2.342666      11.401960       0.833137       9.837105          -0.001448
           49              C       0.835801      12.411448       4.567859       0.556104      24.616747 0.27006009E+03  0.56969057E+04                                 7.768619                            5.850635      -0.137258       2.010906                    0.998956      22.808705      64.309413       0.610872       0.475310      -1.018686       0.025678       0.066797      -0.000124       0.071562      -0.043801       0.021172      -0.014726       0.129373      -0.219875      -0.078110      -0.039818       0.117928              8.868745       5.096901       1.562265      -1.408320      11.173235       1.196058      10.336100           0.000268
           50              C       0.324678      11.073777       5.029552       0.094461      37.016474 0.41504243E+03  0.96167902E+04                                 9.794961                            6.920374       0.038826       2.034321                    0.999385      26.299425      74.341412       0.610901       0.432711      -1.057144      -0.027576      -0.020477       0.053274       0.063386      -0.018292       0.048944      -0.010721       0.138239       0.074242      -0.084077      -0.010690       0.094766             12.188179       7.367159       1.306384      -2.997442      19.228707       2.971686       9.968671           0.011326
           51              C       0.409229       9.797719       4.492026       0.050083      36.714436 0.40531433E+03  0.93096498E+04                                 9.633781                            6.749654       0.224400       2.096361                    0.999347      26.224190      73.130699       0.632648       0.421505      -1.067098      -0.038385      -0.028516       0.043935       0.064937       0.008276       0.050271      -0.039872       0.056858       0.073074      -0.071243      -0.004777       0.076019             12.130718       9.719428      -0.334962      -4.625842      15.838272       4.599041      10.834453           0.003577
           52              C       1.447240       9.276068       3.481654       0.637102      23.259367 0.23883701E+03  0.48952847E+04                                 7.542968                            5.525023      -0.076778       2.043986                    0.999172      21.783944      60.924883       0.623493       0.479289      -1.014607       0.064029      -0.005278      -0.031907       0.071733      -0.022729       0.101555      -0.058572      -0.001853       0.119427      -0.100828      -0.038048       0.138876              8.837601       9.336982       1.587430      -3.157962       9.700098       1.921762       7.475723           0.002007
           53              C       1.215853       4.777004       1.634883       0.556259      23.750827 0.26830312E+03  0.56624731E+04                                 7.624766                            5.858873      -0.105037       2.021939                    0.998569      22.988014      65.275524       0.604912       0.479771      -1.014182       0.023167      -0.035981       0.057596       0.071754       0.052167      -0.007600      -0.025862       0.152895      -0.159606      -0.083335      -0.037113       0.120448              8.570515       5.309983      -2.278668      -0.089852       9.294793       0.129399      11.106768           0.000718
           54              C       0.645243       5.883287       0.727110       0.084786      38.397641 0.45423051E+03  0.10786701E+05                                10.133782                            7.298830      -0.020677       2.008088                    0.999095      27.195715      78.341668       0.586452       0.439806      -1.050726      -0.055707       0.045061      -0.000059       0.071650       0.059234       0.020223       0.046857       0.017262      -0.107759      -0.068722      -0.025750       0.094472             12.451090       8.820878      -3.557708      -1.456666      10.168710      -3.086589      18.363683           0.008016
           55              C       0.915994       6.111936      21.610346       0.065705      37.187915 0.42004514E+03  0.97796726E+04                                 9.868320                            6.962244       0.082652       2.050259                    0.998993      26.696932      76.097651       0.607917       0.432747      -1.055202      -0.043289       0.029554      -0.005390       0.052691       0.042715       0.040939       0.015975      -0.021585      -0.147826      -0.069646      -0.010513       0.080159             12.321491      11.163634      -4.005003      -3.894304       8.406515      -0.309533      17.394325           0.004502
           56              C       1.993609       5.551949      20.753872       0.616714      25.242393 0.25819988E+03  0.54158239E+04                                 8.061747                            5.803422      -0.208839       1.993446                    0.999175      22.580461      64.644369       0.596972       0.489152      -1.005815       0.059957      -0.028614      -0.014700       0.068041       0.086200       0.022088      -0.008909      -0.111484      -0.155516      -0.091029      -0.037585       0.128614              9.558556      10.858095      -3.727852      -0.097493       6.392145      -0.170984      11.425427           0.002057
           57              N       8.810333       1.956532       6.207203      -0.215721      39.912668 0.54012287E+03  0.13195295E+05                                 9.803647                            7.575683      -0.175769       1.957404                    0.998757      28.343375      78.868206       0.629212       0.398458      -1.093199       0.007963       0.137874      -0.078241       0.158727       0.002510      -0.034571       0.068601       0.158392       0.053514      -0.123437       0.030243       0.093194             11.481258      10.583001       2.330833       4.428070      12.963849      -1.431608      10.896923           0.003735
           58              N       8.700621       4.392270       5.005018      -0.222367      39.719623 0.54885895E+03  0.13465961E+05                                 9.816291                            7.657695      -0.189328       1.958615                    0.998525      28.344411      79.103511       0.623107       0.400651      -1.091428       0.009248      -0.132181       0.069584       0.149664      -0.020823      -0.021671       0.072991       0.163083       0.066438      -0.128520       0.034938       0.093582             11.445970       8.895204       1.910043       4.201344      13.406760      -1.394045      12.035947           0.008416
           59              N       8.784127      13.488978       9.838294      -0.231553      40.725714 0.56247910E+03  0.13948698E+05                                10.066975                            7.826776      -0.308189       1.910274                    0.998682      29.186588      83.125605       0.604767       0.408405      -1.081247       0.024853       0.020017       0.150141       0.153495       0.020261      -0.036091      -0.034701      -0.006257      -0.337010      -0.124808       0.035778       0.089030             11.706257      11.160182      -5.258925       0.916233      10.979595       0.775105      12.978994           0.005389
           60              N       0.281489       4.889275      17.359203      -0.215722      39.912687 0.54012349E+03  0.13195315E+05                                 9.803654                            7.575690      -0.175774       1.957402                    0.998757      28.343390      78.868284       0.629212       0.398458      -1.093199      -0.007963      -0.137873      -0.078241       0.158726       0.002510       0.034570      -0.068601       0.158391       0.053513      -0.123436       0.030244       0.093193             11.481264      10.582997       2.330830      -4.428067      12.963862       1.431622      10.896934           0.003735
           61              N       0.391201       2.453537      16.157018      -0.222368      39.719636 0.54885943E+03  0.13465977E+05                                 9.816298                            7.657701      -0.189330       1.958615                    0.998525      28.344420      79.103572       0.623107       0.400652      -1.091428      -0.009248       0.132180       0.069584       0.149663      -0.020823       0.021670      -0.072990       0.163083       0.066435      -0.128519       0.034938       0.093581             11.445977       8.895205       1.910036      -4.201345      13.406764       1.394058      12.035963           0.008417
           62              N       0.204939       7.048443      20.990294      -0.231553      40.725708 0.56247906E+03  0.13948697E+05                                10.066977                            7.826777      -0.308190       1.910273                    0.998682      29.186584      83.125610       0.604767       0.408405      -1.081247      -0.024853      -0.020017       0.150140       0.153494       0.020261       0.036091       0.034701      -0.006259      -0.337009      -0.124808       0.035777       0.089030             11.706258      11.160187      -5.258929      -0.916234      10.979601      -0.775105      12.978987           0.005387
           63              N       0.230111      11.735082      16.096797      -0.215722      39.912646 0.54012287E+03  0.13195294E+05                                 9.803642                            7.575683      -0.175769       1.957404                    0.998757      28.343369      78.868170       0.629212       0.398458      -1.093199      -0.007963      -0.137873       0.078241       0.158726       0.002510      -0.034570       0.068601       0.158392       0.053514      -0.123437       0.030243       0.093194             11.481249      10.582989       2.330824       4.428067      12.963832      -1.431615      10.896925           0.003731
           64              N       0.339823       9.299344      17.298982      -0.222369      39.719627 0.54885939E+03  0.13465975E+05                                 9.816295                            7.657700      -0.189328       1.958615                    0.998525      28.344416      79.103541       0.623107       0.400652      -1.091428      -0.009249       0.132180      -0.069583       0.149663      -0.020823      -0.021671       0.072990       0.163083       0.066433      -0.128519       0.034938       0.093581             11.445972       8.895201       1.910037       4.201341      13.406762      -1.394056      12.035953           0.008417
           65              N       0.256317       0.202636      12.465706      -0.231554      40.725734 0.56247944E+03  0.13948709E+05                                10.066980                            7.826779      -0.308190       1.910273                    0.998682      29.186597      83.125647       0.604767       0.408405      -1.081247      -0.024853      -0.020017      -0.150141       0.153495       0.020261      -0.036091      -0.034701      -0.006258      -0.337011      -0.124808       0.035778       0.089030             11.706263      11.160185      -5.258927       0.916230      10.979599       0.775111      12.979005           0.005390
           66              N       8.758955       8.802339       4.944797      -0.215723      39.912713 0.54012367E+03  0.13195320E+05                                 9.803656                            7.575690      -0.175771       1.957403                    0.998757      28.343396      78.868295       0.629212       0.398458      -1.093199       0.007963       0.137873       0.078241       0.158727       0.002510       0.034570      -0.068601       0.158392       0.053514      -0.123437       0.030243       0.093194             11.481270      10.583008       2.330835      -4.428072      12.963869       1.431614      10.896932           0.003733
           67              N       8.649243      11.238077       6.146982      -0.222368      39.719667 0.54885971E+03  0.13465985E+05                                 9.816301                            7.657702      -0.189329       1.958615                    0.998525      28.344430      79.103599       0.623107       0.400652      -1.091428       0.009248      -0.132181      -0.069584       0.149664      -0.020823       0.021670      -0.072991       0.163083       0.066436      -0.128519       0.034938       0.093581             11.445983       8.895211       1.910043      -4.201347      13.406777       1.394051      12.035962           0.008416
           68              N       8.835505       6.643171       1.313706      -0.231553      40.725707 0.56247900E+03  0.13948695E+05                                10.066975                            7.826775      -0.308189       1.910274                    0.998682      29.186583      83.125590       0.604767       0.408405      -1.081247       0.024852       0.020017      -0.150141       0.153494       0.020261       0.036091       0.034701      -0.006259      -0.337009      -0.124808       0.035777       0.089030             11.706256      11.160187      -5.258930      -0.916234      10.979601      -0.775103      12.978980           0.005388
           69              O       7.135350      13.645063       5.691981      -0.570519      41.049883 0.61068775E+03  0.15216393E+05                                 9.603596                            7.771479       0.000737       2.039600                    0.996386      28.720530      77.867985       0.662818       0.370868      -1.125267      -0.029381       0.023483      -0.022990       0.044082      -0.074987      -0.029774      -0.044893      -0.039973       0.135936      -0.116490       0.041311       0.075179             11.055817       7.746502      -2.288563       2.178527      15.855696      -4.566565       9.565254           0.044117
           70              O       5.925018       1.188432       4.333667      -0.398836      28.184484 0.40085658E+03  0.89775654E+04                                 7.359889                            6.220282       0.568433       2.248656                    0.998981      25.771227      65.937105       0.755569       0.361962      -1.133732       0.022931      -0.010988       0.004172       0.025767      -0.046245      -0.013643      -0.025113       0.066899       0.128134      -0.084830       0.035682       0.049149              7.943115      10.734653      -0.217091       3.540928       5.877656      -0.933164       7.217036           0.180855
           71              O       7.082842       2.854702       2.353072      -0.441318      30.723372 0.48223004E+03  0.11335240E+05                                 7.866643                            6.903037       0.319260       2.143554                    0.998007      27.334748      72.158196       0.703189       0.370559      -1.124659       0.015235      -0.000797       0.042499       0.045154       0.023174      -0.073629       0.051654      -0.013452      -0.205190      -0.127278       0.058125       0.069153              8.186208       5.893543       1.693484       1.647500       9.370329       2.402019       9.294752           0.187853
           72              O       7.235663       5.030299       2.993197      -0.561577      38.908311 0.59734847E+03  0.14826512E+05                                 9.297978                            7.716128      -0.092327       2.011428                    0.996167      28.683886      78.037707       0.660226       0.373768      -1.121227      -0.029166      -0.030393       0.020411       0.046808      -0.012507      -0.075246       0.008489      -0.062876      -0.279219      -0.131671       0.046528       0.085144             10.522942       6.676769       0.318498       0.589777      16.779256      -3.029365       8.112802           0.033208
           73              O       1.071017       6.410414       5.654064      -0.534238      35.413492 0.51915587E+03  0.12397266E+05                                 8.618811                            7.102043       0.131397       2.100223                    0.996369      27.388123      72.239085       0.704008       0.364334      -1.132451       0.030400      -0.015460       0.030720       0.045901      -0.037327      -0.040574      -0.062843       0.045180       0.094173      -0.101371       0.027638       0.073732              9.825420       6.139454       0.466145       0.348040      12.785037      -4.932402      10.551769           0.027354
           74              O       1.136603       5.712141       7.797478      -0.448241      27.191245 0.40737868E+03  0.91447467E+04                                 7.097402                            6.206785       0.662614       2.264332                    0.999285      26.340527      67.092843       0.769425       0.354623      -1.141518       0.003570       0.024163      -0.039869       0.046756      -0.041260      -0.005053      -0.002477       0.035998       0.091868      -0.060583       0.027365       0.033218              7.411672       5.151493       0.102219       1.804887       6.215590       0.548051      10.867932           0.171370
           75              O       2.389965       3.176454       8.045053      -0.579800      38.060407 0.53272325E+03  0.12792558E+05                                 8.946906                            7.124227       0.523024       2.220831                    0.996685      27.724837      73.126234       0.713913       0.357277      -1.138981      -0.087928       0.013563      -0.061728       0.108285       0.018838      -0.046883       0.060359      -0.000126       0.033919      -0.084860       0.012579       0.072281             10.137895      14.216516       3.452857       4.229344       8.582788       0.728253       7.614381          -0.012485
           76              O       1.324693       1.239091       8.080739      -0.557591      40.001625 0.60323764E+03  0.14959227E+05                                 9.383186                            7.703471      -0.019600       2.034537                    0.996922      28.374009      76.319761       0.669529       0.368906      -1.128680       0.000414      -0.007159      -0.027001       0.027937       0.001810      -0.113106       0.016424      -0.128903      -0.015649      -0.150738       0.061265       0.089472             10.637322       7.725382       2.747648      -0.147731      15.421290      -4.024282       8.765293           0.005963
           77              O       1.162789      11.969209       8.303779      -0.548728      35.561509 0.53897048E+03  0.13014315E+05                                 8.675638                            7.272920       0.043299       2.066407                    0.995700      27.849545      74.289812       0.689233       0.368031      -1.127619       0.028858      -0.029141       0.021679       0.046389       0.044356       0.014726      -0.062045       0.040892       0.076321      -0.093053       0.025471       0.067582              9.705937       6.279392      -0.628597       0.931845       6.995161      -0.807683      15.843258           0.011811
           78              O       1.472510      10.538435      10.007805      -0.470579      27.541115 0.41622055E+03  0.94008792E+04                                 7.161245                            6.285761       0.682475       2.269406                    0.999192      26.577759      68.079658       0.761794       0.355978      -1.139537      -0.009409       0.012014      -0.046619       0.049053       0.036818       0.026967      -0.035018       0.016872      -0.123180      -0.074922       0.016612       0.058310              7.449060       5.632341      -1.983244       1.084000       9.946741      -1.589236       6.768096           0.087770
           79              O       2.907846      11.776157      12.146758      -0.601186      42.408884 0.60330001E+03  0.14939985E+05                                 9.663376                            7.595700       0.406835       2.167997                    0.996221      28.691178      76.763276       0.689693       0.358619      -1.138299      -0.095623       0.038621      -0.040717       0.110875       0.000548      -0.050953       0.039538      -0.038681      -0.112593      -0.082439       0.019012       0.063427             11.184207      16.745057      -5.627875      -1.667279       8.471880       1.161215       8.335685          -0.011551
           80              O       1.799114      12.583962      13.955613      -0.522135      39.358653 0.58820868E+03  0.14498700E+05                                 9.312676                            7.613660      -0.034467       2.039549                    0.997057      27.858690      74.773016       0.672391       0.369562      -1.127877       0.001753       0.024370      -0.001516       0.024480       0.092021      -0.038316       0.034070      -0.095689       0.119911      -0.138022       0.051793       0.086229             10.608310       7.479040      -1.049637      -1.994718       6.826773       0.591275      17.519117           0.004336
           81              O       1.853716       6.892358      16.843981      -0.570520      41.049692 0.61068497E+03  0.15216307E+05                                 9.603572                            7.771466       0.000739       2.039601                    0.996386      28.720465      77.867764       0.662818       0.370868      -1.125267       0.029381      -0.023484      -0.022990       0.044083      -0.074989       0.029769       0.044895      -0.039963       0.135921      -0.116488       0.041308       0.075180             11.055783       7.746478      -2.288544      -2.178515      15.855644       4.566543       9.565229           0.044118
           82              O       3.166804       5.657375      15.485667      -0.398837      28.183760 0.40084381E+03  0.89772121E+04                                 7.359801                            6.220214       0.568424       2.248658                    0.998981      25.770743      65.935720       0.755567       0.361965      -1.133729      -0.022932       0.010990       0.004175       0.025770      -0.046224       0.013648       0.025129       0.066863       0.128098      -0.084806       0.035661       0.049146              7.943016      10.734511      -0.217090      -3.540877       5.877584       0.933148       7.216953           0.180849
           83              O       2.008980       3.991105      13.505072      -0.441306      30.722382 0.48221044E+03  0.11334663E+05                                 7.866486                            6.902905       0.319270       2.143562                    0.998007      27.334240      72.156474       0.703195       0.370560      -1.124659      -0.015236       0.000794       0.042500       0.045155       0.023172       0.073624      -0.051632      -0.013483      -0.205154      -0.127257       0.058123       0.069134              8.186042       5.893433       1.693442      -1.647458       9.370130      -2.401975       9.294561           0.187881
           84              O       1.856159       1.815508      14.145197      -0.561575      38.908118 0.59734556E+03  0.14826422E+05                                 9.297955                            7.716115      -0.092321       2.011431                    0.996167      28.683799      78.037442       0.660226       0.373769      -1.121226       0.029166       0.030393       0.020412       0.046809      -0.012508       0.075248      -0.008493      -0.062881      -0.279214      -0.131672       0.046525       0.085147             10.522910       6.676757       0.318492      -0.589778      16.779178       3.029361       8.112795           0.033211
           85              O       8.020805       0.435393      16.806064      -0.534237      35.413300 0.51915265E+03  0.12397169E+05                                 8.618785                            7.102024       0.131405       2.100226                    0.996369      27.388032      72.238780       0.704009       0.364335      -1.132451      -0.030398       0.015461       0.030719       0.045900      -0.037327       0.040573       0.062841       0.045175       0.094196      -0.101369       0.027633       0.073736              9.825388       6.139435       0.466141      -0.348039      12.784979       4.932384      10.551750           0.027357
           86              O       7.955219       1.133666      18.949478      -0.448239      27.191195 0.40737763E+03  0.91447284E+04                                 7.097466                            6.206839       0.662575       2.264325                    0.999285      26.340133      67.092128       0.769409       0.354630      -1.141511      -0.003568      -0.024163      -0.039874       0.046760      -0.041242       0.005055       0.002489       0.035934       0.091802      -0.060544       0.027352       0.033192              7.411741       5.151536       0.102221      -1.804907       6.215649      -0.548057      10.868038           0.171352
           87              O       6.701857       3.669353      19.197053      -0.579804      38.060315 0.53272196E+03  0.12792516E+05                                 8.946883                            7.124211       0.523047       2.220837                    0.996685      27.724844      73.126162       0.713915       0.357276      -1.138982       0.087931      -0.013564      -0.061730       0.108288       0.018837       0.046884      -0.060359      -0.000125       0.033917      -0.084860       0.012579       0.072281             10.137869      14.216478       3.452846      -4.229332       8.582765      -0.728251       7.614362          -0.012486
           88              O       7.767129       5.606716      19.232739      -0.557592      40.001583 0.60323699E+03  0.14959206E+05                                 9.383177                            7.703464      -0.019598       2.034537                    0.996922      28.374011      76.319741       0.669530       0.368906      -1.128680      -0.000414       0.007159      -0.027002       0.027938       0.001809       0.113106      -0.016424      -0.128904      -0.015650      -0.150738       0.061265       0.089473             10.637309       7.725373       2.747643       0.147732      15.421272       4.024280       8.765283           0.005962
           89              O       7.826277       8.568212      19.455779      -0.548728      35.561317 0.53896714E+03  0.13014212E+05                                 8.675603                            7.272895       0.043310       2.066411                    0.995700      27.849483      74.289548       0.689234       0.368030      -1.127619      -0.028858       0.029141       0.021679       0.046390       0.044356      -0.014726       0.062046       0.040889       0.076320      -0.093052       0.025469       0.067583              9.705894       6.279369      -0.628594      -0.931840       6.995136       0.807685      15.843177           0.011809
           90              O       7.516556       9.998986      21.159805      -0.470574      27.541119 0.41622064E+03  0.94008866E+04                                 7.161276                            6.285788       0.682469       2.269407                    0.999192      26.577599      68.079378       0.761787       0.355981      -1.139534       0.009410      -0.012015      -0.046620       0.049055       0.036816      -0.026962       0.035007       0.016872      -0.123138      -0.074904       0.016603       0.058301              7.449093       5.632367      -1.983254      -1.084007       9.946784       1.589241       6.768127           0.087753
           91              O       6.081220       8.761264       0.994758      -0.601181      42.409170 0.60330434E+03  0.14940127E+05                                 9.663435                            7.595743       0.406789       2.167983                    0.996220      28.691193      76.763548       0.689688       0.358621      -1.138297       0.095621      -0.038619      -0.040715       0.110872       0.000547       0.050951      -0.039538      -0.038680      -0.112595      -0.082437       0.019010       0.063427             11.184277      16.745163      -5.627910       1.667296       8.471929      -1.161227       8.335739          -0.011559
           92              O       7.189952       7.953459       2.803613      -0.522135      39.358870 0.58821274E+03  0.14498828E+05                                 9.312719                            7.613693      -0.034475       2.039546                    0.997057      27.858743      74.773284       0.672388       0.369562      -1.127876      -0.001752      -0.024370      -0.001516       0.024480       0.092021       0.038317      -0.034070      -0.095689       0.119911      -0.138023       0.051794       0.086230             10.608358       7.479084      -1.049649       1.994739       6.826808      -0.591280      17.519183           0.004335
           93              O       1.905094       0.046551      16.612019      -0.570520      41.049860 0.61068759E+03  0.15216389E+05                                 9.603597                            7.771481       0.000738       2.039601                    0.996386      28.720518      77.867961       0.662817       0.370868      -1.125267       0.029381      -0.023484       0.022990       0.044082      -0.074987      -0.029773      -0.044893      -0.039970       0.135932      -0.116489       0.041310       0.075179             11.055815       7.746502      -2.288562       2.178529      15.855683      -4.566563       9.565259           0.044115
           94              O       3.115426      12.503182      17.970333      -0.398837      28.184300 0.40085335E+03  0.89774760E+04                                 7.359867                            6.220265       0.568432       2.248657                    0.998981      25.771103      65.936749       0.755568       0.361962      -1.133731      -0.022931       0.010988      -0.004173       0.025768      -0.046239      -0.013644      -0.025118       0.066889       0.128124      -0.084824       0.035676       0.049148              7.943090      10.734615      -0.217093       3.540915       5.877638      -0.933163       7.217018           0.180843
           95              O       1.957602      10.836912      19.950928      -0.441316      30.723217 0.48222700E+03  0.11335155E+05                                 7.866642                            6.903036       0.319251       2.143554                    0.998007      27.334563      72.157749       0.703186       0.370561      -1.124657      -0.015236       0.000795      -0.042499       0.045155       0.023171      -0.073626       0.051642      -0.013466      -0.205172      -0.127266       0.058122       0.069145              8.186207       5.893542       1.693483       1.647500       9.370326       2.402018       9.294753           0.187847
           96              O       1.804781       8.661315      19.310803      -0.561578      38.908296 0.59734842E+03  0.14826511E+05                                 9.297979                            7.716131      -0.092321       2.011430                    0.996167      28.683874      78.037683       0.660225       0.373768      -1.121226       0.029167       0.030394      -0.020411       0.046809      -0.012507      -0.075247       0.008491      -0.062878      -0.279217      -0.131672       0.046526       0.085145             10.522942       6.676770       0.318500       0.589778      16.779250      -3.029364       8.112806           0.033206
           97              O       7.969427       7.281200      16.649936      -0.534236      35.413165 0.51915076E+03  0.12397112E+05                                 8.618762                            7.102010       0.131413       2.100229                    0.996369      27.387995      72.238637       0.704010       0.364335      -1.132451      -0.030398       0.015463      -0.030719       0.045900      -0.037327      -0.040574      -0.062842       0.045175       0.094211      -0.101370       0.027631       0.073739              9.825358       6.139423       0.466143       0.348035      12.784947      -4.932358      10.551703           0.027358
           98              O       7.903841       7.979473      14.506522      -0.448232      27.190313 0.40736115E+03  0.91442659E+04                                 7.097324                            6.206722       0.662577       2.264331                    0.999285      26.339651      67.090556       0.769415       0.354631      -1.141510      -0.003567      -0.024164       0.039875       0.046761      -0.041227      -0.005057      -0.002494       0.035892       0.091771      -0.060518       0.027340       0.033178              7.411590       5.151441       0.102218       1.804860       6.215520       0.548046      10.867808           0.171362
           99              O       6.650479      10.515160      14.258947      -0.579805      38.060128 0.53271884E+03  0.12792419E+05                                 8.946846                            7.124183       0.523063       2.220842                    0.996685      27.724805      73.125933       0.713918       0.357276      -1.138983       0.087931      -0.013565       0.061731       0.108289       0.018837      -0.046885       0.060358      -0.000124       0.033912      -0.084861       0.012580       0.072281             10.137826      14.216415       3.452835       4.229313       8.582727       0.728253       7.614334          -0.012485
          100              O       7.715751      12.452523      14.223261      -0.557591      40.001560 0.60323681E+03  0.14959201E+05                                 9.383175                            7.703465      -0.019602       2.034536                    0.996922      28.374001      76.319723       0.669530       0.368906      -1.128680      -0.000415       0.007159       0.027001       0.027937       0.001809      -0.113105       0.016424      -0.128903      -0.015649      -0.150738       0.061265       0.089472             10.637304       7.725370       2.747638      -0.147731      15.421258      -4.024275       8.765286           0.005965
          101              O       7.877655       1.722405      14.000221      -0.548729      35.561512 0.53897059E+03  0.13014318E+05                                 8.675638                            7.272921       0.043303       2.066408                    0.995700      27.849552      74.289830       0.689233       0.368031      -1.127619      -0.028858       0.029140      -0.021679       0.046389       0.044357       0.014726      -0.062046       0.040891       0.076322      -0.093053       0.025471       0.067583              9.705937       6.279393      -0.628598       0.931845       6.995159      -0.807681      15.843259           0.011810
          102              O       7.567934       3.153179      12.296195      -0.470578      27.540995 0.41621824E+03  0.94008135E+04                                 7.161223                            6.285743       0.682481       2.269408                    0.999192      26.577705      68.079455       0.761796       0.355978      -1.139537       0.009409      -0.012014       0.046619       0.049053       0.036816       0.026965      -0.035015       0.016869      -0.123169      -0.074917       0.016611       0.058306              7.449036       5.632325      -1.983236       1.083997       9.946705      -1.589233       6.768077           0.087759
          103              O       6.132598       1.915457      10.157242      -0.601182      42.408940 0.60330072E+03  0.14940011E+05                                 9.663392                            7.595713       0.406806       2.167989                    0.996221      28.691151      76.763296       0.689691       0.358620      -1.138298       0.095621      -0.038619       0.040716       0.110872       0.000547      -0.050952       0.039538      -0.038681      -0.112595      -0.082438       0.019010       0.063428             11.184224      16.745079      -5.627880      -1.667286       8.471891       1.161219       8.335703          -0.011551
          104              O       7.241330       1.107652       8.348387      -0.522134      39.358729 0.58821017E+03  0.14498747E+05                                 9.312691                            7.613672      -0.034467       2.039549                    0.997057      27.858706      74.773099       0.672390       0.369562      -1.127877      -0.001753      -0.024370       0.001516       0.024480       0.092021      -0.038317       0.034070      -0.095689       0.119911      -0.138023       0.051793       0.086229             10.608326       7.479057      -1.049642      -1.994727       6.826785       0.591276      17.519136           0.004337
          105              O       7.186728       6.799256       5.460019      -0.570519      41.049767 0.61068599E+03  0.15216338E+05                                 9.603579                            7.771468       0.000740       2.039601                    0.996386      28.720494      77.867848       0.662818       0.370868      -1.125267      -0.029380       0.023484       0.022990       0.044082      -0.074988       0.029772       0.044893      -0.039970       0.135931      -0.116489       0.041310       0.075179             11.055794       7.746486      -2.288553      -2.178519      15.855664       4.566550       9.565233           0.044120
          106              O       5.873640       8.034239       6.818333      -0.398833      28.184158 0.40085083E+03  0.89774064E+04                                 7.359848                            6.220251       0.568427       2.248657                    0.998981      25.771012      65.936490       0.755568       0.361963      -1.133730       0.022932      -0.010989      -0.004173       0.025769      -0.046237       0.013646       0.025120       0.066884       0.128122      -0.084821       0.035673       0.049148              7.943070      10.734590      -0.217090      -3.540905       5.877623       0.933155       7.216997           0.180862
          107              O       7.031464       9.700509       8.798928      -0.441317      30.722768 0.48221813E+03  0.11334888E+05                                 7.866538                            6.902949       0.319258       2.143555                    0.998007      27.334485      72.157232       0.703194       0.370559      -1.124660       0.015235      -0.000796      -0.042498       0.045154       0.023172       0.073627      -0.051646      -0.013467      -0.205175      -0.127270       0.058124       0.069146              8.186097       5.893470       1.693457      -1.647472       9.370198      -2.401989       9.294623           0.187858
          108              O       7.184285      11.876106       8.158803      -0.561575      38.908173 0.59734629E+03  0.14826444E+05                                 9.297958                            7.716116      -0.092323       2.011430                    0.996167      28.683833      78.037524       0.660226       0.373768      -1.121226      -0.029167      -0.030393      -0.020411       0.046809      -0.012508       0.075247      -0.008491      -0.062878      -0.279217      -0.131671       0.046526       0.085145             10.522916       6.676758       0.318493      -0.589777      16.779198       3.029360       8.112792           0.033211
          109              O       1.019639      13.256221       5.497936      -0.534237      35.413445 0.51915489E+03  0.12397236E+05                                 8.618804                            7.102036       0.131402       2.100224                    0.996369      27.388095      72.238984       0.704009       0.364334      -1.132451       0.030399      -0.015461      -0.030720       0.045901      -0.037327       0.040574       0.062843       0.045179       0.094181      -0.101371       0.027637       0.073734              9.825413       6.139447       0.466141      -0.348041      12.785018       4.932403      10.551775           0.027357
          110              O       1.085225      12.557948       3.354522      -0.448246      27.191671 0.40738657E+03  0.91449760E+04                                 7.097521                            6.206884       0.662582       2.264322                    0.999285      26.340506      67.093175       0.769411       0.354627      -1.141514       0.003568       0.024163       0.039870       0.046757      -0.041255       0.005054       0.002482       0.035977       0.091847      -0.060571       0.027362       0.033210              7.411799       5.151574       0.102220      -1.804926       6.215700      -0.548059      10.868123           0.171345
          111              O       2.338587      10.022261       3.106947      -0.579799      38.060516 0.53272500E+03  0.12792614E+05                                 8.946929                            7.124245       0.523010       2.220826                    0.996685      27.724846      73.126352       0.713911       0.357278      -1.138981      -0.087928       0.013564       0.061728       0.108285       0.018838       0.046883      -0.060359      -0.000125       0.033918      -0.084860       0.012579       0.072281             10.137922      14.216553       3.452867      -4.229351       8.582818      -0.728252       7.614395          -0.012488
          112              O       1.273315       8.084898       3.071261      -0.557591      40.001731 0.60323954E+03  0.14959287E+05                                 9.383206                            7.703485      -0.019604       2.034535                    0.996922      28.374040      76.319896       0.669529       0.368906      -1.128680       0.000414      -0.007159       0.027001       0.027937       0.001810       0.113106      -0.016424      -0.128903      -0.015649      -0.150738       0.061265       0.089473             10.637345       7.725402       2.747661       0.147731      15.421327       4.024289       8.765306           0.005964
          113              O       1.214167       5.123402       2.848221      -0.548728      35.561376 0.53896821E+03  0.13014245E+05                                 8.675611                            7.272900       0.043308       2.066410                    0.995700      27.849509      74.289634       0.689234       0.368030      -1.127619       0.028858      -0.029141      -0.021679       0.046390       0.044356      -0.014726       0.062046       0.040892       0.076322      -0.093052       0.025470       0.067583              9.705903       6.279374      -0.628594      -0.931841       6.995142       0.807685      15.843192           0.011808
          114              O       1.523888       3.692628       1.144195      -0.470575      27.541181 0.41622182E+03  0.94009184E+04                                 7.161277                            6.285789       0.682474       2.269408                    0.999192      26.577678      68.079567       0.761789       0.355980      -1.139535      -0.009409       0.012015       0.046620       0.049054       0.036817      -0.026964       0.035011       0.016874      -0.123155      -0.074911       0.016607       0.058304              7.449094       5.632367      -1.983255      -1.084006       9.946788       1.589242       6.768126           0.087748
          115              O       2.959224       4.930350      21.309242      -0.601185      42.408952 0.60330104E+03  0.14940019E+05                                 9.663390                            7.595710       0.406825       2.167994                    0.996221      28.691179      76.763334       0.689692       0.358620      -1.138299      -0.095623       0.038620       0.040716       0.110874       0.000547       0.050952      -0.039539      -0.038680      -0.112595      -0.082438       0.019010       0.063428             11.184224      16.745083      -5.627884       1.667283       8.471893      -1.161218       8.335697          -0.011554
          116              O       1.850492       5.738155      19.500387      -0.522135      39.358729 0.58821024E+03  0.14498749E+05                                 9.312690                            7.613672      -0.034468       2.039548                    0.997057      27.858716      74.773131       0.672390       0.369562      -1.127877       0.001753       0.024370       0.001516       0.024479       0.092021       0.038317      -0.034069      -0.095689       0.119910      -0.138023       0.051793       0.086230             10.608324       7.479054      -1.049640       1.994725       6.826787      -0.591275      17.519131           0.004334

******************************************************
Auxiliary information for the entire system
The total spin magnetic moment of the unit cell is   6.519056
The total net atomic charge of the unit cell is   0.000004
Accuracy of reproducing the electrostatic potential in the unit cell:
  The inner radius (bohr) =    5.0000
  The outer radius (bohr) =   12.0000
  Valid grid points have density less than (e/(bohr^3)) =    0.0001
  The number of valid grid points were=       112382
  The rms potential error without charges in kcal/mol is=     12.89747
  The rms potential error with partial charges in kcal/mol is=      1.70679
  The RRMSE value at monopole order=      0.13234
  The rms potential error with partial charges and cloud penetration in kcal/mol is=      1.71491
  The RRMSE value at monopole order with cloud penetration is=      0.13296
  The rms potential error with partial charges and atomic dipoles in kcal/mol is=      0.81622
  The RRMSE value at dipole order=      0.06329
  The rms potential error with partial charges, atomic dipoles and cloud penetration in kcal/mol is=      0.82433
  The RRMSE value at dipole order with cloud penetration=      0.06391

******************************************************
The electron densities and ab initio electrostatic potential were computed in VASP using the PBE functional and
projector augmented wave method. See the main text of the journal article for a description of computational details.
The atomic charges, dipoles, and quadrupoles were computed with the DDEC6 method as described in
(a) T. A. Manz and N. Gabaldon Limas, RSC Adv. 6 (2016) 47771-47801 DOI: 10.1039/c6ra04656h
(b) N. Gabaldon Limas and T. A. Manz, RSC Adv. 8 (2018) 2678-2707 DOI: 10.1039/c7ra11829e.
For each atom in the material, the electron cloud parameters were fit to the spherically averaged atom-in-material
electron density using radial positions for which this density was between 10^-4 and 10^-2 electrons per cubic bohr.
The polarizabilities, dispersion coefficients, and quantum Drude oscillator (QDO) parameters were fit using the MCLF method.
The magnetic structure of the system was optimized in VASP from the default ferromagnetic initial guess using spin polarization.
The atomic spin moments (ASMs) were computed on this optimized magnetic structure using the DDEC6 partition as inputs
to the method of T. A. Manz and D. S. Sholl, J. Chem. Theory Comput. 7 (2011) 4146-4164 DOI: 10.1021/ct200539n.
The RMSE and RRMSE were computed using a uniform grid with Ewald summation.
