# Supplementary material for: A collection of forcefield precursors for metal–organic frameworks
Source: RSC Adv. 2019 Nov 13;9(63):36492–507. doi: 10.1039/c9ra07327b (PMC9075174; doi:10.1039/c9ra07327b)
Supplement: RA-009-C9RA07327B-s5773 [file RA-009-C9RA07327B-s5773.xyz]

  116
jmolscript: load "" {1 1 1} spacegroup "x,y,z" unitcell [{      8.939900     0.000000     0.000000 }, {     -1.302900    13.630873     0.000000 }, {      0.000000     0.000000    22.103000 }]
Er     0.122269     0.325778    14.889465     1.867241
Er     3.084157    10.149003    13.462716     1.734674
Er     8.166181     6.489659     3.838186     1.867180
Er     3.901393    10.297307     2.411216     1.734621
Er     7.514731    13.305095     7.213535     1.867243
Er     4.552843     3.481870     8.640284     1.734628
Er    -0.529181     7.141214    18.265035     1.867245
Er     3.735607     3.333566    19.691784     1.734649
C      7.183198    10.746580    15.631242     0.068399
C      7.451764     9.470731    16.097615     0.103797
C      0.077108    10.351285    17.580726     0.098351
C     -0.183803    11.631224    17.083409     0.109442
C      6.101346    11.150054    14.638817     0.667199
C      6.915474     8.132179    15.615770     0.573740
C      1.158399     9.906918    18.577572     0.569258
C      0.378655    12.976591    17.549782     0.574770
C      8.209997     0.958250    11.699118     0.106623
C      8.060482     0.736067    10.324311     0.084676
C      7.540220     1.998286    12.605341     0.562409
C      7.108257     1.410795     9.351779     0.653283
C     -0.197648     9.699729     4.579742     0.068409
C     -0.466214    10.975579     5.046115     0.103796
C      6.908442    10.095025     6.529226     0.098355
C      7.169353     8.815086     6.031909     0.109440
C      0.884204     9.296255     3.587317     0.667195
C      0.070076    12.314131     4.564270     0.573745
C      5.827151    10.539391     7.526072     0.569253
C      6.606895     7.469718     6.498282     0.574780
C      0.078453     5.857186     0.647618     0.106612
C      0.227968     6.079369    21.375811     0.084667
C      0.748230     4.817151     1.553841     0.562409
C      1.180193     5.404641    20.403279     0.653282
C      0.453802     2.884293     6.471758     0.068404
C      0.185236     4.160142     6.005385     0.103804
C      7.559892     3.279588     4.522274     0.098367
C      7.820803     1.999649     5.019591     0.109439
C      1.535654     2.480819     7.464183     0.667198
C      0.721526     5.498694     6.487230     0.573732
C      6.478601     3.723955     3.525428     0.569248
C      7.258345     0.654282     4.553218     0.574770
C     -0.572997    12.672623    10.403882     0.106614
C     -0.423482    12.894806    11.778689     0.084675
C      0.096780    11.632587     9.497659     0.562413
C      0.528743    12.220078    12.751221     0.653281
C      7.834648     3.931144    17.523258     0.068399
C      8.103214     2.655294    17.056885     0.103795
C      0.728558     3.535848    15.573774     0.098353
C      0.467647     4.815787    16.071091     0.109443
C      6.752796     4.334618    18.515683     0.667197
C      7.566924     1.316742    17.538731     0.573747
C      1.809849     3.091482    14.576929     0.569257
C      1.030105     6.161155    15.604718     0.574772
C      7.558547     7.773687    21.455382     0.106615
C      7.409032     7.551504     0.727189     0.084666
C      6.888770     8.813722    20.549159     0.562413
C      6.456807     8.226232     1.699721     0.653287
N     -1.076927    11.781164    16.115297    -0.282878
N     -0.596540     9.318065    17.081198    -0.302878
N      0.132565     0.203100    12.357787    -0.270855
N      8.062477     8.665146     5.063797    -0.282878
N      7.582090    11.128245     6.029698    -0.302876
N      8.155885     6.612336     1.306287    -0.270805
N      8.713927     1.849709     5.987703    -0.282877
N      8.233540     4.312808     5.021802    -0.302921
N      7.504435    13.427773     9.745213    -0.270855
N     -0.425477     4.965727    17.039203    -0.282879
N      0.054910     2.502628    16.073302    -0.302876
N     -0.518885     7.018537    20.796713    -0.270859
O      6.238252    12.299137    14.132658    -0.602313
O      5.167096    10.355374    14.461993    -0.660141
O      6.652593     7.954977    14.419997    -0.477244
O      6.870031     7.242083    16.521993    -0.621975
O      0.976195     8.736027    19.050576    -0.633503
O      2.124437    10.640259    18.776499    -0.422648
O      0.626990    13.146977    18.741134    -0.496840
O      1.735453     0.222183    16.628087    -0.654698
O      7.436830     1.630252    13.816585    -0.618968
O      7.235065     3.105113    12.156650    -0.457872
O      6.218578     2.170035     9.758475    -0.638812
O      7.257942     1.070024     8.142745    -0.632203
O      0.747298     8.147173     3.081158    -0.602310
O      1.818454    10.090935     3.410493    -0.660122
O      0.332957    12.491332     3.368497    -0.477241
O      0.115519    13.204227     5.470493    -0.621979
O      6.009355    11.710283     7.999076    -0.633507
O      4.861113     9.806050     7.724998    -0.422655
O      6.358560     7.299332     7.689634    -0.496856
O      6.552997     6.593253     5.576587    -0.654720
O      0.851620     5.185184     2.765085    -0.618952
O      1.053385     3.710324     1.105150    -0.457833
O      2.069872     4.645402    20.809975    -0.638836
O      1.030508     5.745413    19.194245    -0.632200
O      1.398748     1.331736     7.970342    -0.602313
O      2.469904     3.275499     7.641007    -0.660116
O      0.984407     5.675896     7.683003    -0.477264
O      0.766969     6.388790     5.581008    -0.621966
O      6.660805     4.894846     3.052424    -0.633482
O      5.512563     2.990614     3.326502    -0.422639
O      7.010010     0.483896     3.361866    -0.496841
O      5.901547    13.408690     5.474913    -0.654700
O      0.200170    12.000621     8.286415    -0.618965
O      0.401935    10.525760     9.946350    -0.457857
O      1.418422    11.460838    12.344525    -0.638843
O      0.379058    12.560849    13.960255    -0.632197
O      6.889702     5.483700    19.021842    -0.602312
O      5.818546     3.539938    18.692507    -0.660139
O      7.304043     1.139541    18.734503    -0.477249
O      7.521481     0.426646    16.632507    -0.621982
O      1.627645     1.920590    14.103924    -0.633506
O      2.775887     3.824823    14.378002    -0.422661
O      1.278440     6.331541    14.413366    -0.496839
O      1.084003     7.037620    16.526413    -0.654698
O      6.785380     8.445689    19.337915    -0.618966
O      6.583615     9.920549    20.997850    -0.457839
O      5.567128     8.985471     1.293026    -0.638830
O      6.606492     7.885460     2.908755    -0.632191

The following XYZ coordinates are in angstroms. Other properties are in atomic units.
The sperically averaged electron density of each atom fit to a function of the form exp(a - br)
eigen_1, eigen_2 and eigen_3 are the three eigenvalues of traceless quadrupole moment tensor
  atom number  atomic symbol              X              Y              Z     net charge C6 coefficient C8 coefficient C10 coefficient fluctuating dipole atomic polarizability isotropic forcefield polarizability              a              b squared Pearson coefficient          <r^3>          <r^4>         wp_QDO          m_QDO          q_QDO       dipole_x       dipole_y       dipole_z         dipole            Qxy            Qxz            Qyz     Q(x^2-y^2)  Q(3z^2 - R^2)        eigen_1        eigen_2        eigen_3 static polarizability      alpha(xx)      alpha(xy)      alpha(xz)      alpha(yy)      alpha(yz)      alpha(zz) atomic spin moment
            1             Er       0.122269       0.325778      14.889465       1.867241     147.413763 0.32124857E+04  0.11063434E+06                                19.687425                           16.401565       2.605780       2.538146                    0.999515      73.968614     174.910401       0.566365       0.314022      -1.285345       0.008462       0.003393       0.004558       0.010193       0.013539       0.000911       0.004206       0.292469      -0.291182      -0.101904      -0.093490       0.195394             23.504882      15.172958      -1.148374      -0.063670      29.465517       1.891817      25.876171           0.002922
            2             Er       3.084157      10.149003      13.462716       1.734674     230.807842 0.65361111E+04  0.27635843E+06                                28.608916                           25.173630      -0.282340       1.610132                    0.999523      92.134555     264.174878       0.398427       0.363583      -1.205380      -0.008951      -0.042422       0.008620       0.044205       0.125113       0.412453      -0.155345      -0.570656      -1.245694      -0.724555       0.198288       0.526267             32.337650      50.905775      -4.192266       9.865522      22.882193      -3.587429      23.224981           0.642250
            3             Er       8.166181       6.489659       3.838186       1.867180     147.416445 0.32125567E+04  0.11063766E+06                                19.687803                           16.401840       2.606415       2.538248                    0.999518      73.971311     174.918804       0.566354       0.314026      -1.285338      -0.008445      -0.003434       0.004566       0.010196       0.013517      -0.000908      -0.004243       0.292457      -0.291005      -0.101929      -0.093428       0.195357             23.505440      15.173233      -1.149021       0.063710      29.467336      -1.892025      25.875752           0.002933
            4             Er       3.901393      10.297307       2.411216       1.734621     230.857189 0.65379082E+04  0.27645364E+06                                28.612707                           25.176914      -0.282327       1.610070                    0.999523      92.145634     264.216547       0.398405       0.363578      -1.205383       0.008974       0.042396       0.008671       0.044194       0.125199      -0.412739       0.155555      -0.570714      -1.246724      -0.725065       0.198547       0.526518             32.341946      50.912748      -4.192839      -9.866842      22.885078       3.587889      23.228013           0.642539
            5             Er       7.514731      13.305095       7.213535       1.867243     147.414132 0.32124873E+04  0.11063439E+06                                19.687448                           16.401554       2.605799       2.538151                    0.999515      73.968656     174.910390       0.566366       0.314022      -1.285346      -0.008469      -0.003392      -0.004561       0.010200       0.013541       0.000909       0.004205       0.292466      -0.291187      -0.101903      -0.093491       0.195394             23.504961      15.173074      -1.148455      -0.063682      29.465818       1.891953      25.875992           0.002918
            6             Er       4.552843       3.481870       8.640284       1.734628     230.908126 0.65396893E+04  0.27654857E+06                                28.617205                           25.180669      -0.282268       1.610052                    0.999523      92.153231     264.250153       0.398367       0.363587      -1.205372       0.008964       0.042397      -0.008647       0.044188       0.125175       0.412981      -0.155517      -0.570850      -1.247422      -0.725406       0.198731       0.526675             32.347293      50.921909      -4.193613       9.868592      22.888613      -3.588582      23.231358           0.642386
            7             Er      -0.529181       7.141214      18.265035       1.867245     147.414094 0.32124981E+04  0.11063481E+06                                19.687399                           16.401555       2.605804       2.538154                    0.999515      73.968518     174.909853       0.566368       0.314021      -1.285347       0.008467       0.003393      -0.004557       0.010196       0.013539      -0.000912      -0.004205       0.292472      -0.291189      -0.101904      -0.093493       0.195397             23.504846      15.172905      -1.148430       0.063645      29.465381      -1.891859      25.876251           0.002938
            8             Er       3.735607       3.333566      19.691784       1.734649     230.797804 0.65357850E+04  0.27634076E+06                                28.607750                           25.172694      -0.282348       1.610121                    0.999523      92.134794     264.172350       0.398443       0.363574      -1.205389      -0.008960      -0.042421      -0.008646       0.044211       0.125136      -0.412455       0.155415      -0.570625      -1.245768      -0.724588       0.198304       0.526284             32.336190      50.903186      -4.191939      -9.864981      22.881181       3.587196      23.224204           0.642437
            9              C       7.183198      10.746580      15.631242       0.068399      35.214187 0.38821971E+03  0.88450204E+04                                 9.444474                            6.640075       0.170402       2.087097                    0.999218      25.902398      72.570760       0.631226       0.425892      -1.061504       0.029544       0.035681       0.056405       0.072990       0.014293      -0.066834       0.025829       0.082383       0.098947      -0.077972      -0.018382       0.096354             11.813527      10.413736      -1.088124       5.131194      15.026445      -3.421577      10.000399           0.002482
           10              C       7.451764       9.470731      16.097615       0.103797      35.475559 0.39982788E+03  0.92135005E+04                                 9.606281                            6.843487      -0.022736       2.018699                    0.999217      26.305107      75.090102       0.605120       0.439251      -1.049148       0.034612       0.026761       0.057120       0.071950      -0.013245      -0.069595       0.016021       0.112872       0.093191      -0.074503      -0.033610       0.108113             11.846470       8.039272       0.194659       3.531808      18.468825      -2.142421       9.031313           0.007145
           11              C       0.077108      10.351285      17.580726       0.098351      36.654453 0.41724305E+03  0.97458959E+04                                 9.932374                            7.051654      -0.113493       1.988345                    0.998939      26.860488      77.926799       0.586745       0.446914      -1.041614      -0.063019      -0.021209      -0.015163       0.068199      -0.006080      -0.070085       0.035070       0.070599       0.062742      -0.070023      -0.028828       0.098851             12.343205       9.809092      -1.404820       4.817292      16.789287      -4.128140      10.431236           0.011447
           12              C      -0.183803      11.631224      17.083409       0.109442      36.205551 0.40310255E+03  0.93294962E+04                                 9.847477                            6.919780      -0.132336       1.988901                    0.998745      26.416624      76.146454       0.594105       0.445451      -1.043060      -0.068004      -0.013266      -0.015263       0.070947       0.000944      -0.072310       0.006747       0.113953       0.131451      -0.079586      -0.032395       0.111980             12.304538       8.009704       0.741259       3.417271      19.658744      -1.942474       9.245165           0.003440
           13              C       6.101346      11.150054      14.638817       0.667199      23.190290 0.23332192E+03  0.47864371E+04                                 7.686556                            5.568209      -0.315520       1.974632                    0.998643      21.869760      62.549048       0.599160       0.498318      -0.998053      -0.071360      -0.003453      -0.037512       0.080693      -0.034639      -0.096185       0.065154      -0.034509       0.184888      -0.104062      -0.046566       0.150627              9.055546      10.117405       1.972814       2.693887       9.879656      -2.198331       7.169578           0.001600
           14              C       6.915474       8.132179      15.615770       0.573740      23.651661 0.26388721E+03  0.55456381E+04                                 7.622194                            5.817753      -0.146858       2.013097                    0.998838      22.694208      64.282390       0.605968       0.480976      -1.013652      -0.030219      -0.077439       0.004337       0.083239      -0.041133      -0.041860       0.018424       0.133913      -0.233428      -0.088587      -0.038903       0.127491              8.629750       5.158197       1.162985       1.787341      11.014081      -0.860132       9.716972          -0.002020
           15              C       1.158399       9.906918      18.577572       0.569258      25.317096 0.27018077E+03  0.57381642E+04                                 8.097162                            5.977641      -0.172700       2.003745                    0.998604      23.153313      66.942475       0.581502       0.495948      -1.001231       0.032892      -0.042888       0.061443       0.081832      -0.061770      -0.058776       0.062359      -0.001182       0.133982      -0.084168      -0.043601       0.127769              9.381587       9.707874       1.816357       2.568716      10.916865      -2.571864       7.520023          -0.002111
           16              C       0.378655      12.976591      17.549782       0.574770      23.923031 0.26652846E+03  0.56690777E+04                                 7.884588                            5.971326      -0.387562       1.930494                    0.997806      23.650911      69.536468       0.573995       0.501683      -0.993478       0.023367       0.058537       0.000764       0.063033      -0.040605      -0.054217      -0.013207       0.195583      -0.207741      -0.099531      -0.052667       0.152198              8.964592       5.316561       1.555237       1.781815      11.504587      -0.383976      10.072628          -0.001851
           17              C       8.209997       0.958250      11.699118       0.106623      35.460257 0.39367670E+03  0.90105854E+04                                 9.536333                            6.750339       0.047378       2.042349                    0.999318      25.960599      73.162561       0.616524       0.434053      -1.055320       0.051729      -0.041836       0.001915       0.066557       0.073027      -0.014201      -0.038179       0.020984      -0.189958      -0.080228      -0.032563       0.112791             11.805941       7.993708      -3.498071       0.578527       9.280632       2.507014      18.143483           0.004389
           18              C       8.060482       0.736067      10.324311       0.084676      35.253834 0.38214300E+03  0.86561658E+04                                 9.424291                            6.570799       0.231348       2.110670                    0.999216      25.526362      70.877488       0.638212       0.423684      -1.064865       0.035976      -0.045110      -0.003638       0.057814       0.056040      -0.028477      -0.009011       0.003911      -0.210545      -0.077548      -0.017973       0.095521             11.886464       9.324290      -3.773263       3.240000       8.266051      -0.407160      18.069050           0.001605
           19              C       7.540220       1.998286      12.605341       0.562409      23.673512 0.26447804E+03  0.55464600E+04                                 7.547918                            5.774446      -0.069638       2.034774                    0.999176      22.644546      63.523085       0.617757       0.472783      -1.020713      -0.038998       0.033961       0.062647       0.081234       0.055791       0.017562       0.034926       0.148935      -0.143521      -0.089296      -0.032310       0.121606              8.508807       5.386657      -2.367877      -0.595538       9.073129      -0.051895      11.066634          -0.001604
           20              C       7.108257       1.410795       9.351779       0.653283      22.938381 0.23396833E+03  0.47978923E+04                                 7.595567                            5.541404      -0.218344       2.003382                    0.998878      21.934160      62.503032       0.606875       0.492168      -1.002226      -0.057953       0.033560      -0.023363       0.070927       0.118170      -0.034206       0.003912      -0.064824      -0.174029      -0.110556      -0.042482       0.153038              8.921348       9.037373      -3.709584       0.546861       6.870033      -0.054036      10.856638           0.000998
           21              C      -0.197648       9.699729       4.579742       0.068409      35.213015 0.38820556E+03  0.88445804E+04                                 9.444118                            6.639847       0.170304       2.087066                    0.999218      25.901889      72.567859       0.631255       0.425878      -1.061517      -0.029547      -0.035685       0.056404       0.072992       0.014295       0.066834      -0.025824       0.082378       0.098950      -0.077969      -0.018384       0.096352             11.813066      10.413350      -1.088007      -5.130945      15.025913       3.421326       9.999934           0.002489
           22              C      -0.466214      10.975579       5.046115       0.103796      35.475756 0.39983011E+03  0.92135662E+04                                 9.606335                            6.843522      -0.022743       2.018697                    0.999217      26.305133      75.090272       0.605116       0.439253      -1.049146      -0.034610      -0.026761       0.057122       0.071951      -0.013245       0.069596      -0.016021       0.112874       0.093192      -0.074504      -0.033610       0.108114             11.846558       8.039331       0.194661      -3.531820      18.469013       2.142438       9.031331           0.007149
           23              C       6.908442      10.095025       6.529226       0.098355      36.654586 0.41724331E+03  0.97459123E+04                                 9.932447                            7.051691      -0.113517       1.988340                    0.998939      26.860467      77.927014       0.586738       0.446919      -1.041611       0.063020       0.021208      -0.015160       0.068199      -0.006081       0.070082      -0.035070       0.070595       0.062738      -0.070021      -0.028826       0.098847             12.343332       9.809187      -1.404833      -4.817320      16.789545       4.128174      10.431263           0.011443
           24              C       7.169353       8.815086       6.031909       0.109440      36.204839 0.40309416E+03  0.93292255E+04                                 9.847251                            6.919634      -0.132337       1.988902                    0.998745      26.416254      76.144332       0.594123       0.445442      -1.043069       0.068005       0.013267      -0.015262       0.070948       0.000947       0.072306      -0.006745       0.113955       0.131465      -0.079589      -0.032389       0.111978             12.304290       8.009501       0.741154      -3.417160      19.658448       1.942502       9.244921           0.003437
           25              C       0.884204       9.296255       3.587317       0.667195      23.190131 0.23332149E+03  0.47864313E+04                                 7.686563                            5.568234      -0.315517       1.974637                    0.998643      21.869767      62.549317       0.599153       0.498324      -0.998049       0.071360       0.003452      -0.037515       0.080694      -0.034641       0.096182      -0.065153      -0.034494       0.184895      -0.104054      -0.046573       0.150626              9.055534      10.117445       1.972815      -2.693925       9.879586       2.198264       7.169572           0.001619
           26              C       0.070076      12.314131       4.564270       0.573745      23.651865 0.26388992E+03  0.55457072E+04                                 7.622233                            5.817783      -0.146865       2.013094                    0.998838      22.694260      64.282525       0.605966       0.480976      -1.013652       0.030222       0.077438       0.004336       0.083240      -0.041134       0.041859      -0.018424       0.133921      -0.233425      -0.088586      -0.038908       0.127494              8.629801       5.158229       1.162984      -1.787360      11.014154       0.860146       9.717018          -0.002014
           27              C       5.827151      10.539391       7.526072       0.569253      25.316764 0.27017597E+03  0.57380472E+04                                 8.097136                            5.977613      -0.172710       2.003747                    0.998604      23.153248      66.942597       0.581498       0.495953      -1.001227      -0.032888       0.042891       0.061443       0.081833      -0.061772       0.058769      -0.062354      -0.001180       0.133960      -0.084166      -0.043593       0.127760              9.381570       9.707850       1.816382      -2.568676      10.916902       2.571856       7.519957          -0.002134
           28              C       6.606895       7.469718       6.498282       0.574780      23.921678 0.26651158E+03  0.56686314E+04                                 7.884247                            5.971095      -0.387410       1.930551                    0.997807      23.650480      69.534774       0.574012       0.501676      -0.993481      -0.023376      -0.058539       0.000758       0.063038      -0.040602       0.054218       0.013212       0.195580      -0.207733      -0.099533      -0.052661       0.152194              8.964188       5.316363       1.555090      -1.781770      11.503999       0.383989      10.072203          -0.001854
           29              C       0.078453       5.857186       0.647618       0.106612      35.460341 0.39367830E+03  0.90106271E+04                                 9.536343                            6.750353       0.047427       2.042365                    0.999317      25.960607      73.162497       0.616524       0.434053      -1.055321      -0.051723       0.041832       0.001922       0.066550       0.073030       0.014202       0.038178       0.020981      -0.189934      -0.080222      -0.032568       0.112791             11.805950       7.993704      -3.498063      -0.578426       9.280642      -2.507110      18.143502           0.004424
           30              C       0.227968       6.079369      21.375811       0.084667      35.253792 0.38214516E+03  0.86562231E+04                                 9.424259                            6.570806       0.231348       2.110667                    0.999216      25.526459      70.877684       0.638213       0.423682      -1.064867      -0.035977       0.045112      -0.003638       0.057816       0.056040       0.028478       0.009011       0.003914      -0.210548      -0.077550      -0.017972       0.095522             11.886390       9.324184      -3.773200      -3.239909       8.266000       0.407100      18.068986           0.001639
           31              C       0.748230       4.817151       1.553841       0.562409      23.673346 0.26447536E+03  0.55463789E+04                                 7.547847                            5.774393      -0.069595       2.034792                    0.999176      22.644260      63.521728       0.617765       0.472780      -1.020718       0.038992      -0.033957       0.062646       0.081228       0.055784      -0.017566      -0.034920       0.148924      -0.143519      -0.089285      -0.032313       0.121597              8.508741       5.386592      -2.367807       0.595599       9.072983       0.051810      11.066648          -0.001573
           32              C       1.180193       5.404641      20.403279       0.653282      22.938628 0.23397167E+03  0.47979663E+04                                 7.595578                            5.541419      -0.218372       2.003370                    0.998878      21.934116      62.502455       0.606879       0.492164      -1.002231       0.057954      -0.033559      -0.023362       0.070927       0.118172       0.034206      -0.003912      -0.064824      -0.174018      -0.110558      -0.042480       0.153038              8.921345       9.037311      -3.709553      -0.546815       6.870017       0.053996      10.856709           0.001037
           33              C       0.453802       2.884293       6.471758       0.068404      35.214241 0.38821872E+03  0.88449932E+04                                 9.444501                            6.640080       0.170400       2.087098                    0.999218      25.902317      72.570542       0.631224       0.425894      -1.061502      -0.029545      -0.035680      -0.056406       0.072990       0.014291      -0.066835       0.025828       0.082381       0.098953      -0.077971      -0.018384       0.096355             11.813593      10.413880      -1.088168       5.131270      15.026465      -3.421595      10.000434           0.002475
           34              C       0.185236       4.160142       6.005385       0.103804      35.474374 0.39981488E+03  0.92130892E+04                                 9.605922                            6.843272      -0.022823       2.018670                    0.999217      26.304654      75.087374       0.605146       0.439238      -1.049160      -0.034616      -0.026765      -0.057121       0.071955      -0.013244      -0.069595       0.016026       0.112883       0.093206      -0.074512      -0.033605       0.108117             11.846014       8.039010       0.194531       3.531672      18.468082      -2.142398       9.030949           0.007138
           35              C       7.559892       3.279588       4.522274       0.098367      36.655053 0.41724752E+03  0.97460625E+04                                 9.932630                            7.051794      -0.113655       1.988297                    0.998938      26.860717      77.928661       0.586724       0.446927      -1.041603       0.063028       0.021216       0.015161       0.068209      -0.006079      -0.070080       0.035070       0.070593       0.062736      -0.070020      -0.028824       0.098844             12.343587       9.809328      -1.404863       4.817396      16.789990      -4.128256      10.431443           0.011444
           36              C       7.820803       1.999649       5.019591       0.109439      36.206083 0.40310679E+03  0.93296325E+04                                 9.847620                            6.919843      -0.132364       1.988892                    0.998745      26.416818      76.147534       0.594098       0.445455      -1.043057       0.068008       0.013264       0.015261       0.070950       0.000948      -0.072307       0.006745       0.113947       0.131452      -0.079583      -0.032392       0.111975             12.304782       8.009818       0.741268       3.417312      19.659250      -1.942510       9.245277           0.003433
           37              C       1.535654       2.480819       7.464183       0.667198      23.190128 0.23331940E+03  0.47863810E+04                                 7.686557                            5.568201      -0.315476       1.974649                    0.998643      21.869775      62.549429       0.599155       0.498322      -0.998049       0.071361       0.003452       0.037513       0.080694      -0.034640      -0.096182       0.065153      -0.034504       0.184881      -0.104057      -0.046567       0.150624              9.055563      10.117481       1.972814       2.693908       9.879633      -2.198318       7.169575           0.001597
           38              C       0.721526       5.498694       6.487230       0.573732      23.651693 0.26388823E+03  0.55456594E+04                                 7.622168                            5.817745      -0.146821       2.013105                    0.998839      22.694216      64.282202       0.605972       0.480973      -1.013655       0.030225       0.077439      -0.004339       0.083242      -0.041130      -0.041861       0.018421       0.133913      -0.233421      -0.088585      -0.038903       0.127488              8.629715       5.158198       1.162904       1.787393      11.013970      -0.860203       9.716977          -0.002029
           39              C       6.478601       3.723955       3.525428       0.569248      25.316727 0.27017830E+03  0.57380921E+04                                 8.097027                            5.977569      -0.172759       2.003727                    0.998604      23.153251      66.941935       0.581513       0.495941      -1.001236      -0.032888       0.042889      -0.061445       0.081832      -0.061766      -0.058770       0.062360      -0.001177       0.133969      -0.084163      -0.043599       0.127762              9.381406       9.707718       1.816296       2.568701      10.916614      -2.571750       7.519887          -0.002119
           40              C       7.258345       0.654282       4.553218       0.574770      23.922986 0.26652764E+03  0.56690605E+04                                 7.884599                            5.971329      -0.387556       1.930497                    0.997806      23.650942      69.536752       0.573993       0.501685      -0.993476      -0.023367      -0.058537      -0.000764       0.063034      -0.040603      -0.054215      -0.013207       0.195581      -0.207738      -0.099530      -0.052665       0.152195              8.964616       5.316570       1.555251       1.781812      11.504669      -0.383950      10.072609          -0.001852
           41              C      -0.572997      12.672623      10.403882       0.106614      35.460813 0.39368292E+03  0.90107676E+04                                 9.536433                            6.750392       0.047359       2.042339                    0.999318      25.960863      73.163580       0.616521       0.434053      -1.055320      -0.051732       0.041837      -0.001911       0.066560       0.073029      -0.014199      -0.038179       0.020988      -0.189962      -0.080230      -0.032562       0.112792             11.806082       7.993778      -3.498109       0.578510       9.280737       2.507069      18.143731           0.004394
           42              C      -0.423482      12.894806      11.778689       0.084675      35.254135 0.38214660E+03  0.86562764E+04                                 9.424372                            6.570851       0.231304       2.110655                    0.999216      25.526505      70.878228       0.638205       0.423686      -1.064863      -0.035977       0.045109       0.003637       0.057813       0.056039      -0.028477      -0.009011       0.003916      -0.210544      -0.077548      -0.017972       0.095520             11.886570       9.324326      -3.773269       3.240011       8.266105      -0.407140      18.069279           0.001607
           43              C       0.096780      11.632587       9.497659       0.562413      23.674108 0.26448590E+03  0.55466653E+04                                 7.548016                            5.774513      -0.069609       2.034776                    0.999176      22.644959      63.524442       0.617756       0.472780      -1.020715       0.039000      -0.033966      -0.062649       0.081238       0.055793       0.017563       0.034924       0.148946      -0.143536      -0.089298      -0.032316       0.121614              8.508921       5.386725      -2.367919      -0.595563       9.073267      -0.051867      11.066771          -0.001579
           44              C       0.528743      12.220078      12.751221       0.653281      22.938769 0.23397304E+03  0.47980095E+04                                 7.595648                            5.541460      -0.218412       2.003356                    0.998878      21.934285      62.503375       0.606872       0.492168      -1.002227       0.057952      -0.033560       0.023361       0.070926       0.118173      -0.034209       0.003912      -0.064825      -0.174018      -0.110560      -0.042479       0.153039              8.921440       9.037415      -3.709603       0.546859       6.870088      -0.054024      10.856818           0.001004
           45              C       7.834648       3.931144      17.523258       0.068399      35.214255 0.38822056E+03  0.88450453E+04                                 9.444490                            6.640085       0.170384       2.087090                    0.999218      25.902427      72.570878       0.631226       0.425893      -1.061503       0.029543       0.035680      -0.056407       0.072991       0.014292       0.066835      -0.025828       0.082384       0.098946      -0.077972      -0.018384       0.096355             11.813545      10.413752      -1.088128      -5.131210      15.026450       3.421587      10.000433           0.002486
           46              C       8.103214       2.655294      17.056885       0.103795      35.475617 0.39982892E+03  0.92135292E+04                                 9.606286                            6.843492      -0.022740       2.018697                    0.999217      26.305138      75.090176       0.605120       0.439251      -1.049148       0.034611       0.026763      -0.057122       0.071952      -0.013245       0.069597      -0.016021       0.112877       0.093187      -0.074505      -0.033611       0.108115             11.846474       8.039273       0.194646      -3.531803      18.468832       2.142455       9.031316           0.007150
           47              C       0.728558       3.535848      15.573774       0.098353      36.654130 0.41723887E+03  0.97457684E+04                                 9.932303                            7.051609      -0.113469       1.988355                    0.998939      26.860315      77.926035       0.586748       0.446913      -1.041615      -0.063020      -0.021209       0.015163       0.068200      -0.006081       0.070087      -0.035071       0.070600       0.062744      -0.070025      -0.028829       0.098854             12.343111       9.809074      -1.404792      -4.817281      16.789106       4.128067      10.431153           0.011441
           48              C       0.467647       4.815787      16.071091       0.109443      36.205279 0.40309956E+03  0.93294040E+04                                 9.847415                            6.919746      -0.132319       1.988908                    0.998745      26.416479      76.145790       0.594108       0.445450      -1.043062      -0.068003      -0.013267       0.015263       0.070947       0.000944       0.072312      -0.006747       0.113957       0.131452      -0.079588      -0.032396       0.111983             12.304450       8.009674       0.741248      -3.417275      19.658550       1.942424       9.245127           0.003435
           49              C       6.752796       4.334618      18.515683       0.667197      23.190307 0.23332216E+03  0.47864398E+04                                 7.686543                            5.568201      -0.315517       1.974632                    0.998643      21.869731      62.548808       0.599162       0.498316      -0.998055      -0.071362      -0.003452       0.037512       0.080694      -0.034640       0.096183      -0.065153      -0.034506       0.184893      -0.104059      -0.046567       0.150626              9.055526      10.117375       1.972804      -2.693888       9.879626       2.198327       7.169578           0.001620
           50              C       7.566924       1.316742      17.538731       0.573747      23.651971 0.26389149E+03  0.55457476E+04                                 7.622255                            5.817801      -0.146875       2.013089                    0.998838      22.694307      64.282671       0.605965       0.480976      -1.013652      -0.030221      -0.077439      -0.004334       0.083240      -0.041137       0.041861      -0.018423       0.133925      -0.233427      -0.088587      -0.038911       0.127498              8.629818       5.158232       1.162993      -1.787358      11.014168       0.860142       9.717055          -0.002015
           51              C       1.809849       3.091482      14.576929       0.569257      25.316872 0.27017731E+03  0.57380821E+04                                 8.097146                            5.977619      -0.172700       2.003747                    0.998604      23.153348      66.942896       0.581500       0.495951      -1.001228       0.032891      -0.042889      -0.061442       0.081831      -0.061771       0.058779      -0.062358      -0.001181       0.133968      -0.084167      -0.043603       0.127770              9.381576       9.707879       1.816386      -2.568697      10.916865       2.571846       7.519986          -0.002141
           52              C       1.030105       6.161155      15.604718       0.574772      23.922681 0.26652423E+03  0.56689688E+04                                 7.884508                            5.971273      -0.387544       1.930501                    0.997806      23.650860      69.536347       0.573998       0.501682      -0.993477       0.023368       0.058536      -0.000764       0.063033      -0.040606       0.054219       0.013208       0.195587      -0.207743      -0.099534      -0.052667       0.152201              8.964495       5.316514       1.555203      -1.781792      11.504454       0.383986      10.072516          -0.001852
           53              C       7.558547       7.773687      21.455382       0.106615      35.460098 0.39367616E+03  0.90105624E+04                                 9.536267                            6.750309       0.047392       2.042352                    0.999318      25.960621      73.162384       0.616529       0.434050      -1.055323       0.051728      -0.041835      -0.001917       0.066556       0.073029       0.014202       0.038177       0.020986      -0.189963      -0.080228      -0.032565       0.112794             11.805851       7.993638      -3.498005      -0.578572       9.280508      -2.506932      18.143408           0.004429
           54              C       7.409032       7.551504       0.727189       0.084666      35.254480 0.38215046E+03  0.86563829E+04                                 9.424438                            6.570890       0.231364       2.110672                    0.999216      25.526569      70.878412       0.638203       0.423687      -1.064862       0.035974      -0.045106       0.003639       0.057810       0.056045       0.028480       0.009012       0.003920      -0.210535      -0.077547      -0.017979       0.095526             11.886669       9.324414      -3.773303      -3.240145       8.266152       0.407266      18.069442           0.001640
           55              C       6.888770       8.813722      20.549159       0.562413      23.673598 0.26447975E+03  0.55464957E+04                                 7.547904                            5.774446      -0.069639       2.034773                    0.999176      22.644479      63.522556       0.617761       0.472780      -1.020717      -0.039000       0.033960      -0.062646       0.081233       0.055790      -0.017562      -0.034921       0.148937      -0.143528      -0.089292      -0.032315       0.121607              8.508790       5.386634      -2.367853       0.595542       9.073080       0.051890      11.066656          -0.001569
           56              C       6.456807       8.226232       1.699721       0.653287      22.938389 0.23396735E+03  0.47978556E+04                                 7.595507                            5.541350      -0.218390       2.003366                    0.998878      21.934005      62.501994       0.606886       0.492161      -1.002232      -0.057952       0.033556       0.023363       0.070925       0.118170       0.034208      -0.003914      -0.064822      -0.174031      -0.110558      -0.042480       0.153038              8.921290       9.037214      -3.709479      -0.546890       6.869929       0.054050      10.856727           0.001036
           57              N      -1.076927      11.781164      16.115297      -0.282878      41.760665 0.57361925E+03  0.14261091E+05                                10.159728                            7.841466      -0.112210       1.959650                    0.999250      29.636056      83.862192       0.612879       0.401978      -1.088115       0.012850      -0.165494       0.087922       0.187840       0.031924      -0.062386       0.066268       0.191252       0.154618      -0.155617       0.030094       0.125523             11.905565      10.539997       1.889860       4.819707      14.099627      -0.575815      11.077072           0.001391
           58              N      -0.596540       9.318065      17.081198      -0.302878      43.708647 0.61246630E+03  0.15524499E+05                                10.568301                            8.172639      -0.200898       1.924407                    0.999214      30.575683      88.215442       0.590877       0.408953      -1.080227      -0.039169       0.170438      -0.062031       0.185557       0.003301      -0.035438       0.081899       0.188792       0.109558      -0.150196       0.044019       0.106177             12.394709      10.600803       1.459487       5.005450      15.090523      -1.118453      11.492802           0.002871
           59              N       0.132565       0.203100      12.357787      -0.270855      41.920476 0.56545718E+03  0.13992769E+05                                10.154941                            7.782202      -0.135044       1.955242                    0.999108      29.328474      82.506935       0.616262       0.401640      -1.089520      -0.006852      -0.018056      -0.184208       0.185217       0.045434      -0.025387      -0.031770       0.018398      -0.457763      -0.158595       0.030301       0.128294             11.906843      10.612289      -5.282672       1.143851      11.220235       0.175213      13.888004           0.003189
           60              N       8.062477       8.665146       5.063797      -0.282878      41.760599 0.57361314E+03  0.14260907E+05                                10.159768                            7.841460      -0.112032       1.959711                    0.999250      29.635850      83.861650       0.612875       0.401981      -1.088112      -0.012858       0.165488       0.087908       0.187829       0.031938       0.062381      -0.066258       0.191226       0.154621      -0.155606       0.030098       0.125508             11.905694      10.539987       1.889902      -4.819633      14.100203       0.575837      11.076893           0.001388
           61              N       7.582090      11.128245       6.029698      -0.302876      43.708627 0.61246581E+03  0.15524489E+05                                10.568311                            8.172644      -0.200905       1.924406                    0.999213      30.575675      88.215527       0.590876       0.408954      -1.080226       0.039171      -0.170438      -0.062030       0.185557       0.003299       0.035437      -0.081900       0.188792       0.109559      -0.150196       0.044019       0.106177             12.394735      10.600821       1.459527      -5.005423      15.090639       1.118435      11.492745           0.002873
           62              N       8.155885       6.612336       1.306287      -0.270805      41.918000 0.56542476E+03  0.13991734E+05                                10.154490                            7.781950      -0.135025       1.955262                    0.999109      29.327464      82.502799       0.616277       0.401637      -1.089524       0.006862       0.018058      -0.184194       0.185204       0.045434       0.025395       0.031762       0.018400      -0.457786      -0.158602       0.030304       0.128298             11.906177      10.611921      -5.282490      -1.143793      11.219867      -0.175135      13.886741           0.003207
           63              N       8.713927       1.849709       5.987703      -0.282877      41.760717 0.57361961E+03  0.14261109E+05                                10.159756                            7.841481      -0.112212       1.959650                    0.999250      29.636075      83.862416       0.612877       0.401979      -1.088113      -0.012850       0.165494      -0.087923       0.187840       0.031926      -0.062386       0.066266       0.191248       0.154620      -0.155616       0.030094       0.125521             11.905621      10.540081       1.889839       4.819743      14.099673      -0.575841      11.077110           0.001387
           64              N       8.233540       4.312808       5.021802      -0.302921      43.710424 0.61249115E+03  0.15525267E+05                                10.568484                            8.172722      -0.200793       1.924422                    0.999213      30.576441      88.217666       0.590884       0.408945      -1.080234       0.039167      -0.170448       0.062022       0.185563       0.003287      -0.035448       0.081903       0.188822       0.109602      -0.150213       0.044013       0.106200             12.395034      10.600900       1.459468       5.005420      15.091467      -1.118546      11.492736           0.002864
           65              N       7.504435      13.427773       9.745213      -0.270855      41.920511 0.56545742E+03  0.13992775E+05                                10.154943                            7.782201      -0.135046       1.955241                    0.999108      29.328492      82.506978       0.616263       0.401639      -1.089520       0.006850       0.018053       0.184210       0.185219       0.045435      -0.025386      -0.031769       0.018397      -0.457767      -0.158596       0.030301       0.128295             11.906848      10.612323      -5.282698       1.143872      11.220259       0.175176      13.887962           0.003184
           66              N      -0.425477       4.965727      17.039203      -0.282879      41.760561 0.57361741E+03  0.14261028E+05                                10.159698                            7.841445      -0.112198       1.959653                    0.999250      29.636009      83.861913       0.612881       0.401977      -1.088116       0.012850      -0.165495      -0.087923       0.187841       0.031925       0.062387      -0.066267       0.191255       0.154619      -0.155618       0.030094       0.125524             11.905523      10.539974       1.889858      -4.819705      14.099546       0.575793      11.077051           0.001390
           67              N       0.054910       2.502628      16.073302      -0.302876      43.708418 0.61246239E+03  0.15524367E+05                                10.568249                            8.172601      -0.200881       1.924413                    0.999214      30.575565      88.214871       0.590880       0.408952      -1.080228      -0.039169       0.170440       0.062031       0.185558       0.003300       0.035440      -0.081899       0.188794       0.109560      -0.150197       0.044018       0.106179             12.394643      10.600773       1.459497      -5.005434      15.090414       1.118429      11.492743           0.002872
           68              N      -0.518885       7.018537      20.796713      -0.270859      41.920469 0.56545794E+03  0.13992782E+05                                10.154910                            7.782189      -0.135050       1.955238                    0.999108      29.328495      82.506785       0.616265       0.401638      -1.089522      -0.006852      -0.018057       0.184208       0.185217       0.045435       0.025387       0.031770       0.018400      -0.457766      -0.158596       0.030300       0.128296             11.906795      10.612242      -5.282639      -1.143864      11.220174      -0.175185      13.887970           0.003203
           69              O       6.238252      12.299137      14.132658      -0.602313      42.657697 0.64177925E+03  0.16171849E+05                                 9.808356                            7.959694       0.013441       2.026599                    0.997819      29.316250      79.624983       0.656589       0.370202      -1.127096      -0.026537      -0.006774      -0.000059       0.027388      -0.022632      -0.109257       0.014594      -0.118221       0.080527      -0.143533       0.036474       0.107059             11.203254       7.936087       2.619701      -0.345627      16.017571      -4.885964       9.656105           0.000922
           70              O       5.167096      10.355374      14.461993      -0.660141      49.724065 0.70543314E+03  0.18264294E+05                                10.943301                            8.379301       0.097242       2.038610                    0.996381      30.732531      85.574297       0.633823       0.373242      -1.120902       0.124003      -0.010025       0.072264       0.143872       0.030712      -0.061882       0.030764      -0.066189       0.003401      -0.095100       0.041868       0.053232             12.846160      19.972000       5.299287       4.125729      10.790975       0.469898       7.775505          -0.007111
           71              O       6.652593       7.954977      14.419997      -0.477244      28.004374 0.43000341E+03  0.97968754E+04                                 7.267037                            6.412620       0.678023       2.266778                    0.998942      26.781539      69.021291       0.749653       0.358617      -1.136823       0.010098      -0.037423       0.040467       0.056036      -0.057106      -0.018395       0.007257       0.064449       0.083619      -0.079594       0.016953       0.062641              7.538648       5.556520       0.052155       2.041345       6.296385       0.714776      10.763039           0.098906
           72              O       6.870031       7.242083      16.521993      -0.621975      38.037200 0.57674172E+03  0.14124463E+05                                 8.985081                            7.452978       0.289283       2.120232                    0.997896      28.811621      76.694001       0.692478       0.361168      -1.136124      -0.058768       0.002343      -0.062088       0.085522      -0.031543      -0.049918      -0.046162       0.039441       0.046725      -0.087166       0.021447       0.065719             10.185457       6.492824      -0.318224       0.988649      13.623204      -4.972400      10.440343           0.013806
           73              O       0.976195       8.736027      19.050576      -0.633503      42.129876 0.62803765E+03  0.15734772E+05                                 9.695564                            7.829270       0.223316       2.091913                    0.997723      29.464880      79.709204       0.667949       0.366006      -1.130701       0.059043       0.050428       0.006102       0.077886      -0.014403      -0.080979       0.006993      -0.107956      -0.013428      -0.112785       0.042170       0.070615             11.181342       7.375240       2.107135      -0.162731      16.599004      -5.048019       9.569783           0.020616
           74              O       2.124437      10.640259      18.776499      -0.422648      29.330437 0.42510278E+03  0.96640412E+04                                 7.573968                            6.418773       0.584650       2.249186                    0.998755      26.192028      67.577224       0.741310       0.363447      -1.132261      -0.020734      -0.017231       0.021920       0.034746       0.019252      -0.046296       0.031236      -0.038497      -0.162079      -0.088729       0.032334       0.056394              8.166070      10.878187       3.381161       1.586235       8.187363       0.223260       5.432661           0.158756
           75              O       0.626990      13.146977      18.741134      -0.496840      34.185910 0.54350658E+03  0.13200585E+05                                 8.514829                            7.384081       0.189036       2.082206                    0.998272      28.663864      77.626563       0.670345       0.376201      -1.117265      -0.027683      -0.051980      -0.022230       0.062948      -0.071007      -0.031686      -0.037525       0.205408       0.206344      -0.167956       0.064139       0.103817              8.910401       6.242786       0.497615       2.513320       7.650673       1.361260      12.837743           0.073196
           76              O       1.735453       0.222183      16.628087      -0.654698      45.215329 0.73266498E+03  0.19167967E+05                                10.331458                            8.608904      -0.144322       1.955591                    0.996544      31.163251      87.496911       0.617183       0.379334      -1.115318       0.052219      -0.022491       0.032234       0.065358      -0.046611      -0.073308      -0.088571       0.088181       0.046863      -0.148522       0.043046       0.105476             11.591986       7.354380      -0.092958       1.102929      15.420737      -5.127862      12.000841           0.026330
           77              O       7.436830       1.630252      13.816585      -0.618968      38.160488 0.59215231E+03  0.14611596E+05                                 9.028194                            7.587001       0.191287       2.084589                    0.997654      29.091802      77.972682       0.680932       0.364534      -1.132421      -0.066538       0.056474      -0.029673       0.092179       0.053983       0.005599      -0.036166       0.032274       0.086118      -0.080494       0.023741       0.056754             10.075563       6.548473      -0.655264       0.169038       7.188937      -1.074750      16.489278           0.017458
           78              O       7.235065       3.105113      12.156650      -0.457872      26.664584 0.40005573E+03  0.89365689E+04                                 6.979849                            6.143657       0.773194       2.306775                    0.999380      26.153078      66.376020       0.774981       0.353806      -1.142581      -0.003366      -0.020593       0.044722       0.049350       0.039287       0.040926      -0.025687       0.005589      -0.061352      -0.072279       0.019361       0.052918              7.238456       5.320453      -1.898609       0.885984       9.618945      -1.449651       6.775972           0.096833
           79              O       6.218578       2.170035       9.758475      -0.638812      43.905463 0.64785434E+03  0.16397991E+05                                10.026110                            7.993317       0.235706       2.092030                    0.996459      29.942726      82.072020       0.654312       0.369835      -1.124999       0.085541      -0.061368       0.073478       0.128383       0.050909      -0.048815       0.014026      -0.064382      -0.195257      -0.099771       0.006080       0.093691             11.357963      15.077124      -6.322646      -0.425911      10.091464       0.617279       8.905302          -0.008723
           80              O       7.257942       1.070024       8.142745      -0.632203      47.421438 0.73536017E+03  0.19241382E+05                                10.659944                            8.630537      -0.244486       1.926525                    0.997659      30.778656      86.207343       0.616259       0.379845      -1.115798      -0.034343      -0.014663       0.013771       0.039801       0.128176      -0.047489       0.039135      -0.062891       0.082270      -0.165324       0.047030       0.118294             12.191527       8.591758      -1.660604      -2.595987       8.327604       1.662492      19.655219           0.006943
           81              O       0.747298       8.147173       3.081158      -0.602310      42.657262 0.64178252E+03  0.16171930E+05                                 9.808208                            7.959652       0.013916       2.026734                    0.997826      29.316499      79.625296       0.656599       0.370196      -1.127102       0.026541       0.006769      -0.000070       0.027391      -0.022661       0.109253      -0.014597      -0.118207       0.080566      -0.143528       0.036454       0.107074             11.203009       7.935938       2.619539       0.345526      16.017055       4.885694       9.656035           0.000949
           82              O       1.818454      10.090935       3.410493      -0.660122      49.725010 0.70544898E+03  0.18264844E+05                                10.943507                            8.379458       0.097083       2.038562                    0.996380      30.732652      85.575541       0.633809       0.373248      -1.120895      -0.123987       0.010016       0.072254       0.143853       0.030717       0.061875      -0.030756      -0.066196       0.003372      -0.095095       0.041876       0.053219             12.846396      19.972387       5.299361      -4.125849      10.791132      -0.469920       7.775667          -0.007098
           83              O       0.332957      12.491332       3.368497      -0.477241      28.002783 0.42997240E+03  0.97959700E+04                                 7.266648                            6.412287       0.678095       2.266800                    0.998943      26.781366      69.019625       0.749692       0.358605      -1.136835      -0.010089       0.037423       0.040459       0.056029      -0.057107       0.018382      -0.007270       0.064497       0.083701      -0.079619       0.016976       0.062643              7.538241       5.556242       0.052143      -2.041215       6.296022      -0.714720      10.762458           0.099032
           84              O       0.115519      13.204227       5.470493      -0.621979      38.037705 0.57675114E+03  0.14124758E+05                                 8.985178                            7.453055       0.289258       2.120223                    0.997896      28.811755      76.694648       0.692472       0.361170      -1.136122       0.058770      -0.002343      -0.062086       0.085522      -0.031545       0.049919       0.046163       0.039447       0.046707      -0.087170       0.021451       0.065719             10.185576       6.492905      -0.318231      -0.988662      13.623422       4.972453      10.440402           0.013796
           85              O       6.009355      11.710283       7.999076      -0.633507      42.130490 0.62804629E+03  0.15735046E+05                                 9.695682                            7.829336       0.223329       2.091917                    0.997723      29.464932      79.709550       0.667944       0.366007      -1.130700      -0.059043      -0.050431       0.006100       0.077888      -0.014399       0.080981      -0.006991      -0.107951      -0.013454      -0.112785       0.042174       0.070611             11.181520       7.375336       2.107224       0.162762      16.599387       5.048118       9.569836           0.020575
           86              O       4.861113       9.806050       7.724998      -0.422655      29.332495 0.42513872E+03  0.96650972E+04                                 7.574505                            6.419200       0.584547       2.249156                    0.998755      26.192051      67.578911       0.741256       0.363465      -1.132243       0.020735       0.017236       0.021918       0.034748       0.019226       0.046285      -0.031199      -0.038515      -0.162131      -0.088709       0.032321       0.056388              8.166676      10.879022       3.381442      -1.586366       8.188010      -0.223248       5.432995           0.158647
           87              O       6.358560       7.299332       7.689634      -0.496856      34.190819 0.54360422E+03  0.13203620E+05                                 8.515927                            7.384993       0.188952       2.082179                    0.998271      28.664773      77.632342       0.670266       0.376226      -1.117240       0.027686       0.051985      -0.022229       0.062953      -0.071008       0.031709       0.037528       0.205412       0.206270      -0.167950       0.064111       0.103839              8.911567       6.243541       0.497691      -2.513743       7.651746      -1.361395      12.839416           0.073003
           88              O       6.552997       6.593253       5.576587      -0.654720      45.220708 0.73277490E+03  0.19171683E+05                                10.332543                            8.609774      -0.144831       1.955426                    0.996540      31.164661      87.504588       0.617124       0.379354      -1.115296      -0.052229       0.022496       0.032227       0.065365      -0.046609       0.073307       0.088576       0.088233       0.046828      -0.148533       0.043050       0.105483             11.593235       7.355271      -0.093091      -1.103338      15.422275       5.128413      12.002160           0.026309
           89              O       0.851620       5.185184       2.765085      -0.618952      38.160860 0.59215471E+03  0.14611677E+05                                 9.028299                            7.587055       0.191298       2.084595                    0.997656      29.091701      77.972589       0.680924       0.364538      -1.132417       0.066520      -0.056458      -0.029668       0.092155       0.054007      -0.005612       0.036180       0.032275       0.086128      -0.080526       0.023757       0.056769             10.075730       6.548467      -0.655152      -0.169026       7.188916       1.074706      16.489806           0.017497
           90              O       1.053385       3.710324       1.105150      -0.457833      26.661731 0.40000303E+03  0.89350874E+04                                 6.979326                            6.143228       0.773189       2.306788                    0.999380      26.151862      66.371565       0.775014       0.353803      -1.142584       0.003367       0.020597       0.044719       0.049349       0.039269      -0.040902       0.025668       0.005587      -0.061249      -0.072233       0.019349       0.052884              7.237897       5.320066      -1.898409      -0.885879       9.618174       1.449529       6.775450           0.096996
           91              O       2.069872       4.645402      20.809975      -0.638836      43.901942 0.64779680E+03  0.16396097E+05                                10.025406                            7.992824       0.236012       2.092127                    0.996461      29.942145      82.068111       0.654352       0.369822      -1.125014      -0.085550       0.061382       0.073492       0.128405       0.050908       0.048832      -0.014038      -0.064362      -0.195227      -0.099783       0.006102       0.093681             11.357091      15.075854      -6.322072       0.425964      10.090760      -0.617272       8.904659          -0.008652
           92              O       1.030508       5.745413      19.194245      -0.632200      47.418548 0.73530613E+03  0.19239560E+05                                10.659387                            8.630118      -0.244366       1.926566                    0.997660      30.777964      86.203681       0.616286       0.379836      -1.115807       0.034345       0.014660       0.013770       0.039801       0.128168       0.047484      -0.039129      -0.062893       0.082272      -0.165313       0.047027       0.118286             12.190874       8.591205      -1.660413       2.595758       8.327134      -1.662384      19.654284           0.006965
           93              O       1.398748       1.331736       7.970342      -0.602313      42.658596 0.64179447E+03  0.16172343E+05                                 9.808539                            7.959823       0.013434       2.026597                    0.997819      29.316372      79.625818       0.656579       0.370205      -1.127093       0.026540       0.006773       0.000060       0.027391      -0.022633      -0.109257       0.014594      -0.118213       0.080521      -0.143529       0.036472       0.107058             11.203485       7.936305       2.619848      -0.345650      16.017917      -4.886046       9.656234           0.000918
           94              O       2.469904       3.275499       7.641007      -0.660116      49.727523 0.70548450E+03  0.18266042E+05                                10.943973                            8.379747       0.096921       2.038509                    0.996379      30.733091      85.578145       0.633787       0.373255      -1.120887      -0.123979       0.010026      -0.072254       0.143847       0.030717      -0.061868       0.030759      -0.066195       0.003343      -0.095089       0.041873       0.053216             12.847022      19.973500       5.299624       4.126063      10.791611       0.469901       7.775955          -0.007129
           95              O       0.984407       5.675896       7.683003      -0.477264      28.004858 0.43001261E+03  0.97971438E+04                                 7.267149                            6.412717       0.678025       2.266778                    0.998942      26.781631      69.021876       0.749641       0.358620      -1.136820      -0.010093       0.037424      -0.040458       0.056030      -0.057109      -0.018401       0.007264       0.064477       0.083606      -0.079601       0.016945       0.062656              7.538764       5.556629       0.052129       2.041410       6.296478       0.714744      10.763185           0.098861
           96              O       0.766969       6.388790       5.581008      -0.621966      38.035620 0.57671330E+03  0.14123608E+05                                 8.984868                            7.452824       0.288909       2.120137                    0.997896      28.810938      76.692001       0.692480       0.361171      -1.136120       0.058764      -0.002343       0.062080       0.085514      -0.031558      -0.049880      -0.046182       0.039463       0.046766      -0.087174       0.021479       0.065695             10.185191       6.492828      -0.318308       0.988789      13.622660      -4.972264      10.440085           0.013792
           97              O       6.660805       4.894846       3.052424      -0.633482      42.130336 0.62805432E+03  0.15735327E+05                                 9.695762                            7.829481       0.223386       2.091947                    0.997719      29.464783      79.709834       0.667925       0.366016      -1.130691      -0.059036      -0.050415      -0.006112       0.077873      -0.014402      -0.080989       0.006984      -0.107973      -0.013466      -0.112801       0.042185       0.070616             11.181534       7.375321       2.106989      -0.162614      16.599158      -5.048022       9.570124           0.020614
           98              O       5.512563       2.990614       3.326502      -0.422639      29.330362 0.42510218E+03  0.96640332E+04                                 7.574010                            6.418817       0.584620       2.249180                    0.998755      26.191777      67.576809       0.741298       0.363453      -1.132256       0.020736       0.017233      -0.021922       0.034750       0.019238      -0.046283       0.031219      -0.038510      -0.162088      -0.088710       0.032319       0.056391              8.166111      10.878243       3.381171       1.586265       8.187397       0.223278       5.432692           0.158749
           99              O       7.010010       0.483896       3.361866      -0.496841      34.186279 0.54351394E+03  0.13200817E+05                                 8.514927                            7.384163       0.189042       2.082208                    0.998272      28.663864      77.626893       0.670337       0.376204      -1.117262       0.027682       0.051980       0.022227       0.062946      -0.071005      -0.031685      -0.037526       0.205400       0.206339      -0.167951       0.064138       0.103813              8.910504       6.242853       0.497636       2.513351       7.650793       1.361314      12.837867           0.073176
          100              O       5.901547      13.408690       5.474913      -0.654700      45.215827 0.73267505E+03  0.19168304E+05                                10.331553                            8.608978      -0.144342       1.955584                    0.996544      31.163373      87.497539       0.617178       0.379335      -1.115316      -0.052221       0.022492      -0.032233       0.065360      -0.046611      -0.073309      -0.088572       0.088186       0.046874      -0.148524       0.043045       0.105479             11.592110       7.354445      -0.092956       1.102939      15.420968      -5.127890      12.000916           0.026321
          101              O       0.200170      12.000621       8.286415      -0.618965      38.161068 0.59216359E+03  0.14611949E+05                                 9.028284                            7.587076       0.191269       2.084581                    0.997654      29.092044      77.973606       0.680928       0.364534      -1.132420       0.066542      -0.056477       0.029670       0.092183       0.053987       0.005597      -0.036158       0.032304       0.086124      -0.080498       0.023749       0.056749             10.075660       6.548540      -0.655274       0.169024       7.189023      -1.074737      16.489416           0.017441
          102              O       0.401935      10.525760       9.946350      -0.457857      26.664664 0.40005699E+03  0.89365872E+04                                 6.979753                            6.143573       0.773211       2.306775                    0.999379      26.153661      66.377059       0.775006       0.353795      -1.142592       0.003374       0.020577      -0.044718       0.049341       0.039301       0.040963      -0.025722       0.005613      -0.061604      -0.072352       0.019379       0.052973              7.238355       5.320380      -1.898584       0.885955       9.618840      -1.449626       6.775845           0.096733
          103              O       1.418422      11.460838      12.344525      -0.638843      43.903653 0.64782681E+03  0.16397064E+05                                10.025701                            7.993036       0.235972       2.092108                    0.996461      29.942628      82.070250       0.654339       0.369825      -1.125011      -0.085554       0.061381      -0.073497       0.128409       0.050904      -0.048837       0.014035      -0.064369      -0.195229      -0.099787       0.006106       0.093680             11.357458      15.076393      -6.322324      -0.425906      10.091069       0.617251       8.904911          -0.008705
          104              O       0.379058      12.560849      13.960255      -0.632197      47.418836 0.73531060E+03  0.19239713E+05                                10.659442                            8.630152      -0.244366       1.926566                    0.997660      30.778003      86.203967       0.616284       0.379837      -1.115807       0.034342       0.014660      -0.013769       0.039798       0.128170      -0.047484       0.039130      -0.062896       0.082272      -0.165315       0.047027       0.118288             12.190936       8.591254      -1.660429      -2.595775       8.327184       1.662390      19.654369           0.006947
          105              O       6.889702       5.483700      19.021842      -0.602312      42.657028 0.64176745E+03  0.16171470E+05                                 9.808230                            7.959602       0.013464       2.026607                    0.997819      29.316109      79.624264       0.656596       0.370200      -1.127098      -0.026541      -0.006774       0.000062       0.027392      -0.022632       0.109254      -0.014594      -0.118218       0.080529      -0.143529       0.036473       0.107056             11.203097       7.935967       2.619631       0.345610      16.017324       4.885888       9.655999           0.000953
          106              O       5.818546       3.539938      18.692507      -0.660139      49.723343 0.70542177E+03  0.18263916E+05                                10.943178                            8.379221       0.097251       2.038614                    0.996381      30.732372      85.573499       0.633828       0.373241      -1.120903       0.123997      -0.010022      -0.072263       0.143866       0.030713       0.061883      -0.030766      -0.066192       0.003410      -0.095102       0.041868       0.053235             12.845994      19.971706       5.299225      -4.125682      10.790830      -0.469907       7.775447          -0.007090
          107              O       7.304043       1.139541      18.734503      -0.477249      28.002321 0.42996318E+03  0.97956964E+04                                 7.266510                            6.412168       0.678110       2.266803                    0.998943      26.781427      69.019308       0.749708       0.358600      -1.136841       0.010091      -0.037423      -0.040455       0.056026      -0.057113       0.018378      -0.007279       0.064519       0.083750      -0.079637       0.016987       0.062650              7.538096       5.556128       0.052155      -2.041163       6.295891      -0.714716      10.762267           0.099056
          108              O       7.521481       0.426646      16.632507      -0.621982      38.037793 0.57675359E+03  0.14124836E+05                                 8.985194                            7.453074       0.289242       2.120216                    0.997896      28.811812      76.694883       0.692470       0.361170      -1.136122      -0.058768       0.002342       0.062087       0.085522      -0.031545       0.049920       0.046163       0.039450       0.046697      -0.087170       0.021452       0.065718             10.185583       6.492909      -0.318221      -0.988660      13.623407       4.972445      10.440433           0.013802
          109              O       1.627645       1.920590      14.103924      -0.633506      42.131032 0.62805671E+03  0.15735380E+05                                 9.695781                            7.829418       0.223305       2.091908                    0.997723      29.465094      79.710310       0.667938       0.366009      -1.130698       0.059042       0.050429      -0.006099       0.077886      -0.014404       0.080984      -0.006990      -0.107955      -0.013445      -0.112789       0.042173       0.070616             11.181619       7.375418       2.107265       0.162763      16.599478       5.048158       9.569960           0.020568
          110              O       2.775887       3.824823      14.378002      -0.422661      29.333138 0.42515021E+03  0.96654172E+04                                 7.574568                            6.419249       0.584557       2.249154                    0.998755      26.192554      67.580270       0.741260       0.363461      -1.132247      -0.020732      -0.017231      -0.021912       0.034740       0.019249       0.046307      -0.031227      -0.038491      -0.162136      -0.088743       0.032348       0.056395              8.166745      10.879126       3.381481      -1.586392       8.188061      -0.223257       5.433050           0.158643
          111              O       1.278440       6.331541      14.413366      -0.496839      34.188866 0.54356661E+03  0.13202449E+05                                 8.515480                            7.384633       0.188996       2.082194                    0.998272      28.664438      77.630108       0.670298       0.376215      -1.117251      -0.027687      -0.051984       0.022234       0.062955      -0.071008       0.031701       0.037525       0.205413       0.206295      -0.167953       0.064120       0.103833              8.911088       6.243235       0.497657      -2.513546       7.651328      -1.361366      12.838702           0.073073
          112              O       1.084003       7.037620      16.526413      -0.654698      45.215507 0.73266751E+03  0.19168051E+05                                10.331488                            8.608919      -0.144327       1.955589                    0.996544      31.163288      87.497064       0.617182       0.379334      -1.115318       0.052220      -0.022493      -0.032232       0.065359      -0.046613       0.073309       0.088573       0.088183       0.046859      -0.148526       0.043049       0.105477             11.592022       7.354392      -0.092986      -1.102954      15.420737       5.127901      12.000938           0.026338
          113              O       6.785380       8.445689      19.337915      -0.618966      38.160309 0.59214996E+03  0.14611523E+05                                 9.028159                            7.586982       0.191281       2.084587                    0.997654      29.091812      77.972643       0.680934       0.364534      -1.132421      -0.066538       0.056466       0.029673       0.092175       0.053987      -0.005600       0.036167       0.032284       0.086128      -0.080501       0.023746       0.056756             10.075527       6.548451      -0.655254      -0.169025       7.188894       1.074697      16.489236           0.017488
          114              O       6.583615       9.920549      20.997850      -0.457839      26.662174 0.40001049E+03  0.89352860E+04                                 6.979337                            6.143229       0.773251       2.306803                    0.999380      26.152371      66.372739       0.775025       0.353796      -1.142591      -0.003372      -0.020590      -0.044716       0.049344       0.039277      -0.040922       0.025693       0.005593      -0.061397      -0.072277       0.019364       0.052913              7.237914       5.320078      -1.898426      -0.885899       9.618203       1.449549       6.775460           0.096968
          115              O       5.567128       8.985471       1.293026      -0.638830      43.903922 0.64783044E+03  0.16397198E+05                                10.025788                            7.993099       0.235855       2.092074                    0.996460      29.942578      82.070535       0.654331       0.369828      -1.125007       0.085541      -0.061377      -0.073482       0.128390       0.050909       0.048824      -0.014030      -0.064371      -0.195246      -0.099777       0.006090       0.093687             11.357557      15.076496      -6.322351       0.425926      10.091121      -0.617268       8.905055          -0.008655
          116              O       6.606492       7.885460       2.908755      -0.632191      47.421215 0.73534399E+03  0.19240820E+05                                10.659867                            8.630404      -0.244349       1.926573                    0.997663      30.778354      86.205704       0.616269       0.379842      -1.115802      -0.034339      -0.014682      -0.013772       0.039805       0.128184       0.047479      -0.039128      -0.062940       0.082233      -0.165325       0.047011       0.118315             12.191531       8.591494      -1.660399       2.595992       8.327392      -1.662600      19.655709           0.006960

******************************************************
Auxiliary information for the entire system
The total spin magnetic moment of the unit cell is   4.705274
The total net atomic charge of the unit cell is   -0.000000
Accuracy of reproducing the electrostatic potential in the unit cell:
  The inner radius (bohr) =    5.0000
  The outer radius (bohr) =   12.0000
  Valid grid points have density less than (e/(bohr^3)) =    0.0001
  The number of valid grid points were=       100025
  The rms potential error without charges in kcal/mol is=     14.23856
  The rms potential error with partial charges in kcal/mol is=      2.17341
  The RRMSE value at monopole order=      0.15264
  The rms potential error with partial charges and cloud penetration in kcal/mol is=      2.15759
  The RRMSE value at monopole order with cloud penetration is=      0.15153
  The rms potential error with partial charges and atomic dipoles in kcal/mol is=      1.29104
  The RRMSE value at dipole order=      0.09067
  The rms potential error with partial charges, atomic dipoles and cloud penetration in kcal/mol is=      1.27774
  The RRMSE value at dipole order with cloud penetration=      0.08974

******************************************************
The electron densities and ab initio electrostatic potential were computed in VASP using the PBE functional and
projector augmented wave method. See the main text of the journal article for a description of computational details.
The atomic charges, dipoles, and quadrupoles were computed with the DDEC6 method as described in
(a) T. A. Manz and N. Gabaldon Limas, RSC Adv. 6 (2016) 47771-47801 DOI: 10.1039/c6ra04656h
(b) N. Gabaldon Limas and T. A. Manz, RSC Adv. 8 (2018) 2678-2707 DOI: 10.1039/c7ra11829e.
For each atom in the material, the electron cloud parameters were fit to the spherically averaged atom-in-material
electron density using radial positions for which this density was between 10^-4 and 10^-2 electrons per cubic bohr.
The polarizabilities, dispersion coefficients, and quantum Drude oscillator (QDO) parameters were fit using the MCLF method.
The magnetic structure of the system was optimized in VASP from the default ferromagnetic initial guess using spin polarization.
The atomic spin moments (ASMs) were computed on this optimized magnetic structure using the DDEC6 partition as inputs
to the method of T. A. Manz and D. S. Sholl, J. Chem. Theory Comput. 7 (2011) 4146-4164 DOI: 10.1021/ct200539n.
The RMSE and RRMSE were computed using a uniform grid with Ewald summation.
