# Supplementary material for: A collection of forcefield precursors for metal–organic frameworks
Source: RSC Adv. 2019 Nov 13;9(63):36492–507. doi: 10.1039/c9ra07327b (PMC9075174; doi:10.1039/c9ra07327b)
Supplement: RA-009-C9RA07327B-s5774 [file RA-009-C9RA07327B-s5774.xyz]

   62
jmolscript: load "" {1 1 1} spacegroup "x,y,z" unitcell [{      9.586600     0.000000     0.000000 }, {     -2.622797     9.220837     0.000000 }, {     -0.229382    -0.303727    11.065456 }]
Zn     9.352906    -0.181230     8.299092     0.907221
Zn    -2.618485     9.098340     2.766364     0.907221
H      1.603213     8.520458     8.719579     0.114558
H     -1.137020     4.892090     7.878605     0.114558
H      5.131208     0.396652     2.345877     0.114558
H      7.871441     4.025020     3.186851     0.114558
H      6.418148     5.197966    10.844147     0.399341
H      5.310425     6.523836    10.578576     0.393196
H      6.637271     6.579768    10.556445     0.383375
H      6.476962     6.722925     0.973760     0.392180
H      3.376025     1.169862     5.754037     0.399343
H      1.797681     1.872577     6.019608     0.393197
H      2.106894     0.581053     6.041739     0.383375
H      2.154722     0.999807     4.558968     0.392181
H      0.316273     3.719144     0.221309     0.399341
H      1.423996     2.393274     0.486880     0.393196
H      0.097150     2.337342     0.509011     0.383375
H      0.257459     2.194185    10.091696     0.392181
H      3.358396     7.747248     5.311419     0.399342
H      4.936740     7.044533     5.045848     0.393197
H      4.627527     8.336057     5.023717     0.383375
H      4.579699     7.917303     6.506488     0.392181
C     -0.703314     8.467918     9.955148     0.625527
C      0.644730     8.733439    10.574703    -0.032769
C      1.730046     8.754659     9.714253    -0.133526
C      3.704066    -0.015239     0.881032    -0.067651
C      2.576404    -0.005197     1.872386     0.593618
C     -1.717526     7.124989     6.643036     0.625527
C     -1.604105     5.755734     6.023481    -0.032769
C     -1.327585     4.706022     6.883931    -0.133526
C     -1.709436     5.510400     4.651696    -0.067650
C      7.558989     6.592290     3.660342     0.593618
C      7.437735     0.449192     1.110308     0.625527
C      6.089691     0.183671     0.490753    -0.032770
C      5.004375     0.162451     1.351203    -0.133520
C      5.653152    -0.288488    10.184424    -0.067645
C      4.158017     8.922307     9.193070     0.593617
C      8.451947     1.792121     4.422420     0.625527
C      8.338526     3.161376     5.041975    -0.032770
C      8.062006     4.211088     4.181525    -0.133521
C     -1.142743     3.406710     6.413760    -0.067645
C     -0.824568     2.324820     7.405114     0.593618
O      1.374309     0.242162     9.371777    -0.620786
O     -1.159157     7.320280     9.962341    -0.587591
O      0.196413     9.061635     3.075643    -0.592066
O      1.409220     0.174906     1.411399    -0.578560
O      6.762804     7.377119     7.226407    -0.620786
O     -0.738389     7.877423     6.635843    -0.587591
O     -1.813053     6.400882     2.457085    -0.592066
O      7.066427     7.665667     4.121329    -0.578560
O      5.360112     8.674948     1.693679    -0.620786
O      7.893578     1.596830     1.103115    -0.587591
O      6.538008    -0.144525     7.989813    -0.592066
O      5.325201     8.742204     9.654057    -0.578560
O     -0.028383     1.539991     3.839049    -0.620786
O      7.472810     1.039687     4.429613    -0.587591
O      8.547474     2.516228     8.608371    -0.592066
O     -0.332006     1.251443     6.944127    -0.578560
N      6.311917     6.425687    -0.022131    -0.742464
N      2.395465     1.239875     5.554859    -0.742465
N      0.651886     2.795150     0.022131    -0.742464
N      4.338956     7.677235     5.510597    -0.742466

The following XYZ coordinates are in angstroms. Other properties are in atomic units.
The sperically averaged electron density of each atom fit to a function of the form exp(a - br)
eigen_1, eigen_2 and eigen_3 are the three eigenvalues of traceless quadrupole moment tensor
  atom number  atomic symbol              X              Y              Z     net charge C6 coefficient C8 coefficient C10 coefficient fluctuating dipole atomic polarizability isotropic forcefield polarizability              a              b squared Pearson coefficient          <r^3>          <r^4>         wp_QDO          m_QDO          q_QDO       dipole_x       dipole_y       dipole_z         dipole            Qxy            Qxz            Qyz     Q(x^2-y^2)  Q(3z^2 - R^2)        eigen_1        eigen_2        eigen_3 static polarizability      alpha(xx)      alpha(xy)      alpha(xz)      alpha(yy)      alpha(yz)      alpha(zz) atomic spin moment
            1             Zn       9.352906      -0.181230       8.299092       0.907221      89.972851 0.19257702E+04  0.62059592E+05                                17.180150                           14.936788      -0.020529       1.855565                    0.999294      46.966793     131.340994       0.437482       0.434451      -1.114448       0.001279      -0.000966       0.000000       0.001603      -0.015313       0.000491       0.000650       0.008711       0.051211      -0.024471       0.007385       0.017086             20.119442      21.087233      -3.763201      -0.496663      18.946402      -0.657636      20.324692           0.000035
            2             Zn      -2.618485       9.098340       2.766364       0.907221      89.972841 0.19257698E+04  0.62059577E+05                                17.180149                           14.936786      -0.020529       1.855565                    0.999294      46.966788     131.340973       0.437482       0.434451      -1.114448      -0.001279       0.000966       0.000000       0.001603      -0.015313       0.000491       0.000650       0.008711       0.051211      -0.024471       0.007385       0.017086             20.119441      21.087230      -3.763201      -0.496663      18.946402      -0.657637      20.324690           0.000035
            3              H       1.603213       8.520458       8.719579       0.114558       1.536500 0.12542447E+02  0.13721358E+03                                 2.148981                            2.026932      -1.501818       2.143181                    0.991933       4.081075      11.898787       0.455789       1.228365      -0.719196      -0.007754      -0.015268      -0.039812       0.043339       0.000763       0.007348       0.008897       0.008698       0.022150      -0.012598      -0.002332       0.014930              2.192104       2.121383       0.095823       0.162817       1.627986       0.235678       2.826943           0.000016
            4              H      -1.137020       4.892090       7.878605       0.114558       1.536496 0.12542409E+02  0.13721307E+03                                 2.148978                            2.026930      -1.501819       2.143181                    0.991933       4.081069      11.898767       0.455789       1.228366      -0.719196       0.012564       0.011636       0.039812       0.043339      -0.001640       0.006547       0.009502      -0.008199       0.022149      -0.012598      -0.002332       0.014930              2.192101       1.614483      -0.048360       0.182140       2.134881       0.221083       2.826940           0.000016
            5              H       5.131208       0.396652       2.345877       0.114558       1.536505 0.12542488E+02  0.13721414E+03                                 2.148983                            2.026934      -1.501819       2.143180                    0.991933       4.081079      11.898797       0.455789       1.228364      -0.719196       0.007754       0.015268       0.039812       0.043339       0.000763       0.007348       0.008897       0.008698       0.022150      -0.012598      -0.002332       0.014930              2.192107       2.121385       0.095824       0.162818       1.627987       0.235678       2.826949           0.000016
            6              H       7.871441       4.025020       3.186851       0.114558       1.536502 0.12542460E+02  0.13721376E+03                                 2.148982                            2.026933      -1.501821       2.143179                    0.991933       4.081075      11.898787       0.455789       1.228365      -0.719196      -0.012564      -0.011636      -0.039812       0.043339      -0.001640       0.006547       0.009502      -0.008200       0.022150      -0.012598      -0.002332       0.014930              2.192106       1.614486      -0.048360       0.182141       2.134884       0.221084       2.826947           0.000016
            7              H       6.418148       5.197966      10.844147       0.399341       0.544091 0.32991091E+01  0.26023785E+02                                 1.154844                            1.106841      -1.051984       2.575686                    0.999911       2.000083       5.063014       0.557606       1.392531      -0.692265       0.019249      -0.016326      -0.003189       0.025441      -0.008386      -0.000541       0.003412      -0.009277      -0.012539      -0.007983      -0.004320       0.012303              1.173913       0.978883      -0.142164      -0.032539       1.545983       0.086298       0.996875           0.000016
            8              H       5.310425       6.523836      10.578576       0.393196       0.615019 0.39596685E+01  0.32962973E+02                                 1.276790                            1.228968      -1.318549       2.415096                    0.999281       2.287753       6.111605       0.514381       1.430386      -0.681996      -0.007540       0.012842      -0.009883       0.017873      -0.002749       0.006771       0.003494       0.014177       0.007747      -0.010831      -0.000318       0.011150              1.292723       1.541747      -0.211532       0.229899       1.161711      -0.121892       1.174711           0.000013
            9              H       6.637271       6.579768      10.556445       0.383375       0.424518 0.24972771E+01  0.18972094E+02                                 1.074490                            1.034423      -1.215627       2.457718                    0.999869       2.407747       6.641052       0.501761       1.606796      -0.646884       0.003827       0.005623      -0.006100       0.009136      -0.004192       0.004889       0.006612      -0.010450       0.008192      -0.011605       0.001670       0.009935              1.093276       1.164895       0.161303      -0.176869       1.050112      -0.155365       1.064821           0.000005
           10              H       6.476962       6.722925       0.973760       0.392180       0.759619 0.51344394E+01  0.46168732E+02                                 1.504477                            1.418391      -1.865788       2.106247                    0.996289       2.909904       8.406429       0.463576       1.469367      -0.669243       0.002465       0.004266       0.006002       0.007765       0.004451      -0.007729      -0.000659      -0.003808       0.005634      -0.009582       0.000622       0.008960              1.549091       1.219951      -0.022927       0.167998       1.277910       0.161125       2.149413           0.000008
           11              H       3.376025       1.169862       5.754037       0.399343       0.544091 0.32991050E+01  0.26023746E+02                                 1.154843                            1.106840      -1.051984       2.575686                    0.999911       2.000082       5.063011       0.557606       1.392530      -0.692265       0.020969      -0.014048       0.003189       0.025441      -0.004689       0.003430       0.000413       0.016715      -0.012539      -0.007983      -0.004320       0.012303              1.173912       1.578354       0.028352       0.091908       0.946509      -0.007688       0.996874           0.000016
           12              H       1.797681       1.872577       6.019608       0.393197       0.615016 0.39596469E+01  0.32962742E+02                                 1.276785                            1.228963      -1.318547       2.415097                    0.999281       2.287747       6.111580       0.514383       1.430384      -0.681997      -0.014415       0.003738       0.009883       0.017873      -0.006068       0.001508       0.007469      -0.009162       0.007747      -0.010831      -0.000318       0.011150              1.292718       1.301482      -0.279870      -0.180139       1.401966       0.187779       1.174706           0.000013
           13              H       2.106894       0.581053       6.041739       0.383375       0.424518 0.24972771E+01  0.18972094E+02                                 1.074490                            1.034423      -1.215628       2.457717                    0.999869       2.407747       6.641051       0.501761       1.606795      -0.646884      -0.004362      -0.005219       0.006100       0.009136      -0.000815       0.005022       0.006512       0.013298       0.008192      -0.011605       0.001670       0.009935              1.093276       0.973809       0.106950      -0.101048       1.241197      -0.212627       1.064820           0.000005
           14              H       2.154722       0.999807       4.558968       0.392181       0.759618 0.51344326E+01  0.46168655E+02                                 1.504475                            1.418390      -1.865789       2.106246                    0.996289       2.909902       8.406422       0.463576       1.469366      -0.669243      -0.003429      -0.003538      -0.006002       0.007765       0.004786       0.001481      -0.007614      -0.001447       0.005634      -0.009582       0.000622       0.008960              1.549090       1.285637      -0.004243       0.109015       1.212222       0.205670       2.149411           0.000008
           15              H       0.316273       3.719144       0.221309       0.399341       0.544091 0.32991118E+01  0.26023813E+02                                 1.154845                            1.106841      -1.051984       2.575686                    0.999911       2.000084       5.063017       0.557606       1.392531      -0.692265      -0.019249       0.016326       0.003189       0.025441      -0.008386      -0.000541       0.003412      -0.009277      -0.012539      -0.007983      -0.004320       0.012303              1.173914       0.978883      -0.142164      -0.032539       1.545983       0.086298       0.996875           0.000016
           16              H       1.423996       2.393274       0.486880       0.393196       0.615018 0.39596643E+01  0.32962930E+02                                 1.276789                            1.228967      -1.318547       2.415096                    0.999281       2.287752       6.111602       0.514381       1.430387      -0.681996       0.007540      -0.012842       0.009883       0.017873      -0.002749       0.006771       0.003494       0.014177       0.007747      -0.010831      -0.000318       0.011150              1.292722       1.541746      -0.211532       0.229899       1.161711      -0.121892       1.174710           0.000013
           17              H       0.097150       2.337342       0.509011       0.383375       0.424518 0.24972771E+01  0.18972094E+02                                 1.074490                            1.034423      -1.215627       2.457718                    0.999869       2.407747       6.641052       0.501761       1.606796      -0.646884      -0.003827      -0.005623       0.006100       0.009136      -0.004192       0.004889       0.006612      -0.010450       0.008192      -0.011605       0.001670       0.009935              1.093276       1.164895       0.161303      -0.176869       1.050112      -0.155365       1.064821           0.000005
           18              H       0.257459       2.194185      10.091696       0.392181       0.759618 0.51344358E+01  0.46168694E+02                                 1.504476                            1.418391      -1.865788       2.106247                    0.996289       2.909903       8.406427       0.463576       1.469367      -0.669243      -0.002465      -0.004266      -0.006002       0.007765       0.004451      -0.007729      -0.000659      -0.003808       0.005634      -0.009582       0.000622       0.008960              1.549091       1.219951      -0.022927       0.167998       1.277910       0.161125       2.149412           0.000008
           19              H       3.358396       7.747248       5.311419       0.399342       0.544090 0.32991036E+01  0.26023730E+02                                 1.154843                            1.106839      -1.051984       2.575686                    0.999911       2.000082       5.063009       0.557607       1.392530      -0.692265      -0.020969       0.014048      -0.003189       0.025440      -0.004689       0.003430       0.000413       0.016715      -0.012539      -0.007983      -0.004320       0.012303              1.173912       1.578353       0.028352       0.091908       0.946508      -0.007688       0.996873           0.000016
           20              H       4.936740       7.044533       5.045848       0.393197       0.615015 0.39596417E+01  0.32962686E+02                                 1.276784                            1.228962      -1.318545       2.415098                    0.999281       2.287746       6.111575       0.514383       1.430383      -0.681997       0.014415      -0.003738      -0.009883       0.017873      -0.006068       0.001508       0.007469      -0.009162       0.007747      -0.010831      -0.000318       0.011150              1.292717       1.301481      -0.279870      -0.180138       1.401965       0.187778       1.174705           0.000013
           21              H       4.627527       8.336057       5.023717       0.383375       0.424517 0.24972709E+01  0.18972038E+02                                 1.074489                            1.034422      -1.215628       2.457717                    0.999869       2.407745       6.641048       0.501760       1.606798      -0.646883       0.004362       0.005219      -0.006100       0.009136      -0.000815       0.005022       0.006512       0.013298       0.008192      -0.011605       0.001670       0.009935              1.093275       0.973809       0.106950      -0.101048       1.241196      -0.212627       1.064820           0.000005
           22              H       4.579699       7.917303       6.506488       0.392181       0.759616 0.51344194E+01  0.46168511E+02                                 1.504474                            1.418389      -1.865788       2.106247                    0.996289       2.909899       8.406413       0.463576       1.469367      -0.669243       0.003429       0.003538       0.006002       0.007765       0.004786       0.001481      -0.007614      -0.001447       0.005634      -0.009582       0.000622       0.008960              1.549088       1.285636      -0.004243       0.109015       1.212221       0.205669       2.149408           0.000008
           23              C      -0.703314       8.467918       9.955148       0.625527      23.495377 0.26111997E+03  0.55055125E+04                                 7.809836                            5.872657      -0.420119       1.914368                    0.998865      23.088164      66.783675       0.586527       0.495291      -1.000312      -0.046714       0.002230      -0.035339       0.058617      -0.023669      -0.076040       0.025627       0.055934       0.214537      -0.072472      -0.051385       0.123858              9.414416      13.055024       0.842733       3.976261       7.998803      -0.531278       7.189422           0.000003
           24              C       0.644730       8.733439      10.574703      -0.032769      44.057697 0.47366221E+03  0.11345907E+05                                10.918556                            7.298762      -0.288684       1.902442                    0.998609      28.400839      81.681217       0.606282       0.421756      -1.063726       0.039983      -0.004345       0.015660       0.043160      -0.006191       0.005594      -0.017377      -0.059981      -0.059034      -0.026811      -0.018567       0.045379             14.347256      23.125384       1.817620       1.424252       5.628247       1.160798      14.288138           0.000005
           25              C       1.730046       8.754659       9.714253      -0.133526      43.123650 0.49559108E+03  0.12098267E+05                                10.803476                            7.501358      -0.146782       1.910677                    0.999156      31.173869      92.795379       0.589276       0.425782      -1.053131       0.005821       0.011650       0.027224       0.030179       0.006720       0.013490      -0.001513      -0.060661       0.010589      -0.037340       0.008038       0.029301             13.775554      24.048701       1.740328      -1.465791       5.515192       0.796588      11.762768           0.000019
           26              C       3.704066      -0.015239       0.881032      -0.067651      45.360482 0.47905799E+03  0.11490920E+05                                11.072796                            7.296867      -0.041356       1.975751                    0.999434      28.656920      82.082193       0.612665       0.416789      -1.068439       0.038658      -0.021555      -0.024819       0.050745       0.005064      -0.000448      -0.010580      -0.026280      -0.030137      -0.013847      -0.008643       0.022490             14.740113      23.297339       1.297290      -3.455319       5.484843       0.741976      15.438158           0.000006
           27              C       2.576404      -0.005197       1.872386       0.593618      24.491365 0.25636150E+03  0.53532492E+04                                 7.829700                            5.697656      -0.098772       2.014916                    0.999483      22.838336      64.665863       0.617690       0.474866      -1.016024      -0.050020      -0.029949       0.025454       0.063614       0.019019       0.018617       0.022609      -0.146305      -0.177151      -0.071927      -0.036877       0.108805              9.560660      13.452445      -0.254040      -2.745794       4.215854      -0.551055      11.013681           0.000010
           28              C      -1.717526       7.124989       6.643036       0.625527      23.495393 0.26112019E+03  0.55055179E+04                                 7.809838                            5.872658      -0.420119       1.914368                    0.998865      23.088164      66.783668       0.586527       0.495291      -1.000312      -0.014925       0.044321       0.035339       0.058617      -0.034845       0.045453      -0.066127      -0.022646       0.214536      -0.072472      -0.051385       0.123857              9.414420       7.933733      -0.613978      -1.598871      13.120106       3.679202       7.189422           0.000004
           29              C      -1.604105       5.755734       6.023481      -0.032769      44.057698 0.47366207E+03  0.11345903E+05                                10.918556                            7.298760      -0.288684       1.902442                    0.998609      28.400845      81.681237       0.606282       0.421756      -1.063726       0.015119      -0.037269      -0.015660       0.043160       0.010519      -0.018244       0.000626       0.057519      -0.059034      -0.026812      -0.018567       0.045379             14.347256       5.981312      -3.058877       0.726852      22.772315       1.687485      14.288139           0.000005
           30              C      -1.327585       4.706022       6.883931      -0.133526      43.123621 0.49559064E+03  0.12098254E+05                                10.803470                            7.501353      -0.146781       1.910677                    0.999156      31.173861      92.795336       0.589276       0.425782      -1.053132      -0.009613      -0.008786      -0.027224       0.030179       0.021677      -0.005146       0.012562       0.044507       0.010589      -0.037340       0.008038       0.029301             13.775545       5.986509      -3.397323       1.167220      23.577363      -1.191937      11.762764           0.000019
           31              C      -1.709436       5.510400       4.651696      -0.067650      45.360479 0.47905784E+03  0.11490915E+05                                11.072794                            7.296865      -0.041355       1.975751                    0.999434      28.656915      82.082160       0.612666       0.416789      -1.068439       0.031309      -0.031286       0.024819       0.050745       0.011222      -0.010053      -0.003326       0.017014      -0.030136      -0.013847      -0.008643       0.022490             14.740112       6.135366      -3.584304       1.659012      22.646810      -3.120500      15.438159           0.000007
           32              C       7.558989       6.592290       3.660342       0.593618      24.491377 0.25636156E+03  0.53532508E+04                                 7.829702                            5.697657      -0.098772       2.014915                    0.999483      22.838343      64.665889       0.617690       0.474866      -1.016024       0.015121       0.056305      -0.025454       0.063614       0.054672       0.016653       0.024092       0.104383      -0.177151      -0.071927      -0.036877       0.108804              9.560664       5.040930      -2.646634       0.221193      12.627374      -2.791800      11.013687           0.000010
           33              C       7.437735       0.449192       1.110308       0.625527      23.495379 0.26112002E+03  0.55055138E+04                                 7.809836                            5.872657      -0.420119       1.914367                    0.998865      23.088169      66.783694       0.586527       0.495291      -1.000312       0.046714      -0.002230       0.035339       0.058617      -0.023669      -0.076040       0.025627       0.055933       0.214536      -0.072472      -0.051385       0.123858              9.414416      13.055023       0.842732       3.976260       7.998804      -0.531279       7.189422           0.000004
           34              C       6.089691       0.183671       0.490753      -0.032770      44.057806 0.47366350E+03  0.11345946E+05                                10.918575                            7.298773      -0.288686       1.902441                    0.998609      28.400871      81.681338       0.606281       0.421756      -1.063726      -0.039983       0.004346      -0.015660       0.043160      -0.006191       0.005594      -0.017377      -0.059980      -0.059034      -0.026811      -0.018567       0.045379             14.347285      23.125440       1.817625       1.424258       5.628256       1.160800      14.288159           0.000005
           35              C       5.004375       0.162451       1.351203      -0.133520      43.123388 0.49558773E+03  0.12098163E+05                                10.803426                            7.501326      -0.146774       1.910681                    0.999156      31.173769      92.794950       0.589278       0.425782      -1.053132      -0.005821      -0.011650      -0.027224       0.030179       0.006720       0.013490      -0.001513      -0.060661       0.010589      -0.037340       0.008038       0.029301             13.775483      24.048563       1.740319      -1.465776       5.515169       0.796586      11.762716           0.000019
           36              C       5.653152      -0.288488      10.184424      -0.067645      45.360187 0.47905468E+03  0.11490817E+05                                11.072739                            7.296834      -0.041346       1.975755                    0.999434      28.656816      82.081734       0.612668       0.416788      -1.068439      -0.038658       0.021555       0.024819       0.050745       0.005065      -0.000448      -0.010579      -0.026279      -0.030136      -0.013847      -0.008643       0.022490             14.740031      23.297202       1.297283      -3.455293       5.484818       0.741973      15.438074           0.000007
           37              C       4.158017       8.922307       9.193070       0.593617      24.491386 0.25636177E+03  0.53532562E+04                                 7.829705                            5.697660      -0.098772       2.014915                    0.999483      22.838347      64.665904       0.617690       0.474866      -1.016024       0.050020       0.029949      -0.025454       0.063614       0.019019       0.018617       0.022609      -0.146305      -0.177151      -0.071927      -0.036877       0.108805              9.560667      13.452457      -0.254040      -2.745797       4.215857      -0.551056      11.013687           0.000010
           38              C       8.451947       1.792121       4.422420       0.625527      23.495396 0.26112024E+03  0.55055195E+04                                 7.809840                            5.872659      -0.420120       1.914367                    0.998865      23.088173      66.783711       0.586527       0.495291      -1.000312       0.014925      -0.044322      -0.035339       0.058617      -0.034845       0.045453      -0.066128      -0.022646       0.214537      -0.072472      -0.051385       0.123858              9.414422       7.933735      -0.613978      -1.598872      13.120108       3.679202       7.189423           0.000004
           39              C       8.338526       3.161376       5.041975      -0.032770      44.057793 0.47366317E+03  0.11345937E+05                                10.918572                            7.298770      -0.288686       1.902441                    0.998609      28.400873      81.681343       0.606282       0.421756      -1.063726      -0.015119       0.037269       0.015660       0.043160       0.010519      -0.018244       0.000626       0.057518      -0.059034      -0.026811      -0.018567       0.045378             14.347281       5.981321      -3.058885       0.726852      22.772365       1.687490      14.288157           0.000004
           40              C       8.062006       4.211088       4.181525      -0.133521      43.123419 0.49558802E+03  0.12098173E+05                                10.803431                            7.501329      -0.146776       1.910680                    0.999156      31.173785      92.795017       0.589278       0.425782      -1.053132       0.009614       0.008786       0.027224       0.030179       0.021677      -0.005146       0.012562       0.044506       0.010589      -0.037340       0.008039       0.029301             13.775492       5.986488      -3.397307       1.167215      23.577262      -1.191926      11.762725           0.000019
           41              C      -1.142743       3.406710       6.413760      -0.067645      45.360221 0.47905497E+03  0.11490826E+05                                11.072743                            7.296836      -0.041347       1.975755                    0.999434      28.656824      82.081757       0.612668       0.416788      -1.068440      -0.031309       0.031286      -0.024819       0.050745       0.011222      -0.010053      -0.003325       0.017014      -0.030136      -0.013847      -0.008643       0.022489             14.740039       6.135341      -3.584284       1.659003      22.646691      -3.120479      15.438087           0.000006
           42              C      -0.824568       2.324820       7.405114       0.593618      24.491389 0.25636174E+03  0.53532553E+04                                 7.829705                            5.697659      -0.098773       2.014915                    0.999483      22.838349      64.665910       0.617690       0.474866      -1.016024      -0.015121      -0.056305       0.025454       0.063614       0.054672       0.016653       0.024092       0.104383      -0.177151      -0.071927      -0.036877       0.108805              9.560668       5.040932      -2.646635       0.221193      12.627380      -2.791801      11.013692           0.000010
           43              O       1.374309       0.242162       9.371777      -0.620786      38.026777 0.59668507E+03  0.14757932E+05                                 9.005833                            7.547566       0.202231       2.091341                    0.996289      29.094079      78.180625       0.691713       0.358014      -1.137049       0.001136      -0.052273       0.009961       0.053226      -0.057878      -0.006048      -0.026286       0.015420       0.055634      -0.073861       0.019515       0.054346             10.322903      12.206514      -3.396293       4.770243       8.949627      -2.370875       9.812567           0.000018
           44              O      -1.159157       7.320280       9.962341      -0.587591      31.460252 0.51559763E+03  0.12253228E+05                                 7.823789                            6.991716       0.744247       2.283599                    0.996808      27.790964      72.391281       0.724901       0.355540      -1.142916       0.003476       0.035624      -0.017902       0.040021       0.049360      -0.082847       0.039790      -0.048494       0.116512      -0.125419       0.034337       0.091082              8.320301       8.126023       3.112397       0.415635      10.405698       0.294476       6.429183           0.000013
           45              O       0.196413       9.061635       3.075643      -0.592066      33.039730 0.50621821E+03  0.11965949E+05                                 8.064972                            6.898724       0.730243       2.273331                    0.997756      27.811385      72.067536       0.734963       0.352558      -1.146214      -0.010247      -0.036155      -0.042010       0.056366       0.030721       0.011184      -0.004052      -0.159049       0.111746      -0.104846       0.038088       0.066758              8.807261       7.363950       0.130670      -0.891125       5.124909      -0.563469      13.932925           0.000026
           46              O       1.409220       0.174906       1.411399      -0.578560      40.324729 0.62338942E+03  0.15550572E+05                                 9.385882                            7.748814       0.149872       2.100330                    0.993775      28.116026      75.280393       0.679793       0.361195      -1.137275       0.017403      -0.039884       0.003472       0.043654      -0.011335       0.035615       0.012125       0.050234      -0.117004      -0.056724      -0.001678       0.058402             10.994850      17.678537      -0.921420      -0.938332       5.864892      -0.588586       9.441121           0.000011
           47              O       6.762804       7.377119       7.226407      -0.620786      38.026782 0.59668548E+03  0.14757944E+05                                 9.005834                            7.547569       0.202232       2.091341                    0.996289      29.094082      78.180631       0.691713       0.358014      -1.137049       0.050589       0.013209      -0.009961       0.053226      -0.053272      -0.023629      -0.013009       0.047811       0.055634      -0.073860       0.019515       0.054346             10.322903      10.980888      -3.744912      -3.585506      10.175252       3.939593       9.812567           0.000017
           48              O      -0.738389       7.877423       6.635843      -0.587591      31.460264 0.51559784E+03  0.12253234E+05                                 7.823790                            6.991717       0.744248       2.283599                    0.996808      27.790970      72.391298       0.724901       0.355540      -1.142916      -0.033315      -0.013090       0.017902       0.040021       0.054732       0.060939      -0.068800      -0.010723       0.116512      -0.125419       0.034337       0.091082              8.320303       8.596995       3.246364       0.169528       9.934731       0.480343       6.429185           0.000013
           49              O      -1.813053       6.400882       2.457085      -0.592066      33.039718 0.50621784E+03  0.11965938E+05                                 8.064971                            6.898721       0.730244       2.273332                    0.997756      27.811375      72.067504       0.734963       0.352558      -1.146214       0.031973       0.019747       0.042010       0.056365       0.067976      -0.006957       0.009649       0.102902       0.111746      -0.104846       0.038088       0.066758              8.807261       5.223730      -0.478099      -0.298166       7.265125      -1.011286      13.932926           0.000026
           50              O       7.066427       7.665667       4.121329      -0.578560      40.324772 0.62339020E+03  0.15550597E+05                                 9.385890                            7.748820       0.149872       2.100329                    0.993775      28.116041      75.280454       0.679793       0.361196      -1.137275       0.043124      -0.005827      -0.003472       0.043654      -0.022857       0.001918       0.037573      -0.030783      -0.117004      -0.056724      -0.001678       0.058402             10.994860       7.234114      -3.892266      -0.309411      16.309338      -1.063565       9.441128           0.000011
           51              O       5.360112       8.674948       1.693679      -0.620786      38.026787 0.59668529E+03  0.14757939E+05                                 9.005834                            7.547567       0.202230       2.091340                    0.996289      29.094086      78.180648       0.691713       0.358014      -1.137049      -0.001136       0.052273      -0.009961       0.053226      -0.057878      -0.006048      -0.026286       0.015421       0.055634      -0.073861       0.019515       0.054346             10.322904      12.206515      -3.396294       4.770244       8.949629      -2.370876       9.812569           0.000018
           52              O       7.893578       1.596830       1.103115      -0.587591      31.460256 0.51559770E+03  0.12253230E+05                                 7.823790                            6.991717       0.744247       2.283599                    0.996808      27.790965      72.391288       0.724901       0.355540      -1.142916      -0.003476      -0.035624       0.017902       0.040021       0.049360      -0.082847       0.039791      -0.048494       0.116512      -0.125419       0.034337       0.091082              8.320302       8.126023       3.112398       0.415635      10.405699       0.294476       6.429184           0.000013
           53              O       6.538008      -0.144525       7.989813      -0.592066      33.039741 0.50621846E+03  0.11965957E+05                                 8.064975                            6.898726       0.730242       2.273331                    0.997756      27.811387      72.067553       0.734963       0.352558      -1.146214       0.010247       0.036156       0.042010       0.056366       0.030721       0.011184      -0.004052      -0.159049       0.111746      -0.104846       0.038088       0.066758              8.807264       7.363954       0.130671      -0.891124       5.124910      -0.563470      13.932927           0.000026
           54              O       5.325201       8.742204       9.654057      -0.578560      40.324737 0.62338965E+03  0.15550579E+05                                 9.385884                            7.748816       0.149872       2.100329                    0.993775      28.116031      75.280416       0.679793       0.361196      -1.137275      -0.017403       0.039884      -0.003472       0.043654      -0.011335       0.035615       0.012125       0.050234      -0.117004      -0.056724      -0.001678       0.058402             10.994851      17.678536      -0.921420      -0.938330       5.864893      -0.588586       9.441123           0.000011
           55              O      -0.028383       1.539991       3.839049      -0.620786      38.026801 0.59668582E+03  0.14757955E+05                                 9.005837                            7.547571       0.202229       2.091340                    0.996289      29.094088      78.180660       0.691712       0.358014      -1.137049      -0.050589      -0.013209       0.009961       0.053226      -0.053272      -0.023629      -0.013009       0.047811       0.055634      -0.073861       0.019515       0.054346             10.322907      10.980894      -3.744914      -3.585508      10.175257       3.939595       9.812570           0.000017
           56              O       7.472810       1.039687       4.429613      -0.587591      31.460295 0.51559851E+03  0.12253254E+05                                 7.823798                            6.991724       0.744244       2.283598                    0.996808      27.790979      72.391348       0.724900       0.355540      -1.142916       0.033314       0.013090      -0.017902       0.040021       0.054732       0.060939      -0.068800      -0.010722       0.116513      -0.125420       0.034337       0.091083              8.320311       8.597003       3.246367       0.169528       9.934741       0.480344       6.429191           0.000013
           57              O       8.547474       2.516228       8.608371      -0.592066      33.039737 0.50621821E+03  0.11965950E+05                                 8.064975                            6.898725       0.730243       2.273331                    0.997756      27.811382      72.067535       0.734963       0.352558      -1.146214      -0.031973      -0.019747      -0.042010       0.056365       0.067976      -0.006957       0.009649       0.102902       0.111746      -0.104846       0.038088       0.066758              8.807264       5.223733      -0.478099      -0.298166       7.265130      -1.011286      13.932931           0.000026
           58              O      -0.332006       1.251443       6.944127      -0.578560      40.324767 0.62339019E+03  0.15550596E+05                                 9.385889                            7.748820       0.149872       2.100329                    0.993775      28.116041      75.280456       0.679793       0.361196      -1.137275      -0.043124       0.005827       0.003472       0.043654      -0.022857       0.001918       0.037573      -0.030783      -0.117004      -0.056724      -0.001678       0.058402             10.994858       7.234114      -3.892264      -0.309412      16.309331      -1.063563       9.441129           0.000011
           59              N       6.311917       6.425687      -0.022131      -0.742464      23.018346 0.37178226E+03  0.82384402E+04                                 6.403111                            5.852456       0.326580       2.177246                    0.993330      27.760252      72.568189       0.800075       0.345477      -1.137652      -0.030316      -0.030628       0.047866       0.064407       0.015732      -0.010067      -0.005249       0.009547      -0.073237      -0.026819      -0.004103       0.030922              6.582766       5.695420      -0.614765       0.369303       6.732624      -0.150798       7.320256           0.000037
           60              N       2.395465       1.239875       5.554859      -0.742465      23.018338 0.37178211E+03  0.82384363E+04                                 6.403111                            5.852456       0.326580       2.177246                    0.993330      27.760255      72.568198       0.800075       0.345477      -1.137652       0.021165       0.037539      -0.047866       0.064407       0.010865      -0.002294      -0.011119      -0.024678      -0.073237      -0.026819      -0.004103       0.030923              6.582765       6.978538      -0.249790      -0.246080       5.449501       0.313952       7.320257           0.000037
           61              N       0.651886       2.795150       0.022131      -0.742464      23.018345 0.37178226E+03  0.82384402E+04                                 6.403111                            5.852455       0.326580       2.177246                    0.993330      27.760252      72.568187       0.800075       0.345477      -1.137652       0.030316       0.030628      -0.047866       0.064407       0.015732      -0.010067      -0.005249       0.009547      -0.073237      -0.026819      -0.004103       0.030922              6.582766       5.695419      -0.614765       0.369303       6.732624      -0.150798       7.320255           0.000037
           62              N       4.338956       7.677235       5.510597      -0.742466      23.018347 0.37178235E+03  0.82384429E+04                                 6.403112                            5.852458       0.326580       2.177246                    0.993330      27.760260      72.568212       0.800075       0.345477      -1.137652      -0.021165      -0.037539       0.047866       0.064407       0.010865      -0.002294      -0.011119      -0.024678      -0.073237      -0.026819      -0.004103       0.030923              6.582767       6.978540      -0.249789      -0.246080       5.449502       0.313952       7.320258           0.000037

******************************************************
Auxiliary information for the entire system
The total spin magnetic moment of the unit cell is   0.000895
The total net atomic charge of the unit cell is   -0.000004
Accuracy of reproducing the electrostatic potential in the unit cell:
  The inner radius (bohr) =    5.0000
  The outer radius (bohr) =   12.0000
  Valid grid points have density less than (e/(bohr^3)) =    0.0001
  The number of valid grid points were=        30222
  The rms potential error without charges in kcal/mol is=      6.41539
  The rms potential error with partial charges in kcal/mol is=      0.74480
  The RRMSE value at monopole order=      0.11610
  The rms potential error with partial charges and cloud penetration in kcal/mol is=      0.72417
  The RRMSE value at monopole order with cloud penetration is=      0.11288
  The rms potential error with partial charges and atomic dipoles in kcal/mol is=      0.33096
  The RRMSE value at dipole order=      0.05159
  The rms potential error with partial charges, atomic dipoles and cloud penetration in kcal/mol is=      0.33454
  The RRMSE value at dipole order with cloud penetration=      0.05215

******************************************************
The electron densities and ab initio electrostatic potential were computed in VASP using the PBE functional and
projector augmented wave method. See the main text of the journal article for a description of computational details.
The atomic charges, dipoles, and quadrupoles were computed with the DDEC6 method as described in
(a) T. A. Manz and N. Gabaldon Limas, RSC Adv. 6 (2016) 47771-47801 DOI: 10.1039/c6ra04656h
(b) N. Gabaldon Limas and T. A. Manz, RSC Adv. 8 (2018) 2678-2707 DOI: 10.1039/c7ra11829e.
For each atom in the material, the electron cloud parameters were fit to the spherically averaged atom-in-material
electron density using radial positions for which this density was between 10^-4 and 10^-2 electrons per cubic bohr.
The polarizabilities, dispersion coefficients, and quantum Drude oscillator (QDO) parameters were fit using the MCLF method.
The magnetic structure of the system was optimized in VASP from the default ferromagnetic initial guess using spin polarization.
The atomic spin moments (ASMs) were computed on this optimized magnetic structure using the DDEC6 partition as inputs
to the method of T. A. Manz and D. S. Sholl, J. Chem. Theory Comput. 7 (2011) 4146-4164 DOI: 10.1021/ct200539n.
The RMSE and RRMSE were computed using a uniform grid with Ewald summation.
