# Supplementary material for: A collection of forcefield precursors for metal–organic frameworks
Source: RSC Adv. 2019 Nov 13;9(63):36492–507. doi: 10.1039/c9ra07327b (PMC9075174; doi:10.1039/c9ra07327b)
Supplement: RA-009-C9RA07327B-s5775 [file RA-009-C9RA07327B-s5775.xyz]

  128
jmolscript: load "" {1 1 1} spacegroup "x,y,z" unitcell [{      7.680000     0.000000     0.000000 }, {      0.000000    10.029000     0.000000 }, {     -1.699508     0.000000    25.729933 }]
Cd     4.348440     2.588986    19.593859     0.718589
Cd     0.782298     7.603486    19.001041     0.718589
Cd     1.632052     7.440014     6.136074     0.718589
Cd     5.198194     2.425514     6.728892     0.718589
H      3.925657     5.165938    17.725351     0.089941
H      3.013500     5.934159    15.780168     0.130316
H      1.423321     2.309679    15.193525     0.133382
H      2.376616     1.637736    17.167011     0.098289
H     -0.237104     5.882008     9.949765     0.130708
H      6.337154     5.040575     8.133232     0.095247
H      6.223581     1.486298     9.689893     0.098206
H     -0.344513     2.215406    11.575897     0.140593
H      1.205081     0.151438    20.869549     0.089941
H      2.117238     0.919659    22.814732     0.130316
H      3.707417     7.324179    23.401374     0.133382
H      2.754122     6.652236    21.427888     0.098289
H      7.067350     0.867508     2.915201     0.130708
H      0.493092     0.026075     4.731735     0.095247
H      0.606665     6.500798     3.175074     0.098206
H      7.174759     7.229906     1.289070     0.140593
H      2.054835     4.863062     8.004582     0.089941
H      2.966992     4.094841     9.949765     0.130316
H      4.557171     7.719321    10.536408     0.133382
H      3.603876     8.391264     8.562922     0.098289
H      6.217596     4.146991    15.780168     0.130708
H     -0.356662     4.988425    17.596701     0.095247
H     -0.243089     8.542702    16.040040     0.098206
H      6.325005     7.813594    14.154036     0.140592
H      4.775411     9.877562     4.860384     0.089941
H      3.863254     9.109341     2.915201     0.130316
H      2.273075     2.704821     2.328559     0.133382
H      3.226370     3.376764     4.302045     0.098289
H     -1.086858     9.161491    22.814732     0.130708
H      5.487400    -0.026075    20.998198     0.095247
H      5.373827     3.528202    22.554859     0.098206
H     -1.194267     2.799094    24.440863     0.140593
C      3.425595     4.580244    17.203548     0.099251
C      2.882960     5.049601    16.035666    -0.157669
C      2.139262     4.195131    15.237524     0.056470
C      1.939810     2.904398    15.687540    -0.155445
C      2.515799     2.508253    16.873690     0.103597
C      1.602528     4.684546    13.991938     0.301500
C      0.580702     4.656465    12.114167     0.290099
C     -0.148911     4.121919    10.963267     0.051979
C     -0.467496     4.981404     9.914772    -0.161637
C      6.551330     4.465914     8.832314     0.093985
C      6.482668     2.377876     9.743926     0.105667
C     -0.529196     2.806114    10.883762    -0.156161
C     -0.475567     0.724094    18.385324     0.306331
C      1.606451     4.489983    20.118235     0.301068
C      1.705143     9.594744    21.391352     0.099251
C      2.247778     0.035101    22.559233    -0.157669
C      2.991476     9.209631    23.357376     0.056470
C      3.190928     7.918898    22.907359    -0.155445
C      2.614939     7.522753    21.721209     0.103597
C      3.528210     9.699046    24.602962     0.301500
C      6.249544     9.670965     0.750799     0.290099
C      6.979157     9.136419     1.901699     0.051979
C      7.297742    -0.033096     2.950194    -0.161637
C      0.278916     9.480414     4.032652     0.093985
C      0.347578     7.392376     3.121041     0.105667
C      7.359442     7.820614     1.981205    -0.156161
C      5.606305     5.738594    20.209576     0.306331
C      3.524287     9.504483    18.476665     0.301068
C      2.554897     5.448756     8.526385     0.099251
C      3.097532     4.979398     9.694267    -0.157669
C      3.841230     5.833869    10.492409     0.056470
C      4.040682     7.124602    10.042393    -0.155445
C      3.464693     7.520747     8.856243     0.103597
C      4.377964     5.344454    11.737995     0.301500
C      5.399790     5.372535    13.615766     0.290099
C      6.129403     5.907081    14.766666     0.051979
C      6.447988     5.047596    15.815161    -0.161637
C     -0.570838     5.563086    16.897619     0.093985
C     -0.502176     7.651124    15.986007     0.105667
C      6.509688     7.222886    14.846171    -0.156161
C      6.456059     9.304906     7.344609     0.306331
C      4.374041     5.539017     5.611698     0.301068
C      4.275349     0.434256     4.338581     0.099251
C      3.732714    -0.035102     3.170700    -0.157669
C      2.989016     0.819369     2.372557     0.056470
C      2.789564     2.110102     2.822574    -0.155445
C      3.365553     2.506247     4.008724     0.103597
C      2.452282     0.329954     1.126971     0.301500
C     -0.269052     0.358035    24.979134     0.290099
C     -0.998665     0.892581    23.828234     0.051979
C     -1.317250     0.033096    22.779739    -0.161637
C      5.701576     0.548586    21.697281     0.093985
C      5.632914     2.636624    22.608892     0.105667
C     -1.378950     2.208386    23.748728    -0.156161
C      0.374187     4.290406     5.520357     0.306331
C      2.456205     0.524517     7.253268     0.301068
S     -1.045531     2.219919    18.061384    -0.360054
S      2.052302     3.158533    20.984047    -0.359071
S      6.176269     7.234419    20.533516    -0.360054
S      3.078436     8.173033    17.610853    -0.359071
S      7.026023     7.809081     7.668549    -0.360054
S      3.928190     6.870467     4.745886    -0.359071
S     -0.195777     2.794581     5.196417    -0.360054
S      2.902056     1.855967     8.119080    -0.359071
N      3.273120     3.330631    17.628349    -0.203151
N      1.680252     5.885017    13.512846    -0.248088
N      1.019360     5.857939    12.274979    -0.244122
N      6.197474     3.186213     8.724763    -0.199353
N     -0.056481     9.719104    18.621524    -0.465082
N      1.331526     5.435718    19.513324    -0.462354
N      1.857618     8.345131    20.966551    -0.203151
N      3.450486     0.870517    25.082053    -0.248088
N      5.810886     0.843439     0.589987    -0.244122
N      0.632772     8.200713     4.140204    -0.199353
N      5.187219     4.704604    19.973375    -0.465082
N      3.799212     0.421218    19.081576    -0.462354
N      2.707372     6.698369     8.101584    -0.203151
N      4.300240     4.143983    12.217087    -0.248088
N      4.961132     4.171061    13.454954    -0.244122
N     -0.216982     6.842787    17.005170    -0.199353
N      6.036973     0.309896     7.108409    -0.465082
N      4.648966     4.593282     6.216609    -0.462354
N      4.122874     1.683869     4.763382    -0.203151
N      2.530006     9.158483     0.647880    -0.248088
N      0.169606     9.185561    25.139946    -0.244122
N      5.347720     1.828287    21.589729    -0.199353
N      0.793273     5.324396     5.756558    -0.465082
N      2.181280     9.607782     6.648357    -0.462354
O      0.909835     3.843113    13.165749    -0.173032
O      4.220903     8.857613    25.429150    -0.173032
O      5.070657     6.185887    12.564184    -0.173032
O      1.759589     1.171387     0.300783    -0.173032

The following XYZ coordinates are in angstroms. Other properties are in atomic units.
The sperically averaged electron density of each atom fit to a function of the form exp(a - br)
eigen_1, eigen_2 and eigen_3 are the three eigenvalues of traceless quadrupole moment tensor
  atom number  atomic symbol              X              Y              Z     net charge C6 coefficient C8 coefficient C10 coefficient fluctuating dipole atomic polarizability isotropic forcefield polarizability              a              b squared Pearson coefficient          <r^3>          <r^4>         wp_QDO          m_QDO          q_QDO       dipole_x       dipole_y       dipole_z         dipole            Qxy            Qxz            Qyz     Q(x^2-y^2)  Q(3z^2 - R^2)        eigen_1        eigen_2        eigen_3 static polarizability      alpha(xx)      alpha(xy)      alpha(xz)      alpha(yy)      alpha(yz)      alpha(zz) atomic spin moment
            1             Cd       4.348440       2.588986      19.593859       0.718589     200.988178 0.48986686E+04  0.19302787E+06                                27.497204                           23.131725       1.138701       2.004163                    0.998353      85.894257     239.007079       0.379485       0.409609      -1.168109       0.012182      -0.000680      -0.007245       0.014189       0.066045      -0.052255       0.028139      -0.131396      -0.302370      -0.137662      -0.006045       0.143707             31.915813      29.881494      -1.979493       5.375977      36.227534      -4.553112      29.638411          -0.000002
            2             Cd       0.782298       7.603486      19.001041       0.718589     200.988133 0.48986681E+04  0.19302785E+06                                27.497201                           23.131725       1.138701       2.004163                    0.998353      85.894256     239.007081       0.379485       0.409609      -1.168109      -0.012182      -0.000680       0.007245       0.014189      -0.066045      -0.052255      -0.028139      -0.131396      -0.302370      -0.137662      -0.006045       0.143707             31.915807      29.881492       1.979491       5.375974      36.227526       4.553104      29.638403          -0.000002
            3             Cd       1.632052       7.440014       6.136074       0.718589     200.988178 0.48986686E+04  0.19302787E+06                                27.497204                           23.131725       1.138701       2.004163                    0.998353      85.894258     239.007084       0.379485       0.409609      -1.168109      -0.012182       0.000680       0.007245       0.014189       0.066044      -0.052255       0.028139      -0.131396      -0.302370      -0.137662      -0.006045       0.143707             31.915813      29.881494      -1.979493       5.375977      36.227534      -4.553112      29.638411          -0.000001
            4             Cd       5.198194       2.425514       6.728892       0.718589     200.988141 0.48986684E+04  0.19302786E+06                                27.497201                           23.131725       1.138701       2.004163                    0.998353      85.894256     239.007077       0.379485       0.409609      -1.168109       0.012182       0.000680      -0.007245       0.014189      -0.066045      -0.052255      -0.028139      -0.131396      -0.302370      -0.137662      -0.006045       0.143707             31.915807      29.881492       1.979490       5.375974      36.227526       4.553103      29.638404          -0.000001
            5              H       3.925657       5.165938      17.725351       0.089941       1.039912 0.74913668E+01  0.73656687E+02                                 1.797672                            1.674750      -1.325268       2.239139                    0.993365       3.983326      11.833757       0.443695       1.404010      -0.680370       0.021743       0.029740       0.025149       0.044606       0.007522       0.007999      -0.000173      -0.010184      -0.003813      -0.013018       0.001965       0.011052              1.868521       1.862042       0.348377       0.384155       1.796196       0.365050       1.947325          -0.000000
            6              H       3.013500       5.934159      15.780168       0.130316       0.994802 0.76434937E+01  0.75472934E+02                                 1.752342                            1.702260      -1.304830       2.278168                    0.992891       3.739312      11.104524       0.436331       1.421645      -0.678772       0.002890       0.036222      -0.006633       0.036937       0.005083       0.001131       0.001256      -0.015804      -0.006714      -0.008366      -0.002329       0.010695              1.758377       1.570467       0.122698       0.008252       2.071252      -0.132724       1.633411           0.000000
            7              H       1.423321       2.309679      15.193525       0.133382       1.072541 0.80213653E+01  0.78264641E+02                                 1.699018                            1.637706      -0.867598       2.483255                    0.999208       3.242329       8.849812       0.500650       1.253876      -0.717430      -0.020703      -0.027968      -0.019955       0.040112       0.009707       0.009551       0.003849      -0.020175      -0.009144      -0.016942      -0.001209       0.018151              1.691910       1.634781       0.268989       0.262167       1.751269       0.163643       1.689679           0.000001
            8              H       2.376616       1.637736      17.167011       0.098289       1.097233 0.76662256E+01  0.75422219E+02                                 1.840087                            1.677962      -1.187732       2.317388                    0.994709       3.757562      10.980045       0.452038       1.377253      -0.687183      -0.010626      -0.044226       0.012601       0.047198       0.010851       0.005879      -0.001463      -0.016030      -0.001337      -0.015582       0.001731       0.013851              1.934158       1.497381       0.123289      -0.007019       2.599100      -0.553666       1.705993          -0.000000
            9              H      -0.237104       5.882008       9.949765       0.130708       1.109913 0.87924053E+01  0.89736614E+02                                 1.867920                            1.812389      -1.405339       2.225390                    0.992286       3.863975      11.592466       0.428369       1.400961      -0.682585       0.009711       0.034757       0.000079       0.036088       0.004694       0.000191      -0.001507      -0.011650       0.004989      -0.008359       0.001363       0.006997              1.871446       1.718155       0.211113       0.048293       2.224798      -0.040899       1.671386           0.000000
           10              H       6.337154       5.040575       8.133232       0.095247       0.978587 0.69680518E+01  0.67471370E+02                                 1.745658                            1.630117      -1.311975       2.249546                    0.993606       3.953765      11.763851       0.442324       1.430071      -0.675350      -0.006935       0.029171      -0.033267       0.044785       0.003741       0.003552      -0.006016      -0.011829       0.005445      -0.010316       0.000636       0.009679              1.808250       1.552492      -0.134117       0.249954       1.736109      -0.435485       2.136148          -0.000000
           11              H       6.223581       1.486298       9.689893       0.098206       1.212670 0.86467859E+01  0.86352113E+02                                 1.871156                            1.713895      -0.956196       2.424832                    0.998065       3.503545       9.817540       0.481441       1.273928      -0.711390      -0.010098      -0.048017       0.001796       0.049100       0.004118       0.004944      -0.010645      -0.032973       0.001617      -0.019491      -0.002163       0.021655              1.948673       1.568308       0.382155       0.089769       2.701891       0.254005       1.575818           0.000001
           12              H      -0.344513       2.215406      11.575897       0.140593       0.986246 0.71427092E+01  0.67295484E+02                                 1.569283                            1.516360      -0.781546       2.529709                    0.999788       3.052540       8.028877       0.538530       1.207183      -0.728614       0.005237      -0.027283       0.028785       0.040005       0.002667       0.005694      -0.010716      -0.023070      -0.000611      -0.015710      -0.002262       0.017972              1.558095       1.327594      -0.050562       0.144913       1.605715      -0.264345       1.740975           0.000002
           13              H       1.205081       0.151438      20.869549       0.089941       1.039912 0.74913671E+01  0.73656690E+02                                 1.797673                            1.674750      -1.325269       2.239139                    0.993365       3.983326      11.833757       0.443695       1.404010      -0.680370      -0.021743       0.029740      -0.025149       0.044606      -0.007522       0.007999       0.000173      -0.010184      -0.003813      -0.013018       0.001965       0.011052              1.868521       1.862042      -0.348377       0.384155       1.796196      -0.365050       1.947325          -0.000000
           14              H       2.117238       0.919659      22.814732       0.130316       0.994802 0.76434942E+01  0.75472940E+02                                 1.752342                            1.702260      -1.304830       2.278168                    0.992891       3.739312      11.104524       0.436331       1.421645      -0.678772      -0.002890       0.036222       0.006633       0.036937      -0.005083       0.001131      -0.001256      -0.015804      -0.006714      -0.008366      -0.002329       0.010695              1.758377       1.570467      -0.122698       0.008252       2.071251       0.132724       1.633412           0.000000
           15              H       3.707417       7.324179      23.401374       0.133382       1.072542 0.80213706E+01  0.78264706E+02                                 1.699019                            1.637706      -0.867598       2.483254                    0.999208       3.242330       8.849816       0.500650       1.253876      -0.717430       0.020703      -0.027968       0.019955       0.040112      -0.009707       0.009551      -0.003849      -0.020175      -0.009144      -0.016942      -0.001209       0.018151              1.691910       1.634782      -0.268989       0.262167       1.751270      -0.163643       1.689680           0.000001
           16              H       2.754122       6.652236      21.427888       0.098289       1.097233 0.76662266E+01  0.75422229E+02                                 1.840087                            1.677962      -1.187732       2.317388                    0.994709       3.757562      10.980044       0.452038       1.377253      -0.687183       0.010626      -0.044226      -0.012601       0.047198      -0.010851       0.005879       0.001463      -0.016030      -0.001337      -0.015582       0.001731       0.013851              1.934158       1.497381      -0.123289      -0.007019       2.599100       0.553667       1.705993          -0.000000
           17              H       7.067350       0.867508       2.915201       0.130708       1.109913 0.87924112E+01  0.89736683E+02                                 1.867920                            1.812389      -1.405339       2.225390                    0.992286       3.863976      11.592467       0.428369       1.400961      -0.682585      -0.009711       0.034757      -0.000079       0.036088      -0.004694       0.000191       0.001507      -0.011650       0.004989      -0.008359       0.001363       0.006997              1.871446       1.718155      -0.211113       0.048293       2.224798       0.040899       1.671386           0.000000
           18              H       0.493092       0.026075       4.731735       0.095247       0.978587 0.69680562E+01  0.67471422E+02                                 1.745659                            1.630118      -1.311975       2.249546                    0.993606       3.953765      11.763851       0.442324       1.430071      -0.675350       0.006935       0.029171       0.033267       0.044785      -0.003741       0.003552       0.006016      -0.011829       0.005445      -0.010316       0.000636       0.009679              1.808250       1.552492       0.134116       0.249954       1.736109       0.435485       2.136149          -0.000000
           19              H       0.606665       6.500798       3.175074       0.098206       1.212670 0.86467871E+01  0.86352130E+02                                 1.871156                            1.713895      -0.956196       2.424832                    0.998065       3.503545       9.817541       0.481441       1.273928      -0.711390       0.010098      -0.048017      -0.001796       0.049100      -0.004118       0.004944       0.010645      -0.032973       0.001617      -0.019491      -0.002163       0.021655              1.948673       1.568308      -0.382155       0.089769       2.701892      -0.254005       1.575819           0.000001
           20              H       7.174759       7.229906       1.289070       0.140593       0.986246 0.71427092E+01  0.67295483E+02                                 1.569282                            1.516360      -0.781546       2.529709                    0.999788       3.052540       8.028877       0.538530       1.207183      -0.728614      -0.005237      -0.027283      -0.028785       0.040005      -0.002667       0.005694       0.010716      -0.023070      -0.000611      -0.015710      -0.002262       0.017972              1.558095       1.327594       0.050562       0.144913       1.605715       0.264344       1.740975           0.000002
           21              H       2.054835       4.863062       8.004582       0.089941       1.039912 0.74913667E+01  0.73656685E+02                                 1.797672                            1.674750      -1.325269       2.239139                    0.993365       3.983326      11.833757       0.443695       1.404010      -0.680370      -0.021743      -0.029740      -0.025149       0.044606       0.007522       0.007999      -0.000173      -0.010184      -0.003813      -0.013018       0.001965       0.011052              1.868521       1.862042       0.348376       0.384155       1.796196       0.365050       1.947325          -0.000000
           22              H       2.966992       4.094841       9.949765       0.130316       0.994801 0.76434872E+01  0.75472856E+02                                 1.752342                            1.702259      -1.304830       2.278168                    0.992891       3.739312      11.104524       0.436331       1.421645      -0.678772      -0.002890      -0.036222       0.006633       0.036937       0.005083       0.001131       0.001256      -0.015804      -0.006714      -0.008366      -0.002329       0.010695              1.758376       1.570466       0.122698       0.008252       2.071251      -0.132724       1.633411           0.000000
           23              H       4.557171       7.719321      10.536408       0.133382       1.072542 0.80213705E+01  0.78264703E+02                                 1.699018                            1.637706      -0.867598       2.483254                    0.999208       3.242330       8.849815       0.500650       1.253876      -0.717430       0.020703       0.027968       0.019955       0.040112       0.009707       0.009551       0.003849      -0.020175      -0.009144      -0.016942      -0.001209       0.018151              1.691910       1.634782       0.268989       0.262167       1.751270       0.163643       1.689680           0.000001
           24              H       3.603876       8.391264       8.562922       0.098289       1.097233 0.76662272E+01  0.75422234E+02                                 1.840086                            1.677962      -1.187732       2.317388                    0.994709       3.757562      10.980043       0.452038       1.377253      -0.687183       0.010626       0.044226      -0.012601       0.047198       0.010851       0.005879      -0.001463      -0.016030      -0.001337      -0.015582       0.001731       0.013851              1.934158       1.497381       0.123289      -0.007019       2.599100      -0.553666       1.705993          -0.000000
           25              H       6.217596       4.146991      15.780168       0.130708       1.109913 0.87924129E+01  0.89736708E+02                                 1.867921                            1.812389      -1.405339       2.225390                    0.992286       3.863975      11.592466       0.428369       1.400961      -0.682585      -0.009711      -0.034757      -0.000079       0.036088       0.004694       0.000191      -0.001507      -0.011650       0.004989      -0.008359       0.001363       0.006997              1.871447       1.718155       0.211113       0.048293       2.224799      -0.040900       1.671386          -0.000000
           26              H      -0.356662       4.988425      17.596701       0.095247       0.978586 0.69680465E+01  0.67471310E+02                                 1.745658                            1.630117      -1.311974       2.249546                    0.993606       3.953764      11.763850       0.442324       1.430071      -0.675349       0.006935      -0.029171       0.033267       0.044785       0.003741       0.003552      -0.006016      -0.011829       0.005445      -0.010316       0.000636       0.009679              1.808250       1.552492      -0.134117       0.249954       1.736109      -0.435485       2.136148          -0.000000
           27              H      -0.243089       8.542702      16.040040       0.098206       1.212670 0.86467829E+01  0.86352079E+02                                 1.871156                            1.713895      -0.956196       2.424832                    0.998065       3.503544       9.817538       0.481441       1.273928      -0.711389       0.010098       0.048017      -0.001796       0.049100       0.004118       0.004944      -0.010645      -0.032973       0.001617      -0.019491      -0.002163       0.021655              1.948673       1.568308       0.382155       0.089769       2.701892       0.254005       1.575818           0.000001
           28              H       6.325005       7.813594      14.154036       0.140592       0.986246 0.71427093E+01  0.67295485E+02                                 1.569283                            1.516361      -0.781546       2.529709                    0.999788       3.052540       8.028877       0.538530       1.207183      -0.728614      -0.005237       0.027283      -0.028785       0.040005       0.002667       0.005694      -0.010716      -0.023070      -0.000611      -0.015710      -0.002262       0.017972              1.558095       1.327594      -0.050562       0.144913       1.605716      -0.264345       1.740975           0.000002
           29              H       4.775411       9.877562       4.860384       0.089941       1.039912 0.74913669E+01  0.73656688E+02                                 1.797672                            1.674750      -1.325269       2.239139                    0.993365       3.983326      11.833757       0.443695       1.404010      -0.680370       0.021743      -0.029740       0.025149       0.044606      -0.007522       0.007999       0.000173      -0.010184      -0.003813      -0.013018       0.001965       0.011052              1.868521       1.862042      -0.348377       0.384155       1.796196      -0.365050       1.947325          -0.000000
           30              H       3.863254       9.109341       2.915201       0.130316       0.994802 0.76434885E+01  0.75472870E+02                                 1.752342                            1.702259      -1.304830       2.278168                    0.992891       3.739312      11.104523       0.436331       1.421644      -0.678772       0.002890      -0.036222      -0.006633       0.036937      -0.005083       0.001131      -0.001256      -0.015804      -0.006714      -0.008366      -0.002329       0.010695              1.758376       1.570466      -0.122698       0.008252       2.071250       0.132724       1.633412           0.000000
           31              H       2.273075       2.704821       2.328559       0.133382       1.072542 0.80213706E+01  0.78264706E+02                                 1.699019                            1.637706      -0.867598       2.483254                    0.999208       3.242330       8.849816       0.500650       1.253876      -0.717430      -0.020703       0.027968      -0.019955       0.040112      -0.009707       0.009551      -0.003849      -0.020175      -0.009144      -0.016942      -0.001209       0.018151              1.691910       1.634782      -0.268989       0.262167       1.751270      -0.163643       1.689680           0.000001
           32              H       3.226370       3.376764       4.302045       0.098289       1.097233 0.76662251E+01  0.75422214E+02                                 1.840087                            1.677962      -1.187732       2.317388                    0.994709       3.757562      10.980046       0.452038       1.377253      -0.687183      -0.010626       0.044226       0.012601       0.047198      -0.010851       0.005879       0.001463      -0.016030      -0.001337      -0.015582       0.001731       0.013851              1.934158       1.497381      -0.123289      -0.007019       2.599101       0.553667       1.705993          -0.000000
           33              H      -1.086858       9.161491      22.814732       0.130708       1.109913 0.87924122E+01  0.89736702E+02                                 1.867921                            1.812389      -1.405339       2.225390                    0.992286       3.863975      11.592467       0.428369       1.400962      -0.682585       0.009711      -0.034757       0.000079       0.036088      -0.004694       0.000191       0.001507      -0.011650       0.004989      -0.008359       0.001363       0.006997              1.871447       1.718156      -0.211113       0.048293       2.224799       0.040900       1.671386           0.000000
           34              H       5.487400      -0.026075      20.998198       0.095247       0.978587 0.69680564E+01  0.67471425E+02                                 1.745659                            1.630118      -1.311975       2.249546                    0.993606       3.953765      11.763852       0.442324       1.430071      -0.675349      -0.006935      -0.029171      -0.033267       0.044785      -0.003741       0.003552       0.006016      -0.011829       0.005445      -0.010316       0.000636       0.009679              1.808250       1.552493       0.134116       0.249954       1.736109       0.435485       2.136149          -0.000000
           35              H       5.373827       3.528202      22.554859       0.098206       1.212669 0.86467815E+01  0.86352062E+02                                 1.871156                            1.713894      -0.956195       2.424832                    0.998065       3.503544       9.817538       0.481441       1.273928      -0.711389      -0.010098       0.048017       0.001796       0.049100      -0.004118       0.004944       0.010645      -0.032973       0.001617      -0.019491      -0.002163       0.021655              1.948672       1.568308      -0.382155       0.089769       2.701891      -0.254005       1.575818           0.000001
           36              H      -1.194267       2.799094      24.440863       0.140593       0.986246 0.71427111E+01  0.67295502E+02                                 1.569282                            1.516360      -0.781546       2.529709                    0.999788       3.052541       8.028878       0.538531       1.207182      -0.728615       0.005237       0.027283       0.028785       0.040005      -0.002667       0.005694       0.010716      -0.023070      -0.000611      -0.015710      -0.002262       0.017972              1.558095       1.327594       0.050562       0.144913       1.605715       0.264344       1.740975           0.000002
           37              C       3.425595       4.580244      17.203548       0.099251      26.309081 0.34853316E+03  0.78515092E+04                                 8.050777                            6.484074      -0.172178       1.968064                    0.998142      26.818504      78.632046       0.601055       0.452359      -1.029389      -0.025061      -0.040923       0.005478       0.048299      -0.011036      -0.026981       0.020583       0.038117      -0.042448      -0.036736      -0.009465       0.046201              9.031973       7.128021       0.921647       3.015084       9.140133      -1.376089      10.827765          -0.000001
           38              C       2.882960       5.049601      16.035666      -0.157669      32.068889 0.46012565E+03  0.11067951E+05                                 9.063682                            7.350147      -0.249915       1.906639                    0.996583      30.164897      90.246842       0.578320       0.440298      -1.040375      -0.009416      -0.007115       0.006221       0.013342      -0.010474      -0.026811       0.009434      -0.008785      -0.051609      -0.035449       0.003018       0.032431             10.303684       8.690216       0.917524       4.494388       8.414982      -0.640049      13.805854          -0.000000
           39              C       2.139262       4.195131      15.237524       0.056470      36.550443 0.42312892E+03  0.98992493E+04                                 9.843248                            7.010714      -0.179369       1.958896                    0.999158      27.059003      78.080321       0.601026       0.435595      -1.050307       0.017571      -0.007751       0.020471       0.028069       0.000794      -0.002066       0.009827      -0.012209       0.011937      -0.009296      -0.004615       0.013911             12.287631       8.901695      -0.021089       5.721730       9.595270      -3.652128      18.365929           0.000000
           40              C       1.939810       2.904398      15.687540      -0.155445      31.349107 0.43108658E+03  0.10159183E+05                                 8.769103                            7.029386       0.053866       2.000830                    0.998975      29.465655      86.071191       0.604659       0.429835      -1.051041       0.008790       0.004568      -0.000223       0.009908       0.006603      -0.008942       0.028749      -0.012849      -0.030127      -0.033800       0.002404       0.031397              9.706012       6.809532       0.199536       2.878830      10.172354      -3.776723      12.136149           0.000001
           41              C       2.515799       2.508253      16.873690       0.103597      26.997454 0.34837653E+03  0.78285361E+04                                 8.148447                            6.454986      -0.047111       2.008468                    0.998637      26.576256      77.225431       0.607717       0.448511      -1.034036       0.018041       0.037343       0.012181       0.043225      -0.003254      -0.031930       0.015114      -0.004428      -0.049777      -0.041331       0.006927       0.034404              9.091632       6.686785       0.776487       2.719437      10.283293      -2.755788      10.304820          -0.000000
           42              C       1.602528       4.684546      13.991938       0.301500      32.336493 0.35331638E+03  0.79730566E+04                                 9.536045                            6.652212      -0.332476       1.919025                    0.998623      25.554836      74.582432       0.577890       0.469677      -1.021476      -0.019213      -0.043845      -0.034646       0.059092       0.008940       0.004716       0.035399       0.030340      -0.004774      -0.044203       0.011065       0.033138             12.434861       9.278810      -0.842635       7.029956       6.979398      -3.132153      21.046377           0.000001
           43              C       0.580702       4.656465      12.114167       0.290099      32.726543 0.35843924E+03  0.81120506E+04                                 9.603287                            6.693466      -0.288379       1.933224                    0.998219      25.639192      74.762823       0.577395       0.468725      -1.022722       0.017366      -0.044979       0.035253       0.059728      -0.024641      -0.001879      -0.023904       0.023407       0.044121      -0.042745       0.010838       0.031907             12.567060      10.807511       2.431310       8.111149       7.195724       2.990617      19.697945           0.000001
           44              C      -0.148911       4.121919      10.963267       0.051979      35.885971 0.42999896E+03  0.10103458E+05                                 9.754233                            7.084442      -0.168788       1.963141                    0.998908      27.210886      78.761759       0.595564       0.437699      -1.048742      -0.010145      -0.007067      -0.022607       0.025768      -0.002816      -0.005514      -0.005209       0.006488      -0.008920      -0.010066       0.002460       0.007606             12.070009       9.617337       2.581141       6.345394       9.625217       2.527884      16.967473           0.000001
           45              C      -0.467496       4.981404       9.914772      -0.161637      31.679832 0.46150030E+03  0.11117249E+05                                 8.979826                            7.349354      -0.295127       1.888288                    0.997129      30.437916      91.343384       0.579326       0.438892      -1.040463       0.007793      -0.012435       0.000959       0.014707      -0.005720      -0.024213      -0.000618      -0.000850      -0.022076      -0.027371       0.003772       0.023599             10.133051       8.203263       1.158709       4.126832       8.421359      -0.026082      13.774530          -0.000000
           46              C       6.551330       4.465914       8.832314       0.093985      26.262124 0.35180462E+03  0.79434430E+04                                 8.061593                            6.525149      -0.197905       1.961438                    0.997311      26.845958      78.793478       0.597707       0.453848      -1.028582       0.002770      -0.044580       0.008686       0.045503      -0.011099      -0.033684      -0.012985       0.042957      -0.039396      -0.042314      -0.004810       0.047123              9.034008       6.856282       1.336324       3.192180       9.254262       0.489453      10.991480          -0.000001
           47              C       6.482668       2.377876       9.743926       0.105667      25.717416 0.33261425E+03  0.73668229E+04                                 7.775649                            6.233543       0.052515       2.040637                    0.999211      26.121319      74.641869       0.631257       0.438087      -1.043167       0.005126       0.032375      -0.018311       0.037547      -0.014048      -0.032731      -0.008691      -0.007344      -0.056976      -0.045530       0.014191       0.031339              8.560766       5.958603       1.753251       2.719841       9.883063       1.397829       9.840633           0.000001
           48              C      -0.529196       2.806114      10.883762      -0.156161      30.610327 0.43284665E+03  0.10195167E+05                                 8.619038                            7.052675       0.080487       2.010913                    0.998987      29.266835      85.033715       0.603449       0.430928      -1.052011      -0.005418       0.000801      -0.003142       0.006314      -0.004409      -0.016605      -0.026547      -0.012458      -0.025573      -0.035170       0.004717       0.030452              9.396812       6.989138       2.270418       3.314427      10.013316       2.282388      11.187981           0.000002
           49              C      -0.475567       0.724094      18.385324       0.306331      33.083089 0.37734592E+03  0.86406123E+04                                 9.291421                            6.937360       0.048563       2.020014                    0.999680      26.509504      77.468141       0.559270       0.478278      -1.018728      -0.010490       0.019125      -0.003312       0.022063       0.072495      -0.023898       0.032377       0.144327       0.160915      -0.137128       0.056851       0.080277             10.719737       8.204395      -4.456566       0.712584      17.472112      -2.633880       6.482704          -0.000001
           50              C       1.606451       4.489983      20.118235       0.301068      33.941676 0.41065245E+03  0.96322335E+04                                 9.592463                            7.322644      -0.188047       1.938755                    0.998862      27.415887      81.860920       0.533287       0.489658      -1.009813      -0.010156      -0.022759       0.012240       0.027766       0.044234      -0.037891       0.074307       0.125621       0.027909      -0.130295       0.051313       0.078982             10.957579       7.707639      -3.509948       1.630707      16.235965      -4.996386       8.929132          -0.000001
           51              C       1.705143       9.594744      21.391352       0.099251      26.309077 0.34853294E+03  0.78515033E+04                                 8.050776                            6.484073      -0.172178       1.968064                    0.998142      26.818504      78.632048       0.601055       0.452359      -1.029389       0.025061      -0.040923      -0.005478       0.048299       0.011036      -0.026981      -0.020583       0.038117      -0.042448      -0.036736      -0.009465       0.046201              9.031972       7.128021      -0.921647       3.015084       9.140134       1.376091      10.827762          -0.000001
           52              C       2.247778       0.035101      22.559233      -0.157669      32.068894 0.46012567E+03  0.11067952E+05                                 9.063683                            7.350147      -0.249915       1.906639                    0.996583      30.164897      90.246840       0.578320       0.440298      -1.040375       0.009416      -0.007115      -0.006221       0.013342       0.010474      -0.026811      -0.009434      -0.008785      -0.051609      -0.035449       0.003018       0.032431             10.303685       8.690214      -0.917519       4.494389       8.414981       0.640057      13.805858          -0.000000
           53              C       2.991476       9.209631      23.357376       0.056470      36.550465 0.42312919E+03  0.98992570E+04                                 9.843253                            7.010716      -0.179369       1.958896                    0.999158      27.059003      78.080322       0.601026       0.435595      -1.050307      -0.017571      -0.007751      -0.020471       0.028069      -0.000794      -0.002066      -0.009827      -0.012209       0.011937      -0.009296      -0.004615       0.013911             12.287638       8.901699       0.021093       5.721736       9.595269       3.652133      18.365948           0.000000
           54              C       3.190928       7.918898      22.907359      -0.155445      31.349111 0.43108670E+03  0.10159186E+05                                 8.769104                            7.029387       0.053865       2.000830                    0.998975      29.465657      86.071199       0.604659       0.429835      -1.051041      -0.008790       0.004568       0.000223       0.009908      -0.006603      -0.008942      -0.028749      -0.012849      -0.030127      -0.033800       0.002404       0.031397              9.706012       6.809533      -0.199535       2.878831      10.172351       3.776724      12.136153           0.000001
           55              C       2.614939       7.522753      21.721209       0.103597      26.997446 0.34837636E+03  0.78285313E+04                                 8.148445                            6.454985      -0.047111       2.008468                    0.998637      26.576255      77.225428       0.607717       0.448511      -1.034036      -0.018041       0.037343      -0.012181       0.043225       0.003254      -0.031930      -0.015114      -0.004428      -0.049777      -0.041331       0.006927       0.034404              9.091631       6.686784      -0.776489       2.719435      10.283294       2.755787      10.304814          -0.000000
           56              C       3.528210       9.699046      24.602962       0.301500      32.336469 0.35331610E+03  0.79730490E+04                                 9.536040                            6.652209      -0.332476       1.919025                    0.998623      25.554836      74.582431       0.577890       0.469677      -1.021476       0.019213      -0.043845       0.034646       0.059092      -0.008940       0.004716      -0.035399       0.030340      -0.004774      -0.044203       0.011065       0.033138             12.434854       9.278806       0.842633       7.029953       6.979396       3.132149      21.046361           0.000001
           57              C       6.249544       9.670965       0.750799       0.290099      32.726550 0.35843925E+03  0.81120508E+04                                 9.603288                            6.693466      -0.288379       1.933224                    0.998219      25.639192      74.762821       0.577395       0.468725      -1.022722      -0.017366      -0.044979      -0.035253       0.059728       0.024641      -0.001879       0.023904       0.023407       0.044121      -0.042745       0.010838       0.031907             12.567063      10.807513      -2.431310       8.111153       7.195724      -2.990617      19.697952           0.000001
           58              C       6.979157       9.136419       1.901699       0.051979      35.885979 0.42999899E+03  0.10103459E+05                                 9.754234                            7.084442      -0.168788       1.963141                    0.998908      27.210886      78.761758       0.595564       0.437699      -1.048742       0.010145      -0.007067       0.022607       0.025768       0.002816      -0.005514       0.005209       0.006488      -0.008920      -0.010066       0.002460       0.007606             12.070012       9.617339      -2.581142       6.345397       9.625217      -2.527889      16.967479           0.000001
           59              C       7.297742      -0.033096       2.950194      -0.161637      31.679834 0.46150031E+03  0.11117249E+05                                 8.979826                            7.349354      -0.295127       1.888288                    0.997129      30.437918      91.343391       0.579326       0.438892      -1.040463      -0.007793      -0.012435      -0.000959       0.014707       0.005720      -0.024213       0.000618      -0.000850      -0.022076      -0.027371       0.003772       0.023599             10.133051       8.203263      -1.158710       4.126833       8.421360       0.026080      13.774531          -0.000000
           60              C       0.278916       9.480414       4.032652       0.093985      26.262140 0.35180486E+03  0.79434497E+04                                 8.061596                            6.525152      -0.197905       1.961438                    0.997311      26.845958      78.793479       0.597707       0.453848      -1.028582      -0.002770      -0.044580      -0.008686       0.045503       0.011099      -0.033684       0.012985       0.042957      -0.039396      -0.042314      -0.004810       0.047123              9.034013       6.856285      -1.336326       3.192184       9.254264      -0.489458      10.991488          -0.000001
           61              C       0.347578       7.392376       3.121041       0.105667      25.717416 0.33261427E+03  0.73668234E+04                                 7.775649                            6.233543       0.052515       2.040637                    0.999211      26.121320      74.641871       0.631257       0.438087      -1.043167      -0.005126       0.032375       0.018311       0.037547       0.014048      -0.032731       0.008691      -0.007344      -0.056976      -0.045530       0.014191       0.031339              8.560766       5.958603      -1.753251       2.719841       9.883063      -1.397829       9.840633           0.000001
           62              C       7.359442       7.820614       1.981205      -0.156161      30.610327 0.43284659E+03  0.10195165E+05                                 8.619038                            7.052674       0.080487       2.010914                    0.998987      29.266832      85.033704       0.603449       0.430928      -1.052011       0.005418       0.000801       0.003142       0.006314       0.004409      -0.016605       0.026547      -0.012458      -0.025573      -0.035170       0.004717       0.030452              9.396813       6.989138      -2.270418       3.314428      10.013317      -2.282392      11.187983           0.000002
           63              C       5.606305       5.738594      20.209576       0.306331      33.083099 0.37734607E+03  0.86406163E+04                                 9.291422                            6.937361       0.048564       2.020014                    0.999680      26.509506      77.468145       0.559270       0.478278      -1.018728       0.010491       0.019125       0.003312       0.022063      -0.072495      -0.023898      -0.032377       0.144327       0.160915      -0.137128       0.056851       0.080277             10.719739       8.204396       4.456566       0.712586      17.472114       2.633885       6.482706          -0.000001
           64              C       3.524287       9.504483      18.476665       0.301068      33.941678 0.41065248E+03  0.96322346E+04                                 9.592463                            7.322644      -0.188047       1.938755                    0.998862      27.415888      81.860926       0.533287       0.489658      -1.009813       0.010156      -0.022759      -0.012240       0.027766      -0.044234      -0.037891      -0.074307       0.125621       0.027908      -0.130295       0.051313       0.078982             10.957579       7.707640       3.509948       1.630707      16.235965       4.996387       8.929133          -0.000001
           65              C       2.554897       5.448756       8.526385       0.099251      26.309083 0.34853327E+03  0.78515124E+04                                 8.050777                            6.484075      -0.172178       1.968064                    0.998142      26.818505      78.632048       0.601055       0.452359      -1.029389       0.025061       0.040923      -0.005478       0.048299      -0.011036      -0.026981       0.020583       0.038117      -0.042448      -0.036736      -0.009465       0.046201              9.031972       7.128020       0.921646       3.015081       9.140136      -1.376092      10.827761          -0.000001
           66              C       3.097532       4.979398       9.694267      -0.157669      32.068869 0.46012559E+03  0.11067949E+05                                 9.063679                            7.350147      -0.249915       1.906639                    0.996583      30.164897      90.246842       0.578320       0.440298      -1.040375       0.009416       0.007115      -0.006221       0.013342      -0.010474      -0.026811       0.009434      -0.008785      -0.051609      -0.035449       0.003018       0.032431             10.303678       8.690210       0.917523       4.494381       8.414982      -0.640050      13.805842           0.000000
           67              C       3.841230       5.833869      10.492409       0.056470      36.550445 0.42312910E+03  0.98992544E+04                                 9.843249                            7.010715      -0.179369       1.958896                    0.999158      27.059003      78.080322       0.601026       0.435595      -1.050307      -0.017571       0.007751      -0.020471       0.028069       0.000794      -0.002066       0.009827      -0.012209       0.011937      -0.009296      -0.004615       0.013911             12.287631       8.901693      -0.021089       5.721727       9.595273      -3.652129      18.365926           0.000000
           68              C       4.040682       7.124602      10.042393      -0.155445      31.349108 0.43108656E+03  0.10159182E+05                                 8.769104                            7.029385       0.053865       2.000830                    0.998975      29.465655      86.071191       0.604659       0.429835      -1.051041      -0.008790      -0.004568       0.000223       0.009908       0.006603      -0.008942       0.028749      -0.012849      -0.030127      -0.033800       0.002404       0.031397              9.706012       6.809532       0.199535       2.878831      10.172354      -3.776724      12.136151           0.000002
           69              C       3.464693       7.520747       8.856243       0.103597      26.997452 0.34837646E+03  0.78285340E+04                                 8.148446                            6.454986      -0.047111       2.008468                    0.998637      26.576253      77.225419       0.607717       0.448511      -1.034036      -0.018041      -0.037343      -0.012181       0.043225      -0.003254      -0.031930       0.015114      -0.004428      -0.049777      -0.041331       0.006927       0.034404              9.091632       6.686785       0.776487       2.719437      10.283292      -2.755788      10.304820           0.000000
           70              C       4.377964       5.344454      11.737995       0.301500      32.336487 0.35331637E+03  0.79730564E+04                                 9.536044                            6.652212      -0.332476       1.919025                    0.998623      25.554836      74.582432       0.577890       0.469677      -1.021476       0.019213       0.043845       0.034646       0.059092       0.008940       0.004716       0.035399       0.030340      -0.004774      -0.044203       0.011065       0.033138             12.434859       9.278807      -0.842635       7.029953       6.979397      -3.132152      21.046371           0.000001
           71              C       5.399790       5.372535      13.615766       0.290099      32.726542 0.35843925E+03  0.81120508E+04                                 9.603287                            6.693466      -0.288379       1.933224                    0.998219      25.639192      74.762822       0.577395       0.468725      -1.022722      -0.017366       0.044979      -0.035253       0.059728      -0.024641      -0.001879      -0.023904       0.023407       0.044121      -0.042745       0.010838       0.031907             12.567059      10.807510       2.431310       8.111148       7.195724       2.990616      19.697943           0.000001
           72              C       6.129403       5.907081      14.766666       0.051979      35.885970 0.42999895E+03  0.10103458E+05                                 9.754232                            7.084442      -0.168788       1.963141                    0.998908      27.210886      78.761759       0.595564       0.437699      -1.048742       0.010145       0.007067       0.022607       0.025768      -0.002816      -0.005514      -0.005209       0.006488      -0.008920      -0.010066       0.002460       0.007606             12.070008       9.617337       2.581141       6.345394       9.625217       2.527885      16.967471           0.000001
           73              C       6.447988       5.047596      15.815161      -0.161637      31.679855 0.46150073E+03  0.11117261E+05                                 8.979830                            7.349357      -0.295127       1.888288                    0.997129      30.437917      91.343388       0.579326       0.438892      -1.040463      -0.007793       0.012435      -0.000959       0.014707      -0.005720      -0.024213      -0.000618      -0.000850      -0.022076      -0.027371       0.003772       0.023599             10.133055       8.203266       1.158710       4.126834       8.421363      -0.026082      13.774536          -0.000000
           74              C      -0.570838       5.563086      16.897619       0.093985      26.262123 0.35180462E+03  0.79434431E+04                                 8.061592                            6.525149      -0.197905       1.961438                    0.997311      26.845958      78.793479       0.597707       0.453848      -1.028582      -0.002770       0.044580      -0.008686       0.045503      -0.011099      -0.033684      -0.012985       0.042957      -0.039396      -0.042314      -0.004810       0.047123              9.034007       6.856281       1.336324       3.192179       9.254262       0.489452      10.991479          -0.000001
           75              C      -0.502176       7.651124      15.986007       0.105667      25.717417 0.33261428E+03  0.73668237E+04                                 7.775649                            6.233543       0.052515       2.040637                    0.999211      26.121320      74.641869       0.631257       0.438087      -1.043167      -0.005126      -0.032375       0.018311       0.037547      -0.014048      -0.032731      -0.008691      -0.007344      -0.056976      -0.045530       0.014191       0.031339              8.560766       5.958603       1.753251       2.719840       9.883063       1.397828       9.840632           0.000000
           76              C       6.509688       7.222886      14.846171      -0.156161      30.610320 0.43284654E+03  0.10195164E+05                                 8.619036                            7.052673       0.080487       2.010914                    0.998987      29.266831      85.033698       0.603450       0.430928      -1.052011       0.005418      -0.000801       0.003142       0.006314      -0.004409      -0.016605      -0.026547      -0.012458      -0.025573      -0.035170       0.004717       0.030452              9.396810       6.989136       2.270417       3.314426      10.013315       2.282387      11.187979           0.000002
           77              C       6.456059       9.304906       7.344609       0.306331      33.083089 0.37734592E+03  0.86406123E+04                                 9.291421                            6.937360       0.048563       2.020014                    0.999680      26.509504      77.468140       0.559270       0.478278      -1.018728       0.010490      -0.019125       0.003312       0.022063       0.072495      -0.023898       0.032377       0.144327       0.160915      -0.137128       0.056851       0.080277             10.719737       8.204395      -4.456566       0.712584      17.472112      -2.633879       6.482704          -0.000001
           78              C       4.374041       5.539017       5.611698       0.301068      33.941679 0.41065248E+03  0.96322344E+04                                 9.592463                            7.322644      -0.188047       1.938755                    0.998862      27.415888      81.860925       0.533287       0.489658      -1.009813       0.010156       0.022759      -0.012240       0.027766       0.044234      -0.037891       0.074307       0.125621       0.027908      -0.130295       0.051313       0.078982             10.957580       7.707640      -3.509948       1.630707      16.235966      -4.996387       8.929133          -0.000001
           79              C       4.275349       0.434256       4.338581       0.099251      26.309079 0.34853306E+03  0.78515066E+04                                 8.050776                            6.484073      -0.172178       1.968064                    0.998142      26.818505      78.632049       0.601055       0.452359      -1.029389      -0.025061       0.040923       0.005478       0.048299       0.011036      -0.026981      -0.020583       0.038117      -0.042448      -0.036736      -0.009465       0.046201              9.031972       7.128020      -0.921646       3.015082       9.140137       1.376094      10.827759          -0.000001
           80              C       3.732714      -0.035102       3.170700      -0.157669      32.068874 0.46012561E+03  0.11067950E+05                                 9.063680                            7.350147      -0.249915       1.906639                    0.996583      30.164897      90.246842       0.578320       0.440298      -1.040375      -0.009416       0.007115       0.006221       0.013342       0.010474      -0.026811      -0.009434      -0.008785      -0.051609      -0.035449       0.003018       0.032431             10.303679       8.690209      -0.917518       4.494382       8.414982       0.640057      13.805847           0.000000
           81              C       2.989016       0.819369       2.372557       0.056470      36.550465 0.42312935E+03  0.98992613E+04                                 9.843253                            7.010718      -0.179369       1.958896                    0.999158      27.059002      78.080320       0.601026       0.435595      -1.050307       0.017571       0.007751       0.020471       0.028069      -0.000794      -0.002066      -0.009827      -0.012209       0.011937      -0.009296      -0.004615       0.013911             12.287638       8.901697       0.021093       5.721732       9.595272       3.652135      18.365945           0.000000
           82              C       2.789564       2.110102       2.822574      -0.155445      31.349112 0.43108667E+03  0.10159185E+05                                 8.769104                            7.029386       0.053865       2.000830                    0.998975      29.465656      86.071196       0.604659       0.429835      -1.051041       0.008790      -0.004568      -0.000223       0.009908      -0.006603      -0.008942      -0.028749      -0.012849      -0.030127      -0.033800       0.002404       0.031397              9.706013       6.809533      -0.199534       2.878832      10.172351       3.776725      12.136155           0.000002
           83              C       3.365553       2.506247       4.008724       0.103597      26.997450 0.34837638E+03  0.78285321E+04                                 8.148446                            6.454985      -0.047111       2.008468                    0.998637      26.576256      77.225430       0.607717       0.448511      -1.034036       0.018041      -0.037343       0.012181       0.043225       0.003254      -0.031930      -0.015114      -0.004428      -0.049777      -0.041331       0.006927       0.034404              9.091631       6.686785      -0.776489       2.719436      10.283294       2.755787      10.304815           0.000000
           84              C       2.452282       0.329954       1.126971       0.301500      32.336463 0.35331609E+03  0.79730487E+04                                 9.536039                            6.652209      -0.332476       1.919025                    0.998623      25.554836      74.582432       0.577890       0.469677      -1.021476      -0.019213       0.043845      -0.034646       0.059092      -0.008940       0.004716      -0.035399       0.030340      -0.004774      -0.044203       0.011065       0.033138             12.434852       9.278805       0.842633       7.029950       6.979396       3.132148      21.046356           0.000001
           85              C      -0.269052       0.358035      24.979134       0.290099      32.726549 0.35843924E+03  0.81120506E+04                                 9.603288                            6.693466      -0.288379       1.933224                    0.998219      25.639192      74.762822       0.577395       0.468725      -1.022722       0.017367       0.044979       0.035253       0.059728       0.024641      -0.001879       0.023904       0.023407       0.044121      -0.042745       0.010838       0.031907             12.567062      10.807513      -2.431310       8.111152       7.195724      -2.990617      19.697951           0.000001
           86              C      -0.998665       0.892581      23.828234       0.051979      35.885977 0.42999896E+03  0.10103458E+05                                 9.754234                            7.084442      -0.168788       1.963141                    0.998908      27.210886      78.761760       0.595564       0.437699      -1.048742      -0.010145       0.007067      -0.022607       0.025768       0.002816      -0.005514       0.005209       0.006488      -0.008920      -0.010066       0.002460       0.007606             12.070012       9.617339      -2.581142       6.345397       9.625217      -2.527890      16.967479           0.000001
           87              C      -1.317250       0.033096      22.779739      -0.161637      31.679857 0.46150074E+03  0.11117262E+05                                 8.979830                            7.349357      -0.295127       1.888288                    0.997129      30.437918      91.343391       0.579326       0.438892      -1.040463       0.007793       0.012435       0.000959       0.014707       0.005720      -0.024213       0.000618      -0.000850      -0.022076      -0.027371       0.003772       0.023599             10.133056       8.203266      -1.158710       4.126834       8.421364       0.026081      13.774537          -0.000001
           88              C       5.701576       0.548586      21.697281       0.093985      26.262138 0.35180484E+03  0.79434491E+04                                 8.061596                            6.525152      -0.197905       1.961438                    0.997311      26.845958      78.793481       0.597707       0.453848      -1.028582       0.002770       0.044580       0.008686       0.045503       0.011099      -0.033684       0.012985       0.042957      -0.039396      -0.042314      -0.004810       0.047123              9.034012       6.856285      -1.336326       3.192183       9.254264      -0.489457      10.991487          -0.000001
           89              C       5.632914       2.636624      22.608892       0.105667      25.717416 0.33261426E+03  0.73668233E+04                                 7.775649                            6.233543       0.052515       2.040637                    0.999211      26.121319      74.641868       0.631257       0.438087      -1.043167       0.005126      -0.032375      -0.018311       0.037547       0.014048      -0.032731       0.008691      -0.007344      -0.056976      -0.045530       0.014191       0.031339              8.560766       5.958603      -1.753251       2.719841       9.883062      -1.397829       9.840633           0.000000
           90              C      -1.378950       2.208386      23.748728      -0.156161      30.610326 0.43284659E+03  0.10195165E+05                                 8.619038                            7.052674       0.080487       2.010914                    0.998987      29.266832      85.033705       0.603449       0.430928      -1.052011      -0.005418      -0.000801      -0.003142       0.006314       0.004409      -0.016605       0.026547      -0.012458      -0.025573      -0.035170       0.004717       0.030452              9.396813       6.989138      -2.270418       3.314428      10.013317      -2.282392      11.187983           0.000002
           91              C       0.374187       4.290406       5.520357       0.306331      33.083099 0.37734606E+03  0.86406163E+04                                 9.291422                            6.937361       0.048563       2.020014                    0.999680      26.509506      77.468145       0.559270       0.478278      -1.018728      -0.010490      -0.019125      -0.003312       0.022063      -0.072495      -0.023898      -0.032377       0.144327       0.160915      -0.137128       0.056851       0.080277             10.719739       8.204396       4.456565       0.712586      17.472114       2.633884       6.482706          -0.000001
           92              C       2.456205       0.524517       7.253268       0.301068      33.941675 0.41065243E+03  0.96322329E+04                                 9.592463                            7.322644      -0.188047       1.938755                    0.998862      27.415886      81.860918       0.533287       0.489658      -1.009813      -0.010156       0.022759       0.012240       0.027766      -0.044234      -0.037891      -0.074307       0.125621       0.027909      -0.130295       0.051313       0.078982             10.957579       7.707640       3.509948       1.630707      16.235964       4.996387       8.929133          -0.000001
           93              S      -1.045531       2.219919      18.061384      -0.360054     181.146364 0.45072997E+04  0.17934360E+06                                21.869898                           18.423954       1.259655       2.014188                    0.999750      78.201988     241.611354       0.545075       0.282410      -1.243334      -0.025222       0.148766      -0.000436       0.150890      -0.217688      -0.027850      -0.131892      -0.458706      -0.790659      -0.320871      -0.144587       0.465458             24.743012      22.958194      -6.858282      -1.133378      34.736118      -6.712062      16.534723          -0.000000
           94              S       2.052302       3.158533      20.984047      -0.359071     177.733263 0.44316335E+04  0.17590489E+06                                21.654285                           18.274991       1.214180       1.997037                    0.999958      78.888531     244.873994       0.546022       0.282606      -1.240880      -0.006095      -0.132719       0.060373       0.145933      -0.199813       0.043267      -0.298097      -0.313212      -0.367686      -0.318855      -0.140904       0.459759             24.489563      20.536574      -5.883952       0.764248      33.039223     -10.667334      19.892890          -0.000000
           95              S       6.176269       7.234419      20.533516      -0.360054     181.146364 0.45072998E+04  0.17934360E+06                                21.869898                           18.423954       1.259655       2.014188                    0.999750      78.201989     241.611357       0.545075       0.282410      -1.243334       0.025222       0.148767       0.000436       0.150890       0.217689      -0.027850       0.131892      -0.458706      -0.790660      -0.320871      -0.144587       0.465458             24.743012      22.958195       6.858281      -1.133377      34.736117       6.712064      16.534723          -0.000000
           96              S       3.078436       8.173033      17.610853      -0.359071     177.733255 0.44316331E+04  0.17590487E+06                                21.654284                           18.274990       1.214181       1.997037                    0.999958      78.888531     244.873988       0.546022       0.282606      -1.240880       0.006095      -0.132719      -0.060373       0.145933       0.199813       0.043267       0.298097      -0.313212      -0.367685      -0.318855      -0.140904       0.459759             24.489562      20.536572       5.883951       0.764249      33.039221      10.667335      19.892892          -0.000000
           97              S       7.026023       7.809081       7.668549      -0.360054     181.146356 0.45072995E+04  0.17934359E+06                                21.869897                           18.423953       1.259655       2.014188                    0.999750      78.201987     241.611348       0.545075       0.282410      -1.243334       0.025222      -0.148767       0.000436       0.150890      -0.217688      -0.027850      -0.131892      -0.458706      -0.790660      -0.320871      -0.144587       0.465458             24.743011      22.958192      -6.858281      -1.133378      34.736117      -6.712061      16.534723           0.000001
           98              S       3.928190       6.870467       4.745886      -0.359071     177.733276 0.44316338E+04  0.17590491E+06                                21.654286                           18.274992       1.214180       1.997037                    0.999958      78.888533     244.874002       0.546022       0.282606      -1.240880       0.006096       0.132719      -0.060373       0.145933      -0.199813       0.043267      -0.298097      -0.313212      -0.367685      -0.318855      -0.140904       0.459759             24.489564      20.536575      -5.883952       0.764248      33.039227     -10.667335      19.892891           0.000001
           99              S      -0.195777       2.794581       5.196417      -0.360054     181.146374 0.45073001E+04  0.17934362E+06                                21.869899                           18.423955       1.259655       2.014188                    0.999750      78.201991     241.611367       0.545075       0.282410      -1.243334      -0.025222      -0.148766      -0.000436       0.150890       0.217689      -0.027850       0.131892      -0.458706      -0.790660      -0.320871      -0.144587       0.465458             24.743012      22.958196       6.858280      -1.133377      34.736118       6.712063      16.534723           0.000001
          100              S       2.902056       1.855967       8.119080      -0.359071     177.733277 0.44316337E+04  0.17590490E+06                                21.654287                           18.274992       1.214180       1.997037                    0.999958      78.888532     244.873999       0.546022       0.282606      -1.240880      -0.006096       0.132719       0.060373       0.145933       0.199813       0.043267       0.298097      -0.313212      -0.367686      -0.318855      -0.140904       0.459759             24.489565      20.536574       5.883952       0.764249      33.039225      10.667336      19.892894           0.000001
          101              N       3.273120       3.330631      17.628349      -0.203151      34.552230 0.52971746E+03  0.12911875E+05                                 9.017228                            7.591611      -0.158193       1.986754                    0.996693      27.854655      78.081900       0.615894       0.407995      -1.083928      -0.067678       0.049856      -0.117089       0.144138       0.035270      -0.027897       0.036171      -0.035772      -0.158411      -0.081331       0.012728       0.068604              9.841584       7.882232       1.356721       2.633624      11.680858      -1.630983       9.961661          -0.000001
          102              N       1.680252       5.885017      13.512846      -0.248088      31.257130 0.52298804E+03  0.12674039E+05                                 8.328872                            7.426776       0.251894       2.080975                    0.998638      28.994991      80.354808       0.639061       0.395494      -1.095249      -0.110181      -0.115739      -0.149090       0.218548      -0.102682      -0.005642      -0.100249       0.145450       0.295412      -0.203442       0.055407       0.148035              8.924378       7.694876       0.334051       2.489532       7.078114      -0.819174      12.000146           0.000001
          103              N       1.019360       5.857939      12.274979      -0.244122      31.100615 0.51448782E+03  0.12415095E+05                                 8.278349                            7.349336       0.267195       2.084968                    0.998866      28.913876      79.918086       0.644731       0.393688      -1.096678       0.070278      -0.108975       0.176013       0.218621       0.028857       0.023937       0.142570       0.184030       0.104922      -0.197632       0.056130       0.141502              8.888485       8.018934       1.239401       2.771464       7.028724       0.409758      11.617798           0.000002
          104              N       6.197474       3.186213       8.724763      -0.199353      34.086654 0.52203153E+03  0.12678567E+05                                 8.938433                            7.539149      -0.146908       1.992170                    0.996413      27.740463      77.630171       0.617666       0.408300      -1.083688       0.075868       0.050815       0.111984       0.144494      -0.016821      -0.036429      -0.047465      -0.054981      -0.116258      -0.081729       0.013748       0.067981              9.734794       6.774421       1.416105       2.505812      11.680464       0.427641      10.749497          -0.000000
          105              N      -0.056481       9.719104      18.621524      -0.465082      48.347920 0.65833813E+03  0.16813115E+05                                10.838047                            8.341798       0.331638       2.097413                    0.995785      31.080659      86.963485       0.605070       0.396371      -1.100236       0.007749      -0.028775       0.013723       0.032808       0.052554      -0.009542       0.021628       0.111977       0.138333      -0.103573       0.049640       0.053933             12.453328       9.559768      -4.710047       1.016399      19.853757      -1.963536       7.946460          -0.000001
          106              N       1.331526       5.435718      19.513324      -0.462354      47.214567 0.68833956E+03  0.17795059E+05                                10.725050                            8.557525       0.102502       2.024385                    0.994408      31.447864      88.835438       0.593861       0.398956      -1.097289      -0.013233       0.025353      -0.014805       0.032204       0.031494      -0.015560       0.064287       0.097757       0.008927      -0.101455       0.044185       0.057270             12.100072       8.913268      -3.560044       1.794881      17.501550      -3.735589       9.885399          -0.000002
          107              N       1.857618       8.345131      20.966551      -0.203151      34.552230 0.52971729E+03  0.12911870E+05                                 9.017228                            7.591609      -0.158193       1.986754                    0.996693      27.854656      78.081901       0.615894       0.407995      -1.083928       0.067678       0.049856       0.117089       0.144138      -0.035270      -0.027897      -0.036171      -0.035772      -0.158411      -0.081331       0.012728       0.068604              9.841583       7.882232      -1.356723       2.633623      11.680862       1.630984       9.961656          -0.000001
          108              N       3.450486       0.870517      25.082053      -0.248088      31.257125 0.52298797E+03  0.12674038E+05                                 8.328872                            7.426776       0.251894       2.080975                    0.998638      28.994992      80.354814       0.639061       0.395494      -1.095249       0.110181      -0.115739       0.149090       0.218548       0.102682      -0.005642       0.100249       0.145450       0.295412      -0.203442       0.055407       0.148035              8.924378       7.694875      -0.334052       2.489532       7.078116       0.819173      12.000142           0.000002
          109              N       5.810886       0.843439       0.589987      -0.244122      31.100611 0.51448776E+03  0.12415093E+05                                 8.278348                            7.349335       0.267195       2.084969                    0.998866      28.913875      79.918081       0.644731       0.393688      -1.096678      -0.070278      -0.108975      -0.176013       0.218621      -0.028857       0.023937      -0.142570       0.184030       0.104922      -0.197632       0.056130       0.141502              8.888484       8.018933      -1.239401       2.771464       7.028723      -0.409757      11.617797           0.000002
          110              N       0.632772       8.200713       4.140204      -0.199353      34.086653 0.52203151E+03  0.12678567E+05                                 8.938433                            7.539148      -0.146908       1.992170                    0.996413      27.740463      77.630169       0.617666       0.408300      -1.083688      -0.075868       0.050815      -0.111984       0.144494       0.016821      -0.036429       0.047465      -0.054980      -0.116258      -0.081729       0.013748       0.067981              9.734794       6.774421      -1.416106       2.505814      11.680463      -0.427646      10.749499          -0.000000
          111              N       5.187219       4.704604      19.973375      -0.465082      48.347927 0.65833826E+03  0.16813119E+05                                10.838048                            8.341798       0.331638       2.097413                    0.995785      31.080659      86.963483       0.605070       0.396371      -1.100236      -0.007749      -0.028775      -0.013723       0.032808      -0.052554      -0.009542      -0.021628       0.111977       0.138333      -0.103573       0.049640       0.053933             12.453330       9.559769       4.710046       1.016402      19.853757       1.963542       7.946464          -0.000001
          112              N       3.799212       0.421218      19.081576      -0.462354      47.214565 0.68833952E+03  0.17795058E+05                                10.725050                            8.557525       0.102502       2.024385                    0.994408      31.447863      88.835434       0.593861       0.398956      -1.097289       0.013233       0.025353       0.014805       0.032204      -0.031494      -0.015560      -0.064287       0.097757       0.008927      -0.101455       0.044185       0.057270             12.100072       8.913268       3.560044       1.794882      17.501547       3.735590       9.885400          -0.000002
          113              N       2.707372       6.698369       8.101584      -0.203151      34.552233 0.52971746E+03  0.12911875E+05                                 9.017228                            7.591610      -0.158193       1.986754                    0.996693      27.854655      78.081896       0.615894       0.407995      -1.083928       0.067678      -0.049856       0.117089       0.144138       0.035270      -0.027897       0.036171      -0.035772      -0.158411      -0.081331       0.012728       0.068604              9.841584       7.882232       1.356722       2.633624      11.680859      -1.630982       9.961660          -0.000001
          114              N       4.300240       4.143983      12.217087      -0.248088      31.257133 0.52298809E+03  0.12674041E+05                                 8.328873                            7.426777       0.251894       2.080975                    0.998638      28.994992      80.354813       0.639061       0.395494      -1.095249       0.110181       0.115739       0.149090       0.218548      -0.102682      -0.005642      -0.100249       0.145450       0.295412      -0.203442       0.055407       0.148035              8.924379       7.694876       0.334052       2.489532       7.078115      -0.819174      12.000147           0.000002
          115              N       4.961132       4.171061      13.454954      -0.244122      31.100614 0.51448780E+03  0.12415095E+05                                 8.278349                            7.349335       0.267195       2.084968                    0.998866      28.913876      79.918085       0.644731       0.393688      -1.096678      -0.070278       0.108975      -0.176013       0.218621       0.028857       0.023937       0.142570       0.184030       0.104922      -0.197632       0.056130       0.141502              8.888485       8.018933       1.239401       2.771464       7.028723       0.409758      11.617797           0.000002
          116              N      -0.216982       6.842787      17.005170      -0.199353      34.086654 0.52203153E+03  0.12678567E+05                                 8.938433                            7.539149      -0.146908       1.992170                    0.996413      27.740463      77.630168       0.617666       0.408300      -1.083688      -0.075868      -0.050815      -0.111984       0.144494      -0.016821      -0.036429      -0.047465      -0.054981      -0.116258      -0.081729       0.013748       0.067981              9.734793       6.774420       1.416105       2.505812      11.680464       0.427641      10.749496          -0.000001
          117              N       6.036973       0.309896       7.108409      -0.465082      48.347919 0.65833812E+03  0.16813115E+05                                10.838047                            8.341797       0.331638       2.097413                    0.995785      31.080659      86.963484       0.605070       0.396371      -1.100236      -0.007749       0.028775      -0.013723       0.032808       0.052554      -0.009542       0.021628       0.111977       0.138333      -0.103573       0.049640       0.053933             12.453328       9.559768      -4.710047       1.016399      19.853756      -1.963536       7.946460          -0.000000
          118              N       4.648966       4.593282       6.216609      -0.462354      47.214563 0.68833948E+03  0.17795057E+05                                10.725050                            8.557525       0.102502       2.024385                    0.994408      31.447862      88.835433       0.593861       0.398956      -1.097289       0.013233      -0.025353       0.014805       0.032204       0.031494      -0.015560       0.064287       0.097757       0.008927      -0.101455       0.044185       0.057270             12.100072       8.913268      -3.560044       1.794882      17.501549      -3.735590       9.885399          -0.000002
          119              N       4.122874       1.683869       4.763382      -0.203151      34.552232 0.52971729E+03  0.12911870E+05                                 9.017228                            7.591609      -0.158193       1.986754                    0.996693      27.854656      78.081900       0.615894       0.407995      -1.083928      -0.067678      -0.049856      -0.117089       0.144138      -0.035270      -0.027897      -0.036171      -0.035772      -0.158411      -0.081331       0.012728       0.068604              9.841584       7.882233      -1.356724       2.633623      11.680863       1.630983       9.961655          -0.000001
          120              N       2.530006       9.158483       0.647880      -0.248088      31.257124 0.52298794E+03  0.12674036E+05                                 8.328871                            7.426775       0.251894       2.080975                    0.998638      28.994992      80.354811       0.639061       0.395494      -1.095249      -0.110181       0.115739      -0.149090       0.218548       0.102682      -0.005642       0.100249       0.145450       0.295412      -0.203442       0.055407       0.148035              8.924377       7.694875      -0.334052       2.489532       7.078115       0.819173      12.000141           0.000002
          121              N       0.169606       9.185561      25.139946      -0.244122      31.100613 0.51448779E+03  0.12415094E+05                                 8.278348                            7.349335       0.267195       2.084969                    0.998866      28.913876      79.918084       0.644731       0.393688      -1.096678       0.070278       0.108975       0.176013       0.218621      -0.028857       0.023937      -0.142570       0.184030       0.104922      -0.197632       0.056130       0.141502              8.888484       8.018933      -1.239401       2.771464       7.028723      -0.409757      11.617797           0.000002
          122              N       5.347720       1.828287      21.589729      -0.199353      34.086651 0.52203148E+03  0.12678566E+05                                 8.938433                            7.539148      -0.146908       1.992170                    0.996413      27.740462      77.630168       0.617666       0.408300      -1.083688       0.075868      -0.050815       0.111984       0.144494       0.016821      -0.036429       0.047465      -0.054980      -0.116258      -0.081729       0.013748       0.067981              9.734794       6.774421      -1.416106       2.505814      11.680463      -0.427646      10.749499          -0.000001
          123              N       0.793273       5.324396       5.756558      -0.465082      48.347926 0.65833826E+03  0.16813119E+05                                10.838048                            8.341798       0.331638       2.097413                    0.995785      31.080659      86.963483       0.605070       0.396371      -1.100236       0.007749       0.028775       0.013723       0.032808      -0.052554      -0.009542      -0.021628       0.111977       0.138333      -0.103573       0.049640       0.053933             12.453330       9.559768       4.710046       1.016402      19.853757       1.963541       7.946463          -0.000000
          124              N       2.181280       9.607782       6.648357      -0.462354      47.214565 0.68833953E+03  0.17795058E+05                                10.725050                            8.557525       0.102502       2.024385                    0.994408      31.447863      88.835435       0.593861       0.398956      -1.097289      -0.013233      -0.025353      -0.014805       0.032204      -0.031494      -0.015560      -0.064287       0.097757       0.008927      -0.101455       0.044185       0.057270             12.100072       8.913268       3.560045       1.794882      17.501548       3.735590       9.885400          -0.000002
          125              O       0.909835       3.843113      13.165749      -0.173032      22.982000 0.32524260E+03  0.69173169E+04                                 6.550909                            5.592611       0.417636       2.277304                    0.997863      22.354548      55.844128       0.798588       0.360623      -1.134114       0.030097       0.114522      -0.018234       0.119806       0.003968       0.073888      -0.001535       0.026140       0.228629      -0.065248      -0.049907       0.115155              7.510276       6.397079       0.354446       3.645519       4.825705      -0.040473      11.308046           0.000002
          126              O       4.220903       8.857613      25.429150      -0.173032      22.981994 0.32524248E+03  0.69173138E+04                                 6.550907                            5.592609       0.417636       2.277304                    0.997863      22.354548      55.844126       0.798588       0.360623      -1.134114      -0.030097       0.114522       0.018234       0.119806      -0.003968       0.073888       0.001535       0.026140       0.228629      -0.065248      -0.049907       0.115155              7.510275       6.397078      -0.354446       3.645518       4.825704       0.040473      11.308041           0.000002
          127              O       5.070657       6.185887      12.564184      -0.173032      22.981997 0.32524258E+03  0.69173163E+04                                 6.550908                            5.592610       0.417636       2.277304                    0.997863      22.354548      55.844126       0.798588       0.360623      -1.134114      -0.030097      -0.114522       0.018234       0.119806       0.003968       0.073888      -0.001535       0.026140       0.228629      -0.065248      -0.049907       0.115155              7.510275       6.397078       0.354445       3.645518       4.825704      -0.040473      11.308044           0.000002
          128              O       1.759589       1.171387       0.300783      -0.173032      22.981996 0.32524253E+03  0.69173151E+04                                 6.550908                            5.592610       0.417636       2.277304                    0.997863      22.354549      55.844131       0.798588       0.360623      -1.134114       0.030097      -0.114522      -0.018234       0.119806      -0.003968       0.073888       0.001535       0.026140       0.228629      -0.065248      -0.049907       0.115155              7.510275       6.397078      -0.354446       3.645518       4.825705       0.040473      11.308042           0.000002

******************************************************
Auxiliary information for the entire system
The total spin magnetic moment of the unit cell is   0.000027
The total net atomic charge of the unit cell is   -0.000005
Accuracy of reproducing the electrostatic potential in the unit cell:
  The inner radius (bohr) =    5.0000
  The outer radius (bohr) =   12.0000
  Valid grid points have density less than (e/(bohr^3)) =    0.0001
  The number of valid grid points were=        30746
  The rms potential error without charges in kcal/mol is=      3.98031
  The rms potential error with partial charges in kcal/mol is=      0.97877
  The RRMSE value at monopole order=      0.24590
  The rms potential error with partial charges and cloud penetration in kcal/mol is=      0.99454
  The RRMSE value at monopole order with cloud penetration is=      0.24987
  The rms potential error with partial charges and atomic dipoles in kcal/mol is=      0.52905
  The RRMSE value at dipole order=      0.13292
  The rms potential error with partial charges, atomic dipoles and cloud penetration in kcal/mol is=      0.53279
  The RRMSE value at dipole order with cloud penetration=      0.13386

******************************************************
The electron densities and ab initio electrostatic potential were computed in VASP using the PBE functional and
projector augmented wave method. See the main text of the journal article for a description of computational details.
The atomic charges, dipoles, and quadrupoles were computed with the DDEC6 method as described in
(a) T. A. Manz and N. Gabaldon Limas, RSC Adv. 6 (2016) 47771-47801 DOI: 10.1039/c6ra04656h
(b) N. Gabaldon Limas and T. A. Manz, RSC Adv. 8 (2018) 2678-2707 DOI: 10.1039/c7ra11829e.
For each atom in the material, the electron cloud parameters were fit to the spherically averaged atom-in-material
electron density using radial positions for which this density was between 10^-4 and 10^-2 electrons per cubic bohr.
The polarizabilities, dispersion coefficients, and quantum Drude oscillator (QDO) parameters were fit using the MCLF method.
The magnetic structure of the system was optimized in VASP from the default ferromagnetic initial guess using spin polarization.
The atomic spin moments (ASMs) were computed on this optimized magnetic structure using the DDEC6 partition as inputs
to the method of T. A. Manz and D. S. Sholl, J. Chem. Theory Comput. 7 (2011) 4146-4164 DOI: 10.1021/ct200539n.
The RMSE and RRMSE were computed using a uniform grid with Ewald summation.
