# Supplementary material for: A collection of forcefield precursors for metal–organic frameworks
Source: RSC Adv. 2019 Nov 13;9(63):36492–507. doi: 10.1039/c9ra07327b (PMC9075174; doi:10.1039/c9ra07327b)
Supplement: RA-009-C9RA07327B-s5776 [file RA-009-C9RA07327B-s5776.xyz]

   22
jmolscript: load "" {1 1 1} spacegroup "x,y,z" unitcell [{      6.900700     0.000000     0.000000 }, {     -0.434296     7.459568     0.000000 }, {     -2.641637    -0.186545     7.815632 }]
Mg     3.233202     3.729784     0.000000     1.450595
Mg     0.000000     0.000000     0.000000     1.467938
H      2.455362     5.205429     3.588157     0.133359
H      1.369405     2.067594     4.227475     0.133359
C      2.122253     6.263261     1.250814     0.667910
C      1.912451     6.887962     2.605654    -0.064498
C      2.149823     6.074003     3.717036    -0.123970
C      1.886404     0.736694     2.803936    -0.047233
C      1.717326     1.738670     1.691068     0.672595
C      1.702514     1.009762     6.564818     0.667910
C      1.912316     0.385061     5.209978    -0.064498
C      1.674944     1.199020     4.098596    -0.123967
C      1.938363     6.536329     5.011696    -0.047231
C      2.107441     5.534353     6.124564     0.672595
O      3.084566     5.459349     1.144287    -0.665122
O      2.594243     2.630049     1.636437    -0.645784
O      0.718753     1.666295     0.926074    -0.700397
O      1.325991     6.528679     0.325443    -0.686129
O      0.740201     1.813674     6.671345    -0.665122
O      1.230524     4.642974     6.179195    -0.645784
O      3.106014     5.606728     6.889558    -0.700397
O      2.498776     0.744344     7.490189    -0.686129

The following XYZ coordinates are in angstroms. Other properties are in atomic units.
The sperically averaged electron density of each atom fit to a function of the form exp(a - br)
eigen_1, eigen_2 and eigen_3 are the three eigenvalues of traceless quadrupole moment tensor
  atom number  atomic symbol              X              Y              Z     net charge C6 coefficient C8 coefficient C10 coefficient fluctuating dipole atomic polarizability isotropic forcefield polarizability              a              b squared Pearson coefficient          <r^3>          <r^4>         wp_QDO          m_QDO          q_QDO       dipole_x       dipole_y       dipole_z         dipole            Qxy            Qxz            Qyz     Q(x^2-y^2)  Q(3z^2 - R^2)        eigen_1        eigen_2        eigen_3 static polarizability      alpha(xx)      alpha(xy)      alpha(xz)      alpha(yy)      alpha(yz)      alpha(zz) atomic spin moment
            1             Mg       3.233202       3.729784       0.000000       1.450595      28.704631 0.40770146E+03  0.95233265E+04                                10.898165                            8.967612      -1.126291       1.785150                    0.999510      18.181182      53.759016       0.354501       0.739678      -0.913013       0.000000       0.000000       0.000000       0.000000      -0.023163       0.144378      -0.002657       0.266800      -0.052699      -0.129268      -0.099326       0.228595             12.863346       8.842012       0.184086      -3.972479      18.216300      -0.169255      11.531727          -0.000000
            2             Mg       0.000000       0.000000       0.000000       1.467938      27.884195 0.38794882E+03  0.89614600E+04                                10.702755                            8.763413      -1.194647       1.769414                    0.999632      17.908497      52.876590       0.357189       0.742341      -0.911038       0.000000       0.000000      -0.000000       0.000000       0.028152      -0.135612      -0.084939      -0.015296       0.235667      -0.139444      -0.058736       0.198179             12.562039      17.598202       0.296295       6.328074       9.830148       1.523288      10.257768           0.000049
            3              H       2.455362       5.205429       3.588157       0.133359       1.033173 0.75423641E+01  0.72869598E+02                                 1.685512                            1.605860      -1.017418       2.416154                    0.997886       3.331096       9.212693       0.494457       1.282150      -0.709499       0.014544      -0.039193      -0.004100       0.042005      -0.008611       0.004582      -0.003534      -0.017855      -0.005220      -0.012416      -0.002394       0.014810              1.710929       1.381044      -0.246537      -0.063408       2.155913       0.122461       1.595829          -0.000002
            4              H       1.369405       2.067594       4.227475       0.133359       1.033174 0.75423718E+01  0.72869692E+02                                 1.685513                            1.605860      -1.017419       2.416154                    0.997886       3.331097       9.212697       0.494457       1.282150      -0.709499      -0.014544       0.039193       0.004100       0.042005      -0.008611       0.004582      -0.003534      -0.017855      -0.005220      -0.012416      -0.002394       0.014810              1.710930       1.381044      -0.246538      -0.063408       2.155914       0.122461       1.595830          -0.000002
            5              C       2.122253       6.263261       1.250814       0.667910      22.554002 0.24228239E+03  0.49968740E+04                                 7.519042                            5.623130      -0.230150       1.990743                    0.998990      21.978336      62.193313       0.606826       0.489402      -1.006667       0.027601      -0.025768      -0.069623       0.079203       0.083362      -0.023684      -0.062050      -0.045723      -0.081976      -0.083238      -0.043508       0.126746              8.723135       7.933820      -2.945140       0.404055       7.371645       1.741161      10.863940          -0.000004
            6              C       1.912451       6.887962       2.605654      -0.064498      39.443392 0.47233253E+03  0.11258095E+05                                10.003472                            7.209498       0.042252       2.007094                    0.999399      28.144681      79.629415       0.622724       0.412661      -1.074100       0.015599       0.015681       0.056260       0.060451       0.008696      -0.007796      -0.002407       0.018340      -0.047405      -0.017571      -0.004706       0.022276             12.031384       5.702963      -2.338253      -0.555921      12.368735       1.242361      18.022453           0.000011
            7              C       2.149823       6.074003       3.717036      -0.123970      36.037977 0.44664337E+03  0.10622489E+05                                 9.647880                            7.175358      -0.067707       1.951388                    0.999246      29.927180      87.900568       0.595776       0.432272      -1.049261      -0.006935       0.017685       0.000784       0.019013       0.000106      -0.004503      -0.001999       0.006952      -0.132361      -0.044473       0.018639       0.025834             11.310135       5.308749      -1.535762      -0.408640      10.019378      -0.650050      18.602278           0.000032
            8              C       1.886404       0.736694       2.803936      -0.047233      39.343440 0.46646728E+03  0.11083392E+05                                 9.979446                            7.164210      -0.103472       1.962112                    0.998952      27.938343      78.916176       0.624752       0.412617      -1.074151       0.026140      -0.013151       0.045401       0.054014       0.006691      -0.000283      -0.003830       0.040897      -0.073345      -0.025332      -0.008421       0.033753             11.996689       5.559172      -1.934486      -0.217133      13.023671      -1.889564      17.407226           0.000006
            9              C       1.717326       1.738670       1.691068       0.672595      23.104134 0.24851025E+03  0.51531982E+04                                 7.623675                            5.695461      -0.445647       1.916998                    0.998030      22.070199      62.434956       0.603433       0.489491      -1.007548      -0.013085       0.070507      -0.029168       0.077416      -0.088280      -0.060517       0.084742       0.008951       0.026666      -0.100263      -0.055588       0.155851              8.828378       8.217997       2.206454       1.698725       9.058736      -2.657945       9.208400          -0.000007
           10              C       1.702514       1.009762       6.564818       0.667910      22.554003 0.24228241E+03  0.49968744E+04                                 7.519042                            5.623130      -0.230150       1.990742                    0.998990      21.978337      62.193317       0.606826       0.489402      -1.006667      -0.027601       0.025768       0.069623       0.079203       0.083362      -0.023684      -0.062050      -0.045723      -0.081976      -0.083238      -0.043508       0.126746              8.723135       7.933821      -2.945140       0.404055       7.371645       1.741160      10.863940          -0.000004
           11              C       1.912316       0.385061       5.209978      -0.064498      39.443422 0.47233295E+03  0.11258108E+05                                10.003478                            7.209502       0.042252       2.007094                    0.999399      28.144691      79.629454       0.622724       0.412661      -1.074100      -0.015599      -0.015681      -0.056260       0.060451       0.008696      -0.007796      -0.002407       0.018340      -0.047405      -0.017571      -0.004706       0.022276             12.031392       5.702966      -2.338254      -0.555922      12.368741       1.242363      18.022468           0.000011
           12              C       1.674944       1.199020       4.098596      -0.123967      36.037901 0.44664229E+03  0.10622456E+05                                 9.647863                            7.175347      -0.067704       1.951389                    0.999246      29.927147      87.900424       0.595777       0.432272      -1.049262       0.006935      -0.017685      -0.000784       0.019013       0.000106      -0.004503      -0.001999       0.006952      -0.132360      -0.044473       0.018639       0.025833             11.310114       5.308741      -1.535760      -0.408639      10.019362      -0.650046      18.602239           0.000032
           13              C       1.938363       6.536329       5.011696      -0.047231      39.343343 0.46646598E+03  0.11083352E+05                                 9.979425                            7.164196      -0.103467       1.962114                    0.998952      27.938302      78.915991       0.624754       0.412616      -1.074152      -0.026140       0.013151      -0.045401       0.054014       0.006691      -0.000283      -0.003830       0.040897      -0.073345      -0.025332      -0.008421       0.033753             11.996663       5.559161      -1.934481      -0.217133      13.023642      -1.889557      17.407186           0.000006
           14              C       2.107441       5.534353       6.124564       0.672595      23.104139 0.24851032E+03  0.51531998E+04                                 7.623676                            5.695462      -0.445647       1.916998                    0.998030      22.070200      62.434955       0.603433       0.489491      -1.007548       0.013086      -0.070507       0.029168       0.077416      -0.088280      -0.060517       0.084742       0.008951       0.026666      -0.100263      -0.055588       0.155851              8.828378       8.217997       2.206454       1.698725       9.058736      -2.657945       9.208402          -0.000007
           15              O       3.084566       5.459349       1.144287      -0.665122      37.032071 0.54439366E+03  0.13109200E+05                                 8.811243                            7.135204       0.514865       2.199087                    0.996808      28.555891      74.775966       0.725291       0.350696      -1.147310      -0.005666       0.078235       0.036535       0.086530      -0.014570      -0.035987      -0.057475       0.002223      -0.176054      -0.098874       0.041506       0.057367             10.033686      10.108197      -4.640208      -2.503322      12.025902       2.705450       7.966959           0.000031
           16              O       2.594243       2.630049       1.636437      -0.645784      35.048913 0.50470279E+03  0.11912192E+05                                 8.433922                            6.819910       0.771083       2.285848                    0.998413      28.023707      72.384374       0.750926       0.345583      -1.152824      -0.036439      -0.032741       0.073854       0.088624       0.018911      -0.049055       0.067938       0.014262      -0.154671      -0.111522       0.045951       0.065571              9.603653       8.626127       4.757012      -1.870856      12.796932      -2.546238       7.387901           0.000021
           17              O       0.718753       1.666295       0.926074      -0.700397      37.006907 0.55838830E+03  0.13515218E+05                                 8.626974                            7.147816       0.602134       2.201937                    0.999088      29.311713      76.644474       0.737527       0.343117      -1.155009       0.010021       0.104308       0.047791       0.115172      -0.045046       0.015733       0.081128       0.132232       0.022452      -0.132203       0.053313       0.078890              9.562340      12.121604       1.653359       5.083856       7.085789       1.138381       9.479626           0.000044
           18              O       1.325991       6.528679       0.325443      -0.686129      39.009319 0.59200535E+03  0.14546515E+05                                 9.074658                            7.438987       0.649179       2.235494                    0.998230      28.960810      76.414277       0.711114       0.350536      -1.148320       0.094620      -0.038966      -0.006238       0.102519       0.068711       0.042404      -0.060719       0.013795      -0.069464      -0.115940       0.034007       0.081934             10.182588      12.720895      -2.502690       4.935775       7.003775      -1.299735      10.823094           0.000027
           19              O       0.740201       1.813674       6.671345      -0.665122      37.032070 0.54439365E+03  0.13109200E+05                                 8.811243                            7.135203       0.514865       2.199087                    0.996808      28.555892      74.775968       0.725291       0.350696      -1.147310       0.005666      -0.078235      -0.036535       0.086530      -0.014570      -0.035987      -0.057475       0.002223      -0.176054      -0.098874       0.041507       0.057367             10.033686      10.108196      -4.640208      -2.503322      12.025901       2.705449       7.966959           0.000031
           20              O       1.230524       4.642974       6.179195      -0.645784      35.048905 0.50470267E+03  0.11912188E+05                                 8.433920                            6.819909       0.771083       2.285848                    0.998413      28.023705      72.384366       0.750926       0.345583      -1.152824       0.036439       0.032741      -0.073854       0.088624       0.018911      -0.049055       0.067938       0.014263      -0.154670      -0.111522       0.045951       0.065571              9.603651       8.626126       4.757011      -1.870856      12.796928      -2.546236       7.387900           0.000021
           21              O       3.106014       5.606728       6.889558      -0.700397      37.006910 0.55838836E+03  0.13515220E+05                                 8.626974                            7.147816       0.602134       2.201937                    0.999088      29.311717      76.644483       0.737527       0.343117      -1.155009      -0.010021      -0.104308      -0.047791       0.115172      -0.045046       0.015733       0.081128       0.132232       0.022452      -0.132203       0.053313       0.078890              9.562339      12.121604       1.653359       5.083856       7.085789       1.138381       9.479626           0.000043
           22              O       2.498776       0.744344       7.490189      -0.686129      39.009312 0.59200521E+03  0.14546511E+05                                 9.074657                            7.438986       0.649179       2.235494                    0.998230      28.960808      76.414267       0.711115       0.350536      -1.148320      -0.094620       0.038966       0.006238       0.102519       0.068711       0.042404      -0.060719       0.013795      -0.069464      -0.115940       0.034007       0.081934             10.182587      12.720893      -2.502689       4.935774       7.003774      -1.299735      10.823092           0.000027

******************************************************
Auxiliary information for the entire system
The total spin magnetic moment of the unit cell is   0.000367
The total net atomic charge of the unit cell is   -0.000000
Accuracy of reproducing the electrostatic potential in the unit cell:
  The inner radius (bohr) =    5.0000
  The outer radius (bohr) =   12.0000
  Valid grid points have density less than (e/(bohr^3)) =    0.0001
  The number of valid grid points were=        12542
  The rms potential error without charges in kcal/mol is=      3.70667
  The rms potential error with partial charges in kcal/mol is=      1.40892
  The RRMSE value at monopole order=      0.38010
  The rms potential error with partial charges and cloud penetration in kcal/mol is=      1.43066
  The RRMSE value at monopole order with cloud penetration is=      0.38597
  The rms potential error with partial charges and atomic dipoles in kcal/mol is=      0.60778
  The RRMSE value at dipole order=      0.16397
  The rms potential error with partial charges, atomic dipoles and cloud penetration in kcal/mol is=      0.60817
  The RRMSE value at dipole order with cloud penetration=      0.16408

******************************************************
The electron densities and ab initio electrostatic potential were computed in VASP using the PBE functional and
projector augmented wave method. See the main text of the journal article for a description of computational details.
The atomic charges, dipoles, and quadrupoles were computed with the DDEC6 method as described in
(a) T. A. Manz and N. Gabaldon Limas, RSC Adv. 6 (2016) 47771-47801 DOI: 10.1039/c6ra04656h
(b) N. Gabaldon Limas and T. A. Manz, RSC Adv. 8 (2018) 2678-2707 DOI: 10.1039/c7ra11829e.
For each atom in the material, the electron cloud parameters were fit to the spherically averaged atom-in-material
electron density using radial positions for which this density was between 10^-4 and 10^-2 electrons per cubic bohr.
The polarizabilities, dispersion coefficients, and quantum Drude oscillator (QDO) parameters were fit using the MCLF method.
The magnetic structure of the system was optimized in VASP from the default ferromagnetic initial guess using spin polarization.
The atomic spin moments (ASMs) were computed on this optimized magnetic structure using the DDEC6 partition as inputs
to the method of T. A. Manz and D. S. Sholl, J. Chem. Theory Comput. 7 (2011) 4146-4164 DOI: 10.1021/ct200539n.
The RMSE and RRMSE were computed using a uniform grid with Ewald summation.
