# Supplementary material for: A collection of forcefield precursors for metal–organic frameworks
Source: RSC Adv. 2019 Nov 13;9(63):36492–507. doi: 10.1039/c9ra07327b (PMC9075174; doi:10.1039/c9ra07327b)
Supplement: RA-009-C9RA07327B-s5777 [file RA-009-C9RA07327B-s5777.xyz]

   76
jmolscript: load "" {1 1 1} spacegroup "x,y,z" unitcell [{     10.206700     0.000000     0.000000 }, {     -0.930535    11.090732     0.000000 }, {     -3.503976    -5.678326    12.222405 }]
Co     3.197930    -1.275945     6.000956     1.097376
Co     4.347744     8.505867     3.696055     1.171222
Co     2.574259     6.688351     6.221449     1.097927
Co     1.424445    -3.093461     8.526350     1.171841
H     -1.172291     8.981004     3.746167     0.141629
H      7.431567     7.514436     0.314116     0.151151
H      1.262061     7.768950     0.723566     0.143956
H     -2.337813     0.564878    11.436504     0.062657
H     -3.006677     0.377714     9.984483     0.080870
H     -1.284098     4.265728     9.460141     0.152477
H      1.656820     2.517531     7.295554     0.134679
H     -0.864289     0.240858     9.515142     0.134803
H      6.944480    -3.568598     8.476238     0.141622
H     -1.659378    -2.102030    11.908289     0.151151
H      4.510128    -2.356544    11.498839     0.143955
H      8.110002     4.847528     0.785901     0.062653
H      8.778866     5.034692     2.237922     0.080867
H      7.056287     1.146678     2.762264     0.152470
H      4.115369     2.894875     4.926851     0.134688
H      6.636478     5.171548     2.707263     0.134792
C      1.417992     8.860490     3.150936     0.596876
C      0.216334     8.474488     2.339368     0.012247
C     -1.061634     8.630643     2.869821    -0.139123
C      8.034570     8.273895     2.121810     0.010093
C      6.654436     8.411772     2.701152     0.548396
C      8.189830     7.738296     0.839679    -0.223417
C     -0.736264     7.540113     0.349561     0.270023
C      0.391510     7.905405     1.076794    -0.228612
C     -2.927087     0.985902    10.761828     0.158273
C     -1.259437     2.240500     9.567699     0.278268
C     -0.823693     3.488673     9.168026    -0.189595
C      0.285355     3.610787     8.341791     0.004786
C      0.780158     4.968652     7.951897     0.625778
C      0.924489     2.452209     7.896896    -0.139864
C      0.495940     1.206475     8.327125     0.020957
C      1.228181    -0.032763     7.905452     0.611688
C     -0.589179     1.090050     9.191249    -0.242217
C      4.354197    -3.448084     9.071469     0.596912
C      5.555855    -3.062082     9.883037     0.012205
C      6.833823    -3.218237     9.352584    -0.139087
C     -2.262381    -2.861489    10.100595     0.010169
C     -0.882247    -2.999366     9.521253     0.548373
C     -2.417641    -2.325890    11.382726    -0.223391
C     -3.698247    -2.127707    11.872844     0.270013
C      5.380679    -2.492999    11.145611    -0.228613
C      8.699276     4.426504     1.460577     0.158275
C      7.031626     3.171906     2.654706     0.278260
C      6.595882     1.923733     3.054379    -0.189626
C      5.486834     1.801619     3.880614     0.004803
C      4.992031     0.443754     4.270508     0.625755
C      4.847700     2.960197     4.325509    -0.139881
C      5.276249     4.205931     3.895280     0.020973
C      4.544008     5.445169     4.316953     0.611662
C      6.361368     4.322356     3.031156    -0.242219
O      2.135374    -1.539978     4.198029    -0.494372
O      2.541205     8.474477     2.738063    -0.516954
O      5.653958     8.466169     1.941896    -0.476657
O      6.536822     8.479471     3.966293    -0.485590
O      6.007733     1.257899    11.312691    -0.226148
O     -2.403441     2.258214    10.355555    -0.229420
O      1.599706     5.033905     6.995005    -0.512334
O      0.334354     5.940329     8.612884    -0.529285
O      1.750303    -0.015389     6.736501    -0.484771
O      1.280867    -1.002468     8.689274    -0.538400
O      3.673236     8.382351     5.579039    -0.751876
O      3.636815     6.952384     8.024376    -0.494458
O      3.230984    -3.062071     9.484342    -0.517037
O      0.118231    -3.053763    10.280509    -0.476733
O     -0.764633    -3.067065     8.256112    -0.485592
O     -0.235544     4.154507     0.909714    -0.226135
O      8.175630     3.154192     1.866850    -0.229442
O      4.172483     0.378501     5.227400    -0.512348
O      5.437835    -0.527923     3.609521    -0.529155
O      4.021886     5.427795     5.485904    -0.484868
O      4.491322     6.414874     3.533131    -0.538323
O      2.098953    -2.969945     6.643366    -0.752024

The following XYZ coordinates are in angstroms. Other properties are in atomic units.
The sperically averaged electron density of each atom fit to a function of the form exp(a - br)
eigen_1, eigen_2 and eigen_3 are the three eigenvalues of traceless quadrupole moment tensor
  atom number  atomic symbol              X              Y              Z     net charge C6 coefficient C8 coefficient C10 coefficient fluctuating dipole atomic polarizability isotropic forcefield polarizability              a              b squared Pearson coefficient          <r^3>          <r^4>         wp_QDO          m_QDO          q_QDO       dipole_x       dipole_y       dipole_z         dipole            Qxy            Qxz            Qyz     Q(x^2-y^2)  Q(3z^2 - R^2)        eigen_1        eigen_2        eigen_3 static polarizability      alpha(xx)      alpha(xy)      alpha(xz)      alpha(yy)      alpha(yz)      alpha(zz) atomic spin moment
            1             Co       3.197930      -1.275945       6.000956       1.097376      94.017647 0.19615816E+04  0.62377895E+05                                15.766983                           13.542476       0.488660       2.044400                    0.997011      43.951504     115.153718       0.549365       0.350607      -1.197072      -0.017376      -0.000511       0.030556       0.035154      -0.027097       0.085053       0.003204       0.042264      -0.075756      -0.090005      -0.008172       0.098177             17.991020      16.420640       0.001032      -4.475360      19.869304      -0.373262      17.683117           2.526005
            2             Co       4.347744       8.505867       3.696055       1.171222     105.738697 0.20040753E+04  0.63719990E+05                                16.796323                           13.457174       0.694591       2.121734                    0.996218      42.573488     109.548552       0.568486       0.338864      -1.213973       0.011732      -0.014808      -0.011120       0.021922       0.002790       0.063829      -0.006085      -0.048660       0.186049      -0.083688      -0.006558       0.090245             20.531914      25.374172      -1.831613      -4.453468      22.155911      -0.536877      14.065658           3.008932
            3             Co       2.574259       6.688351       6.221449       1.097927      93.980858 0.19606380E+04  0.62340391E+05                                15.763396                           13.539627       0.488325       2.044400                    0.997010      43.940769     115.118677       0.549398       0.350629      -1.197054       0.017361       0.000397      -0.030504       0.035101      -0.027364       0.085862       0.002285       0.040072      -0.074839      -0.090699      -0.007798       0.098497             17.986716      16.416735       0.000847      -4.473780      19.864717      -0.373015      17.678696           2.528927
            4             Co       1.424445      -3.093461       8.526350       1.171841     105.701516 0.20031855E+04  0.63684270E+05                                16.792456                           13.454142       0.695235       2.122022                    0.996217      42.564383     109.516702       0.568556       0.338861      -1.213981      -0.011685       0.014823       0.011089       0.021892       0.003243       0.062460      -0.005921      -0.045955       0.184283      -0.081457      -0.007524       0.088981             20.527190      25.368142      -1.830801      -4.452381      22.150883      -0.536965      14.062545           3.013826
            5              H      -1.172291       8.981004       3.746167       0.141629       1.081987 0.79953986E+01  0.78019851E+02                                 1.704490                            1.626410      -1.126423       2.360731                    0.997012       3.336737       9.135420       0.505929       1.240656      -0.718672      -0.005550       0.016408       0.042205       0.045621      -0.003898      -0.001691       0.008619      -0.000028       0.042041      -0.012089      -0.005359       0.017448              1.726854       1.613915      -0.003044      -0.025782       1.474554       0.327831       2.092094           0.000456
            6              H       7.431567       7.514436       0.314116       0.151151       1.111048 0.82699390E+01  0.81264305E+02                                 1.735091                            1.655144      -1.088576       2.387064                    0.997290       3.272986       8.949509       0.501774       1.242225      -0.719492      -0.032089      -0.004609      -0.024791       0.040811       0.005767       0.009854       0.004585       0.012969       0.015646      -0.011348      -0.005154       0.016502              1.761040       2.080289       0.091200       0.277235       1.485536       0.118513       1.717295           0.000123
            7              H       1.262061       7.768950       0.723566       0.143956       1.060951 0.79078442E+01  0.77415380E+02                                 1.714057                            1.639996      -1.346102       2.254581                    0.995146       3.479773       9.730860       0.490545       1.275435      -0.709462       0.039792      -0.001777      -0.010783       0.041265      -0.002570      -0.008328       0.005370       0.022031      -0.023433      -0.013633      -0.004695       0.018327              1.742253       2.032011      -0.046396      -0.251505       1.391633       0.176943       1.803116           0.000164
            8              H      -2.337813       0.564878      11.436504       0.062657       1.409190 0.12207688E+02  0.13269609E+03                                 2.049812                            2.015090      -1.372840       2.210906                    0.992066       4.053596      11.793803       0.451746       1.247345      -0.716202       0.031422      -0.019693       0.036148       0.051787      -0.002606       0.009195      -0.006412       0.017277       0.002950      -0.012422      -0.003384       0.015806              2.056261       1.885426      -0.160785       0.143376       1.994879      -0.233071       2.288479           0.000055
            9              H      -3.006677       0.377714       9.984483       0.080870       1.493023 0.11995571E+02  0.12928834E+03                                 2.118822                            1.990996      -1.122397       2.334470                    0.994495       3.792415      10.840807       0.458582       1.239227      -0.720323      -0.007994      -0.027406      -0.044810       0.053132       0.002547       0.006181       0.005444       0.005183       0.019969      -0.007960      -0.004190       0.012150              2.184095       1.791773       0.138686      -0.071073       2.230484       0.603085       2.530028           0.000069
           10              H      -1.284098       4.265728       9.460141       0.152477       1.036670 0.74808260E+01  0.71699338E+02                                 1.654665                            1.571063      -0.975352       2.442233                    0.998438       3.199210       8.643022       0.516501       1.237283      -0.720117      -0.018849       0.033015       0.013041       0.040191      -0.009982      -0.005733       0.004416      -0.005692      -0.011045      -0.009550      -0.005319       0.014869              1.680937       1.550588      -0.248964      -0.172796       2.094074       0.107668       1.398149           0.000127
           11              H       1.656820       2.517531       7.295554       0.134679       1.102343 0.80851295E+01  0.79093484E+02                                 1.720621                            1.630483      -1.145670       2.346810                    0.996862       3.384676       9.269713       0.507780       1.233039      -0.719983       0.032326       0.004197      -0.029048       0.043662       0.000929      -0.012612      -0.001375       0.013928      -0.003464      -0.010237      -0.006402       0.016639              1.747483       1.876038       0.044800      -0.461854       1.642618      -0.046500       1.723792           0.000059
           12              H      -0.864289       0.240858       9.515142       0.134803       1.062193 0.77978884E+01  0.76659573E+02                                 1.759758                            1.660729      -1.335793       2.255770                    0.993368       3.678081      10.569231       0.469748       1.326331      -0.697172      -0.004485      -0.034407       0.012111       0.036751       0.001462      -0.006404      -0.003486      -0.015474      -0.006066      -0.011229       0.000751       0.010478              1.808199       1.684246       0.216135      -0.296217       2.198710      -0.251603       1.541642          -0.000004
           13              H       6.944480      -3.568598       8.476238       0.141622       1.082082 0.79963005E+01  0.78031059E+02                                 1.704603                            1.626512      -1.126537       2.360670                    0.997011       3.336923       9.136150       0.505907       1.240672      -0.718667       0.005553      -0.016408      -0.042203       0.045620      -0.003897      -0.001689       0.008620      -0.000035       0.042043      -0.012087      -0.005361       0.017449              1.726971       1.614022      -0.003043      -0.025781       1.474642       0.327867       2.092249           0.000455
           14              H      -1.659378      -2.102030      11.908289       0.151151       1.111179 0.82712047E+01  0.81280230E+02                                 1.735255                            1.655292      -1.088781       2.386965                    0.997288       3.273211       8.950452       0.501739       1.242258      -0.719484       0.032088       0.004609       0.024790       0.040810       0.005772       0.009857       0.004583       0.012956       0.015657      -0.011347      -0.005157       0.016505              1.761210       2.080508       0.091213       0.277274       1.485661       0.118533       1.717460           0.000123
           15              H       4.510128      -2.356544      11.498839       0.143955       1.060957 0.79078936E+01  0.77416018E+02                                 1.714067                            1.640002      -1.346109       2.254576                    0.995146       3.479792       9.730937       0.490542       1.275438      -0.709461      -0.039792       0.001776       0.010784       0.041265      -0.002569      -0.008330       0.005370       0.022028      -0.023434      -0.013634      -0.004694       0.018328              1.742264       2.032028      -0.046396      -0.251507       1.391639       0.176944       1.803126           0.000165
           16              H       8.110002       4.847528       0.785901       0.062653       1.409228 0.12208097E+02  0.13270153E+03                                 2.049841                            2.015116      -1.372857       2.210894                    0.992066       4.053647      11.793962       0.451747       1.247335      -0.716204      -0.031421       0.019691      -0.036148       0.051785      -0.002604       0.009195      -0.006412       0.017276       0.002951      -0.012422      -0.003383       0.015805              2.056291       1.885454      -0.160788       0.143377       1.994905      -0.233077       2.288514           0.000053
           17              H       8.778866       5.034692       2.237922       0.080867       1.493025 0.11995570E+02  0.12928812E+03                                 2.118810                            1.990984      -1.122384       2.334475                    0.994495       3.792403      10.840703       0.458588       1.239213      -0.720326       0.007995       0.027406       0.044810       0.053132       0.002548       0.006181       0.005444       0.005183       0.019968      -0.007960      -0.004190       0.012150              2.184082       1.791763       0.138687      -0.071071       2.230469       0.603080       2.530014           0.000067
           18              H       7.056287       1.146678       2.762264       0.152470       1.036711 0.74811819E+01  0.71703272E+02                                 1.654670                            1.571070      -0.975502       2.442148                    0.998437       3.199276       8.643102       0.516518       1.237235      -0.720127       0.018852      -0.033010      -0.013043       0.040189      -0.009985      -0.005733       0.004419      -0.005681      -0.011037      -0.009548      -0.005323       0.014871              1.680941       1.550595      -0.248961      -0.172797       2.094074       0.107666       1.398155           0.000127
           19              H       4.115369       2.894875       4.926851       0.134688       1.102270 0.80844684E+01  0.79085488E+02                                 1.720559                            1.630428      -1.145544       2.346881                    0.996864       3.384543       9.269293       0.507782       1.233057      -0.719979      -0.032326      -0.004199       0.029048       0.043662       0.000932      -0.012612      -0.001376       0.013919      -0.003477      -0.010240      -0.006396       0.016637              1.747419       1.875968       0.044799      -0.461828       1.642560      -0.046498       1.723730           0.000060
           20              H       6.636478       5.171548       2.707263       0.134792       1.062254 0.77983916E+01  0.76665220E+02                                 1.759769                            1.660738      -1.335835       2.255734                    0.993369       3.678130      10.569178       0.469769       1.326260      -0.697187       0.004487       0.034403      -0.012111       0.036748       0.001466      -0.006402      -0.003487      -0.015473      -0.006058      -0.011227       0.000749       0.010478              1.808212       1.684257       0.216138      -0.296220       2.198727      -0.251606       1.541651          -0.000003
           21              C       1.417992       8.860490       3.150936       0.596876      24.533989 0.25599812E+03  0.53166572E+04                                 7.779944                            5.664961      -0.056479       2.040628                    0.999428      22.123102      61.441305       0.627359       0.470098      -1.023784       0.051664       0.025643       0.020983       0.061376       0.006461      -0.043559      -0.068171      -0.127034       0.003375      -0.091061      -0.020821       0.111882              9.429561      12.575894       0.760143       3.026478       5.854947       2.937050       9.857841          -0.004009
           22              C       0.216334       8.474488       2.339368       0.012247      38.281032 0.41775710E+03  0.96297377E+04                                 9.744115                            6.720788       0.052240       2.024060                    0.999222      26.596557      73.338912       0.655341       0.405460      -1.081812      -0.030430      -0.004400      -0.038830       0.049529      -0.008946      -0.013375       0.002903      -0.006571       0.002992      -0.016447      -0.000494       0.016941             12.286861      16.737841       1.836573       3.579770       6.555028       3.849489      13.567713           0.011434
           23              C      -1.061634       8.630643       2.869821      -0.139123      34.996358 0.44906154E+03  0.10658309E+05                                 9.338912                            7.125827      -0.076217       1.944238                    0.999448      29.815129      86.521089       0.608594       0.424029      -1.057897       0.001353       0.001680      -0.017723       0.017853      -0.007912      -0.007132      -0.008519      -0.069769       0.067572      -0.047960       0.016338       0.031622             10.786606      17.136498       0.916990       0.956001       5.814860       2.118918       9.408459           0.003117
           24              C       8.034570       8.273895       2.121810       0.010093      38.227326 0.42549611E+03  0.98672285E+04                                 9.784990                            6.823572       0.042040       2.020763                    0.999242      26.797196      74.458651       0.643646       0.410355      -1.077042       0.036925       0.007629      -0.026506       0.046089      -0.002876       0.008487      -0.003508      -0.002369       0.059679      -0.014062      -0.008542       0.022604             12.301917      19.164486      -0.557684      -2.940022       6.419105       2.770998      11.322159           0.003869
           25              C       6.654436       8.411772       2.701152       0.548396      25.407935 0.27724579E+03  0.58621180E+04                                 7.982989                            5.879779      -0.067004       2.028551                    0.999410      22.688177      63.163790       0.619481       0.467615      -1.027195      -0.039961       0.014937       0.018456       0.046483       0.020908       0.025860       0.002618      -0.183607      -0.090277      -0.089923      -0.019499       0.109422              9.762955      15.665109      -1.359557      -3.136751       4.927851       0.591026       8.695906          -0.002986
           26              C       8.189830       7.738296       0.839679      -0.223417      36.769103 0.47905245E+03  0.11558425E+05                                 9.636299                            7.343549      -0.049219       1.947060                    0.999120      30.839605      90.309326       0.601354       0.422144      -1.058799      -0.021757       0.032831       0.006167       0.039866       0.011908       0.036547      -0.020441      -0.045108       0.007093      -0.055595       0.018309       0.037286             11.234546      14.314194      -1.337183      -3.705099       6.787435       3.099144      12.602010           0.001503
           27              C      -0.736264       7.540113       0.349561       0.270023      32.180752 0.37009996E+03  0.83633673E+04                                 9.020264                            6.597067      -0.198996       1.956269                    0.999556      25.375983      71.678848       0.614653       0.440975      -1.048365       0.001640      -0.007980      -0.061412       0.061950      -0.009140      -0.007976       0.021731       0.009785       0.096910      -0.030745      -0.011405       0.042150             10.909044      12.535839      -0.439937      -2.733686       6.533332       3.756075      13.657962           0.001292
           28              C       0.391510       7.905405       1.076794      -0.228612      37.193760 0.50067520E+03  0.12223492E+05                                 9.732860                            7.537908      -0.128195       1.916819                    0.999040      31.354163      92.589118       0.589508       0.425576      -1.055854       0.017026       0.028443       0.028990       0.044038      -0.013489      -0.019699      -0.025142      -0.016845      -0.093588      -0.050372       0.015189       0.035183             11.129694      11.328465       1.120025       1.301060       6.869787       4.321372      15.190829           0.002173
           29              C      -2.927087       0.985902      10.761828       0.158273      23.062500 0.30592232E+03  0.66085679E+04                                 7.055527                            5.757528      -0.010617       2.021346                    0.999186      25.407253      70.757425       0.697779       0.406342      -1.067288      -0.049901       0.090492      -0.000456       0.103340       0.010253      -0.007325       0.000379       0.036908      -0.007520      -0.020152      -0.004052       0.024204              8.090111       8.000916       0.695207      -3.154246       7.067878       0.004851       9.201540          -0.000160
           30              C      -1.259437       2.240500       9.567699       0.278268      31.990770 0.34086971E+03  0.75026645E+04                                 8.804807                            6.218704       0.086026       2.051589                    0.999497      24.371259      66.673721       0.654088       0.425444      -1.063917      -0.046367       0.003562       0.035049       0.058232       0.007865      -0.029321      -0.006283       0.025725       0.003816      -0.023083      -0.015441       0.038525             10.842985      11.539363       1.631746      -5.629721      12.111673      -1.871156       8.877919           0.000591
           31              C      -0.823693       3.488673       9.168026      -0.189595      36.351907 0.44417660E+03  0.10482089E+05                                 9.492717                            7.017207      -0.027181       1.962202                    0.999364      29.666874      85.007381       0.624324       0.415723      -1.066336       0.017178       0.016283      -0.007186       0.024736      -0.028233       0.029416       0.028235       0.030430       0.060738      -0.061450       0.017824       0.043627             11.265925      10.510018       3.033956      -4.488430      14.848466      -3.108150       8.439293           0.001518
           32              C       0.285355       3.610787       8.341791       0.004786      39.001423 0.41361645E+03  0.94962273E+04                                 9.853230                            6.668636       0.055485       2.026324                    0.999232      26.455014      72.444631       0.661676       0.403188      -1.084970      -0.016665      -0.037107       0.016079       0.043740      -0.006264      -0.008074       0.009243       0.006703       0.036245      -0.013985      -0.005809       0.019794             12.816329       9.755834       2.619897      -3.730089      20.831865      -2.441923       7.861287           0.003741
           33              C       0.780158       4.968652       7.951897       0.625778      24.632199 0.24266793E+03  0.49720217E+04                                 7.818877                            5.529127      -0.044972       2.055058                    0.999399      21.535307      59.371687       0.632781       0.472424      -1.022699       0.024325       0.053749      -0.013299       0.060477      -0.033418       0.075365       0.002035       0.134413       0.056121      -0.089410      -0.030024       0.119434              9.702094       7.086376       2.101078      -2.908674      14.777388      -1.142935       7.242519          -0.004272
           34              C       0.924489       2.452209       7.896896      -0.139864      36.478293 0.44670735E+03  0.10579784E+05                                 9.583587                            7.089606      -0.039672       1.955353                    0.999544      29.758668      86.032982       0.612915       0.421942      -1.060077      -0.021514       0.004656       0.009937       0.024151       0.012340       0.003829      -0.001865       0.065771       0.085183      -0.049404       0.019600       0.029804             11.391769       8.122656      -0.459404      -2.660491      18.918413      -0.417613       7.134237           0.002724
           35              C       0.495940       1.206475       8.327125       0.020957      38.725634 0.41400795E+03  0.95248377E+04                                 9.831146                            6.707259      -0.024016       2.002717                    0.999093      26.481587      73.026415       0.653348       0.407486      -1.080123      -0.034645       0.031278       0.020906       0.051143       0.003119       0.003940      -0.006736      -0.005125       0.070196      -0.016824      -0.008187       0.025011             12.454180      10.769312      -2.848673      -4.477322      18.185758       1.148199       8.407471           0.004671
           36              C       1.228181      -0.032763       7.905452       0.611688      24.879892 0.24927774E+03  0.51404054E+04                                 7.838151                            5.594430      -0.014268       2.060706                    0.999398      21.753294      60.109502       0.630860       0.470825      -1.023860       0.021618      -0.052622      -0.023161       0.061423       0.073395       0.057691       0.015239       0.107002      -0.020930      -0.089792      -0.031257       0.121049              9.517683       6.889322      -3.398046      -2.734219      12.698352       0.560283       8.965376          -0.000057
           37              C      -0.589179       1.090050       9.191249      -0.242217      37.265610 0.48968555E+03  0.11869702E+05                                 9.670254                            7.396835       0.000035       1.960611                    0.999658      31.108395      91.048880       0.603084       0.418992      -1.061704       0.037829      -0.014683      -0.016101       0.043656       0.019671       0.021639      -0.016694      -0.009632       0.035955      -0.040480       0.014256       0.026224             11.094815      12.010104      -1.467192      -5.515952      12.229789       0.515347       9.044552           0.000665
           38              C       4.354197      -3.448084       9.071469       0.596912      24.532489 0.25598104E+03  0.53162064E+04                                 7.779602                            5.664750      -0.056282       2.040703                    0.999428      22.122316      61.438290       0.627375       0.470094      -1.023788      -0.051648      -0.025647      -0.021011       0.061374       0.006444      -0.043574      -0.068187      -0.127079       0.003381      -0.091098      -0.020811       0.111910              9.429113      12.575325       0.760065       3.026243       5.854705       2.936864       9.857309          -0.004015
           39              C       5.555855      -3.062082       9.883037       0.012205      38.281168 0.41775984E+03  0.96298028E+04                                 9.744089                            6.720775       0.052311       2.024081                    0.999222      26.596658      73.338860       0.655348       0.405456      -1.081816       0.030435       0.004406       0.038844       0.049544      -0.008944      -0.013378       0.002901      -0.006580       0.002987      -0.016452      -0.000488       0.016940             12.286835      16.737930       1.836527       3.579674       6.554986       3.849430      13.567587           0.011465
           40              C       6.833823      -3.218237       9.352584      -0.139087      34.995978 0.44905255E+03  0.10658059E+05                                 9.338889                            7.125775      -0.076223       1.944240                    0.999448      29.814900      86.520747       0.608593       0.424032      -1.057894      -0.001350      -0.001689       0.017724       0.017855      -0.007922      -0.007136      -0.008531      -0.069795       0.067520      -0.047967       0.016330       0.031637             10.786613      17.136521       0.916987       0.955995       5.814841       2.118932       9.408477           0.003191
           41              C      -2.262381      -2.861489      10.100595       0.010169      38.228035 0.42549848E+03  0.98673526E+04                                 9.785328                            6.823733       0.041779       2.020686                    0.999242      26.797171      74.460210       0.643615       0.410372      -1.077025      -0.036906      -0.007636       0.026501       0.046072      -0.002868       0.008487      -0.003513      -0.002404       0.059651      -0.014064      -0.008532       0.022595             12.302428      19.165433      -0.557724      -2.940197       6.419288       2.771103      11.322564           0.003911
           42              C      -0.882247      -2.999366       9.521253       0.548373      25.409752 0.27726771E+03  0.58627367E+04                                 7.983478                            5.880084      -0.067085       2.028514                    0.999408      22.689674      63.170180       0.619450       0.467626      -1.027182       0.039946      -0.014937      -0.018458       0.046471       0.020906       0.025828       0.002622      -0.183572      -0.090360      -0.089878      -0.019540       0.109418              9.763612      15.666268      -1.359660      -3.137041       4.928142       0.591068       8.696427          -0.002993
           43              C      -2.417641      -2.325890      11.382726      -0.223391      36.769168 0.47904979E+03  0.11558379E+05                                 9.636395                            7.343575      -0.049323       1.947031                    0.999119      30.839641      90.310395       0.601345       0.422149      -1.058792       0.021761      -0.032833      -0.006159       0.039868       0.011912       0.036536      -0.020459      -0.045149       0.007083      -0.055604       0.018300       0.037304             11.234701      14.314482      -1.337197      -3.705150       6.787472       3.099183      12.602148           0.001526
           44              C      -3.698247      -2.127707      11.872844       0.270013      32.180736 0.37009907E+03  0.83633380E+04                                 9.020250                            6.597047      -0.198938       1.956288                    0.999556      25.375929      71.678541       0.614656       0.440973      -1.048366      -0.001640       0.007976       0.061414       0.061952      -0.009140      -0.007974       0.021728       0.009774       0.096904      -0.030739      -0.011407       0.042146             10.909047      12.535982      -0.439956      -2.733751       6.533294       3.756025      13.657863           0.001299
           45              C       5.380679      -2.492999      11.145611      -0.228613      37.194065 0.50067993E+03  0.12223646E+05                                 9.732948                            7.537971      -0.128278       1.916791                    0.999040      31.354302      92.589916       0.589502       0.425579      -1.055851      -0.017024      -0.028452      -0.028994       0.044045      -0.013485      -0.019701      -0.025145      -0.016854      -0.093584      -0.050374       0.015188       0.035185             11.129793      11.328688       1.120015       1.301016       6.869814       4.321355      15.190877           0.002224
           46              C       8.699276       4.426504       1.460577       0.158275      23.062376 0.30592010E+03  0.66085052E+04                                 7.055494                            5.757501      -0.010587       2.021357                    0.999186      25.407154      70.756971       0.697782       0.406342      -1.067290       0.049902      -0.090493       0.000457       0.103342       0.010256      -0.007324       0.000379       0.036910      -0.007518      -0.020155      -0.004051       0.024205              8.090080       8.000894       0.695211      -3.154226       7.067844       0.004835       9.201502          -0.000156
           47              C       7.031626       3.171906       2.654706       0.278260      31.990352 0.34086414E+03  0.75025065E+04                                 8.804722                            6.218644       0.086102       2.051618                    0.999497      24.371047      66.672854       0.654093       0.425443      -1.063918       0.046369      -0.003564      -0.035052       0.058236       0.007863      -0.029320      -0.006281       0.025729       0.003814      -0.023082      -0.015442       0.038524             10.842896      11.539269       1.631781      -5.629674      12.111565      -1.871179       8.877855           0.000565
           48              C       6.595882       1.923733       3.054379      -0.189626      36.353042 0.44419113E+03  0.10482519E+05                                 9.492907                            7.017321      -0.027215       1.962182                    0.999364      29.667476      85.009507       0.624318       0.415723      -1.066336      -0.017179      -0.016275       0.007181       0.024730      -0.028237       0.029414       0.028240       0.030466       0.060757      -0.061462       0.017828       0.043634             11.266190      10.510310       3.034124      -4.488596      14.848730      -3.108300       8.439529           0.001473
           49              C       5.486834       1.801619       3.880614       0.004803      39.001606 0.41361611E+03  0.94962260E+04                                 9.853288                            6.668650       0.055418       2.026304                    0.999232      26.455014      72.444869       0.661672       0.403190      -1.084967       0.016656       0.037105      -0.016078       0.043735      -0.006255      -0.008079       0.009239       0.006713       0.036240      -0.013979      -0.005812       0.019791             12.816440       9.755970       2.620104      -3.730185      20.831944      -2.442105       7.861404           0.003722
           50              C       4.992031       0.443754       4.270508       0.625755      24.633097 0.24267672E+03  0.49722540E+04                                 7.819086                            5.529240      -0.044932       2.055061                    0.999399      21.535806      59.373654       0.632771       0.472426      -1.022696      -0.024305      -0.053746       0.013286       0.060464      -0.033423       0.075365       0.002027       0.134395       0.056116      -0.089402      -0.030028       0.119430              9.702395       7.086599       2.101243      -2.908799      14.777841      -1.143066       7.242744          -0.004197
           51              C       4.847700       2.960197       4.325509      -0.139881      36.478021 0.44670410E+03  0.10579681E+05                                 9.583534                            7.089578      -0.039639       1.955370                    0.999544      29.758427      86.031975       0.612917       0.421941      -1.060077       0.021509      -0.004656      -0.009930       0.024144       0.012348       0.003817      -0.001859       0.065745       0.085149      -0.049388       0.019603       0.029785             11.391704       8.122576      -0.459336      -2.660444      18.918349      -0.417671       7.134186           0.002661
           52              C       5.276249       4.205931       3.895280       0.020973      38.724770 0.41399816E+03  0.95245551E+04                                 9.831017                            6.707197      -0.024052       2.002712                    0.999092      26.481220      73.025153       0.653348       0.407488      -1.080122       0.034639      -0.031281      -0.020899       0.051138       0.003117       0.003944      -0.006733      -0.005088       0.070248      -0.016823      -0.008204       0.025026             12.453987      10.769134      -2.848566      -4.477230      18.185475       1.148139       8.407353           0.004646
           53              C       4.544008       5.445169       4.316953       0.611662      24.880389 0.24928517E+03  0.51405718E+04                                 7.838087                            5.594403      -0.014101       2.060747                    0.999398      21.753581      60.109412       0.630883       0.470806      -1.023875      -0.021608       0.052618       0.023168       0.061419       0.073399       0.057692       0.015231       0.106942      -0.020910      -0.089787      -0.031246       0.121033              9.517580       6.889203      -3.398000      -2.734120      12.698281       0.560228       8.965255          -0.000050
           54              C       6.361368       4.322356       3.031156      -0.242219      37.265311 0.48968066E+03  0.11869545E+05                                 9.670176                            7.396786       0.000060       1.960616                    0.999659      31.108320      91.048298       0.603088       0.418991      -1.061706      -0.037827       0.014679       0.016100       0.043653       0.019680       0.021648      -0.016689      -0.009607       0.035989      -0.040489       0.014255       0.026234             11.094714      12.009967      -1.467120      -5.515875      12.229706       0.515296       9.044470           0.000684
           55              O       2.135374      -1.539978       4.198029      -0.494372      33.050989 0.48897548E+03  0.11479307E+05                                 8.203076                            6.852154       0.335766       2.168104                    0.997660      26.829837      69.694530       0.724568       0.360080      -1.138130      -0.016087      -0.003608      -0.022951       0.028259       0.007804      -0.028477      -0.011838      -0.101657       0.104920      -0.075843       0.023824       0.052019              9.267592       6.857682       0.703392       1.851013       7.434525       4.038989      13.510568           0.083592
           56              O       2.541205       8.474477       2.738063      -0.516954      33.743400 0.49055631E+03  0.11514006E+05                                 8.261070                            6.815804       0.353728       2.166686                    0.998512      26.943165      69.749590       0.734839       0.355121      -1.143244      -0.034305       0.017145      -0.028136       0.047564      -0.019823      -0.032341      -0.031625      -0.010313      -0.082883      -0.063457       0.027475       0.035982              9.410542      15.969954      -1.339784       1.213797       5.718955       0.493512       6.542717           0.064764
           57              O       5.653958       8.466169       1.941896      -0.476657      26.796655 0.39960488E+03  0.89064359E+04                                 7.003339                            6.087484       0.641432       2.273176                    0.998684      25.988143      65.461080       0.790236       0.347757      -1.149777       0.024841       0.005143      -0.014654       0.029296       0.002513       0.038411      -0.006044       0.008527      -0.121543      -0.058895       0.016562       0.042333              7.674685      11.208186      -0.808648       0.630594       5.170822      -0.113251       6.645048           0.040628
           58              O       6.536822       8.479471       3.966293      -0.485590      26.262394 0.41133006E+03  0.92175623E+04                                 6.857969                            6.151258       0.792025       2.315606                    0.999489      26.089423      65.505301       0.792340       0.344960      -1.154192       0.041168       0.009581      -0.002754       0.042358       0.013288      -0.020674      -0.002437      -0.054734       0.138195      -0.057204       0.006326       0.050877              7.332748       8.000538      -0.338673      -1.885172       5.029707       0.487435       8.967999           0.052795
           59              O       6.007733       1.257899      11.312691      -0.226148      26.201320 0.32689256E+03  0.69404819E+04                                 7.119607                            5.562639       0.198656       2.175722                    0.998727      22.993698      56.835192       0.812706       0.354967      -1.142005       0.147121       0.046864       0.060358       0.165783      -0.049097      -0.106921       0.090854       0.111846       0.164562      -0.128522      -0.058591       0.187113              8.463522       8.445096      -0.986072      -4.168929       5.551742       2.524545      11.393729           0.000978
           60              O      -2.403441       2.258214      10.355555      -0.229420      26.443066 0.31334742E+03  0.65568804E+04                                 7.075540                            5.385280       0.431645       2.257136                    0.999363      22.561505      54.651953       0.843361       0.347074      -1.152997       0.053662      -0.132327      -0.031125       0.146147       0.087705      -0.102660      -0.059067      -0.009794      -0.139276      -0.121880      -0.049603       0.171482              8.603364      10.127282       2.815354      -5.352428       6.927634      -2.524402       8.755177           0.001086
           61              O       1.599706       5.033905       6.995005      -0.512334      33.399437 0.46442136E+03  0.10738772E+05                                 8.149373                            6.575790       0.477531       2.202657                    0.999071      26.817843      68.622977       0.758663       0.349152      -1.149556      -0.008257      -0.023434       0.040300       0.047343      -0.007798       0.002108      -0.011713       0.086780       0.019787      -0.049727       0.008641       0.041086              9.315811       9.354569       2.986702      -4.471830       9.025055      -2.494742       9.567810           0.020258
           62              O       0.334354       5.940329       8.612884      -0.529285      36.861343 0.50832541E+03  0.12033782E+05                                 8.789655                            6.939199       0.361687       2.164617                    0.998549      27.227139      70.712710       0.728346       0.355229      -1.143527       0.001091      -0.039324      -0.002898       0.039445      -0.031684       0.045074       0.026367       0.036929       0.041118      -0.070153       0.012241       0.057912             10.372281       6.692172      -1.364910      -1.257401      18.019680       2.375766       6.404993           0.053908
           63              O       1.750303      -0.015389       6.736501      -0.484771      33.389964 0.45150429E+03  0.10363537E+05                                 8.189583                            6.506234       0.496204       2.228517                    0.997987      26.193198      66.711289       0.758982       0.351584      -1.147917      -0.046291      -0.003079       0.004961       0.046657       0.030183      -0.015828       0.024659       0.032123       0.094400      -0.059369       0.018428       0.040941              9.480044       8.302505      -2.156138      -4.840911       7.607220       2.456812      12.530408           0.037278
           64              O       1.280867      -1.002468       8.689274      -0.538400      36.196191 0.51812388E+03  0.12351570E+05                                 8.702649                            7.054420       0.225752       2.115189                    0.998178      27.623306      72.511310       0.713341       0.360181      -1.137072       0.000708       0.031569      -0.004328       0.031872       0.029483       0.060869      -0.025975       0.016861      -0.001941      -0.078681       0.013317       0.065365              9.933404       6.380849      -1.636931      -0.225185      15.931786      -3.282319       7.487577           0.048330
           65              O       3.673236       8.382351       5.579039      -0.751876      49.367571 0.10105472E+04  0.28286938E+05                                10.600718                            9.751575       0.344150       2.051932                    0.999586      34.197958      95.254906       0.620087       0.352878      -1.150276       0.125373      -0.014477       0.089654       0.154809      -0.002179       0.036063      -0.013073       0.078774      -0.131365      -0.058423      -0.014442       0.072865             11.501522      10.469226      -0.461114      -2.917333      11.466408      -1.509917      12.568932           0.144299
           66              O       3.636815       6.952384       8.024376      -0.494458      33.051634 0.48898850E+03  0.11479717E+05                                 8.203336                            6.852379       0.335129       2.167928                    0.997653      26.829635      69.694855       0.724533       0.360094      -1.138116       0.016107       0.003608       0.023035       0.028339       0.007717      -0.028399      -0.011879      -0.101792       0.104913      -0.075860       0.023835       0.052026              9.267879       6.857938       0.703419       1.851116       7.434740       4.039085      13.510958           0.083646
           67              O       3.230984      -3.062071       9.484342      -0.517037      33.745099 0.49058588E+03  0.11514854E+05                                 8.261294                            6.815963       0.353926       2.166737                    0.998513      26.944090      69.752075       0.734839       0.355116      -1.143249       0.034242      -0.017175       0.028239       0.047591      -0.019818      -0.032448      -0.031719      -0.010291      -0.082858      -0.063589       0.027591       0.035998              9.410847      15.970552      -1.339830       1.213861       5.719103       0.493511       6.542887           0.064982
           68              O       0.118231      -3.053763      10.280509      -0.476733      26.802476 0.39971198E+03  0.89094312E+04                                 7.004309                            6.088262       0.640745       2.272904                    0.998677      25.991356      65.471684       0.790192       0.347753      -1.149780      -0.024814      -0.005130       0.014617       0.029252       0.002502       0.038406      -0.006019       0.008646      -0.121825      -0.058944       0.016545       0.042400              7.675812      11.209996      -0.808806       0.630600       5.171484      -0.113276       6.645956           0.041234
           69              O      -0.764633      -3.067065       8.256112      -0.485592      26.265649 0.41139411E+03  0.92193611E+04                                 6.858481                            6.151687       0.791415       2.315369                    0.999487      26.091483      65.511874       0.792322       0.344954      -1.154196      -0.041169      -0.009567       0.002771       0.042357       0.013284      -0.020731      -0.002431      -0.054584       0.138176      -0.057154       0.006258       0.050896              7.333318       8.001195      -0.338698      -1.885375       5.030046       0.487476       8.968715           0.053458
           70              O      -0.235544       4.154507       0.909714      -0.226135      26.200664 0.32688303E+03  0.69402253E+04                                 7.119487                            5.562554       0.198678       2.175735                    0.998727      22.993402      56.834140       0.812714       0.354966      -1.142006      -0.147116      -0.046864      -0.060355       0.165777      -0.049095      -0.106918       0.090851       0.111840       0.164554      -0.128517      -0.058590       0.187107              8.463379       8.444985      -0.986061      -4.168877       5.551644       2.524483      11.393507           0.000986
           71              O       8.175630       3.154192       1.866850      -0.229442      26.443118 0.31334766E+03  0.65568877E+04                                 7.075569                            5.385293       0.431631       2.257135                    0.999362      22.561470      54.651912       0.843357       0.347075      -1.152996      -0.053662       0.132322       0.031127       0.146143       0.087703      -0.102662      -0.059066      -0.009800      -0.139289      -0.121884      -0.049597       0.171482              8.603426      10.127361       2.815394      -5.352482       6.927672      -2.524438       8.755244           0.001051
           72              O       4.172483       0.378501       5.227400      -0.512348      33.403721 0.46448781E+03  0.10740720E+05                                 8.150099                            6.576284       0.477586       2.202620                    0.999074      26.819421      68.628897       0.758628       0.349155      -1.149551       0.008173       0.023420      -0.040307       0.047328      -0.007834       0.002098      -0.011664       0.086681       0.019479      -0.049622       0.008530       0.041092              9.316736       9.355465       2.987158      -4.472344       9.026041      -2.495138       9.568704           0.019951
           73              O       5.437835      -0.527923       3.609521      -0.529155      36.857859 0.50826912E+03  0.12032117E+05                                 8.789103                            6.938815       0.360943       2.164411                    0.998545      27.225730      70.708090       0.728366       0.355229      -1.143527      -0.001209       0.039311       0.002939       0.039440      -0.031698       0.045095       0.026307       0.036571       0.041327      -0.070113       0.012250       0.057863             10.371543       6.691770      -1.364807      -1.257323      18.018191       2.375640       6.404667           0.053803
           74              O       4.021886       5.427795       5.485904      -0.484868      33.390551 0.45151857E+03  0.10363913E+05                                 8.189530                            6.506228       0.496907       2.228725                    0.997988      26.194119      66.713075       0.759003       0.351572      -1.147930       0.046318       0.003009      -0.004927       0.046677       0.030191      -0.015846       0.024613       0.032114       0.094449      -0.059362       0.018422       0.040940              9.479938       8.302366      -2.156105      -4.840774       7.607207       2.456784      12.530241           0.037150
           75              O       4.491322       6.414874       3.533131      -0.538323      36.192602 0.51805974E+03  0.12349657E+05                                 8.702086                            7.053990       0.224833       2.114926                    0.998175      27.621871      72.506388       0.713362       0.360181      -1.137072      -0.000785      -0.031551       0.004348       0.031859       0.029448       0.060930      -0.025911       0.016533      -0.001704      -0.078682       0.013333       0.065349              9.932723       6.380427      -1.636863      -0.225094      15.930656      -3.282072       7.487088           0.048184
           76              O       2.098953      -2.969945       6.643366      -0.752024      49.373271 0.10106906E+04  0.28291933E+05                                10.601461                            9.752204       0.344148       2.051904                    0.999587      34.200356      95.262979       0.620073       0.352873      -1.150281      -0.125459       0.014469      -0.089799       0.154962      -0.002108       0.036316      -0.013095       0.078696      -0.131560      -0.058623      -0.014368       0.072991             11.502385      10.469983      -0.460989      -2.917656      11.467292      -1.510211      12.569880           0.145207

******************************************************
Auxiliary information for the entire system
The total spin magnetic moment of the unit cell is   12.229121
The total net atomic charge of the unit cell is   0.000004
Accuracy of reproducing the electrostatic potential in the unit cell:
  The inner radius (bohr) =    5.0000
  The outer radius (bohr) =   12.0000
  Valid grid points have density less than (e/(bohr^3)) =    0.0001
  The number of valid grid points were=        69754
  The rms potential error without charges in kcal/mol is=      4.02636
  The rms potential error with partial charges in kcal/mol is=      1.40910
  The RRMSE value at monopole order=      0.34997
  The rms potential error with partial charges and cloud penetration in kcal/mol is=      1.40727
  The RRMSE value at monopole order with cloud penetration is=      0.34951
  The rms potential error with partial charges and atomic dipoles in kcal/mol is=      0.56508
  The RRMSE value at dipole order=      0.14035
  The rms potential error with partial charges, atomic dipoles and cloud penetration in kcal/mol is=      0.56014
  The RRMSE value at dipole order with cloud penetration=      0.13912

******************************************************
The electron densities and ab initio electrostatic potential were computed in VASP using the PBE functional and
projector augmented wave method. See the main text of the journal article for a description of computational details.
The atomic charges, dipoles, and quadrupoles were computed with the DDEC6 method as described in
(a) T. A. Manz and N. Gabaldon Limas, RSC Adv. 6 (2016) 47771-47801 DOI: 10.1039/c6ra04656h
(b) N. Gabaldon Limas and T. A. Manz, RSC Adv. 8 (2018) 2678-2707 DOI: 10.1039/c7ra11829e.
For each atom in the material, the electron cloud parameters were fit to the spherically averaged atom-in-material
electron density using radial positions for which this density was between 10^-4 and 10^-2 electrons per cubic bohr.
The polarizabilities, dispersion coefficients, and quantum Drude oscillator (QDO) parameters were fit using the MCLF method.
The magnetic structure of the system was optimized in VASP from the default ferromagnetic initial guess using spin polarization.
The atomic spin moments (ASMs) were computed on this optimized magnetic structure using the DDEC6 partition as inputs
to the method of T. A. Manz and D. S. Sholl, J. Chem. Theory Comput. 7 (2011) 4146-4164 DOI: 10.1021/ct200539n.
The RMSE and RRMSE were computed using a uniform grid with Ewald summation.
