# Supplementary material for: A collection of forcefield precursors for metal–organic frameworks
Source: RSC Adv. 2019 Nov 13;9(63):36492–507. doi: 10.1039/c9ra07327b (PMC9075174; doi:10.1039/c9ra07327b)
Supplement: RA-009-C9RA07327B-s5778 [file RA-009-C9RA07327B-s5778.xyz]

  160
jmolscript: load "" {1 1 1} spacegroup "x,y,z" unitcell [{     11.109900     0.000000     0.000000 }, {      0.000000    13.890900     0.000000 }, {      0.000000     0.000000    22.485000 }]
Zn     7.022679     1.956255    14.682480     0.934414
Zn     9.619618     0.260315    12.622854     0.959380
Zn     9.642171    11.934645     3.439980     0.934414
Zn     7.045232    13.630585     1.380354     0.959373
Zn     4.087221     8.901705    19.045020     0.934415
Zn     1.490282     7.205765    21.104646     0.959362
Zn     1.467729     4.989195     7.802520     0.934414
Zn     4.064668     6.685135     9.862146     0.959386
H      1.532055     7.212155    12.809705     0.138451
H     10.115564     5.222978    15.298794     0.140113
H     10.774381     3.860281    11.528059     0.126041
H     10.081123     7.403850    16.137484     0.094182
H      0.113321     6.552338    16.883986     0.094430
H      1.373184     8.563740    17.169546     0.109463
H     -0.017776     8.606802    17.958770     0.087430
H     10.309987    11.862829    15.319030     0.124621
H      6.480405    11.839214    16.647894     0.137711
H      8.974577     8.765158    17.569779     0.129648
H      4.022895     6.678745     1.567204     0.138450
H      6.549286     8.667922     4.056294     0.140113
H      5.890469    10.030619     0.285559     0.126041
H      6.583727     6.487050     4.894984     0.094182
H      5.441629     7.338562     5.641487     0.094430
H      4.181766     5.327160     5.927046     0.109463
H      5.572726     5.284098     6.716269     0.087429
H      6.354863     2.028071     4.076530     0.124621
H     10.184445     2.051686     5.405394     0.137711
H      7.690273     5.125742     6.327279     0.129648
H      9.577845     0.266705    20.917796     0.138451
H      0.994336    12.168428    18.428706     0.140113
H      0.335519    10.805731    22.199440     0.126041
H      1.028777     0.458400    17.590015     0.094182
H     10.996579    13.497788    16.843514     0.094430
H      9.736716     1.618290    16.557954     0.109463
H      0.017776     1.661352    15.768731     0.087429
H      0.799913     4.917379    18.408469     0.124621
H      4.629495     4.893764    17.079606     0.137711
H      2.135323     1.819708    16.157721     0.129648
H      7.087005    13.624195     9.675296     0.138451
H      4.560614     1.722472     7.186206     0.140114
H      5.219431     3.085169    10.956940     0.126041
H      4.526173    13.432500     6.347516     0.094182
H      5.668271     0.393112     5.601013     0.094430
H      6.928134    12.272610     5.315454     0.109463
H      5.537174    12.229548     4.526231     0.087429
H      4.755037     8.973521     7.165969     0.124621
H      0.925455     8.997136     5.837106     0.137710
H      3.419627    12.071192     4.915221     0.129648
C      1.260974     5.795700    10.588411     0.632974
C      0.655484     5.591087    11.944707    -0.009327
C      0.931010     6.492746    12.963502    -0.211611
C      0.332186     6.346752    14.207147     0.271945
C     10.544406     5.307018    14.454482    -0.243576
C     10.293322     4.389385    13.424220    -0.005113
C     10.921032     4.514543    12.200586    -0.144120
C      9.358980     3.225745    13.647720     0.616193
C     11.051018     7.356621    16.332654    -0.043402
C      0.389957     8.594578    17.056896    -0.029013
C      9.851148    10.233148    16.466665     0.270284
C      9.615618    11.451519    15.821121    -0.240375
C      8.379087    12.060079    15.908587    -0.016026
C      7.333645    11.426654    16.588534    -0.134214
C      7.556954    10.177168    17.178540     0.021618
C      8.819039     9.597223    17.137617    -0.248300
C      6.461518     9.429143    17.890865     0.558353
C      8.235769    13.419998    15.290025     0.612880
C      4.293976     8.095200    21.830911     0.632975
C      4.899466     8.299813     0.702207    -0.009328
C      4.623940     7.398154     1.721002    -0.211611
C      5.222764     7.544148     2.964647     0.271945
C      6.120444     8.583882     3.211982    -0.243576
C      6.371528     9.501515     2.181720    -0.005113
C      5.743818     9.376357     0.958086    -0.144120
C      7.305870    10.665155     2.405220     0.616193
C      5.613832     6.534279     5.090154    -0.043403
C      5.164993     5.296322     5.814396    -0.029014
C      6.813702     3.657752     5.224165     0.270285
C      7.049232     2.439381     4.578621    -0.240376
C      8.285763     1.830821     4.666087    -0.016026
C      9.331205     2.464246     5.346034    -0.134214
C      9.107896     3.713732     5.936040     0.021618
C      7.845811     4.293677     5.895117    -0.248300
C     10.203332     4.461757     6.648365     0.558351
C      8.429081     0.470902     4.047525     0.612880
C      9.848926    12.741150     0.654089     0.632974
C     10.454416    12.536537    21.782793    -0.009327
C     10.178890    13.438196    20.763998    -0.211611
C     10.777714    13.292202    19.520353     0.271945
C      0.565494    12.252468    19.273018    -0.243576
C      0.816578    11.334835    20.303280    -0.005113
C      0.188868    11.459992    21.526914    -0.144120
C      1.750920    10.171195    20.079780     0.616193
C      0.058882     0.411171    17.394846    -0.043403
C     10.719943     1.649128    16.670604    -0.029013
C      1.258752     3.287698    17.260835     0.270284
C      1.494282     4.506069    17.906379    -0.240376
C      2.730813     5.114629    17.818913    -0.016026
C      3.776255     4.481204    17.138966    -0.134215
C      3.552946     3.231718    16.548960     0.021618
C      2.290861     2.651773    16.589883    -0.248301
C      4.648382     2.483693    15.836635     0.558351
C      2.874131     6.474548    18.437475     0.612880
C      6.815924     1.149750    11.896589     0.632974
C      6.210434     1.354363    10.540293    -0.009328
C      6.485960     0.452704     9.521498    -0.211611
C      5.887136     0.598698     8.277853     0.271945
C      4.989456     1.638432     8.030518    -0.243575
C      4.738372     2.556065     9.060780    -0.005113
C      5.366082     2.430907    10.284414    -0.144120
C      3.804030     3.719705     8.837280     0.616193
C      5.496068    13.479729     6.152346    -0.043403
C      5.944907    12.241772     5.428104    -0.029014
C      4.296198    10.603202     6.018335     0.270284
C      4.060668     9.384831     6.663879    -0.240375
C      2.824137     8.776271     6.576413    -0.016026
C      1.778695     9.409696     5.896466    -0.134214
C      2.002004    10.659182     5.306460     0.021618
C      3.264089    11.239127     5.347383    -0.248300
C      0.906568    11.407207     4.594135     0.558349
C      2.680819     7.416352     7.194975     0.612880
O      2.051999     6.752366    10.432141    -0.589016
O      0.877682     4.993223     9.674621    -0.518358
O      8.565733     3.247276    14.635037    -0.507127
O      9.436194     2.307140    12.788119    -0.599123
O      0.689925     7.302446    15.124086    -0.195508
O      0.036218     9.793779    16.368181    -0.191674
O      5.303089     9.983668    17.937634    -0.540310
O      6.723711     8.331206    18.412067    -0.493717
O      7.165886     0.179609    15.528141    -0.493779
O      9.191220    -0.021948    14.627617    -0.606447
O      3.502951     7.138534    21.674641    -0.589008
O      4.677268     8.897677    20.917121    -0.518358
O      8.099117    10.643624     3.392537    -0.507127
O      7.228656    11.583760     1.545619    -0.599121
O      4.865025     6.588454     3.881586    -0.195508
O      5.518732     4.097121     5.125681    -0.191674
O      0.251861     3.907232     6.695134    -0.540308
O      9.941139     5.559694     7.169567    -0.493714
O      9.498964    13.711291     4.285641    -0.493779
O      7.473630     0.021948     3.385117    -0.606445
O      9.057901    13.697816     0.810359    -0.589012
O     10.232218    11.938673     1.567879    -0.518358
O      2.544167    10.192726    19.092463    -0.507126
O      1.673706     9.252590    20.939381    -0.599117
O     10.419975     0.356996    18.603414    -0.195508
O     -0.036218     2.848329    17.359319    -0.191674
O      5.806811     3.038218    15.789866    -0.540308
O      4.386189     1.385756    15.315433    -0.493710
O      3.944014     7.125059    18.199359    -0.493778
O      1.918680     6.923502    19.099883    -0.606442
O      7.606949     0.193084    12.052859    -0.589013
O      6.432632     1.952227    12.810379    -0.518358
O      3.010783     3.698174     7.849963    -0.507127
O      3.881244     4.638310     9.696881    -0.599125
O      6.244875    13.533904     7.360914    -0.195508
O      5.591168    11.042571     6.116819    -0.191674
O     10.858039    10.852682     4.547366    -0.540308
O      1.168761    12.505144     4.072933    -0.493709
O      1.610936     6.765841     6.956859    -0.493779
O      3.636270     6.967398     7.857383    -0.606450

The following XYZ coordinates are in angstroms. Other properties are in atomic units.
The sperically averaged electron density of each atom fit to a function of the form exp(a - br)
eigen_1, eigen_2 and eigen_3 are the three eigenvalues of traceless quadrupole moment tensor
  atom number  atomic symbol              X              Y              Z     net charge C6 coefficient C8 coefficient C10 coefficient fluctuating dipole atomic polarizability isotropic forcefield polarizability              a              b squared Pearson coefficient          <r^3>          <r^4>         wp_QDO          m_QDO          q_QDO       dipole_x       dipole_y       dipole_z         dipole            Qxy            Qxz            Qyz     Q(x^2-y^2)  Q(3z^2 - R^2)        eigen_1        eigen_2        eigen_3 static polarizability      alpha(xx)      alpha(xy)      alpha(xz)      alpha(yy)      alpha(yz)      alpha(zz) atomic spin moment
            1             Zn       7.022679       1.956255      14.682480       0.934414      90.190976 0.18067270E+04  0.57055160E+05                                16.813525                           14.166489       0.057551       1.896857                    0.997924      45.205353     123.389045       0.465630       0.416546      -1.131106      -0.023697       0.027932       0.011136       0.038286       0.015525       0.035349      -0.009270      -0.036699       0.008755      -0.050397       0.021361       0.029036             20.192588      23.827122      -2.146732      -2.764897      16.814491      -1.845334      19.936150           0.001552
            2             Zn       9.619618       0.260315      12.622854       0.959380      83.942219 0.19449960E+04  0.62995054E+05                                16.500951                           15.160152       0.051768       1.866123                    0.999963      47.079650     133.089201       0.426775       0.443118      -1.106140      -0.001415       0.012884      -0.007622       0.015036       0.074343       0.055055      -0.034070      -0.045694       0.062119      -0.118147       0.049411       0.068736             17.580569      15.945141      -0.586832       1.110908      17.544041      -2.126015      19.252526           0.185239
            3             Zn       9.642171      11.934645       3.439980       0.934414      90.190770 0.18067224E+04  0.57054978E+05                                16.813498                           14.166469       0.057552       1.896858                    0.997924      45.205302     123.388844       0.465630       0.416546      -1.131106       0.023697      -0.027932       0.011136       0.038285       0.015526      -0.035349       0.009270      -0.036698       0.008753      -0.050397       0.021361       0.029036             20.192549      23.827088      -2.146732       2.764896      16.814459       1.845330      19.936100           0.001553
            4             Zn       7.045232      13.630585       1.380354       0.959373      83.945848 0.19451042E+04  0.62999471E+05                                16.501449                           15.160596       0.051748       1.866109                    0.999963      47.080587     133.093063       0.426767       0.443120      -1.106139       0.001432      -0.012895      -0.007611       0.015042       0.074356      -0.055068       0.034079      -0.045705       0.062130      -0.118171       0.049423       0.068748             17.581109      15.945627      -0.586855      -1.110946      17.544592       2.126100      19.253108           0.185251
            5             Zn       4.087221       8.901705      19.045020       0.934415      90.190810 0.18067237E+04  0.57055029E+05                                16.813503                           14.166474       0.057552       1.896858                    0.997924      45.205315     123.388891       0.465630       0.416546      -1.131106       0.023697       0.027932      -0.011136       0.038285      -0.015524       0.035349       0.009270      -0.036699       0.008756      -0.050396       0.021360       0.029036             20.192556      23.827128       2.146760      -2.764933      16.814451       1.845299      19.936087           0.001553
            6             Zn       1.490282       7.205765      21.104646       0.959362      83.952211 0.19452935E+04  0.63007197E+05                                16.502316                           15.161367       0.051715       1.866085                    0.999963      47.082252     133.099870       0.426755       0.443122      -1.106137       0.001463       0.012915       0.007591       0.015052      -0.074380       0.055091       0.034095      -0.045726       0.062153      -0.118216       0.049446       0.068769             17.582052      15.946469       0.586896       1.111012      17.545526       2.126246      19.254163           0.185257
            7             Zn       1.467729       4.989195       7.802520       0.934414      90.191041 0.18067281E+04  0.57055205E+05                                16.813534                           14.166494       0.057550       1.896857                    0.997924      45.205366     123.389104       0.465629       0.416546      -1.131106      -0.023697      -0.027933      -0.011136       0.038286      -0.015525      -0.035349      -0.009271      -0.036700       0.008756      -0.050397       0.021361       0.029036             20.192601      23.827121       2.146719       2.764879      16.814505      -1.845354      19.936176           0.001553
            8             Zn       4.064668       6.685135       9.862146       0.959386      83.937752 0.19448631E+04  0.62989632E+05                                16.500342                           15.159610       0.051793       1.866140                    0.999963      47.078484     133.084427       0.426784       0.443117      -1.106142      -0.001392      -0.012869       0.007636       0.015029      -0.074326      -0.055039      -0.034059      -0.045679       0.062104      -0.118115       0.049395       0.068720             17.579906      15.944549       0.586804      -1.110861      17.543382      -2.125912      19.251787           0.185237
            9              H       1.532055       7.212155      12.809705       0.138451       1.316147 0.10250304E+02  0.10588974E+03                                 1.916779                            1.822907      -1.224216       2.309772                    0.995675       3.464026       9.596337       0.487714       1.215691      -0.726038       0.021908       0.029900      -0.004460       0.037335       0.011652       0.003711       0.000259      -0.011744      -0.020914      -0.011608      -0.005127       0.016734              1.931262       1.872768       0.441289      -0.225706       2.049665      -0.055230       1.871354           0.000200
           10              H      10.115564       5.222978      15.298794       0.140113       1.163620 0.89837763E+01  0.90807471E+02                                 1.825451                            1.750518      -1.371848       2.241196                    0.993784       3.600675      10.234637       0.473738       1.279103      -0.708882      -0.019998      -0.006898       0.032908       0.039121       0.003592      -0.012006       0.001944       0.004669       0.034849      -0.013327      -0.004925       0.018252              1.855514       1.615957       0.125398      -0.225842       1.737086       0.072336       2.213499          -0.000008
           11              H      10.774381       3.860281      11.528059       0.126041       1.194827 0.91505207E+01  0.92344138E+02                                 1.810298                            1.730012      -1.334612       2.244347                    0.995329       3.575219       9.950289       0.494833       1.226545      -0.720817      -0.006814      -0.027585      -0.030591       0.041751       0.002819       0.002887       0.014660      -0.002404       0.009624      -0.013372      -0.003622       0.016994              1.832466       1.553958       0.229182      -0.023165       1.857629       0.311572       2.085810           0.000127
           12              H      10.081123       7.403850      16.137484       0.094182       1.219308 0.97596672E+01  0.99886167E+02                                 1.838905                            1.783861      -0.997461       2.393501                    0.997063       3.625472      10.093511       0.489460       1.222695      -0.722865      -0.038373       0.005238      -0.008491       0.039648       0.002338       0.000796      -0.003891       0.019704       0.016090      -0.013632       0.006106       0.007526              1.875323       2.268861      -0.256952       0.108923       1.788005       0.192771       1.569105          -0.000045
           13              H       0.113321       6.552338      16.883986       0.094430       1.204363 0.92885694E+01  0.94941065E+02                                 1.895563                            1.794161      -1.165860       2.317236                    0.994380       3.810817      10.992930       0.461100       1.299587      -0.704091       0.007325      -0.028596       0.021343       0.036427       0.000136      -0.007673      -0.003783      -0.002174       0.005873      -0.008585      -0.000397       0.008982              1.970273       1.603028      -0.352307       0.281508       2.443322      -0.367546       1.864468          -0.000071
           14              H       1.373184       8.563740      17.169546       0.109463       1.333598 0.10238014E+02  0.10736761E+03                                 2.051016                            1.902150      -1.210807       2.305062                    0.993001       3.810819      11.184141       0.440700       1.325272      -0.699710       0.043959      -0.004046       0.000072       0.044145       0.001584      -0.003007      -0.007387       0.010809      -0.041848      -0.017070       0.003767       0.013303              2.174357       2.927616      -0.200637       0.423885       1.814810       0.079003       1.780646          -0.000036
           15              H      -0.017776       8.606802      17.958770       0.087430       1.241971 0.10196210E+02  0.10652512E+03                                 1.928970                            1.876683      -1.118526       2.335871                    0.994277       3.855045      11.191069       0.452604       1.295312      -0.705669      -0.015863       0.001709       0.034929       0.038400       0.000306      -0.007415      -0.000503      -0.012063       0.019022      -0.012173       0.002810       0.009363              1.983843       1.863968      -0.201662      -0.120475       1.735975       0.218339       2.351586          -0.000005
           16              H      10.309987      11.862829      15.319030       0.124621       1.435944 0.11498735E+02  0.12312572E+03                                 2.076253                            1.962347      -1.394229       2.213799                    0.993922       3.794765      10.955615       0.455485       1.255836      -0.715038       0.028566       0.011969      -0.018931       0.036300       0.003977      -0.011382      -0.000736       0.019389      -0.024383      -0.013086      -0.006146       0.019232              2.126308       2.142973       0.256698      -0.254704       2.280460      -0.332849       1.955491           0.000709
           17              H       6.480405      11.839214      16.647894       0.137711       1.213159 0.91252933E+01  0.91810238E+02                                 1.822476                            1.724853      -1.210728       2.317450                    0.995855       3.439417       9.484798       0.497936       1.222611      -0.723092      -0.039950       0.019902       0.002315       0.044693      -0.011591      -0.000283      -0.001008       0.014761      -0.023906      -0.010219      -0.007509       0.017728              1.854719       2.295437      -0.274435      -0.102964       1.793542      -0.128961       1.475180           0.000118
           18              H       8.974577       8.765158      17.569779       0.129648       1.191829 0.91082984E+01  0.92267167E+02                                 1.838811                            1.746893      -1.396611       2.213916                    0.994615       3.694693      10.470147       0.481249       1.256396      -0.712961       0.001561      -0.033195       0.018061       0.037822      -0.008526       0.002508      -0.008517      -0.016563      -0.019690      -0.010243      -0.008058       0.018301              1.888157       1.892350      -0.295455      -0.036434       2.212582      -0.252666       1.559538           0.000652
           19              H       4.022895       6.678745       1.567204       0.138450       1.316170 0.10250546E+02  0.10589304E+03                                 1.916818                            1.822941      -1.224217       2.309772                    0.995675       3.464058       9.596519       0.487704       1.215708      -0.726034      -0.021908      -0.029900      -0.004460       0.037335       0.011652      -0.003711      -0.000259      -0.011744      -0.020913      -0.011608      -0.005126       0.016734              1.931302       1.872805       0.441303       0.225715       2.049707       0.055232       1.871393           0.000199
           20              H       6.549286       8.667922       4.056294       0.140113       1.163620 0.89837764E+01  0.90807473E+02                                 1.825452                            1.750518      -1.371847       2.241197                    0.993784       3.600675      10.234637       0.473738       1.279103      -0.708882       0.019998       0.006898       0.032908       0.039121       0.003592       0.012006      -0.001944       0.004669       0.034849      -0.013327      -0.004925       0.018252              1.855514       1.615957       0.125398       0.225843       1.737086      -0.072335       2.213499          -0.000008
           21              H       5.890469      10.030619       0.285559       0.126041       1.194828 0.91505374E+01  0.92344377E+02                                 1.810301                            1.730015      -1.334613       2.244347                    0.995329       3.575225       9.950319       0.494832       1.226548      -0.720817       0.006814       0.027585      -0.030591       0.041751       0.002819      -0.002887      -0.014660      -0.002404       0.009624      -0.013372      -0.003622       0.016994              1.832469       1.553961       0.229183       0.023165       1.857633      -0.311573       2.085814           0.000127
           22              H       6.583727       6.487050       4.894984       0.094182       1.219308 0.97596704E+01  0.99886202E+02                                 1.838904                            1.783861      -0.997461       2.393501                    0.997063       3.625473      10.093512       0.489461       1.222695      -0.722865       0.038373      -0.005238      -0.008491       0.039648       0.002338      -0.000796       0.003891       0.019704       0.016090      -0.013632       0.006106       0.007526              1.875323       2.268860      -0.256952      -0.108923       1.788005      -0.192771       1.569105          -0.000045
           23              H       5.441629       7.338562       5.641487       0.094430       1.204366 0.92885938E+01  0.94941319E+02                                 1.895561                            1.794160      -1.165861       2.317236                    0.994380       3.810813      10.992897       0.461102       1.299582      -0.704092      -0.007325       0.028596       0.021343       0.036427       0.000136       0.007673       0.003783      -0.002174       0.005873      -0.008585      -0.000397       0.008982              1.970270       1.603027      -0.352306      -0.281507       2.443318       0.367546       1.864466          -0.000071
           24              H       4.181766       5.327160       5.927046       0.109463       1.333598 0.10238016E+02  0.10736764E+03                                 2.051017                            1.902150      -1.210807       2.305062                    0.993001       3.810820      11.184145       0.440700       1.325272      -0.699710      -0.043959       0.004046       0.000072       0.044145       0.001584       0.003007       0.007387       0.010809      -0.041848      -0.017070       0.003767       0.013303              2.174358       2.927617      -0.200637      -0.423884       1.814810      -0.079004       1.780646          -0.000036
           25              H       5.572726       5.284098       6.716269       0.087429       1.241978 0.10196278E+02  0.10652597E+03                                 1.928975                            1.876688      -1.118527       2.335871                    0.994277       3.855043      11.191055       0.452604       1.295310      -0.705670       0.015863      -0.001709       0.034929       0.038400       0.000306       0.007415       0.000503      -0.012063       0.019022      -0.012173       0.002810       0.009363              1.983849       1.863973      -0.201663       0.120476       1.735979      -0.218340       2.351593          -0.000005
           26              H       6.354863       2.028071       4.076530       0.124621       1.435954 0.11498849E+02  0.12312732E+03                                 2.076269                            1.962361      -1.394231       2.213798                    0.993922       3.794784      10.955711       0.455482       1.255842      -0.715036      -0.028566      -0.011969      -0.018931       0.036300       0.003977       0.011382       0.000736       0.019389      -0.024384      -0.013086      -0.006146       0.019232              2.126325       2.142989       0.256701       0.254706       2.280479       0.332853       1.955505           0.000709
           27              H      10.184445       2.051686       5.405394       0.137711       1.213158 0.91252806E+01  0.91810076E+02                                 1.822474                            1.724851      -1.210726       2.317451                    0.995855       3.439415       9.484790       0.497936       1.222611      -0.723092       0.039950      -0.019902       0.002315       0.044693      -0.011591       0.000283       0.001008       0.014761      -0.023906      -0.010219      -0.007509       0.017728              1.854718       2.295435      -0.274434       0.102963       1.793540       0.128961       1.475179           0.000118
           28              H       7.690273       5.125742       6.327279       0.129648       1.191828 0.91082786E+01  0.92266882E+02                                 1.838807                            1.746889      -1.396609       2.213917                    0.994615       3.694684      10.470104       0.481250       1.256394      -0.712962      -0.001562       0.033195       0.018061       0.037822      -0.008525      -0.002508       0.008517      -0.016563      -0.019690      -0.010243      -0.008058       0.018301              1.888152       1.892345      -0.295454       0.036434       2.212576       0.252665       1.559535           0.000652
           29              H       9.577845       0.266705      20.917796       0.138451       1.316158 0.10250417E+02  0.10589129E+03                                 1.916797                            1.822923      -1.224215       2.309772                    0.995675       3.464041       9.596424       0.487709       1.215700      -0.726036      -0.021908       0.029900       0.004460       0.037335      -0.011652       0.003711      -0.000259      -0.011744      -0.020913      -0.011608      -0.005127       0.016734              1.931281       1.872786      -0.441296      -0.225710       2.049685       0.055231       1.871373           0.000200
           30              H       0.994336      12.168428      18.428706       0.140113       1.163620 0.89837786E+01  0.90807505E+02                                 1.825452                            1.750519      -1.371848       2.241196                    0.993784       3.600675      10.234639       0.473737       1.279103      -0.708882       0.019998      -0.006898      -0.032908       0.039121      -0.003592      -0.012006      -0.001944       0.004669       0.034849      -0.013327      -0.004925       0.018252              1.855515       1.615957      -0.125398      -0.225843       1.737087      -0.072336       2.213500          -0.000008
           31              H       0.335519      10.805731      22.199440       0.126041       1.194828 0.91505372E+01  0.92344429E+02                                 1.810305                            1.730018      -1.334612       2.244347                    0.995329       3.575232       9.950361       0.494830       1.226553      -0.720816       0.006814      -0.027584       0.030591       0.041751      -0.002819       0.002887      -0.014660      -0.002404       0.009624      -0.013372      -0.003622       0.016994              1.832473       1.553964      -0.229184      -0.023165       1.857637      -0.311574       2.085819           0.000126
           32              H       1.028777       0.458400      17.590015       0.094182       1.219308 0.97596656E+01  0.99886150E+02                                 1.838905                            1.783861      -0.997461       2.393501                    0.997063       3.625472      10.093512       0.489460       1.222696      -0.722865       0.038373       0.005238       0.008491       0.039648      -0.002338       0.000796       0.003891       0.019704       0.016090      -0.013632       0.006106       0.007526              1.875324       2.268861       0.256952       0.108922       1.788005      -0.192771       1.569104          -0.000046
           33              H      10.996579      13.497788      16.843514       0.094430       1.204365 0.92885839E+01  0.94941210E+02                                 1.895561                            1.794160      -1.165861       2.317236                    0.994380       3.810814      10.992906       0.461102       1.299583      -0.704092      -0.007325      -0.028596      -0.021343       0.036427      -0.000136      -0.007673       0.003783      -0.002174       0.005873      -0.008585      -0.000397       0.008982              1.970271       1.603027       0.352306       0.281507       2.443319       0.367545       1.864466          -0.000072
           34              H       9.736716       1.618290      16.557954       0.109463       1.333598 0.10238017E+02  0.10736766E+03                                 2.051017                            1.902151      -1.210807       2.305062                    0.993001       3.810819      11.184143       0.440700       1.325273      -0.699710      -0.043959      -0.004046      -0.000072       0.044145      -0.001584      -0.003007       0.007387       0.010809      -0.041848      -0.017070       0.003767       0.013303              2.174359       2.927618       0.200637       0.423885       1.814811      -0.079003       1.780647          -0.000036
           35              H       0.017776       1.661352      15.768731       0.087429       1.241976 0.10196257E+02  0.10652571E+03                                 1.928973                            1.876686      -1.118527       2.335871                    0.994277       3.855044      11.191060       0.452604       1.295310      -0.705670       0.015863       0.001709      -0.034929       0.038400      -0.000306      -0.007415       0.000503      -0.012063       0.019022      -0.012173       0.002810       0.009363              1.983847       1.863972       0.201663      -0.120476       1.735978      -0.218339       2.351591          -0.000005
           36              H       0.799913       4.917379      18.408469       0.124621       1.435972 0.11499035E+02  0.12312998E+03                                 2.076297                            1.962386      -1.394235       2.213796                    0.993922       3.794814      10.955873       0.455475       1.255853      -0.715034      -0.028566       0.011969       0.018931       0.036299      -0.003977      -0.011382       0.000735       0.019389      -0.024385      -0.013086      -0.006146       0.019232              2.126354       2.143019      -0.256706      -0.254711       2.280514       0.332861       1.955530           0.000709
           37              H       4.629495       4.893764      17.079606       0.137711       1.213157 0.91252677E+01  0.91809894E+02                                 1.822471                            1.724849      -1.210727       2.317450                    0.995855       3.439413       9.484775       0.497937       1.222609      -0.723093       0.039951       0.019902      -0.002316       0.044693       0.011591      -0.000283       0.001008       0.014761      -0.023906      -0.010220      -0.007509       0.017728              1.854715       2.295431       0.274434      -0.102963       1.793537       0.128960       1.475176           0.000118
           38              H       2.135323       1.819708      16.157721       0.129648       1.191827 0.91082690E+01  0.92266782E+02                                 1.838808                            1.746890      -1.396607       2.213919                    0.994615       3.694684      10.470112       0.481249       1.256396      -0.712962      -0.001561      -0.033195      -0.018061       0.037822       0.008525       0.002508       0.008517      -0.016562      -0.019690      -0.010243      -0.008058       0.018301              1.888153       1.892346       0.295454      -0.036434       2.212578       0.252665       1.559536           0.000651
           39              H       7.087005      13.624195       9.675296       0.138451       1.316153 0.10250364E+02  0.10589056E+03                                 1.916789                            1.822915      -1.224215       2.309772                    0.995675       3.464034       9.596384       0.487712       1.215696      -0.726037       0.021908      -0.029900       0.004460       0.037335      -0.011652      -0.003711       0.000259      -0.011744      -0.020914      -0.011608      -0.005127       0.016734              1.931272       1.872777      -0.441292       0.225709       2.049675      -0.055231       1.871364           0.000200
           40              H       4.560614       1.722472       7.186206       0.140114       1.163620 0.89837721E+01  0.90807422E+02                                 1.825451                            1.750518      -1.371847       2.241197                    0.993784       3.600674      10.234635       0.473738       1.279103      -0.708882      -0.019998       0.006898      -0.032908       0.039121      -0.003592       0.012006       0.001944       0.004669       0.034849      -0.013327      -0.004925       0.018252              1.855514       1.615957      -0.125398       0.225843       1.737086       0.072335       2.213499          -0.000008
           41              H       5.219431       3.085169      10.956940       0.126041       1.194826 0.91505132E+01  0.92344000E+02                                 1.810294                            1.730008      -1.334613       2.244347                    0.995329       3.575215       9.950259       0.494835       1.226541      -0.720818      -0.006814       0.027585       0.030591       0.041751      -0.002819      -0.002887       0.014660      -0.002404       0.009624      -0.013372      -0.003622       0.016994              1.832461       1.553955      -0.229182       0.023165       1.857625       0.311571       2.085804           0.000127
           42              H       4.526173      13.432500       6.347516       0.094182       1.219307 0.97596626E+01  0.99886099E+02                                 1.838903                            1.783860      -0.997462       2.393501                    0.997063       3.625471      10.093504       0.489461       1.222695      -0.722865      -0.038373      -0.005238       0.008491       0.039648      -0.002338      -0.000796      -0.003891       0.019704       0.016090      -0.013632       0.006106       0.007526              1.875322       2.268859       0.256951      -0.108923       1.788004       0.192771       1.569104          -0.000045
           43              H       5.668271       0.393112       5.601013       0.094430       1.204364 0.92885771E+01  0.94941139E+02                                 1.895562                            1.794161      -1.165860       2.317236                    0.994380       3.810814      10.992912       0.461101       1.299585      -0.704092       0.007325       0.028596      -0.021343       0.036427      -0.000136       0.007673      -0.003783      -0.002174       0.005873      -0.008585      -0.000397       0.008982              1.970271       1.603027       0.352306      -0.281508       2.443319      -0.367546       1.864467          -0.000071
           44              H       6.928134      12.272610       5.315454       0.109463       1.333598 0.10238019E+02  0.10736768E+03                                 2.051016                            1.902150      -1.210807       2.305062                    0.993001       3.810820      11.184144       0.440700       1.325272      -0.699711       0.043959       0.004046      -0.000072       0.044145      -0.001584       0.003007      -0.007387       0.010809      -0.041848      -0.017070       0.003767       0.013303              2.174358       2.927617       0.200637      -0.423884       1.814810       0.079004       1.780646          -0.000036
           45              H       5.537174      12.229548       4.526231       0.087429       1.241974 0.10196243E+02  0.10652554E+03                                 1.928973                            1.876686      -1.118527       2.335870                    0.994277       3.855045      11.191067       0.452604       1.295311      -0.705669      -0.015863      -0.001709      -0.034929       0.038400      -0.000306       0.007415      -0.000503      -0.012063       0.019022      -0.012173       0.002810       0.009363              1.983846       1.863971       0.201663       0.120476       1.735978       0.218340       2.351590          -0.000005
           46              H       4.755037       8.973521       7.165969       0.124621       1.435932 0.11498608E+02  0.12312392E+03                                 2.076234                            1.962331      -1.394227       2.213800                    0.993922       3.794746      10.955511       0.455490       1.255829      -0.715039       0.028566      -0.011970       0.018931       0.036300      -0.003977       0.011383      -0.000736       0.019389      -0.024382      -0.013086      -0.006146       0.019232              2.126288       2.142953      -0.256695       0.254700       2.280438      -0.332843       1.955473           0.000710
           47              H       0.925455       8.997136       5.837106       0.137710       1.213155 0.91252476E+01  0.91809656E+02                                 1.822471                            1.724848      -1.210721       2.317454                    0.995855       3.439409       9.484767       0.497937       1.222611      -0.723092      -0.039951      -0.019902      -0.002316       0.044693       0.011591       0.000283      -0.001008       0.014761      -0.023906      -0.010219      -0.007509       0.017728              1.854714       2.295430       0.274434       0.102963       1.793537      -0.128961       1.475176           0.000119
           48              H       3.419627      12.071192       4.915221       0.129648       1.191817 0.91081759E+01  0.92265624E+02                                 1.838800                            1.746883      -1.396594       2.213926                    0.994615       3.694668      10.470062       0.481249       1.256399      -0.712961       0.001561       0.033195      -0.018061       0.037823       0.008525      -0.002507      -0.008517      -0.016562      -0.019690      -0.010244      -0.008057       0.018301              1.888145       1.892338       0.295452       0.036434       2.212567      -0.252663       1.559529           0.000652
           49              C       1.260974       5.795700      10.588411       0.632974      24.083253 0.25039790E+03  0.51790399E+04                                 7.774392                            5.636662      -0.096562       2.032029                    0.999368      21.895157      60.966353       0.622362       0.475822      -1.019239       0.015190       0.027732      -0.066815       0.073919      -0.075630       0.043168      -0.022118      -0.015989      -0.203097      -0.085184      -0.035713       0.120897              9.780377       7.720230       2.106434      -4.025011       6.579432      -0.032081      15.041469           0.002022
           50              C       0.655484       5.591087      11.944707      -0.009327      40.365508 0.42473792E+03  0.98369662E+04                                10.137163                            6.781334       0.043562       2.018592                    0.999239      26.904903      74.504523       0.651367       0.406013      -1.080820      -0.026644      -0.000599       0.045699       0.052902      -0.000886       0.011390       0.002149      -0.011367      -0.031982      -0.018188       0.006953       0.011234             13.560199       9.779683       3.326832      -6.078545       9.666588       0.059431      21.234327           0.000257
           51              C       0.931010       6.492746      12.963502      -0.211611      38.225027 0.46516944E+03  0.11147800E+05                                 9.883481                            7.210468      -0.105749       1.924148                    0.999392      30.841882      90.184133       0.609791       0.419128      -1.060074       0.002045      -0.007001      -0.021654       0.022850      -0.003260       0.035054      -0.018665      -0.012122      -0.143487      -0.065672       0.022561       0.043111             12.078085       7.609956       1.569901      -3.572176       9.155208       3.316457      19.469090          -0.000654
           52              C       0.332186       6.346752      14.207147       0.271945      33.059018 0.35097599E+03  0.78030197E+04                                 9.101839                            6.357642       0.021936       2.029443                    0.999587      24.758312      68.683228       0.637933       0.431863      -1.057051       0.015591       0.031806       0.033840       0.048988       0.001436      -0.001056       0.025116      -0.015206       0.053717      -0.019647      -0.015529       0.035176             11.660891       6.863340       2.232942      -1.765581      11.358078       4.992065      16.761255          -0.000277
           53              C      10.544406       5.307018      14.454482      -0.243576      37.227345 0.50931746E+03  0.12493352E+05                                 9.746005                            7.593998      -0.115784       1.920225                    0.999412      31.732128      94.063315       0.588074       0.424604      -1.055988      -0.016413      -0.032614      -0.020348       0.041798      -0.024871      -0.007247      -0.006601       0.026649       0.061572      -0.039938       0.016526       0.023411             11.218617       8.138470       4.473943       0.033337      13.608610       3.397941      11.908771           0.000291
           54              C      10.293322       4.389385      13.424220      -0.005113      39.801177 0.43360992E+03  0.10109785E+05                                10.056011                            6.879124       0.031153       2.011892                    0.999217      27.166506      75.855255       0.641897       0.409259      -1.077037       0.026594       0.051382       0.000178       0.057856      -0.006174      -0.000335       0.010685       0.007776       0.014472      -0.014468       0.001945       0.012524             12.850335      11.104133       7.004561      -2.542801      14.669775       0.259355      12.777096           0.000119
           55              C      10.921032       4.514543      12.200586      -0.144120      36.834782 0.46070596E+03  0.11037456E+05                                 9.749102                            7.261048      -0.186062       1.901600                    0.999335      30.530149      89.874661       0.595737       0.429147      -1.051617       0.004419       0.022409       0.009803       0.024855      -0.024198       0.034281       0.019126       0.014843      -0.023784      -0.052365       0.013059       0.039306             11.606454      10.153611       4.779244      -4.811849      10.452466      -1.903000      14.213284          -0.000784
           56              C       9.358980       3.225745      13.647720       0.616193      23.410673 0.25558088E+03  0.53216909E+04                                 7.631037                            5.707026      -0.111790       2.024088                    0.999380      22.249651      62.478749       0.615548       0.477884      -1.016549      -0.052051      -0.048250      -0.007902       0.071413      -0.057242       0.073152      -0.027984       0.051009       0.113071      -0.084983      -0.033075       0.118057              9.151628       9.216595       4.636592      -2.089326      10.753010      -0.088226       7.485278           0.002755
           57              C      11.051018       7.356621      16.332654      -0.043402      26.668748 0.36941394E+03  0.83773952E+04                                 7.946310                            6.424001      -0.052025       1.994000                    0.998803      27.530362      78.924942       0.644735       0.418918      -1.057666       0.062478       0.034282      -0.055336       0.090227       0.000804      -0.026541       0.009672       0.020466       0.101175      -0.030369      -0.017444       0.047814              9.653607       6.521489      -1.280909       0.043096      12.091241       4.334127      10.348092          -0.000091
           58              C       0.389957       8.594578      17.056896      -0.029013      28.069214 0.37481437E+03  0.85565572E+04                                 8.258506                            6.506058      -0.271439       1.923462                    0.998476      27.868980      80.956274       0.633538       0.423498      -1.051615      -0.030096       0.041046      -0.079665       0.094536      -0.009103      -0.006435      -0.025783      -0.041603      -0.035619      -0.030937      -0.009222       0.040159             10.170536       9.225436      -2.850890       1.528656      12.695578       2.429153       8.590593          -0.000042
           59              C       9.851148      10.233148      16.466665       0.270284      32.329494 0.35775189E+03  0.80052975E+04                                 9.028401                            6.451902       0.031649       2.031661                    0.999699      24.982300      69.914161       0.627315       0.436340      -1.052548       0.045228      -0.017718      -0.006371       0.048991      -0.029755      -0.000778      -0.000725       0.009891      -0.044080      -0.022952      -0.014559       0.037510             11.357322      13.261383      -4.423588      -0.377685      14.560588      -2.982233       6.249994          -0.000294
           60              C       9.615618      11.451519      15.821121      -0.240375      39.777832 0.49961840E+03  0.12234076E+05                                10.245933                            7.523769      -0.168318       1.894473                    0.999397      32.118741      96.082580       0.588721       0.424878      -1.052590      -0.018063       0.009470      -0.001061       0.020423       0.031900      -0.017878       0.033678       0.040583       0.046709      -0.063886       0.029962       0.033924             12.639697      11.701380      -4.113562       0.522834      18.356094      -4.915742       7.861618           0.000334
           61              C       8.379087      12.060079      15.908587      -0.016026      40.520182 0.43918074E+03  0.10286885E+05                                10.243238                            6.952371       0.049898       2.017767                    0.999412      27.388968      77.006089       0.633595       0.412718      -1.073260       0.006222      -0.046707       0.027867       0.054743      -0.003908      -0.000831       0.007477       0.018162       0.003122      -0.013890       0.003713       0.010177             13.613197      11.600054      -0.840139      -1.044432      19.996717      -7.267319       9.242820           0.000721
           62              C       7.333645      11.426654      16.588534      -0.134214      36.456490 0.45458902E+03  0.10841911E+05                                 9.657905                            7.201224      -0.130601       1.926355                    0.999360      30.092799      88.051240       0.600336       0.427784      -1.053683       0.022952      -0.002134      -0.003282       0.023284      -0.013858       0.014139       0.030537       0.030933       0.020412      -0.045679       0.017056       0.028623             11.464639      11.377962       1.735186      -2.561283      14.674554      -5.420765       8.341401           0.000206
           63              C       7.556954      10.177168      17.178540       0.021618      39.708454 0.42713788E+03  0.99240250E+04                                10.069909                            6.850764      -0.061850       1.985609                    0.999216      26.919722      75.096507       0.639801       0.412042      -1.074942       0.041201       0.012105      -0.017695       0.046445      -0.011666       0.007338       0.008823      -0.002873       0.006687      -0.018967       0.007544       0.011423             12.970493      17.249613       2.118970      -4.505626      13.099085      -4.562594       8.562781           0.004710
           64              C       8.819039       9.597223      17.137617      -0.248300      37.643787 0.50731972E+03  0.12443862E+05                                 9.831269                            7.584827      -0.097853       1.918491                    0.999356      31.911842      94.886156       0.587208       0.425247      -1.054593      -0.040633       0.003655       0.011725       0.042449      -0.004631       0.022811       0.008400      -0.059763       0.054094      -0.047662       0.017100       0.030562             11.383901      16.921344      -1.927280      -2.721453      10.519292      -1.752862       6.711068          -0.000057
           65              C       6.461518       9.429143      17.890865       0.558353      25.850878 0.27214539E+03  0.57242388E+04                                 8.050835                            5.812284      -0.012979       2.046301                    0.999541      22.582015      62.582933       0.625555       0.465505      -1.028965      -0.053718      -0.012713       0.017579       0.057933       0.005815       0.041211       0.068200      -0.019893       0.166853      -0.069813      -0.036836       0.106649             10.013973      14.509840       2.381072      -4.169634       8.553569      -2.773363       6.978511          -0.000275
           66              C       8.235769      13.419998      15.290025       0.612880      24.349510 0.25322747E+03  0.52710193E+04                                 7.878720                            5.699565      -0.114050       2.023187                    0.999493      22.378884      63.242710       0.611672       0.481065      -1.012841       0.004051       0.064323      -0.023137       0.068477       0.039437       0.055075       0.064367       0.063270       0.138873      -0.087944      -0.030453       0.118397              9.977393       8.340368      -1.690696      -0.361283      14.167398      -4.805654       7.424414           0.002464
           67              C       4.293976       8.095200      21.830911       0.632975      24.083153 0.25039669E+03  0.51790091E+04                                 7.774367                            5.636645      -0.096547       2.032034                    0.999368      21.895130      60.966256       0.622363       0.475821      -1.019240      -0.015191      -0.027731      -0.066815       0.073919      -0.075630      -0.043168       0.022118      -0.015986      -0.203098      -0.085184      -0.035713       0.120896              9.780343       7.720225       2.106435       4.025003       6.579411       0.032088      15.041393           0.002022
           68              C       4.899466       8.299813       0.702207      -0.009328      40.365549 0.42473810E+03  0.98369715E+04                                10.137170                            6.781335       0.043566       2.018593                    0.999239      26.904907      74.504537       0.651367       0.406013      -1.080820       0.026644       0.000599       0.045699       0.052902      -0.000886      -0.011390      -0.002149      -0.011366      -0.031982      -0.018187       0.006953       0.011234             13.560213       9.779718       3.326857       6.078569       9.666609      -0.059410      21.234311           0.000257
           69              C       4.623940       7.398154       1.721002      -0.211611      38.225054 0.46516948E+03  0.11147805E+05                                 9.883488                            7.210467      -0.105748       1.924148                    0.999392      30.841907      90.184317       0.609791       0.419128      -1.060074      -0.002045       0.007002      -0.021654       0.022850      -0.003261      -0.035054       0.018665      -0.012123      -0.143487      -0.065672       0.022560       0.043112             12.078095       7.609980       1.569916       3.572204       9.155218      -3.316433      19.469086          -0.000654
           70              C       5.222764       7.544148       2.964647       0.271945      33.059021 0.35097580E+03  0.78030149E+04                                 9.101842                            6.357641       0.021935       2.029443                    0.999587      24.758306      68.683220       0.637932       0.431863      -1.057051      -0.015591      -0.031805       0.033840       0.048988       0.001435       0.001056      -0.025116      -0.015206       0.053717      -0.019646      -0.015530       0.035176             11.660896       6.863350       2.232945       1.765599      11.358079      -4.992053      16.761259          -0.000277
           71              C       6.120444       8.583882       3.211982      -0.243576      37.227363 0.50931757E+03  0.12493357E+05                                 9.746013                            7.594001      -0.115786       1.920225                    0.999412      31.732127      94.063343       0.588074       0.424604      -1.055988       0.016413       0.032614      -0.020348       0.041798      -0.024871       0.007247       0.006601       0.026650       0.061571      -0.039938       0.016526       0.023411             11.218627       8.138482       4.473953      -0.033330      13.608629      -3.397936      11.908771           0.000292
           72              C       6.371528       9.501515       2.181720      -0.005113      39.801214 0.43361009E+03  0.10109791E+05                                10.056021                            6.879127       0.031154       2.011892                    0.999217      27.166510      75.855297       0.641896       0.409259      -1.077037      -0.026594      -0.051381       0.000178       0.057856      -0.006174       0.000335      -0.010685       0.007776       0.014472      -0.014468       0.001945       0.012524             12.850355      11.104157       7.004583       2.542809      14.669810      -0.259346      12.777097           0.000119
           73              C       5.743818       9.376357       0.958086      -0.144120      36.834835 0.46070637E+03  0.11037469E+05                                 9.749114                            7.261052      -0.186062       1.901600                    0.999335      30.530164      89.874740       0.595737       0.429147      -1.051617      -0.004419      -0.022409       0.009803       0.024855      -0.024198      -0.034281      -0.019126       0.014843      -0.023783      -0.052365       0.013059       0.039305             11.606474      10.153642       4.779270       4.811861      10.452495       1.903014      14.213284          -0.000784
           74              C       7.305870      10.665155       2.405220       0.616193      23.410672 0.25558078E+03  0.53216886E+04                                 7.631038                            5.707025      -0.111786       2.024089                    0.999380      22.249654      62.478769       0.615548       0.477884      -1.016549       0.052051       0.048251      -0.007902       0.071413      -0.057242      -0.073151       0.027984       0.051009       0.113070      -0.084983      -0.033074       0.118057              9.151632       9.216601       4.636598       2.089327      10.753022       0.088229       7.485275           0.002755
           75              C       5.613832       6.534279       5.090154      -0.043403      26.668762 0.36941408E+03  0.83773992E+04                                 7.946315                            6.424004      -0.052026       1.994000                    0.998803      27.530367      78.924963       0.644734       0.418918      -1.057666      -0.062479      -0.034282      -0.055336       0.090227       0.000804       0.026541      -0.009672       0.020466       0.101175      -0.030369      -0.017444       0.047814              9.653616       6.521492      -1.280911      -0.043089      12.091252      -4.334139      10.348104          -0.000091
           76              C       5.164993       5.296322       5.814396      -0.029014      28.069186 0.37481386E+03  0.85565428E+04                                 8.258500                            6.506053      -0.271441       1.923462                    0.998476      27.868981      80.956272       0.633538       0.423497      -1.051615       0.030096      -0.041046      -0.079665       0.094536      -0.009103       0.006435       0.025783      -0.041604      -0.035619      -0.030937      -0.009222       0.040159             10.170529       9.225427      -2.850886      -1.528646      12.695572      -2.429162       8.590589          -0.000042
           77              C       6.813702       3.657752       5.224165       0.270285      32.329467 0.35775150E+03  0.80052871E+04                                 9.028399                            6.451900       0.031646       2.031660                    0.999699      24.982284      69.914125       0.627315       0.436340      -1.052548      -0.045228       0.017718      -0.006371       0.048990      -0.029755       0.000777       0.000725       0.009891      -0.044079      -0.022952      -0.014558       0.037510             11.357320      13.261375      -4.423584       0.377687      14.560590       2.982233       6.249994          -0.000294
           78              C       7.049232       2.439381       4.578621      -0.240376      39.777863 0.49961873E+03  0.12234088E+05                                10.245943                            7.523774      -0.168321       1.894472                    0.999397      32.118762      96.082727       0.588720       0.424878      -1.052590       0.018063      -0.009470      -0.001061       0.020423       0.031900       0.017878      -0.033679       0.040583       0.046710      -0.063886       0.029962       0.033925             12.639711      11.701389      -4.113559      -0.522830      18.356116       4.915752       7.861628           0.000333
           79              C       8.285763       1.830821       4.666087      -0.016026      40.520178 0.43918065E+03  0.10286882E+05                                10.243237                            6.952370       0.049900       2.017768                    0.999412      27.388964      77.006076       0.633595       0.412718      -1.073260      -0.006222       0.046707       0.027867       0.054743      -0.003908       0.000831      -0.007477       0.018162       0.003122      -0.013890       0.003713       0.010177             13.613196      11.600056      -0.840133       1.044437      19.996710       7.267320       9.242822           0.000721
           80              C       9.331205       2.464246       5.346034      -0.134214      36.456474 0.45458874E+03  0.10841903E+05                                 9.657908                            7.201226      -0.130603       1.926355                    0.999360      30.092779      88.051200       0.600335       0.427785      -1.053682      -0.022952       0.002134      -0.003282       0.023284      -0.013858      -0.014140      -0.030537       0.030933       0.020415      -0.045680       0.017055       0.028624             11.464642      11.377965       1.735192       2.561288      14.674554       5.420767       8.341405           0.000207
           81              C       9.107896       3.713732       5.936040       0.021618      39.708421 0.42713749E+03  0.99240142E+04                                10.069906                            6.850763      -0.061850       1.985610                    0.999216      26.919705      75.096468       0.639801       0.412042      -1.074942      -0.041200      -0.012105      -0.017695       0.046445      -0.011666      -0.007338      -0.008823      -0.002873       0.006688      -0.018967       0.007545       0.011423             12.970489      17.249605       2.118974       4.505628      13.099080       4.562593       8.562782           0.004710
           82              C       7.845811       4.293677       5.895117      -0.248300      37.643762 0.50731932E+03  0.12443850E+05                                 9.831267                            7.584825      -0.097853       1.918491                    0.999356      31.911821      94.886079       0.587208       0.425247      -1.054593       0.040633      -0.003655       0.011725       0.042448      -0.004631      -0.022811      -0.008400      -0.059763       0.054095      -0.047663       0.017100       0.030563             11.383896      16.921334      -1.927274       2.721457      10.519287       1.752861       6.711069          -0.000057
           83              C      10.203332       4.461757       6.648365       0.558351      25.850906 0.27214573E+03  0.57242479E+04                                 8.050841                            5.812288      -0.012982       2.046300                    0.999541      22.582026      62.582974       0.625555       0.465505      -1.028965       0.053718       0.012712       0.017579       0.057933       0.005815      -0.041211      -0.068200      -0.019893       0.166852      -0.069812      -0.036836       0.106648             10.013981      14.509847       2.381075       4.169639       8.553577       2.773366       6.978518          -0.000275
           84              C       8.429081       0.470902       4.047525       0.612880      24.349500 0.25322738E+03  0.52710170E+04                                 7.878717                            5.699563      -0.114046       2.023188                    0.999493      22.378885      63.242712       0.611672       0.481065      -1.012841      -0.004051      -0.064323      -0.023138       0.068477       0.039436      -0.055075      -0.064367       0.063270       0.138874      -0.087944      -0.030452       0.118396              9.977388       8.340363      -1.690694       0.361285      14.167389       4.805653       7.424413           0.002464
           85              C       9.848926      12.741150       0.654089       0.632974      24.083190 0.25039720E+03  0.51790221E+04                                 7.774375                            5.636651      -0.096552       2.032032                    0.999368      21.895143      60.966296       0.622363       0.475822      -1.019240      -0.015190       0.027731       0.066815       0.073919       0.075630       0.043168       0.022118      -0.015988      -0.203097      -0.085184      -0.035713       0.120896              9.780352       7.720225      -2.106436      -4.025004       6.579420       0.032087      15.041410           0.002021
           86              C      10.454416      12.536537      21.782793      -0.009327      40.365531 0.42473813E+03  0.98369722E+04                                10.137168                            6.781336       0.043564       2.018593                    0.999239      26.904901      74.504518       0.651366       0.406014      -1.080820       0.026644      -0.000599      -0.045699       0.052902       0.000886       0.011390      -0.002149      -0.011366      -0.031982      -0.018188       0.006954       0.011234             13.560204       9.779703      -3.326850      -6.078556       9.666608      -0.059416      21.234302           0.000256
           87              C      10.178890      13.438196      20.763998      -0.211611      38.225046 0.46516959E+03  0.11147807E+05                                 9.883485                            7.210469      -0.105748       1.924148                    0.999392      30.841896      90.184232       0.609791       0.419128      -1.060074      -0.002045      -0.007002       0.021654       0.022850       0.003261       0.035054       0.018665      -0.012122      -0.143487      -0.065672       0.022560       0.043112             12.078088       7.609970      -1.569909      -3.572192       9.155216      -3.316442      19.469078          -0.000655
           88              C      10.777714      13.292202      19.520353       0.271945      33.059022 0.35097590E+03  0.78030176E+04                                 9.101841                            6.357642       0.021936       2.029443                    0.999587      24.758309      68.683223       0.637933       0.431863      -1.057051      -0.015591       0.031805      -0.033840       0.048988      -0.001435      -0.001056      -0.025116      -0.015206       0.053717      -0.019647      -0.015530       0.035176             11.660893       6.863346      -2.232946      -1.765588      11.358087      -4.992060      16.761246          -0.000277
           89              C       0.565494      12.252468      19.273018      -0.243576      37.227369 0.50931756E+03  0.12493356E+05                                 9.746012                            7.593999      -0.115785       1.920225                    0.999412      31.732130      94.063334       0.588074       0.424604      -1.055988       0.016413      -0.032614       0.020348       0.041798       0.024870      -0.007247       0.006601       0.026649       0.061572      -0.039938       0.016526       0.023412             11.218627       8.138478      -4.473953       0.033336      13.608636      -3.397944      11.908767           0.000291
           90              C       0.816578      11.334835      20.303280      -0.005113      39.801210 0.43361007E+03  0.10109790E+05                                10.056019                            6.879126       0.031155       2.011892                    0.999217      27.166510      75.855286       0.641896       0.409259      -1.077037      -0.026594       0.051382      -0.000178       0.057856       0.006174      -0.000335      -0.010685       0.007776       0.014472      -0.014468       0.001945       0.012523             12.850351      11.104145      -7.004579      -2.542798      14.669818      -0.259363      12.777091           0.000119
           91              C       0.188868      11.459992      21.526914      -0.144120      36.834787 0.46070597E+03  0.11037458E+05                                 9.749106                            7.261048      -0.186061       1.901600                    0.999335      30.530163      89.874745       0.595737       0.429147      -1.051617      -0.004419       0.022409      -0.009803       0.024855       0.024198       0.034282      -0.019126       0.014844      -0.023783      -0.052365       0.013059       0.039306             11.606460      10.153624      -4.779262      -4.811848      10.452492       1.903005      14.213264          -0.000784
           92              C       1.750920      10.171195      20.079780       0.616193      23.410641 0.25558037E+03  0.53216782E+04                                 7.631030                            5.707020      -0.111780       2.024092                    0.999380      22.249643      62.478730       0.615549       0.477884      -1.016549       0.052051      -0.048251       0.007901       0.071413       0.057242       0.073151       0.027984       0.051008       0.113068      -0.084983      -0.033074       0.118057              9.151622       9.216586      -4.636590      -2.089322      10.753016       0.088224       7.485264           0.002755
           93              C       0.058882       0.411171      17.394846      -0.043403      26.668747 0.36941386E+03  0.83773927E+04                                 7.946310                            6.424001      -0.052026       1.994000                    0.998803      27.530363      78.924942       0.644735       0.418918      -1.057666      -0.062478       0.034282       0.055336       0.090227      -0.000804      -0.026541      -0.009672       0.020466       0.101176      -0.030369      -0.017444       0.047814              9.653610       6.521490       1.280911       0.043089      12.091253      -4.334133      10.348088          -0.000092
           94              C      10.719943       1.649128      16.670604      -0.029013      28.069188 0.37481387E+03  0.85565427E+04                                 8.258499                            6.506052      -0.271439       1.923462                    0.998476      27.868977      80.956248       0.633538       0.423497      -1.051615       0.030096       0.041046       0.079665       0.094536       0.009103      -0.006435       0.025783      -0.041604      -0.035619      -0.030937      -0.009222       0.040159             10.170529       9.225428       2.850888       1.528650      12.695574      -2.429154       8.590584          -0.000042
           95              C       1.258752       3.287698      17.260835       0.270284      32.329512 0.35775194E+03  0.80052993E+04                                 9.028406                            6.451903       0.031649       2.031661                    0.999699      24.982304      69.914183       0.627315       0.436340      -1.052548      -0.045228      -0.017718       0.006371       0.048991       0.029755      -0.000778       0.000725       0.009891      -0.044081      -0.022952      -0.014559       0.037511             11.357332      13.261373       4.423583      -0.377685      14.560620       2.982249       6.250003          -0.000294
           96              C       1.494282       4.506069      17.906379      -0.240376      39.777903 0.49961897E+03  0.12234099E+05                                10.245951                            7.523774      -0.168322       1.894472                    0.999397      32.118806      96.082963       0.588720       0.424878      -1.052589       0.018063       0.009470       0.001060       0.020423      -0.031899      -0.017878      -0.033679       0.040584       0.046707      -0.063886       0.029962       0.033924             12.639728      11.701396       4.113549       0.522826      18.356146       4.915773       7.861642           0.000333
           97              C       2.730813       5.114629      17.818913      -0.016026      40.520233 0.43918105E+03  0.10286895E+05                                10.243251                            6.952376       0.049899       2.017767                    0.999412      27.388976      77.006146       0.633594       0.412719      -1.073260      -0.006222      -0.046707      -0.027867       0.054743       0.003908      -0.000831      -0.007477       0.018162       0.003123      -0.013890       0.003713       0.010177             13.613220      11.600074       0.840127      -1.044445      19.996742       7.267342       9.242843           0.000721
           98              C       3.776255       4.481204      17.138966      -0.134215      36.456518 0.45458927E+03  0.10841918E+05                                 9.657909                            7.201225      -0.130601       1.926355                    0.999360      30.092807      88.051249       0.600336       0.427784      -1.053683      -0.022952      -0.002134       0.003282       0.023284       0.013858       0.014139      -0.030537       0.030934       0.020412      -0.045679       0.017056       0.028623             11.464646      11.377969      -1.735200      -2.561293      14.674559       5.420773       8.341410           0.000205
           99              C       3.552946       3.231718      16.548960       0.021618      39.708446 0.42713771E+03  0.99240202E+04                                10.069909                            6.850764      -0.061851       1.985609                    0.999216      26.919715      75.096493       0.639801       0.412042      -1.074942      -0.041200       0.012105       0.017694       0.046444       0.011666       0.007338      -0.008822      -0.002872       0.006686      -0.018967       0.007544       0.011423             12.970496      17.249611      -2.118984      -4.505633      13.099089       4.562601       8.562788           0.004709
          100              C       2.290861       2.651773      16.589883      -0.248301      37.643785 0.50731964E+03  0.12443859E+05                                 9.831270                            7.584826      -0.097852       1.918492                    0.999356      31.911834      94.886120       0.587208       0.425247      -1.054593       0.040633       0.003655      -0.011725       0.042449       0.004631       0.022810      -0.008399      -0.059763       0.054094      -0.047662       0.017100       0.030562             11.383901      16.921334       1.927268      -2.721458      10.519296       1.752867       6.711072          -0.000059
          101              C       4.648382       2.483693      15.836635       0.558351      25.850911 0.27214573E+03  0.57242479E+04                                 8.050844                            5.812289      -0.012986       2.046299                    0.999541      22.582024      62.582976       0.625554       0.465505      -1.028965       0.053718      -0.012712      -0.017579       0.057933      -0.005815       0.041211      -0.068199      -0.019893       0.166851      -0.069812      -0.036836       0.106648             10.013987      14.509857      -2.381080      -4.169643       8.553582       2.773370       6.978522          -0.000276
          102              C       2.874131       6.474548      18.437475       0.612880      24.349463 0.25322688E+03  0.52710047E+04                                 7.878710                            5.699558      -0.114041       2.023190                    0.999493      22.378873      63.242687       0.611672       0.481065      -1.012841      -0.004051       0.064322       0.023138       0.068477      -0.039436       0.055075      -0.064367       0.063270       0.138877      -0.087944      -0.030452       0.118396              9.977381       8.340354       1.690694      -0.361286      14.167376       4.805650       7.424412           0.002464
          103              C       6.815924       1.149750      11.896589       0.632974      24.083228 0.25039756E+03  0.51790315E+04                                 7.774387                            5.636657      -0.096557       2.032030                    0.999368      21.895151      60.966339       0.622362       0.475822      -1.019239       0.015190      -0.027732       0.066815       0.073919       0.075630      -0.043168      -0.022118      -0.015989      -0.203097      -0.085184      -0.035713       0.120897              9.780372       7.720230      -2.106434       4.025011       6.579427      -0.032081      15.041458           0.002022
          104              C       6.210434       1.354363      10.540293      -0.009328      40.365527 0.42473802E+03  0.98369696E+04                                10.137168                            6.781335       0.043563       2.018592                    0.999239      26.904905      74.504541       0.651366       0.406014      -1.080820      -0.026644       0.000599      -0.045699       0.052902       0.000886      -0.011390       0.002149      -0.011367      -0.031982      -0.018188       0.006953       0.011234             13.560210       9.779697      -3.326837       6.078559       9.666592       0.059424      21.234341           0.000257
          105              C       6.485960       0.452704       9.521498      -0.211611      38.225061 0.46516977E+03  0.11147812E+05                                 9.883489                            7.210472      -0.105749       1.924147                    0.999392      30.841895      90.184222       0.609791       0.419128      -1.060074       0.002045       0.007002       0.021654       0.022850       0.003261      -0.035054      -0.018665      -0.012122      -0.143487      -0.065672       0.022560       0.043112             12.078099       7.609968      -1.569903       3.572192       9.155211       3.316450      19.469116          -0.000653
          106              C       5.887136       0.598698       8.277853       0.271945      33.059016 0.35097587E+03  0.78030166E+04                                 9.101841                            6.357642       0.021936       2.029443                    0.999587      24.758307      68.683220       0.637932       0.431863      -1.057051       0.015591      -0.031805      -0.033840       0.048988      -0.001435       0.001056       0.025116      -0.015206       0.053717      -0.019646      -0.015530       0.035176             11.660894       6.863343      -2.232941       1.765589      11.358074       4.992060      16.761264          -0.000277
          107              C       4.989456       1.638432       8.030518      -0.243575      37.227335 0.50931736E+03  0.12493350E+05                                 9.746005                            7.593998      -0.115784       1.920225                    0.999412      31.732121      94.063304       0.588074       0.424604      -1.055988      -0.016413       0.032614       0.020348       0.041798       0.024871       0.007247      -0.006601       0.026650       0.061571      -0.039938       0.016526       0.023411             11.218615       8.138473      -4.473943      -0.033332      13.608602       3.397932      11.908771           0.000292
          108              C       4.738372       2.556065       9.060780      -0.005113      39.801170 0.43360991E+03  0.10109785E+05                                10.056011                            6.879125       0.031153       2.011892                    0.999217      27.166504      75.855260       0.641896       0.409259      -1.077037       0.026594      -0.051381      -0.000178       0.057856       0.006174       0.000335       0.010686       0.007776       0.014471      -0.014469       0.001945       0.012524             12.850335      11.104139      -7.004560       2.542809      14.669765       0.259346      12.777100           0.000119
          109              C       5.366082       2.430907      10.284414      -0.144120      36.834766 0.46070565E+03  0.11037447E+05                                 9.749101                            7.261046      -0.186062       1.901600                    0.999335      30.530148      89.874650       0.595737       0.429147      -1.051617       0.004419      -0.022409      -0.009803       0.024855       0.024198      -0.034281       0.019126       0.014843      -0.023784      -0.052365       0.013060       0.039305             11.606452      10.153616      -4.779245       4.811852      10.452461      -1.903004      14.213280          -0.000784
          110              C       3.804030       3.719705       8.837280       0.616193      23.410692 0.25558113E+03  0.53216975E+04                                 7.631042                            5.707030      -0.111795       2.024086                    0.999380      22.249657      62.478775       0.615548       0.477884      -1.016549      -0.052051       0.048250       0.007902       0.071413       0.057242      -0.073152      -0.027984       0.051010       0.113071      -0.084983      -0.033075       0.118058              9.151635       9.216607      -4.636597       2.089330      10.753012      -0.088230       7.485286           0.002756
          111              C       5.496068      13.479729       6.152346      -0.043403      26.668766 0.36941423E+03  0.83774034E+04                                 7.946315                            6.424005      -0.052027       1.993999                    0.998803      27.530368      78.924968       0.644734       0.418918      -1.057666       0.062479      -0.034282       0.055336       0.090227      -0.000804       0.026541       0.009672       0.020466       0.101176      -0.030369      -0.017444       0.047814              9.653615       6.521491       1.280908      -0.043093      12.091247       4.334135      10.348107          -0.000091
          112              C       5.944907      12.241772       5.428104      -0.029014      28.069191 0.37481402E+03  0.85565475E+04                                 8.258502                            6.506055      -0.271441       1.923462                    0.998476      27.868984      80.956292       0.633538       0.423498      -1.051615      -0.030096      -0.041046       0.079665       0.094536       0.009103       0.006435      -0.025783      -0.041604      -0.035619      -0.030937      -0.009222       0.040159             10.170530       9.225429       2.850885      -1.528650      12.695569       2.429158       8.590590          -0.000041
          113              C       4.296198      10.603202       6.018335       0.270284      32.329472 0.35775175E+03  0.80052939E+04                                 9.028398                            6.451902       0.031645       2.031659                    0.999699      24.982292      69.914144       0.627315       0.436340      -1.052548       0.045228       0.017718       0.006371       0.048990       0.029755       0.000778      -0.000725       0.009891      -0.044080      -0.022952      -0.014558       0.037510             11.357315      13.261384       4.423592       0.377685      14.560574      -2.982221       6.249988          -0.000294
          114              C       4.060668       9.384831       6.663879      -0.240375      39.777802 0.49961824E+03  0.12234069E+05                                10.245928                            7.523770      -0.168319       1.894473                    0.999397      32.118726      96.082489       0.588721       0.424878      -1.052590      -0.018063      -0.009470       0.001061       0.020423      -0.031900       0.017879       0.033678       0.040583       0.046711      -0.063887       0.029962       0.033925             12.639686      11.701379       4.113571      -0.522838      18.356075      -4.915723       7.861605           0.000333
          115              C       2.824137       8.776271       6.576413      -0.016026      40.520130 0.43918035E+03  0.10286872E+05                                10.243227                            6.952366       0.049898       2.017767                    0.999412      27.388956      77.006027       0.633595       0.412718      -1.073260       0.006222       0.046707      -0.027867       0.054743       0.003907       0.000831       0.007477       0.018162       0.003121      -0.013890       0.003713       0.010177             13.613176      11.600039       0.840147       1.044424      19.996686      -7.267301       9.242802           0.000721
          116              C       1.778695       9.409696       5.896466      -0.134214      36.456455 0.45458878E+03  0.10841904E+05                                 9.657903                            7.201226      -0.130604       1.926354                    0.999360      30.092776      88.051176       0.600335       0.427785      -1.053682       0.022952       0.002135       0.003282       0.023283       0.013858      -0.014139       0.030537       0.030934       0.020413      -0.045680       0.017056       0.028624             11.464632      11.377954      -1.735183       2.561279      14.674545      -5.420759       8.341396           0.000206
          117              C       2.002004      10.659182       5.306460       0.021618      39.708371 0.42713717E+03  0.99240041E+04                                10.069897                            6.850760      -0.061848       1.985610                    0.999216      26.919691      75.096403       0.639801       0.412042      -1.074942       0.041200      -0.012105       0.017694       0.046444       0.011667      -0.007338       0.008821      -0.002872       0.006685      -0.018966       0.007544       0.011423             12.970472      17.249582      -2.118965       4.505616      13.099065      -4.562584       8.562769           0.004710
          118              C       3.264089      11.239127       5.347383      -0.248300      37.643695 0.50731855E+03  0.12443825E+05                                 9.831253                            7.584818      -0.097849       1.918493                    0.999356      31.911777      94.885897       0.587208       0.425247      -1.054593      -0.040633      -0.003654      -0.011725       0.042449       0.004630      -0.022810       0.008398      -0.059764       0.054093      -0.047662       0.017100       0.030561             11.383878      16.921313       1.927276       2.721449      10.519265      -1.752853       6.711057          -0.000057
          119              C       0.906568      11.407207       4.594135       0.558349      25.850764 0.27214414E+03  0.57242056E+04                                 8.050811                            5.812270      -0.012987       2.046300                    0.999541      22.581950      62.582699       0.625556       0.465504      -1.028966      -0.053718       0.012711      -0.017578       0.057932      -0.005814      -0.041209       0.068196      -0.019891       0.166842      -0.069809      -0.036833       0.106643             10.013937      14.509780      -2.381056       4.169612       8.553544      -2.773351       6.978487          -0.000275
          120              C       2.680819       7.416352       7.194975       0.612880      24.349539 0.25322785E+03  0.52710290E+04                                 7.878727                            5.699570      -0.114055       2.023185                    0.999493      22.378894      63.242738       0.611671       0.481065      -1.012841       0.004052      -0.064323       0.023137       0.068477      -0.039437      -0.055076       0.064367       0.063270       0.138872      -0.087944      -0.030453       0.118397              9.977400       8.340377       1.690698       0.361282      14.167408      -4.805656       7.424415           0.002464
          121              O       2.051999       6.752366      10.432141      -0.589016      32.775084 0.50638375E+03  0.12017378E+05                                 8.121029                            6.932880       0.453355       2.181495                    0.998546      28.100668      73.892136       0.725099       0.355942      -1.139052      -0.067069      -0.004700      -0.012963       0.068472      -0.018680       0.003410      -0.044277       0.006867      -0.235719      -0.093764       0.027664       0.066101              9.112201      10.125852       3.059127      -3.878609       8.140759      -1.763044       9.069992          -0.000844
          122              O       0.877682       4.993223       9.674621      -0.518358      32.621846 0.48491877E+03  0.11339935E+05                                 8.060162                            6.750518       0.381586       2.189432                    0.997178      26.581988      68.512298       0.743238       0.352400      -1.146344      -0.003641       0.007856       0.013546       0.016077      -0.037264       0.036707       0.032211      -0.039331       0.002670      -0.073788       0.028099       0.045689              9.222305       6.259483       0.581257      -0.792884       6.152249       2.508031      15.255182           0.000934
          123              O       8.565733       3.247276      14.635037      -0.507127      31.068968 0.46552244E+03  0.10786527E+05                                 7.814923                            6.637331       0.484041       2.231983                    0.996504      26.346898      67.814080       0.744882       0.354877      -1.143202       0.006090       0.009745      -0.000918       0.011528      -0.017614      -0.014016      -0.026362       0.110380       0.102130      -0.081864       0.031419       0.050445              8.820087      11.247533       2.847505      -3.057253       6.996477      -1.199941       8.216253           0.000446
          124              O       9.436194       2.307140      12.788119      -0.599123      37.332359 0.59994751E+03  0.14841709E+05                                 8.876957                            7.593386       0.253269       2.111437                    0.997989      28.714645      76.878410       0.686984       0.360404      -1.136472      -0.034219       0.057448       0.004269       0.067003      -0.040024       0.056984       0.012413      -0.051260       0.070036      -0.087903       0.027408       0.060494              9.732160       7.235077       2.878356       0.618705      13.691570       2.684447       8.269834          -0.001514
          125              O       0.689925       7.302446      15.124086      -0.195508      27.016015 0.31384856E+03  0.65827974E+04                                 7.262754                            5.419614       0.417290       2.259832                    0.999302      22.353668      54.558009       0.832085       0.350952      -1.147562      -0.137354      -0.092228       0.063023       0.177042       0.007320      -0.063772       0.103906      -0.025432       0.392195      -0.127192      -0.061956       0.189148              9.307343       4.841391      -0.296908      -1.010187       9.187490       6.433854      13.893148          -0.000675
          126              O       0.036218       9.793779      16.368181      -0.191674      25.177736 0.30317288E+03  0.63115109E+04                                 6.929628                            5.333776       0.396580       2.256185                    0.999134      22.304748      54.443939       0.836089       0.351893      -1.145448      -0.093466      -0.118612       0.098537       0.180317      -0.120811       0.039652      -0.071229      -0.012558      -0.271405      -0.121209      -0.067459       0.188668              8.556267       9.833780      -5.332760       0.758310      11.234828      -0.882652       4.600193          -0.000514
          127              O       5.303089       9.983668      17.937634      -0.540310      32.145882 0.43782023E+03  0.99720520E+04                                 7.951745                            6.328000       0.590308       2.247347                    0.998414      26.639957      67.579289       0.784059       0.342980      -1.155092       0.027406      -0.010405      -0.003930       0.029577      -0.024877      -0.014127       0.017142       0.092095      -0.065165      -0.048664      -0.018216       0.066880              9.527424      15.763343       0.587562      -3.664813       6.251798      -0.975293       6.567130           0.028193
          128              O       6.723711       8.331206      18.412067      -0.493717      24.854588 0.38510348E+03  0.85051415E+04                                 6.581465                            5.946250       0.768687       2.297256                    0.999206      26.343891      66.076637       0.805493       0.344302      -1.152533      -0.012434       0.014072      -0.017670       0.025785       0.006658       0.025312       0.005570      -0.079857       0.047145      -0.056865       0.020044       0.036821              6.882252       6.692171       0.392179      -0.830025       8.291264      -1.883503       5.663320           0.111149
          129              O       7.165886       0.179609      15.528141      -0.493779      31.481983 0.45322511E+03  0.10425874E+05                                 7.867604                            6.511960       0.460681       2.218702                    0.997866      26.247716      67.195507       0.758869       0.350866      -1.147078      -0.012507      -0.022823       0.004557       0.026421      -0.026654       0.024698       0.040996       0.026369      -0.037971      -0.066191       0.030086       0.036106              9.091714      10.087984      -4.549130       0.490507      11.325677      -2.035098       5.861479           0.000952
          130              O       9.191220      -0.021948      14.627617      -0.606447      42.407042 0.67458592E+03  0.17213305E+05                                 9.781801                            8.127472      -0.044085       2.009887                    0.996162      29.462169      80.549544       0.653694       0.367202      -1.129287      -0.020572      -0.006476       0.059689       0.063466       0.067360       0.006047       0.015464       0.052399       0.112477      -0.091705       0.030158       0.061547             11.457412       9.446684       2.435306      -1.689405      11.902599      -5.379809      13.022954          -0.000842
          131              O       3.502951       7.138534      21.674641      -0.589008      32.775895 0.50639835E+03  0.12017829E+05                                 8.121215                            6.933021       0.453291       2.181476                    0.998545      28.100784      73.893108       0.725084       0.355946      -1.139047       0.067065       0.004702      -0.012966       0.068468      -0.018684      -0.003406       0.044279       0.006866      -0.235717      -0.093765       0.027662       0.066103              9.112432      10.126123       3.059205       3.878757       8.140926       1.763095       9.070247          -0.000846
          132              O       4.677268       8.897677      20.917121      -0.518358      32.621751 0.48491764E+03  0.11339901E+05                                 8.060141                            6.750507       0.381591       2.189434                    0.997179      26.581966      68.512192       0.743239       0.352400      -1.146344       0.003641      -0.007857       0.013546       0.016077      -0.037264      -0.036707      -0.032211      -0.039329       0.002670      -0.073788       0.028099       0.045688              9.222268       6.259475       0.581265       0.792867       6.152238      -2.508023      15.255092           0.000933
          133              O       8.099117      10.643624       3.392537      -0.507127      31.068977 0.46552264E+03  0.10786533E+05                                 7.814926                            6.637334       0.484042       2.231983                    0.996504      26.346897      67.814084       0.744882       0.354877      -1.143202      -0.006091      -0.009745      -0.000918       0.011528      -0.017614       0.014016       0.026362       0.110380       0.102130      -0.081864       0.031418       0.050445              8.820091      11.247538       2.847507       3.057256       6.996481       1.199942       8.216254           0.000447
          134              O       7.228656      11.583760       1.545619      -0.599121      37.332532 0.59995065E+03  0.14841812E+05                                 8.876995                            7.593414       0.253253       2.111432                    0.997989      28.714677      76.878646       0.686981       0.360404      -1.136471       0.034219      -0.057447       0.004269       0.067002      -0.040023      -0.056984      -0.012412      -0.051261       0.070036      -0.087903       0.027408       0.060494              9.732207       7.235112       2.878381      -0.618707      13.691652      -2.684452       8.269857          -0.001515
          135              O       4.865025       6.588454       3.881586      -0.195508      27.016057 0.31384903E+03  0.65828101E+04                                 7.262764                            5.419620       0.417290       2.259832                    0.999302      22.353670      54.558034       0.832085       0.350952      -1.147561       0.137354       0.092228       0.063023       0.177042       0.007320       0.063772      -0.103906      -0.025432       0.392194      -0.127192      -0.061956       0.189148              9.307357       4.841397      -0.296914       1.010196       9.187504      -6.433867      13.893171          -0.000675
          136              O       5.518732       4.097121       5.125681      -0.191674      25.177748 0.30317306E+03  0.63115158E+04                                 6.929632                            5.333779       0.396582       2.256185                    0.999134      22.304743      54.443937       0.836089       0.351893      -1.145447       0.093466       0.118613       0.098537       0.180317      -0.120811      -0.039653       0.071228      -0.012558      -0.271403      -0.121208      -0.067459       0.188667              8.556272       9.833783      -5.332764      -0.758310      11.234838       0.882651       4.600196          -0.000515
          137              O       0.251861       3.907232       6.695134      -0.540308      32.145852 0.43781987E+03  0.99720417E+04                                 7.951740                            6.327998       0.590310       2.247347                    0.998414      26.639941      67.579246       0.784059       0.342980      -1.155092      -0.027406       0.010405      -0.003930       0.029577      -0.024878       0.014127      -0.017141       0.092094      -0.065166      -0.048664      -0.018217       0.066881              9.527415      15.763324       0.587557       3.664807       6.251794       0.975291       6.567128           0.028195
          138              O       9.941139       5.559694       7.169567      -0.493714      24.854497 0.38510168E+03  0.85050921E+04                                 6.581451                            5.946237       0.768687       2.297256                    0.999206      26.343837      66.076467       0.805494       0.344303      -1.152533       0.012433      -0.014072      -0.017670       0.025785       0.006658      -0.025311      -0.005570      -0.079853       0.047141      -0.056862       0.020043       0.036819              6.882236       6.692150       0.392177       0.830021       8.291248       1.883499       5.663310           0.111155
          139              O       9.498964      13.711291       4.285641      -0.493779      31.481931 0.45322433E+03  0.10425851E+05                                 7.867594                            6.511953       0.460684       2.218703                    0.997866      26.247700      67.195440       0.758870       0.350865      -1.147078       0.012507       0.022823       0.004556       0.026421      -0.026654      -0.024698      -0.040995       0.026369      -0.037971      -0.066191       0.030085       0.036106              9.091699      10.087972      -4.549120      -0.490502      11.325654       2.035091       5.861471           0.000953
          140              O       7.473630       0.021948       3.385117      -0.606445      42.407270 0.67459000E+03  0.17213444E+05                                 9.781854                            8.127510      -0.044101       2.009882                    0.996162      29.462219      80.549896       0.653690       0.367203      -1.129286       0.020572       0.006476       0.059688       0.063465       0.067360      -0.006047      -0.015463       0.052398       0.112478      -0.091705       0.030158       0.061548             11.457481       9.446727       2.435317       1.689411      11.902678       5.379857      13.023039          -0.000842
          141              O       9.057901      13.697816       0.810359      -0.589012      32.775548 0.50639210E+03  0.12017636E+05                                 8.121135                            6.932960       0.453319       2.181485                    0.998545      28.100736      73.892693       0.725091       0.355944      -1.139049       0.067066      -0.004701       0.012964       0.068470       0.018682       0.003408       0.044278       0.006867      -0.235718      -0.093765       0.027663       0.066102              9.112333      10.126007      -3.059173      -3.878692       8.140857       1.763073       9.070134          -0.000846
          142              O      10.232218      11.938673       1.567879      -0.518358      32.621821 0.48491871E+03  0.11339933E+05                                 8.060156                            6.750517       0.381590       2.189433                    0.997179      26.581982      68.512274       0.743238       0.352400      -1.146344       0.003641       0.007857      -0.013546       0.016077       0.037264       0.036707      -0.032211      -0.039330       0.002671      -0.073788       0.028099       0.045689              9.222289       6.259484      -0.581262      -0.792877       6.152247      -2.508025      15.255137           0.000933
          143              O       2.544167      10.192726      19.092463      -0.507126      31.068934 0.46552204E+03  0.10786515E+05                                 7.814917                            6.637328       0.484043       2.231984                    0.996504      26.346885      67.814032       0.744882       0.354877      -1.143202      -0.006091       0.009745       0.000918       0.011528       0.017614      -0.014016       0.026362       0.110379       0.102129      -0.081864       0.031418       0.050445              8.820077      11.247519      -2.847495      -3.057251       6.996469       1.199934       8.216244           0.000447
          144              O       1.673706       9.252590      20.939381      -0.599117      37.332816 0.59995580E+03  0.14841980E+05                                 8.877059                            7.593463       0.253222       2.111423                    0.997988      28.714722      76.879027       0.686976       0.360406      -1.136469       0.034220       0.057445      -0.004270       0.067001       0.040022       0.056985      -0.012411      -0.051263       0.070036      -0.087903       0.027408       0.060495              9.732285       7.235167      -2.878418       0.618711      13.691779      -2.684470       8.269907          -0.001515
          145              O      10.419975       0.356996      18.603414      -0.195508      27.016023 0.31384865E+03  0.65827997E+04                                 7.262756                            5.419615       0.417290       2.259832                    0.999302      22.353668      54.558010       0.832085       0.350952      -1.147562       0.137354      -0.092228      -0.063023       0.177042      -0.007320      -0.063772      -0.103906      -0.025432       0.392195      -0.127192      -0.061956       0.189148              9.307345       4.841392       0.296911      -1.010190       9.187497      -6.433857      13.893146          -0.000674
          146              O      -0.036218       2.848329      17.359319      -0.191674      25.177763 0.30317321E+03  0.63115194E+04                                 6.929633                            5.333780       0.396581       2.256185                    0.999134      22.304750      54.443950       0.836089       0.351893      -1.145448       0.093466      -0.118612      -0.098537       0.180317       0.120811       0.039652       0.071229      -0.012558      -0.271405      -0.121209      -0.067459       0.188668              8.556276       9.833783       5.332769       0.758313      11.234849       0.882656       4.600197          -0.000515
          147              O       5.806811       3.038218      15.789866      -0.540308      32.145803 0.43781905E+03  0.99720180E+04                                 7.951731                            6.327991       0.590309       2.247347                    0.998414      26.639927      67.579185       0.784060       0.342980      -1.155092      -0.027406      -0.010404       0.003930       0.029577       0.024878      -0.014127      -0.017140       0.092092      -0.065169      -0.048662      -0.018218       0.066880              9.527405      15.763307      -0.587558      -3.664803       6.251788       0.975290       6.567120           0.028197
          148              O       4.386189       1.385756      15.315433      -0.493710      24.854488 0.38510146E+03  0.85050871E+04                                 6.581456                            5.946241       0.768685       2.297256                    0.999206      26.343794      66.076386       0.805492       0.344303      -1.152533       0.012433       0.014074       0.017671       0.025786      -0.006659       0.025308      -0.005570      -0.079843       0.047133      -0.056854       0.020039       0.036815              6.882242       6.692157      -0.392180      -0.830024       8.291255       1.883502       5.663315           0.111172
          149              O       3.944014       7.125059      18.199359      -0.493778      31.481894 0.45322379E+03  0.10425834E+05                                 7.867584                            6.511947       0.460685       2.218704                    0.997866      26.247695      67.195399       0.758871       0.350865      -1.147079       0.012507      -0.022823      -0.004557       0.026421       0.026654       0.024697      -0.040996       0.026369      -0.037970      -0.066191       0.030086       0.036105              9.091685      10.087963       4.549113       0.490495      11.325630       2.035081       5.861461           0.000954
          150              O       1.918680       6.923502      19.099883      -0.606442      42.407664 0.67459693E+03  0.17213681E+05                                 9.781948                            8.127578      -0.044133       2.009872                    0.996161      29.462297      80.550496       0.653684       0.367205      -1.129283       0.020572      -0.006475      -0.059686       0.063463      -0.067361       0.006049      -0.015461       0.052397       0.112480      -0.091706       0.030158       0.061548             11.457607       9.446804      -2.435334      -1.689421      11.902819       5.379942      13.023199          -0.000842
          151              O       7.606949       0.193084      12.052859      -0.589013      32.775351 0.50638857E+03  0.12017527E+05                                 8.121090                            6.932926       0.453334       2.181489                    0.998545      28.100708      73.892460       0.725094       0.355943      -1.139050      -0.067068       0.004701       0.012964       0.068471       0.018681      -0.003409      -0.044278       0.006867      -0.235718      -0.093764       0.027663       0.066101              9.112277      10.125940      -3.059152       3.878658       8.140813      -1.763061       9.070079          -0.000844
          152              O       6.432632       1.952227      12.810379      -0.518358      32.621811 0.48491829E+03  0.11339920E+05                                 8.060154                            6.750513       0.381588       2.189433                    0.997179      26.581983      68.512265       0.743239       0.352400      -1.146344      -0.003641      -0.007856      -0.013546       0.016077       0.037264      -0.036707       0.032211      -0.039331       0.002670      -0.073788       0.028099       0.045689              9.222293       6.259479      -0.581259       0.792877       6.152245       2.508031      15.255155           0.000932
          153              O       3.010783       3.698174       7.849963      -0.507127      31.069003 0.46552292E+03  0.10786541E+05                                 7.814932                            6.637336       0.484040       2.231982                    0.996504      26.346903      67.814113       0.744881       0.354877      -1.143202       0.006090      -0.009745       0.000918       0.011528       0.017614       0.014016      -0.026362       0.110380       0.102131      -0.081864       0.031419       0.050445              8.820099      11.247551      -2.847514       3.057258       6.996485      -1.199947       8.216262           0.000447
          154              O       3.881244       4.638310       9.696881      -0.599125      37.332151 0.59994375E+03  0.14841586E+05                                 8.876909                            7.593351       0.253291       2.111444                    0.997989      28.714612      76.878133       0.686987       0.360402      -1.136473      -0.034219      -0.057450      -0.004269       0.067005       0.040026      -0.056983       0.012413      -0.051258       0.070035      -0.087902       0.027409       0.060494              9.732103       7.235037      -2.878329      -0.618702      13.691475       2.684434       8.269797          -0.001513
          155              O       6.244875      13.533904       7.360914      -0.195508      27.016011 0.31384849E+03  0.65827955E+04                                 7.262754                            5.419613       0.417291       2.259832                    0.999302      22.353664      54.557996       0.832085       0.350952      -1.147562      -0.137354       0.092228      -0.063023       0.177042      -0.007320       0.063772       0.103906      -0.025432       0.392194      -0.127192      -0.061956       0.189148              9.307343       4.841391       0.296910       1.010190       9.187487       6.433854      13.893151          -0.000675
          156              O       5.591168      11.042571       6.116819      -0.191674      25.177727 0.30317278E+03  0.63115086E+04                                 6.929627                            5.333776       0.396581       2.256185                    0.999134      22.304743      54.443931       0.836089       0.351893      -1.145448      -0.093466       0.118613      -0.098537       0.180317       0.120811      -0.039653      -0.071228      -0.012558      -0.271403      -0.121208      -0.067459       0.188667              8.556265       9.833778       5.332757      -0.758308      11.234823      -0.882649       4.600193          -0.000515
          157              O      10.858039      10.852682       4.547366      -0.540308      32.145791 0.43781887E+03  0.99720146E+04                                 7.951739                            6.327998       0.590306       2.247347                    0.998414      26.639882      67.579110       0.784058       0.342981      -1.155091       0.027406       0.010402       0.003932       0.029576       0.024881       0.014127       0.017136       0.092086      -0.065177      -0.048656      -0.018223       0.066879              9.527413      15.763321      -0.587555       3.664804       6.251794      -0.975290       6.567125           0.028198
          158              O       1.168761      12.505144       4.072933      -0.493709      24.854404 0.38509989E+03  0.85050489E+04                                 6.581475                            5.946259       0.768656       2.297249                    0.999206      26.343569      66.075941       0.805485       0.344307      -1.152529      -0.012431      -0.014075       0.017673       0.025787      -0.006658      -0.025298       0.005569      -0.079809       0.047101      -0.056830       0.020028       0.036803              6.882262       6.692180      -0.392179       0.830026       8.291278      -1.883505       5.663329           0.111166
          159              O       1.610936       6.765841       6.956859      -0.493779      31.482002 0.45322535E+03  0.10425881E+05                                 7.867608                            6.511963       0.460679       2.218701                    0.997866      26.247720      67.195528       0.758869       0.350866      -1.147078      -0.012507       0.022823      -0.004557       0.026421       0.026653      -0.024698       0.040996       0.026369      -0.037972      -0.066191       0.030086       0.036105              9.091720      10.087988       4.549134      -0.490512      11.325688      -2.035103       5.861484           0.000953
          160              O       3.636270       6.967398       7.857383      -0.606450      42.406763 0.67458103E+03  0.17213138E+05                                 9.781735                            8.127424      -0.044063       2.009893                    0.996162      29.462113      80.549123       0.653698       0.367200      -1.129289      -0.020571       0.006477      -0.059691       0.063468      -0.067359      -0.006045       0.015465       0.052400       0.112475      -0.091704       0.030158       0.061547             11.457324       9.446631      -2.435293       1.689396      11.902498      -5.379748      13.022843          -0.000841

******************************************************
Auxiliary information for the entire system
The total spin magnetic moment of the unit cell is   1.348558
The total net atomic charge of the unit cell is   -0.000007
Accuracy of reproducing the electrostatic potential in the unit cell:
  The inner radius (bohr) =    5.0000
  The outer radius (bohr) =   12.0000
  Valid grid points have density less than (e/(bohr^3)) =    0.0001
  The number of valid grid points were=       269040
  The rms potential error without charges in kcal/mol is=      8.32045
  The rms potential error with partial charges in kcal/mol is=      1.06747
  The RRMSE value at monopole order=      0.12829
  The rms potential error with partial charges and cloud penetration in kcal/mol is=      1.05841
  The RRMSE value at monopole order with cloud penetration is=      0.12721
  The rms potential error with partial charges and atomic dipoles in kcal/mol is=      0.47403
  The RRMSE value at dipole order=      0.05697
  The rms potential error with partial charges, atomic dipoles and cloud penetration in kcal/mol is=      0.45911
  The RRMSE value at dipole order with cloud penetration=      0.05518

******************************************************
The electron densities and ab initio electrostatic potential were computed in VASP using the PBE functional and
projector augmented wave method. See the main text of the journal article for a description of computational details.
The atomic charges, dipoles, and quadrupoles were computed with the DDEC6 method as described in
(a) T. A. Manz and N. Gabaldon Limas, RSC Adv. 6 (2016) 47771-47801 DOI: 10.1039/c6ra04656h
(b) N. Gabaldon Limas and T. A. Manz, RSC Adv. 8 (2018) 2678-2707 DOI: 10.1039/c7ra11829e.
For each atom in the material, the electron cloud parameters were fit to the spherically averaged atom-in-material
electron density using radial positions for which this density was between 10^-4 and 10^-2 electrons per cubic bohr.
The polarizabilities, dispersion coefficients, and quantum Drude oscillator (QDO) parameters were fit using the MCLF method.
The magnetic structure of the system was optimized in VASP from the default ferromagnetic initial guess using spin polarization.
The atomic spin moments (ASMs) were computed on this optimized magnetic structure using the DDEC6 partition as inputs
to the method of T. A. Manz and D. S. Sholl, J. Chem. Theory Comput. 7 (2011) 4146-4164 DOI: 10.1021/ct200539n.
The RMSE and RRMSE were computed using a uniform grid with Ewald summation.
