# Supplementary material for: A collection of forcefield precursors for metal–organic frameworks
Source: RSC Adv. 2019 Nov 13;9(63):36492–507. doi: 10.1039/c9ra07327b (PMC9075174; doi:10.1039/c9ra07327b)
Supplement: RA-009-C9RA07327B-s5779 [file RA-009-C9RA07327B-s5779.xyz]

   88
jmolscript: load "" {1 1 1} spacegroup "x,y,z" unitcell [{     10.077700     0.000000     0.000000 }, {      1.650669    10.876658     0.000000 }, {      3.375171     3.953475    14.131544 }]
Ni     7.304404     5.904316     7.174302     0.957606
Ni     9.370664     7.115122     9.538934     1.012431
Ni     7.799136     8.925817     6.957242     0.957605
Ni     5.732876     7.715011     4.592610     1.012487
H      9.576517    12.665487     8.233038     0.138600
H     12.009621    10.148678    10.313201     0.133866
H     10.979796     3.261562    10.453103     0.148516
H     13.492730    10.083852    11.659937     0.085123
H      4.782122    10.486772    10.915205     0.105032
H      5.386323    11.752479    12.916231     0.100398
H      5.337937    10.164062    13.163533     0.089732
H      8.780706     7.553859     1.500770     0.151078
H     11.247104     8.071508     4.684607     0.142203
H      2.726634     7.350426     0.999100     0.141519
H      7.976974     5.774950     4.694499     0.435846
H      8.560394     6.009723     6.062432     0.382807
H      5.527023     2.164646     5.898506     0.138601
H      3.093919     4.681455     3.818343     0.133868
H      4.123744    11.568571     3.678441     0.148522
H      1.610810     4.746281     2.471607     0.085122
H     10.321418     4.343361     3.216339     0.105032
H      9.717217     3.077654     1.215313     0.100387
H      9.765603     4.666071     0.968011     0.089729
H      6.322834     7.276274    12.630774     0.151064
H      3.856436     6.758625     9.446937     0.142199
H     12.376906     7.479707    13.132444     0.141507
H      7.126566     9.055183     9.437045     0.435843
H      6.543146     8.820410     8.069112     0.382807
C      8.963413     4.140733     8.938060     0.602472
C      9.374993     2.743870     9.306328     0.010393
C     10.303756    12.529754     8.828682    -0.143949
C     10.647401    11.243335     9.222387     0.023536
C      9.796060    10.085831     8.809463     0.603994
C     11.766970    11.028868    10.049789    -0.239474
C     12.512319    12.122456    10.475290     0.285533
C     12.133015    13.398191    10.128925    -0.203410
C      4.123897    10.771264    11.597758    -0.024497
C      4.795190    10.958442    12.931635    -0.029627
C     10.753567     7.431896     1.049267     0.268543
C      9.655054     7.607586     1.867766    -0.219403
C      9.820856     7.864212     3.232167     0.004173
C      8.643267     8.077270     4.122030     0.585280
C     11.119960     7.909812     3.756730    -0.142042
C      2.132878     7.724195     2.941622     0.009093
C      3.510585     7.752978     3.530484     0.535263
C      1.973167     7.478961     1.563514    -0.249940
C      6.140127    10.689400     5.193484     0.602477
C      5.728547    12.086263     4.825216     0.010392
C      4.799784     2.300379     5.302862    -0.143949
C      4.456139     3.586798     4.909157     0.023536
C      5.307480     4.744302     5.322081     0.604001
C      3.336570     3.801265     4.081755    -0.239474
C      2.591221     2.707677     3.656254     0.285534
C      2.970525     1.431942     4.002619    -0.203416
C     10.979643     4.058869     2.533786    -0.024498
C     10.308350     3.871691     1.199909    -0.029623
C      4.349973     7.398237    13.082277     0.268539
C      5.448486     7.222547    12.263778    -0.219396
C      5.282684     6.965921    10.899377     0.004172
C      6.460273     6.752863    10.009514     0.585276
C      3.983580     6.920321    10.374814    -0.142042
C     12.970662     7.105938    11.189922     0.009087
C     11.592955     7.077155    10.601060     0.535255
C     13.130373     7.351172    12.568030    -0.249935
O      9.401610     5.079175     9.663150    -0.509894
O      8.215367     4.252694     7.933590    -0.466102
O      9.312990    10.128656     7.634849    -0.450667
O      9.607510     9.185944     9.658345    -0.527520
O     13.637010    12.050825    11.253796    -0.197087
O     13.829509    11.135186    13.862762    -0.203237
O      8.858505     8.683663     5.205637    -0.484572
O      7.535231     7.612774     3.725640    -0.521839
O      3.624738     7.775866     4.804301    -0.453079
O      4.533206     7.730135     2.791404    -0.434060
O      8.760240     7.232872     7.651242    -0.702699
O      8.385136     5.425922     5.408707    -0.749943
O      5.701930     9.750958     4.468394    -0.509915
O      6.888173    10.577439     6.197954    -0.466096
O      5.790550     4.701477     6.496695    -0.450671
O      5.496030     5.644189     4.473199    -0.527540
O      1.466530     2.779308     2.877748    -0.197087
O      1.274031     3.694947     0.268782    -0.203239
O      6.245035     6.146470     8.925907    -0.484569
O      7.568309     7.217359    10.405904    -0.521811
O     11.478802     7.054267     9.327243    -0.453053
O     10.570334     7.099998    11.340140    -0.434054
O      6.343300     7.597261     6.480302    -0.702715
O      6.718404     9.404211     8.722837    -0.749951

The following XYZ coordinates are in angstroms. Other properties are in atomic units.
The sperically averaged electron density of each atom fit to a function of the form exp(a - br)
eigen_1, eigen_2 and eigen_3 are the three eigenvalues of traceless quadrupole moment tensor
  atom number  atomic symbol              X              Y              Z     net charge C6 coefficient C8 coefficient C10 coefficient fluctuating dipole atomic polarizability isotropic forcefield polarizability              a              b squared Pearson coefficient          <r^3>          <r^4>         wp_QDO          m_QDO          q_QDO       dipole_x       dipole_y       dipole_z         dipole            Qxy            Qxz            Qyz     Q(x^2-y^2)  Q(3z^2 - R^2)        eigen_1        eigen_2        eigen_3 static polarizability      alpha(xx)      alpha(xy)      alpha(xz)      alpha(yy)      alpha(yz)      alpha(zz) atomic spin moment
            1             Ni       7.304404       5.904316       7.174302       0.957606      81.891468 0.16212718E+04  0.49310091E+05                                15.358646                           13.141439       0.340188       2.023295                    0.993721      43.099458     111.555652       0.504156       0.399449      -1.155093      -0.045625      -0.019118       0.013576       0.051297      -0.010654      -0.023692       0.009322      -0.000842      -0.180752      -0.066550       0.020515       0.046034             17.924305      16.040123      -0.298971       1.157345      18.491514       0.134160      19.241277           1.152257
            2             Ni       9.370664       7.115122       9.538934       1.012431     104.224765 0.19061605E+04  0.59771100E+05                                16.547005                           13.041612       0.542737       2.094755                    0.994849      41.874077     106.528641       0.583768       0.334606      -1.219475       0.013454       0.009571       0.014104       0.021715      -0.001605      -0.015582      -0.002625      -0.024068       0.199833      -0.047612      -0.021191       0.068803             20.805815      27.193609       1.917543       5.323710      21.325636      -0.713047      13.898198          -1.045171
            3             Ni       7.799136       8.925817       6.957242       0.957605      81.891544 0.16212729E+04  0.49310132E+05                                15.358656                           13.141443       0.340196       2.023297                    0.993721      43.099486     111.555738       0.504156       0.399449      -1.155093       0.045626       0.019119      -0.013573       0.051298      -0.010649      -0.023693       0.009320      -0.000841      -0.180757      -0.066552       0.020521       0.046031             17.924322      16.040135      -0.298979       1.157318      18.491516       0.134167      19.241314           1.152165
            4             Ni       5.732876       7.715011       4.592610       1.012487     104.224209 0.19061435E+04  0.59770254E+05                                16.546726                           13.041374       0.542791       2.094777                    0.994849      41.874053     106.527265       0.583787       0.334597      -1.219487      -0.013453      -0.009569      -0.014104       0.021713      -0.001604      -0.015569      -0.002626      -0.024058       0.199922      -0.047617      -0.021211       0.068828             20.805497      27.193208       1.917520       5.323553      21.325368      -0.713037      13.897915          -1.045573
            5              H       9.576517      12.665487       8.233038       0.138600       1.066701 0.78017710E+01  0.75651601E+02                                 1.683451                            1.601723      -1.131414       2.354367                    0.997120       3.348117       9.132323       0.512234       1.233141      -0.719894      -0.031613       0.006357      -0.029094       0.043431      -0.001198       0.012138      -0.002036       0.016991      -0.002992      -0.009778      -0.007526       0.017304              1.706730       1.826973      -0.065132       0.430211       1.652814      -0.092831       1.640404           0.000008
            6              H      12.009621      10.148678      10.313201       0.133866       1.043468 0.76273475E+01  0.74670583E+02                                 1.749202                            1.650034      -1.283425       2.277561                    0.994181       3.675765      10.587226       0.467398       1.338578      -0.694632       0.004628      -0.034572       0.007379       0.035653      -0.000605       0.003865      -0.001336      -0.013375      -0.013406      -0.008341      -0.000789       0.009130              1.800402       1.648730      -0.211666       0.276967       2.240718      -0.238411       1.511758           0.000021
            7              H      10.979796       3.261562      10.453103       0.148516       1.101352 0.80640965E+01  0.78782020E+02                                 1.724692                            1.632391      -1.071012       2.393053                    0.997574       3.288720       8.980625       0.505954       1.239150      -0.719590       0.019829       0.030814       0.013678       0.039113       0.010470       0.005405       0.004709      -0.005308      -0.009648      -0.009644      -0.005476       0.015120              1.757182       1.635887       0.282022       0.206462       2.182551       0.132845       1.453108          -0.000089
            8              H      13.492730      10.083852      11.659937       0.085123       1.233858 0.10174258E+02  0.10683015E+03                                 1.938408                            1.886511      -1.458958       2.172266                    0.991400       4.142502      12.276429       0.444701       1.311738      -0.699554      -0.029221      -0.021172       0.004940       0.036421       0.004105       0.001637      -0.002606       0.012812      -0.025700      -0.009927      -0.002000       0.011927              1.961891       2.011645       0.326335       0.197649       2.104739      -0.047537       1.769288          -0.000051
            9              H       4.782122      10.486772      10.915205       0.105032       1.061452 0.79254205E+01  0.76984033E+02                                 1.675735                            1.608256      -0.648929       2.560105                    0.999752       3.377658       9.154977       0.515238       1.223826      -0.722846       0.029647      -0.006182      -0.028779       0.041778      -0.002291      -0.005364      -0.004021       0.011875       0.010636      -0.010122       0.000814       0.009307              1.719554       1.803164      -0.230220      -0.449225       1.464508       0.198548       1.890991           0.000079
           10              H       5.386323      11.752479      12.916231       0.100398       1.276884 0.10115762E+02  0.10277292E+03                                 1.794293                            1.740007      -0.770044       2.501250                    0.998936       3.348461       8.806381       0.537145       1.122367      -0.750644       0.019399       0.034272      -0.004018       0.039586       0.005215      -0.009192       0.006430      -0.001580      -0.006030      -0.014386       0.005979       0.008407              1.800505       1.738399       0.406680       0.024558       1.977682      -0.042792       1.685435          -0.000021
           11              H       5.337937      10.164062      13.163533       0.089732       1.325514 0.10719642E+02  0.11198224E+03                                 1.915340                            1.848610      -1.199123       2.298062                    0.994233       3.718572      10.358494       0.490451       1.195479      -0.729103       0.020959      -0.029884       0.008614       0.037504      -0.008525      -0.004397      -0.004947       0.010054      -0.001719      -0.013006       0.002613       0.010393              1.939532       1.741895      -0.415340       0.129636       2.274330      -0.124074       1.802372          -0.000005
           12              H       8.780706       7.553859       1.500770       0.151078       1.096253 0.81657145E+01  0.79386968E+02                                 1.670054                            1.606543      -1.081296       2.389863                    0.997434       3.170697       8.414378       0.531532       1.185282      -0.733477      -0.038718       0.000277      -0.015544       0.041722      -0.000508       0.009625       0.002327       0.021433      -0.006282      -0.011013      -0.005696       0.016708              1.676661       2.052354      -0.031856       0.132652       1.340320       0.042077       1.637310          -0.000054
           13              H      11.247104       8.071508       4.684607       0.142203       1.057062 0.78489549E+01  0.76383621E+02                                 1.689397                            1.620299      -1.156089       2.347501                    0.996897       3.351386       9.220521       0.501774       1.254324      -0.715337       0.005804       0.009253       0.043956       0.045293       0.003114       0.001564       0.002784       0.000900       0.051166      -0.011717      -0.005773       0.017490              1.711823       1.627862      -0.004360       0.011303       1.376067       0.185554       2.131540          -0.000123
           14              H       2.726634       7.350426       0.999100       0.141519       1.173909 0.90043397E+01  0.90370030E+02                                 1.786951                            1.715046      -1.319702       2.265658                    0.995331       3.458125       9.551676       0.498199       1.224985      -0.722114       0.033783      -0.003970      -0.019084       0.039003      -0.003705      -0.010247       0.003744       0.020788       0.009234      -0.012921      -0.004614       0.017536              1.806521       1.962279      -0.024915      -0.227986       1.419143       0.105134       2.038142          -0.000036
           15              H       7.976974       5.774950       4.694499       0.435846       0.484889 0.30796354E+01  0.24712922E+02                                 1.178009                            1.153511      -1.624289       2.279343                    0.997646       2.453965       7.009841       0.471092       1.620226      -0.644027      -0.004980      -0.012184      -0.024706       0.027993       0.002758       0.006374       0.009816      -0.011900       0.027624      -0.012433      -0.005081       0.017514              1.186301       1.112445      -0.030752       0.120924       1.070970      -0.122124       1.375486           0.000416
           16              H       8.560394       6.009723       6.062432       0.382807       0.578722 0.37733246E+01  0.31793591E+02                                 1.289881                            1.243057      -1.758275       2.154734                    0.995743       2.910854       8.465022       0.473371       1.535638      -0.654021       0.022201       0.001811       0.010473       0.024614       0.002081       0.010173      -0.001463       0.000750      -0.021904      -0.013600       0.003428       0.010171              1.315831       1.121801       0.055211       0.012516       1.240687       0.231058       1.585005           0.000215
           17              H       5.527023       2.164646       5.898506       0.138601       1.066703 0.78017929E+01  0.75651892E+02                                 1.683455                            1.601726      -1.131407       2.354369                    0.997120       3.348125       9.132359       0.512233       1.233143      -0.719893       0.031613      -0.006357       0.029093       0.043430      -0.001198       0.012138      -0.002036       0.016991      -0.002992      -0.009778      -0.007526       0.017304              1.706734       1.826976      -0.065132       0.430211       1.652818      -0.092831       1.640407           0.000009
           18              H       3.093919       4.681455       3.818343       0.133868       1.043474 0.76274103E+01  0.74671376E+02                                 1.749210                            1.650042      -1.283429       2.277558                    0.994181       3.675785      10.587308       0.467396       1.338579      -0.694632      -0.004627       0.034572      -0.007379       0.035653      -0.000605       0.003865      -0.001336      -0.013375      -0.013407      -0.008342      -0.000789       0.009131              1.800411       1.648738      -0.211667       0.276969       2.240729      -0.238412       1.511764           0.000023
           19              H       4.123744      11.568571       3.678441       0.148522       1.101353 0.80641094E+01  0.78782133E+02                                 1.724686                            1.632386      -1.071020       2.393047                    0.997574       3.288727       8.980627       0.505958       1.239141      -0.719591      -0.019829      -0.030814      -0.013678       0.039112       0.010470       0.005405       0.004709      -0.005307      -0.009647      -0.009644      -0.005476       0.015120              1.757176       1.635882       0.282019       0.206460       2.182542       0.132843       1.453104          -0.000082
           20              H       1.610810       4.746281       2.471607       0.085122       1.233860 0.10174282E+02  0.10683049E+03                                 1.938412                            1.886515      -1.458961       2.172264                    0.991400       4.142509      12.276465       0.444700       1.311740      -0.699553       0.029221       0.021172      -0.004940       0.036421       0.004105       0.001637      -0.002606       0.012811      -0.025701      -0.009927      -0.002000       0.011927              1.961896       2.011651       0.326337       0.197650       2.104744      -0.047537       1.769291          -0.000049
           21              H      10.321418       4.343361       3.216339       0.105032       1.061453 0.79254283E+01  0.76984162E+02                                 1.675738                            1.608260      -0.648930       2.560104                    0.999752       3.377662       9.155004       0.515236       1.223830      -0.722845      -0.029647       0.006182       0.028779       0.041778      -0.002291      -0.005364      -0.004021       0.011875       0.010636      -0.010122       0.000814       0.009307              1.719557       1.803167      -0.230221      -0.449226       1.464511       0.198549       1.890993           0.000084
           22              H       9.717217       3.077654       1.215313       0.100387       1.276942 0.10116367E+02  0.10278092E+03                                 1.794376                            1.740083      -0.770058       2.501243                    0.998936       3.348527       8.806723       0.537120       1.122398      -0.750637      -0.019400      -0.034272       0.004018       0.039586       0.005214      -0.009192       0.006430      -0.001580      -0.006027      -0.014385       0.005978       0.008407              1.800589       1.738479       0.406710       0.024561       1.977776      -0.042795       1.685512          -0.000011
           23              H       9.765603       4.666071       0.968011       0.089729       1.325518 0.10719686E+02  0.11198289E+03                                 1.915350                            1.848619      -1.199115       2.298065                    0.994233       3.718586      10.358566       0.490447       1.195485      -0.729102      -0.020960       0.029884      -0.008614       0.037504      -0.008525      -0.004397      -0.004947       0.010053      -0.001719      -0.013006       0.002613       0.010393              1.939544       1.741901      -0.415345       0.129637       2.274349      -0.124076       1.802381          -0.000003
           24              H       6.322834       7.276274      12.630774       0.151064       1.096276 0.81659416E+01  0.79389837E+02                                 1.670093                            1.606577      -1.081308       2.389858                    0.997434       3.170725       8.414525       0.531520       1.185300      -0.733473       0.038718      -0.000277       0.015545       0.041723      -0.000508       0.009624       0.002327       0.021433      -0.006282      -0.011012      -0.005696       0.016708              1.676701       2.052410      -0.031857       0.132659       1.340344       0.042079       1.637347          -0.000056
           25              H       3.856436       6.758625       9.446937       0.142199       1.057052 0.78488631E+01  0.76382502E+02                                 1.689390                            1.620291      -1.156067       2.347513                    0.996897       3.351364       9.220446       0.501774       1.254327      -0.715336      -0.005804      -0.009252      -0.043957       0.045294       0.003114       0.001565       0.002784       0.000901       0.051166      -0.011717      -0.005773       0.017490              1.711815       1.627853      -0.004360       0.011303       1.376061       0.185553       2.131531          -0.000126
           26              H      12.376906       7.479707      13.132444       0.141507       1.173922 0.90044897E+01  0.90372221E+02                                 1.786995                            1.715086      -1.319693       2.265665                    0.995331       3.458155       9.551902       0.498180       1.225022      -0.722106      -0.033783       0.003970       0.019085       0.039004      -0.003705      -0.010246       0.003744       0.020788       0.009234      -0.012922      -0.004614       0.017536              1.806567       1.962331      -0.024917      -0.227996       1.419172       0.105139       2.038199          -0.000037
           27              H       7.126566       9.055183       9.437045       0.435843       0.484889 0.30796313E+01  0.24712866E+02                                 1.178006                            1.153509      -1.624274       2.279349                    0.997646       2.453960       7.009810       0.471094       1.620222      -0.644028       0.004980       0.012184       0.024706       0.027993       0.002758       0.006375       0.009816      -0.011899       0.027625      -0.012433      -0.005081       0.017515              1.186298       1.112443      -0.030752       0.120923       1.070968      -0.122123       1.375482           0.000414
           28              H       6.543146       8.820410       8.069112       0.382807       0.578724 0.37733426E+01  0.31793771E+02                                 1.289882                            1.243058      -1.758277       2.154731                    0.995743       2.910862       8.465041       0.473372       1.535634      -0.654022      -0.022200      -0.001811      -0.010473       0.024614       0.002081       0.010172      -0.001464       0.000751      -0.021904      -0.013599       0.003428       0.010171              1.315832       1.121802       0.055211       0.012515       1.240688       0.231058       1.585006           0.000212
           29              C       8.963413       4.140733       8.938060       0.602472      25.146012 0.24718139E+03  0.50813000E+04                                 7.891800                            5.551387       0.058734       2.084638                    0.999386      21.693332      59.653606       0.637277       0.467540      -1.026688      -0.015684       0.055233      -0.012998       0.058870       0.025970      -0.071393       0.001127       0.133791       0.027291      -0.079949      -0.034295       0.114244              9.963065       6.640312      -1.912190       2.775251      15.737728      -1.248568       7.511154          -0.000680
           30              C       9.374993       2.743870       9.306328       0.010393      40.197639 0.41971433E+03  0.96762526E+04                                10.073876                            6.727635       0.016186       2.010815                    0.999166      26.617435      73.156693       0.656977       0.404392      -1.083634       0.017200      -0.037426       0.011246       0.042697       0.004207       0.007482       0.007835       0.000704       0.039646      -0.010877      -0.007882       0.018760             13.421000       9.867384      -2.258517       3.726440      22.472789      -2.746559       7.922828          -0.000847
           31              C      10.303756      12.529754       8.828682      -0.143949      36.915174 0.44802664E+03  0.10619089E+05                                 9.665512                            7.099941      -0.039159       1.954795                    0.999532      29.823645      86.259729       0.612471       0.421927      -1.060063       0.024194      -0.000917       0.004231       0.024578      -0.011623      -0.009949      -0.004973       0.070578       0.083857      -0.051666       0.016446       0.035220             11.721184       8.339102       1.283347       2.591470      19.920497      -0.472699       6.903954          -0.004955
           32              C      10.647401      11.243335       9.222387       0.023536      39.892178 0.42199762E+03  0.97565444E+04                                10.042002                            6.778004      -0.047420       1.992740                    0.999109      26.629522      73.649492       0.648926       0.408249      -1.079465       0.036646       0.026503       0.018880       0.049008      -0.001405      -0.003912      -0.008746      -0.005285       0.062682      -0.014700      -0.008963       0.023663             12.964922      11.988115       3.821512       4.585345      18.785319       0.921512       8.121331          -0.002221
           33              C       9.796060      10.085831       8.809463       0.603994      24.587347 0.25091349E+03  0.51874147E+04                                 7.813635                            5.628607      -0.045798       2.051066                    0.999411      21.855303      60.652362       0.625706       0.473488      -1.021469      -0.028315      -0.048115      -0.013951       0.057545      -0.086097      -0.045905       0.022290       0.065989      -0.075205      -0.081051      -0.041021       0.122072              9.543578       7.924881       4.336577       2.677495      12.075326       0.495901       8.630526          -0.001824
           34              C      11.766970      11.028868      10.049789      -0.239474      37.449585 0.49702175E+03  0.12088376E+05                                 9.719910                            7.459520       0.095999       1.989434                    0.999513      31.098200      91.074189       0.599841       0.419834      -1.061525      -0.030913      -0.010530      -0.018030       0.037304      -0.022808      -0.020602      -0.015772      -0.010851       0.031749      -0.041628       0.018130       0.023497             11.153807      12.355752       1.194459       5.465927      12.367589       0.182057       8.738080          -0.001170
           35              C      12.512319      12.122456      10.475290       0.285533      31.915884 0.33714662E+03  0.74102530E+04                                 8.833769                            6.210276       0.091490       2.056672                    0.999675      24.331136      66.807567       0.649617       0.428977      -1.060303       0.041876      -0.003349       0.031028       0.052226      -0.013622       0.017226      -0.008029       0.013544      -0.001103      -0.016153      -0.011850       0.028003             10.924349      11.235118      -1.944835       5.403245      12.831588      -2.302067       8.706342          -0.001403
           36              C      12.133015      13.398191      10.128925      -0.203410      37.972836 0.45708502E+03  0.10881776E+05                                 9.806389                            7.140280      -0.070211       1.942714                    0.999367      30.234304      87.473735       0.615090       0.418278      -1.062988      -0.018331       0.016814      -0.010786       0.027112       0.030592      -0.027974       0.025626       0.029734       0.071018      -0.061730       0.018276       0.043454             11.830307      10.576325      -3.216880       4.438594      16.472602      -3.395398       8.441993          -0.002593
           37              C       4.123897      10.771264      11.597758      -0.024497      26.706038 0.37350091E+03  0.84740381E+04                                 7.880021                            6.449090      -0.152290       1.964763                    0.998285      27.254413      77.571422       0.646503       0.417577      -1.060934      -0.013127       0.094754       0.013848       0.096657      -0.020246       0.016819      -0.022008       0.009835      -0.024105      -0.026767      -0.013307       0.040074              9.206991       8.024174      -1.510389       2.512833       7.663404      -0.738322      11.933394           0.000053
           38              C       4.795190      10.958442      12.931635      -0.029627      25.118414 0.34787572E+03  0.77475989E+04                                 7.503709                            6.157818      -0.046937       1.993648                    0.999201      27.038859      76.053389       0.672825       0.408753      -1.067446      -0.084034       0.013055       0.014465       0.086264      -0.008618      -0.038285       0.010726       0.041636       0.094417      -0.038532      -0.022180       0.060712              8.763920       6.437960      -0.279451       1.182014       6.365280       0.295677      13.488520           0.000017
           39              C      10.753567       7.431896       1.049267       0.268543      33.112110 0.35262556E+03  0.78577952E+04                                 9.123480                            6.389858      -0.003357       2.021705                    0.999801      24.923506      69.478174       0.633023       0.434210      -1.054423      -0.010693       0.002698      -0.050179       0.051377      -0.005657      -0.006828       0.007186       0.007181       0.099936      -0.023537      -0.011895       0.035431             11.720039      10.221889      -0.369692      -0.651303       5.366913       2.442235      19.571315           0.000174
           40              C       9.655054       7.607586       1.867766      -0.219403      37.720644 0.46736722E+03  0.11188377E+05                                 9.765296                            7.221549      -0.022200       1.954010                    0.999465      30.567549      88.677015       0.611454       0.418441      -1.062908      -0.011852       0.021462       0.020412       0.031902       0.001423       0.039266      -0.014671      -0.022254      -0.097786      -0.059297       0.023116       0.036181             11.881841      11.858062      -1.233806      -4.371254       5.776450       2.564631      18.011011           0.001402
           41              C       9.820856       7.864212       3.232167       0.004173      40.842405 0.43137938E+03  0.10031812E+05                                10.233342                            6.851492       0.015442       2.008774                    0.999258      26.927853      74.774608       0.645422       0.408077      -1.079214       0.030433       0.009738      -0.031530       0.044891       0.005578       0.014736       0.009862       0.000343      -0.004456      -0.016013      -0.004439       0.020452             13.719579      18.645043      -1.635711      -6.333875       5.876498       2.520873      16.637197           0.003895
           42              C       8.643267       8.077270       4.122030       0.585280      25.194474 0.25891569E+03  0.54044130E+04                                 7.974701                            5.718125      -0.113376       2.018905                    0.999378      22.458998      62.983645       0.619635       0.473566      -1.019654      -0.052532       0.029491       0.018346       0.062976      -0.025112       0.046899      -0.058469      -0.101793      -0.031736      -0.079806      -0.024489       0.104295             10.076755      13.439411      -0.164502      -4.288116       5.816117       2.379483      10.974736           0.001313
           43              C      11.119960       7.909812       3.756730      -0.142042      35.314129 0.45415732E+03  0.10821773E+05                                 9.439502                            7.192403      -0.068773       1.946818                    0.999482      29.979943      87.489056       0.601785       0.427143      -1.054786      -0.006418       0.009315      -0.020404       0.023330       0.003406       0.011831      -0.004507      -0.077744       0.053315      -0.050042       0.018570       0.031473             11.072272      17.656462      -0.812326      -1.888462       5.333975       1.303167      10.226378           0.000340
           44              C       2.132878       7.724195       2.941622       0.009093      39.159520 0.42770901E+03  0.99417383E+04                                 9.955233                            6.854227       0.008428       2.009027                    0.999299      26.936325      75.187385       0.639724       0.411908      -1.074908      -0.035967       0.009361      -0.031019       0.048409      -0.000340      -0.005255       0.000891       0.001063       0.049109      -0.008901      -0.008601       0.017503             12.690871      18.996826       0.156017       2.986863       5.643980       1.602873      13.431806          -0.001911
           45              C       3.510585       7.752978       3.530484       0.535263      26.091293 0.28424025E+03  0.60456187E+04                                 8.135755                            5.954352      -0.078250       2.023326                    0.999404      22.837340      63.700226       0.615653       0.467751      -1.027450       0.041370       0.009518       0.019420       0.046682      -0.003762      -0.024804       0.002656      -0.173829      -0.074751      -0.084773      -0.014765       0.099538             10.064989      16.258793       0.704236       3.877234       4.882516       0.342832       9.053657           0.000317
           46              C       1.973167       7.478961       1.563514      -0.249940      37.071751 0.50462006E+03  0.12332975E+05                                 9.683209                            7.535869      -0.038706       1.944791                    0.999472      31.569318      93.002513       0.593840       0.422020      -1.059016       0.021778       0.015628       0.030328       0.040476      -0.006931      -0.028148       0.000100      -0.016825      -0.020020      -0.034528       0.010166       0.024362             11.255514      11.942347       0.528890       3.393721       5.624988       1.810696      16.199207           0.000714
           47              C       6.140127      10.689400       5.193484       0.602477      25.146188 0.24718292E+03  0.50813417E+04                                 7.891843                            5.551407       0.058725       2.084633                    0.999386      21.693440      59.654052       0.637275       0.467540      -1.026687       0.015685      -0.055234       0.012999       0.058871       0.025969      -0.071394       0.001127       0.133791       0.027287      -0.079948      -0.034296       0.114244              9.963138       6.640349      -1.912215       2.775264      15.737877      -1.248588       7.511187          -0.000681
           48              C       5.728547      12.086263       4.825216       0.010392      40.197870 0.41971556E+03  0.96762946E+04                                10.073936                            6.727657       0.016171       2.010810                    0.999166      26.617474      73.157005       0.656974       0.404393      -1.083633      -0.017200       0.037427      -0.011247       0.042698       0.004209       0.007480       0.007835       0.000708       0.039653      -0.010881      -0.007879       0.018760             13.421112       9.867435      -2.258543       3.726457      22.473032      -2.746588       7.922868          -0.000850
           49              C       4.799784       2.300379       5.302862      -0.143949      36.915384 0.44802863E+03  0.10619155E+05                                 9.665577                            7.099977      -0.039172       1.954792                    0.999532      29.823689      86.260130       0.612467       0.421929      -1.060061      -0.024191       0.000916      -0.004234       0.024576      -0.011623      -0.009953      -0.004974       0.070577       0.083860      -0.051666       0.016443       0.035223             11.721283       8.339152       1.283369       2.591483      19.920705      -0.472699       6.903992          -0.004954
           50              C       4.456139       3.586798       4.909157       0.023536      39.892420 0.42199939E+03  0.97566007E+04                                10.042059                            6.778028      -0.047433       1.992735                    0.999109      26.629583      73.649844       0.648923       0.408250      -1.079464      -0.036645      -0.026503      -0.018881       0.049008      -0.001408      -0.003913      -0.008744      -0.005288       0.062690      -0.014703      -0.008961       0.023664             12.965018      11.988187       3.821565       4.585368      18.785498       0.921526       8.121369          -0.002224
           51              C       5.307480       4.744302       5.322081       0.604001      24.587434 0.25091423E+03  0.51874352E+04                                 7.813653                            5.628614      -0.045804       2.051063                    0.999411      21.855383      60.652669       0.625705       0.473488      -1.021469       0.028315       0.048116       0.013953       0.057546      -0.086096      -0.045903       0.022289       0.065988      -0.075208      -0.081049      -0.041021       0.122070              9.543609       7.924907       4.336603       2.677503      12.075384       0.495910       8.630537          -0.001825
           52              C       3.336570       3.801265       4.081755      -0.239474      37.449775 0.49702434E+03  0.12088459E+05                                 9.719952                            7.459545       0.095995       1.989432                    0.999513      31.098288      91.074622       0.599839       0.419835      -1.061524       0.030915       0.010529       0.018028       0.037304      -0.022807      -0.020600      -0.015771      -0.010854       0.031740      -0.041625       0.018131       0.023494             11.153862      12.355813       1.194469       5.465952      12.367666       0.182059       8.738109          -0.001161
           53              C       2.591221       2.707677       3.656254       0.285534      31.915895 0.33714613E+03  0.74102430E+04                                 8.833788                            6.210282       0.091479       2.056669                    0.999675      24.331121      66.807634       0.649615       0.428979      -1.060302      -0.041874       0.003348      -0.031028       0.052224      -0.013622       0.017225      -0.008030       0.013548      -0.001099      -0.016151      -0.011851       0.028002             10.924382      11.235160      -1.944849       5.403267      12.831625      -2.302078       8.706362          -0.001396
           54              C       2.970525       1.431942       4.002619      -0.203416      37.973314 0.45709108E+03  0.10881963E+05                                 9.806493                            7.140345      -0.070229       1.942706                    0.999367      30.234498      87.474635       0.615084       0.418280      -1.062987       0.018332      -0.016814       0.010786       0.027113       0.030591      -0.027976       0.025625       0.029733       0.071018      -0.061730       0.018275       0.043455             11.830451      10.576447      -3.216948       4.438650      16.472822      -3.395460       8.442083          -0.002582
           55              C      10.979643       4.058869       2.533786      -0.024498      26.706011 0.37350058E+03  0.84740298E+04                                 7.880020                            6.449090      -0.152287       1.964765                    0.998285      27.254402      77.571424       0.646503       0.417577      -1.060934       0.013128      -0.094754      -0.013848       0.096656      -0.020247       0.016818      -0.022008       0.009834      -0.024106      -0.026767      -0.013306       0.040074              9.206988       8.024190      -1.510388       2.512849       7.663402      -0.738311      11.933371           0.000060
           56              C      10.308350       3.871691       1.199909      -0.029623      25.118184 0.34787199E+03  0.77474993E+04                                 7.503662                            6.157781      -0.046929       1.993652                    0.999201      27.038776      76.053216       0.672828       0.408752      -1.067446       0.084034      -0.013055      -0.014465       0.086264      -0.008619      -0.038285       0.010726       0.041637       0.094417      -0.038532      -0.022180       0.060713              8.763854       6.437936      -0.279428       1.182010       6.365271       0.295670      13.488354           0.000023
           57              C       4.349973       7.398237      13.082277       0.268539      33.111995 0.35262494E+03  0.78577748E+04                                 9.123451                            6.389848      -0.003347       2.021709                    0.999801      24.923460      69.477930       0.633024       0.434209      -1.054424       0.010693      -0.002699       0.050180       0.051378      -0.005657      -0.006829       0.007185       0.007181       0.099930      -0.023535      -0.011894       0.035430             11.719985      10.221884      -0.369694      -0.651313       5.366888       2.442209      19.571182           0.000173
           58              C       5.448486       7.222547      12.263778      -0.219396      37.719987 0.46735807E+03  0.11188099E+05                                 9.765164                            7.221461      -0.022183       1.954019                    0.999465      30.567277      88.675884       0.611460       0.418438      -1.062909       0.011853      -0.021462      -0.020410       0.031900       0.001424       0.039265      -0.014672      -0.022257      -0.097789      -0.059297       0.023117       0.036181             11.881660      11.857920      -1.233778      -4.371140       5.776366       2.564577      18.010694           0.001396
           59              C       5.282684       6.965921      10.899377       0.004172      40.842197 0.43137833E+03  0.10031777E+05                                10.233291                            6.851474       0.015449       2.008776                    0.999258      26.927809      74.774309       0.645425       0.408076      -1.079215      -0.030433      -0.009738       0.031527       0.044888       0.005579       0.014735       0.009862       0.000348      -0.004451      -0.016011      -0.004442       0.020453             13.719484      18.644874      -1.635691      -6.333798       5.876466       2.520854      16.637112           0.003894
           60              C       6.460273       6.752863      10.009514       0.585276      25.194449 0.25891582E+03  0.54044140E+04                                 7.974690                            5.718124      -0.113377       2.018905                    0.999378      22.458952      62.983416       0.619635       0.473565      -1.019654       0.052530      -0.029490      -0.018346       0.062973      -0.025111       0.046899      -0.058468      -0.101790      -0.031730      -0.079805      -0.024488       0.104293             10.076728      13.439359      -0.164493      -4.288089       5.816106       2.379478      10.974719           0.001310
           61              C       3.983580       6.920321      10.374814      -0.142042      35.313907 0.45415450E+03  0.10821685E+05                                 9.439456                            7.192376      -0.068769       1.946820                    0.999482      29.979827      87.488533       0.601787       0.427142      -1.054787       0.006418      -0.009315       0.020403       0.023330       0.003406       0.011832      -0.004508      -0.077741       0.053318      -0.050042       0.018571       0.031471             11.072206      17.656323      -0.812320      -1.888460       5.333950       1.303161      10.226343           0.000331
           62              C      12.970662       7.105938      11.189922       0.009087      39.159322 0.42770749E+03  0.99416903E+04                                 9.955194                            6.854210       0.008453       2.009036                    0.999299      26.936256      75.187048       0.639725       0.411907      -1.074909       0.035965      -0.009362       0.031018       0.048407      -0.000340      -0.005254       0.000891       0.001071       0.049116      -0.008902      -0.008602       0.017505             12.690805      18.996688       0.156010       2.986812       5.643957       1.602869      13.431769          -0.001912
           63              C      11.592955       7.077155      10.601060       0.535255      26.090987 0.28423689E+03  0.60455261E+04                                 8.135683                            5.954311      -0.078229       2.023336                    0.999404      22.837158      63.699500       0.615657       0.467750      -1.027451      -0.041366      -0.009519      -0.019418       0.046678      -0.003762      -0.024808       0.002656      -0.173821      -0.074736      -0.084774      -0.014758       0.099532             10.064883      16.258590       0.704224       3.877176       4.882472       0.342827       9.053586           0.000315
           64              C      13.130373       7.351172      12.568030      -0.249935      37.071380 0.50461421E+03  0.12332801E+05                                 9.683157                            7.535830      -0.038703       1.944795                    0.999472      31.569110      93.001899       0.593841       0.422021      -1.059016      -0.021778      -0.015631      -0.030327       0.040476      -0.006931      -0.028147       0.000100      -0.016825      -0.020022      -0.034528       0.010166       0.024361             11.255446      11.942281       0.528876       3.393657       5.624951       1.810682      16.199106           0.000711
           65              O       9.401610       5.079175       9.663150      -0.509894      35.745211 0.49581371E+03  0.11664985E+05                                 8.610139                            6.853979       0.407218       2.181511                    0.998630      27.021467      69.967046       0.732727       0.355303      -1.143438      -0.010958      -0.023570      -0.016434       0.030752       0.021156      -0.032473       0.025714       0.010769       0.009009      -0.052958       0.016697       0.036261             10.217536       6.647890       1.591160       1.380098      17.499709       2.674308       6.505008          -0.031452
           66              O       8.215367       4.252694       7.933590      -0.466102      33.503034 0.46042889E+03  0.10611147E+05                                 8.210335                            6.577167       0.454338       2.220894                    0.998217      25.870281      65.837765       0.754327       0.352327      -1.148293       0.015373      -0.003367       0.018716       0.024454      -0.000155      -0.004469      -0.023375       0.072054       0.058711      -0.053338       0.022443       0.030895              9.505000       8.470736      -3.092762       4.200123       9.913266      -3.398407      10.130999           0.019448
           67              O       9.312990      10.128656       7.634849      -0.450667      31.608491 0.43934174E+03  0.10023583E+05                                 7.915557                            6.442914       0.443205       2.218647                    0.998037      25.816780      65.721617       0.757691       0.354318      -1.144801       0.013921      -0.013660       0.013535       0.023740      -0.026832       0.021578       0.027641       0.025546       0.064515      -0.056175       0.018452       0.037723              9.036570       8.461008       2.290827       4.375881       7.260063       2.066066      11.388640           0.001568
           68              O       9.607510       9.185944       9.658345      -0.527520      34.538501 0.50586653E+03  0.11995081E+05                                 8.448707                            6.978823       0.258862       2.129647                    0.997982      27.494966      72.132497       0.715450       0.361044      -1.135665       0.002868       0.021033      -0.016610       0.026954      -0.028221      -0.054856      -0.020416      -0.015142      -0.015980      -0.074041       0.023258       0.050783              9.632582       7.115056       2.607943       0.017959      14.573007      -3.103373       7.209682          -0.021060
           69              O      13.637010      12.050825      11.253796      -0.197087      25.616597 0.29737573E+03  0.61411988E+04                                 6.920653                            5.227682       0.387774       2.249368                    0.999206      22.163464      53.317761       0.860626       0.344623      -1.155157      -0.056879      -0.168219      -0.035392       0.181068      -0.111742       0.099589      -0.064352      -0.001789      -0.139934      -0.119805      -0.072056       0.191862              8.422543       9.284278      -3.319223       4.820304       7.505638      -3.111852       8.477713          -0.003398
           70              O      13.829509      11.135186      13.862762      -0.203237      29.277276 0.33575268E+03  0.71685137E+04                                 7.690936                            5.639245       0.292070       2.213619                    0.999158      22.676413      56.005690       0.807686       0.355184      -1.143089       0.178493       0.014031       0.013096       0.179521      -0.017773      -0.082782       0.054362       0.085860       0.431554      -0.125830      -0.062032       0.187863              9.943563       5.352019      -0.276000      -0.982720       4.832389       1.888024      19.646281          -0.000248
           71              O       8.858505       8.683663       5.205637      -0.484572      34.524118 0.49850406E+03  0.11776005E+05                                 8.513086                            6.957707       0.184617       2.123435                    0.996706      26.817325      70.197801       0.712003       0.364162      -1.133346       0.003668       0.001714      -0.012881       0.013503      -0.016105       0.024560      -0.009877      -0.090835       0.112081      -0.071610       0.020846       0.050764              9.892204       7.430200      -0.821837      -2.666447       7.518135       4.058801      14.728278           0.059133
           72              O       7.535231       7.612774       3.725640      -0.521839      35.393039 0.51678098E+03  0.12294269E+05                                 8.558944                            7.011483       0.307023       2.147180                    0.998202      27.283434      71.217780       0.721714       0.356734      -1.141412       0.016514       0.038729      -0.016864       0.045355       0.021906       0.023110      -0.018193       0.001090      -0.077733      -0.047915       0.012694       0.035221             10.018939      17.072261       1.588816      -1.581214       6.307033       0.082394       6.677524          -0.022663
           73              O       3.624738       7.775866       4.804301      -0.453079      25.695660 0.39789237E+03  0.88413631E+04                                 6.778901                            6.051813       0.777871       2.320578                    0.999496      25.616982      64.016066       0.798575       0.345173      -1.154189      -0.029174       0.006709      -0.005687       0.030471      -0.005308       0.018742      -0.006267      -0.020362       0.129934      -0.036815      -0.011805       0.048620              7.362544       8.417102       0.225270       2.195853       5.022085       0.282448       8.648445          -0.031666
           74              O       4.533206       7.730135       2.791404      -0.434060      25.423004 0.37779819E+03  0.83078513E+04                                 6.777423                            5.930189       0.613183       2.273761                    0.998770      25.476540      63.861277       0.797937       0.349067      -1.148041      -0.022524       0.001663      -0.005307       0.023200      -0.002848      -0.023541       0.002415       0.033825      -0.080023      -0.035202      -0.003809       0.039011              7.383784      10.830993       0.402584      -0.099553       4.872445       0.014434       6.447913          -0.006113
           75              O       8.760240       7.232872       7.651242      -0.702699      47.354925 0.95324148E+03  0.26287484E+05                                10.350917                            9.489894       0.341991       2.072029                    0.999054      32.956822      91.015992       0.626915       0.354284      -1.149516       0.100814       0.013796      -0.042681       0.110343       0.013566      -0.019269      -0.011503       0.041280      -0.053154      -0.027920      -0.013689       0.041609             11.434114      10.046014       0.556749       2.946647      11.841111      -0.431359      12.415219           0.029432
           76              O       8.385136       5.425922       5.408707      -0.749943      24.642278 0.43475432E+03  0.99730370E+04                                 6.570852                            6.255950       0.186637       2.112946                    0.996325      28.044836      73.499064       0.790949       0.337578      -1.149429       0.045766      -0.098507      -0.012821       0.109374       0.033283       0.069189       0.038384      -0.010874       0.181036      -0.075557      -0.038689       0.114246              6.764136       5.609253      -0.335163      -0.324997       5.897079       0.472662       8.786077           0.044015
           77              O       5.701930       9.750958       4.468394      -0.509915      35.746224 0.49583001E+03  0.11665459E+05                                 8.610263                            6.854062       0.407241       2.181510                    0.998630      27.021993      69.968570       0.732728       0.355299      -1.143441       0.010952       0.023576       0.016426       0.030750       0.021166      -0.032483       0.025728       0.010795       0.009015      -0.052980       0.016703       0.036277             10.217709       6.647983       1.591180       1.380116      17.500061       2.674343       6.505084          -0.031495
           78              O       6.888173      10.577439       6.197954      -0.466096      33.503085 0.46042954E+03  0.10611167E+05                                 8.210348                            6.577175       0.454356       2.220899                    0.998218      25.870281      65.837807       0.754326       0.352328      -1.148292      -0.015375       0.003366      -0.018721       0.024458      -0.000157      -0.004468      -0.023374       0.072039       0.058699      -0.053330       0.022440       0.030890              9.505021       8.470751      -3.092775       4.200130       9.913299      -3.398420      10.131013           0.019440
           79              O       5.790550       4.701477       6.496695      -0.450671      31.608694 0.43934503E+03  0.10023678E+05                                 7.915593                            6.442940       0.443211       2.218646                    0.998037      25.816866      65.721929       0.757689       0.354318      -1.144801      -0.013923       0.013661      -0.013541       0.023745      -0.026825       0.021576       0.027639       0.025538       0.064506      -0.056166       0.018446       0.037720              9.036616       8.461051       2.290848       4.375908       7.260106       2.066082      11.388691           0.001581
           80              O       5.496030       5.644189       4.473199      -0.527540      34.539490 0.50588360E+03  0.11995583E+05                                 8.448839                            6.978919       0.258894       2.129650                    0.997982      27.495480      72.134073       0.715449       0.361041      -1.135667      -0.002874      -0.021038       0.016601       0.026953      -0.028231      -0.054861      -0.020427      -0.015120      -0.015981      -0.074053       0.023260       0.050793              9.632753       7.115177       2.608014       0.017961      14.573303      -3.103421       7.209778          -0.021094
           81              O       1.466530       2.779308       2.877748      -0.197087      25.616656 0.29737618E+03  0.61412118E+04                                 6.920676                            5.227694       0.387769       2.249367                    0.999207      22.163428      53.317729       0.860623       0.344624      -1.155156       0.056878       0.168219       0.035392       0.181067      -0.111742       0.099584      -0.064353      -0.001786      -0.139926      -0.119799      -0.072059       0.191858              8.422578       9.284329      -3.319247       4.820335       7.505663      -3.111867       8.477743          -0.003390
           82              O       1.274031       3.694947       0.268782      -0.203239      29.277173 0.33575202E+03  0.71684955E+04                                 7.690914                            5.639240       0.292081       2.213623                    0.999158      22.676388      56.005600       0.807687       0.355184      -1.143089      -0.178492      -0.014031      -0.013095       0.179521      -0.017773      -0.082781       0.054362       0.085859       0.431554      -0.125830      -0.062032       0.187862              9.943519       5.352014      -0.275998      -0.982729       4.832369       1.887999      19.646173          -0.000244
           83              O       6.245035       6.146470       8.925907      -0.484569      34.523807 0.49849894E+03  0.11775848E+05                                 8.513012                            6.957654       0.184613       2.123435                    0.996706      26.817276      70.197449       0.712009       0.364160      -1.133348      -0.003671      -0.001712       0.012879       0.013500      -0.016106       0.024564      -0.009875      -0.090843       0.112088      -0.071616       0.020850       0.050766              9.892110       7.430120      -0.821820      -2.666401       7.518070       4.058755      14.728142           0.059120
           84              O       7.568309       7.217359      10.405904      -0.521811      35.391910 0.51676173E+03  0.12293701E+05                                 8.558793                            7.011378       0.307041       2.147194                    0.998202      27.282863      71.216045       0.721716       0.356737      -1.141410      -0.016514      -0.038732       0.016856       0.045354       0.021902       0.023091      -0.018182       0.001103      -0.077697      -0.047888       0.012678       0.035210             10.018738      17.071880       1.588788      -1.581147       6.306929       0.082393       6.677406          -0.022622
           85              O      11.478802       7.054267       9.327243      -0.453053      25.694801 0.39787588E+03  0.88409083E+04                                 6.778781                            6.051714       0.777866       2.320585                    0.999496      25.616385      64.014331       0.798576       0.345176      -1.154186       0.029179      -0.006708       0.005691       0.030476      -0.005309       0.018737      -0.006267      -0.020299       0.129897      -0.036779      -0.011829       0.048608              7.362403       8.416904       0.225262       2.195788       5.021999       0.282441       8.648305          -0.031601
           86              O      10.570334       7.099998      11.340140      -0.434054      25.423057 0.37779905E+03  0.83078844E+04                                 6.777495                            5.930248       0.613180       2.273768                    0.998770      25.476241      63.860823       0.797922       0.349073      -1.148034       0.022526      -0.001664       0.005313       0.023203      -0.002849      -0.023530       0.002416       0.033829      -0.080000      -0.035189      -0.003814       0.039004              7.383865      10.831116       0.402589      -0.099532       4.872487       0.014436       6.447990          -0.006095
           87              O       6.343300       7.597261       6.480302      -0.702715      47.355691 0.95326103E+03  0.26288171E+05                                10.351054                            9.490013       0.341966       2.072017                    0.999054      32.957054      91.017035       0.626909       0.354285      -1.149514      -0.100821      -0.013796       0.042680       0.110348       0.013571      -0.019266      -0.011508       0.041293      -0.053261      -0.027945      -0.013681       0.041626             11.434274      10.046149       0.556763       2.946690      11.841297      -0.431370      12.415378           0.029390
           88              O       6.718404       9.404211       8.722837      -0.749951      24.642417 0.43475742E+03  0.99731281E+04                                 6.570886                            6.255981       0.186628       2.112941                    0.996325      28.044914      73.499390       0.790946       0.337579      -1.149428      -0.045768       0.098509       0.012821       0.109376       0.033283       0.069189       0.038384      -0.010871       0.181038      -0.075556      -0.038690       0.114247              6.764174       5.609282      -0.335165      -0.325007       5.897109       0.472667       8.786130           0.044000

******************************************************
Auxiliary information for the entire system
The total spin magnetic moment of the unit cell is   0.269648
The total net atomic charge of the unit cell is   0.000004
Accuracy of reproducing the electrostatic potential in the unit cell:
  The inner radius (bohr) =    5.0000
  The outer radius (bohr) =   12.0000
  Valid grid points have density less than (e/(bohr^3)) =    0.0001
  The number of valid grid points were=        79778
  The rms potential error without charges in kcal/mol is=      3.75835
  The rms potential error with partial charges in kcal/mol is=      0.83429
  The RRMSE value at monopole order=      0.22198
  The rms potential error with partial charges and cloud penetration in kcal/mol is=      0.82761
  The RRMSE value at monopole order with cloud penetration is=      0.22021
  The rms potential error with partial charges and atomic dipoles in kcal/mol is=      0.61053
  The RRMSE value at dipole order=      0.16245
  The rms potential error with partial charges, atomic dipoles and cloud penetration in kcal/mol is=      0.60111
  The RRMSE value at dipole order with cloud penetration=      0.15994

******************************************************
The electron densities and ab initio electrostatic potential were computed in VASP using the PBE functional and
projector augmented wave method. See the main text of the journal article for a description of computational details.
The atomic charges, dipoles, and quadrupoles were computed with the DDEC6 method as described in
(a) T. A. Manz and N. Gabaldon Limas, RSC Adv. 6 (2016) 47771-47801 DOI: 10.1039/c6ra04656h
(b) N. Gabaldon Limas and T. A. Manz, RSC Adv. 8 (2018) 2678-2707 DOI: 10.1039/c7ra11829e.
For each atom in the material, the electron cloud parameters were fit to the spherically averaged atom-in-material
electron density using radial positions for which this density was between 10^-4 and 10^-2 electrons per cubic bohr.
The polarizabilities, dispersion coefficients, and quantum Drude oscillator (QDO) parameters were fit using the MCLF method.
The magnetic structure of the system was optimized in VASP from the default ferromagnetic initial guess using spin polarization.
The atomic spin moments (ASMs) were computed on this optimized magnetic structure using the DDEC6 partition as inputs
to the method of T. A. Manz and D. S. Sholl, J. Chem. Theory Comput. 7 (2011) 4146-4164 DOI: 10.1021/ct200539n.
The RMSE and RRMSE were computed using a uniform grid with Ewald summation.
