# Supplementary material for: A collection of forcefield precursors for metal–organic frameworks
Source: RSC Adv. 2019 Nov 13;9(63):36492–507. doi: 10.1039/c9ra07327b (PMC9075174; doi:10.1039/c9ra07327b)
Supplement: RA-009-C9RA07327B-s5780 [file RA-009-C9RA07327B-s5780.xyz]

  228
jmolscript: load "" {1 1 1} spacegroup "x,y,z" unitcell [{     13.545100     0.000000     0.000000 }, {     -6.772550    11.730401     0.000000 }, {      0.000000     0.000000    23.039400 }]
Yb     8.162006     0.000000     0.000000     1.502332
Yb     2.691547     4.661896    15.359677     1.502381
Yb    -4.081003     7.068505     7.679723     1.502359
Co    -2.959875    10.566041    18.271166     0.359894
Co     3.857848     9.010708    10.591443     0.360071
Co    -0.897972     3.884053     2.911489     0.360105
Co     3.812675     1.164360     4.768234     0.359914
Co    10.630398     2.719693    12.447957     0.360124
Co     5.874578     7.846348    20.127911     0.360062
Co    -5.394539     9.343616    19.199423     0.071376
Co    10.789079     0.000000    11.519700     0.071362
Co     1.378011     2.386785     3.839977     0.071227
H     -1.183164    11.025404    19.885306     0.314489
H      5.560264     0.417602    18.917651     0.317807
H      3.691040     1.039314    17.263422     0.318314
H      4.741462     0.273318    16.551505     0.316640
H     -1.755445     9.175520    16.592976     0.319466
H     -0.732113     9.957937    17.339452     0.318466
H      2.545124     0.727285    21.502672     0.147456
H     -3.561007    10.996078    21.408210     0.140545
H      4.159700     1.621141    20.037366     0.086962
H     -5.675397    10.869390    15.457133     0.146880
H     -5.577872    11.695210    16.832586     0.141177
H     -3.372730    11.143881    15.076983     0.090602
H     -2.282349     6.829439    19.302409     0.153214
H     -3.047647     7.369038    17.993771     0.134046
H     -0.655583     8.553808    19.051280     0.083519
H      3.367312     7.242350    12.205583     0.314562
H      4.354072     6.706270    11.237928     0.317877
H      5.827102     8.014210     9.583699     0.318296
H      4.638519     7.487515     8.871782     0.316656
H      2.051405     8.662901     8.913253     0.319545
H      2.217333     7.385460     9.659729     0.318486
H      6.129835     9.162616    13.822949     0.147491
H      4.530836     9.316284    13.728487     0.140620
H      6.096650     7.317424    12.357643     0.086949
H      5.478316    11.210744     7.777410     0.146672
H      6.144735    10.713375     9.152862     0.141160
H      4.564699     9.079330     7.397260     0.090472
H      0.283093    10.292254    11.622686     0.153294
H      1.133048    10.685222    10.314048     0.134107
H      0.963057     8.021248    11.371557     0.083455
H     -2.184147     5.193049     4.525629     0.314591
H     10.403314     4.606528     3.557975     0.317894
H     10.799508     2.676878     1.903746     0.318232
H     10.937668     3.969568     1.191828     0.316573
H     -0.295960     5.622381     1.233299     0.319293
H     -1.485220     6.117404     1.979776     0.318513
H     11.642691     1.840500     6.142995     0.147451
H     -0.969829     3.148440     6.048534     0.140510
H     10.061300     2.791835     4.677689     0.086906
H      0.197081     1.380668     0.097457     0.146962
H     -0.566862     1.052217     1.472909     0.141112
H     -1.191969     3.237591    22.756707     0.090611
H      1.999257     6.339109     3.942733     0.153303
H      1.914600     5.406542     2.634095     0.134007
H     -0.307474     6.885745     3.691603     0.083544
H      5.589386     0.704997     3.154094     0.314485
H     -1.212286    11.312799     4.121749     0.317800
H     -3.081510    10.691087     5.775978     0.318316
H     -2.031088    11.457083     6.487895     0.316641
H      5.017105     2.554881     6.446424     0.319462
H      6.040437     1.772464     5.699948     0.318464
H     -4.227426    11.003116     1.536728     0.147452
H      3.211543     0.734323     1.631190     0.140539
H     -2.612850    10.109260     3.002034     0.086948
H      1.097153     0.861011     7.582267     0.146877
H      1.194678     0.035191     6.206814     0.141180
H      3.399820     0.586520     7.962417     0.090598
H      4.490201     4.900962     3.736991     0.153207
H      3.724902     4.361363     5.045629     0.134044
H      6.116967     3.176593     3.988120     0.083517
H     10.139862     4.488051    10.833817     0.314563
H     -2.418478     5.024131    11.801472     0.317877
H     -0.945448     3.716191    13.455701     0.318302
H     -2.134031     4.242886    14.167618     0.316655
H      8.823955     3.067500    14.126147     0.319539
H      8.989883     4.344941    13.379671     0.318485
H     -0.642715     2.567785     9.216451     0.147494
H     11.303386     2.414117     9.310913     0.140622
H     -0.675900     4.412977    10.681757     0.086954
H     12.250866     0.519657    15.261990     0.146674
H     12.917285     1.017026    13.886538     0.141168
H     11.337249     2.651071    15.642140     0.090479
H      7.055643     1.438147    11.416714     0.153298
H      7.905598     1.045179    12.725352     0.134106
H      7.735607     3.709153    11.667843     0.083455
H      4.588403     6.537352    18.513771     0.314596
H      3.630764     7.123873    19.481425     0.317902
H      4.026958     9.053523    21.135654     0.318242
H      4.165118     7.760833    21.847572     0.316583
H      6.476590     6.108020    21.806101     0.319311
H      5.287330     5.612997    21.059624     0.318528
H      4.870141     9.889901    16.896405     0.147454
H      5.802721     8.581961    16.990866     0.140515
H      3.288750     8.938566    18.361711     0.086908
H      6.969631    10.349733    22.941943     0.146971
H      6.205688    10.678184    21.566491     0.141124
H      5.580581     8.492810     0.282693     0.090633
H      8.771807     5.391292    19.096667     0.153315
H      8.687150     6.323859    20.405305     0.134018
H      6.465076     4.844656    19.347797     0.083551
C      3.042229     0.105574    20.912863    -0.229825
C      4.363554     0.737842    20.458987     0.059940
C      5.288684     0.981835    21.675468     0.602920
C     -5.086862    11.091094    16.219738    -0.225280
C      2.957573     0.026980    15.731302     0.066865
C      2.657549     1.339612    15.021689     0.596627
C     -2.468594     7.630626    18.751768    -0.228386
C     -1.179101     8.252337    18.256421     0.059525
C     -0.353527     7.176659    17.519160     0.543032
C      5.342865     9.042966    13.233140    -0.229935
C      5.229763     7.582531    12.779264     0.060078
C      4.978502     6.659349    13.995744     0.602980
C      5.376050    10.590206     8.540014    -0.225018
C      5.317129     9.155578     8.051579     0.066997
C      6.603914     8.759090     7.341966     0.596567
C      1.070063    10.052954    11.072044    -0.228526
C      0.963734     8.625364    10.576697     0.059522
C     -0.380617     8.448235     9.839437     0.543078
C     11.932556     2.581861     5.553187    -0.229798
C     10.724333     3.410028     5.099310     0.060326
C     10.050464     4.089218     6.315791     0.602696
C     -0.289188     1.779502     0.860061    -0.225392
C     -1.502152     2.547843     0.371626     0.066873
C     11.056188     1.631699    22.701412     0.596809
C      1.398532     5.777222     3.392091    -0.228455
C      0.215367     6.583101     2.896744     0.059585
C      0.734144     7.835908     2.159483     0.543206
C     -3.730321    11.624827     2.126537    -0.229835
C     -2.408996    10.992559     2.580413     0.059942
C     -1.483866    10.748566     1.363932     0.602925
C      1.685688     0.639307     6.819662    -0.225290
C      2.957573    -0.026980     7.308098     0.066864
C     -4.115001    10.390789     8.017711     0.596615
C      4.303956     4.099775     4.287632    -0.228391
C      5.593449     3.478064     4.782979     0.059511
C      6.419023     4.553742     5.520240     0.543002
C     -1.429685     2.687435     9.806260    -0.229937
C     -1.542787     4.147870    10.260136     0.060079
C     -1.794048     5.071052     9.043656     0.602969
C     12.148600     1.140195    14.499386    -0.225017
C     -1.455421     2.574823    14.987821     0.067000
C     -0.168636     2.971311    15.697434     0.596571
C      7.842613     1.677447    11.967356    -0.228524
C      7.736284     3.105037    12.462703     0.059526
C      6.391933     3.282166    13.199963     0.543088
C      5.160006     9.148540    17.486213    -0.229791
C      3.951783     8.320373    17.940090     0.060331
C      3.277914     7.641183    16.723609     0.602700
C      6.483362     9.950899    22.179339    -0.225384
C      5.270398     9.182558    22.667774     0.066867
C      4.283638    10.098702     0.337988     0.596801
C      8.171082     5.953179    19.647309    -0.228454
C      6.987917     5.147300    20.142656     0.059590
C      7.506694     3.894493    20.879917     0.543206
S     -4.684641    11.498022    19.385812    -0.059400
S     -4.584407     9.571890    17.096848    -0.106966
S     -3.255158     8.919797    19.742001    -0.072577
S      5.527349    10.038408    11.706089    -0.059592
S      3.809153    10.914669     9.417124    -0.107038
S      2.579800    10.089553    12.062278    -0.072653
S     -0.842708     1.924372     4.026135    -0.058997
S      0.775254     2.974243     1.737171    -0.106857
S      0.675359     4.451453     4.382324    -0.072383
S      2.087909     0.232379     3.653588    -0.059366
S      2.188143     2.158511     5.942552    -0.106945
S      3.517392     2.810604     3.297399    -0.072543
S     12.299899     1.691993    11.333311    -0.059601
S     10.581703     0.815732    13.622276    -0.107044
S      9.352350     1.640848    10.977122    -0.072653
S      5.929842     9.806029    19.013265    -0.059025
S      7.547804     8.756158    21.302229    -0.106881
S      7.447909     7.278948    18.657076    -0.072386
N     -1.739191    11.613097    19.447558    -0.546120
N      3.882026     0.227570    16.876361    -0.548764
N     -1.491316     9.445319    17.431610    -0.553138
N      4.154282     7.430036    11.767834    -0.546384
N      5.028618     8.254683     9.196637    -0.548824
N      2.152994     8.299259     9.751887    -0.553216
N     -2.415091     4.417669     4.087881    -0.546405
N     11.407006     3.248148     1.516684    -0.548598
N     -0.661678     5.716224     2.071933    -0.552927
N      5.033359     0.117304     3.591842    -0.546120
N     -2.890524    11.502831     6.163040    -0.548763
N      5.281234     2.285082     5.607790    -0.553136
N     10.926832     4.300365    11.271566    -0.546390
N     -1.743932     3.475718    13.842763    -0.548828
N      8.925544     3.431142    13.287513    -0.553221
N      4.357459     7.312732    18.951519    -0.546409
N      4.634456     8.482253    21.522716    -0.548592
N      6.110872     6.014177    20.967467    -0.552938
O      6.353329     0.339009    21.679615    -0.657066
O      4.883686     1.767771    22.559029    -0.574796
O      2.992790     2.384791    15.639836    -0.669719
O      2.119131     1.296209    13.894601    -0.556027
O      0.560767     6.608908    18.161959    -0.523787
O     -0.713827     6.909206    16.348758    -0.553914
O      3.889475     6.058752    13.999891    -0.657190
O      5.861642     6.617119    14.879305    -0.574785
O      7.341444     7.946174     7.960113    -0.669643
O      6.835535     9.247075     6.214878    -0.555928
O     -1.329452     7.940308    10.482236    -0.523627
O     -0.432089     8.893990     8.669035    -0.553942
O     10.074845     5.332640     6.319938    -0.657032
O      9.572322     3.345510     7.199352    -0.574738
O      9.983416     1.399437     0.280159    -0.669760
O     11.362984     1.187117    21.574325    -0.556285
O      0.768684     8.911586     2.802282    -0.523820
O      1.145915     7.657606     0.989081    -0.553787
O     -0.419221    11.391392     1.359785    -0.657092
O     -1.888864     9.962630     0.480371    -0.574858
O     -3.779760     9.345610     7.399564    -0.669657
O     -4.653419    10.434192     9.144799    -0.555866
O      7.333317     5.121493     4.877441    -0.523731
O      6.058723     4.821195     6.690642    -0.553910
O     -2.883075     5.671649     9.039509    -0.657176
O     -0.910908     5.113282     8.160095    -0.574719
O      0.568894     3.784227    15.079287    -0.669609
O      0.062985     2.483326    16.824522    -0.555835
O      5.443098     3.790093    12.557164    -0.523582
O      6.340461     2.836411    14.370365    -0.553939
O      3.302295     6.397761    16.719462    -0.657037
O      2.799772     8.384891    15.840048    -0.574738
O      3.210866    10.330964    22.759241    -0.669715
O      4.590434    10.543284     1.465075    -0.556149
O      7.541234     2.818815    20.237118    -0.523834
O      7.918465     4.072795    22.050319    -0.553785

The following XYZ coordinates are in angstroms. Other properties are in atomic units.
The sperically averaged electron density of each atom fit to a function of the form exp(a - br)
eigen_1, eigen_2 and eigen_3 are the three eigenvalues of traceless quadrupole moment tensor
  atom number  atomic symbol              X              Y              Z     net charge C6 coefficient C8 coefficient C10 coefficient fluctuating dipole atomic polarizability isotropic forcefield polarizability              a              b squared Pearson coefficient          <r^3>          <r^4>         wp_QDO          m_QDO          q_QDO       dipole_x       dipole_y       dipole_z         dipole            Qxy            Qxz            Qyz     Q(x^2-y^2)  Q(3z^2 - R^2)        eigen_1        eigen_2        eigen_3 static polarizability      alpha(xx)      alpha(xy)      alpha(xz)      alpha(yy)      alpha(yz)      alpha(zz) atomic spin moment
            1             Yb       8.162006       0.000000       0.000000       1.502332     168.905304 0.35155152E+04  0.12557143E+06                                22.257200                           17.630467      -0.021340       1.819025                    0.995080      73.218464     184.556898       0.517171       0.331566      -1.250406      -0.004583       0.000002      -0.000001       0.004583      -0.000004       0.000001       0.087084      -0.354424       0.513181      -0.262742       0.035669       0.227073             27.576130      50.061204       0.000130      -0.000087      17.562175      -2.189521      15.105010           0.000269
            2             Yb       2.691547       4.661896      15.359677       1.502381     168.883891 0.35149119E+04  0.12554383E+06                                22.254924                           17.628476      -0.021090       1.819123                    0.995079      73.215481     184.541711       0.517224       0.331548      -1.250430       0.002277       0.003962      -0.000059       0.004570      -0.153556       0.075369      -0.043619       0.177240       0.513387      -0.262858       0.035726       0.227133             27.573654      25.684209      14.071444      -1.895525      41.933104       1.095033      15.103649          -0.000256
            3             Yb      -4.081003       7.068505       7.679723       1.502359     168.883278 0.35149171E+04  0.12554407E+06                                22.254865                           17.628494      -0.021070       1.819127                    0.995079      73.215613     184.542142       0.517224       0.331548      -1.250430       0.002270      -0.003963       0.000051       0.004567       0.153568      -0.075364      -0.043631       0.177229       0.513432      -0.262873       0.035729       0.227144             27.573474      25.684251     -14.071381       1.895530      41.932497       1.094981      15.103674          -0.000091
            4             Co      -2.959875      10.566041      18.271166       0.359894      61.498219 0.13741114E+04  0.40983306E+05                                13.567023                           12.730065       0.503375       1.971787                    0.994868      56.181568     154.624591       0.464355       0.442253      -1.101796       0.042695       0.017439      -0.017850       0.049453      -0.006823       0.001669       0.000976      -0.005847       0.001691      -0.008133       0.000991       0.007143             14.604221      14.057362      -0.033289       0.719303      14.809290      -0.483432      14.946013           0.057742
            5             Co       3.857848       9.010708      10.591443       0.360071      61.490656 0.13738837E+04  0.40974861E+05                                13.566122                           12.729192       0.502840       1.971681                    0.994863      56.175754     154.606040       0.464361       0.442265      -1.101787      -0.006224      -0.045612      -0.017758       0.049341       0.001006      -0.000027      -0.001796       0.014250       0.001762      -0.007868       0.000962       0.006906             14.603243      14.648907      -0.309144      -0.778052      14.215808      -0.381250      14.945013          -0.046739
            6             Co      -0.897972       3.884053       2.911489       0.360105      61.498075 0.13741140E+04  0.40982898E+05                                13.566357                           12.729588       0.503799       1.971953                    0.994862      56.176001     154.602141       0.464397       0.442219      -1.101830      -0.036435       0.028270      -0.017886       0.049463       0.005449      -0.001643       0.000692      -0.008631       0.001019      -0.007524       0.000741       0.006783             14.603405      14.591960       0.342096       0.059013      14.272981       0.864464      14.945273          -0.062021
            7             Co       3.812675       1.164360       4.768234       0.359914      61.496135 0.13740588E+04  0.40981458E+05                                13.566941                           12.730012       0.503313       1.971775                    0.994866      56.179866     154.620771       0.464345       0.442266      -1.101784       0.042673      -0.017432       0.017845       0.049430       0.006705      -0.001597       0.000917      -0.005655       0.001527      -0.007932       0.000907       0.007025             14.604110      14.057283       0.033261      -0.719273      14.809133      -0.483379      14.945916          -0.048199
            8             Co      10.630398       2.719693      12.447957       0.360124      61.490433 0.13738747E+04  0.40974421E+05                                13.565946                           12.729035       0.502863       1.971697                    0.994863      56.174897     154.602063       0.464371       0.442257      -1.101794      -0.006225       0.045614       0.017757       0.049342      -0.001003       0.000031      -0.001792       0.014237       0.001768      -0.007861       0.000963       0.006898             14.603046      14.648757       0.309111       0.778012      14.215598      -0.381254      14.944783          -0.047238
            9             Co       5.874578       7.846348      20.127911       0.360062      61.500146 0.13741697E+04  0.40984914E+05                                13.566509                           12.729716       0.503826       1.971949                    0.994864      56.178034     154.607653       0.464402       0.442210      -1.101838      -0.036451      -0.028281       0.017891       0.049483      -0.005587       0.001713       0.000728      -0.008731       0.001184      -0.007714       0.000820       0.006894             14.603576      14.592137      -0.342102      -0.058977      14.273194       0.864458      14.945396           0.075106
           10             Co      -5.394539       9.343616      19.199423       0.071376      70.006369 0.14692768E+04  0.45298976E+05                                15.705012                           13.778017       0.599851       1.908542                    0.996554      67.439821     199.107941       0.410034       0.484508      -1.059410      -0.004259       0.007367      -0.000029       0.008510       0.012355      -0.009357      -0.005558       0.014296       0.012272      -0.016320      -0.003457       0.019777             17.884036      24.152424       7.252511      -4.058893      15.778744      -2.343619      13.720941           0.305360
           11             Co      10.789079       0.000000      11.519700       0.071362      69.987345 0.14687816E+04  0.45281078E+05                                15.704171                           13.777235       0.600192       1.908632                    0.996565      67.434486     199.103431       0.409967       0.484616      -1.059323       0.008514      -0.000000       0.000001       0.008514      -0.000003       0.000002       0.011102      -0.029692       0.012195      -0.016878      -0.003494       0.020372             17.883086      11.590617      -0.000027      -0.000002      28.337956       4.686220      13.720686          -0.244183
           12             Co       1.378011       2.386785       3.839977       0.071227      69.999164 0.14691058E+04  0.45293306E+05                                15.705471                           13.778410       0.599937       1.908535                    0.996555      67.438021     199.115005       0.409967       0.484592      -1.059343      -0.004269      -0.007382       0.000034       0.008528      -0.012794       0.009656      -0.005743       0.014820       0.011424      -0.016690      -0.003770       0.020460             17.884575      24.153192      -7.252765       4.059058      15.779170      -2.343697      13.721362          -0.250468
           13              H      -1.183164      11.025404      19.885306       0.314489       0.633273 0.44307217E+01  0.38411392E+02                                 1.344000                            1.334349      -1.276306       2.386331                    0.997978       2.786539       7.912346       0.468840       1.506939      -0.664825       0.013363      -0.020086       0.013520       0.027655      -0.012627      -0.015840      -0.006063       0.000172      -0.004515      -0.023461       0.005732       0.017729              1.345906       1.283595      -0.172345       0.132320       1.411717      -0.049880       1.342406           0.000017
           14              H       5.560264       0.417602      18.917651       0.317807       0.579944 0.38536215E+01  0.31881869E+02                                 1.230997                            1.218363      -0.952840       2.569538                    0.999810       2.377545       6.343956       0.512526       1.444493      -0.679926       0.018875       0.023566      -0.017915       0.035109      -0.002589      -0.011798      -0.009160      -0.003308      -0.004319      -0.016784       0.003614       0.013170              1.235198       1.167405       0.118574      -0.118223       1.212216      -0.130711       1.325972          -0.000010
           15              H       3.691040       1.039314      17.263422       0.318314       0.635851 0.44996635E+01  0.39287083E+02                                 1.365635                            1.359416      -1.306521       2.376994                    0.997555       2.819815       8.120848       0.455492       1.540124      -0.659075      -0.007638       0.021160       0.014042       0.026519       0.003746       0.006221       0.017244       0.017321      -0.007274      -0.022412       0.003941       0.018471              1.365522       1.203744      -0.097926       0.036216       1.504572       0.112663       1.388250          -0.000057
           16              H       4.741462       0.273318      16.551505       0.316640       0.564965 0.37091644E+01  0.30299012E+02                                 1.193093                            1.181575      -0.928425       2.578887                    0.999866       2.340274       6.141133       0.531222       1.411490      -0.686034       0.031152       0.000913      -0.017053       0.035526       0.000617      -0.005297       0.009691       0.021637      -0.004698      -0.016799       0.002962       0.013838              1.196232       1.421208      -0.032934      -0.089840       1.058174      -0.021451       1.109314          -0.000065
           17              H      -1.755445       9.175520      16.592976       0.319466       0.716613 0.52395248E+01  0.47151954E+02                                 1.441276                            1.438190      -1.309364       2.378125                    0.997822       2.778317       7.918784       0.459755       1.480376      -0.670842      -0.008703      -0.006989      -0.023823       0.026309       0.009488       0.002455      -0.012452      -0.007694       0.034483      -0.018975      -0.000257       0.019232              1.432009       1.314793      -0.029022       0.145490       1.350641       0.079541       1.630593          -0.000324
           18              H      -0.732113       9.957937      17.339452       0.318466       0.560479 0.36431569E+01  0.29401542E+02                                 1.152360                            1.143943      -0.882650       2.600601                    0.999947       2.249792       5.723743       0.563445       1.346983      -0.699415       0.030459       0.017155       0.001131       0.034976       0.012428       0.005658      -0.006171       0.005735      -0.003091      -0.016696       0.003396       0.013299              1.150617       1.251088       0.155858      -0.026630       1.189993      -0.015312       1.010769          -0.000009
           19              H       2.545124       0.727285      21.502672       0.147456       0.978368 0.72683915E+01  0.69505563E+02                                 1.627780                            1.576186      -0.717895       2.552196                    0.999654       3.238370       8.880936       0.499709       1.281764      -0.710272      -0.016621       0.022920       0.019695       0.034489      -0.007477      -0.005327       0.001994      -0.000312      -0.003859      -0.007986      -0.002464       0.010450              1.650370       1.677923      -0.225384      -0.295832       1.586538       0.284162       1.686648           0.000071
           20              H      -3.561007      10.996078      21.408210       0.140545       0.936894 0.75119723E+01  0.74028656E+02                                 1.696265                            1.693691      -1.329701       2.257316                    0.992408       3.840701      11.483120       0.434025       1.432008      -0.675934       0.009237      -0.027349       0.017361       0.033685       0.000630      -0.000736      -0.005632       0.002227      -0.007165      -0.006923       0.001968       0.004955              1.688982       1.503081       0.004990       0.024986       1.881567      -0.201292       1.682298          -0.000019
           21              H       4.159700       1.621141      20.037366       0.086962       1.315171 0.10964109E+02  0.11520540E+03                                 1.925063                            1.888588      -0.804353       2.480631                    0.997883       3.613928      10.102625       0.477831       1.219923      -0.725285      -0.013725       0.042971      -0.017020       0.048214      -0.007808      -0.009832      -0.004188      -0.015688      -0.014363      -0.017593       0.004130       0.013462              1.937809       1.631989      -0.063125       0.089073       2.340987      -0.302689       1.840450          -0.000018
           22              H      -5.675397      10.869390      15.457133       0.146880       0.942509 0.68908798E+01  0.65315264E+02                                 1.612849                            1.553304      -0.729629       2.547851                    0.999429       3.282404       9.094362       0.492149       1.313014      -0.702845      -0.017285      -0.007177      -0.027518       0.033279       0.003705       0.005669       0.005016       0.003442       0.006679      -0.005936      -0.004193       0.010129              1.645696       1.735416       0.164355       0.417873       1.427747       0.121779       1.773925          -0.000012
           23              H      -5.577872      11.695210      16.832586       0.141177       0.958727 0.77962505E+01  0.77510247E+02                                 1.719320                            1.722831      -1.355912       2.244821                    0.992187       3.865393      11.590056       0.431521       1.427680      -0.676766      -0.013774       0.023843       0.021191       0.034746       0.002089      -0.006251       0.002652       0.002183      -0.005717      -0.007945       0.001318       0.006627              1.706903       1.689438      -0.162540      -0.143301       1.664532       0.118722       1.766739          -0.000090
           24              H      -3.372730      11.143881      15.076983       0.090602       1.289146 0.10685562E+02  0.11119087E+03                                 1.881091                            1.850336      -0.692632       2.534650                    0.999234       3.503646       9.642240       0.489890       1.201532      -0.730453       0.018092      -0.029728      -0.035758       0.049897       0.000755      -0.002365       0.012261       0.016680       0.007748      -0.017369       0.006492       0.010877              1.883262       1.790033      -0.249067      -0.233677       1.883384       0.269519       1.976369          -0.000155
           25              H      -2.282349       6.829439      19.302409       0.153214       0.994577 0.74768744E+01  0.71520723E+02                                 1.613463                            1.575380      -0.646839       2.594899                    0.999903       3.089759       8.289324       0.514414       1.244749      -0.720354       0.010919      -0.029976       0.020759       0.038062      -0.002364       0.000248      -0.006354      -0.013961       0.007764      -0.008736      -0.002154       0.010890              1.617678       1.460210      -0.053470       0.011835       1.813190      -0.369390       1.579635           0.000027
           26              H      -3.047647       7.369038      17.993771       0.134046       1.227720 0.10464744E+02  0.11067720E+03                                 1.953094                            1.937931      -1.317521       2.260254                    0.992048       3.846736      11.448242       0.430326       1.345796      -0.694954      -0.017441      -0.008519      -0.025924       0.032386       0.005785       0.005242       0.002827      -0.000428      -0.012131      -0.007161      -0.002960       0.010122              1.946243       2.166100       0.156541       0.286396       1.730701       0.093933       1.941929          -0.000120
           27              H      -0.655583       8.553808      19.051280       0.083519       1.341549 0.11318961E+02  0.12045985E+03                                 1.977906                            1.938355      -0.981219       2.396928                    0.996113       3.787916      10.824575       0.462359       1.244776      -0.718193       0.023180       0.008909       0.039242       0.046439       0.012884       0.006585      -0.006747      -0.006991       0.017621      -0.019698       0.008451       0.011248              1.985471       2.013534       0.061199       0.331700       1.803841       0.254677       2.139039          -0.000607
           28              H       3.367312       7.242350      12.205583       0.314562       0.632927 0.44275036E+01  0.38376048E+02                                 1.343466                            1.333831      -1.275984       2.386534                    0.997985       2.785535       7.908409       0.468954       1.506864      -0.664842      -0.024063      -0.001516       0.013518       0.027642       0.006380       0.002669       0.016747       0.021758      -0.004461      -0.023449       0.005733       0.017716              1.345368       1.528278       0.030662      -0.109286       1.165950      -0.089579       1.341876          -0.000041
           29              H       4.354072       6.706270      11.237928       0.317877       0.579928 0.38536271E+01  0.31882699E+02                                 1.231096                            1.218464      -0.952897       2.569555                    0.999810       2.377593       6.344663       0.512429       1.444732      -0.679882       0.010956      -0.028112      -0.017878       0.035071      -0.000144      -0.002026       0.014802       0.006123      -0.004278      -0.016780       0.003599       0.013181              1.235297       1.098411      -0.078685      -0.054068       1.281407       0.167739       1.326074          -0.000013
           30              H       5.827102       8.014210       9.583699       0.318296       0.635449 0.44960459E+01  0.39248251E+02                                 1.365186                            1.358981      -1.304558       2.377830                    0.997588       2.819101       8.118479       0.455501       1.540377      -0.659037       0.022166      -0.003997       0.014071       0.026558       0.005617       0.011814      -0.013998      -0.015129      -0.007240      -0.022388       0.003933       0.018455              1.365071       1.513611      -0.081248       0.079410       1.193803      -0.087652       1.387799           0.000025
           31              H       4.638519       7.487515       8.871782       0.316656       0.564816 0.37078771E+01  0.30285546E+02                                 1.192835                            1.181333      -0.928378       2.578940                    0.999867       2.339891       6.139615       0.531307       1.411402      -0.686052      -0.014788      -0.027421      -0.016999       0.035490       0.009055       0.011039      -0.000260      -0.011897      -0.004696      -0.016798       0.002966       0.013832              1.195969       1.177190       0.173574       0.026320       1.301621       0.088478       1.109096          -0.000036
           32              H       2.051405       8.662901       8.913253       0.319545       0.716604 0.52397221E+01  0.47156093E+02                                 1.441511                            1.438422      -1.309844       2.377921                    0.997818       2.778475       7.920486       0.459601       1.480798      -0.670767      -0.001707       0.011001      -0.023775       0.026252      -0.008087      -0.012002       0.004091      -0.012592       0.034507      -0.018982      -0.000245       0.019228              1.432243       1.367041      -0.001006      -0.003863       1.298816      -0.165803       1.630873           0.000315
           33              H       2.217333       7.385460       9.659729       0.318486       0.560449 0.36428925E+01  0.29398850E+02                                 1.152316                            1.143899      -0.882759       2.600557                    0.999948       2.249704       5.723449       0.563458       1.346978      -0.699416      -0.000372      -0.034935       0.001120       0.034955      -0.003733      -0.008171      -0.001828      -0.024399      -0.003091      -0.016698       0.003394       0.013304              1.150573       1.070248      -0.051470       0.000056       1.370739       0.030710       1.010732          -0.000078
           34              H       6.129835       9.162616      13.822949       0.147491       0.978512 0.72700312E+01  0.69527547E+02                                 1.628176                            1.576554      -0.718383       2.552025                    0.999653       3.238799       8.883510       0.499543       1.282072      -0.710205       0.028121       0.002932       0.019680       0.034448       0.003603       0.004389       0.003618       0.013106      -0.003948      -0.007980      -0.002476       0.010456              1.650777       1.805005       0.152328       0.394168       1.460233       0.114164       1.687095          -0.000088
           35              H       4.530836       9.316284      13.728487       0.140620       0.936690 0.75095370E+01  0.73996651E+02                                 1.695849                            1.693279      -1.328673       2.257794                    0.992425       3.839623      11.478259       0.434142       1.431776      -0.675980      -0.028270       0.005676       0.017310       0.033631       0.000647      -0.004525       0.003448      -0.002206      -0.007175      -0.006934       0.001973       0.004961              1.688567       1.782209      -0.166328      -0.186751       1.601627       0.078977       1.681865           0.000030
           36              H       6.096650       7.317424      12.357643       0.086949       1.315869 0.10972102E+02  0.11531582E+03                                 1.926156                            1.889615      -0.805384       2.480252                    0.997859       3.614939      10.108164       0.477550       1.220361      -0.725186       0.044057      -0.009573      -0.016998       0.048183      -0.002912       0.001259       0.010621       0.021402      -0.014396      -0.017614       0.004123       0.013491              1.938926       2.219761      -0.275702      -0.306968       1.755537       0.074268       1.841482          -0.000048
           37              H       5.478316      11.210744       7.777410       0.146672       0.943242 0.68975772E+01  0.65393724E+02                                 1.613554                            1.553952      -0.728793       2.548075                    0.999427       3.283835       9.098959       0.492104       1.312834      -0.702879       0.002458       0.018611      -0.027526       0.033318      -0.000373       0.001515      -0.007417      -0.008155       0.006726      -0.005940      -0.004198       0.010139              1.646430       1.362856       0.051085      -0.103562       1.801676      -0.423069       1.774758          -0.000022
           38              H       6.144735      10.713375       9.152862       0.141160       0.958999 0.77989838E+01  0.77543493E+02                                 1.719543                            1.723044      -1.355665       2.244864                    0.992189       3.865997      11.591967       0.431532       1.427532      -0.676790       0.027524       0.000050       0.021169       0.034723      -0.000096       0.005439       0.004066      -0.004691      -0.005636      -0.007939       0.001323       0.006615              1.707126       1.811763       0.092063       0.174531       1.542614       0.064759       1.767002           0.000102
           39              H       4.564699       9.079330       7.397260       0.090472       1.290138 0.10696348E+02  0.11133451E+03                                 1.882342                            1.851503      -0.694053       2.534080                    0.999217       3.504928       9.648067       0.489629       1.201834      -0.730385      -0.034756      -0.000750      -0.035856       0.049942       0.006854       0.011804      -0.004057      -0.009637       0.007563      -0.017359       0.006498       0.010860              1.884530       2.077245       0.084208       0.350655       1.598597       0.067720       1.977747           0.000057
           40              H       0.283093      10.292254      11.622686       0.153294       0.994336 0.74747220E+01  0.71496106E+02                                 1.613336                            1.575264      -0.647068       2.594904                    0.999903       3.089295       8.288269       0.514370       1.244924      -0.720318      -0.031387       0.005519       0.020761       0.038034      -0.004870      -0.005634       0.002964       0.011054       0.007741      -0.008728      -0.002168       0.010895              1.617548       1.771100      -0.126093      -0.325763       1.502048       0.174417       1.579497          -0.000132
           41              H       1.133048      10.685222      10.314048       0.134107       1.227174 0.10458797E+02  0.11059924E+03                                 1.952586                            1.937443      -1.317193       2.260439                    0.992057       3.845869      11.445105       0.430356       1.345884      -0.694938       0.001319       0.019359      -0.025890       0.032354      -0.003071      -0.000185      -0.005941      -0.009822      -0.012067      -0.007145      -0.002963       0.010109              1.945735       1.703565       0.110206      -0.061832       2.192222      -0.294860       1.941416           0.000054
           42              H       0.963057       8.021248      11.371557       0.083455       1.341482 0.11317953E+02  0.12044437E+03                                 1.977706                            1.938159      -0.981087       2.396954                    0.996122       3.787733      10.823231       0.462429       1.244635      -0.718226      -0.003897      -0.024545       0.039267       0.046471      -0.009477      -0.009131      -0.002344      -0.018783       0.017583      -0.019688       0.008452       0.011236              1.985268       1.803060       0.060190       0.054688       2.013906      -0.414557       2.138836           0.000711
           43              H      -2.184147       5.193049       4.525629       0.314591       0.633199 0.44301865E+01  0.38406424E+02                                 1.344009                            1.334359      -1.277183       2.386001                    0.997965       2.786497       7.912753       0.468781       1.507144      -0.664788       0.010703       0.021599       0.013498       0.027627       0.006240       0.013155      -0.010695      -0.021956      -0.004511      -0.023451       0.005716       0.017736              1.345915       1.230443       0.141647      -0.022968       1.464880       0.139528       1.342422           0.000055
           44              H      10.403314       4.606528       3.557975       0.317894       0.579867 0.38530612E+01  0.31876662E+02                                 1.230983                            1.218353      -0.952994       2.569494                    0.999810       2.377410       6.343920       0.512469       1.444680      -0.679892      -0.029838       0.004571      -0.017886       0.035087       0.002705       0.013841      -0.005623      -0.002827      -0.004263      -0.016772       0.003587       0.013186              1.235183       1.303679      -0.039879       0.172296       1.075912      -0.037023       1.325959           0.000086
           45              H      10.799508       2.676878       1.903746       0.318232       0.636243 0.45034630E+01  0.39329889E+02                                 1.366364                            1.360121      -1.307471       2.376508                    0.997535       2.821179       8.126672       0.455292       1.540422      -0.659020      -0.014531      -0.017214       0.014053       0.026551      -0.009395      -0.018074      -0.003226      -0.002179      -0.007276      -0.022445       0.003937       0.018509              1.366255       1.345273       0.179396      -0.115778       1.364486      -0.024995       1.389005           0.000052
           46              H      10.937668       3.969568       1.191828       0.316573       0.565204 0.37112943E+01  0.30321426E+02                                 1.193532                            1.181996      -0.928288       2.578884                    0.999866       2.340982       6.143938       0.531060       1.411686      -0.685995      -0.016375       0.026584      -0.017052       0.035576      -0.009677      -0.005732      -0.009412      -0.009735      -0.004658      -0.016778       0.002959       0.013819              1.196677       1.120800      -0.140828       0.063545       1.359537      -0.067135       1.109694           0.000032
           47              H      -0.295960       5.622381       1.233299       0.319293       0.717167 0.52446097E+01  0.47207793E+02                                 1.441822                            1.438722      -1.309624       2.377885                    0.997816       2.779386       7.921927       0.459763       1.480034      -0.670900       0.010401      -0.004037      -0.023836       0.026318      -0.001422       0.009584       0.008350       0.020285       0.034529      -0.018988      -0.000275       0.019263              1.432552       1.317008       0.030060      -0.141722       1.349384       0.086277       1.631265          -0.000141
           48              H      -1.485220       6.117404       1.979776       0.318513       0.560365 0.36423903E+01  0.29395207E+02                                 1.152476                            1.144052      -0.883035       2.600539                    0.999948       2.249540       5.723977       0.563222       1.347524      -0.699312      -0.030065       0.017792       0.001121       0.034953      -0.008693       0.002510       0.008002       0.018669      -0.003071      -0.016709       0.003411       0.013298              1.150733       1.340411      -0.104410       0.026571       1.100940      -0.015405       1.010850           0.000124
           49              H      11.642691       1.840500       6.142995       0.147451       0.978163 0.72661435E+01  0.69475651E+02                                 1.627248                            1.575699      -0.717500       2.552328                    0.999654       3.237725       8.877360       0.499924       1.281368      -0.710358      -0.011546      -0.025886       0.019711       0.034524       0.003870       0.000914      -0.005629      -0.012793      -0.003808      -0.007977      -0.002484       0.010461              1.649816       1.413776       0.073101      -0.098123       1.849603      -0.398061       1.686068          -0.000052
           50              H      -0.969829       3.148440       6.048534       0.140510       0.937448 0.75175275E+01  0.74095341E+02                                 1.696701                            1.694115      -1.329275       2.257353                    0.992411       3.841835      11.486549       0.434058       1.431667      -0.675991       0.019065       0.021690       0.017385       0.033707      -0.001291       0.005262       0.002191      -0.000019      -0.007210      -0.006952       0.001981       0.004971              1.689418       1.791748       0.161436       0.161905       1.593740       0.122345       1.682766           0.000049
           51              H      10.061300       2.791835       4.677689       0.086906       1.315670 0.10969409E+02  0.11527628E+03                                 1.925644                            1.889121      -0.804644       2.480481                    0.997875       3.614597      10.105523       0.477729       1.220022      -0.725263      -0.030326      -0.033385      -0.017003       0.048201       0.010733       0.008605      -0.006418      -0.005654      -0.014364      -0.017657       0.004162       0.013495              1.938406       2.109763       0.338758       0.217717       1.864456       0.228621       1.841000           0.000059
           52              H       0.197081       1.380668       0.097457       0.146962       0.942982 0.68951046E+01  0.65363852E+02                                 1.613172                            1.553596      -0.728509       2.548185                    0.999436       3.283103       9.096224       0.492201       1.312704      -0.702902       0.014835      -0.011392      -0.027474       0.033237      -0.003344      -0.007184       0.002398       0.004694       0.006702      -0.005943      -0.004191       0.010135              1.646034       1.647343      -0.215483      -0.314510       1.516464       0.301107       1.774296          -0.000009
           53              H      -0.566862       1.052217       1.472909       0.141112       0.958807 0.77968416E+01  0.77515936E+02                                 1.719264                            1.722771      -1.355483       2.244982                    0.992197       3.865354      11.589116       0.431585       1.427472      -0.676805      -0.013752      -0.023870       0.021213       0.034769      -0.001985       0.000824      -0.006758       0.002565      -0.005748      -0.007975       0.001344       0.006631              1.706848       1.529937       0.070489      -0.031183       1.823928      -0.183479       1.766677           0.000075
           54              H      -1.191969       3.237591      22.756707       0.090611       1.289182 0.10686253E+02  0.11120277E+03                                 1.881392                            1.850619      -0.693677       2.534306                    0.999227       3.503548       9.642995       0.489752       1.201821      -0.730390       0.016673       0.030510      -0.035727       0.049852      -0.007615      -0.009438      -0.008193      -0.007007       0.007749      -0.017384       0.006501       0.010883              1.883566       1.644589       0.165010      -0.116612       2.029411      -0.337228       1.976698           0.000058
           55              H       1.999257       6.339109       3.942733       0.153303       0.994249 0.74737871E+01  0.71484504E+02                                 1.613208                            1.575139      -0.646888       2.594986                    0.999903       3.089057       8.287316       0.514407       1.244882      -0.720328       0.020486       0.024417       0.020735       0.038024       0.007228       0.005387       0.003416       0.002867       0.007744      -0.008730      -0.002179       0.010909              1.617420       1.678377       0.179539       0.313909       1.594503       0.194891       1.579380           0.000061
           56              H       1.914600       5.406542       2.634095       0.134007       1.227535 0.10462267E+02  0.11064088E+03                                 1.952624                            1.937477      -1.316058       2.260804                    0.992073       3.846271      11.445125       0.430465       1.345484      -0.695017       0.016146      -0.010868      -0.025859       0.032365      -0.002702      -0.005081       0.003139       0.010257      -0.012018      -0.007159      -0.002968       0.010127              1.945771       1.974651      -0.266701      -0.224470       1.921187       0.200984       1.941473           0.000066
           57              H      -0.307474       6.885745       3.691603       0.083544       1.341366 0.11316918E+02  0.12043211E+03                                 1.977687                            1.938152      -0.981058       2.396994                    0.996117       3.787587      10.823200       0.462395       1.244740      -0.718202      -0.019287       0.015625       0.039294       0.046478      -0.003441       0.002546       0.009089       0.025790       0.017571      -0.019699       0.008463       0.011236              1.985247       1.909049      -0.121368      -0.386325       1.907899       0.159892       2.138794          -0.000588
           58              H       5.589386       0.704997       3.154094       0.314485       0.633291 0.44308846E+01  0.38413112E+02                                 1.344018                            1.334366      -1.276363       2.386302                    0.997977       2.786582       7.912470       0.468842       1.506922      -0.664828       0.013363       0.020086      -0.013520       0.027655       0.012627       0.015840      -0.006063       0.000172      -0.004513      -0.023461       0.005732       0.017729              1.345924       1.283612       0.172350      -0.132324       1.411736      -0.049880       1.342423           0.000023
           59              H      -1.212286      11.312799       4.121749       0.317800       0.579940 0.38535815E+01  0.31881413E+02                                 1.230988                            1.218354      -0.952831       2.569542                    0.999810       2.377517       6.343841       0.512530       1.444487      -0.679928       0.018876      -0.023567       0.017915       0.035110       0.002588       0.011798      -0.009161      -0.003308      -0.004319      -0.016784       0.003613       0.013171              1.235189       1.167396      -0.118573       0.118223       1.212208      -0.130711       1.325962           0.000019
           60              H      -3.081510      10.691087       5.775978       0.318316       0.635832 0.44994643E+01  0.39284768E+02                                 1.365590                            1.359372      -1.306487       2.377017                    0.997555       2.819719       8.120416       0.455508       1.540092      -0.659080      -0.007637      -0.021162      -0.014042       0.026521      -0.003745      -0.006222       0.017245       0.017317      -0.007282      -0.022412       0.003941       0.018472              1.365476       1.203707       0.097921      -0.036213       1.504520       0.112660       1.388203           0.000076
           61              H      -2.031088      11.457083       6.487895       0.316641       0.564960 0.37091083E+01  0.30298364E+02                                 1.193074                            1.181556      -0.928423       2.578890                    0.999866       2.340241       6.140978       0.531234       1.411467      -0.686038       0.031154      -0.000912       0.017051       0.035527      -0.000618       0.005296       0.009692       0.021639      -0.004702      -0.016801       0.002962       0.013838              1.196213       1.421184       0.032932       0.089837       1.058158      -0.021450       1.109296          -0.000013
           62              H       5.017105       2.554881       6.446424       0.319462       0.716605 0.52394657E+01  0.47151453E+02                                 1.441289                            1.438203      -1.309342       2.378139                    0.997822       2.778313       7.918865       0.459741       1.480419      -0.670835      -0.008702       0.006993       0.023824       0.026309      -0.009487      -0.002455      -0.012450      -0.007701       0.034478      -0.018974      -0.000256       0.019230              1.432023       1.314805       0.029022      -0.145493       1.350652       0.079543       1.630612           0.000296
           63              H       6.040437       1.772464       5.699948       0.318464       0.560481 0.36431737E+01  0.29401710E+02                                 1.152364                            1.143947      -0.882654       2.600597                    0.999947       2.249785       5.723727       0.563444       1.346986      -0.699415       0.030459      -0.017155      -0.001132       0.034976      -0.012429      -0.005658      -0.006172       0.005734      -0.003094      -0.016697       0.003396       0.013301              1.150621       1.251094      -0.155861       0.026631       1.189997      -0.015312       1.010772          -0.000037
           64              H      -4.227426      11.003116       1.536728       0.147452       0.978385 0.72685592E+01  0.69507627E+02                                 1.627805                            1.576209      -0.717930       2.552180                    0.999654       3.238406       8.881089       0.499702       1.281772      -0.710270      -0.016620      -0.022920      -0.019695       0.034488       0.007477       0.005327       0.001993      -0.000312      -0.003860      -0.007986      -0.002463       0.010450              1.650395       1.677949       0.225389       0.295839       1.586563       0.284170       1.686673           0.000020
           65              H       3.211543       0.734323       1.631190       0.140539       0.936916 0.75121966E+01  0.74031406E+02                                 1.696289                            1.693714      -1.329719       2.257304                    0.992408       3.840753      11.483311       0.434023       1.432005      -0.675935       0.009237       0.027348      -0.017362       0.033685      -0.000631       0.000736      -0.005633       0.002228      -0.007163      -0.006924       0.001968       0.004956              1.689006       1.503101      -0.004991      -0.024987       1.881595      -0.201296       1.682321           0.000075
           66              H      -2.612850      10.109260       3.002034       0.086948       1.315193 0.10964342E+02  0.11520844E+03                                 1.925087                            1.888611      -0.804387       2.480616                    0.997882       3.613950      10.102706       0.477827       1.219927      -0.725285      -0.013725      -0.042973       0.017019       0.048215       0.007809       0.009833      -0.004189      -0.015688      -0.014364      -0.017594       0.004131       0.013463              1.937834       1.632007       0.063126      -0.089075       2.341022      -0.302696       1.840473           0.000113
           67              H       1.097153       0.861011       7.582267       0.146877       0.942484 0.68906381E+01  0.65312251E+02                                 1.612809                            1.553268      -0.729575       2.547878                    0.999429       3.282326       9.094028       0.492160       1.312999      -0.702849      -0.017287       0.007177       0.027517       0.033279      -0.003705      -0.005668       0.005015       0.003443       0.006687      -0.005936      -0.004192       0.010128              1.645655       1.735371      -0.164348      -0.417857       1.427714       0.121775       1.773880          -0.000043
           68              H       1.194678       0.035191       6.206814       0.141180       0.958727 0.77962438E+01  0.77510175E+02                                 1.719319                            1.722830      -1.355952       2.244805                    0.992187       3.865399      11.590079       0.431521       1.427680      -0.676766      -0.013776      -0.023843      -0.021192       0.034747      -0.002089       0.006252       0.002653       0.002185      -0.005718      -0.007946       0.001317       0.006629              1.706902       1.689438       0.162542       0.143301       1.664532       0.118721       1.766736           0.000119
           69              H       3.399820       0.586520       7.962417       0.090598       1.289140 0.10685475E+02  0.11118965E+03                                 1.881081                            1.850326      -0.692616       2.534659                    0.999234       3.503620       9.642128       0.489893       1.201528      -0.730454       0.018092       0.029730       0.035757       0.049898      -0.000755       0.002362       0.012263       0.016680       0.007754      -0.017370       0.006493       0.010877              1.883252       1.790023       0.249065       0.233677       1.883372       0.269518       1.976360          -0.000052
           70              H       4.490201       4.900962       3.736991       0.153207       0.994577 0.74768783E+01  0.71520742E+02                                 1.613464                            1.575381      -0.646839       2.594900                    0.999903       3.089751       8.289291       0.514413       1.244750      -0.720354       0.010919       0.029978      -0.020758       0.038063       0.002364      -0.000248      -0.006354      -0.013962       0.007761      -0.008736      -0.002155       0.010891              1.617679       1.460211       0.053470      -0.011835       1.813191      -0.369390       1.579635           0.000029
           71              H       3.724902       4.361363       5.045629       0.134044       1.227692 0.10464424E+02  0.11067297E+03                                 1.953066                            1.937904      -1.317490       2.260272                    0.992048       3.846682      11.448035       0.430328       1.345800      -0.694954      -0.017441       0.008521       0.025925       0.032387      -0.005786      -0.005241       0.002828      -0.000426      -0.012127      -0.007159      -0.002962       0.010121              1.946215       2.166066      -0.156538      -0.286390       1.730677       0.093931       1.941902           0.000089
           72              H       6.116967       3.176593       3.988120       0.083517       1.341550 0.11318983E+02  0.12046021E+03                                 1.977914                            1.938362      -0.981208       2.396933                    0.996113       3.787914      10.824593       0.462356       1.244783      -0.718192       0.023179      -0.008908      -0.039240       0.046437      -0.012881      -0.006586      -0.006748      -0.006992       0.017616      -0.019697       0.008450       0.011247              1.985479       2.013542      -0.061201      -0.331703       1.803847       0.254679       2.139049           0.000827
           73              H      10.139862       4.488051      10.833817       0.314563       0.632922 0.44274725E+01  0.38375793E+02                                 1.343471                            1.333837      -1.275967       2.386543                    0.997986       2.785541       7.908483       0.468947       1.506888      -0.664838      -0.024063       0.001517      -0.013518       0.027642      -0.006380      -0.002669       0.016746       0.021759      -0.004462      -0.023449       0.005732       0.017717              1.345374       1.528284      -0.030663       0.109285       1.165955      -0.089580       1.341882          -0.000032
           74              H      -2.418478       5.024131      11.801472       0.317877       0.579914 0.38534987E+01  0.31881328E+02                                 1.231071                            1.218439      -0.952898       2.569560                    0.999810       2.377554       6.344501       0.512438       1.444721      -0.679884       0.010957       0.028113       0.017879       0.035072       0.000146       0.002027       0.014803       0.006122      -0.004278      -0.016781       0.003598       0.013182              1.235271       1.098391       0.078683       0.054066       1.281379       0.167733       1.326044          -0.000020
           75              H      -0.945448       3.716191      13.455701       0.318302       0.635427 0.44958232E+01  0.39245697E+02                                 1.365138                            1.358934      -1.304537       2.377845                    0.997589       2.819008       8.118064       0.455517       1.540347      -0.659042       0.022167       0.003998      -0.014072       0.026559      -0.005616      -0.011814      -0.013999      -0.015130      -0.007245      -0.022390       0.003933       0.018456              1.365022       1.513556       0.081243      -0.079406       1.193764      -0.087647       1.387747          -0.000019
           76              H      -2.134031       4.242886      14.167618       0.316655       0.564805 0.37077781E+01  0.30284527E+02                                 1.192820                            1.181319      -0.928378       2.578943                    0.999867       2.339850       6.139481       0.531309       1.411406      -0.686051      -0.014788       0.027421       0.016998       0.035490      -0.009054      -0.011039      -0.000261      -0.011898      -0.004698      -0.016798       0.002967       0.013831              1.195954       1.177175      -0.173570      -0.026318       1.301605       0.088476       1.109083          -0.000050
           77              H       8.823955       3.067500      14.126147       0.319539       0.716652 0.52402055E+01  0.47161663E+02                                 1.441589                            1.438498      -1.309947       2.377866                    0.997817       2.778613       7.921054       0.459583       1.480818      -0.670763      -0.001705      -0.010999       0.023774       0.026250       0.008085       0.012006       0.004093      -0.012596       0.034504      -0.018984      -0.000246       0.019231              1.432320       1.367114       0.001005       0.003865       1.298879      -0.165814       1.630967           0.000266
           78              H       8.989883       4.344941      13.379671       0.318485       0.560433 0.36427638E+01  0.29397548E+02                                 1.152296                            1.143880      -0.882755       2.600564                    0.999948       2.249672       5.723339       0.563462       1.346980      -0.699416      -0.000373       0.034936      -0.001119       0.034956       0.003732       0.008172      -0.001827      -0.024399      -0.003091      -0.016698       0.003394       0.013303              1.150553       1.070229       0.051469      -0.000056       1.370714       0.030707       1.010716          -0.000105
           79              H      -0.642715       2.567785       9.216451       0.147494       0.978492 0.72698195E+01  0.69524845E+02                                 1.628137                            1.576518      -0.718359       2.552037                    0.999653       3.238738       8.883228       0.499556       1.282051      -0.710209       0.028121      -0.002932      -0.019681       0.034449      -0.003602      -0.004388       0.003617       0.013107      -0.003950      -0.007980      -0.002476       0.010456              1.650737       1.804960      -0.152321      -0.394152       1.460199       0.114159       1.687053          -0.000060
           80              H      11.303386       2.414117       9.310913       0.140622       0.936693 0.75095748E+01  0.73997108E+02                                 1.695851                            1.693281      -1.328682       2.257790                    0.992425       3.839634      11.478294       0.434143       1.431773      -0.675981      -0.028269      -0.005677      -0.017310       0.033631      -0.000647       0.004525       0.003448      -0.002206      -0.007175      -0.006934       0.001973       0.004960              1.688569       1.782209       0.166327       0.186751       1.601629       0.078977       1.681869           0.000051
           81              H      -0.675900       4.412977      10.681757       0.086954       1.315823 0.10971575E+02  0.11530860E+03                                 1.926092                            1.889554      -0.805352       2.480269                    0.997860       3.614850      10.107758       0.477565       1.220340      -0.725191       0.044058       0.009573       0.016998       0.048184       0.002910      -0.001259       0.010621       0.021407      -0.014398      -0.017616       0.004123       0.013493              1.938861       2.219685       0.275688       0.306953       1.755479       0.074265       1.841420          -0.000066
           82              H      12.250866       0.519657      15.261990       0.146674       0.943234 0.68975082E+01  0.65392904E+02                                 1.613546                            1.553944      -0.728776       2.548084                    0.999427       3.283816       9.098894       0.492105       1.312835      -0.702879       0.002458      -0.018613       0.027524       0.033318       0.000373      -0.001515      -0.007418      -0.008156       0.006725      -0.005940      -0.004199       0.010139              1.646421       1.362851      -0.051085       0.103562       1.801665      -0.423064       1.774747          -0.000090
           83              H      12.917285       1.017026      13.886538       0.141168       0.958954 0.77985151E+01  0.77537834E+02                                 1.719507                            1.723007      -1.355662       2.244873                    0.992189       3.865916      11.591731       0.431530       1.427557      -0.676786       0.027526      -0.000051      -0.021170       0.034725       0.000098      -0.005439       0.004066      -0.004690      -0.005635      -0.007940       0.001325       0.006615              1.707090       1.811725      -0.092060      -0.174526       1.542583       0.064756       1.766962           0.000037
           84              H      11.337249       2.651071      15.642140       0.090479       1.290101 0.10695964E+02  0.11132957E+03                                 1.882311                            1.851474      -0.694045       2.534088                    0.999218       3.504876       9.647899       0.489631       1.201840      -0.730384      -0.034759       0.000751       0.035854       0.049943      -0.006854      -0.011804      -0.004057      -0.009636       0.007564      -0.017359       0.006497       0.010861              1.884499       2.077211      -0.084207      -0.350647       1.598573       0.067718       1.977713          -0.000081
           85              H       7.055643       1.438147      11.416714       0.153298       0.994335 0.74747136E+01  0.71496047E+02                                 1.613338                            1.575266      -0.647063       2.594908                    0.999903       3.089294       8.288284       0.514368       1.244929      -0.720316      -0.031387      -0.005520      -0.020760       0.038034       0.004871       0.005632       0.002965       0.011056       0.007739      -0.008729      -0.002166       0.010895              1.617550       1.771101       0.126093       0.325764       1.502049       0.174417       1.579499          -0.000125
           86              H       7.905598       1.045179      12.725352       0.134106       1.227164 0.10458704E+02  0.11059813E+03                                 1.952586                            1.937443      -1.317215       2.260432                    0.992057       3.845866      11.445129       0.430353       1.345895      -0.694936       0.001318      -0.019360       0.025889       0.032354       0.003072       0.000185      -0.005941      -0.009820      -0.012073      -0.007147      -0.002962       0.010109              1.945734       1.703565      -0.110206       0.061832       2.192223      -0.294860       1.941415           0.000024
           87              H       7.735607       3.709153      11.667843       0.083455       1.341544 0.11318669E+02  0.12045429E+03                                 1.977790                            1.938238      -0.981146       2.396923                    0.996121       3.787869      10.823839       0.462412       1.244658      -0.718220      -0.003895       0.024547      -0.039267       0.046472       0.009480       0.009128      -0.002343      -0.018792       0.017585      -0.019690       0.008452       0.011238              1.985354       1.803135      -0.060195      -0.054694       2.013994      -0.414584       2.138932           0.000721
           88              H       4.588403       6.537352      18.513771       0.314596       0.633195 0.44301518E+01  0.38406096E+02                                 1.344009                            1.334359      -1.277161       2.386010                    0.997965       2.786497       7.912782       0.468777       1.507155      -0.664786       0.010704      -0.021597      -0.013498       0.027626      -0.006240      -0.013155      -0.010695      -0.021954      -0.004511      -0.023451       0.005716       0.017735              1.345915       1.230444      -0.141647       0.022968       1.464879       0.139527       1.342422          -0.000043
           89              H       3.630764       7.123873      19.481425       0.317902       0.579873 0.38531212E+01  0.31877301E+02                                 1.230992                            1.218362      -0.953000       2.569487                    0.999810       2.377437       6.344018       0.512467       1.444678      -0.679892      -0.029838      -0.004571       0.017885       0.035086      -0.002704      -0.013841      -0.005623      -0.002829      -0.004261      -0.016772       0.003587       0.013186              1.235192       1.303689       0.039880      -0.172297       1.075920      -0.037023       1.325968          -0.000026
           90              H       4.026958       9.053523      21.135654       0.318242       0.636211 0.45031821E+01  0.39326941E+02                                 1.366337                            1.360095      -1.307389       2.376553                    0.997536       2.821110       8.126501       0.455287       1.540460      -0.659014      -0.014531       0.017214      -0.014055       0.026552       0.009395       0.018073      -0.003226      -0.002178      -0.007278      -0.022445       0.003936       0.018508              1.366228       1.345247      -0.179390       0.115774       1.364461      -0.024994       1.388977          -0.000009
           91              H       4.165118       7.760833      21.847572       0.316583       0.565206 0.37113133E+01  0.30321607E+02                                 1.193530                            1.181994      -0.928288       2.578884                    0.999866       2.340993       6.143962       0.531064       1.411674      -0.685997      -0.016375      -0.026584       0.017051       0.035575       0.009678       0.005732      -0.009412      -0.009734      -0.004658      -0.016778       0.002959       0.013819              1.196675       1.120799       0.140827      -0.063545       1.359534      -0.067135       1.109692           0.000036
           92              H       6.476590       6.108020      21.806101       0.319311       0.717159 0.52445380E+01  0.47207005E+02                                 1.441809                            1.438709      -1.309585       2.377904                    0.997816       2.779379       7.921905       0.459766       1.480029      -0.670901       0.010401       0.004038       0.023835       0.026317       0.001423      -0.009584       0.008350       0.020284       0.034526      -0.018987      -0.000275       0.019262              1.432539       1.316998      -0.030060       0.141719       1.349372       0.086275       1.631247           0.000278
           93              H       5.287330       5.612997      21.059624       0.318528       0.560373 0.36424683E+01  0.29396012E+02                                 1.152485                            1.144062      -0.883032       2.600538                    0.999948       2.249575       5.724094       0.563221       1.347517      -0.699312      -0.030064      -0.017791      -0.001122       0.034952       0.008693      -0.002509       0.008003       0.018668      -0.003071      -0.016708       0.003411       0.013298              1.150743       1.340421       0.104410      -0.026571       1.100949      -0.015406       1.010858          -0.000043
           94              H       4.870141       9.889901      16.896405       0.147454       0.978152 0.72660311E+01  0.69474286E+02                                 1.627233                            1.575685      -0.717470       2.552341                    0.999654       3.237704       8.877275       0.499927       1.281364      -0.710359      -0.011547       0.025885      -0.019710       0.034523      -0.003870      -0.000913      -0.005629      -0.012792      -0.003806      -0.007976      -0.002485       0.010461              1.649800       1.413764      -0.073100       0.098120       1.849584      -0.398054       1.686051           0.000031
           95              H       5.802721       8.581961      16.990866       0.140515       0.937425 0.75172887E+01  0.74092425E+02                                 1.696677                            1.694092      -1.329248       2.257368                    0.992411       3.841780      11.486354       0.434060       1.431673      -0.675990       0.019065      -0.021691      -0.017385       0.033708       0.001290      -0.005261       0.002191      -0.000020      -0.007210      -0.006952       0.001982       0.004970              1.689394       1.791722      -0.161432      -0.161902       1.593718       0.122343       1.682742          -0.000053
           96              H       3.288750       8.938566      18.361711       0.086908       1.315670 0.10969422E+02  0.11527646E+03                                 1.925642                            1.889120      -0.804608       2.480493                    0.997876       3.614616      10.105583       0.477730       1.220019      -0.725263      -0.030326       0.033385       0.017002       0.048200      -0.010732      -0.008604      -0.006418      -0.005650      -0.014360      -0.017656       0.004163       0.013493              1.938405       2.109761      -0.338758      -0.217715       1.864455       0.228619       1.840998          -0.000034
           97              H       6.969631      10.349733      22.941943       0.146971       0.942971 0.68949804E+01  0.65362219E+02                                 1.613141                            1.553568      -0.728458       2.548209                    0.999436       3.283054       9.095983       0.492214       1.312679      -0.702907       0.014836       0.011392       0.027473       0.033237       0.003344       0.007184       0.002398       0.004693       0.006704      -0.005943      -0.004191       0.010134              1.646002       1.647310       0.215477       0.314501       1.516437       0.301099       1.774259           0.000081
           98              H       6.205688      10.678184      21.566491       0.141124       0.958759 0.77963277E+01  0.77509594E+02                                 1.719212                            1.722719      -1.355450       2.245006                    0.992197       3.865246      11.588721       0.431589       1.427480      -0.676804      -0.013752       0.023870      -0.021214       0.034770       0.001984      -0.000823      -0.006757       0.002566      -0.005746      -0.007974       0.001345       0.006630              1.706796       1.529894      -0.070487       0.031183       1.823873      -0.183470       1.766621          -0.000037
           99              H       5.580581       8.492810       0.282693       0.090633       1.289104 0.10685387E+02  0.11119117E+03                                 1.881289                            1.850521      -0.693596       2.534345                    0.999228       3.503425       9.642455       0.489775       1.201792      -0.730396       0.016674      -0.030511       0.035726       0.049852       0.007615       0.009438      -0.008192      -0.007006       0.007757      -0.017384       0.006500       0.010884              1.883461       1.644505      -0.164995       0.116605       2.029294      -0.337199       1.976585           0.000078
          100              H       8.771807       5.391292      19.096667       0.153315       0.994238 0.74736888E+01  0.71483382E+02                                 1.613198                            1.575130      -0.646891       2.594984                    0.999903       3.089049       8.287304       0.514407       1.244885      -0.720327       0.020485      -0.024416      -0.020735       0.038023      -0.007227      -0.005387       0.003415       0.002867       0.007746      -0.008730      -0.002178       0.010908              1.617409       1.678367      -0.179537      -0.313905       1.594492       0.194888       1.579369          -0.000076
          101              H       8.687150       6.323859      20.405305       0.134018       1.227509 0.10461978E+02  0.11063703E+03                                 1.952592                            1.937447      -1.316043       2.260813                    0.992074       3.846225      11.444936       0.430469       1.345479      -0.695018       0.016145       0.010868       0.025860       0.032365       0.002701       0.005082       0.003139       0.010257      -0.012013      -0.007159      -0.002967       0.010126              1.945739       1.974620       0.266695       0.224464       1.921156       0.200979       1.941441           0.000003
          102              H       6.465076       4.844656      19.347797       0.083551       1.341355 0.11316845E+02  0.12043151E+03                                 1.977700                            1.938164      -0.981056       2.396997                    0.996116       3.787608      10.823377       0.462386       1.244764      -0.718196      -0.019287      -0.015624      -0.039295       0.046478       0.003442      -0.002546       0.009088       0.025790       0.017572      -0.019698       0.008463       0.011235              1.985261       1.909062       0.121369       0.386328       1.907913       0.159893       2.138808           0.000732
          103              C       3.042229       0.105574      20.912863      -0.229825      28.637716 0.50425587E+03  0.12360779E+05                                 8.292406                            7.587430      -0.297771       1.889786                    0.996409      30.879140      92.048200       0.583635       0.428124      -1.051898       0.007867       0.016044      -0.065861       0.068242       0.002741       0.015050      -0.001274       0.064713      -0.002815      -0.032134      -0.006489       0.038623              8.796637       9.919944       1.649532      -0.178213       7.442014       1.082847       9.027953          -0.000257
          104              C       4.363554       0.737842      20.458987       0.059940      25.480468 0.38666000E+03  0.88407418E+04                                 7.662511                            6.597024      -0.228356       1.960505                    0.998573      26.300110      74.920483       0.634671       0.422083      -1.059062      -0.018440      -0.106530      -0.079585       0.134248      -0.038112      -0.074240       0.018833      -0.024463      -0.059112      -0.087082      -0.001980       0.089062              8.476367       8.763247       1.329053       1.303590       7.118789       1.515746       9.547066           0.000308
          105              C       5.288684       0.981835      21.675468       0.602920      20.868376 0.25831637E+03  0.54213340E+04                                 7.146310                            5.831834      -0.352835       1.949526                    0.997244      22.769298      65.299992       0.591102       0.493730      -1.003020       0.055532      -0.012477       0.047880       0.074377       0.070487      -0.025540      -0.059105      -0.055373      -0.030499      -0.074493      -0.038886       0.113379              7.895983       8.673360      -0.835154       1.825198       6.039175       2.001267       8.975415          -0.000240
          106              C      -5.086862      11.091094      16.219738      -0.225280      28.419227 0.49567490E+03  0.12105430E+05                                 8.258159                            7.523761      -0.324836       1.883912                    0.996083      30.733366      91.617254       0.585624       0.428257      -1.051207       0.062614      -0.037891       0.015073       0.074723       0.016463      -0.002984      -0.017382      -0.033931      -0.070886      -0.029053      -0.011077       0.040130              8.790029       9.291274       1.235150       0.506124       8.445194      -1.975920       8.633619          -0.000410
          107              C       2.957573       0.026980      15.731302       0.066865      24.962326 0.36854581E+03  0.83108664E+04                                 7.501624                            6.396085      -0.120135       1.999507                    0.998731      25.724873      72.342984       0.652504       0.416263      -1.064693       0.018523      -0.028535       0.123135       0.127748       0.031414       0.028720       0.049408       0.094550       0.082457      -0.085758       0.003656       0.082103              8.335036       7.532864       0.116404       0.839537       8.956043      -2.510766       8.516201          -0.000002
          108              C       2.657549       1.339612      15.021689       0.596627      21.388110 0.25829496E+03  0.54083308E+04                                 7.215875                            5.796867      -0.224524       1.992338                    0.998018      22.547348      64.105577       0.599593       0.487868      -1.008334      -0.005624       0.067133      -0.008408       0.067890      -0.008921      -0.070540      -0.006909       0.138313      -0.080538      -0.069136      -0.048145       0.117281              8.058724       5.477342       0.027192       2.181161      10.190079      -1.483453       8.508750          -0.000248
          109              C      -2.468594       7.630626      18.751768      -0.228386      27.452396 0.47330254E+03  0.11442084E+05                                 8.055986                            7.331638      -0.346418       1.876836                    0.996036      30.728246      91.547875       0.594902       0.425887      -1.051219       0.019231       0.058434       0.026283       0.066897      -0.005900      -0.019300       0.006290      -0.010399       0.021948      -0.021791      -0.001671       0.023462              8.514167      10.673921       0.083611      -1.674918       8.127140      -0.354320       6.741441          -0.000440
          110              C      -1.179101       8.252337      18.256421       0.059525      25.950609 0.38364485E+03  0.87469766E+04                                 7.705927                            6.524509      -0.203563       1.961164                    0.998881      26.315708      74.644604       0.645624       0.416100      -1.063782      -0.098380       0.080077      -0.040080       0.133031       0.025334       0.026251      -0.078485      -0.036775       0.024460      -0.087712      -0.002066       0.089778              8.629836      10.038671      -2.254118      -1.626845       9.100867       0.561557       6.749972          -0.001467
          111              C      -0.353527       7.176659      17.519160       0.543032      22.653678 0.27649981E+03  0.58582413E+04                                 7.382589                            5.916403      -0.150625       2.005772                    0.998370      22.907829      64.407025       0.608950       0.474736      -1.020555       0.026065      -0.052380      -0.031186       0.066299       0.068182      -0.066374      -0.033831      -0.021865      -0.163253      -0.094662      -0.028948       0.123610              8.263396       9.497668      -3.710154      -0.077925       7.560892       1.754859       7.731630           0.004203
          112              C       5.342865       9.042966      13.233140      -0.229935      28.637843 0.50425300E+03  0.12360612E+05                                 8.292215                            7.587202      -0.297853       1.889784                    0.996414      30.878813      92.044930       0.583672       0.428101      -1.051919       0.010011      -0.014762      -0.066063       0.068428       0.026787      -0.008628      -0.012407      -0.037132      -0.002485      -0.032305      -0.006396       0.038701              8.796473       6.632792       0.248185       1.027115      10.728858      -0.386919       9.027769           0.000264
          113              C       5.229763       7.582531      12.779264       0.060078      25.476192 0.38657612E+03  0.88384853E+04                                 7.661988                            6.596506      -0.229203       1.960264                    0.998578      26.298479      74.918298       0.634657       0.422109      -1.059030      -0.083088       0.069354      -0.079722       0.134421       0.008507       0.053379       0.054975       0.078205      -0.059358      -0.087158      -0.001910       0.089068              8.475798       6.378799       0.047541       0.660400       9.502188      -1.886440       9.546408           0.000004
          114              C       4.978502       6.659349      13.995744       0.602980      20.869094 0.25832620E+03  0.54216205E+04                                 7.146576                            5.832004      -0.352847       1.949500                    0.997246      22.770154      65.304057       0.591081       0.493740      -1.003010      -0.038610      -0.041833       0.047857       0.074370      -0.059125      -0.038486       0.051572      -0.094422      -0.030508      -0.074504      -0.038774       0.113278              7.896323       7.421223       1.558453       0.820312       7.291748      -2.581472       8.975999          -0.000053
          115              C       5.376050      10.590206       8.540014      -0.225018      28.413133 0.49553595E+03  0.12101442E+05                                 8.257779                            7.523363      -0.325771       1.883668                    0.996072      30.730474      91.612665       0.585550       0.428332      -1.051139      -0.064185      -0.035274       0.014939       0.074747      -0.022973      -0.013503       0.011184      -0.011827      -0.070504      -0.028911      -0.011187       0.040097              8.789611       7.586432      -0.250824      -1.963915      10.148932       0.549394       8.633469           0.000436
          116              C       5.317129       9.155578       8.051579       0.066997      24.955794 0.36842607E+03  0.83073125E+04                                 7.499376                            6.394260      -0.118638       2.000012                    0.998740      25.720447      72.321739       0.652731       0.416161      -1.064781      -0.034132      -0.001927       0.123178       0.127834       0.025412       0.028464      -0.049677      -0.101492       0.082233      -0.085820       0.003683       0.082137              8.332370       8.496922      -0.673919      -2.592220       7.986878       0.528084       8.513311          -0.000211
          117              C       6.603914       8.759090       7.341966       0.596567      21.388107 0.25829862E+03  0.54083884E+04                                 7.215651                            5.796753      -0.224133       1.992453                    0.998017      22.547369      64.104052       0.599628       0.487842      -1.008355       0.060910      -0.028779      -0.008440       0.067893       0.064352       0.029259       0.064667      -0.053662      -0.080302      -0.069244      -0.048085       0.117328              8.058431       8.988229      -2.054269      -2.375141       6.678871      -1.147140       8.508192           0.000288
          118              C       1.070063      10.052954      11.072044      -0.228526      27.455838 0.47338059E+03  0.11444304E+05                                 8.056280                            7.331954      -0.345711       1.877022                    0.996039      30.729656      91.549796       0.594931       0.425854      -1.051252       0.041066      -0.045956       0.026288       0.067004      -0.001489       0.015105       0.013609       0.015190       0.021910      -0.021740      -0.001731       0.023471              8.514468       8.691837       1.061037       0.530720      10.110023       1.627930       6.741546           0.000438
          119              C       0.963734       8.625364      10.576697       0.059522      25.947930 0.38359711E+03  0.87454874E+04                                 7.705014                            6.523834      -0.203030       1.961362                    0.998878      26.313294      74.632467       0.645707       0.416066      -1.063820       0.118561       0.045110      -0.039965       0.132999      -0.028570      -0.081069       0.016393      -0.025498       0.024626      -0.087696      -0.002003       0.089699              8.628699      11.285686       1.532744       1.299414       7.851100       1.127905       6.749311           0.001775
          120              C      -0.380617       8.448235       9.839437       0.543078      22.653406 0.27649847E+03  0.58581869E+04                                 7.382490                            5.916381      -0.150241       2.005882                    0.998367      22.907236      64.404533       0.608954       0.474735      -1.020559      -0.058387       0.003601      -0.031197       0.066296      -0.043571       0.003878       0.074371      -0.107084      -0.163120      -0.094619      -0.028940       0.123559              8.263231      11.257887       2.693635       1.558609       5.800300      -0.809942       7.731504          -0.002408
          121              C      11.932556       2.581861       5.553187      -0.229798      28.635272 0.50420448E+03  0.12359179E+05                                 8.292075                            7.587213      -0.297962       1.889764                    0.996417      30.877087      92.040204       0.583625       0.428143      -1.051889      -0.017840      -0.001280      -0.065708       0.068099      -0.029435      -0.006481       0.013539      -0.027696      -0.002628      -0.032205      -0.006396       0.038601              8.796244       9.489925      -1.897631      -0.848362       7.871267      -0.695346       9.027540           0.000342
          122              C      10.724333       3.410028       5.099310       0.060326      25.471367 0.38648823E+03  0.88359382E+04                                 7.661193                            6.595944      -0.229201       1.960319                    0.998576      26.294298      74.903132       0.634659       0.422133      -1.059019       0.101316       0.037439      -0.079534       0.134136       0.029627       0.020748      -0.073696      -0.053764      -0.059199      -0.087029      -0.002020       0.089049              8.474836       8.679373      -1.375876      -1.963662       7.199829       0.371087       9.545306          -0.000298
          123              C      10.050464       4.089218       6.315791       0.602696      20.870382 0.25834896E+03  0.54221492E+04                                 7.146455                            5.831967      -0.352548       1.949613                    0.997245      22.770834      65.303624       0.591135       0.493690      -1.003048      -0.017007       0.054412       0.047994       0.074521      -0.011298       0.064000       0.007427       0.149829      -0.030826      -0.074489      -0.038971       0.113459              7.896135       5.974505      -0.723045      -2.645771       8.738145       0.580075       8.975755           0.000054
          124              C      -0.289188       1.779502       0.860061      -0.225392      28.417344 0.49562523E+03  0.12103776E+05                                 8.257370                            7.523070      -0.324341       1.884081                    0.996087      30.732024      91.608186       0.585694       0.428221      -1.051241       0.001460       0.073069       0.015170       0.074642       0.006561       0.016582       0.005979       0.045301      -0.070976      -0.029026      -0.011074       0.040100              8.789119       9.725214      -0.984076       1.457544       8.009487       1.426051       8.632655           0.000433
          125              C      -1.502152       2.547843       0.371626       0.066873      24.960776 0.36852389E+03  0.83101103E+04                                 7.500730                            6.395445      -0.119536       1.999697                    0.998734      25.723323      72.333564       0.652616       0.416205      -1.064748       0.015516       0.030301       0.123160       0.127779      -0.056734      -0.057246       0.000159       0.007115       0.082338      -0.085876       0.003663       0.082213              8.333908       8.699786       0.557705       1.753835       7.786944       1.981933       8.514995          -0.000062
          126              C      11.056188       1.631699      22.701412       0.596809      21.384949 0.25825203E+03  0.54071789E+04                                 7.215012                            5.796282      -0.224078       1.992514                    0.998010      22.545341      64.097283       0.599643       0.487850      -1.008348      -0.055270      -0.038492      -0.008356       0.067869      -0.055409       0.041236      -0.057557      -0.084700      -0.080486      -0.069137      -0.048086       0.117223              8.057647       9.034194       2.026645       0.193805       6.631116       2.630194       8.507631           0.000177
          127              C       1.398532       5.777222       3.392091      -0.228455      27.449918 0.47324834E+03  0.11440304E+05                                 8.055316                            7.331105      -0.346335       1.876916                    0.996043      30.725006      91.532615       0.594945       0.425874      -1.051240      -0.060220      -0.012653       0.026191       0.066877       0.007484       0.004171      -0.019824      -0.005066       0.022210      -0.021768      -0.001707       0.023474              8.513419       8.835544      -1.144484       1.144294       9.963750      -1.273373       6.740964           0.000274
          128              C       0.215367       6.583101       2.896744       0.059585      25.951064 0.38365814E+03  0.87474154E+04                                 7.706369                            6.524927      -0.203625       1.961126                    0.998883      26.315892      74.647376       0.645554       0.416139      -1.063750      -0.020045      -0.125188      -0.040122       0.132979       0.003225       0.054844       0.061941       0.062305       0.024117      -0.087711      -0.002014       0.089725              8.630314       7.383538       0.721147       0.327249      11.756997      -1.689794       6.750406          -0.001400
          129              C       0.734144       7.835908       2.159483       0.543206      22.650254 0.27645147E+03  0.58568949E+04                                 7.381580                            5.915681      -0.150065       2.005993                    0.998373      22.905095      64.395178       0.609026       0.474703      -1.020585       0.032379       0.048881      -0.031156       0.066396      -0.024625       0.062452      -0.040523       0.129004      -0.163004      -0.094565      -0.028983       0.123548              8.262199       4.831439       1.016311      -1.480593      12.224558      -0.944578       7.730598           0.004524
          130              C      -3.730321      11.624827       2.126537      -0.229835      28.638000 0.50426155E+03  0.12360944E+05                                 8.292419                            7.587436      -0.297761       1.889787                    0.996410      30.879350      92.048698       0.583640       0.428120      -1.051902       0.007869      -0.016047       0.065854       0.068236      -0.002742      -0.015052      -0.001274       0.064711      -0.002818      -0.032133      -0.006491       0.038624              8.796654       9.919951      -1.649537       0.178201       7.442036       1.082858       9.027975           0.000442
          131              C      -2.408996      10.992559       2.580413       0.059942      25.480458 0.38665954E+03  0.88407215E+04                                 7.662480                            6.596996      -0.228358       1.960504                    0.998573      26.300078      74.920151       0.634676       0.422080      -1.059065      -0.018438       0.106525       0.079581       0.134241       0.038113       0.074247       0.018834      -0.024466      -0.059117      -0.087089      -0.001978       0.089068              8.476331       8.763203      -1.329032      -1.303576       7.118770       1.515730       9.547021          -0.000077
          132              C      -1.483866      10.748566       1.363932       0.602925      20.868194 0.25831336E+03  0.54212578E+04                                 7.146273                            5.831801      -0.352832       1.949529                    0.997243      22.769265      65.299934       0.591103       0.493730      -1.003019       0.055536       0.012475      -0.047876       0.074377      -0.070485       0.025536      -0.059104      -0.055369      -0.030499      -0.074493      -0.038882       0.113375              7.895943       8.673320       0.835162      -1.825182       6.039147       2.001253       8.975362           0.000399
          133              C       1.685688       0.639307       6.819662      -0.225290      28.419424 0.49567934E+03  0.12105539E+05                                 8.258121                            7.523738      -0.324807       1.883922                    0.996082      30.733377      91.616643       0.585632       0.428250      -1.051213       0.062610       0.037888      -0.015071       0.074717      -0.016470       0.002985      -0.017385      -0.033916      -0.070884      -0.029056      -0.011075       0.040131              8.789976       9.291232      -1.235111      -0.506115       8.445136      -1.975895       8.633561           0.000422
          134              C       2.957573      -0.026980       7.308098       0.066864      24.962176 0.36854473E+03  0.83108236E+04                                 7.501555                            6.396051      -0.120104       1.999518                    0.998731      25.724760      72.342236       0.652510       0.416260      -1.064696       0.018522       0.028531      -0.123138       0.127750      -0.031409      -0.028725       0.049413       0.094543       0.082453      -0.085756       0.003650       0.082106              8.334931       7.532810      -0.116407      -0.839501       8.955897      -2.510686       8.516086          -0.000286
          135              C      -4.115001      10.390789       8.017711       0.596615      21.388054 0.25829526E+03  0.54083225E+04                                 7.215833                            5.796856      -0.224495       1.992354                    0.998018      22.546936      64.103700       0.599598       0.487865      -1.008338      -0.005633      -0.067129       0.008405       0.067887       0.008914       0.070534      -0.006907       0.138301      -0.080517      -0.069125      -0.048145       0.117270              8.058660       5.477301      -0.027193      -2.181140      10.189994      -1.483419       8.508684           0.000285
          136              C       4.303956       4.099775       4.287632      -0.228391      27.452379 0.47330213E+03  0.11442062E+05                                 8.055961                            7.331621      -0.346397       1.876844                    0.996036      30.728127      91.547213       0.594905       0.425886      -1.051221       0.019231      -0.058428      -0.026278       0.066889       0.005897       0.019309       0.006289      -0.010397       0.021940      -0.021798      -0.001668       0.023466              8.514135      10.673857      -0.083611       1.674926       8.127115      -0.354316       6.741434           0.000592
          137              C       5.593449       3.478064       4.782979       0.059511      25.950499 0.38364411E+03  0.87469551E+04                                 7.705910                            6.524509      -0.203541       1.961172                    0.998881      26.315654      74.644418       0.645624       0.416101      -1.063782      -0.098385      -0.080078       0.040082       0.133036      -0.025336      -0.026262      -0.078488      -0.036779       0.024478      -0.087720      -0.002062       0.089782              8.629801      10.038589       2.254065       1.626845       9.100816       0.561568       6.749999           0.001822
          138              C       6.419023       4.553742       5.520240       0.543002      22.653106 0.27649208E+03  0.58580276E+04                                 7.382432                            5.916294      -0.150599       2.005792                    0.998370      22.907399      64.405217       0.608961       0.474732      -1.020559       0.026065       0.052382       0.031176       0.066297      -0.068167       0.066356      -0.033827      -0.021856      -0.163231      -0.094640      -0.028945       0.123585              8.263205       9.497404       3.710022       0.077902       7.560706       1.754819       7.731504          -0.002357
          139              C      -1.429685       2.687435       9.806260      -0.229937      28.637894 0.50425428E+03  0.12360640E+05                                 8.292202                            7.587197      -0.297843       1.889787                    0.996414      30.878790      92.044585       0.583674       0.428099      -1.051921       0.010013       0.014760       0.066063       0.068429      -0.026786       0.008628      -0.012406      -0.037128      -0.002496      -0.032301      -0.006398       0.038699              8.796453       6.632777      -0.248190      -1.027094      10.728825      -0.386930       9.027757           0.000296
          140              C      -1.542787       4.147870      10.260136       0.060079      25.476142 0.38657539E+03  0.88384454E+04                                 7.661922                            6.596461      -0.229198       1.960266                    0.998578      26.298314      74.917205       0.634666       0.422104      -1.059035      -0.083089      -0.069351       0.079721       0.134420      -0.008509      -0.053379       0.054974       0.078207      -0.059359      -0.087157      -0.001912       0.089069              8.475716       6.378748      -0.047543      -0.660395       9.502098      -1.886414       9.546301          -0.000100
          141              C      -1.794048       5.071052       9.043656       0.602969      20.869219 0.25832830E+03  0.54216704E+04                                 7.146589                            5.832019      -0.352851       1.949500                    0.997246      22.770130      65.303821       0.591082       0.493739      -1.003011      -0.038610       0.041832      -0.047853       0.074368       0.059120       0.038485       0.051570      -0.094418      -0.030500      -0.074500      -0.038771       0.113271              7.896333       7.421238      -1.558445      -0.820330       7.291749      -2.581467       8.976011           0.000023
          142              C      12.148600       1.140195      14.499386      -0.225017      28.412863 0.49553069E+03  0.12101292E+05                                 8.257783                            7.523372      -0.325779       1.883669                    0.996071      30.730223      91.612096       0.585543       0.428337      -1.051134      -0.064185       0.035272      -0.014940       0.074746       0.022974       0.013502       0.011186      -0.011836      -0.070533      -0.028919      -0.011184       0.040103              8.789615       7.586461       0.250828       1.963933      10.148933       0.549391       8.633451           0.000322
          143              C      -1.455421       2.574823      14.987821       0.067000      24.955733 0.36842547E+03  0.83072823E+04                                 7.499314                            6.394217      -0.118604       2.000024                    0.998740      25.720331      72.320961       0.652740       0.416156      -1.064786      -0.034138       0.001928      -0.123186       0.127843      -0.025415      -0.028468      -0.049673      -0.101483       0.082214      -0.085818       0.003689       0.082129              8.332293       8.496872       0.673911       2.592187       7.986809       0.528084       8.513197          -0.000393
          144              C      -0.168636       2.971311      15.697434       0.596571      21.388526 0.25830540E+03  0.54085647E+04                                 7.215744                            5.796832      -0.224108       1.992455                    0.998017      22.547600      64.104865       0.599623       0.487842      -1.008355       0.060918       0.028766       0.008447       0.067896      -0.064374      -0.029271       0.064672      -0.053667      -0.080305      -0.069252      -0.048102       0.117354              8.058531       8.988367       2.054305       2.375170       6.678948      -1.147141       8.508276           0.000364
          145              C       7.842613       1.677447      11.967356      -0.228524      27.455760 0.47337878E+03  0.11444252E+05                                 8.056269                            7.331941      -0.345722       1.877020                    0.996039      30.729603      91.549669       0.594932       0.425854      -1.051252       0.041065       0.045953      -0.026287       0.067000       0.001492      -0.015111       0.013611       0.015196       0.021891      -0.021747      -0.001728       0.023475              8.514462       8.691815      -1.061057      -0.530728      10.110031       1.627939       6.741541           0.000423
          146              C       7.736284       3.105037      12.462703       0.059526      25.948188 0.38360121E+03  0.87456216E+04                                 7.705094                            6.523886      -0.203074       1.961344                    0.998878      26.313631      74.634080       0.645701       0.416068      -1.063816       0.118561      -0.045107       0.039968       0.132999       0.028575       0.081062       0.016401      -0.025514       0.024601      -0.087694      -0.002001       0.089695              8.628801      11.285813      -1.532777      -1.299454       7.851171       1.127905       6.749418           0.001796
          147              C       6.391933       3.282166      13.199963       0.543088      22.654118 0.27650881E+03  0.58584729E+04                                 7.382685                            5.916524      -0.150221       2.005876                    0.998367      22.907818      64.406973       0.608941       0.474740      -1.020554      -0.058394      -0.003596       0.031198       0.066303       0.043586      -0.003879       0.074390      -0.107119      -0.163183      -0.094649      -0.028949       0.123597              8.263462      11.258246      -2.693720      -1.558707       5.800442      -0.809943       7.731697          -0.002432
          148              C       5.160006       9.148540      17.486213      -0.229791      28.635011 0.50419935E+03  0.12359034E+05                                 8.292074                            7.587216      -0.297967       1.889764                    0.996417      30.876900      92.039872       0.583620       0.428148      -1.051885      -0.017837       0.001281       0.065713       0.068103       0.029433       0.006484       0.013539      -0.027695      -0.002617      -0.032205      -0.006394       0.038599              8.796242       9.489931       1.897646       0.848354       7.871275      -0.695345       9.027522          -0.000310
          149              C       3.951783       8.320373      17.940090       0.060331      25.471152 0.38648444E+03  0.88358504E+04                                 7.661238                            6.595981      -0.229208       1.960319                    0.998576      26.294226      74.903488       0.634646       0.422142      -1.059011       0.101315      -0.037442       0.079528       0.134131      -0.029625      -0.020740      -0.073692      -0.053764      -0.059192      -0.087020      -0.002026       0.089046              8.474891       8.679437       1.375893       1.963688       7.199878       0.371091       9.545358           0.000435
          150              C       3.277914       7.641183      16.723609       0.602700      20.869818 0.25834060E+03  0.54219304E+04                                 7.146339                            5.831877      -0.352554       1.949621                    0.997245      22.770425      65.302211       0.591139       0.493691      -1.003047      -0.017002      -0.054419      -0.047985       0.074519       0.011301      -0.063983       0.007433       0.149808      -0.030809      -0.074485      -0.038951       0.113436              7.896007       5.974411       0.723026       2.645711       8.738016       0.580061       8.975593           0.000025
          151              C       6.483362       9.950899      22.179339      -0.225384      28.417115 0.49562051E+03  0.12103623E+05                                 8.257321                            7.523037      -0.324338       1.884086                    0.996087      30.731748      91.607013       0.585695       0.428221      -1.051241       0.001462      -0.073075      -0.015175       0.074648      -0.006558      -0.016580       0.005978       0.045299      -0.070977      -0.029026      -0.011072       0.040097              8.789058       9.725157       0.984071      -1.457497       8.009457       1.426056       8.632560          -0.000275
          152              C       5.270398       9.182558      22.667774       0.066867      24.960816 0.36852573E+03  0.83101539E+04                                 7.500729                            6.395462      -0.119503       1.999707                    0.998734      25.723269      72.333182       0.652616       0.416205      -1.064749       0.015517      -0.030302      -0.123168       0.127786       0.056727       0.057243       0.000158       0.007111       0.082340      -0.085869       0.003662       0.082207              8.333891       8.699802      -0.557685      -1.753829       7.786929       1.981934       8.514943           0.000366
          153              C       4.283638      10.098702       0.337988       0.596801      21.385207 0.25825686E+03  0.54072910E+04                                 7.215030                            5.796315      -0.224054       1.992521                    0.998010      22.545224      64.096457       0.599646       0.487847      -1.008353      -0.055264       0.038498       0.008355       0.067868       0.055411      -0.041235      -0.057560      -0.084707      -0.080480      -0.069137      -0.048090       0.117227              8.057655       9.034196      -2.026643      -0.193806       6.631124       2.630190       8.507645          -0.000075
          154              C       8.171082       5.953179      19.647309      -0.228454      27.450004 0.47325046E+03  0.11440373E+05                                 8.055358                            7.331141      -0.346338       1.876914                    0.996043      30.725055      91.532959       0.594941       0.425876      -1.051238      -0.060224       0.012655      -0.026193       0.066882      -0.007485      -0.004168      -0.019821      -0.005063       0.022222      -0.021766      -0.001707       0.023473              8.513470       8.835596       1.144506      -1.144308       9.963834      -1.273401       6.740981          -0.000170
          155              C       6.987917       5.147300      20.142656       0.059590      25.951147 0.38365895E+03  0.87474465E+04                                 7.706404                            6.524945      -0.203645       1.961120                    0.998883      26.315977      74.647898       0.645551       0.416140      -1.063748      -0.020045       0.125192       0.040121       0.132983      -0.003228      -0.054842       0.061938       0.062299       0.024115      -0.087705      -0.002016       0.089722              8.630367       7.383566      -0.721168      -0.327247      11.757109      -1.689809       6.750425           0.001796
          156              C       7.506694       3.894493      20.879917       0.543206      22.650204 0.27645015E+03  0.58568645E+04                                 7.381583                            5.915674      -0.150039       2.006002                    0.998373      22.905119      64.395402       0.609025       0.474704      -1.020583       0.032384      -0.048886       0.031149       0.066399       0.024619      -0.062448      -0.040527       0.129000      -0.163011      -0.094569      -0.028974       0.123543              8.262210       4.831446      -1.016321       1.480599      12.224588      -0.944582       7.730597          -0.002558
          157              S      -4.684641      11.498022      19.385812      -0.059400     125.277867 0.35742247E+04  0.13475379E+06                                17.437464                           16.469297       1.107022       2.014362                    0.999539      70.620576     215.237627       0.570883       0.284577      -1.235904      -0.011970       0.017930       0.114101       0.116120       0.065116       0.089210       0.147822       0.087252       0.512752      -0.195200      -0.073529       0.268729             18.585048      18.908518       3.949754       3.447675      16.737079       3.866530      20.109547          -0.001784
          158              S      -4.584407       9.571890      17.096848      -0.106966     132.651282 0.37478242E+04  0.14326219E+06                                18.171083                           16.879101       0.973236       1.963367                    0.999677      72.932822     225.249162       0.562086       0.285069      -1.232971      -0.103894       0.077919      -0.032967       0.133986      -0.044286       0.111350      -0.243843      -0.032503       0.019095      -0.245634      -0.047071       0.292704             19.549845      16.625062       2.032504       0.972613      20.348950      -7.023446      21.675522          -0.000483
          159              S      -3.255158       8.919797      19.742001      -0.072577     130.202983 0.37504941E+04  0.14324425E+06                                17.916804                           16.889627       0.968640       1.971633                    0.999386      71.586008     220.265272       0.562256       0.285222      -1.234059       0.010034      -0.107313      -0.020346       0.109685      -0.135052      -0.090506       0.101265      -0.150153      -0.409616      -0.186894      -0.080065       0.266960             19.040176      22.932212      -3.320479      -3.885569      18.639038       1.488905      15.549277          -0.001124
          160              S       5.527349      10.038408      11.706089      -0.059592     125.289680 0.35746603E+04  0.13477430E+06                                17.438466                           16.470212       1.106746       2.014266                    0.999539      70.624509     215.252765       0.570872       0.284574      -1.235907       0.021484       0.001719       0.114107       0.116124       0.005580       0.083542      -0.150943      -0.156101       0.512917      -0.195324      -0.073207       0.268531             18.586192      13.859861      -1.034996       1.625062      21.788333      -4.919492      20.110383           0.003081
          161              S       3.809153      10.914669       9.417124      -0.107038     132.659464 0.37481764E+04  0.14327905E+06                                18.171784                           16.879869       0.973141       1.963324                    0.999680      72.934898     225.258400       0.562075       0.285069      -1.232972       0.119474       0.051113      -0.032770       0.134016       0.008011      -0.266994       0.025287       0.092822       0.018268      -0.245842      -0.046910       0.292752             19.550500      17.657992      -2.628933      -6.568801      19.317461       2.669888      21.676048           0.001905
          162              S       2.579800      10.089553      12.062278      -0.072653     130.212058 0.37508454E+04  0.14326129E+06                                17.917761                           16.890533       0.968695       1.971641                    0.999385      71.588288     220.276426       0.562235       0.285226      -1.234053      -0.098007       0.045158      -0.020297       0.109802       0.002322       0.133046       0.027880       0.309018      -0.409241      -0.186937      -0.080038       0.266975             19.041152      22.588991       3.519611       3.232016      18.984781       2.620467      15.549684           0.002010
          163              S      -0.842708       1.924372       4.026135      -0.058997     125.232304 0.35725700E+04  0.13467510E+06                                17.433213                           16.465478       1.107239       2.014494                    0.999538      70.605778     215.175765       0.570953       0.284577      -1.235911      -0.009448      -0.019477       0.114208       0.116241      -0.070524      -0.172690       0.002885       0.067702       0.512818      -0.195654      -0.072919       0.268574             18.580390      20.695236      -2.914658      -5.070063      14.941497       1.052564      20.104438           0.001247
          164              S       0.775254       2.974243       1.737171      -0.106857     132.646687 0.37477556E+04  0.14325882E+06                                18.170897                           16.879253       0.973117       1.963351                    0.999680      72.929690     225.238428       0.562069       0.285080      -1.232961      -0.015392      -0.129183      -0.032806       0.134169       0.036051       0.155481       0.218535      -0.060513       0.018899      -0.245855      -0.046906       0.292761             19.549365      21.177847       0.596007       5.595535      15.795792       4.354001      21.674454           0.001320
          165              S       0.675359       4.451453       4.382324      -0.072383     130.182232 0.37496530E+04  0.14320376E+06                                17.914973                           16.887788       0.968637       1.971673                    0.999384      71.578416     220.233755       0.562286       0.285224      -1.234060       0.088096       0.062239      -0.020294       0.109756       0.132769      -0.042388      -0.129017      -0.158497      -0.409795      -0.186986      -0.080064       0.267049             19.038326      16.835301      -0.199563       0.653512      24.732104      -4.109479      15.547572           0.000681
          166              S       2.087909       0.232379       3.653588      -0.059366     125.271755 0.35739984E+04  0.13474310E+06                                17.436938                           16.468800       1.106960       2.014359                    0.999539      70.618278     215.228745       0.570891       0.284578      -1.235903      -0.011977      -0.017908      -0.114105       0.116121      -0.065064      -0.089187       0.147868       0.087260       0.512672      -0.195206      -0.073511       0.268717             18.584484      18.907901      -3.949626      -3.447636      16.736548       3.866411      20.109002           0.003036
          167              S       2.188143       2.158511       5.942552      -0.106945     132.646265 0.37476501E+04  0.14325387E+06                                18.170667                           16.878741       0.973152       1.963354                    0.999677      72.930962     225.242098       0.562091       0.285071      -1.232970      -0.103904      -0.077919       0.032932       0.133985       0.044259      -0.111418      -0.243831      -0.032493       0.019067      -0.245659      -0.047051       0.292710             19.549366      16.624677      -2.032406      -0.972571      20.348395      -7.023232      21.675025           0.001526
          168              S       3.517392       2.810604       3.297399      -0.072543     130.197816 0.37503080E+04  0.14323536E+06                                17.916378                           16.889240       0.968586       1.971629                    0.999386      71.584024     220.257771       0.562261       0.285223      -1.234058       0.010008       0.107312       0.020365       0.109684       0.135037       0.090537       0.101216      -0.150242      -0.409647      -0.186917      -0.080037       0.266954             19.039707      22.931627       3.320396       3.885489      18.638565       1.488925      15.548929           0.002444
          169              S      12.299899       1.691993      11.333311      -0.059601     125.289413 0.35746503E+04  0.13477376E+06                                17.438401                           16.470157       1.106745       2.014265                    0.999539      70.624581     215.252535       0.570875       0.284573      -1.235909       0.021495      -0.001731      -0.114107       0.116126      -0.005595      -0.083542      -0.150954      -0.156081       0.512922      -0.195327      -0.073209       0.268536             18.586112      13.859848       1.034975      -1.625000      21.788202      -4.919468      20.110286           0.003009
          170              S      10.581703       0.815732      13.622276      -0.107044     132.660153 0.37482060E+04  0.14328051E+06                                18.171887                           16.879973       0.973131       1.963323                    0.999680      72.934884     225.258803       0.562071       0.285070      -1.232970       0.119469      -0.051132       0.032772       0.134020      -0.008008       0.267006       0.025272       0.092811       0.018215      -0.245858      -0.046898       0.292756             19.550603      17.658110       2.628898       6.568834      19.317570       2.669900      21.676130           0.001693
          171              S       9.352350       1.640848      10.977122      -0.072653     130.213096 0.37508805E+04  0.14326297E+06                                17.917849                           16.890606       0.968690       1.971638                    0.999385      71.588601     220.277609       0.562234       0.285226      -1.234053      -0.098009      -0.045170       0.020298       0.109809      -0.002312      -0.133046       0.027891       0.309031      -0.409223      -0.186939      -0.080039       0.266978             19.041263      22.589122      -3.519722      -3.232071      18.984894       2.620500      15.549773           0.002017
          172              S       5.929842       9.806029      19.013265      -0.059025     125.237550 0.35727619E+04  0.13468415E+06                                17.433667                           16.465903       1.107327       2.014507                    0.999538      70.607643     215.182967       0.570946       0.284576      -1.235911      -0.009472       0.019489      -0.114205       0.116243       0.070543       0.172658       0.002928       0.067764       0.512851      -0.195640      -0.072929       0.268569             18.580879      20.695828       2.914752       5.070174      14.941963       1.052591      20.104848           0.000145
          173              S       7.547804       8.756158      21.302229      -0.106881     132.650663 0.37479003E+04  0.14326571E+06                                18.171189                           16.879533       0.973185       1.963359                    0.999680      72.931464     225.244826       0.562067       0.285078      -1.232963      -0.015391       0.129181       0.032820       0.134171      -0.036087      -0.155519       0.218499      -0.060550       0.018884      -0.245835      -0.046936       0.292771             19.549665      21.178214      -0.595937      -5.595526      15.796044       4.354041      21.674738           0.000101
          174              S       7.447909       7.278948      18.657076      -0.072386     130.185044 0.37497509E+04  0.14320846E+06                                17.915236                           16.888022       0.968687       1.971681                    0.999383      71.579386     220.237634       0.562281       0.285224      -1.234059       0.088087      -0.062256       0.020276       0.109756      -0.132746       0.042417      -0.129019      -0.158523      -0.409750      -0.186969      -0.080073       0.267042             19.038631      16.835576       0.199609      -0.653554      24.732542      -4.109551      15.547775           0.000319
          175              N      -1.739191      11.613097      19.447558      -0.546120      30.400529 0.53790423E+03  0.13224012E+05                                 8.244343                            7.517826      -0.269085       1.917596                    0.997849      30.793963      88.036922       0.632320       0.394013      -1.088275      -0.069894       0.052106       0.065751       0.109194      -0.026309      -0.076380      -0.007416      -0.001952       0.029216      -0.082548       0.001999       0.080550              8.810672       7.545966       0.363534       0.480236       8.076969       2.612806      10.809081           0.000511
          176              N       3.882026       0.227570      16.876361      -0.548764      31.046227 0.54006605E+03  0.13280427E+05                                 8.345906                            7.513248      -0.233659       1.927621                    0.998295      30.748735      87.701419       0.635479       0.391958      -1.090523      -0.077277      -0.034060      -0.073471       0.111937       0.016900       0.023972       0.042498       0.125586       0.008719      -0.084995       0.007892       0.077103              9.022763       8.301866      -0.414839       2.422042       8.048917      -2.139892      10.717505          -0.000117
          177              N      -1.491316       9.445319      17.431610      -0.553138      29.172023 0.52428566E+03  0.12782055E+05                                 7.942941                            7.381910      -0.119238       1.967968                    0.998117      30.473658      86.211041       0.644574       0.389763      -1.093345       0.010807      -0.077850       0.070127       0.105334       0.042091       0.011732      -0.068011      -0.039794       0.003948      -0.081592      -0.003238       0.084830              8.316716       7.870349      -1.981340      -0.361642      10.056957      -0.846928       7.022842          -0.002012
          178              N       4.154282       7.430036      11.767834      -0.546384      30.407527 0.53805722E+03  0.13228651E+05                                 8.245529                            7.518817      -0.269018       1.917581                    0.997849      30.797622      88.048942       0.632291       0.394005      -1.088285       0.080047       0.034507       0.065656       0.109128       0.012324       0.031757       0.069791       0.046509       0.029218      -0.082472       0.001969       0.080503              8.812054       7.630291      -0.412001       2.023450       7.995020      -1.722930      10.810852          -0.000323
          179              N       5.028618       8.254683       9.196637      -0.548824      31.051665 0.54018512E+03  0.13284134E+05                                 8.347350                            7.514511      -0.234046       1.927494                    0.998289      30.750457      87.709913       0.635368       0.392004      -1.090488       0.009173       0.083966      -0.073390       0.111895       0.045970       0.024834      -0.041864      -0.092084       0.008829      -0.084992       0.007983       0.077009              9.024429       8.472503       0.316737      -3.065312       7.880608      -1.027812      10.720175          -0.000085
          180              N       2.152994       8.299259       9.751887      -0.553216      29.173502 0.52432223E+03  0.12783165E+05                                 7.943096                            7.382061      -0.119339       1.967906                    0.998113      30.474606      86.214349       0.644581       0.389752      -1.093354      -0.072881       0.029586       0.070286       0.105485      -0.038292      -0.064796       0.023837      -0.052881       0.003744      -0.081588      -0.003261       0.084849              8.316861      11.226280       0.043872      -0.552548       6.701237       0.736635       7.023066           0.002342
          181              N      -2.415091       4.417669       4.087881      -0.546405      30.405401 0.53801473E+03  0.13227332E+05                                 8.244940                            7.518360      -0.268649       1.917679                    0.997854      30.796669      88.045014       0.632331       0.393988      -1.088298      -0.010143      -0.086628       0.065643       0.109162       0.013941       0.044565      -0.062456      -0.044375       0.029215      -0.082469       0.001945       0.080524              8.811359       8.259789       0.048151      -2.503334       7.364292      -0.890512      10.809994          -0.000060
          182              N      11.407006       3.248148       1.516684      -0.548598      31.042292 0.53998589E+03  0.13278050E+05                                 8.345023                            7.512509      -0.233644       1.927619                    0.998296      30.747930      87.699645       0.635529       0.391939      -1.090529       0.068100      -0.049966      -0.073391       0.111895      -0.062842      -0.048717      -0.000550      -0.033302       0.008626      -0.084935       0.007887       0.077048              9.021686       7.752279       0.097793       0.641692       8.597031       3.166419      10.715750           0.000084
          183              N      -0.661678       5.716224       2.071933      -0.552927      29.167999 0.52419706E+03  0.12779447E+05                                 7.942288                            7.381316      -0.118980       1.968070                    0.998120      30.471930      86.206655       0.644591       0.389766      -1.093335       0.062052       0.048255       0.069964       0.105233      -0.003841       0.052944       0.044160       0.092775       0.004237      -0.081564      -0.003169       0.084733              8.315973       7.793878       1.937138       0.913971      10.131457       0.110309       7.022583          -0.001812
          184              N       5.033359       0.117304       3.591842      -0.546120      30.400404 0.53790088E+03  0.13223894E+05                                 8.244270                            7.517760      -0.269068       1.917601                    0.997849      30.793889      88.036248       0.632329       0.394009      -1.088279      -0.069887      -0.052110      -0.065752       0.109193       0.026306       0.076381      -0.007416      -0.001953       0.029234      -0.082547       0.001996       0.080551              8.810589       7.545894      -0.363505      -0.480219       8.076901       2.612769      10.808971          -0.000313
          185              N      -2.890524      11.502831       6.163040      -0.548763      31.046082 0.54006369E+03  0.13280323E+05                                 8.345806                            7.513180      -0.233641       1.927630                    0.998295      30.748561      87.700088       0.635490       0.391953      -1.090529      -0.077276       0.034058       0.073472       0.111936      -0.016899      -0.023983       0.042504       0.125591       0.008695      -0.084999       0.007883       0.077116              9.022632       8.301776       0.414811      -2.421996       8.048775      -2.139816      10.717346          -0.000050
          186              N       5.281234       2.285082       5.607790      -0.553136      29.171426 0.52427299E+03  0.12781682E+05                                 7.942876                            7.381858      -0.119178       1.967989                    0.998116      30.473220      86.209881       0.644570       0.389767      -1.093341       0.010812       0.077858      -0.070127       0.105340      -0.042094      -0.011733      -0.068004      -0.039824       0.003930      -0.081589      -0.003243       0.084832              8.316636       7.870263       1.981278       0.361644      10.056831      -0.846899       7.022814           0.002402
          187              N      10.926832       4.300365      11.271566      -0.546390      30.407573 0.53805846E+03  0.13228687E+05                                 8.245543                            7.518834      -0.269003       1.917586                    0.997849      30.797584      88.048796       0.632290       0.394006      -1.088285       0.080048      -0.034504      -0.065657       0.109128      -0.012321      -0.031757       0.069792       0.046510       0.029215      -0.082473       0.001971       0.080502              8.812069       7.630305       0.412000      -2.023452       7.995034      -1.722948      10.810866          -0.000378
          188              N      -1.743932       3.475718      13.842763      -0.548828      31.051571 0.54018325E+03  0.13284064E+05                                 8.347327                            7.514500      -0.234029       1.927499                    0.998289      30.750285      87.709062       0.635369       0.392004      -1.090489       0.009173      -0.083965       0.073392       0.111896      -0.045970      -0.024839      -0.041870      -0.092092       0.008818      -0.084999       0.007983       0.077016              9.024397       8.472492      -0.316745       3.065320       7.880585      -1.027802      10.720115          -0.000180
          189              N       8.925544       3.431142      13.287513      -0.553221      29.173754 0.52432790E+03  0.12783341E+05                                 7.943124                            7.382082      -0.119364       1.967896                    0.998113      30.474864      86.215291       0.644583       0.389750      -1.093355      -0.072882      -0.029580      -0.070285       0.105483       0.038286       0.064803       0.023844      -0.052890       0.003738      -0.081595      -0.003260       0.084854              8.316894      11.226331      -0.043882       0.552548       6.701224       0.736613       7.023128           0.002281
          190              N       4.357459       7.312732      18.951519      -0.546409      30.405624 0.53802009E+03  0.13227508E+05                                 8.245004                            7.518415      -0.268671       1.917669                    0.997854      30.796857      88.045934       0.632326       0.393990      -1.088296      -0.010136       0.086631      -0.065642       0.109163      -0.013938      -0.044564      -0.062452      -0.044368       0.029203      -0.082464       0.001945       0.080519              8.811431       8.259881      -0.048145       2.503371       7.364347      -0.890519      10.810066           0.000206
          191              N       4.634456       8.482253      21.522716      -0.548592      31.042159 0.53998389E+03  0.13277998E+05                                 8.345039                            7.512531      -0.233641       1.927622                    0.998296      30.747811      87.699508       0.635523       0.391943      -1.090526       0.068110       0.049969       0.073384       0.111897       0.062844       0.048717      -0.000555      -0.033291       0.008631      -0.084937       0.007891       0.077046              9.021697       7.752300      -0.097790      -0.641713       8.597062       3.166422      10.715729           0.000194
          192              N       6.110872       6.014177      20.967467      -0.552938      29.168785 0.52421473E+03  0.12779983E+05                                 7.942411                            7.381421      -0.119025       1.968050                    0.998120      30.472522      86.208645       0.644589       0.389764      -1.093337       0.062056      -0.048248      -0.069970       0.105236       0.003847      -0.052943       0.044162       0.092770       0.004239      -0.081567      -0.003163       0.084729              8.316112       7.793995      -1.937191      -0.913995      10.131674       0.110297       7.022667           0.002426
          193              O       6.353329       0.339009      21.679615      -0.657066      37.131699 0.59729833E+03  0.14732769E+05                                 8.773316                            7.530340       0.454438       2.174756                    0.997354      28.902634      76.806123       0.697499       0.356016      -1.142052      -0.073569       0.041395       0.004649       0.084543      -0.001930      -0.020190      -0.046048       0.014560      -0.110571      -0.068356       0.024220       0.044136              9.654540      14.355198      -2.493919       2.765839       6.845331      -0.679264       7.763092           0.001535
          194              O       4.883686       1.767771      22.559029      -0.574796      31.640453 0.53063651E+03  0.12723110E+05                                 7.847510                            7.112945       0.575467       2.206704                    0.998044      28.528085      75.055837       0.714458       0.357547      -1.139379       0.042753      -0.035830       0.005507       0.056053       0.030650      -0.074602       0.007244      -0.092646       0.028497      -0.107170       0.041062       0.066108              8.168009       6.289200      -0.804875      -1.532978       8.129172       2.776790      10.085654           0.009333
          195              O       2.992790       2.384791      15.639836      -0.669719      38.114274 0.61555169E+03  0.15289023E+05                                 8.925926                            7.638940       0.490190       2.179609                    0.997295      29.244793      77.841979       0.693678       0.355495      -1.143118      -0.028295      -0.067876      -0.038441       0.082979       0.016115      -0.027236       0.043476       0.008163      -0.107942      -0.071825       0.032725       0.039100              9.864597       6.911411       1.639132       0.783100      16.222090       0.802687       6.460290           0.000470
          196              O       2.119131       1.296209      13.894601      -0.556027      30.280342 0.48884394E+03  0.11482777E+05                                 7.608844                            6.802966       0.689970       2.249551                    0.998751      28.023315      72.967588       0.734466       0.355024      -1.141431       0.013115       0.036234       0.015727       0.041620       0.000995      -0.002931       0.017708       0.174460       0.149409      -0.114055       0.051021       0.063034              8.017503       7.421501      -0.072031       2.955681       5.585126      -0.240793      11.045881           0.003356
          197              O       0.560767       6.608908      18.161959      -0.523787      28.776018 0.44912892E+03  0.10316496E+05                                 7.325061                            6.469870       0.801115       2.285420                    0.999531      27.494041      70.519094       0.762946       0.349503      -1.147274      -0.022155      -0.005436      -0.063677       0.067640       0.007922       0.018738      -0.048565       0.081201      -0.093851      -0.079484       0.019332       0.060152              7.808460      11.042797      -2.838650       1.567375       6.551991      -0.759258       5.830590          -0.091757
          198              O      -0.713827       6.909206      16.348758      -0.553914      28.219736 0.46967548E+03  0.10903801E+05                                 7.164671                            6.605628       0.790050       2.274325                    0.999655      27.907309      71.832093       0.757294       0.348387      -1.148821       0.043499      -0.019051       0.048801       0.068093       0.048006       0.012249      -0.004044      -0.019593       0.115867      -0.069649       0.027937       0.041712              7.343926       5.698692      -0.300734       0.376960       6.480377       2.564215       9.852710          -0.068828
          199              O       3.889475       6.058752      13.999891      -0.657190      37.139058 0.59744106E+03  0.14737258E+05                                 8.774691                            7.531391       0.453903       2.174553                    0.997361      28.905470      76.817684       0.697426       0.356030      -1.142033       0.072553       0.042979       0.004598       0.084453       0.007195      -0.029802       0.040448      -0.003985      -0.110492      -0.068287       0.024143       0.044144              9.656189      10.884429       4.499866      -1.971798      10.319699      -2.056178       7.764439          -0.000009
          200              O       5.861642       6.617119      14.879305      -0.574785      31.639853 0.53062242E+03  0.12722695E+05                                 7.847400                            7.112850       0.575251       2.206626                    0.998042      28.527853      75.055124       0.714463       0.357547      -1.139378      -0.052422      -0.019131       0.005400       0.056064      -0.055442       0.043617       0.061035      -0.006818       0.028438      -0.107227       0.041069       0.066158              8.167890       8.366027      -0.394183       3.171206       6.051980      -0.060736      10.085663          -0.003442
          201              O       7.341444       7.946174       7.960113      -0.669643      38.116127 0.61559640E+03  0.15290540E+05                                 8.926615                            7.639551       0.490014       2.179573                    0.997299      29.244907      77.845465       0.693599       0.355526      -1.143083      -0.044595       0.058450      -0.038331       0.082912      -0.004455       0.051222       0.001830      -0.031956      -0.107911      -0.071765       0.032732       0.039033              9.865341      12.475768      -4.851568       0.303421      10.659424      -1.079495       6.460831          -0.001234
          202              O       6.835535       9.247075       6.214878      -0.555928      30.279843 0.48884062E+03  0.11482718E+05                                 7.608906                            6.803102       0.690062       2.249590                    0.998755      28.022505      72.966328       0.734431       0.355040      -1.141414       0.024792      -0.029432       0.015865       0.041624       0.074938       0.016769      -0.006276      -0.088833       0.149603      -0.113953       0.051054       0.062899              8.017509       6.106668       0.831145      -1.686379       6.900101      -2.439251      11.045758          -0.007478
          203              O      -1.329452       7.940308      10.482236      -0.523627      28.767503 0.44896217E+03  0.10311692E+05                                 7.323652                            6.468698       0.801219       2.285522                    0.999533      27.489578      70.503971       0.763011       0.349507      -1.147273       0.006407       0.021912      -0.063607       0.067580       0.031221      -0.051317       0.007955      -0.054297      -0.093535      -0.079317       0.019187       0.060130              7.806885      10.130814       3.362978      -1.441028       7.460239      -0.977584       5.829602           0.112794
          204              O      -0.432089       8.893990       8.669035      -0.553942      28.219912 0.46968112E+03  0.10903989E+05                                 7.164807                            6.605771       0.789884       2.274271                    0.999657      27.906986      71.831978       0.757266       0.348398      -1.148809      -0.038218      -0.028072       0.048799       0.068044      -0.032378      -0.009693      -0.008544      -0.073226       0.115699      -0.069514       0.027890       0.041624              7.344054       6.545600      -0.188106       2.032285       5.633796      -1.608525       9.852766           0.084364
          205              O      10.074845       5.332640       6.319938      -0.657032      37.134546 0.59735508E+03  0.14734607E+05                                 8.774026                            7.530923       0.454468       2.174759                    0.997359      28.903325      76.810615       0.697437       0.356037      -1.142028       0.000932      -0.084428       0.004695       0.084563      -0.005352       0.049936       0.005577      -0.010653      -0.110561      -0.068331       0.024241       0.044090              9.655343       6.563500      -2.005059      -0.794753      14.638619       2.735253       7.763910          -0.000429
          206              O       9.572322       3.345510       7.199352      -0.574738      31.642013 0.53067211E+03  0.12724229E+05                                 7.847943                            7.113348       0.575671       2.206775                    0.998047      28.528283      75.058142       0.714410       0.357563      -1.139361       0.009613       0.054970       0.005549       0.056079       0.024757       0.031040      -0.068253       0.099482       0.028229      -0.107196       0.041056       0.066139              8.168447       6.972439       1.199224      -1.638311       7.446639      -2.716192      10.086264          -0.006705
          207              O       9.983416       1.399437       0.280159      -0.669760      38.112061 0.61551176E+03  0.15287728E+05                                 8.925477                            7.638630       0.490786       2.179822                    0.997302      29.243767      77.837555       0.693703       0.355489      -1.143127       0.072860       0.009382      -0.038441       0.082912      -0.011612      -0.024021      -0.045358       0.023698      -0.107865      -0.071826       0.032767       0.039059              9.864016      15.312820       3.211721      -1.086811       7.819142       0.276780       6.460086          -0.000645
          208              O      11.362984       1.187117      21.574325      -0.556285      30.290091 0.48904772E+03  0.11488803E+05                                 7.610560                            6.804479       0.689892       2.249453                    0.998751      28.027943      72.984451       0.734366       0.355034      -1.141419      -0.037954      -0.006739       0.015631       0.041596      -0.076150      -0.013820      -0.011387      -0.085591       0.149305      -0.114143       0.050977       0.063166              8.019315       5.983228      -0.759372      -1.269698       7.026303       2.680758      11.048413          -0.004654
          209              O       0.768684       8.911586       2.802282      -0.523820      28.769759 0.44900696E+03  0.10312932E+05                                 7.323832                            6.468847       0.801274       2.285535                    0.999533      27.491743      70.509210       0.763036       0.349488      -1.147293       0.015775      -0.016222      -0.063563       0.067471      -0.039098       0.032749       0.040459      -0.026700      -0.093461      -0.079440       0.019441       0.059999              7.807101       5.215585      -0.525076      -0.126133      12.376021       1.736769       5.829698          -0.091700
          210              O       1.145915       7.657606       0.989081      -0.553787      28.220426 0.46969405E+03  0.10904392E+05                                 7.165088                            6.606018       0.789554       2.274171                    0.999657      27.906334      71.831242       0.757223       0.348414      -1.148793      -0.005183       0.047304       0.048724       0.068108      -0.015275      -0.002556       0.012658       0.092847       0.115641      -0.069501       0.027912       0.041589              7.344373       6.024965       0.488991      -2.409350       6.155007      -0.955819       9.853149          -0.069503
          211              O      -0.419221      11.391392       1.359785      -0.657092      37.132616 0.59731562E+03  0.14733305E+05                                 8.773459                            7.530445       0.454447       2.174751                    0.997354      28.903054      76.807573       0.697495       0.356015      -1.142052      -0.073571      -0.041403      -0.004646       0.084549       0.001935       0.020190      -0.046045       0.014564      -0.110557      -0.068353       0.024223       0.044130              9.654710      14.355473       2.493993      -2.765897       6.845437      -0.679268       7.763219          -0.000970
          212              O      -1.888864       9.962630       0.480371      -0.574858      31.642074 0.53067147E+03  0.12724171E+05                                 7.847811                            7.113209       0.575433       2.206678                    0.998044      28.528793      75.058598       0.714440       0.357550      -1.139375       0.042758       0.035823      -0.005505       0.056052      -0.030654       0.074599       0.007238      -0.092652       0.028501      -0.107170       0.041058       0.066112              8.168327       6.289444       0.804918       1.533047       8.129484       2.776914      10.086052          -0.006325
          213              O      -3.779760       9.345610       7.399564      -0.669657      38.110699 0.61548309E+03  0.15286873E+05                                 8.925352                            7.638504       0.490207       2.179637                    0.997295      29.243344      77.836649       0.693700       0.355494      -1.143120      -0.028296       0.067865       0.038410       0.082955      -0.016119       0.027230       0.043489       0.008162      -0.107849      -0.071817       0.032710       0.039108              9.863906       6.910992      -1.638980      -0.783026      16.220832       0.802656       6.459893          -0.001342
          214              O      -4.653419      10.434192       9.144799      -0.555866      30.274784 0.48873008E+03  0.11479429E+05                                 7.607978                            6.802227       0.690047       2.249630                    0.998750      28.020169      72.957149       0.734498       0.355029      -1.141427       0.013115      -0.036223      -0.015742       0.041616      -0.001039       0.002916       0.017688       0.174228       0.149244      -0.113910       0.050971       0.062939              8.016570       7.420651       0.072041      -2.955258       5.584507      -0.240778      11.044552          -0.008657
          215              O       7.333317       5.121493       4.877441      -0.523731      28.773309 0.44907610E+03  0.10314979E+05                                 7.324648                            6.469527       0.801227       2.285480                    0.999531      27.492462      70.514008       0.762959       0.349507      -1.147270      -0.022168       0.005409       0.063648       0.067614      -0.007920      -0.018768      -0.048503       0.081174      -0.093635      -0.079402       0.019282       0.060120              7.807999      11.042078       2.838427      -1.567312       6.551611      -0.759228       5.830308           0.113143
          216              O       6.058723       4.821195       6.690642      -0.553910      28.220421 0.46969123E+03  0.10904311E+05                                 7.165054                            6.605971       0.789894       2.274285                    0.999655      27.906437      71.831463       0.757231       0.348411      -1.148795       0.043466       0.019025      -0.048819       0.068077      -0.047891      -0.012276      -0.004060      -0.019569       0.115618      -0.069503       0.027862       0.041641              7.344332       5.698991       0.300779      -0.376938       6.480749       2.564411       9.853257           0.084371
          217              O      -2.883075       5.671649       9.039509      -0.657176      37.138855 0.59743763E+03  0.14737157E+05                                 8.774679                            7.531388       0.453858       2.174542                    0.997360      28.905326      76.817347       0.697423       0.356032      -1.142032       0.072549      -0.042975      -0.004594       0.084447      -0.007198       0.029796       0.040445      -0.003976      -0.110491      -0.068282       0.024147       0.044135              9.656167      10.884392      -4.499833       1.971800      10.319663      -2.056171       7.764445          -0.000333
          218              O      -0.910908       5.113282       8.160095      -0.574719      31.637772 0.53057716E+03  0.12721336E+05                                 7.847074                            7.112559       0.575245       2.206639                    0.998042      28.526764      75.051422       0.714476       0.357548      -1.139377      -0.052422       0.019126      -0.005395       0.056063       0.055404      -0.043595       0.061003      -0.006817       0.028415      -0.107164       0.041043       0.066121              8.167548       8.365690       0.394171      -3.171063       6.051728      -0.060729      10.085225          -0.005263
          219              O       0.568894       3.784227      15.079287      -0.669609      38.115227 0.61557973E+03  0.15290027E+05                                 8.926496                            7.639467       0.489944       2.179563                    0.997299      29.244482      77.844159       0.693600       0.355527      -1.143081      -0.044578      -0.058450       0.038318       0.082896       0.004447      -0.051231       0.001837      -0.031973      -0.107998      -0.071791       0.032759       0.039032              9.865196      12.475599       4.851464      -0.303430      10.659263      -1.079467       6.460726          -0.001465
          220              O       0.062985       2.483326      16.824522      -0.555835      30.278457 0.48881259E+03  0.11481864E+05                                 7.608545                            6.802797       0.690164       2.249642                    0.998755      28.022276      72.964490       0.734467       0.355029      -1.141426       0.024805       0.029426      -0.015868       0.041629      -0.075017      -0.016782      -0.006291      -0.088824       0.149743      -0.114045       0.051104       0.062942              8.017113       6.106388      -0.831103       1.686266       6.899764      -2.439097      11.045186          -0.009412
          221              O       5.443098       3.790093      12.557164      -0.523582      28.767337 0.44895893E+03  0.10311567E+05                                 7.323436                            6.468513       0.801245       2.285526                    0.999533      27.490360      70.505083       0.763053       0.349489      -1.147291       0.006380      -0.021916       0.063643       0.067613      -0.031237       0.051396       0.008008      -0.054326      -0.093831      -0.079449       0.019257       0.060192              7.806648      10.130498      -3.362854       1.440992       7.460011      -0.977560       5.829435           0.112896
          222              O       6.340461       2.836411      14.370365      -0.553939      28.221820 0.46972184E+03  0.10905164E+05                                 7.165065                            6.606003       0.789882       2.274260                    0.999657      27.908226      71.835795       0.757263       0.348392      -1.148815      -0.038261       0.028076      -0.048791       0.068064       0.032444       0.009649      -0.008518      -0.073388       0.115778      -0.069619       0.027977       0.041642              7.344325       6.545879       0.188123      -2.032423       5.633978      -1.608578       9.853118           0.084201
          223              O       3.302295       6.397761      16.719462      -0.657037      37.134959 0.59736319E+03  0.14734861E+05                                 8.774110                            7.530986       0.454485       2.174763                    0.997359      28.903424      76.811077       0.697432       0.356038      -1.142026       0.000932       0.084435      -0.004700       0.084571       0.005349      -0.049929       0.005574      -0.010667      -0.110558      -0.068325       0.024247       0.044078              9.655455       6.563574       2.005088       0.794755      14.638805       2.735304       7.763986           0.000523
          224              O       2.799772       8.384891      15.840048      -0.574738      31.641525 0.53066274E+03  0.12723988E+05                                 7.848055                            7.113450       0.575642       2.206774                    0.998047      28.527265      75.056179       0.714378       0.357580      -1.139344       0.009612      -0.054981      -0.005549       0.056090      -0.024717      -0.031014      -0.068171       0.099385       0.028211      -0.107072       0.040993       0.066080              8.168565       6.972537      -1.199244       1.638326       7.446759      -2.716231      10.086399           0.007787
          225              O       3.210866      10.330964      22.759241      -0.669715      38.110412 0.61548136E+03  0.15286783E+05                                 8.925240                            7.638464       0.490757       2.179828                    0.997301      29.243012      77.835054       0.693708       0.355491      -1.143125       0.072853      -0.009371       0.038426       0.082897       0.011619       0.024026      -0.045361       0.023704      -0.107862      -0.071833       0.032772       0.039061              9.863727      15.312316      -3.211612       1.086723       7.818976       0.276760       6.459888           0.001592
          226              O       4.590434      10.543284       1.465075      -0.556149      30.284659 0.48893618E+03  0.11485491E+05                                 7.609541                            6.803603       0.689994       2.249521                    0.998750      28.025765      72.975823       0.734432       0.355023      -1.141431      -0.037950       0.006743      -0.015636       0.041595       0.076119       0.013822      -0.011380      -0.085549       0.149272      -0.114100       0.050969       0.063131              8.018216       5.982424       0.759257       1.269485       7.025370       2.680310      11.046855           0.009895
          227              O       7.541234       2.818815      20.237118      -0.523834      28.771330 0.44903757E+03  0.10313826E+05                                 7.324168                            6.469129       0.801238       2.285524                    0.999532      27.492136      70.511227       0.763007       0.349494      -1.147286       0.015787       0.016221       0.063572       0.067482       0.039098      -0.032753       0.040466      -0.026703      -0.093527      -0.079454       0.019444       0.060010              7.807473       5.215808       0.525108       0.126149      12.376672       1.736839       5.829938           0.112893
          228              O       7.918465       4.072795      22.050319      -0.553785      28.220147 0.46968786E+03  0.10904215E+05                                 7.165060                            6.605988       0.789577       2.274180                    0.999657      27.906096      71.830571       0.757222       0.348416      -1.148791      -0.005168      -0.047315      -0.048720       0.068111       0.015269       0.002558       0.012650       0.092831       0.115610      -0.069486       0.027907       0.041578              7.344345       6.024944      -0.488990       2.409348       6.154976      -0.955798       9.853115           0.085853

******************************************************
Auxiliary information for the entire system
The total spin magnetic moment of the unit cell is   0.219495
The total net atomic charge of the unit cell is   0.000003
Accuracy of reproducing the electrostatic potential in the unit cell:
  The inner radius (bohr) =    5.0000
  The outer radius (bohr) =   12.0000
  Valid grid points have density less than (e/(bohr^3)) =    0.0001
  The number of valid grid points were=        77097
  The rms potential error without charges in kcal/mol is=      9.72449
  The rms potential error with partial charges in kcal/mol is=      1.28731
  The RRMSE value at monopole order=      0.13238
  The rms potential error with partial charges and cloud penetration in kcal/mol is=      1.28821
  The RRMSE value at monopole order with cloud penetration is=      0.13247
  The rms potential error with partial charges and atomic dipoles in kcal/mol is=      0.85405
  The RRMSE value at dipole order=      0.08782
  The rms potential error with partial charges, atomic dipoles and cloud penetration in kcal/mol is=      0.86104
  The RRMSE value at dipole order with cloud penetration=      0.08854

******************************************************
The electron densities and ab initio electrostatic potential were computed in VASP using the PBE functional and
projector augmented wave method. See the main text of the journal article for a description of computational details.
The atomic charges, dipoles, and quadrupoles were computed with the DDEC6 method as described in
(a) T. A. Manz and N. Gabaldon Limas, RSC Adv. 6 (2016) 47771-47801 DOI: 10.1039/c6ra04656h
(b) N. Gabaldon Limas and T. A. Manz, RSC Adv. 8 (2018) 2678-2707 DOI: 10.1039/c7ra11829e.
For each atom in the material, the electron cloud parameters were fit to the spherically averaged atom-in-material
electron density using radial positions for which this density was between 10^-4 and 10^-2 electrons per cubic bohr.
The polarizabilities, dispersion coefficients, and quantum Drude oscillator (QDO) parameters were fit using the MCLF method.
The magnetic structure of the system was optimized in VASP from the default ferromagnetic initial guess using spin polarization.
The atomic spin moments (ASMs) were computed on this optimized magnetic structure using the DDEC6 partition as inputs
to the method of T. A. Manz and D. S. Sholl, J. Chem. Theory Comput. 7 (2011) 4146-4164 DOI: 10.1021/ct200539n.
The RMSE and RRMSE were computed using a uniform grid with Ewald summation.
