# Supplementary material for: A collection of forcefield precursors for metal–organic frameworks
Source: RSC Adv. 2019 Nov 13;9(63):36492–507. doi: 10.1039/c9ra07327b (PMC9075174; doi:10.1039/c9ra07327b)
Supplement: RA-009-C9RA07327B-s5781 [file RA-009-C9RA07327B-s5781.xyz]

  136
jmolscript: load "" {1 1 1} spacegroup "x,y,z" unitcell [{      8.256800     0.000000     0.000000 }, {     -4.128396    11.642085     0.000000 }, {      0.000000    -2.386050    17.337583 }]
Yb     2.598332    -1.789538    13.003187     1.358929
Yb     5.658468    -0.596512     4.334396     1.358924
Yb     4.128400     0.000000     0.000000     1.287026
Yb     4.128400    -1.193025     8.668791     1.286955
H      4.766653     4.130163    12.743124     0.111123
H     -2.851070     6.298453    13.212972     0.124493
H     -0.554854     5.002431    16.302529     0.119316
H     -0.553204     2.577486    16.902410     0.105939
H      6.872136     0.444558    16.581664     0.126993
H      4.739404     1.710714    13.370744     0.126080
H      1.384667     4.701348     2.298964     0.109783
H      1.492005     2.649769     1.251773     0.132918
H      2.461354     2.082212    15.087165     0.117585
H      0.638253     3.932847    13.263251     0.113333
H      1.277328     1.764557    12.793402     0.124556
H      3.573545     3.060579     9.703845     0.121303
H      3.575197     5.485524     9.103965     0.107055
H      2.743738     7.618452     9.424710     0.126313
H      0.611006     6.352296    12.635630     0.125204
H      5.513068     5.747712     6.369828     0.111240
H     -2.636393     7.799291     7.417018     0.132754
H     -1.667045     5.980798    10.919210     0.118050
H     -0.638249     5.125872     4.594459     0.111122
H     -1.277326     2.957582     4.124611     0.124492
H      4.683258     4.253604     1.035054     0.119315
H      4.681608     6.678549     0.435173     0.105937
H     -2.743732     8.811477     0.755919     0.126993
H     -0.611000     7.545321     3.966839     0.126078
H      2.743737     4.554687    15.038619     0.109784
H      2.636399     6.606266    16.085810     0.132919
H      1.667050     7.173823     2.250418     0.117584
H      3.490151     5.323188     4.074332     0.113332
H      2.851076     7.491478     4.544181     0.124555
H      0.554859     6.195456     7.633738     0.121301
H      0.553207     3.770511     8.233618     0.107054
H      1.384666     1.637583     7.912873     0.126314
H      3.517398     2.903739     4.701953     0.125204
H     -1.384664     3.508323    10.967755     0.111240
H      6.764797     1.456744     9.920565     0.132757
H      5.795449     3.275237     6.418373     0.118050
C     -1.213746     7.251479    15.102769     0.613899
C      5.071327    -0.462007    14.794160     0.584033
C      5.780587     3.222505    14.296571     0.067029
C      5.340500     4.301181    13.479971    -0.121876
C     -2.524101     5.580230    13.745236    -0.099622
C     -1.624936     5.844902    14.816698    -0.024392
C     -1.163381     4.816640    15.596890    -0.138871
C     -1.580350     3.478102    15.366300     0.067523
C     -1.170813     2.413577    16.198504    -0.113136
C      6.601313     1.145939    16.002589    -0.089867
C      5.704624     0.878404    14.951932    -0.010279
C      5.319858     1.899462    14.097189    -0.138146
C      2.083191    -0.337797    16.023394     0.585015
C      1.895763     5.844588     0.691770     0.066632
C      1.615857     4.658073     1.378338    -0.121267
C      1.665398     3.443999     0.759386    -0.090178
C      1.979982     0.982258    16.701294    -0.008776
C      2.253282     2.134085    16.012992    -0.144417
C      2.914651     0.811531    10.903606     0.613460
C      0.942930     8.525017    11.212215     0.590099
C      1.652188     4.840505    11.709804     0.068101
C      1.212100     3.761829    12.526404    -0.124522
C      1.604298     2.482780    12.261139    -0.101516
C      2.503463     2.218108    11.189676    -0.023393
C      2.965018     3.246370    10.409485    -0.139382
C      2.548051     4.584908    10.640075     0.066208
C      2.957588     5.649433     9.807871    -0.114349
C      2.472914     6.917071    10.003785    -0.087857
C      1.576226     7.184606    11.054443    -0.013980
C      1.191459     6.163548    11.909186    -0.135645
C     -2.045206     8.400807     9.982980     0.586481
C      6.024163     4.604472     7.977022     0.068369
C      5.744258     5.790987     7.290454    -0.125575
C     -2.463001     7.005061     7.909405    -0.087625
C     -2.148416     7.080752     9.305081    -0.009449
C     -1.875117     5.928925     9.993383    -0.145620
C      5.342150     2.004556     2.234814     0.613881
C     -0.942923     9.718042     2.543423     0.584036
C     -1.652183     6.033530     3.041012     0.067026
C     -1.212096     4.954854     3.857612    -0.121874
C      6.652505     3.675805     3.592347    -0.099623
C      5.753340     3.411133     2.520885    -0.024390
C      5.291785     4.439395     1.740693    -0.138869
C      5.708754     5.777933     1.971283     0.067519
C      5.299217     6.842458     1.139079    -0.113134
C     -2.472909     8.110096     1.334994    -0.089867
C     -1.576220     8.377631     2.385651    -0.010279
C     -1.191454     7.356573     3.240394    -0.138141
C      2.045213     9.593832     1.314189     0.585003
C      2.232641     3.411447    16.645813     0.066632
C      2.512547     4.597962    15.959245    -0.121268
C      2.463006     5.812036    16.578197    -0.090178
C      2.148422     8.273777     0.636289    -0.008774
C      1.875122     7.121950     1.324591    -0.144414
C      1.213753     8.444504     6.433977     0.613447
C      3.185474     0.731018     6.125368     0.590114
C      2.476216     4.415530     5.627779     0.068100
C      2.916304     5.494206     4.811179    -0.124520
C      2.524106     6.773255     5.076444    -0.101516
C      1.624941     7.037927     6.147907    -0.023391
C      1.163386     6.009665     6.928098    -0.139380
C      1.580353     4.671127     6.697508     0.066205
C      1.170816     3.606602     7.529712    -0.114346
C      1.655490     2.338964     7.333798    -0.087856
C      2.552178     2.071429     6.283140    -0.013981
C      2.936945     3.092487     5.428397    -0.135641
C      6.173610     0.855228     7.354603     0.586474
C     -1.895759     4.651563     9.360561     0.068370
C     -1.615854     3.465048    10.047129    -0.125576
C      6.591405     2.250974     9.428178    -0.087624
C      6.276820     2.175283     8.032502    -0.009447
C      6.003521     3.327110     7.344200    -0.145618
O     -1.627412     8.149512    14.343382    -0.584914
O     -0.476414     7.475861    16.106615    -0.567040
O      4.447939    -0.692276    13.740035    -0.508539
O      5.179491    -1.301521    15.740792    -0.533958
O      1.993192    -0.394550    14.779423    -0.551720
O      2.262364    -1.372069    16.762669    -0.534201
O      2.500985    -0.086502    11.662992    -0.584991
O      3.651983     0.587149     9.899760    -0.566498
O      0.319542     8.755286    12.266340    -0.512175
O      1.051094     9.364531    10.265583    -0.535602
O     -2.135205     8.457560    11.226952    -0.553074
O     -1.866033     9.435079     9.243706    -0.534370
O      5.755816     1.106523     2.994201    -0.584897
O      4.604818     1.780174     1.230968    -0.567017
O     -0.319535     9.948311     3.597548    -0.508547
O     -1.051087    10.557556     1.596791    -0.533966
O      2.135212     9.650585     2.558160    -0.551710
O      1.866040    10.628104     0.574914    -0.534186
O      1.627419     9.342537     5.674591    -0.584976
O      0.476421     8.668886     7.437823    -0.566478
O      3.808862     0.500749     5.071243    -0.512192
O      3.077310    -0.108496     7.072000    -0.535623
O      6.263609     0.798475     6.110631    -0.553069
O      5.994437    -0.179044     8.093877    -0.534372

The following XYZ coordinates are in angstroms. Other properties are in atomic units.
The sperically averaged electron density of each atom fit to a function of the form exp(a - br)
eigen_1, eigen_2 and eigen_3 are the three eigenvalues of traceless quadrupole moment tensor
  atom number  atomic symbol              X              Y              Z     net charge C6 coefficient C8 coefficient C10 coefficient fluctuating dipole atomic polarizability isotropic forcefield polarizability              a              b squared Pearson coefficient          <r^3>          <r^4>         wp_QDO          m_QDO          q_QDO       dipole_x       dipole_y       dipole_z         dipole            Qxy            Qxz            Qyz     Q(x^2-y^2)  Q(3z^2 - R^2)        eigen_1        eigen_2        eigen_3 static polarizability      alpha(xx)      alpha(xy)      alpha(xz)      alpha(yy)      alpha(yz)      alpha(zz) atomic spin moment
            1             Yb       2.598332      -1.789538      13.003187       1.358929     188.521212 0.39262082E+04  0.14480744E+06                                23.572257                           18.557012       0.093504       1.795764                    0.999452      78.443628     203.842831       0.504911       0.328908      -1.247399      -0.031659       0.000033       0.000427       0.031662       0.000030       0.001171      -0.024352       0.252695      -0.437838      -0.151965      -0.047360       0.199324             27.883908      17.130564      -0.002941      -0.002158      33.367845       3.946606      33.153314          -0.000641
            2             Yb       5.658468      -0.596512       4.334396       1.358924     188.521169 0.39262107E+04  0.14480755E+06                                23.572256                           18.557011       0.093510       1.795766                    0.999452      78.443670     203.842945       0.504911       0.328907      -1.247400       0.031658      -0.000033      -0.000427       0.031660       0.000031       0.001171      -0.024348       0.252701      -0.437835      -0.151963      -0.047364       0.199327             27.883906      17.130564      -0.002949      -0.002169      33.367805       3.946608      33.153348          -0.000661
            3             Yb       4.128400       0.000000       0.000000       1.287026     199.905072 0.46405415E+04  0.17882518E+06                                26.169465                           21.647638       0.021193       1.754816                    0.999708      81.728775     218.551085       0.419723       0.378690      -1.201737       0.000003      -0.000001       0.000002       0.000004       0.006483      -0.045868       0.004480       0.091308      -0.187751      -0.076918      -0.013987       0.090905             30.084414      20.833061       1.397944       2.548703      40.013768      -2.814616      29.406413           0.000850
            4             Yb       4.128400      -1.193025       8.668791       1.286955     199.872345 0.46392865E+04  0.17876450E+06                                26.166989                           21.644690       0.019947       1.754286                    0.999714      81.741279     218.576101       0.419752       0.378689      -1.201739       0.000001       0.000003      -0.000003       0.000004      -0.005764       0.046817       0.005153       0.091666      -0.188845      -0.077828      -0.013824       0.091652             30.082580      20.831710      -1.396215      -2.549384      40.005870      -2.817538      29.410160           0.000824
            5              H       4.766653       4.130163      12.743124       0.111123       0.962028 0.69235291E+01  0.66593186E+02                                 1.697624                            1.604463      -1.207016       2.304745                    0.993943       3.767574      10.988258       0.456710       1.394323      -0.683104      -0.021227      -0.003191      -0.029545       0.036520       0.001460       0.009392      -0.002894      -0.017274      -0.000389      -0.014980       0.005249       0.009731              1.740923       1.793621       0.111937       0.469842       1.391371       0.078337       2.037777           0.000129
            6              H      -2.851070       6.298453      13.212972       0.124493       1.120070 0.84247060E+01  0.84083135E+02                                 1.802522                            1.714353      -1.166344       2.328247                    0.996275       3.605027      10.295239       0.469110       1.308208      -0.702528      -0.018317       0.029034      -0.023390       0.041540      -0.006134       0.011801      -0.003602       0.000763       0.003153      -0.011794      -0.003404       0.015198              1.822312       1.588790      -0.132723       0.179370       1.988907      -0.393782       1.889237           0.000133
            7              H      -0.554854       5.002431      16.302529       0.119316       0.964799 0.73300120E+01  0.71940673E+02                                 1.732132                            1.676251      -1.519055       2.161658                    0.990614       3.982918      11.963483       0.434142       1.437490      -0.673912       0.023701       0.007468       0.029949       0.038916       0.000004       0.013898      -0.003382      -0.001117       0.017165      -0.013829      -0.002360       0.016189              1.746926       1.826961       0.099089       0.390163       1.541238       0.087333       1.872579           0.000166
            8              H      -0.553204       2.577486      16.902410       0.105939       1.010614 0.75770299E+01  0.74843383E+02                                 1.771130                            1.690588      -1.483042       2.166229                    0.991205       4.056648      12.149462       0.438373       1.414516      -0.677902       0.022615       0.006097       0.027720       0.036291       0.003655       0.010168      -0.001019      -0.015004       0.000144      -0.015158       0.006261       0.008897              1.805604       2.048880       0.101193       0.477644       1.463343       0.079922       1.904589           0.000046
            9              H       6.872136       0.444558      16.581664       0.126993       1.016068 0.76889611E+01  0.75326793E+02                                 1.720928                            1.664153      -1.047463       2.394802                    0.996686       3.538345      10.151567       0.462886       1.350672      -0.693978       0.013563      -0.032071       0.025896       0.043395      -0.007756       0.011279      -0.008910      -0.014128       0.009847      -0.015750      -0.003902       0.019651              1.725269       1.562841      -0.096590       0.141146       1.906150      -0.345653       1.706815           0.000171
           10              H       4.739404       1.710714      13.370744       0.126080       0.997488 0.74261186E+01  0.72651560E+02                                 1.737985                            1.662098      -1.271458       2.283523                    0.994013       3.742641      10.989844       0.448787       1.395027      -0.683376      -0.021292      -0.009906      -0.031459       0.039257       0.001650       0.006065       0.000690       0.001852       0.021861      -0.006407      -0.003859       0.010266              1.760314       1.752969       0.143328       0.433515       1.565244       0.096719       1.962729           0.000452
           11              H       1.384667       4.701348       2.298964       0.109783       1.020391 0.75401764E+01  0.73735835E+02                                 1.733359                            1.649771      -1.200238       2.303619                    0.994500       3.757558      10.879600       0.462713       1.353621      -0.691468      -0.008158      -0.001923       0.034276       0.035286       0.000320      -0.004855      -0.003060      -0.027476       0.018124      -0.017753       0.005302       0.012451              1.765665       1.535345      -0.008569      -0.249045       1.400418       0.054500       2.361232           0.000133
           12              H       1.492005       2.649769       1.251773       0.132918       1.024174 0.75759859E+01  0.72864075E+02                                 1.641492                            1.584286      -0.882318       2.472247                    0.999144       3.239658       8.776505       0.512593       1.242393      -0.719149      -0.006371      -0.036287       0.025894       0.045031       0.006837      -0.003196      -0.009964      -0.018345       0.026788      -0.015906      -0.002556       0.018462              1.643847       1.416209       0.086937      -0.090452       1.933709      -0.280385       1.581623           0.000213
           13              H       2.461354       2.082212      15.087165       0.117585       0.949988 0.71425602E+01  0.69623273E+02                                 1.714689                            1.654416      -1.391258       2.219788                    0.992237       3.937780      11.773663       0.437259       1.437033      -0.674209       0.006294      -0.003722      -0.036056       0.036789      -0.000865      -0.005413      -0.000988      -0.009553       0.025893      -0.010723       0.000517       0.010206              1.734141       1.481852      -0.021033      -0.195615       1.486973       0.049513       2.233600           0.000094
           14              H       0.638253       3.932847      13.263251       0.113333       0.957300 0.68845581E+01  0.66151080E+02                                 1.694885                            1.602146      -1.218170       2.301494                    0.993784       3.761925      10.980360       0.455917       1.398168      -0.682365      -0.020722       0.003617       0.029262       0.036038      -0.001311      -0.009107      -0.003186      -0.017438      -0.000811      -0.014778       0.004728       0.010050              1.737986       1.790498      -0.111600      -0.468243       1.389598       0.078040       2.033862           0.000127
           15              H       1.277328       1.764557      12.793402       0.124556       1.115322 0.83781819E+01  0.83477924E+02                                 1.795291                            1.707985      -1.148034       2.336079                    0.996458       3.594995      10.247832       0.470798       1.305718      -0.703075      -0.018273      -0.029101       0.023198       0.041460       0.006161      -0.011949      -0.003659       0.001119       0.003314      -0.011830      -0.003593       0.015423              1.814851       1.582972       0.131707      -0.177979       1.980212      -0.390829       1.881370           0.000132
           16              H       3.573545       3.060579       9.703845       0.121303       0.957316 0.72591548E+01  0.71079446E+02                                 1.724360                            1.669174      -1.520712       2.163273                    0.990542       3.964348      11.897673       0.434610       1.439291      -0.673635       0.023836      -0.007227      -0.029825       0.038858      -0.000047      -0.013704      -0.003346      -0.002031       0.016477      -0.013930      -0.001817       0.015747              1.738957       1.818304      -0.098247      -0.386907       1.534900       0.086614       1.863667           0.000159
           17              H       3.575197       5.485524       9.103965       0.107055       1.003481 0.75143385E+01  0.74114456E+02                                 1.767822                            1.687600      -1.495526       2.162271                    0.991003       4.047750      12.137549       0.436932       1.421280      -0.676689       0.022185      -0.005525      -0.027168       0.035507      -0.003506      -0.009991      -0.000659      -0.014980       0.000571      -0.014898       0.005967       0.008931              1.802183       2.044599      -0.100834      -0.476167       1.460886       0.079660       1.901065           0.000038
           18              H       2.743738       7.618452       9.424710       0.126313       1.016375 0.76879186E+01  0.75286951E+02                                 1.718622                            1.661928      -1.039049       2.398333                    0.996802       3.536100      10.131224       0.464246       1.347245      -0.694669       0.013568       0.032174      -0.026196       0.043651       0.008029      -0.011134      -0.009085      -0.014346       0.009734      -0.015752      -0.004134       0.019886              1.722978       1.560759       0.096515      -0.140924       1.903475      -0.345139       1.704701           0.000162
           19              H       0.611006       6.352296      12.635630       0.125204       0.999767 0.74472533E+01  0.72917707E+02                                 1.741382                            1.665034      -1.277641       2.280683                    0.993892       3.748804      11.016175       0.448114       1.395986      -0.683188      -0.020724       0.010112       0.031327       0.038899      -0.001887      -0.006572       0.000742       0.002115       0.022098      -0.006830      -0.003942       0.010772              1.763858       1.756552      -0.143928      -0.435373       1.567895       0.097197       1.967128           0.000454
           20              H       5.513068       5.747712       6.369828       0.111240       1.015082 0.74941361E+01  0.73193188E+02                                 1.729586                            1.646534      -1.198371       2.305272                    0.994465       3.748931      10.857323       0.462281       1.356597      -0.690903      -0.008338       0.001605      -0.033671       0.034725      -0.000076       0.005107      -0.003160      -0.026872       0.018421      -0.017617       0.005329       0.012288              1.761697       1.532406       0.008505       0.247887       1.397998       0.054227       2.354686           0.000125
           21              H      -2.636393       7.799291       7.417018       0.132754       1.023678 0.75693132E+01  0.72773801E+02                                 1.640020                            1.582832      -0.884074       2.471307                    0.999104       3.237813       8.765975       0.513267       1.241208      -0.719420      -0.006526       0.036198      -0.025915       0.044995      -0.006582       0.003777      -0.009982      -0.018538       0.026400      -0.015784      -0.002802       0.018587              1.642395       1.414923      -0.086882       0.090343       1.932014      -0.280206       1.580249           0.000197
           22              H      -1.667045       5.980798      10.919210       0.118050       0.946022 0.71002355E+01  0.69059664E+02                                 1.705453                            1.646091      -1.358510       2.233643                    0.992567       3.915149      11.666553       0.440036       1.431087      -0.675380       0.006572       0.003440       0.035740       0.036502       0.001011       0.005487      -0.000628      -0.009079       0.026576      -0.010644       0.000221       0.010423              1.724601       1.474768       0.020855       0.193577       1.479860       0.049038       2.219176           0.000089
           23              H      -0.638249       5.125872       4.594459       0.111122       0.962025 0.69234912E+01  0.66592708E+02                                 1.697618                            1.604458      -1.207004       2.304751                    0.993943       3.767558      10.988190       0.456711       1.394321      -0.683105       0.021227       0.003191       0.029545       0.036520       0.001460       0.009391      -0.002894      -0.017273      -0.000389      -0.014979       0.005249       0.009730              1.740916       1.793614       0.111936       0.469839       1.391366       0.078336       2.037769           0.000128
           24              H      -1.277326       2.957582       4.124611       0.124492       1.120055 0.84245566E+01  0.84081278E+02                                 1.802508                            1.714340      -1.166312       2.328264                    0.996275       3.604995      10.295128       0.469111       1.308212      -0.702527       0.018316      -0.029035       0.023390       0.041540      -0.006133       0.011801      -0.003602       0.000761       0.003152      -0.011794      -0.003404       0.015198              1.822297       1.588778      -0.132722       0.179368       1.988891      -0.393778       1.889221           0.000130
           25              H       4.683258       4.253604       1.035054       0.119315       0.964785 0.73298704E+01  0.71938914E+02                                 1.732115                            1.676235      -1.519028       2.161673                    0.990614       3.982873      11.963305       0.434144       1.437490      -0.673913      -0.023701      -0.007470      -0.029949       0.038916       0.000005       0.013898      -0.003381      -0.001118       0.017163      -0.013830      -0.002359       0.016189              1.746908       1.826942       0.099087       0.390157       1.541224       0.087332       1.872560           0.000162
           26              H       4.681608       6.678549       0.435173       0.105937       1.010614 0.75770295E+01  0.74843366E+02                                 1.771129                            1.690587      -1.483037       2.166231                    0.991205       4.056647      12.149452       0.438373       1.414515      -0.677902      -0.022615      -0.006097      -0.027720       0.036291       0.003655       0.010167      -0.001019      -0.015003       0.000145      -0.015157       0.006260       0.008897              1.805604       2.048879       0.101194       0.477643       1.463343       0.079923       1.904588           0.000045
           27              H      -2.743732       8.811477       0.755919       0.126993       1.016076 0.76890363E+01  0.75327716E+02                                 1.720936                            1.664160      -1.047471       2.394797                    0.996686       3.538363      10.151632       0.462886       1.350671      -0.693978      -0.013563       0.032071      -0.025896       0.043395      -0.007756       0.011279      -0.008910      -0.014128       0.009848      -0.015750      -0.003902       0.019652              1.725277       1.562848      -0.096590       0.141147       1.906159      -0.345656       1.706823           0.000175
           28              H      -0.611000       7.545321       3.966839       0.126078       0.997490 0.74261375E+01  0.72651775E+02                                 1.737986                            1.662099      -1.271459       2.283522                    0.994013       3.742644      10.989847       0.448788       1.395025      -0.683377       0.021292       0.009906       0.031459       0.039257       0.001650       0.006064       0.000690       0.001854       0.021862      -0.006406      -0.003860       0.010266              1.760315       1.752970       0.143328       0.433516       1.565245       0.096719       1.962731           0.000451
           29              H       2.743737       4.554687      15.038619       0.109784       1.020397 0.75402306E+01  0.73736501E+02                                 1.733365                            1.649777      -1.200247       2.303614                    0.994500       3.757573      10.879655       0.462713       1.353620      -0.691468       0.008158       0.001923      -0.034275       0.035285       0.000320      -0.004855      -0.003060      -0.027477       0.018123      -0.017753       0.005302       0.012451              1.765671       1.535350      -0.008569      -0.249047       1.400422       0.054500       2.361240           0.000133
           30              H       2.636399       6.606266      16.085810       0.132919       1.024164 0.75758877E+01  0.72862895E+02                                 1.641481                            1.584276      -0.882293       2.472260                    0.999144       3.239639       8.776440       0.512594       1.242395      -0.719149       0.006370       0.036287      -0.025893       0.045031       0.006837      -0.003197      -0.009963      -0.018347       0.026787      -0.015906      -0.002556       0.018461              1.643836       1.416201       0.086936      -0.090451       1.933696      -0.280382       1.581613           0.000210
           31              H       1.667050       7.173823       2.250418       0.117584       0.949978 0.71424586E+01  0.69622010E+02                                 1.714676                            1.654403      -1.391233       2.219801                    0.992237       3.937744      11.773518       0.437261       1.437032      -0.674209      -0.006294       0.003722       0.036056       0.036790      -0.000865      -0.005413      -0.000988      -0.009554       0.025892      -0.010723       0.000517       0.010206              1.734128       1.481841      -0.021033      -0.195612       1.486962       0.049512       2.233581           0.000093
           32              H       3.490151       5.323188       4.074332       0.113332       0.957298 0.68845398E+01  0.66150839E+02                                 1.694881                            1.602142      -1.218160       2.301499                    0.993784       3.761915      10.980314       0.455918       1.398166      -0.682365       0.020722      -0.003617      -0.029262       0.036038      -0.001311      -0.009106      -0.003186      -0.017437      -0.000811      -0.014778       0.004728       0.010050              1.737982       1.790494      -0.111600      -0.468241       1.389595       0.078040       2.033857           0.000127
           33              H       2.851076       7.491478       4.544181       0.124555       1.115311 0.83780713E+01  0.83476548E+02                                 1.795280                            1.707975      -1.148007       2.336093                    0.996458       3.594972      10.247750       0.470799       1.305721      -0.703074       0.018272       0.029102      -0.023198       0.041460       0.006161      -0.011949      -0.003659       0.001118       0.003314      -0.011830      -0.003592       0.015422              1.814840       1.582963       0.131706      -0.177977       1.980200      -0.390825       1.881358           0.000130
           34              H       0.554859       6.195456       7.633738       0.121301       0.957310 0.72590993E+01  0.71078761E+02                                 1.724354                            1.669169      -1.520700       2.163280                    0.990542       3.964331      11.897606       0.434610       1.439292      -0.673635      -0.023836       0.007228       0.029825       0.038858      -0.000047      -0.013704      -0.003345      -0.002032       0.016475      -0.013931      -0.001816       0.015747              1.738951       1.818297      -0.098247      -0.386906       1.534894       0.086614       1.863660           0.000155
           35              H       0.553207       3.770511       8.233618       0.107054       1.003483 0.75143565E+01  0.74114663E+02                                 1.767823                            1.687601      -1.495522       2.162272                    0.991003       4.047753      12.137553       0.436933       1.421278      -0.676689      -0.022185       0.005525       0.027168       0.035507      -0.003506      -0.009991      -0.000658      -0.014980       0.000571      -0.014898       0.005967       0.008931              1.802184       2.044600      -0.100834      -0.476167       1.460887       0.079660       1.901066           0.000037
           36              H       1.384666       1.637583       7.912873       0.126314       1.016382 0.76879801E+01  0.75287706E+02                                 1.718628                            1.661933      -1.039054       2.398330                    0.996802       3.536115      10.131278       0.464246       1.347244      -0.694669      -0.013568      -0.032173       0.026195       0.043651       0.008030      -0.011133      -0.009086      -0.014346       0.009735      -0.015752      -0.004134       0.019886              1.722985       1.560764       0.096516      -0.140925       1.903482      -0.345140       1.704708           0.000166
           37              H       3.517398       2.903739       4.701953       0.125204       0.999771 0.74472927E+01  0.72918183E+02                                 1.741385                            1.665037      -1.277647       2.280679                    0.993892       3.748813      11.016205       0.448114       1.395984      -0.683188       0.020724      -0.010111      -0.031327       0.038899      -0.001886      -0.006572       0.000741       0.002116       0.022099      -0.006830      -0.003943       0.010773              1.763862       1.756555      -0.143928      -0.435375       1.567898       0.097198       1.967133           0.000454
           38              H      -1.384664       3.508323      10.967755       0.111240       1.015089 0.74942066E+01  0.73194051E+02                                 1.729594                            1.646541      -1.198382       2.305266                    0.994465       3.748950      10.857392       0.462280       1.356596      -0.690903       0.008338      -0.001604       0.033671       0.034725      -0.000076       0.005107      -0.003160      -0.026872       0.018421      -0.017617       0.005329       0.012288              1.761705       1.532413       0.008505       0.247889       1.398003       0.054227       2.354697           0.000126
           39              H       6.764797       1.456744       9.920565       0.132757       1.023662 0.75691590E+01  0.72771927E+02                                 1.640001                            1.582815      -0.884038       2.471325                    0.999105       3.237782       8.765859       0.513270       1.241206      -0.719421       0.006526      -0.036199       0.025914       0.044994      -0.006581       0.003778      -0.009982      -0.018540       0.026398      -0.015784      -0.002801       0.018586              1.642376       1.414908      -0.086881       0.090341       1.931990      -0.280200       1.580230           0.000197
           40              H       5.795449       3.275237       6.418373       0.118050       0.946011 0.71001252E+01  0.69058298E+02                                 1.705439                            1.646077      -1.358485       2.233656                    0.992567       3.915110      11.666398       0.440038       1.431086      -0.675380      -0.006572      -0.003441      -0.035741       0.036502       0.001011       0.005487      -0.000628      -0.009079       0.026576      -0.010644       0.000221       0.010422              1.724587       1.474757       0.020855       0.193575       1.479848       0.049038       2.219155           0.000088
           41              C      -1.213746       7.251479      15.102769       0.613899      23.143824 0.24233757E+03  0.49853166E+04                                 7.482747                            5.546652      -0.009916       2.062033                    0.999482      22.022845      61.713656       0.625406       0.476072      -1.016280       0.015919       0.068986       0.013208       0.072020      -0.015187      -0.069285       0.006063       0.115184      -0.004009      -0.059367      -0.046096       0.105464              8.552687       5.547127       1.429173       2.121729      11.834995      -0.164202       8.275941          -0.003079
           42              C       5.071327      -0.462007      14.794160       0.584033      23.428255 0.25013426E+03  0.51769803E+04                                 7.517828                            5.611457      -0.009949       2.058362                    0.999424      22.216156      62.066487       0.626893       0.472073      -1.020319      -0.015780      -0.066372      -0.008614       0.068764      -0.059296      -0.049965       0.022678       0.082647      -0.073552      -0.060607      -0.046705       0.107313              8.678072       6.216779       2.829579       1.769441      11.031568      -0.274385       8.785868          -0.005295
           43              C       5.780587       3.222505      14.296571       0.067029      31.756187 0.41957701E+03  0.97490542E+04                                 8.754399                            6.894676       0.023734       2.020236                    0.999302      26.622899      75.379883       0.620452       0.424861      -1.061912      -0.011438      -0.000070      -0.005948       0.012892      -0.001393       0.000356      -0.005365      -0.042704      -0.024633      -0.017296      -0.009043       0.026339              9.606132       7.314367       1.525751       2.502917      12.914805      -1.669942       8.589224          -0.001483
           44              C       5.340500       4.301181      13.479971      -0.121876      32.371182 0.46304307E+03  0.11077452E+05                                 8.851265                            7.235232       0.171550       2.031662                    0.999386      29.534171      86.114865       0.603911       0.423950      -1.057685       0.005748       0.002783       0.011461       0.013120       0.000166       0.002233       0.004390       0.022693       0.036274      -0.018033       0.004682       0.013351              9.463612       7.427728       1.136609       2.582437      11.510829      -1.316108       9.452278           0.017636
           45              C      -2.524101       5.580230      13.745236      -0.099622      30.974776 0.44042234E+03  0.10415649E+05                                 8.603222                            7.055788       0.131994       2.018627                    0.999727      29.319286      85.277011       0.610993       0.423890      -1.056660       0.009148      -0.005974       0.024385       0.026721      -0.014217      -0.009630      -0.004014       0.035237       0.033869      -0.029521       0.006800       0.022721              9.172471       7.644592       2.027154       2.824647      10.906865       0.179885       8.965956           0.004332
           46              C      -1.624936       5.844902      14.816698      -0.024392      35.969428 0.45130546E+03  0.10643181E+05                                 9.425537                            7.072841       0.127691       2.046456                    0.999424      27.341336      77.136624       0.624823       0.415670      -1.071342      -0.025512      -0.040323      -0.013159       0.049497      -0.009501      -0.010819      -0.007144       0.037539       0.038244      -0.029616       0.006166       0.023451             10.823515       7.593413       2.176845       2.926265      15.483427      -0.123326       9.393705           0.010340
           47              C      -1.163381       4.816640      15.596890      -0.138871      34.383867 0.50000624E+03  0.12251692E+05                                 9.359852                            7.631741      -0.202474       1.901273                    0.999020      30.902477      92.616561       0.572245       0.436821      -1.044830      -0.015430      -0.004045      -0.002648       0.016170      -0.006534      -0.015121       0.009114       0.063676       0.041251      -0.040505       0.003537       0.036968             10.118743       7.323013       1.167993       2.072276      14.427934      -1.420107       8.605281           0.015373
           48              C      -1.580350       3.478102      15.366300       0.067523      31.141261 0.42069010E+03  0.98015848E+04                                 8.694241                            6.936266      -0.026247       2.007160                    0.999416      26.739870      76.326671       0.612987       0.428865      -1.057243       0.002163       0.002364       0.011366       0.011810       0.001297       0.000200      -0.002418      -0.030792      -0.037560      -0.012714      -0.009165       0.021879              9.492902       7.107428       1.185658       2.493431      12.872813      -1.477887       8.498465          -0.000731
           49              C      -1.170813       2.413577      16.198504      -0.113136      32.066343 0.47250407E+03  0.11407341E+05                                 8.914678                            7.388187      -0.190321       1.915552                    0.998340      30.089147      89.311352       0.585633       0.433213      -1.047720      -0.016497      -0.003424      -0.010430       0.019816      -0.003192      -0.014762       0.013129       0.025543       0.033351      -0.023539      -0.003746       0.027285              9.538260       8.300226       1.418268       2.535751      12.050280      -1.250343       8.264275           0.016426
           50              C       6.601313       1.145939      16.002589      -0.089867      30.976505 0.44699686E+03  0.10634161E+05                                 8.702222                            7.180378      -0.074081       1.957115                    0.999199      29.443998      86.525551       0.595232       0.432535      -1.048987      -0.010535       0.007745      -0.016664       0.021182      -0.025874      -0.023717      -0.004315       0.012151       0.013562      -0.037490       0.002974       0.034516              9.341785       8.591182       2.772053       2.876031      11.358868       0.322536       8.075306           0.006299
           51              C       5.704624       0.878404      14.951932      -0.010279      34.788769 0.43424271E+03  0.10131645E+05                                 9.205905                            6.916313       0.060131       2.026709                    0.999389      27.003445      75.509507       0.635493       0.413093      -1.074167       0.026035       0.038699       0.006653       0.047113      -0.018071      -0.011556       0.004201       0.020405       0.052005      -0.029531       0.002390       0.027141             10.672252       8.792488       3.764456       2.969962      14.703649      -0.258622       8.520620           0.007081
           52              C       5.319858       1.899462      14.097189      -0.138146      33.273240 0.46794159E+03  0.11227866E+05                                 9.018481                            7.272613       0.074108       1.993953                    0.999661      29.927132      87.485125       0.602254       0.423858      -1.057391       0.012835      -0.001793       0.005768       0.014185      -0.012505      -0.023664       0.019628       0.064520       0.058308      -0.048184      -0.002068       0.050252              9.776153       7.162769       2.001463       1.987749      13.886278      -1.475781       8.279413           0.020362
           53              C       2.083191      -0.337797      16.023394       0.585015      23.404739 0.26086901E+03  0.54657784E+04                                 7.576359                            5.766664      -0.150803       2.008523                    0.999165      22.620183      63.950299       0.611531       0.478033      -1.015336      -0.004187      -0.059516      -0.028295       0.066033       0.032494      -0.024484      -0.011269       0.140636      -0.137670      -0.058517      -0.046493       0.105010              8.614772       4.715224      -1.461044      -0.039140      11.624188       1.175208       9.504905          -0.004591
           54              C       1.895763       5.844588       0.691770       0.066632      30.834263 0.42673375E+03  0.99907941E+04                                 8.670323                            7.020519      -0.072966       1.992346                    0.999465      26.917638      77.346164       0.604019       0.433125      -1.053274      -0.001565      -0.000094       0.014362       0.014447      -0.002607       0.002616       0.003051      -0.029175      -0.031686      -0.013112      -0.007244       0.020357              9.360997       5.551801       0.610293      -1.222355      12.981967       0.786939       9.549224           0.000096
           55              C       1.615857       4.658073       1.378338      -0.121267      30.808840 0.44896674E+03  0.10672545E+05                                 8.564105                            7.128592       0.133875       2.021206                    0.999375      29.481807      86.068280       0.607055       0.424448      -1.055946       0.007824      -0.003471      -0.014160       0.016546      -0.007234       0.004111      -0.006795       0.027423       0.013256      -0.019107       0.002901       0.016206              9.029349       5.768905       0.281294      -1.436003      11.419837       0.709369       9.899306           0.014239
           56              C       1.665398       3.443999       0.759386      -0.090178      29.958016 0.44013212E+03  0.10397752E+05                                 8.431330                            7.081463       0.088048       2.009636                    0.999624      29.022013      84.121128       0.606814       0.427262      -1.055514       0.013871       0.007936      -0.014794       0.021777       0.007358       0.010218      -0.020413       0.043494      -0.006232      -0.036177       0.009731       0.026446              8.890400       5.685299      -0.459456      -1.488007      10.781078       1.828149      10.204822           0.002245
           57              C       1.979982       0.982258      16.701294      -0.008776      35.101369 0.46339901E+03  0.11031547E+05                                 9.378460                            7.243757      -0.110506       1.972976                    0.999020      27.604317      78.960215       0.605928       0.424623      -1.062686      -0.003594       0.034807       0.030398       0.046352       0.001325       0.011790      -0.012475       0.052235       0.014377      -0.033127       0.003423       0.029704             10.646794       5.929757      -0.894192      -1.753435      15.164343       2.445894      10.846283           0.014977
           58              C       2.253282       2.134085      16.012992      -0.144417      33.443560 0.49380802E+03  0.12050736E+05                                 9.152851                            7.551091      -0.099722       1.936479                    0.999072      30.686802      91.500243       0.579640       0.433005      -1.048116      -0.003281       0.003858       0.013604       0.014516      -0.008539       0.015781      -0.003669       0.070363       0.023675      -0.040219      -0.000057       0.040276              9.823577       5.877242       0.198823      -1.231910      14.087866       1.036199       9.505623           0.018775
           59              C       2.914651       0.811531      10.903606       0.613460      23.156800 0.24245165E+03  0.49883586E+04                                 7.485941                            5.548049      -0.010352       2.061838                    0.999480      22.030429      61.743588       0.625298       0.476087      -1.016250       0.015997      -0.068341      -0.012651       0.071319       0.015245       0.068283       0.006708       0.117097      -0.001863      -0.060385      -0.044864       0.105249              8.557180       5.549448      -1.430825      -2.123007      11.842572      -0.162925       8.279521          -0.003084
           60              C       0.942930       8.525017      11.212215       0.590099      23.346548 0.24909364E+03  0.51508449E+04                                 7.506385                            5.603724      -0.009302       2.059127                    0.999502      22.167700      61.933823       0.626568       0.472740      -1.019806      -0.016350       0.066414       0.009030       0.068991       0.058142       0.046826       0.022904       0.082299      -0.067614      -0.060036      -0.043933       0.103969              8.664288       6.207238      -2.823189      -1.766171      11.012027      -0.275333       8.773599          -0.005306
           61              C       1.652188       4.840505      11.709804       0.068101      31.725373 0.41911249E+03  0.97360258E+04                                 8.751514                            6.892938       0.026362       2.021526                    0.999347      26.606903      75.337605       0.620220       0.425118      -1.061702      -0.010309      -0.000189       0.004784       0.011367       0.000852      -0.001484      -0.004816      -0.041014      -0.024594      -0.016668      -0.008657       0.025325              9.602760       7.311665      -1.526570      -2.501515      12.910903      -1.667686       8.585711          -0.001480
           62              C       1.212100       3.761829      12.526404      -0.124522      32.456850 0.46476783E+03  0.11129252E+05                                 8.865405                            7.247664       0.170323       2.030686                    0.999390      29.591238      86.327201       0.603511       0.423830      -1.057742       0.007414      -0.003984      -0.013220       0.015672       0.001099      -0.000501       0.002586       0.021918       0.033069      -0.016770       0.005479       0.011291              9.478192       7.439290      -1.139109      -2.585228      11.528331      -1.318101       9.466954           0.017672
           63              C       1.604298       2.482780      12.261139      -0.101516      31.027254 0.44143595E+03  0.10446388E+05                                 8.616747                            7.067620       0.128086       2.017193                    0.999747      29.351454      85.418701       0.609955       0.424336      -1.056305       0.007243       0.006435      -0.022473       0.024473       0.015236       0.012891      -0.006094       0.033206       0.029669      -0.030289       0.005325       0.024964              9.186811       7.657539      -2.034476      -2.828642      10.922924       0.185175       8.979970           0.004332
           64              C       2.503463       2.218108      11.189676      -0.023393      35.950276 0.45096153E+03  0.10633230E+05                                 9.422175                            7.069814       0.129836       2.047006                    0.999438      27.333873      77.113309       0.624989       0.415631      -1.071348      -0.027689       0.040206       0.015202       0.051130       0.008714       0.010645      -0.005003       0.038851       0.040401      -0.029269       0.005406       0.023863             10.820335       7.589982      -2.178842      -2.923358      15.483159      -0.119994       9.387866           0.010352
           65              C       2.965018       3.246370      10.409485      -0.139382      34.465926 0.50160666E+03  0.12300829E+05                                 9.375502                            7.645257      -0.200573       1.901217                    0.999063      30.943372      92.778983       0.571588       0.436971      -1.044732      -0.017393       0.003495       0.004850       0.018391       0.006171       0.017184       0.007685       0.060624       0.037601      -0.037973       0.000343       0.037630             10.135659       7.332037      -1.169331      -2.071451      14.458447      -1.425201       8.616493           0.015409
           66              C       2.548051       4.584908      10.640075       0.066208      31.151321 0.42084504E+03  0.98059004E+04                                 8.694461                            6.936425      -0.034054       2.004927                    0.999407      26.748650      76.349463       0.613141       0.428727      -1.057349       0.002558      -0.001702      -0.011682       0.012079      -0.000654       0.001014      -0.003687      -0.030419      -0.040488      -0.014035      -0.008321       0.022355              9.493144       7.106924      -1.183825      -2.493031      12.872573      -1.480270       8.499936          -0.000731
           67              C       2.957588       5.649433       9.807871      -0.114349      32.098877 0.47319438E+03  0.11427022E+05                                 8.917005                            7.390265      -0.184542       1.916922                    0.998422      30.098069      89.320127       0.586004       0.432824      -1.048061      -0.016981       0.003090       0.010836       0.020380       0.001730       0.014685       0.014191       0.025782       0.033488      -0.024723      -0.002512       0.027235              9.540856       8.301309      -1.417679      -2.535253      12.054306      -1.252389       8.266952           0.016444
           68              C       2.472914       6.917071      10.003785      -0.087857      30.927599 0.44608045E+03  0.10606424E+05                                 8.693090                            7.173300      -0.073706       1.957356                    0.999282      29.411234      86.392003       0.595517       0.432570      -1.049015      -0.011058      -0.006957       0.017201       0.021600       0.025971       0.021417      -0.003982       0.013108       0.016280      -0.036421       0.003404       0.033017              9.331785       8.581468      -2.768203      -2.872278      11.346386       0.321722       8.067500           0.006294
           69              C       1.576226       7.184606      11.054443      -0.013980      34.838421 0.43505017E+03  0.10154069E+05                                 9.210657                            6.919863       0.071085       2.029833                    0.999401      27.027567      75.562810       0.635797       0.412750      -1.074510       0.026275      -0.037686      -0.006808       0.046443       0.019817       0.012471       0.004402       0.023954       0.055895      -0.032582       0.003053       0.029529             10.677958       8.796923      -3.767162      -2.971677      14.711443      -0.258623       8.525507           0.007097
           70              C       1.191459       6.163548      11.909186      -0.135645      33.184094 0.46634437E+03  0.11179004E+05                                 8.999010                            7.257041       0.075890       1.994957                    0.999687      29.876289      87.270423       0.603345       0.423490      -1.057713       0.012471       0.002079      -0.005864       0.013937       0.011566       0.020774       0.019901       0.066571       0.060848      -0.049575       0.001668       0.047907              9.754887       7.148812      -1.997107      -1.985984      13.851616      -1.469674       8.264231           0.020388
           71              C      -2.045206       8.400807       9.982980       0.586481      23.358381 0.26022271E+03  0.54488646E+04                                 7.567858                            5.760161      -0.158214       2.006878                    0.999178      22.589423      63.843887       0.611772       0.478140      -1.015278      -0.004210       0.060300       0.030316       0.067623      -0.032699       0.024527      -0.011538       0.141089      -0.138409      -0.058939      -0.046501       0.105440              8.605465       4.710106       1.458973       0.038881      11.611459       1.173444       9.494829          -0.004612
           72              C       6.024163       4.604472       7.977022       0.068369      30.806599 0.42622421E+03  0.99771525E+04                                 8.668956                            7.018930      -0.081074       1.990068                    0.999469      26.908254      77.344668       0.603674       0.433446      -1.052945      -0.002801      -0.000181      -0.014464       0.014734       0.001430      -0.001413       0.001587      -0.031332      -0.029742      -0.011915      -0.008849       0.020764              9.359819       5.550372      -0.610732       1.222095      12.982143       0.785251       9.546943           0.000064
           73              C       5.744258       5.790987       7.290454      -0.125575      30.904500 0.45086018E+03  0.10729143E+05                                 8.582555                            7.144281       0.128173       2.018795                    0.999369      29.541546      86.297321       0.606285       0.424528      -1.055866       0.008279       0.004078       0.013898       0.016683       0.005931      -0.005660      -0.007372       0.029285       0.012327      -0.019558       0.001921       0.017637              9.048677       5.781263      -0.282451       1.438144      11.448320       0.709803       9.916450           0.014238
           74              C      -2.463001       7.005061       7.909405      -0.087625      29.908770 0.43920983E+03  0.10370403E+05                                 8.421901                            7.074008       0.092192       2.010750                    0.999637      28.991055      84.005670       0.607145       0.427258      -1.055529       0.013977      -0.008845       0.015516       0.022679      -0.007440      -0.010956      -0.019540       0.041016      -0.003165      -0.034886       0.009328       0.025558              8.880231       5.678470       0.458120       1.485782      10.769705       1.824161      10.192520           0.002161
           75              C      -2.148416       7.080752       9.305081      -0.009449      35.119441 0.46368271E+03  0.11040023E+05                                 9.381247                            7.245440      -0.106838       1.973900                    0.999060      27.613998      78.994843       0.605923       0.424561      -1.062721      -0.003460      -0.034872      -0.030041       0.046157      -0.001293      -0.013446      -0.012232       0.049836       0.014179      -0.032023       0.001845       0.030177             10.650743       5.930917       0.895900       1.753284      15.173032       2.450699      10.848278           0.014987
           76              C      -1.875117       5.928925       9.993383      -0.145620      33.514282 0.49514746E+03  0.12093208E+05                                 9.173582                            7.568553      -0.112552       1.932264                    0.999035      30.726779      91.696133       0.578065       0.433833      -1.047477      -0.002929      -0.003412      -0.012477       0.013262       0.009895      -0.017251      -0.003905       0.069734       0.022033      -0.039967      -0.001669       0.041636              9.846152       5.890176      -0.198707       1.231874      14.131271       1.040539       9.517010           0.018777
           77              C       5.342150       2.004556       2.234814       0.613881      23.143770 0.24233713E+03  0.49853043E+04                                 7.482732                            5.546644      -0.009944       2.062027                    0.999482      22.022798      61.713474       0.625407       0.476071      -1.016280      -0.015918      -0.068983      -0.013207       0.072018      -0.015184      -0.069275       0.006061       0.115167      -0.004014      -0.059357      -0.046090       0.105448              8.552670       5.547117       1.429167       2.121724      11.834966      -0.164206       8.275927          -0.003096
           78              C      -0.942923       9.718042       2.543423       0.584036      23.428349 0.25013541E+03  0.51770100E+04                                 7.517846                            5.611469      -0.009936       2.058364                    0.999424      22.216223      62.066712       0.626892       0.472073      -1.020319       0.015780       0.066374       0.008614       0.068765      -0.059299      -0.049970       0.022678       0.082654      -0.073556      -0.060611      -0.046709       0.107320              8.678091       6.216793       2.829587       1.769447      11.031589      -0.274381       8.785890          -0.005287
           79              C      -1.652183       6.033530       3.041012       0.067026      31.756094 0.41957583E+03  0.97490161E+04                                 8.754370                            6.894657       0.023749       2.020242                    0.999302      26.622841      75.379577       0.620454       0.424860      -1.061913       0.011438       0.000070       0.005948       0.012892      -0.001393       0.000356      -0.005365      -0.042704      -0.024634      -0.017296      -0.009043       0.026339              9.606097       7.314343       1.525742       2.502909      12.914751      -1.669933       8.589199          -0.001482
           80              C      -1.212096       4.954854       3.857612      -0.121874      32.371006 0.46304020E+03  0.11077369E+05                                 8.851254                            7.235227       0.171538       2.031659                    0.999386      29.534051      86.114537       0.603909       0.423952      -1.057684      -0.005749      -0.002784      -0.011459       0.013119       0.000165       0.002228       0.004390       0.022700       0.036272      -0.018036       0.004689       0.013348              9.463598       7.427717       1.136605       2.582432      11.510809      -1.316106       9.452267           0.017645
           81              C       6.652505       3.675805       3.592347      -0.099623      30.974543 0.44041864E+03  0.10415537E+05                                 8.603179                            7.055758       0.132004       2.018633                    0.999727      29.319109      85.276327       0.610994       0.423890      -1.056660      -0.009148       0.005973      -0.024383       0.026719      -0.014216      -0.009632      -0.004012       0.035234       0.033864      -0.029518       0.006797       0.022721              9.172423       7.644554       2.027142       2.824629      10.906807       0.179887       8.965908           0.004333
           82              C       5.753340       3.411133       2.520885      -0.024390      35.969153 0.45130174E+03  0.10643074E+05                                 9.425510                            7.072826       0.127693       2.046459                    0.999424      27.341191      77.136200       0.624821       0.415671      -1.071340       0.025510       0.040321       0.013156       0.049494      -0.009503      -0.010819      -0.007144       0.037542       0.038251      -0.029620       0.006167       0.023452             10.823482       7.593389       2.176838       2.926249      15.483383      -0.123327       9.393673           0.010337
           83              C       5.291785       4.439395       1.740693      -0.138869      34.383644 0.50000260E+03  0.12251582E+05                                 9.359832                            7.631729      -0.202478       1.901274                    0.999020      30.902315      92.616039       0.572244       0.436822      -1.044829       0.015431       0.004041       0.002647       0.016169      -0.006533      -0.015125       0.009118       0.063675       0.041245      -0.040504       0.003533       0.036971             10.118719       7.322992       1.167989       2.072263      14.427908      -1.420109       8.605257           0.015377
           84              C       5.708754       5.777933       1.971283       0.067519      31.141248 0.42069011E+03  0.98015819E+04                                 8.694229                            6.936258      -0.026234       2.007164                    0.999416      26.739853      76.326526       0.612989       0.428864      -1.057244      -0.002163      -0.002364      -0.011366       0.011809       0.001297       0.000199      -0.002419      -0.030793      -0.037561      -0.012715      -0.009165       0.021880              9.492886       7.107415       1.185652       2.493426      12.872789      -1.477888       8.498455          -0.000730
           85              C       5.299217       6.842458       1.139079      -0.113134      32.066209 0.47250163E+03  0.11407274E+05                                 8.914681                            7.388190      -0.190341       1.915547                    0.998340      30.089071      89.311253       0.585630       0.433216      -1.047718       0.016497       0.003426       0.010431       0.019816      -0.003194      -0.014768       0.013130       0.025549       0.033353      -0.023543      -0.003749       0.027292              9.538263       8.300227       1.418270       2.535751      12.050284      -1.250342       8.264278           0.016436
           86              C      -2.472909       8.110096       1.334994      -0.089867      30.976465 0.44699609E+03  0.10634139E+05                                 8.702218                            7.180374      -0.074088       1.957113                    0.999199      29.443977      86.525512       0.595231       0.432535      -1.048987       0.010531      -0.007747       0.016665       0.021181      -0.025876      -0.023719      -0.004314       0.012154       0.013566      -0.037492       0.002973       0.034519              9.341781       8.591176       2.772049       2.876032      11.358861       0.322536       8.075307           0.006309
           87              C      -1.576220       8.377631       2.385651      -0.010279      34.788674 0.43424128E+03  0.10131605E+05                                 9.205896                            6.916308       0.060129       2.026709                    0.999389      27.003384      75.509345       0.635492       0.413094      -1.074167      -0.026035      -0.038699      -0.006649       0.047114      -0.018073      -0.011559       0.004203       0.020409       0.052003      -0.029533       0.002388       0.027146             10.672240       8.792481       3.764449       2.969964      14.703621      -0.258619       8.520619           0.007091
           88              C      -1.191454       7.356573       3.240394      -0.138141      33.273019 0.46793778E+03  0.11227757E+05                                 9.018469                            7.272605       0.074088       1.993948                    0.999661      29.926979      87.484741       0.602252       0.423861      -1.057389      -0.012835       0.001794      -0.005768       0.014186      -0.012508      -0.023672       0.019629       0.064530       0.058309      -0.048189      -0.002074       0.050263              9.776138       7.162759       2.001455       1.987750      13.886247      -1.475778       8.279408           0.020373
           89              C       2.045213       9.593832       1.314189       0.585003      23.404520 0.26086628E+03  0.54657061E+04                                 7.576310                            5.766630      -0.150820       2.008523                    0.999165      22.620043      63.949788       0.611534       0.478033      -1.015337       0.004186       0.059512       0.028296       0.066030       0.032491      -0.024483      -0.011268       0.140612      -0.137647      -0.058507      -0.046486       0.104993              8.614716       4.715197      -1.461032      -0.039138      11.624102       1.175198       9.504851          -0.004590
           90              C       2.232641       3.411447      16.645813       0.066632      30.834293 0.42673412E+03  0.99908061E+04                                 8.670330                            7.020524      -0.072968       1.992345                    0.999465      26.917665      77.346282       0.604018       0.433125      -1.053274       0.001566       0.000095      -0.014362       0.014448      -0.002607       0.002616       0.003051      -0.029175      -0.031685      -0.013112      -0.007245       0.020357              9.361006       5.551805       0.610293      -1.222357      12.981982       0.786941       9.549230           0.000095
           91              C       2.512547       4.597962      15.959245      -0.121268      30.808953 0.44896883E+03  0.10672607E+05                                 8.564121                            7.128604       0.133878       2.021205                    0.999375      29.481894      86.068576       0.607055       0.424448      -1.055947      -0.007825       0.003470       0.014160       0.016546      -0.007235       0.004110      -0.006795       0.027420       0.013258      -0.019106       0.002902       0.016204              9.029366       5.768918       0.281295      -1.436006      11.419859       0.709372       9.899322           0.014238
           92              C       2.463006       5.812036      16.578197      -0.090178      29.957975 0.44013151E+03  0.10397733E+05                                 8.431319                            7.081456       0.088061       2.009641                    0.999624      29.021972      84.120937       0.606815       0.427262      -1.055515      -0.013873      -0.007934       0.014795       0.021778       0.007357       0.010217      -0.020412       0.043486      -0.006238      -0.036172       0.009730       0.026443              8.890389       5.685294      -0.459458      -1.488003      10.781067       1.828158      10.204806           0.002244
           93              C       2.148422       8.273777       0.636289      -0.008774      35.101193 0.46339644E+03  0.11031472E+05                                 9.378446                            7.243748      -0.110498       1.972980                    0.999020      27.604217      78.959923       0.605927       0.424625      -1.062685       0.003594      -0.034807      -0.030398       0.046351       0.001323       0.011791      -0.012478       0.052232       0.014385      -0.033128       0.003424       0.029704             10.646779       5.929749      -0.894194      -1.753430      15.164323       2.445901      10.846265           0.014978
           94              C       1.875122       7.121950       1.324591      -0.144414      33.443330 0.49380406E+03  0.12050616E+05                                 9.152822                            7.551071      -0.099718       1.936483                    0.999072      30.686635      91.499663       0.579639       0.433006      -1.048115       0.003285      -0.003857      -0.013603       0.014515      -0.008538       0.015783      -0.003667       0.070367       0.023669      -0.040219      -0.000059       0.040279              9.823544       5.877225       0.198822      -1.231903      14.087817       1.036201       9.505591           0.018779
           95              C       1.213753       8.444504       6.433977       0.613447      23.156680 0.24245040E+03  0.49883261E+04                                 7.485918                            5.548036      -0.010381       2.061832                    0.999479      22.030339      61.743289       0.625298       0.476088      -1.016249      -0.015997       0.068338       0.012650       0.071316       0.015242       0.068275       0.006707       0.117082      -0.001868      -0.060376      -0.044860       0.105236              8.557153       5.549434      -1.430818      -2.123000      11.842528      -0.162928       8.279498          -0.003099
           96              C       3.185474       0.731018       6.125368       0.590114      23.346500 0.24909285E+03  0.51508247E+04                                 7.506373                            5.603715      -0.009277       2.059134                    0.999502      22.167687      61.933777       0.626568       0.472740      -1.019806       0.016351      -0.066417      -0.009032       0.068993       0.058144       0.046830       0.022905       0.082305      -0.067619      -0.060039      -0.043936       0.103976              8.664274       6.207228      -2.823183      -1.766169      11.012004      -0.275332       8.773589          -0.005301
           97              C       2.476216       4.415530       5.627779       0.068100      31.725298 0.41911142E+03  0.97359930E+04                                 8.751497                            6.892927       0.026369       2.021529                    0.999347      26.606855      75.337400       0.620221       0.425118      -1.061702       0.010308       0.000189      -0.004784       0.011366       0.000852      -0.001484      -0.004816      -0.041013      -0.024595      -0.016667      -0.008658       0.025325              9.602740       7.311649      -1.526565      -2.501510      12.910873      -1.667680       8.585697          -0.001482
           98              C       2.916304       5.494206       4.811179      -0.124520      32.456721 0.46476568E+03  0.11129189E+05                                 8.865392                            7.247656       0.170316       2.030684                    0.999390      29.591150      86.326931       0.603510       0.423831      -1.057741      -0.007415       0.003985       0.013219       0.015672       0.001099      -0.000497       0.002586       0.021923       0.033067      -0.016773       0.005482       0.011290              9.478177       7.439277      -1.139105      -2.585223      11.528311      -1.318099       9.466943           0.017676
           99              C       2.524106       6.773255       5.076444      -0.101516      31.027092 0.44143341E+03  0.10446312E+05                                 8.616722                            7.067603       0.128090       2.017196                    0.999747      29.351328      85.418241       0.609955       0.424336      -1.056305      -0.007243      -0.006434       0.022472       0.024471       0.015236       0.012893      -0.006093       0.033203       0.029663      -0.030286       0.005321       0.024965              9.186782       7.657515      -2.034468      -2.828630      10.922889       0.185175       8.979941           0.004329
          100              C       1.624941       7.037927       6.147907      -0.023391      35.950042 0.45095844E+03  0.10633140E+05                                 9.422151                            7.069801       0.129838       2.047009                    0.999438      27.333750      77.112940       0.624988       0.415632      -1.071347       0.027688      -0.040205      -0.015201       0.051128       0.008715       0.010645      -0.005004       0.038853       0.040407      -0.029271       0.005407       0.023864             10.820305       7.589961      -2.178834      -2.923345      15.483114      -0.119998       9.387840           0.010347
          101              C       1.163386       6.009665       6.928098      -0.139380      34.465721 0.50160320E+03  0.12300724E+05                                 9.375475                            7.645238      -0.200571       1.901219                    0.999063      30.943233      92.778496       0.571587       0.436971      -1.044732       0.017394      -0.003491      -0.004849       0.018391       0.006170       0.017186       0.007688       0.060623       0.037596      -0.037973       0.000340       0.037632             10.135629       7.332016      -1.169328      -2.071443      14.458401      -1.425197       8.616469           0.015408
          102              C       1.580353       4.671127       6.697508       0.066205      31.151309 0.42084500E+03  0.98058977E+04                                 8.694457                            6.936423      -0.034047       2.004929                    0.999407      26.748636      76.349381       0.613141       0.428726      -1.057350      -0.002558       0.001702       0.011681       0.012078      -0.000653       0.001015      -0.003687      -0.030420      -0.040489      -0.014035      -0.008320       0.022356              9.493138       7.106918      -1.183824      -2.493029      12.872562      -1.480270       8.499933          -0.000734
          103              C       1.170816       3.606602       7.529712      -0.114346      32.098761 0.47319215E+03  0.11426958E+05                                 8.916998                            7.390259      -0.184553       1.916919                    0.998422      30.098000      89.319970       0.586003       0.432826      -1.048060       0.016981      -0.003091      -0.010837       0.020380       0.001731       0.014689       0.014192       0.025787       0.033490      -0.024726      -0.002515       0.027240              9.540849       8.301302      -1.417682      -2.535252      12.054297      -1.252384       8.266948           0.016448
          104              C       1.655490       2.338964       7.333798      -0.087856      30.927615 0.44608061E+03  0.10606431E+05                                 8.693099                            7.173305      -0.073713       1.957354                    0.999282      29.411248      86.392110       0.595516       0.432570      -1.049015       0.011056       0.006958      -0.017202       0.021600       0.025973       0.021419      -0.003981       0.013110       0.016283      -0.036423       0.003403       0.033020              9.331795       8.581475      -2.768207      -2.872283      11.346401       0.321724       8.067510           0.006298
          105              C       2.552178       2.071429       6.283140      -0.013981      34.838433 0.43505016E+03  0.10154069E+05                                 9.210657                            6.919862       0.071087       2.029834                    0.999401      27.027562      75.562786       0.635797       0.412750      -1.074510      -0.026276       0.037687       0.006806       0.046444       0.019818       0.012473       0.004403       0.023956       0.055892      -0.032583       0.003051       0.029532             10.677959       8.796922      -3.767162      -2.971680      14.711441      -0.258622       8.525513           0.007106
          106              C       2.936945       3.092487       5.428397      -0.135641      33.183974 0.46634216E+03  0.11178941E+05                                 8.999002                            7.257034       0.075877       1.994954                    0.999687      29.876207      87.270216       0.603344       0.423492      -1.057712      -0.012471      -0.002079       0.005864       0.013937       0.011568       0.020778       0.019901       0.066578       0.060850      -0.049579       0.001665       0.047914              9.754878       7.148805      -1.997102      -1.985986      13.851597      -1.469671       8.264231           0.020395
          107              C       6.173610       0.855228       7.354603       0.586474      23.357897 0.26021655E+03  0.54487030E+04                                 7.567765                            5.760098      -0.158217       2.006886                    0.999178      22.589099      63.842764       0.611775       0.478141      -1.015278       0.004209      -0.060299      -0.030316       0.067621      -0.032696       0.024527      -0.011538       0.141073      -0.138393      -0.058932      -0.046497       0.105429              8.605355       4.710053       1.458949       0.038877      11.611295       1.173421       9.494717          -0.004610
          108              C      -1.895759       4.651563       9.360561       0.068370      30.806620 0.42622441E+03  0.99771595E+04                                 8.668962                            7.018933      -0.081075       1.990068                    0.999469      26.908274      77.344763       0.603674       0.433446      -1.052944       0.002801       0.000181       0.014464       0.014734       0.001430      -0.001413       0.001586      -0.031332      -0.029742      -0.011914      -0.008849       0.020764              9.359826       5.550375      -0.610733       1.222095      12.982156       0.785251       9.546948           0.000065
          109              C      -1.615854       3.465048      10.047129      -0.125576      30.904607 0.45086218E+03  0.10729202E+05                                 8.582570                            7.144293       0.128174       2.018794                    0.999369      29.541632      86.297620       0.606285       0.424528      -1.055867      -0.008279      -0.004077      -0.013899       0.016683       0.005932      -0.005659      -0.007372       0.029283       0.012329      -0.019557       0.001921       0.017635              9.048693       5.781274      -0.282452       1.438148      11.448337       0.709803       9.916468           0.014240
          110              C       6.591405       2.250974       9.428178      -0.087624      29.908705 0.43920893E+03  0.10370373E+05                                 8.421885                            7.073998       0.092211       2.010757                    0.999637      28.990990      84.005365       0.607146       0.427258      -1.055529      -0.013978       0.008843      -0.015517       0.022680      -0.007438      -0.010956      -0.019539       0.041009      -0.003172      -0.034882       0.009327       0.025555              8.880213       5.678462       0.458123       1.485776      10.769684       1.824170      10.192494           0.002164
          111              C       6.276820       2.175283       8.032502      -0.009447      35.119190 0.46367936E+03  0.11039921E+05                                 9.381210                            7.245417      -0.106824       1.973906                    0.999060      27.613856      78.994317       0.605923       0.424561      -1.062721       0.003460       0.034872       0.030041       0.046157      -0.001291      -0.013448      -0.012234       0.049832       0.014187      -0.032022       0.001846       0.030177             10.650698       5.930897       0.895898       1.753273      15.172969       2.450692      10.848230           0.014987
          112              C       6.003521       3.327110       7.344200      -0.145618      33.514079 0.49514409E+03  0.12093104E+05                                 9.173554                            7.568535      -0.112545       1.932268                    0.999035      30.726626      91.695572       0.578065       0.433834      -1.047476       0.002933       0.003411       0.012475       0.013262       0.009894      -0.017252      -0.003903       0.069737       0.022029      -0.039968      -0.001671       0.041639              9.846120       5.890161      -0.198704       1.231868      14.131219       1.040542       9.516979           0.018777
          113              O      -1.627412       8.149512      14.343382      -0.584914      39.143372 0.54827989E+03  0.13247790E+05                                 9.113449                            7.248537       0.209903       2.116242                    0.995917      27.795844      73.297680       0.705400       0.359360      -1.138480       0.014277      -0.041573       0.050258       0.066769      -0.030976      -0.027403      -0.031339       0.064284       0.010291      -0.068392       0.019148       0.049244             10.221216       5.859778      -0.532812       0.690775      14.377976      -4.806563      10.425894           0.066846
          114              O      -0.476414       7.475861      16.106615      -0.567040      39.783140 0.60450736E+03  0.14952938E+05                                 9.238766                            7.646763       0.170623       2.108079                    0.994857      27.863905      74.111469       0.682647       0.362731      -1.136914      -0.018340      -0.012307      -0.036908       0.043012       0.001829      -0.001422       0.011592       0.098872       0.086349      -0.065296       0.029938       0.035358             10.148748       8.072431       1.980646       3.993889       9.824884       3.130551      12.548929           0.083854
          115              O       4.447939      -0.692276      13.740035      -0.508539      36.663600 0.53611119E+03  0.12883276E+05                                 8.815727                            7.228926       0.184933       2.121113                    0.996732      27.035052      71.133175       0.697285       0.365531      -1.133469       0.045839       0.001202       0.021730       0.050743      -0.037532      -0.001049       0.016435       0.047008       0.064700      -0.057527       0.018807       0.038720              9.904873       8.076363       2.271665       3.874483       8.798788       3.648226      12.839470           0.120137
          116              O       5.179491      -1.301521      15.740792      -0.533958      35.109810 0.51424217E+03  0.12223951E+05                                 8.496099                            7.025837       0.353985       2.178480                    0.995914      27.027002      70.616634       0.715818       0.359965      -1.138365       0.025813       0.020554      -0.051472       0.061141      -0.032176      -0.011040      -0.025156       0.006050       0.082198      -0.054410       0.015296       0.039114              9.427363       5.874240       1.051019      -0.516311      11.632913      -4.904171      10.774935           0.127000
          117              O       1.993192      -0.394550      14.779423      -0.551720      34.793998 0.52970369E+03  0.12671289E+05                                 8.412395                            7.110516       0.460131       2.199314                    0.997704      27.396633      71.554189       0.715349       0.357932      -1.141218       0.004021       0.005926       0.046709       0.047255       0.024168       0.004159      -0.006373       0.098400       0.077641      -0.068299       0.025997       0.042302              9.167170       5.991458      -0.645212      -0.591236       7.444002       2.449884      14.066049           0.082628
          118              O       2.262364      -1.372069      16.762669      -0.534201      34.243455 0.51736230E+03  0.12314958E+05                                 8.361482                            7.039250       0.234940       2.138069                    0.995343      27.110108      70.848934       0.716438       0.359161      -1.139165      -0.047310       0.017723      -0.024428       0.056117       0.002003       0.014971      -0.047451       0.001285      -0.015821      -0.052024       0.004306       0.047718              9.165179       6.589389      -2.224696       0.949908      13.345977      -3.100474       7.560172           0.126563
          119              O       2.500985      -0.086502      11.662992      -0.584991      39.196000 0.54911525E+03  0.13273884E+05                                 9.124114                            7.256043       0.206274       2.115128                    0.995972      27.808622      73.363202       0.704700       0.359557      -1.138250       0.014162       0.041001      -0.050272       0.066400       0.030868       0.027388      -0.030877       0.064357       0.010582      -0.067999       0.018729       0.049270             10.233863       5.865510       0.532804      -0.691415      14.398638      -4.812901      10.437441           0.066669
          120              O       3.651983       0.587149       9.899760      -0.566498      39.761283 0.60402147E+03  0.14938046E+05                                 9.236222                            7.644159       0.166266       2.106939                    0.994824      27.853023      74.077497       0.682695       0.362776      -1.136869      -0.018792       0.011672       0.037466       0.043510      -0.001685       0.000764       0.011743       0.100549       0.088725      -0.066528       0.030943       0.035584             10.146429       8.070689      -1.979862      -3.993842       9.821161       3.129998      12.547439           0.083816
          121              O       0.319542       8.755286      12.266340      -0.512175      36.791334 0.53844996E+03  0.12954610E+05                                 8.838423                            7.246588       0.167514       2.115279                    0.996679      27.082914      71.319475       0.696104       0.365724      -1.133228       0.044114      -0.000731      -0.018724       0.047929       0.037704       0.003408       0.015250       0.046357       0.056819      -0.055579       0.015329       0.040251              9.931290       8.097034      -2.279479      -3.885626       8.822909       3.658843      12.873927           0.120178
          122              O       1.051094       9.364531      10.265583      -0.535602      35.159137 0.51514324E+03  0.12250740E+05                                 8.503756                            7.031519       0.355056       2.178174                    0.995964      27.048908      70.689543       0.715600       0.359916      -1.138402       0.025589      -0.019465       0.051280       0.060525       0.032701       0.010197      -0.025078       0.007055       0.083783      -0.054807       0.015286       0.039521              9.436500       5.878999      -1.051695       0.516342      11.642486      -4.910124      10.788016           0.126911
          123              O      -2.135205       8.457560      11.226952      -0.553074      34.831882 0.53042165E+03  0.12692912E+05                                 8.419249                            7.115748       0.460962       2.199578                    0.997619      27.410994      71.607030       0.715015       0.357974      -1.141171       0.004686      -0.006143      -0.045192       0.045848      -0.024008      -0.004213      -0.006542       0.098253       0.074686      -0.067707       0.025074       0.042633              9.175343       5.996048       0.646546       0.592204       7.451482       2.452694      14.078499           0.082803
          124              O      -1.866033       9.435079       9.243706      -0.534370      34.268591 0.51783144E+03  0.12329061E+05                                 8.366124                            7.042768       0.232768       2.137149                    0.995252      27.119835      70.885458       0.716201       0.359194      -1.139125      -0.047452      -0.018003       0.024642       0.056419      -0.001666      -0.014491      -0.047795      -0.000742      -0.016085      -0.051752       0.003289       0.048463              9.170776       6.592862       2.226476      -0.950790      13.354236      -3.102712       7.565231           0.126581
          125              O       5.755816       1.106523       2.994201      -0.584897      39.142950 0.54827255E+03  0.13247587E+05                                 9.113465                            7.248551       0.209888       2.116239                    0.995918      27.795477      73.296976       0.705389       0.359366      -1.138473      -0.014275       0.041581      -0.050257       0.066772      -0.030953      -0.027371      -0.031317       0.064277       0.010310      -0.068348       0.019136       0.049212             10.221235       5.859788      -0.532813       0.690776      14.377996      -4.806574      10.425920           0.066894
          126              O       4.604818       1.780174       1.230968      -0.567017      39.782380 0.60449312E+03  0.14952529E+05                                 9.238761                            7.646761       0.170603       2.108074                    0.994858      27.863408      74.110495       0.682634       0.362740      -1.136905       0.018345       0.012324       0.036907       0.043019       0.001825      -0.001420       0.011554       0.098790       0.086319      -0.065241       0.029919       0.035322             10.148741       8.072426       1.980638       3.993884       9.824875       3.130542      12.548923           0.083922
          127              O      -0.319535       9.948311       3.597548      -0.508547      36.663796 0.53611464E+03  0.12883370E+05                                 8.815716                            7.228918       0.184944       2.121115                    0.996732      27.035225      71.133488       0.697291       0.365528      -1.133472      -0.045838      -0.001195      -0.021729       0.050742      -0.037533      -0.001052       0.016452       0.047041       0.064705      -0.057542       0.018806       0.038736              9.904860       8.076353       2.271661       3.874478       8.798771       3.648221      12.839457           0.120116
          128              O      -1.051087      10.557556       1.596791      -0.533966      35.110114 0.51424787E+03  0.12224108E+05                                 8.496087                            7.025829       0.354008       2.178486                    0.995914      27.027305      70.617249       0.715826       0.359960      -1.138369      -0.025810      -0.020549       0.051474       0.061140      -0.032189      -0.011057      -0.025176       0.006061       0.082173      -0.054435       0.015313       0.039122              9.427345       5.874232       1.051017      -0.516311      11.632885      -4.904157      10.774918           0.126986
          129              O       2.135212       9.650585       2.558160      -0.551710      34.793792 0.52969969E+03  0.12671188E+05                                 8.412443                            7.110553       0.460106       2.199306                    0.997705      27.396322      71.553709       0.715336       0.357938      -1.141211      -0.004021      -0.005941      -0.046712       0.047260       0.024149       0.004164      -0.006393       0.098330       0.077598      -0.068255       0.025985       0.042270              9.167226       5.991490      -0.645219      -0.591241       7.444043       2.449900      14.066144           0.082647
          130              O       1.866040      10.628104       0.574914      -0.534186      34.243095 0.51735533E+03  0.12314782E+05                                 8.361563                            7.039315       0.234869       2.138050                    0.995343      27.109533      70.847994       0.716416       0.359173      -1.139153       0.047307      -0.017733       0.024424       0.056115       0.002003       0.014980      -0.047402       0.001253      -0.015642      -0.051957       0.004264       0.047693              9.165271       6.589453      -2.224724       0.949921      13.346111      -3.100507       7.560249           0.126577
          131              O       1.627419       9.342537       5.674591      -0.584976      39.195539 0.54910735E+03  0.13273663E+05                                 9.124122                            7.256051       0.206264       2.115126                    0.995972      27.808243      73.362438       0.704690       0.359563      -1.138244      -0.014160      -0.041007       0.050272       0.066403       0.030844       0.027356      -0.030854       0.064349       0.010601      -0.067955       0.018716       0.049239             10.233871       5.865516       0.532803      -0.691416      14.398641      -4.812906      10.437457           0.066707
          132              O       0.476421       8.668886       7.437823      -0.566478      39.760598 0.60400876E+03  0.14937679E+05                                 9.236212                            7.644154       0.166253       2.106936                    0.994824      27.852583      74.076611       0.682683       0.362783      -1.136861       0.018798      -0.011688      -0.037467       0.043517      -0.001681       0.000759       0.011707       0.100470       0.088697      -0.066475       0.030927       0.035549             10.146417       8.070681      -1.979856      -3.993834       9.821151       3.129986      12.547419           0.083868
          133              O       3.808862       0.500749       5.071243      -0.512192      36.791808 0.53845830E+03  0.12954850E+05                                 8.838450                            7.246607       0.167514       2.115277                    0.996679      27.083215      71.320188       0.696109       0.365720      -1.133232      -0.044113       0.000723       0.018726       0.047928       0.037705       0.003409       0.015269       0.046394       0.056829      -0.055596       0.015331       0.040266              9.931323       8.097057      -2.279487      -3.885643       8.822932       3.658855      12.873978           0.120125
          134              O       3.077310      -0.108496       7.072000      -0.535623      35.159866 0.51515625E+03  0.12251118E+05                                 8.503822                            7.031570       0.355067       2.178173                    0.995964      27.049356      70.690747       0.715604       0.359912      -1.138406      -0.025587       0.019458      -0.051282       0.060524       0.032717       0.010217      -0.025098       0.007071       0.083752      -0.054834       0.015309       0.039525              9.436575       5.879042      -1.051710       0.516349      11.642577      -4.910167      10.788107           0.126853
          135              O       6.263609       0.798475       6.110631      -0.553069      34.831482 0.53041432E+03  0.12692710E+05                                 8.419264                            7.115761       0.460926       2.199570                    0.997619      27.410598      71.606226       0.715004       0.357980      -1.141165      -0.004686       0.006156       0.045192       0.045850      -0.023992      -0.004218      -0.006561       0.098191       0.074646      -0.067668       0.025063       0.042605              9.175361       5.996060       0.646549       0.592205       7.451493       2.452693      14.078529           0.082808
          136              O       5.994437      -0.179044       8.093877      -0.534372      34.268271 0.51782557E+03  0.12328917E+05                                 8.366214                            7.042844       0.232662       2.137122                    0.995252      27.119265      70.884541       0.716178       0.359206      -1.139113       0.047448       0.018012      -0.024638       0.056416      -0.001664      -0.014498      -0.047753      -0.000773      -0.015924      -0.051692       0.003249       0.048442              9.170876       6.592936       2.226507      -0.950802      13.354379      -3.102742       7.565313           0.126545

******************************************************
Auxiliary information for the entire system
The total spin magnetic moment of the unit cell is   2.966506
The total net atomic charge of the unit cell is   -0.000003
Accuracy of reproducing the electrostatic potential in the unit cell:
  The inner radius (bohr) =    5.0000
  The outer radius (bohr) =   12.0000
  Valid grid points have density less than (e/(bohr^3)) =    0.0001
  The number of valid grid points were=         8484
  The rms potential error without charges in kcal/mol is=      5.49192
  The rms potential error with partial charges in kcal/mol is=      0.77845
  The RRMSE value at monopole order=      0.14174
  The rms potential error with partial charges and cloud penetration in kcal/mol is=      0.77474
  The RRMSE value at monopole order with cloud penetration is=      0.14107
  The rms potential error with partial charges and atomic dipoles in kcal/mol is=      0.70554
  The RRMSE value at dipole order=      0.12847
  The rms potential error with partial charges, atomic dipoles and cloud penetration in kcal/mol is=      0.67895
  The RRMSE value at dipole order with cloud penetration=      0.12363

******************************************************
The electron densities and ab initio electrostatic potential were computed in VASP using the PBE functional and
projector augmented wave method. See the main text of the journal article for a description of computational details.
The atomic charges, dipoles, and quadrupoles were computed with the DDEC6 method as described in
(a) T. A. Manz and N. Gabaldon Limas, RSC Adv. 6 (2016) 47771-47801 DOI: 10.1039/c6ra04656h
(b) N. Gabaldon Limas and T. A. Manz, RSC Adv. 8 (2018) 2678-2707 DOI: 10.1039/c7ra11829e.
For each atom in the material, the electron cloud parameters were fit to the spherically averaged atom-in-material
electron density using radial positions for which this density was between 10^-4 and 10^-2 electrons per cubic bohr.
The polarizabilities, dispersion coefficients, and quantum Drude oscillator (QDO) parameters were fit using the MCLF method.
The magnetic structure of the system was optimized in VASP from the default ferromagnetic initial guess using spin polarization.
The atomic spin moments (ASMs) were computed on this optimized magnetic structure using the DDEC6 partition as inputs
to the method of T. A. Manz and D. S. Sholl, J. Chem. Theory Comput. 7 (2011) 4146-4164 DOI: 10.1021/ct200539n.
The RMSE and RRMSE were computed using a uniform grid with Ewald summation.
