# Supplementary material for: A collection of forcefield precursors for metal–organic frameworks
Source: RSC Adv. 2019 Nov 13;9(63):36492–507. doi: 10.1039/c9ra07327b (PMC9075174; doi:10.1039/c9ra07327b)
Supplement: RA-009-C9RA07327B-s5782 [file RA-009-C9RA07327B-s5782.xyz]

  136
jmolscript: load "" {1 1 1} spacegroup "x,y,z" unitcell [{      8.344000     0.000000     0.000000 }, {     -4.172036    11.591451     0.000000 }, {      0.000000    -2.615862    17.362046 }]
Yb     6.823139    -1.961896    13.021534     1.349414
Yb     1.520861    -0.653965     4.340511     1.349430
Yb     0.000000     0.000000     0.000000     1.284948
Yb     0.000000    -1.307931     8.681023     1.286052
H      3.620439     4.758333    16.256084     0.122389
H      1.348366     6.022612    13.219462     0.124448
H      0.641636     3.880175    12.806245     0.108698
H      3.615440     2.323176    16.893271     0.109095
H      2.745167     0.258488    16.610269     0.123963
H      0.647483     1.489851    13.438224     0.121974
H      6.654327     1.868482    15.125814     0.121713
H      5.658058     2.645988     1.210135     0.132377
H      5.568770     4.643964     2.274428     0.112189
H     -0.551552     2.909325     9.786985     0.121746
H      5.520379     1.645046    12.823607     0.124269
H      4.813636     3.787483    13.236824     0.112442
H     -0.556566     5.344482     9.149798     0.109878
H     -1.426851     7.409170     9.432800     0.121969
H      4.819469     6.177807    12.604845     0.122396
H      2.482317     5.799176    10.917255     0.122487
H      1.486039     7.637532     7.470888     0.133699
H      1.396765     5.639556     6.406595     0.111778
H      0.551525     4.217256     1.105962     0.122388
H      2.823598     2.952977     4.142584     0.124448
H      3.530328     5.095414     4.555801     0.108697
H      0.556524     6.652413     0.468775     0.109095
H      1.426797     8.717101     0.751777     0.123969
H      3.524481     7.485738     3.923822     0.121978
H     -2.482363     7.107107     2.236232     0.121711
H     -1.486094     6.329601    16.151911     0.132377
H     -1.396806     4.331625    15.087618     0.112191
H      4.723516     6.066264     7.575061     0.121744
H     -1.348415     7.330543     4.538439     0.124268
H     -0.641672     5.188106     4.125222     0.112441
H      4.728530     3.631107     8.212248     0.109878
H      5.598815     1.566419     7.929246     0.121969
H     -0.647505     2.797782     4.757201     0.122394
H      1.689647     3.176413     6.444791     0.122487
H      2.685925     1.338057     9.891158     0.133699
H      2.775199     3.336033    10.955451     0.111779
C      3.007991     4.570042    15.582436    -0.148121
C      2.549068     5.577979    14.801144    -0.020595
C      1.652923     5.321003    13.752477    -0.106791
C      1.226549     4.043155    13.509408    -0.117267
C      1.660440     2.978758    14.311535     0.069478
C      2.574107     3.240298    15.391454     0.073537
C      2.992978     2.171978    16.219623    -0.118037
C      2.494846     0.943454    16.033849    -0.091980
C      1.594529     0.669501    14.974765    -0.011038
C      1.220715     1.680126    14.144859    -0.136995
C      2.952078     6.991227    15.084146     0.614162
C      0.951211    -0.677435    14.867120     0.592329
C      6.448230     1.913022    16.030377    -0.153411
C      6.177887     0.767773    16.707497     0.001828
C      5.842458     3.430127     0.744832    -0.095649
C      5.797396     4.615129     1.373338    -0.122286
C     -1.919972     3.156992    16.667564     0.070656
C      6.293039    -0.592490    16.011279     0.587391
C     -1.164003     3.097616    10.460633    -0.147911
C      6.721080     2.089679    11.241925    -0.019012
C      5.824933     2.346655    12.290592    -0.105737
C      5.398551     3.624503    12.533661    -0.123323
C      5.832436     4.688900    11.731534     0.074864
C     -1.597895     4.427360    10.651615     0.070055
C     -1.179029     5.495680     9.823446    -0.119945
C     -1.677170     6.724204    10.009220    -0.086868
C     -2.577489     6.998157    11.068304    -0.011808
C      5.392703     5.987532    11.898210    -0.139459
C      7.124100     0.676431    10.958923     0.609870
C     -3.220815     8.345093    11.175949     0.590600
C      2.276221     5.754636    10.012692    -0.156209
C      2.005872     6.899885     9.335572     0.003114
C      1.670444     6.853393     7.936191    -0.097676
C      1.625390     5.668391     7.307685    -0.121766
C      2.252027     4.510666     9.375505     0.072452
C      2.121014     8.260148    10.031790     0.585622
C      1.163973     4.405547     1.779610    -0.148119
C      1.622896     3.397610     2.560902    -0.020594
C      2.519041     3.654586     3.609569    -0.106791
C      2.945415     4.932434     3.852638    -0.117264
C      2.511524     5.996831     3.050511     0.069476
C      1.597857     5.735291     1.970592     0.073534
C      1.178986     6.803611     1.142423    -0.118038
C      1.677118     8.032135     1.328197    -0.091979
C      2.577435     8.306088     2.387281    -0.011026
C      2.951249     7.295463     3.217187    -0.136994
C      1.219886     1.984362     2.277900     0.614166
C      3.220753     9.653024     2.494926     0.592334
C     -2.276266     7.062567     1.331669    -0.153408
C     -2.005923     8.207816     0.654549     0.001830
C     -1.670494     5.545462    16.617214    -0.095648
C     -1.625432     4.360460    15.988708    -0.122288
C      6.091936     5.818597     0.694482     0.070655
C     -2.121075     9.568079     1.350767     0.587387
C      5.335967     5.877973     6.901413    -0.147909
C     -2.549116     6.885910     6.120121    -0.019014
C     -1.652969     6.628934     5.071454    -0.105736
C     -1.226587     5.351086     4.828385    -0.123320
C     -1.660472     4.286689     5.630512     0.074863
C      5.769859     4.548229     6.710431     0.070054
C      5.350993     3.479909     7.538600    -0.119945
C      5.849134     2.251385     7.352826    -0.086867
C      6.749453     1.977432     6.293742    -0.011811
C     -1.220739     2.988057     5.463836    -0.139456
C     -2.952136     8.299158     6.403123     0.609869
C      7.392779     0.630496     6.186097     0.590604
C      1.895743     3.220953     7.349354    -0.156208
C      2.166092     2.075704     8.026474     0.003112
C      2.501520     2.122196     9.425855    -0.097674
C      2.546574     3.307198    10.054361    -0.121766
C      1.919937     4.464923     7.986541     0.072453
C      2.050950     0.715441     7.330256     0.585636
O      2.569086     7.886840    14.309798    -0.577351
O      3.690521     7.219481    16.077255    -0.556173
O      0.292871    -0.919265    13.841023    -0.513167
O      1.099736    -1.507224    15.804670    -0.530177
O      6.171217    -0.609240    14.783782    -0.554524
O      6.502476    -1.598822    16.766528    -0.549825
O      6.741113    -0.219182    11.733271    -0.575635
O     -0.481455     0.448177     9.965814    -0.554907
O      4.464842     8.586923    12.202046    -0.511510
O     -3.072294     9.174882    10.238399    -0.530387
O      1.999191     8.276898    11.259287    -0.553233
O      2.330446     9.266480     9.276541    -0.549579
O      1.602878     1.088749     3.052248    -0.577351
O      0.481443     1.756108     1.284791    -0.556184
O      3.879093     9.894854     3.521023    -0.513193
O      3.072228    10.482813     1.557376    -0.530213
O     -1.999253     9.584829     2.578264    -0.554519
O     -2.330512    10.574411     0.595518    -0.549833
O     -2.569149     9.194771     5.628775    -0.575629
O      4.653419     8.527412     7.396232    -0.554905
O     -0.292878     0.388666     5.160000    -0.511514
O      7.244258    -0.199293     7.123647    -0.530393
O      2.172773     0.698691     6.102759    -0.553239
O      1.841518    -0.290891     8.085505    -0.549613

The following XYZ coordinates are in angstroms. Other properties are in atomic units.
The sperically averaged electron density of each atom fit to a function of the form exp(a - br)
eigen_1, eigen_2 and eigen_3 are the three eigenvalues of traceless quadrupole moment tensor
  atom number  atomic symbol              X              Y              Z     net charge C6 coefficient C8 coefficient C10 coefficient fluctuating dipole atomic polarizability isotropic forcefield polarizability              a              b squared Pearson coefficient          <r^3>          <r^4>         wp_QDO          m_QDO          q_QDO       dipole_x       dipole_y       dipole_z         dipole            Qxy            Qxz            Qyz     Q(x^2-y^2)  Q(3z^2 - R^2)        eigen_1        eigen_2        eigen_3 static polarizability      alpha(xx)      alpha(xy)      alpha(xz)      alpha(yy)      alpha(yz)      alpha(zz) atomic spin moment
            1             Yb       6.823139      -1.961896      13.021534       1.349414     193.043544 0.39552739E+04  0.14618572E+06                                23.910313                           18.617301       0.084686       1.791023                    0.999544      78.738147     204.992448       0.504301       0.328616      -1.247360      -0.026286       0.000508      -0.000353       0.026293       0.000043      -0.000771      -0.025020       0.235355      -0.457863      -0.157990      -0.035999       0.193990             28.510252      17.483792       0.002527       0.001445      33.728121       4.494418      34.318844          -0.000661
            2             Yb       1.520861      -0.653965       4.340511       1.349430     193.040000 0.39551906E+04  0.14618180E+06                                23.909983                           18.617066       0.084711       1.791034                    0.999544      78.737609     204.990095       0.504306       0.328614      -1.247362       0.026276      -0.000510       0.000349       0.026283       0.000038      -0.000770      -0.025024       0.235343      -0.457834      -0.157982      -0.035996       0.193979             28.509841      17.483593       0.002565       0.001486      33.727557       4.494412      34.318372          -0.000547
            3             Yb       0.000000       0.000000       0.000000       1.284948     204.155257 0.47539410E+04  0.18414092E+06                                26.356657                           21.780469       0.027349       1.755200                    0.999716      81.809828     218.698041       0.422569       0.374207      -1.206389      -0.000002      -0.000007       0.000009       0.000011       0.002189      -0.047859       0.009648       0.093563      -0.195392      -0.081004      -0.012762       0.093767             30.339220      21.195530       1.183706       2.915616      39.846934      -3.174802      29.975197           0.000002
            4             Yb       0.000000      -1.307931       8.681023       1.286052     203.915302 0.47455778E+04  0.18377666E+06                                26.374711                           21.791629       0.020848       1.753920                    0.999728      81.801509     218.809618       0.421486       0.375251      -1.205283       0.000001       0.000001      -0.000004       0.000004      -0.001320       0.049848       0.008536       0.089757      -0.202348      -0.083845      -0.010164       0.094010             30.365236      21.206591      -1.192164      -2.918030      39.893742      -3.168388      29.995375           0.000059
            5              H       3.620439       4.758333      16.256084       0.122389       0.920337 0.68609237E+01  0.66202965E+02                                 1.678639                            1.622653      -1.389540       2.227752                    0.992360       3.853386      11.459778       0.441074       1.439130      -0.674022       0.023387       0.006688       0.027337       0.036592       0.000128       0.012455      -0.003803      -0.000248       0.016207      -0.012401      -0.002527       0.014928              1.693276       1.782882       0.101482       0.379212       1.500623       0.080455       1.796322           0.000278
            6              H       1.348366       6.022612      13.219462       0.124448       1.062684 0.78219681E+01  0.76609268E+02                                 1.739526                            1.651599      -1.111379       2.358472                    0.997012       3.510218       9.920774       0.478208       1.307749      -0.702799      -0.015689       0.027857      -0.022952       0.039357      -0.005360       0.011870      -0.004369       0.001396       0.004552      -0.011278      -0.004135       0.015413              1.761474       1.525366      -0.112900       0.170036       1.918323      -0.385894       1.840733           0.000172
            7              H       0.641636       3.880175      12.806245       0.108698       0.931955 0.66180098E+01  0.62865905E+02                                 1.655469                            1.564064      -1.157078       2.330798                    0.995092       3.683249      10.634336       0.465163       1.386159      -0.684919      -0.022528      -0.003919      -0.027749       0.035956       0.001123       0.008383      -0.003652      -0.016444      -0.003634      -0.013790       0.003586       0.010204              1.697088       1.774856       0.108412       0.467145       1.359926       0.064281       1.956483           0.000133
            8              H       3.615440       2.323176      16.893271       0.109095       0.958551 0.70335490E+01  0.68217432E+02                                 1.715828                            1.634445      -1.441168       2.193937                    0.991874       3.923293      11.656165       0.443392       1.424286      -0.676506       0.021741       0.004236       0.024570       0.033080       0.004284       0.010500      -0.001288      -0.014119      -0.000953      -0.015402       0.006197       0.009204              1.750169       2.005956       0.104296       0.469441       1.419460       0.075175       1.825092           0.000071
            9              H       2.745167       0.258488      16.610269       0.123963       0.988277 0.73702984E+01  0.71332469E+02                                 1.678767                            1.621184      -0.994614       2.418583                    0.997709       3.474029       9.855810       0.473253       1.337245      -0.696810       0.012940      -0.029686       0.026183       0.041644      -0.006851       0.010945      -0.008391      -0.011529       0.011528      -0.014463      -0.003929       0.018392              1.684160       1.509133      -0.075373       0.130031       1.872236      -0.341800       1.671110           0.000237
           10              H       0.647483       1.489851      13.438224       0.121974       0.960090 0.70378922E+01  0.67862259E+02                                 1.690512                            1.615624      -1.140605       2.347639                    0.995809       3.642165      10.580278       0.456721       1.390815      -0.684630      -0.019556      -0.009475      -0.029020       0.036255       0.001096       0.005834       0.000599       0.001136       0.020828      -0.005917      -0.003810       0.009727              1.712337       1.707736       0.147343       0.423510       1.532527       0.098432       1.896747           0.000475
           11              H       6.654327       1.868482      15.125814       0.121713       0.896166 0.65679420E+01  0.62658815E+02                                 1.649756                            1.587848      -1.313318       2.264526                    0.993584       3.777157      11.152249       0.445998       1.439527      -0.674292       0.006126      -0.002758      -0.033693       0.034357      -0.000785      -0.005456      -0.000789      -0.008602       0.023675      -0.010011       0.000418       0.009593              1.670616       1.423940      -0.019736      -0.191375       1.434424       0.049952       2.153482          -0.000055
           12              H       5.658058       2.645988       1.210135       0.132377       0.977925 0.70897900E+01  0.66972842E+02                                 1.582708                            1.525856      -0.846817       2.491827                    0.999580       3.157777       8.439468       0.526521       1.231474      -0.721747      -0.007419      -0.034732       0.024545       0.043172       0.007054      -0.003312      -0.009355      -0.017127       0.025004      -0.015262      -0.002318       0.017580              1.585867       1.368294       0.094414      -0.088886       1.881603      -0.256291       1.507705           0.000033
           13              H       5.568770       4.643964       2.274428       0.112189       0.968007 0.70279273E+01  0.67458488E+02                                 1.669650                            1.590641      -1.071125       2.370002                    0.996424       3.623465      10.359055       0.472659       1.350046      -0.692642      -0.007854      -0.003833       0.032070       0.033240       0.001003      -0.004840      -0.003403      -0.027254       0.014959      -0.017179       0.004230       0.012949              1.699143       1.477975      -0.008291      -0.238299       1.354427       0.048244       2.265027           0.000143
           14              H      -0.551552       2.909325       9.786985       0.121746       0.922738 0.68869778E+01  0.66548816E+02                                 1.684623                            1.628106      -1.405544       2.220651                    0.992060       3.868082      11.529442       0.439164       1.443338      -0.673212       0.023093      -0.006668      -0.027664       0.036648      -0.000162      -0.012358      -0.004066      -0.000888       0.015030      -0.012581      -0.002051       0.014632              1.699433       1.789570      -0.102136      -0.381566       1.505653       0.080976       1.803076           0.000291
           15              H       5.520379       1.645046      12.823607       0.124269       1.065415 0.78476424E+01  0.76939322E+02                                 1.743957                            1.655405      -1.122197       2.354136                    0.996863       3.516452       9.950063       0.477086       1.309485      -0.702423      -0.015992      -0.028256       0.023214       0.039913       0.004943      -0.011826      -0.004216       0.001030       0.004712      -0.011283      -0.003777       0.015059              1.766115       1.528928       0.113487      -0.170898       1.923632      -0.387744       1.845784           0.000169
           16              H       4.813636       3.787483      13.236824       0.112442       0.923117 0.65440593E+01  0.62010401E+02                                 1.647613                            1.557410      -1.163981       2.330095                    0.995008       3.665794      10.582804       0.465049       1.389921      -0.684219      -0.021633       0.003723       0.026558       0.034455      -0.000983      -0.008816      -0.003520      -0.016552      -0.003268      -0.014179       0.003979       0.010200              1.688681       1.765748      -0.107507      -0.462636       1.354691       0.063619       1.945603           0.000126
           17              H      -0.556566       5.344482       9.149798       0.109878       0.955738 0.70069795E+01  0.67879179E+02                                 1.710985                            1.630247      -1.367193       2.227790                    0.992506       3.911550      11.605288       0.444522       1.422353      -0.676898       0.021850      -0.003977      -0.024258       0.032889      -0.004261      -0.009994      -0.001622      -0.015347      -0.002555      -0.015370       0.005973       0.009397              1.745022       1.999526      -0.103755      -0.467006       1.415995       0.074748       1.819546           0.000085
           18              H      -1.426851       7.409170       9.432800       0.121969       0.992834 0.74113164E+01  0.71823221E+02                                 1.683281                            1.625148      -0.989679       2.420016                    0.997753       3.483051       9.885242       0.472949       1.336355      -0.696983       0.012803       0.030119      -0.026702       0.042238       0.007120      -0.010412      -0.008473      -0.011790       0.011464      -0.014176      -0.004131       0.018307              1.688790       1.512683       0.075983      -0.130750       1.877932      -0.343868       1.675757           0.000255
           19              H       4.819469       6.177807      12.604845       0.122396       0.959638 0.70329771E+01  0.67784905E+02                                 1.687951                            1.613478      -1.133769       2.350192                    0.995791       3.638612      10.558401       0.457819       1.388092      -0.685149      -0.019339       0.009078       0.029497       0.036421      -0.001246      -0.006110       0.000842       0.001565       0.020100      -0.005928      -0.003929       0.009857              1.709646       1.704968      -0.146844      -0.421943       1.530672       0.097962       1.893297           0.000473
           20              H       2.482317       5.799176      10.917255       0.122487       0.894739 0.65552059E+01  0.62503123E+02                                 1.647610                            1.586018      -1.307498       2.267016                    0.993678       3.772371      11.132833       0.446406       1.439001      -0.674395       0.007054       0.002556       0.033379       0.034212       0.000602       0.004879      -0.000671      -0.008400       0.023821      -0.009592       0.000263       0.009328              1.668347       1.422389       0.019679       0.190740       1.432974       0.049823       2.149679          -0.000047
           21              H       1.486039       7.637532       7.470888       0.133699       0.975307 0.70695338E+01  0.66762991E+02                                 1.583160                            1.526319      -0.861981       2.487125                    0.999485       3.153927       8.440083       0.524843       1.235752      -0.720806      -0.007527       0.034152      -0.024763       0.042851      -0.006942       0.003498      -0.009133      -0.017497       0.024192      -0.015205      -0.002183       0.017388              1.586323       1.368733      -0.094433       0.088896       1.882116      -0.256270       1.508120           0.000051
           22              H       1.396765       5.639556       6.406595       0.111778       0.969216 0.70378283E+01  0.67571552E+02                                 1.670400                            1.591252      -1.076321       2.367560                    0.996454       3.625051      10.362091       0.472836       1.349181      -0.692812      -0.008101       0.003432      -0.032219       0.033398      -0.000604       0.004632      -0.003440      -0.027206       0.014843      -0.017053       0.004172       0.012881              1.699935       1.478523       0.008286       0.238546       1.354827       0.048273       2.266456           0.000150
           23              H       0.551525       4.217256       1.105962       0.122388       0.920345 0.68609982E+01  0.66203881E+02                                 1.678649                            1.622663      -1.389556       2.227743                    0.992360       3.853413      11.459885       0.441072       1.439131      -0.674022      -0.023387      -0.006687      -0.027337       0.036592       0.000127       0.012454      -0.003803      -0.000246       0.016208      -0.012400      -0.002528       0.014928              1.693286       1.782893       0.101483       0.379216       1.500632       0.080456       1.796334           0.000277
           24              H       2.823598       2.952977       4.142584       0.124448       1.062684 0.78219646E+01  0.76609219E+02                                 1.739526                            1.651598      -1.111381       2.358471                    0.997012       3.510215       9.920762       0.478208       1.307748      -0.702799       0.015689      -0.027856       0.022952       0.039357      -0.005360       0.011870      -0.004369       0.001397       0.004553      -0.011277      -0.004136       0.015414              1.761473       1.525365      -0.112901       0.170036       1.918322      -0.385894       1.840733           0.000192
           25              H       3.530328       5.095414       4.555801       0.108697       0.931950 0.66179671E+01  0.62865396E+02                                 1.655465                            1.564060      -1.157075       2.330801                    0.995092       3.683235      10.634286       0.465163       1.386160      -0.684919       0.022528       0.003918       0.027749       0.035957       0.001123       0.008383      -0.003652      -0.016443      -0.003634      -0.013790       0.003586       0.010204              1.697084       1.774851       0.108411       0.467143       1.359922       0.064281       1.956478           0.000146
           26              H       0.556524       6.652413       0.468775       0.109095       0.958554 0.70335739E+01  0.68217729E+02                                 1.715830                            1.634447      -1.441168       2.193937                    0.991874       3.923300      11.656188       0.443392       1.424284      -0.676506      -0.021741      -0.004236      -0.024570       0.033080       0.004284       0.010500      -0.001288      -0.014119      -0.000953      -0.015402       0.006197       0.009205              1.750172       2.005959       0.104296       0.469442       1.419462       0.075175       1.825094           0.000070
           27              H       1.426797       8.717101       0.751777       0.123969       0.988252 0.73700502E+01  0.71329415E+02                                 1.678734                            1.621154      -0.994565       2.418609                    0.997710       3.473968       9.855569       0.473259       1.337240      -0.696812      -0.012938       0.029687      -0.026182       0.041643      -0.006849       0.010945      -0.008390      -0.011530       0.011523      -0.014462      -0.003928       0.018390              1.684126       1.509105      -0.075370       0.130026       1.872197      -0.341788       1.671076           0.000240
           28              H       3.524481       7.485738       3.923822       0.121978       0.960059 0.70376007E+01  0.67858727E+02                                 1.690477                            1.615592      -1.140549       2.347670                    0.995809       3.642084      10.579977       0.456725       1.390817      -0.684630       0.019557       0.009478       0.029019       0.036255       0.001098       0.005835       0.000600       0.001133       0.020823      -0.005919      -0.003807       0.009726              1.712300       1.707699       0.147338       0.423495       1.532496       0.098429       1.896704           0.000488
           29              H      -2.482363       7.107107       2.236232       0.121711       0.896161 0.65678945E+01  0.62658252E+02                                 1.649752                            1.587844      -1.313315       2.264529                    0.993584       3.777142      11.152197       0.445998       1.439530      -0.674291      -0.006126       0.002759       0.033694       0.034357      -0.000785      -0.005456      -0.000788      -0.008603       0.023675      -0.010011       0.000419       0.009593              1.670611       1.423936      -0.019736      -0.191374       1.434420       0.049952       2.153476          -0.000044
           30              H      -1.486094       6.329601      16.151911       0.132377       0.977917 0.70897116E+01  0.66971898E+02                                 1.582698                            1.525847      -0.846803       2.491835                    0.999580       3.157759       8.439400       0.526523       1.231473      -0.721747       0.007419       0.034732      -0.024545       0.043172       0.007054      -0.003312      -0.009355      -0.017128       0.025003      -0.015262      -0.002318       0.017579              1.585857       1.368286       0.094413      -0.088885       1.881590      -0.256288       1.507695           0.000016
           31              H      -1.396806       4.331625      15.087618       0.112191       0.968013 0.70279757E+01  0.67459063E+02                                 1.669655                            1.590645      -1.071130       2.369998                    0.996424       3.623478      10.359098       0.472659       1.350043      -0.692642       0.007854       0.003833      -0.032070       0.033240       0.001003      -0.004840      -0.003403      -0.027254       0.014958      -0.017179       0.004230       0.012949              1.699148       1.477978      -0.008291      -0.238300       1.354431       0.048244       2.265033           0.000128
           32              H       4.723516       6.066264       7.575061       0.121744       0.922736 0.68869534E+01  0.66548512E+02                                 1.684620                            1.628103      -1.405535       2.220655                    0.992060       3.868073      11.529404       0.439164       1.443338      -0.673212      -0.023094       0.006668       0.027664       0.036648      -0.000162      -0.012358      -0.004066      -0.000888       0.015030      -0.012581      -0.002051       0.014632              1.699430       1.789567      -0.102135      -0.381565       1.505650       0.080976       1.803073           0.000292
           33              H      -1.348415       7.330543       4.538439       0.124268       1.065411 0.78476024E+01  0.76938840E+02                                 1.743954                            1.655402      -1.122185       2.354142                    0.996863       3.516442       9.950033       0.477085       1.309488      -0.702423       0.015991       0.028256      -0.023215       0.039913       0.004942      -0.011826      -0.004216       0.001029       0.004712      -0.011282      -0.003777       0.015059              1.766112       1.528926       0.113487      -0.170898       1.923629      -0.387744       1.845781           0.000190
           34              H      -0.641672       5.188106       4.125222       0.112441       0.923114 0.65440235E+01  0.62009957E+02                                 1.647607                            1.557405      -1.163967       2.330102                    0.995008       3.665779      10.582741       0.465050       1.389919      -0.684220       0.021633      -0.003723      -0.026558       0.034455      -0.000983      -0.008816      -0.003520      -0.016551      -0.003268      -0.014179       0.003979       0.010200              1.688675       1.765741      -0.107507      -0.462634       1.354686       0.063619       1.945596           0.000139
           35              H       4.728530       3.631107       8.212248       0.109878       0.955738 0.70069786E+01  0.67879150E+02                                 1.710983                            1.630246      -1.367186       2.227793                    0.992506       3.911547      11.605267       0.444523       1.422350      -0.676899      -0.021850       0.003977       0.024258       0.032889      -0.004261      -0.009994      -0.001622      -0.015347      -0.002555      -0.015370       0.005973       0.009397              1.745020       1.999523      -0.103755      -0.467005       1.415994       0.074748       1.819544           0.000083
           36              H       5.598815       1.566419       7.929246       0.121969       0.992835 0.74113270E+01  0.71823343E+02                                 1.683282                            1.625149      -0.989677       2.420016                    0.997753       3.483053       9.885246       0.472950       1.336354      -0.696983      -0.012803      -0.030119       0.026702       0.042238       0.007120      -0.010412      -0.008473      -0.011790       0.011464      -0.014176      -0.004131       0.018307              1.688791       1.512684       0.075983      -0.130750       1.877932      -0.343868       1.675757           0.000256
           37              H      -0.647505       2.797782       4.757201       0.122394       0.959630 0.70329076E+01  0.67784054E+02                                 1.687942                            1.613470      -1.133755       2.350200                    0.995791       3.638592      10.558322       0.457821       1.388092      -0.685149       0.019339      -0.009078      -0.029497       0.036421      -0.001246      -0.006110       0.000842       0.001566       0.020100      -0.005928      -0.003930       0.009857              1.709637       1.704959      -0.146843      -0.421940       1.530664       0.097961       1.893288           0.000487
           38              H       1.689647       3.176413       6.444791       0.122487       0.894733 0.65551463E+01  0.62502415E+02                                 1.647604                            1.586012      -1.307491       2.267021                    0.993678       3.772352      11.132766       0.446406       1.439003      -0.674395      -0.007054      -0.002556      -0.033379       0.034212       0.000602       0.004879      -0.000671      -0.008400       0.023822      -0.009592       0.000263       0.009329              1.668341       1.422383       0.019679       0.190739       1.432969       0.049822       2.149670          -0.000037
           39              H       2.685925       1.338057       9.891158       0.133699       0.975303 0.70694934E+01  0.66762494E+02                                 1.583154                            1.526314      -0.861979       2.487125                    0.999485       3.153918       8.440043       0.524845       1.235750      -0.720806       0.007528      -0.034152       0.024763       0.042851      -0.006942       0.003498      -0.009133      -0.017498       0.024192      -0.015205      -0.002183       0.017388              1.586317       1.368728      -0.094432       0.088896       1.882108      -0.256268       1.508114           0.000037
           40              H       2.775199       3.336033      10.955451       0.111779       0.969218 0.70378557E+01  0.67571881E+02                                 1.670403                            1.591254      -1.076326       2.367557                    0.996454       3.625059      10.362119       0.472836       1.349180      -0.692812       0.008101      -0.003433       0.032218       0.033398      -0.000604       0.004632      -0.003441      -0.027206       0.014843      -0.017053       0.004171       0.012881              1.699938       1.478525       0.008286       0.238547       1.354829       0.048273       2.266459           0.000137
           41              C       3.007991       4.570042      15.582436      -0.148121      33.857508 0.48325522E+03  0.11749171E+05                                 9.271640                            7.510367      -0.188003       1.907117                    0.999085      30.782980      92.113398       0.575570       0.437701      -1.043560      -0.016641       0.000248      -0.004842       0.017332      -0.011574      -0.019539       0.008930       0.064041       0.048477      -0.042687       0.000132       0.042555             10.053728       7.323474       1.239566       2.019141      14.378814      -1.625438       8.458896           0.013552
           42              C       2.549068       5.577979      14.801144      -0.020595      35.196237 0.43479322E+03  0.10159617E+05                                 9.281280                            6.934255       0.139621       2.053235                    0.999394      27.055532      76.002285       0.632067       0.414713      -1.071858      -0.024168      -0.040505      -0.012931       0.048907      -0.005820      -0.007474      -0.006467       0.045629       0.043331      -0.031954       0.009439       0.022515             10.681690       7.544491       2.138445       2.926107      15.229077      -0.246209       9.271501           0.009162
           43              C       1.652923       5.321003      13.752477      -0.106791      30.688389 0.42884898E+03  0.10078205E+05                                 8.560567                            6.970385       0.139751       2.022250                    0.999742      29.176267      84.691349       0.613461       0.424855      -1.055688       0.005168      -0.008851       0.019513       0.022041      -0.016739      -0.008923      -0.006227       0.032150       0.031442      -0.030557       0.009030       0.021527              9.169023       7.710376       2.190139       2.819698      10.893193       0.071672       8.903501           0.003648
           44              C       1.226549       4.043155      13.509408      -0.117267      31.644915 0.44357874E+03  0.10500190E+05                                 8.717309                            7.081150       0.195509       2.043162                    0.999432      29.164645      84.633977       0.610396       0.423905      -1.057542       0.005169       0.006437       0.009135       0.012313       0.000115       0.004231       0.006417       0.015284       0.030945      -0.014517       0.000994       0.013523              9.350013       7.451033       1.234745       2.526438      11.483687      -1.459886       9.115317           0.016019
           45              C       1.660440       2.978758      14.311535       0.069478      31.254059 0.40336934E+03  0.92786706E+04                                 8.644712                            6.750475       0.051523       2.032725                    0.999335      26.285888      74.001822       0.628530       0.423640      -1.062899      -0.011942      -0.001494      -0.008506       0.014738      -0.000070       0.001707      -0.002651      -0.033109      -0.022688      -0.013297      -0.007290       0.020587              9.526602       7.121378       1.554068       2.331444      13.166819      -1.840630       8.291608          -0.001053
           46              C       2.574107       3.240298      15.391454       0.073537      31.139782 0.41916492E+03  0.97417796E+04                                 8.675864                            6.909933       0.027916       2.026894                    0.999489      26.464558      75.058445       0.616962       0.427163      -1.059968      -0.000563      -0.000410       0.011960       0.011980       0.003637       0.003843      -0.002123      -0.033988      -0.036653      -0.015858      -0.007712       0.023570              9.490302       7.068722       1.293503       2.364864      13.101056      -1.646446       8.301129          -0.000347
           47              C       2.992978       2.171978      16.219623      -0.118037      31.145827 0.45049554E+03  0.10757081E+05                                 8.752428                            7.221615      -0.181039       1.921117                    0.998312      29.838232      88.348977       0.590871       0.434120      -1.046200      -0.013234      -0.002018      -0.009319       0.016311      -0.003464      -0.015165       0.009377       0.021027       0.035052      -0.019273      -0.006619       0.025892              9.373719       8.281523       1.513807       2.488704      11.847977      -1.238582       7.991656           0.013351
           48              C       2.494846       0.943454      16.033849      -0.091980      30.206704 0.42842639E+03  0.10094916E+05                                 8.579125                            7.045290      -0.075186       1.959592                    0.999261      29.226309      85.754260       0.598311       0.434463      -1.046773      -0.011616       0.007953      -0.018103       0.022933      -0.029666      -0.022787      -0.005004       0.022994       0.024878      -0.042143       0.004457       0.037686              9.230737       8.492371       2.891892       2.792674      11.277773       0.277020       7.922066           0.005703
           49              C       1.594529       0.669501      14.974765      -0.011038      34.627064 0.42570954E+03  0.98763674E+04                                 9.161559                            6.835532       0.115190       2.046325                    0.999406      26.784945      74.513122       0.641445       0.411588      -1.075913       0.030445       0.036776       0.004760       0.047979      -0.018396      -0.005918       0.007175       0.025994       0.058246      -0.032496       0.007054       0.025442             10.677432       8.685295       3.751907       2.819688      14.949807      -0.543401       8.397193           0.007239
           50              C       1.220715       1.680126      14.144859      -0.136995      32.112458 0.43375793E+03  0.10230618E+05                                 8.823146                            7.016055       0.056720       1.993443                    0.999724      29.517134      86.056082       0.610214       0.425569      -1.054419       0.012786       0.000771       0.003852       0.013376      -0.011891      -0.020613       0.021737       0.075150       0.069047      -0.055596       0.004781       0.050815              9.626421       6.937043       1.980227       1.873712      13.940243      -1.623411       8.001977           0.015701
           51              C       2.952078       6.991227      15.084146       0.614162      23.051504 0.23949131E+03  0.49092822E+04                                 7.454072                            5.507085      -0.000866       2.066297                    0.999447      21.890397      61.113488       0.629206       0.474881      -1.017528       0.014428       0.068656       0.012969       0.071344      -0.015563      -0.065980       0.005977       0.119837      -0.004747      -0.061357      -0.042805       0.104162              8.547736       5.492770       1.502626       2.065938      11.888190      -0.209738       8.262248          -0.003535
           52              C       0.951211      -0.677435      14.867120       0.592329      23.194034 0.24526512E+03  0.50502010E+04                                 7.467348                            5.555938       0.020979       2.071230                    0.999405      22.028214      61.339230       0.630265       0.471966      -1.020603      -0.017286      -0.067331      -0.009930       0.070220      -0.057113      -0.048489       0.026795       0.081539      -0.054508      -0.061212      -0.043086       0.104298              8.649500       6.298325       2.830978       1.822676      11.053398      -0.388596       8.596777          -0.005147
           53              C       6.448230       1.913022      16.030377      -0.153411      32.508168 0.47006801E+03  0.11345861E+05                                 8.995740                            7.382195      -0.107341       1.936381                    0.999169      30.504100      90.845526       0.583697       0.434752      -1.045686      -0.004686       0.002270       0.008952       0.010356      -0.008202       0.015864      -0.005522       0.076127       0.018284      -0.042307      -0.000840       0.043147              9.660087       5.757580       0.180871      -1.236608      13.809776       1.128985       9.412906           0.019160
           54              C       6.177887       0.767773      16.707497       0.001828      34.845938 0.46712875E+03  0.11125988E+05                                 9.328018                            7.267616      -0.050839       1.992492                    0.999218      27.431716      78.103846       0.606493       0.424012      -1.064660      -0.003764       0.038804       0.030854       0.049718       0.001529       0.015192      -0.013169       0.058949       0.021781      -0.037587       0.002817       0.034770             10.551271       5.943211      -0.856213      -1.816460      14.951330       2.226617      10.759271           0.025626
           55              C       5.842458       3.430127       0.744832      -0.095649      29.137246 0.42446610E+03  0.99398488E+04                                 8.275610                            6.956960       0.109048       2.018236                    0.999630      28.814565      83.225546       0.611705       0.427590      -1.055032       0.011957       0.005191      -0.012902       0.018341       0.008097       0.008380      -0.022958       0.040063       0.000727      -0.037334       0.014332       0.023002              8.711682       5.603355      -0.381178      -1.504213      10.551678       1.781652       9.980014          -0.000376
           56              C       5.797396       4.615129       1.373338      -0.122286      29.975484 0.43465525E+03  0.10249066E+05                                 8.410256                            7.016735       0.155975       2.030634                    0.999453      29.218265      84.956275       0.611519       0.424773      -1.055738       0.009610      -0.000084      -0.012367       0.015662      -0.005731       0.004701      -0.010649       0.024129      -0.001950      -0.018411       0.001461       0.016951              8.846120       5.658845       0.301721      -1.402043      11.183556       0.780105       9.695959           0.016652
           57              C      -1.919972       3.156992      16.667564       0.070656      30.557319 0.41897185E+03  0.97548760E+04                                 8.596676                            6.939802      -0.019730       2.011939                    0.999426      26.629352      76.069422       0.610279       0.431063      -1.055535       0.003265       0.001771      -0.014363       0.014836      -0.000852       0.002017       0.001817      -0.032059      -0.028520      -0.012681      -0.008227       0.020908              9.288150       5.466909       0.579590      -1.207961      12.941819       1.020270       9.455721           0.002286
           58              C       6.293039      -0.592490      16.011279       0.587391      23.111270 0.25923147E+03  0.54175046E+04                                 7.490118                            5.739067      -0.102871       2.025385                    0.999101      22.518873      63.374662       0.615132       0.476460      -1.017190      -0.005369      -0.064518      -0.032384       0.072388       0.034951      -0.029384      -0.012680       0.141998      -0.148163      -0.060639      -0.049419       0.110058              8.482829       4.719892      -1.488597       0.116946      11.132948       0.823648       9.595646          -0.003222
           59              C      -1.164003       3.097616      10.460633      -0.147911      33.840622 0.48285849E+03  0.11737541E+05                                 9.267769                            7.505765      -0.194457       1.905126                    0.999180      30.779715      92.106741       0.575901       0.437523      -1.043628      -0.015605       0.001060       0.004320       0.016226       0.010041       0.018507       0.009448       0.065741       0.045940      -0.042858       0.001147       0.041711             10.050640       7.322724      -1.240327      -2.021038      14.372353      -1.622857       8.456842           0.013633
           60              C       6.721080       2.089679      11.241925      -0.019012      35.201061 0.43477978E+03  0.10159152E+05                                 9.281914                            6.933908       0.147570       2.055397                    0.999417      27.053838      75.995190       0.632120       0.414685      -1.071884      -0.022450       0.041097       0.011792       0.048291       0.005981       0.011419      -0.006516       0.041206       0.041099      -0.029881       0.004733       0.025148             10.683399       7.545814      -2.138465      -2.927790      15.231378      -0.246011       9.273005           0.009197
           61              C       5.824933       2.346655      12.290592      -0.105737      30.682798 0.42867921E+03  0.10072789E+05                                 8.555110                            6.964906       0.147246       2.024067                    0.999737      29.182583      84.691908       0.614270       0.424355      -1.056043       0.004309       0.008523      -0.019818       0.021999       0.016651       0.010798      -0.006394       0.029220       0.031313      -0.030054       0.007782       0.022271              9.163617       7.704672      -2.185598      -2.817793      10.887782       0.067219       8.898396           0.003670
           62              C       5.398551       3.624503      12.533661      -0.123323      31.807413 0.44661085E+03  0.10589713E+05                                 8.746081                            7.104990       0.192560       2.041118                    0.999471      29.257010      84.966110       0.609428       0.423866      -1.057593       0.006557      -0.007539      -0.010448       0.014457       0.000303      -0.000539       0.005350       0.015170       0.029483      -0.013725       0.002657       0.011069              9.380809       7.471398      -1.239419      -2.528188      11.531395      -1.470089       9.139633           0.016101
           63              C       5.832436       4.688900      11.731534       0.074864      31.142105 0.40150925E+03  0.92260798E+04                                 8.628608                            6.737633       0.056247       2.035116                    0.999348      26.225913      73.816327       0.628686       0.423985      -1.062583      -0.010037       0.001674       0.007443       0.012608      -0.000647      -0.003315      -0.002181      -0.034994      -0.023605      -0.015148      -0.006450       0.021598              9.509367       7.108648      -1.552961      -2.325141      13.145271      -1.835869       8.274182          -0.001049
           64              C      -1.597895       4.427360      10.651615       0.070055      31.226891 0.42057618E+03  0.97824717E+04                                 8.688960                            6.919431       0.028433       2.027039                    0.999422      26.513512      75.219510       0.616843       0.426901      -1.060166       0.001212       0.000209      -0.014206       0.014259      -0.002832      -0.001181      -0.003415      -0.036420      -0.040826      -0.014586      -0.010929       0.025514              9.505381       7.079606      -1.299144      -2.367855      13.125115      -1.647458       8.311422          -0.000334
           65              C      -1.179029       5.495680       9.823446      -0.119945      31.159563 0.45083749E+03  0.10766318E+05                                 8.753207                            7.223850      -0.178681       1.921770                    0.998300      29.839544      88.331235       0.590895       0.434059      -1.046331      -0.013433       0.000022       0.010954       0.017333       0.003672       0.015560       0.011396       0.022272       0.040257      -0.021649      -0.006294       0.027942              9.373874       8.279152      -1.513538      -2.484499      11.853554      -1.241223       7.988917           0.013424
           66              C      -1.677170       6.724204      10.009220      -0.086868      30.081626 0.42616288E+03  0.10027762E+05                                 8.553980                            7.025263      -0.066699       1.962540                    0.999325      29.145733      85.444223       0.599373       0.434291      -1.046932      -0.010838      -0.006463       0.016526       0.020793       0.028717       0.020855      -0.003222       0.019823       0.026908      -0.039668       0.004074       0.035594              9.203020       8.463350      -2.877054      -2.782795      11.245527       0.269502       7.900183           0.005750
           67              C      -2.577489       6.998157      11.068304      -0.011808      34.615334 0.42554283E+03  0.98714281E+04                                 9.159427                            6.834064       0.111933       2.045415                    0.999432      26.776201      74.482163       0.641539       0.411572      -1.075935       0.029050      -0.037690      -0.003981       0.047753       0.018299       0.006908       0.007989       0.022346       0.060645      -0.031806       0.004996       0.026811             10.675130       8.681972      -3.750619      -2.817063      14.949358      -0.545606       8.394061           0.007261
           68              C       5.392703       5.987532      11.898210      -0.139459      32.219881 0.43545123E+03  0.10281886E+05                                 8.848553                            7.034531       0.057912       1.993112                    0.999746      29.574773      86.307878       0.608711       0.426150      -1.053924       0.011972      -0.000032      -0.004370       0.012745       0.012679       0.022321       0.021759       0.075624       0.066003      -0.055466       0.002876       0.052590              9.655918       6.954598      -1.989234      -1.874991      13.992844      -1.631408       8.020313           0.015781
           69              C       7.124100       0.676431      10.958923       0.609870      23.127611 0.24041626E+03  0.49326966E+04                                 7.465566                            5.514569      -0.000161       2.065741                    0.999458      21.941972      61.273072       0.629354       0.474341      -1.017879       0.014561      -0.069018      -0.013817       0.071878       0.016154       0.067004       0.005837       0.119546      -0.006831      -0.061186      -0.043929       0.105115              8.561730       5.500387      -1.505953      -2.069006      11.910197      -0.209703       8.274607          -0.003523
           70              C      -3.220815       8.345093      11.175949       0.590600      23.246234 0.24591696E+03  0.50674043E+04                                 7.480313                            5.564699       0.012372       2.068041                    0.999427      22.061555      61.471662       0.629481       0.472200      -1.020391      -0.017322       0.065776       0.008430       0.068539       0.057723       0.049416       0.025462       0.079113      -0.057731      -0.060368      -0.044189       0.104558              8.665296       6.308604      -2.837373      -1.825281      11.076459      -0.390047       8.610824          -0.005134
           71              C       2.276221       5.754636      10.012692      -0.156209      32.579993 0.47139516E+03  0.11386901E+05                                 9.012104                            7.395169      -0.113618       1.934057                    0.999093      30.551810      91.049347       0.582832       0.435053      -1.045415      -0.004055      -0.001933      -0.008324       0.009459       0.009119      -0.018340      -0.005578       0.075377       0.014969      -0.041541      -0.003632       0.045173              9.678270       5.767570      -0.180386       1.237686      13.842332       1.132594       9.424909           0.019322
           72              C       2.005872       6.899885       9.335572       0.003114      34.832731 0.46683647E+03  0.11117752E+05                                 9.326401                            7.265695      -0.052431       1.992025                    0.999197      27.428724      78.101514       0.606503       0.424054      -1.064589      -0.004897      -0.039590      -0.029958       0.049888      -0.001376      -0.015794      -0.013557       0.056495       0.021692      -0.036743       0.002254       0.034488             10.550233       5.941843       0.856049       1.815510      14.952814       2.227949      10.756042           0.025789
           73              C       1.670444       6.853393       7.936191      -0.097676      29.176293 0.42523768E+03  0.99622235E+04                                 8.281380                            6.961724       0.113637       2.019415                    0.999636      28.839233      83.308909       0.611714       0.427399      -1.055172       0.013723      -0.005308       0.014378       0.020572      -0.008525      -0.009471      -0.022197       0.044356       0.002159      -0.038447       0.013001       0.025446              8.717967       5.607301       0.381613       1.505529      10.560179       1.783733       9.986420          -0.000424
           74              C       1.625390       5.668391       7.307685      -0.121766      29.935827 0.43387089E+03  0.10225517E+05                                 8.401531                            7.009070       0.160406       2.032630                    0.999424      29.192207      84.847721       0.612054       0.424611      -1.055883       0.007701       0.001522       0.012205       0.014512       0.005213      -0.006057      -0.010221       0.024729       0.002471      -0.018360       0.000880       0.017480              8.837339       5.652693      -0.301395       1.401050      11.172989       0.778898       9.686334           0.016800
           75              C       2.252027       4.510666       9.375505       0.072452      30.555242 0.41892757E+03  0.97553251E+04                                 8.602423                            6.943793      -0.029755       2.009056                    0.999428      26.633035      76.130001       0.609421       0.431604      -1.055015       0.003040      -0.002700       0.015395       0.015923       0.000809      -0.002631       0.001764      -0.035644      -0.031025      -0.014442      -0.008656       0.023098              9.294932       5.469833      -0.579057       1.208774      12.954124       1.021507       9.460839           0.002277
           76              C       2.121014       8.260148      10.031790       0.585622      23.185161 0.26021361E+03  0.54427767E+04                                 7.501295                            5.746591      -0.105388       2.023892                    0.999090      22.567440      63.523944       0.615310       0.475907      -1.017560      -0.003996       0.064619       0.030884       0.071731      -0.037032       0.028331      -0.012832       0.141501      -0.146394      -0.060680      -0.049464       0.110144              8.496407       4.726451       1.491672      -0.116769      11.153729       0.827151       9.609039          -0.003210
           77              C       1.163973       4.405547       1.779610      -0.148119      33.857471 0.48325445E+03  0.11749149E+05                                 9.271636                            7.510362      -0.188009       1.907116                    0.999085      30.782971      92.113391       0.575570       0.437701      -1.043560       0.016639      -0.000248       0.004844       0.017332      -0.011575      -0.019541       0.008928       0.064046       0.048476      -0.042689       0.000130       0.042559             10.053726       7.323472       1.239568       2.019143      14.378812      -1.625436       8.458894           0.013567
           78              C       1.622896       3.397610       2.560902      -0.020594      35.196210 0.43479268E+03  0.10159602E+05                                 9.281280                            6.934253       0.139612       2.053233                    0.999394      27.055510      76.002231       0.632067       0.414714      -1.071858       0.024166       0.040506       0.012931       0.048907      -0.005820      -0.007477      -0.006468       0.045633       0.043329      -0.031955       0.009437       0.022519             10.681690       7.544491       2.138447       2.926109      15.229077      -0.246208       9.271503           0.009177
           79              C       2.519041       3.654586       3.609569      -0.106791      30.688301 0.42884749E+03  0.10078160E+05                                 8.560549                            6.970372       0.139756       2.022252                    0.999742      29.176202      84.691084       0.613462       0.424855      -1.055688      -0.005168       0.008852      -0.019511       0.022040      -0.016738      -0.008924      -0.006227       0.032155       0.031445      -0.030560       0.009030       0.021530              9.169003       7.710360       2.190130       2.819696      10.893162       0.071673       8.903488           0.003688
           80              C       2.945415       4.932434       3.852638      -0.117264      31.644748 0.44357590E+03  0.10500106E+05                                 8.717283                            7.081131       0.195505       2.043162                    0.999432      29.164526      84.633550       0.610396       0.423905      -1.057541      -0.005169      -0.006439      -0.009135       0.012314       0.000114       0.004229       0.006417       0.015288       0.030945      -0.014518       0.000997       0.013521              9.349985       7.451013       1.234739       2.526434      11.483643      -1.459878       9.115297           0.016054
           81              C       2.511524       5.996831       3.050511       0.069476      31.254054 0.40336959E+03  0.92786763E+04                                 8.644708                            6.750474       0.051527       2.032726                    0.999335      26.285887      74.001782       0.628531       0.423640      -1.062899       0.011942       0.001494       0.008506       0.014737      -0.000071       0.001706      -0.002650      -0.033109      -0.022688      -0.013297      -0.007290       0.020587              9.526596       7.121375       1.554062       2.331443      13.166805      -1.840633       8.291609          -0.001035
           82              C       1.597857       5.735291       1.970592       0.073534      31.139779 0.41916495E+03  0.97417798E+04                                 8.675862                            6.909933       0.027920       2.026895                    0.999489      26.464560      75.058437       0.616963       0.427163      -1.059968       0.000563       0.000411      -0.011960       0.011980       0.003637       0.003842      -0.002123      -0.033987      -0.036655      -0.015857      -0.007713       0.023570              9.490300       7.068719       1.293504       2.364863      13.101056      -1.646444       8.301127          -0.000334
           83              C       1.178986       6.803611       1.142423      -0.118038      31.145867 0.45049642E+03  0.10757108E+05                                 8.752439                            7.221624      -0.181045       1.921114                    0.998313      29.838270      88.349149       0.590870       0.434120      -1.046199       0.013235       0.002018       0.009319       0.016312      -0.003463      -0.015167       0.009377       0.021030       0.035050      -0.019274      -0.006619       0.025893              9.373731       8.281535       1.513809       2.488708      11.847991      -1.238581       7.991667           0.013364
           84              C       1.677118       8.032135       1.328197      -0.091979      30.206593 0.42842486E+03  0.10094871E+05                                 8.579124                            7.045294      -0.075179       1.959597                    0.999261      29.226180      85.753856       0.598308       0.434465      -1.046772       0.011621      -0.007949       0.018101       0.022932      -0.029660      -0.022791      -0.005005       0.022988       0.024859      -0.042138       0.004452       0.037685              9.230736       8.492374       2.891914       2.792662      11.277789       0.277037       7.922046           0.005721
           85              C       2.577435       8.306088       2.387281      -0.011026      34.626611 0.42570307E+03  0.98761797E+04                                 9.161505                            6.835493       0.115214       2.046337                    0.999406      26.784666      74.512202       0.641445       0.411589      -1.075912      -0.030442      -0.036775      -0.004760       0.047977      -0.018395      -0.005914       0.007171       0.025998       0.058271      -0.032501       0.007059       0.025442             10.677374       8.685241       3.751899       2.819657      14.949749      -0.543399       8.397134           0.007268
           86              C       2.951249       7.295463       3.217187      -0.136994      32.112210 0.43375431E+03  0.10230509E+05                                 8.823112                            7.016036       0.056734       1.993451                    0.999724      29.516912      86.055267       0.610213       0.425570      -1.054419      -0.012786      -0.000766      -0.003849       0.013374      -0.011886      -0.020614       0.021742       0.075142       0.069030      -0.055592       0.004779       0.050813              9.626384       6.937011       1.980224       1.873691      13.940204      -1.623403       8.001936           0.015740
           87              C       1.219886       1.984362       2.277900       0.614166      23.051572 0.23949217E+03  0.49093062E+04                                 7.454096                            5.507102      -0.000861       2.066296                    0.999447      21.890465      61.113799       0.629203       0.474883      -1.017527      -0.014428      -0.068657      -0.012968       0.071345      -0.015564      -0.065985       0.005979       0.119839      -0.004750      -0.061358      -0.042810       0.104168              8.547762       5.492785       1.502634       2.065939      11.888239      -0.209740       8.262262          -0.003524
           88              C       3.220753       9.653024       2.494926       0.592334      23.192997 0.24525228E+03  0.50498719E+04                                 7.467141                            5.555794       0.020929       2.071230                    0.999405      22.027614      61.337228       0.630272       0.471966      -1.020602       0.017290       0.067325       0.009934       0.070216      -0.057096      -0.048468       0.026787       0.081505      -0.054498      -0.061190      -0.043071       0.104261              8.649256       6.298154       2.830872       1.822620      11.053058      -0.388595       8.596555          -0.005136
           89              C      -2.276266       7.062567       1.331669      -0.153408      32.507957 0.47006422E+03  0.11345747E+05                                 8.995712                            7.382174      -0.107345       1.936382                    0.999169      30.503944      90.844992       0.583697       0.434753      -1.045685       0.004688      -0.002269      -0.008951       0.010356      -0.008203       0.015866      -0.005520       0.076129       0.018279      -0.042307      -0.000842       0.043149              9.660057       5.757561       0.180869      -1.236603      13.809732       1.128987       9.412877           0.019182
           90              C      -2.005923       8.207816       0.654549       0.001830      34.845803 0.46712639E+03  0.11125919E+05                                 9.328007                            7.267607      -0.050835       1.992494                    0.999218      27.431626      78.103580       0.606492       0.424014      -1.064659       0.003761      -0.038804      -0.030854       0.049718       0.001526       0.015193      -0.013171       0.058949       0.021787      -0.037588       0.002817       0.034771             10.551262       5.943202      -0.856220      -1.816458      14.951328       2.226626      10.759254           0.025635
           91              C      -1.670494       5.545462      16.617214      -0.095648      29.137200 0.42446518E+03  0.99398211E+04                                 8.275602                            6.956954       0.109055       2.018239                    0.999630      28.814515      83.225354       0.611705       0.427590      -1.055031      -0.011960      -0.005190       0.012903       0.018343       0.008095       0.008379      -0.022957       0.040060       0.000720      -0.037331       0.014331       0.023001              8.711676       5.603349      -0.381183      -1.504212      10.551674       1.781667       9.980004          -0.000389
           92              C      -1.625432       4.360460      15.988708      -0.122288      29.975620 0.43465761E+03  0.10249135E+05                                 8.410276                            7.016749       0.155978       2.030634                    0.999453      29.218364      84.956607       0.611520       0.424772      -1.055738      -0.009611       0.000083       0.012367       0.015663      -0.005731       0.004699      -0.010649       0.024127      -0.001949      -0.018411       0.001462       0.016949              8.846141       5.658857       0.301720      -1.402047      11.183584       0.780110       9.695982           0.016627
           93              C       6.091936       5.818597       0.694482       0.070655      30.557286 0.41897136E+03  0.97548606E+04                                 8.596668                            6.939796      -0.019725       2.011941                    0.999426      26.629322      76.069287       0.610280       0.431063      -1.055535      -0.003264      -0.001772       0.014363       0.014836      -0.000852       0.002017       0.001817      -0.032059      -0.028519      -0.012682      -0.008226       0.020908              9.288141       5.466904       0.579589      -1.207960      12.941805       1.020270       9.455714           0.002294
           94              C      -2.121075       9.568079       1.350767       0.587387      23.111087 0.25922917E+03  0.54174444E+04                                 7.490072                            5.739036      -0.102906       2.025377                    0.999101      22.518780      63.374321       0.615135       0.476459      -1.017191       0.005365       0.064514       0.032386       0.072386       0.034948      -0.029383      -0.012678       0.141975      -0.148145      -0.060629      -0.049414       0.110043              8.482774       4.719867      -1.488587       0.116944      11.132874       0.823647       9.595582          -0.003215
           95              C       5.335967       5.877973       6.901413      -0.147909      33.840458 0.48285592E+03  0.11737465E+05                                 9.267752                            7.505756      -0.194462       1.905125                    0.999180      30.779615      92.106437       0.575900       0.437525      -1.043627       0.015604      -0.001060      -0.004321       0.016226       0.010042       0.018510       0.009449       0.065744       0.045941      -0.042859       0.001145       0.041715             10.050617       7.322712      -1.240320      -2.021037      14.372307      -1.622853       8.456832           0.013651
           96              C      -2.549116       6.885910       6.120121      -0.019014      35.200951 0.43477880E+03  0.10159122E+05                                 9.281893                            6.933900       0.147573       2.055398                    0.999417      27.053789      75.994985       0.632121       0.414685      -1.071885       0.022448      -0.041098      -0.011792       0.048291       0.005982       0.011420      -0.006516       0.041206       0.041100      -0.029882       0.004733       0.025149             10.683366       7.545797      -2.138449      -2.927786      15.231308      -0.246015       9.272992           0.009218
           97              C      -1.652969       6.628934       5.071454      -0.105736      30.682650 0.42867691E+03  0.10072721E+05                                 8.555085                            6.964890       0.147243       2.024068                    0.999737      29.182477      84.691530       0.614270       0.424355      -1.056043      -0.004310      -0.008524       0.019816       0.021998       0.016650       0.010799      -0.006394       0.029220       0.031314      -0.030053       0.007781       0.022272              9.163587       7.704646      -2.185581      -2.817785      10.887738       0.067211       8.898376           0.003714
           98              C      -1.226587       5.351086       4.828385      -0.123320      31.807219 0.44660771E+03  0.10589622E+05                                 8.746062                            7.104979       0.192553       2.041118                    0.999471      29.256879      84.965717       0.609426       0.423868      -1.057592      -0.006558       0.007539       0.010446       0.014456       0.000304      -0.000535       0.005351       0.015175       0.029484      -0.013728       0.002660       0.011068              9.380785       7.471379      -1.239410      -2.528182      11.531360      -1.470086       9.139616           0.016141
           99              C      -1.660472       4.286689       5.630512       0.074863      31.142000 0.40150800E+03  0.92260412E+04                                 8.628583                            6.737618       0.056255       2.035120                    0.999348      26.225851      73.816047       0.628688       0.423984      -1.062584       0.010037      -0.001674      -0.007443       0.012607      -0.000648      -0.003315      -0.002181      -0.034994      -0.023606      -0.015147      -0.006450       0.021597              9.509334       7.108626      -1.552949      -2.325136      13.145212      -1.835862       8.274163          -0.001035
          100              C       5.769859       4.548229       6.710431       0.070054      31.226817 0.42057526E+03  0.97824430E+04                                 8.688941                            6.919420       0.028440       2.027042                    0.999422      26.513468      75.219307       0.616844       0.426901      -1.060166      -0.001213      -0.000209       0.014205       0.014258      -0.002832      -0.001181      -0.003415      -0.036420      -0.040827      -0.014586      -0.010929       0.025514              9.505356       7.079589      -1.299136      -2.367851      13.125071      -1.647454       8.311408          -0.000326
          101              C       5.350993       3.479909       7.538600      -0.119945      31.159518 0.45083690E+03  0.10766303E+05                                 8.753215                            7.223859      -0.178691       1.921767                    0.998300      29.839524      88.331267       0.590893       0.434061      -1.046329       0.013433      -0.000023      -0.010955       0.017333       0.003673       0.015563       0.011396       0.022276       0.040259      -0.021651      -0.006296       0.027947              9.373880       8.279157      -1.513538      -2.484499      11.853560      -1.241224       7.988924           0.013438
          102              C       5.849134       2.251385       7.352826      -0.086867      30.081560 0.42616187E+03  0.10027732E+05                                 8.553968                            7.025255      -0.066698       1.962540                    0.999325      29.145693      85.444074       0.599373       0.434291      -1.046932       0.010837       0.006464      -0.016527       0.020793       0.028717       0.020856      -0.003222       0.019824       0.026908      -0.039669       0.004073       0.035595              9.203005       8.463335      -2.877045      -2.782790      11.245506       0.269500       7.900175           0.005768
          103              C       6.749453       1.977432       6.293742      -0.011811      34.615263 0.42554231E+03  0.98714103E+04                                 9.159407                            6.834054       0.111941       2.045418                    0.999432      26.776177      74.482013       0.641541       0.411572      -1.075935      -0.029051       0.037691       0.003980       0.047753       0.018299       0.006908       0.007989       0.022346       0.060645      -0.031806       0.004996       0.026810             10.675100       8.681949      -3.750601      -2.817058      14.949303      -0.545604       8.394049           0.007291
          104              C      -1.220739       2.988057       5.463836      -0.139456      32.219705 0.43544867E+03  0.10281812E+05                                 8.848536                            7.034522       0.057909       1.993112                    0.999746      29.574648      86.307493       0.608709       0.426151      -1.053923      -0.011972       0.000031       0.004370       0.012745       0.012681       0.022325       0.021760       0.075630       0.066003      -0.055469       0.002873       0.052596              9.655894       6.954582      -1.989223      -1.874988      13.992797      -1.631403       8.020302           0.015822
          105              C      -2.952136       8.299158       6.403123       0.609869      23.127445 0.24041455E+03  0.49326487E+04                                 7.465512                            5.514537      -0.000134       2.065753                    0.999458      21.941840      61.272458       0.629358       0.474339      -1.017881      -0.014562       0.069019       0.013816       0.071878       0.016154       0.067003       0.005836       0.119544      -0.006830      -0.061185      -0.043927       0.105112              8.561662       5.500350      -1.505936      -2.068991      11.910087      -0.209706       8.274551          -0.003504
          106              C       7.392779       0.630496       6.186097       0.590604      23.246082 0.24591514E+03  0.50673568E+04                                 7.480283                            5.564681       0.012393       2.068049                    0.999427      22.061450      61.471289       0.629482       0.472201      -1.020391       0.017324      -0.065777      -0.008434       0.068541       0.057724       0.049418       0.025462       0.079115      -0.057733      -0.060369      -0.044191       0.104560              8.665258       6.308576      -2.837354      -1.825277      11.076397      -0.390042       8.610802          -0.005104
          107              C       1.895743       3.220953       7.349354      -0.156208      32.579914 0.47139388E+03  0.11386861E+05                                 9.012087                            7.395158      -0.113613       1.934060                    0.999093      30.551744      91.049063       0.582833       0.435053      -1.045415       0.004055       0.001934       0.008324       0.009459       0.009119      -0.018340      -0.005578       0.075377       0.014969      -0.041541      -0.003631       0.045173              9.678250       5.767560      -0.180385       1.237683      13.842296       1.132592       9.424895           0.019339
          108              C       2.166092       2.075704       8.026474       0.003112      34.832752 0.46683707E+03  0.11117767E+05                                 9.326397                            7.265694      -0.052423       1.992027                    0.999197      27.428728      78.101459       0.606504       0.424053      -1.064590       0.004897       0.039591       0.029958       0.049889      -0.001376      -0.015794      -0.013557       0.056495       0.021693      -0.036743       0.002255       0.034488             10.550226       5.941840       0.856051       1.815506      14.952807       2.227944      10.756031           0.025799
          109              C       2.501520       2.122196       9.425855      -0.097674      29.176268 0.42523732E+03  0.99622109E+04                                 8.281369                            6.961716       0.113639       2.019416                    0.999636      28.839214      83.308779       0.611715       0.427398      -1.055173      -0.013722       0.005308      -0.014378       0.020572      -0.008525      -0.009471      -0.022198       0.044354       0.002160      -0.038447       0.013002       0.025445              8.717954       5.607295       0.381614       1.505525      10.560168       1.783734       9.986400          -0.000437
          110              C       2.546574       3.307198      10.054361      -0.121766      29.935888 0.43387204E+03  0.10225551E+05                                 8.401540                            7.009078       0.160406       2.032629                    0.999424      29.192256      84.847896       0.612054       0.424611      -1.055883      -0.007700      -0.001522      -0.012206       0.014512       0.005212      -0.006057      -0.010221       0.024728       0.002474      -0.018360       0.000881       0.017479              8.837349       5.652701      -0.301396       1.401052      11.173004       0.778897       9.686342           0.016779
          111              C       1.919937       4.464923       7.986541       0.072453      30.555200 0.41892694E+03  0.97553062E+04                                 8.602415                            6.943788      -0.029754       2.009057                    0.999428      26.633007      76.129892       0.609421       0.431604      -1.055015      -0.003040       0.002700      -0.015395       0.015923       0.000809      -0.002631       0.001764      -0.035643      -0.031024      -0.014442      -0.008656       0.023098              9.294923       5.469829      -0.579057       1.208773      12.954107       1.021506       9.460833           0.002282
          112              C       2.050950       0.715441       7.330256       0.585636      23.184842 0.26020927E+03  0.54426620E+04                                 7.501224                            5.746540      -0.105365       2.023903                    0.999090      22.567234      63.523182       0.615313       0.475906      -1.017560       0.003996      -0.064621      -0.030884       0.071733      -0.037033       0.028331      -0.012833       0.141503      -0.146396      -0.060681      -0.049465       0.110146              8.496324       4.726410       1.491652      -0.116772      11.153605       0.827133       9.608956          -0.003186
          113              O       2.569086       7.886840      14.309798      -0.577351      39.077931 0.54181266E+03  0.13050742E+05                                 9.102707                            7.204159       0.200320       2.115203                    0.995836      27.653879      72.773084       0.707899       0.359210      -1.138773       0.015637      -0.041508       0.046155       0.064013      -0.027902      -0.022183      -0.028648       0.062848       0.013981      -0.062527       0.018504       0.044024             10.251277       5.788929      -0.407421       0.628878      14.433453      -4.921449      10.531449           0.080517
          114              O       3.690521       7.219481      16.077255      -0.556173      38.853169 0.58493699E+03  0.14347963E+05                                 9.087609                            7.515182       0.209569       2.123257                    0.995380      27.605347      73.077536       0.689642       0.362077      -1.137612      -0.018180      -0.012542      -0.039750       0.045474       0.002748      -0.001137       0.009919       0.095492       0.086319      -0.063287       0.029658       0.033628              9.993274       7.905358       1.959084       3.932260       9.630213       3.114010      12.444250           0.098983
          115              O       0.292871      -0.919265      13.841023      -0.513167      37.222442 0.53997753E+03  0.13000537E+05                                 8.905008                            7.255964       0.152736       2.110478                    0.996716      27.068060      71.305007       0.695784       0.365633      -1.133301       0.044060       0.003157       0.020228       0.048584      -0.035413      -0.009224       0.014188       0.044963       0.050033      -0.051262       0.008792       0.042471             10.051608       8.413206       2.440050       4.075152       8.878498       3.737793      12.863120           0.127681
          116              O       1.099736      -1.507224      15.804670      -0.530177      34.393134 0.50029328E+03  0.11809920E+05                                 8.368324                            6.918975       0.354833       2.179525                    0.996124      26.882827      69.977126       0.723092       0.358831      -1.139357       0.027059       0.018735      -0.049345       0.059314      -0.032784      -0.008816      -0.024296       0.005916       0.083787      -0.053963       0.014627       0.039336              9.295106       5.816384       0.914912      -0.339946      11.470557      -4.838097      10.598377           0.127881
          117              O       6.171217      -0.609240      14.783782      -0.554524      34.068725 0.51158190E+03  0.12135123E+05                                 8.277488                            6.976662       0.469545       2.204216                    0.997833      27.253501      70.945514       0.723712       0.356789      -1.141814       0.003324       0.006509       0.042098       0.042728       0.025392       0.005042      -0.010372       0.103112       0.062046      -0.069218       0.021834       0.047384              9.029965       5.925985      -0.633747      -0.451052       7.230847       2.183312      13.933062           0.058350
          118              O       6.502476      -1.598822      16.766528      -0.549825      34.866073 0.52124323E+03  0.12435788E+05                                 8.454329                            7.066168       0.226724       2.132885                    0.995237      27.302690      71.532540       0.714685       0.359219      -1.138638      -0.050292       0.017677      -0.022901       0.058019       0.002027       0.012060      -0.050745       0.013769      -0.020646      -0.057446       0.010490       0.046956              9.289114       6.699663      -2.405163       1.096556      13.311421      -3.259575       7.856259           0.094586
          119              O       6.741113      -0.219182      11.733271      -0.575635      39.035908 0.54101110E+03  0.13026827E+05                                 9.097017                            7.199561       0.197446       2.114748                    0.995971      27.634907      72.714204       0.708005       0.359283      -1.138697       0.016071       0.043874      -0.046982       0.066261       0.028435       0.022485      -0.029367       0.061752       0.013441      -0.063165       0.019235       0.043930             10.245025       5.785833       0.408070      -0.629028      14.423775      -4.918764      10.525468           0.080455
          120              O      -0.481455       0.448177       9.965814      -0.554907      38.898079 0.58564956E+03  0.14371710E+05                                 9.099691                            7.523932       0.187985       2.116927                    0.995149      27.611881      73.142282       0.688577       0.362479      -1.137146      -0.019108       0.012807       0.041039       0.047047      -0.002405       0.000889       0.009676       0.093690       0.084243      -0.061991       0.029019       0.032972             10.007674       7.915086      -1.963360      -3.938171       9.646628       3.120815      12.461307           0.098726
          121              O       4.464842       8.586923      12.202046      -0.511510      37.137705 0.53847118E+03  0.12954417E+05                                 8.889388                            7.243930       0.157012       2.112365                    0.996733      27.037415      71.182812       0.696680       0.365441      -1.133520       0.045346      -0.003166      -0.020992       0.050069       0.035970       0.007829       0.014263       0.047568       0.051330      -0.052834       0.010597       0.042237             10.033187       8.398054      -2.434169      -4.066618       8.862259       3.729943      12.839248           0.127738
          122              O      -3.072294       9.174882      10.238399      -0.530387      34.404778 0.50048408E+03  0.11815877E+05                                 8.370852                            6.920722       0.354232       2.179263                    0.996204      26.885519      69.994761       0.722914       0.358875      -1.139290       0.027677      -0.019152       0.050466       0.060660       0.032233       0.008522      -0.024266       0.006579       0.084952      -0.053549       0.014047       0.039502              9.298325       5.817870      -0.915441       0.340642      11.476268      -4.840378      10.600836           0.127612
          123              O       1.999191       8.276898      11.259287      -0.553233      34.046132 0.51110378E+03  0.12121503E+05                                 8.275943                            6.975212       0.461403       2.201811                    0.997764      27.238247      70.909741       0.723472       0.356974      -1.141613       0.002660      -0.006361      -0.042581       0.043136      -0.024020      -0.003035      -0.009608       0.104410       0.061024      -0.068767       0.021440       0.047327              9.028332       5.924858       0.633294       0.450579       7.229837       2.184406      13.930300           0.058561
          124              O       2.330446       9.266480       9.276541      -0.549579      34.835637 0.52061031E+03  0.12416882E+05                                 8.449494                            7.062022       0.224153       2.132376                    0.995104      27.287297      71.480611       0.714874       0.359233      -1.138630      -0.050484      -0.016828       0.023314       0.058098      -0.001861      -0.010774      -0.050502       0.015459      -0.019670      -0.057211       0.011079       0.046132              9.284148       6.695716       2.403402      -1.095594      13.305843      -3.257362       7.850883           0.094907
          125              O       1.602878       1.088749       3.052248      -0.577351      39.077896 0.54181254E+03  0.13050730E+05                                 9.102664                            7.204131       0.200347       2.115212                    0.995837      27.653961      72.773114       0.707905       0.359207      -1.138776      -0.015643       0.041504      -0.046159       0.064015      -0.027908      -0.022192      -0.028651       0.062834       0.013986      -0.062533       0.018508       0.044026             10.251221       5.788904      -0.407421       0.628876      14.433374      -4.921418      10.531387           0.080560
          126              O       0.481443       1.756108       1.284791      -0.556184      38.853928 0.58495146E+03  0.14348397E+05                                 9.087677                            7.515238       0.209575       2.123254                    0.995380      27.605750      73.078645       0.689645       0.362074      -1.137615       0.018178       0.012531       0.039756       0.045475       0.002744      -0.001134       0.009935       0.095512       0.086312      -0.063298       0.029661       0.033637              9.993348       7.905414       1.959111       3.932282       9.630324       3.114036      12.444306           0.098971
          127              O       3.879093       9.894854       3.521023      -0.513193      37.222725 0.53998179E+03  0.13000724E+05                                 8.905292                            7.256180       0.152619       2.110439                    0.996716      27.067640      71.305193       0.695744       0.365652      -1.133281      -0.044068      -0.003186      -0.020232       0.048595      -0.035391      -0.009224       0.014104       0.044831       0.050027      -0.051189       0.008793       0.042396             10.051945       8.413464       2.440137       4.075308       8.878780       3.737921      12.863590           0.127435
          128              O       3.072228      10.482813       1.557376      -0.530213      34.394323 0.50031336E+03  0.11810577E+05                                 8.368786                            6.919332       0.354701       2.179474                    0.996125      26.882532      69.978157       0.723035       0.358854      -1.139332      -0.027067      -0.018758       0.049337       0.059318      -0.032719      -0.008739      -0.024221       0.005906       0.083878      -0.053856       0.014549       0.039306              9.295642       5.816692       0.915000      -0.339976      11.471227      -4.838414      10.599007           0.127638
          129              O      -1.999253       9.584829       2.578264      -0.554519      34.068703 0.51158162E+03  0.12135126E+05                                 8.277533                            6.976701       0.469521       2.204207                    0.997833      27.253358      70.945398       0.723703       0.356793      -1.141809      -0.003327      -0.006518      -0.042102       0.042733       0.025374       0.005046      -0.010384       0.103062       0.062021      -0.069187       0.021829       0.047358              9.030013       5.926016      -0.633757      -0.451056       7.230887       2.183322      13.933135           0.058409
          130              O      -2.330512      10.574411       0.595518      -0.549833      34.866329 0.52124799E+03  0.12435958E+05                                 8.454478                            7.066293       0.226666       2.132866                    0.995237      27.302478      71.532672       0.714663       0.359228      -1.138628       0.050288      -0.017683       0.022900       0.058017       0.002028       0.012065      -0.050706       0.013746      -0.020530      -0.057394       0.010460       0.046934              9.289277       6.699787      -2.405219       1.096572      13.311664      -3.259617       7.856381           0.094553
          131              O      -2.569149       9.194771       5.628775      -0.575629      39.035246 0.54100061E+03  0.13026511E+05                                 9.096931                            7.199504       0.197469       2.114759                    0.995971      27.634620      72.713273       0.708006       0.359285      -1.138696      -0.016073      -0.043875       0.046979       0.066260       0.028431       0.022485      -0.029362       0.061757       0.013444      -0.063161       0.019229       0.043932             10.244920       5.785786       0.408066      -0.629020      14.423596      -4.918707      10.525378           0.080512
          132              O       4.653419       8.527412       7.396232      -0.554905      38.897784 0.58564450E+03  0.14371555E+05                                 9.099655                            7.523908       0.187995       2.116931                    0.995149      27.611752      73.141876       0.688577       0.362480      -1.137146       0.019107      -0.012808      -0.041040       0.047046      -0.002403       0.000892       0.009673       0.093688       0.084242      -0.061989       0.029017       0.032971             10.007631       7.915053      -1.963348      -3.938146       9.646591       3.120796      12.461248           0.098748
          133              O      -0.292878       0.388666       5.160000      -0.511514      37.137521 0.53846796E+03  0.12954314E+05                                 8.889347                            7.243898       0.157002       2.112365                    0.996733      27.037349      71.182466       0.696683       0.365440      -1.133521      -0.045346       0.003164       0.020991       0.050069       0.035968       0.007827       0.014267       0.047581       0.051346      -0.052839       0.010602       0.042237             10.033141       8.398007      -2.434148      -4.066600       8.862207       3.729927      12.839210           0.127775
          134              O       7.244258      -0.199293       7.123647      -0.530393      34.404838 0.50048536E+03  0.11815917E+05                                 8.370870                            6.920738       0.354221       2.179260                    0.996204      26.885524      69.994840       0.722912       0.358876      -1.139289      -0.027676       0.019148      -0.050465       0.060658       0.032234       0.008525      -0.024266       0.006585       0.084939      -0.053551       0.014052       0.039499              9.298343       5.817883      -0.915446       0.340645      11.476280      -4.840384      10.600867           0.127648
          135              O       2.172773       0.698691       6.102759      -0.553239      34.046106 0.51110317E+03  0.12121482E+05                                 8.275935                            6.975204       0.461395       2.201810                    0.997764      27.238245      70.909672       0.723473       0.356974      -1.141614      -0.002660       0.006359       0.042579       0.043134      -0.024023      -0.003034      -0.009608       0.104418       0.061028      -0.068772       0.021441       0.047331              9.028325       5.924851       0.633293       0.450577       7.229822       2.184394      13.930303           0.058604
          136              O       1.841518      -0.290891       8.085505      -0.549613      34.836296 0.52062244E+03  0.12417248E+05                                 8.449614                            7.062117       0.224129       2.132367                    0.995104      27.287536      71.481543       0.714867       0.359235      -1.138628       0.050486       0.016824      -0.023314       0.058098      -0.001862      -0.010770      -0.050511       0.015470      -0.019699      -0.057224       0.011089       0.046134              9.284283       6.695813       2.403447      -1.095615      13.306041      -3.257411       7.850996           0.094828

******************************************************
Auxiliary information for the entire system
The total spin magnetic moment of the unit cell is   2.896749
The total net atomic charge of the unit cell is   0.000005
Accuracy of reproducing the electrostatic potential in the unit cell:
  The inner radius (bohr) =    5.0000
  The outer radius (bohr) =   12.0000
  Valid grid points have density less than (e/(bohr^3)) =    0.0001
  The number of valid grid points were=         9310
  The rms potential error without charges in kcal/mol is=      5.28700
  The rms potential error with partial charges in kcal/mol is=      0.77259
  The RRMSE value at monopole order=      0.14613
  The rms potential error with partial charges and cloud penetration in kcal/mol is=      0.76882
  The RRMSE value at monopole order with cloud penetration is=      0.14542
  The rms potential error with partial charges and atomic dipoles in kcal/mol is=      0.68262
  The RRMSE value at dipole order=      0.12911
  The rms potential error with partial charges, atomic dipoles and cloud penetration in kcal/mol is=      0.65791
  The RRMSE value at dipole order with cloud penetration=      0.12444

******************************************************
The electron densities and ab initio electrostatic potential were computed in VASP using the PBE functional and
projector augmented wave method. See the main text of the journal article for a description of computational details.
The atomic charges, dipoles, and quadrupoles were computed with the DDEC6 method as described in
(a) T. A. Manz and N. Gabaldon Limas, RSC Adv. 6 (2016) 47771-47801 DOI: 10.1039/c6ra04656h
(b) N. Gabaldon Limas and T. A. Manz, RSC Adv. 8 (2018) 2678-2707 DOI: 10.1039/c7ra11829e.
For each atom in the material, the electron cloud parameters were fit to the spherically averaged atom-in-material
electron density using radial positions for which this density was between 10^-4 and 10^-2 electrons per cubic bohr.
The polarizabilities, dispersion coefficients, and quantum Drude oscillator (QDO) parameters were fit using the MCLF method.
The magnetic structure of the system was optimized in VASP from the default ferromagnetic initial guess using spin polarization.
The atomic spin moments (ASMs) were computed on this optimized magnetic structure using the DDEC6 partition as inputs
to the method of T. A. Manz and D. S. Sholl, J. Chem. Theory Comput. 7 (2011) 4146-4164 DOI: 10.1021/ct200539n.
The RMSE and RRMSE were computed using a uniform grid with Ewald summation.
