# Supplementary material for: A collection of forcefield precursors for metal–organic frameworks
Source: RSC Adv. 2019 Nov 13;9(63):36492–507. doi: 10.1039/c9ra07327b (PMC9075174; doi:10.1039/c9ra07327b)
Supplement: RA-009-C9RA07327B-s5783 [file RA-009-C9RA07327B-s5783.xyz]

   96
jmolscript: load "" {1 1 1} spacegroup "x,y,z" unitcell [{      8.725300     0.000000     0.000000 }, {     -4.362730    12.013242     0.000000 }, {      0.000000     0.000000    19.474600 }]
Nd    -0.000041     6.200515     9.737300     2.056892
Nd     4.362611     5.812727     0.000000     2.056892
Nd     4.362611     5.812727     9.737300     2.056892
Nd    -0.000041     6.200515     0.000000     2.056892
H     -1.855071    10.850360    10.547443     0.116291
H      2.877551     8.000819    13.375155     0.143809
H      3.402824     6.491956    13.320626     0.134974
H      6.217641     1.162882     0.810143     0.116291
H      1.485019     4.012423     3.637855     0.143809
H      0.959746     5.521286     3.583326     0.134974
H      2.507643     1.162882    18.664457     0.114954
H     -1.485073     4.012423    15.836745     0.143014
H     -0.959820     5.521286    15.891274     0.135139
H      1.854927    10.850360     8.927157     0.114954
H     -2.877657     8.000819     6.099445     0.143014
H      5.322390     6.491956     6.153974     0.135139
H      6.217641     1.162882     8.927157     0.116291
H      1.485019     4.012423     6.099445     0.143810
H      0.959746     5.521286     6.153974     0.134974
H     -1.855071    10.850360    18.664457     0.116291
H      2.877551     8.000819    15.836745     0.143810
H      3.402824     6.491956    15.891274     0.134974
H      1.854927    10.850360     0.810143     0.114953
H     -2.877657     8.000819     3.637855     0.143014
H      5.322390     6.491956     3.583326     0.135139
H      2.507643     1.162882    10.547443     0.114954
H     -1.485073     4.012423    13.375155     0.143014
H     -0.959820     5.521286    13.320626     0.135139
H      0.965842     7.258401    14.605950     0.104072
H      1.568770     5.778369    14.605950     0.096961
H      3.396728     4.754841     4.868650     0.104072
H      2.793800     6.234873     4.868650     0.096961
H      5.328509     4.754841    14.605950     0.106436
H      5.931417     6.234873    14.605950     0.097563
H     -0.965939     7.258401     4.868650     0.106436
H     -1.568847     5.778369     4.868650     0.097563
C     -1.098591    11.321520    10.217544    -0.111957
C      1.813944     6.832652    12.069189     0.707676
C      2.587877     7.055617    13.341659    -0.336957
C      5.461161     0.691722     0.480244    -0.111957
C      2.548626     5.180590     2.331889     0.707676
C      1.774693     4.957625     3.604359    -0.336957
C      3.264130     0.691722    18.994356    -0.108939
C      6.176605     5.180590    17.142711     0.708143
C     -1.774759     4.957625    15.870241    -0.335674
C      1.098440    11.321520     9.257056    -0.108939
C     -1.814035     6.832652     7.405411     0.708143
C     -2.587971     7.055617     6.132941    -0.335674
C      5.461161     0.691722     9.257056    -0.111944
C      2.548626     5.180590     7.405411     0.707676
C      1.774693     4.957625     6.132941    -0.336957
C     -1.098591    11.321520    18.994356    -0.111944
C      1.813944     6.832652    17.142711     0.707676
C      2.587877     7.055617    15.870241    -0.336958
C      1.098440    11.321520     0.480244    -0.108926
C     -1.814035     6.832652     2.331889     0.708143
C     -2.587971     7.055617     3.604359    -0.335674
C      3.264130     0.691722    10.217544    -0.108926
C      6.176605     5.180590    12.069189     0.708143
C     -1.774759     4.957625    13.341659    -0.335675
C     -0.000061     9.119973     9.737300     0.581304
C     -0.000071    10.613699     9.737300    -0.005466
C      4.362631     2.893269     0.000000     0.581304
C      4.362641     1.399543     0.000000    -0.005466
C      4.362631     2.893269     9.737300     0.581304
C      4.362641     1.399543     9.737300    -0.005469
C     -0.000061     9.119973     0.000000     0.581304
C     -0.000071    10.613699     0.000000    -0.005469
C      1.807837     6.737987    14.605950    -0.114485
C      2.554733     5.275255     4.868650    -0.114485
C      6.170497     5.275255    14.605950    -0.118459
C     -1.807927     6.737987     4.868650    -0.118459
O     -1.033132     8.493122    10.117834    -0.638655
O      0.562735     7.000356    12.052051    -0.607734
O      2.416865     6.476098    11.011523    -0.768053
O      5.395702     3.520120     0.380534    -0.638655
O      3.799835     5.012886     2.314751    -0.607734
O      1.945705     5.537144     1.274223    -0.768053
O      3.329551     3.520120    19.094066    -0.638758
O      4.925398     5.012886    17.159849    -0.606779
O     -1.945779     5.537144    18.200377    -0.769280
O      1.033019     8.493122     9.356766    -0.638758
O     -0.562828     7.000356     7.422549    -0.606779
O      6.308349     6.476098     8.463077    -0.769280
O      5.395702     3.520120     9.356766    -0.638655
O      3.799835     5.012886     7.422549    -0.607734
O      1.945705     5.537144     8.463077    -0.768053
O     -1.033132     8.493122    19.094066    -0.638655
O      0.562735     7.000356    17.159849    -0.607734
O      2.416865     6.476098    18.200377    -0.768053
O      1.033019     8.493122     0.380534    -0.638758
O     -0.562828     7.000356     2.314751    -0.606779
O      6.308349     6.476098     1.274223    -0.769280
O      3.329551     3.520120    10.117834    -0.638758
O      4.925398     5.012886    12.052051    -0.606779
O     -1.945779     5.537144    11.011523    -0.769280

The following XYZ coordinates are in angstroms. Other properties are in atomic units.
The sperically averaged electron density of each atom fit to a function of the form exp(a - br)
eigen_1, eigen_2 and eigen_3 are the three eigenvalues of traceless quadrupole moment tensor
  atom number  atomic symbol              X              Y              Z     net charge C6 coefficient C8 coefficient C10 coefficient fluctuating dipole atomic polarizability isotropic forcefield polarizability              a              b squared Pearson coefficient          <r^3>          <r^4>         wp_QDO          m_QDO          q_QDO       dipole_x       dipole_y       dipole_z         dipole            Qxy            Qxz            Qyz     Q(x^2-y^2)  Q(3z^2 - R^2)        eigen_1        eigen_2        eigen_3 static polarizability      alpha(xx)      alpha(xy)      alpha(xz)      alpha(yy)      alpha(yz)      alpha(zz) atomic spin moment
            1             Nd      -0.000041       6.200515       9.737300       2.056892     141.970669 0.35068430E+04  0.12409239E+06                                17.822152                           15.821984       2.693286       2.490530                    0.999746      86.034097     209.756398       0.646607       0.267693      -1.330728       0.000802       0.012833      -0.000195       0.012860      -0.000645       0.011379       0.000228      -0.002264      -0.282714      -0.095156       0.046659       0.048497             20.388810      23.643767      -0.000196       0.413080      16.571049       0.000502      20.951614           0.000015
            2             Nd       4.362611       5.812727       0.000000       2.056892     141.970705 0.35068441E+04  0.12409244E+06                                17.822155                           15.821987       2.693285       2.490530                    0.999746      86.034103     209.756424       0.646607       0.267693      -1.330728      -0.000802      -0.012833      -0.000194       0.012860      -0.000645      -0.011379      -0.000228      -0.002264      -0.282713      -0.095156       0.046659       0.048497             20.388814      23.643772      -0.000196      -0.413081      16.571053      -0.000502      20.951618           0.000014
            3             Nd       4.362611       5.812727       9.737300       2.056892     141.970632 0.35068420E+04  0.12409235E+06                                17.822149                           15.821982       2.693285       2.490530                    0.999746      86.034092     209.756378       0.646607       0.267693      -1.330728      -0.000802      -0.012834       0.000194       0.012860      -0.000645       0.011379       0.000227      -0.002264      -0.282714      -0.095156       0.046659       0.048497             20.388806      23.643759      -0.000196       0.413082      16.571048       0.000502      20.951610           0.000014
            4             Nd      -0.000041       6.200515       0.000000       2.056892     141.970648 0.35068425E+04  0.12409237E+06                                17.822150                           15.821983       2.693285       2.490530                    0.999746      86.034098     209.756395       0.646607       0.267693      -1.330728       0.000802       0.012834       0.000194       0.012860      -0.000645      -0.011379      -0.000228      -0.002264      -0.282714      -0.095156       0.046659       0.048497             20.388807      23.643761      -0.000196      -0.413082      16.571049      -0.000502      20.951611           0.000013
            5              H      -1.855071      10.850360      10.547443       0.116291       1.261729 0.93928224E+01  0.94188517E+02                                 1.800098                            1.695008      -1.026975       2.386339                    0.997747       3.366002       8.953169       0.532507       1.147040      -0.742507      -0.031786      -0.018407       0.015803       0.039986      -0.000761      -0.013059      -0.000578       0.012655      -0.033045      -0.016985      -0.000787       0.017772              1.835209       2.032510       0.389626      -0.262399       1.973277      -0.166821       1.499839           0.000000
            6              H       2.877551       8.000819      13.375155       0.143809       1.078733 0.84570423E+01  0.82333969E+02                                 1.616961                            1.603252      -0.627099       2.577112                    0.999991       3.112517       8.069140       0.551987       1.139768      -0.746171      -0.000742       0.022800       0.008689       0.024411       0.000175      -0.002172      -0.000357      -0.013486      -0.002800      -0.007048      -0.000183       0.007231              1.612633       1.419805       0.172936       0.008934       1.924859      -0.014573       1.493236           0.000000
            7              H       3.402824       6.491956      13.320626       0.134974       1.058715 0.79581546E+01  0.78278818E+02                                 1.728741                            1.651429      -1.218953       2.293657                    0.995402       3.677016      10.413960       0.484547       1.285105      -0.705886       0.013201      -0.023776       0.005677       0.027781      -0.003405       0.001526      -0.001541      -0.005765      -0.000339      -0.004542      -0.000754       0.005296              1.781650       2.180221      -0.473215      -0.052466       1.576623       0.043052       1.588106          -0.000000
            8              H       6.217641       1.162882       0.810143       0.116291       1.261729 0.93928226E+01  0.94188525E+02                                 1.800099                            1.695008      -1.026974       2.386339                    0.997747       3.366002       8.953171       0.532507       1.147041      -0.742507       0.031786       0.018407       0.015803       0.039986      -0.000761       0.013059       0.000579       0.012655      -0.033045      -0.016985      -0.000787       0.017772              1.835209       2.032510       0.389626       0.262399       1.973277       0.166821       1.499840           0.000000
            9              H       1.485019       4.012423       3.637855       0.143809       1.078733 0.84570410E+01  0.82333954E+02                                 1.616961                            1.603252      -0.627099       2.577112                    0.999991       3.112517       8.069140       0.551987       1.139768      -0.746171       0.000742      -0.022800       0.008689       0.024411       0.000175       0.002172       0.000357      -0.013486      -0.002800      -0.007048      -0.000183       0.007231              1.612633       1.419805       0.172936      -0.008934       1.924858       0.014573       1.493236           0.000000
           10              H       0.959746       5.521286       3.583326       0.134974       1.058716 0.79581614E+01  0.78278893E+02                                 1.728741                            1.651429      -1.218954       2.293657                    0.995402       3.677017      10.413960       0.484547       1.285104      -0.705887      -0.013201       0.023776       0.005677       0.027781      -0.003405      -0.001526       0.001541      -0.005765      -0.000339      -0.004542      -0.000754       0.005296              1.781650       2.180221      -0.473215       0.052466       1.576623      -0.043052       1.588106          -0.000000
           11              H       2.507643       1.162882      18.664457       0.114954       1.268188 0.94496820E+01  0.94898715E+02                                 1.805985                            1.699891      -1.035333       2.382026                    0.997679       3.374549       8.981588       0.531871       1.146717      -0.742584      -0.032447       0.018421      -0.015916       0.040564       0.000697       0.013258      -0.000691       0.012351      -0.033690      -0.017327      -0.000517       0.017844              1.841474       2.040156      -0.392369       0.264125       1.980220      -0.167980       1.504045           0.000000
           12              H      -1.485073       4.012423      15.836745       0.143014       1.078335 0.84509687E+01  0.82245643E+02                                 1.615152                            1.601495      -0.624357       2.577610                    0.999992       3.113214       8.064895       0.552998       1.138088      -0.746577      -0.000596      -0.022907      -0.008484       0.024435      -0.000008       0.002022      -0.000265      -0.014013      -0.002384      -0.007244      -0.000169       0.007413              1.610829       1.418382      -0.172625      -0.008907       1.922486      -0.014599       1.491619           0.000000
           13              H      -0.959820       5.521286      15.891274       0.135139       1.055921 0.79305057E+01  0.77927508E+02                                 1.724846                            1.647918      -1.212137       2.296995                    0.995466       3.669458      10.382260       0.485417       1.284107      -0.706128       0.012896       0.024080      -0.005542       0.027872       0.003468      -0.001407      -0.001369      -0.006060       0.000558      -0.004809      -0.000379       0.005187              1.777523       2.174650       0.471612       0.052259       1.573314       0.042879       1.584606          -0.000000
           14              H       1.854927      10.850360       8.927157       0.114954       1.268188 0.94496820E+01  0.94898715E+02                                 1.805985                            1.699891      -1.035333       2.382026                    0.997679       3.374549       8.981588       0.531871       1.146717      -0.742584       0.032447      -0.018421      -0.015916       0.040564       0.000697      -0.013258       0.000691       0.012351      -0.033690      -0.017327      -0.000517       0.017844              1.841474       2.040156      -0.392369      -0.264125       1.980220       0.167980       1.504045          -0.000000
           15              H      -2.877657       8.000819       6.099445       0.143014       1.078335 0.84509752E+01  0.82245730E+02                                 1.615154                            1.601496      -0.624358       2.577610                    0.999992       3.113214       8.064899       0.552998       1.138089      -0.746577       0.000596       0.022907      -0.008484       0.024435      -0.000008      -0.002022       0.000265      -0.014013      -0.002384      -0.007243      -0.000169       0.007413              1.610831       1.418384      -0.172625       0.008907       1.922487       0.014599       1.491621           0.000000
           16              H       5.322390       6.491956       6.153974       0.135139       1.055921 0.79305065E+01  0.77927515E+02                                 1.724846                            1.647917      -1.212137       2.296995                    0.995466       3.669458      10.382259       0.485417       1.284107      -0.706128      -0.012896      -0.024080      -0.005542       0.027872       0.003468       0.001407       0.001369      -0.006060       0.000558      -0.004809      -0.000379       0.005187              1.777523       2.174650       0.471612      -0.052259       1.573314      -0.042879       1.584606          -0.000000
           17              H       6.217641       1.162882       8.927157       0.116291       1.261740 0.93929163E+01  0.94189685E+02                                 1.800108                            1.695016      -1.026981       2.386335                    0.997747       3.366014       8.953209       0.532507       1.147039      -0.742508       0.031786       0.018407      -0.015803       0.039986      -0.000761      -0.013059      -0.000578       0.012655      -0.033046      -0.016985      -0.000787       0.017772              1.835219       2.032522       0.389631      -0.262402       1.973288      -0.166823       1.499846           0.000000
           18              H       1.485019       4.012423       6.099445       0.143810       1.078732 0.84570338E+01  0.82333867E+02                                 1.616960                            1.603251      -0.627099       2.577112                    0.999991       3.112516       8.069137       0.551988       1.139768      -0.746171       0.000742      -0.022800      -0.008689       0.024411       0.000175      -0.002172      -0.000357      -0.013486      -0.002800      -0.007048      -0.000183       0.007231              1.612632       1.419805       0.172935       0.008934       1.924857      -0.014573       1.493235           0.000000
           19              H       0.959746       5.521286       6.153974       0.134974       1.058715 0.79581593E+01  0.78278871E+02                                 1.728741                            1.651429      -1.218954       2.293657                    0.995402       3.677017      10.413961       0.484547       1.285104      -0.705887      -0.013201       0.023776      -0.005677       0.027781      -0.003405       0.001526      -0.001541      -0.005765      -0.000339      -0.004542      -0.000754       0.005296              1.781650       2.180221      -0.473215      -0.052466       1.576623       0.043052       1.588106          -0.000000
           20              H      -1.855071      10.850360      18.664457       0.116291       1.261740 0.93929155E+01  0.94189673E+02                                 1.800107                            1.695015      -1.026981       2.386335                    0.997747       3.366014       8.953208       0.532507       1.147039      -0.742508      -0.031786      -0.018406      -0.015803       0.039986      -0.000761       0.013059       0.000578       0.012655      -0.033046      -0.016985      -0.000787       0.017772              1.835218       2.032522       0.389631       0.262402       1.973287       0.166823       1.499845           0.000000
           21              H       2.877551       8.000819      15.836745       0.143810       1.078731 0.84570275E+01  0.82333788E+02                                 1.616959                            1.603250      -0.627099       2.577112                    0.999991       3.112515       8.069133       0.551988       1.139767      -0.746171      -0.000742       0.022800      -0.008689       0.024411       0.000176       0.002172       0.000357      -0.013486      -0.002800      -0.007048      -0.000183       0.007231              1.612632       1.419804       0.172935      -0.008934       1.924856       0.014573       1.493234           0.000000
           22              H       3.402824       6.491956      15.891274       0.134974       1.058715 0.79581545E+01  0.78278817E+02                                 1.728741                            1.651429      -1.218954       2.293657                    0.995402       3.677016      10.413960       0.484547       1.285105      -0.705886       0.013201      -0.023776      -0.005677       0.027781      -0.003405      -0.001526       0.001541      -0.005765      -0.000339      -0.004542      -0.000754       0.005296              1.781650       2.180221      -0.473215       0.052466       1.576623      -0.043052       1.588106          -0.000000
           23              H       1.854927      10.850360       0.810143       0.114953       1.268200 0.94497800E+01  0.94899938E+02                                 1.805995                            1.699900      -1.035339       2.382022                    0.997679       3.374561       8.981629       0.531870       1.146717      -0.742584       0.032447      -0.018421       0.015916       0.040564       0.000698       0.013258      -0.000691       0.012351      -0.033691      -0.017328      -0.000517       0.017845              1.841485       2.040170      -0.392375       0.264128       1.980232      -0.167982       1.504052           0.000000
           24              H      -2.877657       8.000819       3.637855       0.143014       1.078335 0.84509708E+01  0.82245681E+02                                 1.615153                            1.601496      -0.624357       2.577610                    0.999992       3.113213       8.064897       0.552997       1.138090      -0.746576       0.000596       0.022907       0.008484       0.024435      -0.000008       0.002022      -0.000265      -0.014013      -0.002384      -0.007243      -0.000169       0.007413              1.610831       1.418384      -0.172625      -0.008907       1.922487      -0.014599       1.491621           0.000000
           25              H       5.322390       6.491956       3.583326       0.135139       1.055921 0.79305064E+01  0.77927514E+02                                 1.724846                            1.647917      -1.212137       2.296995                    0.995466       3.669458      10.382259       0.485417       1.284107      -0.706128      -0.012896      -0.024080       0.005542       0.027872       0.003468      -0.001407      -0.001369      -0.006060       0.000558      -0.004809      -0.000379       0.005187              1.777523       2.174649       0.471612       0.052259       1.573314       0.042879       1.584606          -0.000000
           26              H       2.507643       1.162882      10.547443       0.114954       1.268199 0.94497725E+01  0.94899840E+02                                 1.805994                            1.699898      -1.035339       2.382022                    0.997679       3.374560       8.981624       0.531871       1.146716      -0.742584      -0.032447       0.018421       0.015916       0.040564       0.000698      -0.013258       0.000691       0.012351      -0.033691      -0.017328      -0.000517       0.017845              1.841483       2.040168      -0.392374      -0.264128       1.980230       0.167982       1.504051          -0.000000
           27              H      -1.485073       4.012423      13.375155       0.143014       1.078335 0.84509676E+01  0.82245637E+02                                 1.615153                            1.601496      -0.624357       2.577610                    0.999992       3.113213       8.064895       0.552998       1.138089      -0.746577      -0.000596      -0.022907       0.008484       0.024435      -0.000008      -0.002022       0.000265      -0.014013      -0.002384      -0.007243      -0.000169       0.007413              1.610830       1.418383      -0.172625       0.008907       1.922486       0.014599       1.491620           0.000000
           28              H      -0.959820       5.521286      13.320626       0.135139       1.055921 0.79305064E+01  0.77927514E+02                                 1.724846                            1.647917      -1.212137       2.296995                    0.995466       3.669458      10.382259       0.485417       1.284107      -0.706128       0.012896       0.024080       0.005542       0.027872       0.003468       0.001407       0.001369      -0.006060       0.000558      -0.004809      -0.000379       0.005187              1.777523       2.174649       0.471612      -0.052259       1.573314      -0.042879       1.584606          -0.000000
           29              H       0.965842       7.258401      14.605950       0.104072       1.250101 0.10064967E+02  0.10267606E+03                                 1.791071                            1.751795      -0.938944       2.418718                    0.997670       3.483905       9.343207       0.525126       1.143367      -0.743187      -0.025929       0.026111       0.000000       0.036798      -0.008636       0.000000       0.000000       0.002914      -0.022255      -0.007418      -0.005049       0.012467              1.808290       2.129957      -0.291133      -0.000000       1.587891      -0.000000       1.707021          -0.000000
           30              H       1.568770       5.778369      14.605950       0.096961       1.172178 0.95902943E+01  0.96666838E+02                                 1.727776                            1.723245      -0.581559       2.580801                    0.999895       3.356776       8.950698       0.523320       1.161164      -0.740265       0.001081      -0.031090      -0.000000       0.031108       0.000832       0.000000       0.000000      -0.017347       0.004136      -0.009402       0.001379       0.008024              1.717813       1.615602       0.212411       0.000000       1.960069       0.000000       1.577767          -0.000000
           31              H       3.396728       4.754841       4.868650       0.104072       1.250101 0.10064967E+02  0.10267606E+03                                 1.791071                            1.751795      -0.938944       2.418718                    0.997670       3.483905       9.343207       0.525126       1.143367      -0.743187       0.025929      -0.026111       0.000000       0.036798      -0.008636       0.000000      -0.000000       0.002914      -0.022255      -0.007418      -0.005049       0.012467              1.808290       2.129957      -0.291133      -0.000000       1.587891       0.000000       1.707021          -0.000000
           32              H       2.793800       6.234873       4.868650       0.096961       1.172178 0.95902930E+01  0.96666821E+02                                 1.727776                            1.723245      -0.581559       2.580801                    0.999895       3.356776       8.950698       0.523320       1.161164      -0.740265      -0.001081       0.031090      -0.000000       0.031108       0.000832       0.000000      -0.000000      -0.017347       0.004136      -0.009402       0.001379       0.008024              1.717812       1.615602       0.212411      -0.000000       1.960068      -0.000000       1.577767          -0.000000
           33              H       5.328509       4.754841      14.605950       0.106436       1.238760 0.99497620E+01  0.10120705E+03                                 1.779845                            1.741453      -0.896364       2.434897                    0.997736       3.468450       9.287671       0.526824       1.142989      -0.743264      -0.024948      -0.025734       0.000000       0.035842       0.008654      -0.000000       0.000000       0.002749      -0.021226      -0.007075      -0.005225       0.012300              1.796765       2.114926       0.287368      -0.000000       1.578690       0.000000       1.696678          -0.000000
           34              H       5.931417       6.234873      14.605950       0.097563       1.166066 0.95241275E+01  0.95814415E+02                                 1.719835                            1.715677      -0.579255       2.581745                    0.999880       3.349851       8.917679       0.525319       1.158983      -0.740764       0.000596       0.030983       0.000000       0.030988      -0.000649      -0.000000       0.000000      -0.017614       0.003987      -0.009495       0.001329       0.008166              1.709941       1.609285      -0.210731      -0.000000       1.949356       0.000000       1.571181          -0.000000
           35              H      -0.965939       7.258401       4.868650       0.106436       1.238759 0.99497582E+01  0.10120701E+03                                 1.779845                            1.741453      -0.896364       2.434898                    0.997736       3.468449       9.287669       0.526824       1.142990      -0.743263       0.024948       0.025734      -0.000000       0.035842       0.008654      -0.000000      -0.000000       0.002749      -0.021226      -0.007075      -0.005225       0.012300              1.796765       2.114926       0.287368       0.000000       1.578690      -0.000000       1.696678          -0.000000
           36              H      -1.568847       5.778369       4.868650       0.097563       1.166066 0.95241290E+01  0.95814429E+02                                 1.719835                            1.715677      -0.579255       2.581744                    0.999880       3.349852       8.917680       0.525320       1.158983      -0.740764      -0.000596      -0.030983       0.000000       0.030988      -0.000649       0.000000      -0.000000      -0.017614       0.003987      -0.009495       0.001329       0.008166              1.709941       1.609285      -0.210731       0.000000       1.949356      -0.000000       1.571181          -0.000000
           37              C      -1.098591      11.321520      10.217544      -0.111957      34.833462 0.42716687E+03  0.10011052E+05                                 9.296741                            6.918640       0.003133       1.969690                    0.999677      29.445467      84.862231       0.621940       0.420218      -1.060466       0.019297       0.012386      -0.004249       0.023320       0.013870      -0.014504      -0.007976       0.027135      -0.013737      -0.017600      -0.012028       0.029629             11.136518       8.810985      -0.784335      -1.653880      19.127501       0.346572       5.471069          -0.000002
           38              C       1.813944       6.832652      12.069189       0.707676      21.484646 0.22747801E+03  0.46072677E+04                                 7.223302                            5.413241      -0.038242       2.064255                    0.999626      21.065266      58.617219       0.626031       0.483066      -1.012343      -0.005918      -0.000146      -0.035569       0.036058      -0.001420      -0.025175      -0.049360      -0.182798      -0.136268      -0.089189      -0.039116       0.128305              8.597484       9.377430      -0.838063       0.982861       4.283459       1.196548      12.131565          -0.000001
           39              C       2.587877       7.055617      13.341659      -0.336957      31.701642 0.45790031E+03  0.10876040E+05                                 8.664519                            7.001212      -0.019360       1.982139                    0.997597      30.055531      86.078065       0.642391       0.401427      -1.076935      -0.061841      -0.023635       0.075312       0.100274      -0.019618      -0.017832      -0.003726      -0.049698       0.037497      -0.043723       0.017672       0.026052             10.294928       8.381062      -0.133226       0.418665       6.084678       0.103781      16.419044           0.000001
           40              C       5.461161       0.691722       0.480244      -0.111957      34.833471 0.42716698E+03  0.10011055E+05                                 9.296744                            6.918641       0.003133       1.969689                    0.999677      29.445470      84.862251       0.621940       0.420219      -1.060466      -0.019297      -0.012386      -0.004249       0.023320       0.013870       0.014504       0.007976       0.027135      -0.013737      -0.017600      -0.012028       0.029629             11.136522       8.810987      -0.784336       1.653880      19.127508      -0.346572       5.471070          -0.000002
           41              C       2.548626       5.180590       2.331889       0.707676      21.484646 0.22747801E+03  0.46072676E+04                                 7.223302                            5.413240      -0.038242       2.064255                    0.999626      21.065266      58.617218       0.626031       0.483066      -1.012343       0.005918       0.000146      -0.035568       0.036058      -0.001420       0.025175       0.049360      -0.182798      -0.136268      -0.089189      -0.039116       0.128305              8.597484       9.377429      -0.838063      -0.982861       4.283458      -1.196547      12.131564          -0.000001
           42              C       1.774693       4.957625       3.604359      -0.336957      31.701643 0.45790032E+03  0.10876040E+05                                 8.664518                            7.001212      -0.019360       1.982139                    0.997597      30.055532      86.078066       0.642391       0.401427      -1.076935       0.061841       0.023635       0.075312       0.100274      -0.019618       0.017832       0.003726      -0.049698       0.037497      -0.043723       0.017671       0.026052             10.294928       8.381062      -0.133226      -0.418665       6.084677      -0.103781      16.419044           0.000001
           43              C       3.264130       0.691722      18.994356      -0.108939      34.701038 0.42514875E+03  0.99513470E+04                                 9.270243                            6.899423       0.008244       1.971917                    0.999639      29.381888      84.609058       0.623231       0.419871      -1.060751       0.018486      -0.012523       0.003611       0.022619      -0.014655       0.014105      -0.008349       0.026273      -0.014719      -0.017790      -0.012003       0.029792             11.102796       8.791353       0.773165       1.651400      19.059950       0.341832       5.457086          -0.000002
           44              C       6.176605       5.180590      17.142711       0.708143      21.517382 0.22783872E+03  0.46167328E+04                                 7.232727                            5.418888      -0.035465       2.064652                    0.999600      21.082759      58.693374       0.625424       0.483308      -1.012143      -0.004141       0.001045       0.037037       0.037282       0.002383       0.023956      -0.049895      -0.182019      -0.137935      -0.088194      -0.040186       0.128381              8.610475       9.389596       0.839432      -0.984207       4.288576       1.198545      12.153254          -0.000001
           45              C      -1.774759       4.957625      15.870241      -0.335674      31.674362 0.45728185E+03  0.10858099E+05                                 8.662808                            6.998693      -0.023093       1.981567                    0.997546      30.033615      86.013261       0.642177       0.401681      -1.076723      -0.062064       0.021439      -0.075401       0.099984       0.019016       0.016091      -0.003238      -0.049188       0.033092      -0.041638       0.015641       0.025998             10.294676       8.376531       0.133011      -0.420365       6.083365       0.103731      16.424132           0.000000
           46              C       1.098440      11.321520       9.257056      -0.108939      34.701034 0.42514869E+03  0.99513452E+04                                 9.270243                            6.899423       0.008244       1.971917                    0.999639      29.381885      84.609049       0.623231       0.419871      -1.060751      -0.018486       0.012523       0.003611       0.022619      -0.014655      -0.014105       0.008349       0.026273      -0.014719      -0.017790      -0.012003       0.029792             11.102796       8.791352       0.773165      -1.651400      19.059950      -0.341832       5.457086          -0.000002
           47              C      -1.814035       6.832652       7.405411       0.708143      21.517382 0.22783872E+03  0.46167328E+04                                 7.232727                            5.418888      -0.035465       2.064652                    0.999600      21.082759      58.693375       0.625424       0.483308      -1.012143       0.004141      -0.001045       0.037037       0.037283       0.002383      -0.023956       0.049895      -0.182019      -0.137935      -0.088194      -0.040186       0.128381              8.610476       9.389596       0.839432       0.984207       4.288577      -1.198545      12.153254          -0.000001
           48              C      -2.587971       7.055617       6.132941      -0.335674      31.674359 0.45728180E+03  0.10858098E+05                                 8.662808                            6.998692      -0.023093       1.981567                    0.997546      30.033615      86.013262       0.642178       0.401681      -1.076723       0.062064      -0.021439      -0.075401       0.099984       0.019016      -0.016091       0.003238      -0.049188       0.033092      -0.041638       0.015641       0.025998             10.294675       8.376530       0.133011       0.420365       6.083365      -0.103731      16.424129           0.000000
           49              C       5.461161       0.691722       9.257056      -0.111944      34.833103 0.42716147E+03  0.10010891E+05                                 9.296665                            6.918584       0.003147       1.969696                    0.999677      29.445300      84.861531       0.621945       0.420217      -1.060467      -0.019297      -0.012387       0.004249       0.023321       0.013870      -0.014504      -0.007976       0.027134      -0.013739      -0.017599      -0.012029       0.029628             11.136422       8.810922      -0.784312      -1.653869      19.127316       0.346562       5.471028          -0.000002
           50              C       2.548626       5.180590       7.405411       0.707676      21.484647 0.22747801E+03  0.46072679E+04                                 7.223303                            5.413241      -0.038243       2.064255                    0.999626      21.065267      58.617225       0.626031       0.483066      -1.012342       0.005918       0.000146       0.035568       0.036058      -0.001420      -0.025175      -0.049360      -0.182798      -0.136268      -0.089189      -0.039116       0.128305              8.597485       9.377430      -0.838063       0.982861       4.283459       1.196547      12.131566          -0.000001
           51              C       1.774693       4.957625       6.132941      -0.336957      31.701651 0.45790046E+03  0.10876044E+05                                 8.664521                            7.001214      -0.019360       1.982139                    0.997597      30.055536      86.078085       0.642391       0.401427      -1.076935       0.061841       0.023635      -0.075312       0.100274      -0.019618      -0.017832      -0.003726      -0.049698       0.037497      -0.043723       0.017672       0.026052             10.294931       8.381064      -0.133226       0.418666       6.084678       0.103781      16.419050           0.000000
           52              C      -1.098591      11.321520      18.994356      -0.111944      34.833106 0.42716151E+03  0.10010892E+05                                 9.296666                            6.918585       0.003146       1.969696                    0.999677      29.445301      84.861537       0.621945       0.420217      -1.060467       0.019297       0.012387       0.004249       0.023321       0.013870       0.014504       0.007975       0.027134      -0.013739      -0.017599      -0.012029       0.029628             11.136423       8.810923      -0.784312       1.653869      19.127319      -0.346562       5.471028          -0.000002
           53              C       1.813944       6.832652      17.142711       0.707676      21.484645 0.22747799E+03  0.46072674E+04                                 7.223302                            5.413241      -0.038243       2.064255                    0.999626      21.065266      58.617222       0.626031       0.483066      -1.012342      -0.005918      -0.000146       0.035568       0.036058      -0.001420       0.025175       0.049360      -0.182798      -0.136268      -0.089189      -0.039116       0.128305              8.597484       9.377430      -0.838063      -0.982861       4.283459      -1.196547      12.131565          -0.000001
           54              C       2.587877       7.055617      15.870241      -0.336958      31.701654 0.45790050E+03  0.10876045E+05                                 8.664521                            7.001214      -0.019360       1.982139                    0.997597      30.055536      86.078083       0.642391       0.401427      -1.076935      -0.061841      -0.023635      -0.075312       0.100274      -0.019618       0.017832       0.003726      -0.049698       0.037497      -0.043723       0.017671       0.026052             10.294931       8.381065      -0.133227      -0.418666       6.084678      -0.103781      16.419051           0.000001
           55              C       1.098440      11.321520       0.480244      -0.108926      34.700662 0.42514313E+03  0.99511795E+04                                 9.270162                            6.899365       0.008258       1.971924                    0.999639      29.381713      84.608322       0.623236       0.419870      -1.060753      -0.018486       0.012524      -0.003611       0.022619      -0.014655       0.014105      -0.008349       0.026272      -0.014721      -0.017789      -0.012003       0.029792             11.102694       8.791286       0.773140       1.651390      19.059754       0.341821       5.457043          -0.000002
           56              C      -1.814035       6.832652       2.331889       0.708143      21.517382 0.22783871E+03  0.46167328E+04                                 7.232728                            5.418889      -0.035465       2.064652                    0.999600      21.082759      58.693378       0.625424       0.483308      -1.012143       0.004141      -0.001045      -0.037037       0.037282       0.002383       0.023956      -0.049895      -0.182019      -0.137935      -0.088194      -0.040186       0.128381              8.610476       9.389597       0.839432      -0.984208       4.288577       1.198545      12.153255          -0.000001
           57              C      -2.587971       7.055617       3.604359      -0.335674      31.674367 0.45728194E+03  0.10858102E+05                                 8.662809                            6.998694      -0.023093       1.981567                    0.997546      30.033620      86.013284       0.642177       0.401681      -1.076723       0.062064      -0.021439       0.075401       0.099984       0.019016       0.016091      -0.003238      -0.049188       0.033092      -0.041638       0.015641       0.025998             10.294677       8.376532       0.133011      -0.420365       6.083366       0.103731      16.424134           0.000000
           58              C       3.264130       0.691722      10.217544      -0.108926      34.700664 0.42514318E+03  0.99511809E+04                                 9.270162                            6.899366       0.008258       1.971924                    0.999639      29.381714      84.608321       0.623236       0.419870      -1.060753       0.018486      -0.012524      -0.003611       0.022619      -0.014655      -0.014105       0.008349       0.026272      -0.014721      -0.017789      -0.012003       0.029792             11.102694       8.791286       0.773141      -1.651389      19.059754      -0.341822       5.457043          -0.000002
           59              C       6.176605       5.180590      12.069189       0.708143      21.517381 0.22783870E+03  0.46167325E+04                                 7.232728                            5.418889      -0.035465       2.064652                    0.999600      21.082759      58.693380       0.625424       0.483308      -1.012143      -0.004141       0.001045      -0.037037       0.037282       0.002383      -0.023956       0.049895      -0.182019      -0.137935      -0.088194      -0.040186       0.128381              8.610476       9.389597       0.839432       0.984208       4.288577      -1.198545      12.153255          -0.000001
           60              C      -1.774759       4.957625      13.341659      -0.335675      31.674370 0.45728199E+03  0.10858104E+05                                 8.662810                            6.998694      -0.023093       1.981567                    0.997546      30.033621      86.013287       0.642177       0.401681      -1.076723      -0.062064       0.021439       0.075401       0.099984       0.019016      -0.016091       0.003238      -0.049188       0.033092      -0.041638       0.015641       0.025998             10.294678       8.376532       0.133011       0.420365       6.083366      -0.103731      16.424136           0.000000
           61              C      -0.000061       9.119973       9.737300       0.581304      24.663474 0.26404562E+03  0.55465989E+04                                 7.876803                            5.766990      -0.090575       2.017993                    0.999621      22.902901      64.737572       0.617316       0.472336      -1.018844      -0.000136      -0.044002      -0.000215       0.044003      -0.000171       0.038146       0.000177       0.100141       0.331255      -0.105280      -0.016594       0.121874              9.841085       7.563543      -0.000756      -0.877145      17.175681       0.000217       4.784032          -0.000001
           62              C      -0.000071      10.613699       9.737300      -0.005466      38.292628 0.42844105E+03  0.99593780E+04                                 9.886805                            6.874509      -0.012036       2.007674                    0.999242      26.880897      74.945642       0.637003       0.413641      -1.074172      -0.000235       0.038142       0.000181       0.038143      -0.000095      -0.001204       0.000148       0.004502       0.009669      -0.003867       0.000166       0.003701             12.873815       9.063270      -0.000137      -1.667763      23.876018      -0.000030       5.682157          -0.000001
           63              C       4.362631       2.893269       0.000000       0.581304      24.663476 0.26404564E+03  0.55465994E+04                                 7.876804                            5.766990      -0.090576       2.017993                    0.999621      22.902902      64.737577       0.617316       0.472336      -1.018844       0.000136       0.044002      -0.000215       0.044003      -0.000171      -0.038146      -0.000177       0.100141       0.331255      -0.105280      -0.016594       0.121874              9.841086       7.563544      -0.000756       0.877145      17.175683      -0.000217       4.784032          -0.000001
           64              C       4.362641       1.399543       0.000000      -0.005466      38.292631 0.42844107E+03  0.99593788E+04                                 9.886805                            6.874509      -0.012036       2.007674                    0.999242      26.880898      74.945648       0.637003       0.413641      -1.074172       0.000235      -0.038142       0.000181       0.038143      -0.000095       0.001204      -0.000148       0.004502       0.009669      -0.003867       0.000166       0.003701             12.873816       9.063271      -0.000138       1.667763      23.876021       0.000030       5.682157          -0.000001
           65              C       4.362631       2.893269       9.737300       0.581304      24.663487 0.26404582E+03  0.55466050E+04                                 7.876807                            5.766994      -0.090579       2.017992                    0.999621      22.902920      64.737662       0.617316       0.472336      -1.018843       0.000136       0.044002       0.000215       0.044003      -0.000171       0.038146       0.000177       0.100141       0.331255      -0.105280      -0.016595       0.121875              9.841090       7.563547      -0.000756      -0.877145      17.175687       0.000217       4.784034          -0.000001
           66              C       4.362641       1.399543       9.737300      -0.005469      38.292808 0.42844330E+03  0.99594436E+04                                 9.886838                            6.874529      -0.012040       2.007672                    0.999242      26.880960      74.945875       0.637002       0.413641      -1.074172       0.000235      -0.038142      -0.000181       0.038143      -0.000095      -0.001204       0.000148       0.004501       0.009667      -0.003866       0.000166       0.003700             12.873864       9.063297      -0.000138      -1.667768      23.876123      -0.000030       5.682173          -0.000001
           67              C      -0.000061       9.119973       0.000000       0.581304      24.663487 0.26404582E+03  0.55466050E+04                                 7.876807                            5.766994      -0.090579       2.017992                    0.999621      22.902920      64.737662       0.617316       0.472336      -1.018843      -0.000136      -0.044002       0.000215       0.044003      -0.000171      -0.038146      -0.000177       0.100141       0.331255      -0.105280      -0.016595       0.121875              9.841090       7.563547      -0.000756       0.877145      17.175688      -0.000217       4.784034          -0.000001
           68              C      -0.000071      10.613699       0.000000      -0.005469      38.292808 0.42844330E+03  0.99594437E+04                                 9.886839                            6.874529      -0.012040       2.007672                    0.999242      26.880960      74.945876       0.637002       0.413641      -1.074172      -0.000235       0.038142      -0.000181       0.038143      -0.000095       0.001204      -0.000148       0.004501       0.009667      -0.003866       0.000165       0.003700             12.873865       9.063297      -0.000137       1.667768      23.876123       0.000030       5.682173          -0.000001
           69              C       1.807837       6.737987      14.605950      -0.114485      26.972545 0.39059137E+03  0.89370506E+04                                 7.828847                            6.493964       0.023223       2.002401                    0.999480      28.034963      79.420174       0.661159       0.404882      -1.072075       0.108836       0.040617       0.000000       0.116168      -0.009829       0.000000       0.000000      -0.021787       0.135441      -0.037246      -0.007901       0.045147              9.204521       7.294043       0.258654      -0.000000       5.411925      -0.000000      14.907594          -0.000001
           70              C       2.554733       5.275255       4.868650      -0.114485      26.972543 0.39059135E+03  0.89370500E+04                                 7.828846                            6.493964       0.023223       2.002401                    0.999480      28.034962      79.420171       0.661159       0.404882      -1.072075      -0.108836      -0.040617       0.000000       0.116168      -0.009829       0.000000      -0.000000      -0.021787       0.135441      -0.037246      -0.007901       0.045147              9.204521       7.294043       0.258654       0.000000       5.411925       0.000000      14.907594          -0.000001
           71              C       6.170497       5.275255      14.605950      -0.118459      27.131846 0.39328749E+03  0.90147590E+04                                 7.865367                            6.520949       0.029290       2.003167                    0.999458      28.123236      79.756446       0.659052       0.405455      -1.071633       0.111176      -0.038681      -0.000000       0.117713       0.010087      -0.000000       0.000000      -0.022701       0.136362      -0.037912      -0.007542       0.045454              9.253940       7.319995      -0.262255      -0.000000       5.427659       0.000000      15.014165          -0.000001
           72              C      -1.807927       6.737987       4.868650      -0.118459      27.131848 0.39328753E+03  0.90147601E+04                                 7.865367                            6.520949       0.029290       2.003167                    0.999458      28.123237      79.756448       0.659052       0.405455      -1.071633      -0.111176       0.038681      -0.000000       0.117713       0.010087      -0.000000      -0.000000      -0.022701       0.136362      -0.037912      -0.007542       0.045454              9.253940       7.319996      -0.262255       0.000000       5.427659      -0.000000      15.014165          -0.000001
           73              O      -1.033132       8.493122      10.117834      -0.638655      35.640308 0.58454785E+03  0.14367099E+05                                 8.609789                            7.496903       0.322136       2.118424                    0.997518      29.388030      78.427062       0.691166       0.360558      -1.136346       0.005819       0.061632       0.010316       0.062759       0.066518       0.016328      -0.023035       0.036792       0.184390      -0.104543       0.038252       0.066292              9.584335       9.740786       3.583463      -0.797927      12.664895      -0.986104       6.347323          -0.000001
           74              O       0.562735       7.000356      12.052051      -0.607734      32.634724 0.50939204E+03  0.12045695E+05                                 8.005265                            6.910045       0.592216       2.237395                    0.997364      27.650194      71.390438       0.736861       0.351513      -1.148409       0.000906       0.059728       0.046212       0.075524      -0.007510      -0.003040      -0.040826       0.019204      -0.264464      -0.100671       0.043119       0.057552              8.864429      13.205476      -0.724920       1.247047       5.396537      -0.550322       7.991273          -0.000000
           75              O       2.416865       6.476098      11.011523      -0.768053      52.250771 0.76876414E+03  0.20223336E+05                                11.125562                            8.624575       0.064332       2.010103                    0.998245      31.750062      87.505556       0.641701       0.362839      -1.135164      -0.030710       0.013618       0.057893       0.066934      -0.010038      -0.039249      -0.011550      -0.167605       0.049633      -0.105722       0.027965       0.077757             13.394049      13.471785      -3.387515      -4.906258       8.245784       3.700100      18.464576           0.000000
           76              O       5.395702       3.520120       0.380534      -0.638655      35.640307 0.58454782E+03  0.14367098E+05                                 8.609788                            7.496903       0.322137       2.118424                    0.997518      29.388030      78.427060       0.691166       0.360558      -1.136346      -0.005819      -0.061632       0.010316       0.062759       0.066518      -0.016328       0.023035       0.036793       0.184390      -0.104543       0.038252       0.066292              9.584334       9.740785       3.583463       0.797926      12.664895       0.986104       6.347323          -0.000001
           77              O       3.799835       5.012886       2.314751      -0.607734      32.634728 0.50939213E+03  0.12045697E+05                                 8.005265                            6.910046       0.592216       2.237395                    0.997364      27.650196      71.390445       0.736861       0.351513      -1.148409      -0.000906      -0.059728       0.046212       0.075524      -0.007510       0.003040       0.040826       0.019204      -0.264464      -0.100671       0.043119       0.057552              8.864430      13.205477      -0.724920      -1.247048       5.396538       0.550322       7.991274          -0.000000
           78              O       1.945705       5.537144       1.274223      -0.768053      52.250769 0.76876411E+03  0.20223335E+05                                11.125561                            8.624575       0.064332       2.010103                    0.998245      31.750062      87.505554       0.641701       0.362839      -1.135164       0.030710      -0.013618       0.057893       0.066934      -0.010038       0.039249       0.011550      -0.167605       0.049633      -0.105722       0.027965       0.077757             13.394048      13.471785      -3.387515       4.906258       8.245784      -3.700099      18.464575           0.000000
           79              O       3.329551       3.520120      19.094066      -0.638758      35.642266 0.58460069E+03  0.14368711E+05                                 8.609949                            7.497154       0.321781       2.118268                    0.997631      29.389888      78.432683       0.691167       0.360549      -1.136353       0.005801      -0.061822      -0.010057       0.062903      -0.066409      -0.015926      -0.023296       0.037540       0.185675      -0.104725       0.038003       0.066722              9.584405       9.741154      -3.584036       0.798168      12.664814      -0.986128       6.347246          -0.000001
           80              O       4.925398       5.012886      17.159849      -0.606779      32.585438 0.50838297E+03  0.12015668E+05                                 7.996924                            6.902723       0.595555       2.238698                    0.997303      27.628043      71.310951       0.737340       0.351464      -1.148468       0.001669      -0.059026      -0.046711       0.075291       0.007931       0.002650      -0.040145       0.020389      -0.263643      -0.100087       0.042003       0.058084              8.855246      13.192006       0.723762      -1.245695       5.391851      -0.549916       7.981880          -0.000000
           81              O      -1.945779       5.537144      18.200377      -0.769280      52.225542 0.76826521E+03  0.20206058E+05                                11.119832                            8.619680       0.066621       2.010837                    0.998134      31.747865      87.478153       0.642145       0.362662      -1.135351      -0.029255      -0.013655      -0.056036       0.064671       0.009650       0.037808      -0.012128      -0.168489       0.048430      -0.105107       0.026542       0.078565             13.387991      13.463811       3.385323       4.904708       8.241922       3.698433      18.458240           0.000000
           82              O       1.033019       8.493122       9.356766      -0.638758      35.642266 0.58460069E+03  0.14368711E+05                                 8.609949                            7.497154       0.321781       2.118268                    0.997631      29.389888      78.432683       0.691167       0.360549      -1.136353      -0.005801       0.061822      -0.010057       0.062903      -0.066409       0.015926       0.023296       0.037540       0.185675      -0.104725       0.038003       0.066722              9.584404       9.741154      -3.584035      -0.798168      12.664813       0.986128       6.347246          -0.000001
           83              O      -0.562828       7.000356       7.422549      -0.606779      32.585439 0.50838300E+03  0.12015669E+05                                 7.996924                            6.902723       0.595554       2.238697                    0.997303      27.628045      71.310955       0.737340       0.351464      -1.148468      -0.001669       0.059026      -0.046711       0.075291       0.007931      -0.002650       0.040145       0.020389      -0.263643      -0.100088       0.042003       0.058084              8.855246      13.192006       0.723762       1.245695       5.391851       0.549916       7.981880          -0.000000
           84              O       6.308349       6.476098       8.463077      -0.769280      52.225546 0.76826529E+03  0.20206060E+05                                11.119833                            8.619681       0.066621       2.010837                    0.998134      31.747866      87.478158       0.642145       0.362662      -1.135351       0.029255       0.013655      -0.056036       0.064671       0.009650      -0.037808       0.012128      -0.168489       0.048430      -0.105107       0.026542       0.078565             13.387992      13.463812       3.385324      -4.904709       8.241922      -3.698434      18.458242           0.000000
           85              O       5.395702       3.520120       9.356766      -0.638655      35.640348 0.58454872E+03  0.14367126E+05                                 8.609796                            7.496910       0.322134       2.118423                    0.997518      29.388044      78.427128       0.691165       0.360558      -1.136346      -0.005819      -0.061632      -0.010316       0.062759       0.066518       0.016328      -0.023035       0.036793       0.184390      -0.104544       0.038252       0.066292              9.584343       9.740795       3.583467      -0.797927      12.664906      -0.986105       6.347328          -0.000001
           86              O       3.799835       5.012886       7.422549      -0.607734      32.634726 0.50939210E+03  0.12045696E+05                                 8.005265                            6.910046       0.592216       2.237395                    0.997364      27.650194      71.390440       0.736861       0.351513      -1.148408      -0.000906      -0.059728      -0.046212       0.075524      -0.007510      -0.003040      -0.040826       0.019204      -0.264464      -0.100671       0.043119       0.057552              8.864429      13.205477      -0.724920       1.247048       5.396537      -0.550322       7.991274          -0.000000
           87              O       1.945705       5.537144       8.463077      -0.768053      52.250775 0.76876422E+03  0.20223339E+05                                11.125563                            8.624576       0.064331       2.010103                    0.998245      31.750062      87.505560       0.641701       0.362839      -1.135164       0.030710      -0.013618      -0.057893       0.066934      -0.010038      -0.039249      -0.011550      -0.167605       0.049633      -0.105722       0.027965       0.077757             13.394050      13.471787      -3.387515      -4.906258       8.245785       3.700099      18.464578           0.000000
           88              O      -1.033132       8.493122      19.094066      -0.638655      35.640352 0.58454879E+03  0.14367129E+05                                 8.609797                            7.496910       0.322134       2.118423                    0.997518      29.388045      78.427133       0.691165       0.360558      -1.136346       0.005819       0.061632      -0.010316       0.062759       0.066518      -0.016328       0.023035       0.036793       0.184390      -0.104544       0.038252       0.066292              9.584344       9.740796       3.583467       0.797927      12.664908       0.986105       6.347329          -0.000001
           89              O       0.562735       7.000356      17.159849      -0.607734      32.634729 0.50939215E+03  0.12045698E+05                                 8.005266                            6.910046       0.592216       2.237395                    0.997364      27.650195      71.390444       0.736861       0.351513      -1.148408       0.000906       0.059728      -0.046212       0.075524      -0.007510       0.003040       0.040826       0.019204      -0.264464      -0.100671       0.043119       0.057552              8.864430      13.205477      -0.724920      -1.247048       5.396538       0.550322       7.991275          -0.000000
           90              O       2.416865       6.476098      18.200377      -0.768053      52.250774 0.76876419E+03  0.20223338E+05                                11.125562                            8.624576       0.064331       2.010103                    0.998245      31.750062      87.505558       0.641701       0.362839      -1.135164      -0.030710       0.013618      -0.057893       0.066934      -0.010038       0.039249       0.011550      -0.167605       0.049634      -0.105722       0.027965       0.077757             13.394050      13.471787      -3.387515       4.906258       8.245785      -3.700099      18.464578           0.000000
           91              O       1.033019       8.493122       0.380534      -0.638758      35.642306 0.58460155E+03  0.14368739E+05                                 8.609957                            7.497160       0.321779       2.118267                    0.997631      29.389902      78.432749       0.691166       0.360550      -1.136353      -0.005801       0.061822       0.010057       0.062903      -0.066409      -0.015926      -0.023296       0.037540       0.185675      -0.104726       0.038003       0.066722              9.584413       9.741163      -3.584040       0.798169      12.664825      -0.986129       6.347251          -0.000001
           92              O      -0.562828       7.000356       2.314751      -0.606779      32.585434 0.50838290E+03  0.12015666E+05                                 7.996923                            6.902723       0.595555       2.238698                    0.997303      27.628041      71.310944       0.737340       0.351464      -1.148468      -0.001669       0.059026       0.046711       0.075291       0.007931       0.002650      -0.040145       0.020389      -0.263643      -0.100088       0.042003       0.058084              8.855245      13.192005       0.723762      -1.245695       5.391850      -0.549916       7.981879          -0.000000
           93              O       6.308349       6.476098       1.274223      -0.769280      52.225544 0.76826526E+03  0.20206059E+05                                11.119832                            8.619681       0.066621       2.010837                    0.998134      31.747865      87.478154       0.642145       0.362662      -1.135351       0.029255       0.013655       0.056036       0.064671       0.009650       0.037808      -0.012128      -0.168489       0.048430      -0.105107       0.026542       0.078565             13.387991      13.463811       3.385323       4.904708       8.241922       3.698433      18.458241           0.000000
           94              O       3.329551       3.520120      10.117834      -0.638758      35.642313 0.58460169E+03  0.14368743E+05                                 8.609958                            7.497162       0.321779       2.118267                    0.997631      29.389904      78.432759       0.691166       0.360550      -1.136353       0.005801      -0.061822       0.010057       0.062903      -0.066409       0.015926       0.023296       0.037540       0.185675      -0.104726       0.038003       0.066722              9.584415       9.741165      -3.584040      -0.798169      12.664827       0.986129       6.347252          -0.000001
           95              O       4.925398       5.012886      12.052051      -0.606779      32.585442 0.50838306E+03  0.12015671E+05                                 7.996925                            6.902724       0.595555       2.238698                    0.997303      27.628044      71.310956       0.737340       0.351464      -1.148468       0.001669      -0.059026       0.046711       0.075291       0.007931      -0.002650       0.040145       0.020389      -0.263643      -0.100088       0.042003       0.058084              8.855247      13.192007       0.723762       1.245695       5.391851       0.549916       7.981881          -0.000000
           96              O      -1.945779       5.537144      11.011523      -0.769280      52.225551 0.76826538E+03  0.20206063E+05                                11.119834                            8.619682       0.066621       2.010837                    0.998134      31.747867      87.478163       0.642145       0.362662      -1.135351      -0.029255      -0.013655       0.056036       0.064671       0.009650      -0.037808       0.012128      -0.168489       0.048430      -0.105107       0.026542       0.078565             13.387993      13.463813       3.385324      -4.904709       8.241922      -3.698434      18.458243           0.000000

******************************************************
Auxiliary information for the entire system
The total spin magnetic moment of the unit cell is   0.000008
The total net atomic charge of the unit cell is   -0.000003
Accuracy of reproducing the electrostatic potential in the unit cell:
  The inner radius (bohr) =    5.0000
  The outer radius (bohr) =   12.0000
  Valid grid points have density less than (e/(bohr^3)) =    0.0001
  The number of valid grid points were=       140458
  The rms potential error without charges in kcal/mol is=      5.38971
  The rms potential error with partial charges in kcal/mol is=      1.33883
  The RRMSE value at monopole order=      0.24840
  The rms potential error with partial charges and cloud penetration in kcal/mol is=      1.34443
  The RRMSE value at monopole order with cloud penetration is=      0.24944
  The rms potential error with partial charges and atomic dipoles in kcal/mol is=      0.32951
  The RRMSE value at dipole order=      0.06114
  The rms potential error with partial charges, atomic dipoles and cloud penetration in kcal/mol is=      0.31189
  The RRMSE value at dipole order with cloud penetration=      0.05787

******************************************************
The electron densities and ab initio electrostatic potential were computed in VASP using the PBE functional and
projector augmented wave method. See the main text of the journal article for a description of computational details.
The atomic charges, dipoles, and quadrupoles were computed with the DDEC6 method as described in
(a) T. A. Manz and N. Gabaldon Limas, RSC Adv. 6 (2016) 47771-47801 DOI: 10.1039/c6ra04656h
(b) N. Gabaldon Limas and T. A. Manz, RSC Adv. 8 (2018) 2678-2707 DOI: 10.1039/c7ra11829e.
For each atom in the material, the electron cloud parameters were fit to the spherically averaged atom-in-material
electron density using radial positions for which this density was between 10^-4 and 10^-2 electrons per cubic bohr.
The polarizabilities, dispersion coefficients, and quantum Drude oscillator (QDO) parameters were fit using the MCLF method.
The magnetic structure of the system was optimized in VASP from the default ferromagnetic initial guess using spin polarization.
The atomic spin moments (ASMs) were computed on this optimized magnetic structure using the DDEC6 partition as inputs
to the method of T. A. Manz and D. S. Sholl, J. Chem. Theory Comput. 7 (2011) 4146-4164 DOI: 10.1021/ct200539n.
The RMSE and RRMSE were computed using a uniform grid with Ewald summation.
