# Supplementary material for: A collection of forcefield precursors for metal–organic frameworks
Source: RSC Adv. 2019 Nov 13;9(63):36492–507. doi: 10.1039/c9ra07327b (PMC9075174; doi:10.1039/c9ra07327b)
Supplement: RA-009-C9RA07327B-s5784 [file RA-009-C9RA07327B-s5784.xyz]

  126
jmolscript: load "" {1 1 1} spacegroup "x,y,z" unitcell [{     12.547700     0.000000     0.000000 }, {      6.273866    14.052372     0.000000 }, {      6.273866     0.000003    14.052372 }]
Cu     6.273850     0.000000     0.000000     0.643735
Cu     6.273866     7.026188     7.026186     0.643535
Cu     9.410783     0.000002     7.026186     0.642779
Cu     9.410783     7.026186     0.000000     0.644229
H     12.335657     0.652032    11.056406     0.101061
H      5.413081     2.917272     0.174249     0.101398
H     11.306753     4.756731    12.873378     0.135218
H     11.399603     4.529082    10.571599     0.115090
H     11.924093     2.419821     9.653980     0.125795
H     18.609513     6.374158    10.022152     0.101626
H      5.413090     4.108915     6.851937     0.101972
H      5.032894     2.269460     8.205180     0.136014
H     17.673450     2.497109    10.506959     0.114377
H     18.197948     4.606370    11.424578     0.125508
H      9.198731     2.995967     7.678216     0.101338
H     14.823880    13.878125     9.943458     0.101911
H      8.169822     1.178997    11.782914     0.135458
H      8.262678     3.480775    11.555265     0.114786
H      8.787170     4.398394     9.446004     0.125954
H     15.472589     4.030223    13.400342     0.101648
H     14.823874     7.200438    11.135100     0.101905
H     14.443675     5.847194     9.295644     0.135699
H     14.536525     3.545415     9.523293     0.115488
H     15.061021     2.627796    11.632554     0.125983
H     12.759775    13.400343     2.995966     0.101060
H     19.682351    11.135103    13.878123     0.101398
H     13.788679     9.295644     1.178994     0.135218
H     13.695829     9.523293     3.480773     0.115090
H     13.171339    11.632554     4.398392     0.125795
H      6.485919     7.678217     4.030220     0.101625
H     19.682342     9.943460     7.200435     0.101972
H     20.062538    11.782915     5.847192     0.136014
H      7.421982    11.555266     3.545413     0.114377
H      6.897484     9.446005     2.627794     0.125508
H     15.896701    11.056408     6.374156     0.101338
H     10.271552     0.174250     4.108914     0.101911
H     16.925610    12.873378     2.269458     0.135458
H     16.832754    10.571600     2.497107     0.114786
H     16.308262     9.653981     4.606368     0.125954
H      9.622843    10.022152     0.652030     0.101648
H     10.271558     6.851937     2.917272     0.101904
H     10.651757     8.205181     4.756728     0.135699
H     10.558907    10.506960     4.529079     0.115488
H     10.034411    11.424579     2.419818     0.125983
W     17.253111    10.539281    10.539279     0.596881
W      7.842321     3.513094     3.513093     0.596631
C     17.822780    12.021807    11.945921     0.047489
C     12.119838     1.495175    11.438631     0.080368
C     19.022337     9.696139    11.494840    -0.029788
C     11.748430     2.814693    13.283707     0.102235
C     11.510024     3.914994    12.481317    -0.118091
C     11.567742     3.784306    11.136505    -0.038723
C     11.878923     2.539266    10.596894    -0.136042
C     17.822774     9.056756     9.132637     0.047906
C     18.393691     5.531016     9.639927     0.081704
C     19.022337    11.382423     9.583718    -0.030539
C      5.474575     4.211498     7.794851     0.102974
C      5.236169     3.111197     8.597241    -0.119757
C     17.841590     3.241884     9.942053    -0.036858
C     18.152775     4.486925    10.481664    -0.137392
C      8.411986     2.106452     4.995618     0.047297
C      8.982911     2.613743     8.521358     0.080312
C      9.611544     2.557532     2.669951    -0.030507
C      8.611499     0.768667     9.840876     0.101594
C      8.373094     1.571058    10.941177    -0.117374
C      8.430815     2.915869    10.810490    -0.038545
C      8.741997     3.455480     9.565450    -0.136559
C      8.411986     4.919736     2.030568     0.048371
C     15.256768     4.412447    12.557200     0.080143
C      9.611548     4.468655     4.356235    -0.030484
C     14.885356     6.257524    11.237682     0.102098
C     14.646948     5.455133    10.137381    -0.117630
C     14.704666     4.110321    10.268068    -0.039578
C     15.015850     3.570710    11.513108    -0.136615
C      7.272652     2.030568     2.106451     0.047496
C     12.975594    12.557200     2.613741     0.080366
C      6.073095     4.356236     2.557532    -0.029774
C     13.347002    11.237682     0.768665     0.102237
C     13.585408    10.137381     1.571055    -0.118091
C     13.527690    10.268069     2.915867    -0.038724
C     13.216509    11.513109     3.455478    -0.136043
C      7.272658     4.995619     4.919735     0.047912
C      6.701741     8.521359     4.412445     0.081702
C      6.073095     2.669952     4.468654    -0.030524
C     19.620857     9.840877     6.257521     0.102975
C      7.311563    10.941178     5.455131    -0.119756
C      7.253842    10.810491     4.110319    -0.036858
C      6.942657     9.565450     3.570708    -0.137392
C     16.683446    11.945923     9.056754     0.047291
C     16.112521    11.438632     5.531014     0.080313
C     15.483888    11.494843    11.382421    -0.030521
C     16.483933    13.283708     4.211496     0.101592
C     16.722338    12.481317     3.111195    -0.117374
C     16.664617    11.136506     3.241882    -0.038545
C     16.353435    10.596895     4.486922    -0.136559
C     16.683446     9.132639    12.021804     0.048365
C      9.838664     9.639928     1.495172     0.080144
C     15.483884     9.583720     9.696137    -0.030498
C     10.210076     7.794851     2.814690     0.102097
C     10.448484     8.597242     3.914991    -0.117630
C     10.390766     9.942054     3.784304    -0.039578
C     10.079582    10.481665     2.539264    -0.136615
N     12.064630     1.594947    12.783443    -0.228526
N     18.146513    12.803119    12.724423    -0.370505
N     19.975963     9.281594    12.018994    -0.358037
N     18.338479     5.431244     8.295115    -0.230474
N     18.146503     8.275444     8.354135    -0.370615
N     19.975962    11.796968     9.059564    -0.357422
N      8.927700     1.268931     8.621130    -0.229200
N      8.735717     1.327950     5.776930    -0.369612
N     10.565168     2.033379     2.255406    -0.357470
N     15.201559     5.757259    12.457428    -0.229605
N      8.735717     5.698237     1.249256    -0.371156
N     10.565175     4.992809     4.770780    -0.357511
N     13.030802    12.457428     1.268929    -0.228526
N      6.948919     1.249256     1.327949    -0.370522
N      5.119469     4.770781     2.033378    -0.358045
N      6.756953     8.621131     5.757257    -0.230473
N      6.948929     5.776931     5.698237    -0.370631
N      5.119470     2.255407     4.992808    -0.357430
N     16.167732    12.783444     5.431242    -0.229200
N     16.359715    12.724425     8.275442    -0.369596
N     14.530264    12.018996    11.796966    -0.357462
N      9.893873     8.295116     1.594944    -0.229605
N     16.359715     8.354138    12.803116    -0.371140
N     14.530257     9.059566     9.281592    -0.357503

The following XYZ coordinates are in angstroms. Other properties are in atomic units.
The sperically averaged electron density of each atom fit to a function of the form exp(a - br)
eigen_1, eigen_2 and eigen_3 are the three eigenvalues of traceless quadrupole moment tensor
  atom number  atomic symbol              X              Y              Z     net charge C6 coefficient C8 coefficient C10 coefficient fluctuating dipole atomic polarizability isotropic forcefield polarizability              a              b squared Pearson coefficient          <r^3>          <r^4>         wp_QDO          m_QDO          q_QDO       dipole_x       dipole_y       dipole_z         dipole            Qxy            Qxz            Qyz     Q(x^2-y^2)  Q(3z^2 - R^2)        eigen_1        eigen_2        eigen_3 static polarizability      alpha(xx)      alpha(xy)      alpha(xz)      alpha(yy)      alpha(yz)      alpha(zz) atomic spin moment
            1             Cu       6.273850       0.000000       0.000000       0.643735      79.618888 0.10338581E+04  0.28282782E+05                                15.791328                           11.005158       1.271387       2.268247                    0.997159      44.818341     112.385467       0.509662       0.439302      -1.120628       0.000001       0.000001       0.000001       0.000001       0.003473      -0.048568       0.073094       0.095624      -0.014300      -0.107873       0.018031       0.089842             20.847936      11.599295       3.539107       7.309482      27.412431       2.324458      23.532080           0.618415
            2             Cu       6.273866       7.026188       7.026186       0.643535      79.627429 0.10340096E+04  0.28288411E+05                                15.792495                           11.006662       1.274369       2.269265                    0.997138      44.817362     112.391782       0.509570       0.439357      -1.120575       0.000001      -0.000001      -0.000001       0.000001      -0.002351       0.049687       0.072415       0.096014      -0.015349      -0.107311       0.016162       0.091149             20.848340      11.600074      -3.538545      -7.309905      27.413349       2.320809      23.531597           0.618430
            3             Cu       9.410783       0.000002       7.026186       0.642779      79.676016 0.10348741E+04  0.28318182E+05                                15.799068                           11.011387       1.273664       2.268708                    0.997141      44.836077     112.453516       0.509449       0.439367      -1.120561      -0.000001       0.000000      -0.000001       0.000001       0.049348       0.002575      -0.072294       0.056290      -0.137442      -0.107409       0.016528       0.090881             20.857154      11.604069      -7.312741       3.537474      23.543022      -2.316500      27.424372           0.618377
            4             Cu       9.410783       7.026186       0.000000       0.644229      79.548222 0.10327894E+04  0.28246002E+05                                15.782637                           10.999742       1.268966       2.268053                    0.997143      44.793954     112.306213       0.509772       0.439324      -1.120624      -0.000000      -0.000001       0.000001       0.000001      -0.048420      -0.002304      -0.072225       0.055134      -0.133440      -0.106361       0.016772       0.089589             20.835770      11.592853       7.304387      -3.535486      23.517374      -2.318446      27.397083           0.618370
            5              H      12.335657       0.652032      11.056406       0.101061       1.159011 0.85038646E+01  0.84921710E+02                                 1.838803                            1.716588      -0.991222       2.406439                    0.997538       3.593804      10.207058       0.472016       1.299413      -0.704958       0.009182      -0.044267      -0.026091       0.052198      -0.005622      -0.002107       0.008070      -0.017783       0.027956      -0.015181      -0.000924       0.016105              1.888129       1.462791      -0.138880      -0.039864       2.557927       0.330926       1.643670           0.000704
            6              H       5.413081       2.917272       0.174249       0.101398       1.345795 0.99328383E+01  0.10336879E+03                                 2.037292                            1.857358      -1.335071       2.237823                    0.993573       3.887380      11.360251       0.451899       1.302414      -0.702851      -0.005034       0.007998       0.049584       0.050476       0.001977      -0.004197      -0.002380      -0.005410       0.035425      -0.009787      -0.003306       0.013093              2.127951       1.554502      -0.026272       0.091605       1.678052       0.147667       3.151299           0.000619
            7              H      11.306753       4.756731      12.873378       0.135218       1.144307 0.84600031E+01  0.83023867E+02                                 1.730548                            1.646401      -0.835657       2.494461                    0.999423       3.176163       8.483419       0.519447       1.201523      -0.730593      -0.007155       0.037541       0.014457       0.040860      -0.007220       0.000948      -0.001181      -0.030331       0.001764      -0.017116       0.000497       0.016618              1.749550       1.461825      -0.161923      -0.042028       2.143964       0.373585       1.642861           0.000432
            8              H      11.399603       4.529082      10.571599       0.115090       1.079364 0.78956425E+01  0.75722367E+02                                 1.621142                            1.554727      -0.723460       2.537524                    0.999788       3.131505       8.114417       0.556311       1.148027      -0.743225      -0.007376       0.035050      -0.022612       0.042358      -0.009380      -0.001180      -0.004239      -0.030918       0.024502      -0.022338       0.006467       0.015871              1.636462       1.475497      -0.080809       0.154371       1.802857      -0.385820       1.631032           0.000045
            9              H      11.924093       2.419821       9.653980       0.125795       1.104885 0.82191318E+01  0.80094010E+02                                 1.687724                            1.620024      -0.750442       2.527779                    0.999730       3.193921       8.505841       0.524909       1.197425      -0.731086       0.001915      -0.004700      -0.039357       0.039683      -0.005836      -0.003636       0.000635      -0.027304       0.042506      -0.022256       0.007504       0.014752              1.705173       1.483256       0.048080       0.071227       1.401237       0.112000       2.231028           0.000392
           10              H      18.609513       6.374158      10.022152       0.101626       1.164180 0.85537609E+01  0.85615595E+02                                 1.850929                            1.726733      -1.015162       2.396814                    0.997205       3.605348      10.279218       0.468151       1.307147      -0.703332       0.009155       0.043469       0.025943       0.051444       0.005780       0.002032       0.008170      -0.018114       0.027814      -0.015385      -0.000867       0.016252              1.901097       1.470660       0.140564       0.040371       2.578872       0.335039       1.653759           0.000703
           11              H       5.413090       4.108915       6.851937       0.101972       1.348772 0.99591258E+01  0.10373655E+03                                 2.042425                            1.861396      -1.340422       2.235818                    0.993512       3.891740      11.387368       0.450721       1.304631      -0.702378      -0.005015      -0.008057      -0.049274       0.050179      -0.001995       0.004297      -0.002428      -0.005583       0.035608      -0.009926      -0.003276       0.013203              2.133628       1.557529       0.026371      -0.091972       1.681584       0.148460       3.161771           0.000619
           12              H       5.032894       2.269460       8.205180       0.136014       1.143353 0.84545062E+01  0.82984931E+02                                 1.732598                            1.648299      -0.842214       2.492877                    0.999395       3.173559       8.486744       0.517821       1.205078      -0.729803      -0.007518      -0.037191      -0.014068       0.040467       0.006956      -0.001044      -0.001149      -0.030391       0.001731      -0.017035       0.000498       0.016537              1.751647       1.463448       0.162188       0.042076       2.146705       0.374153       1.644788           0.000431
           13              H      17.673450       2.497109      10.506959       0.114377       1.081033 0.79088360E+01  0.75863809E+02                                 1.620907                            1.554467      -0.722254       2.536771                    0.999779       3.135198       8.118926       0.557317       1.145728      -0.743762      -0.007246      -0.035137       0.023076       0.042657       0.009478       0.001198      -0.004221      -0.031217       0.024328      -0.022490       0.006480       0.016010              1.636250       1.475230       0.080835      -0.154353       1.802690      -0.385848       1.630828           0.000044
           14              H      18.197948       4.606370      11.424578       0.125508       1.104414 0.82168297E+01  0.80074316E+02                                 1.688102                            1.620538      -0.748968       2.528688                    0.999744       3.193929       8.508905       0.524411       1.198520      -0.730843       0.001678       0.004598       0.039629       0.039930       0.005775       0.003851       0.000568      -0.027494       0.042115      -0.022300       0.007638       0.014661              1.705503       1.483767      -0.048101      -0.071290       1.401740       0.111861       2.231003           0.000392
           15              H       9.198731       2.995967       7.678216       0.101338       1.163778 0.85493972E+01  0.85538899E+02                                 1.848294                            1.724586      -1.010410       2.398373                    0.997282       3.604225      10.265366       0.469259       1.304564      -0.703862       0.009507       0.026018      -0.043716       0.051754       0.002011      -0.005607      -0.008123      -0.022909       0.013216      -0.015260      -0.000889       0.016149              1.898261       1.469035       0.040216      -0.140110       1.651678      -0.334027       2.574070           0.000702
           16              H      14.823880      13.878125       9.943458       0.101911       1.349823 0.99684703E+01  0.10383686E+03                                 2.041398                            1.860666      -1.345222       2.233396                    0.993487       3.892967      11.383466       0.451485       1.302386      -0.702825      -0.004930      -0.049289       0.008165       0.050203       0.004366       0.002026       0.002685      -0.020370      -0.009229      -0.009870      -0.003320       0.013190              2.132464       1.557009      -0.091953      -0.026352       3.159399      -0.148263       1.680984           0.000619
           17              H       8.169822       1.178997      11.782914       0.135458       1.147026 0.84861276E+01  0.83361877E+02                                 1.735194                            1.650463      -0.838758       2.493784                    0.999440       3.178068       8.498464       0.517982       1.203742      -0.730103      -0.007322      -0.014241       0.037301       0.040593      -0.000888      -0.007080       0.001134      -0.016242       0.044605      -0.017144       0.000602       0.016542              1.754367       1.465203       0.042263      -0.162738       1.647098      -0.375421       2.150799           0.000432
           18              H       8.262678       3.480775      11.555265       0.114786       1.080492 0.79063340E+01  0.75853177E+02                                 1.622527                            1.555997      -0.723696       2.537347                    0.999781       3.133300       8.121497       0.555948       1.148348      -0.743148      -0.007491       0.022926       0.035057       0.042553       0.001317      -0.009420       0.004222      -0.027466       0.033910      -0.022241       0.006458       0.015783              1.637892       1.476701      -0.154592      -0.080915       1.632480       0.386318       1.804495           0.000045
           19              H       8.787170       4.398394       9.446004       0.125954       1.103226 0.82045054E+01  0.79919064E+02                                 1.686358                            1.618874      -0.745144       2.530417                    0.999762       3.191752       8.499446       0.524932       1.197857      -0.730991       0.001796       0.039231      -0.004756       0.039559       0.003732      -0.005748      -0.000487      -0.034913       0.019859      -0.022273       0.007567       0.014706              1.703740       1.482231      -0.071147       0.048007       2.228659      -0.111747       1.400330           0.000392
           20              H      15.472589       4.030223      13.400342       0.101648       1.161304 0.85259268E+01  0.85224583E+02                                 1.843737                            1.720727      -1.002741       2.401687                    0.997335       3.598513      10.236126       0.470510       1.302308      -0.704339       0.009307      -0.025965       0.043929       0.051871      -0.002116       0.005604      -0.008068      -0.022770       0.012767      -0.015134      -0.000941       0.016075              1.893403       1.465991      -0.040068       0.139559       1.647747      -0.332580       2.566470           0.000703
           21              H      14.823874       7.200438      11.135100       0.101905       1.346653 0.99395416E+01  0.10343816E+03                                 2.036295                            1.856537      -1.339603       2.235826                    0.993514       3.887839      11.355175       0.452605       1.300386      -0.703246      -0.004900       0.049337      -0.007870       0.050200      -0.004279      -0.001953       0.002450      -0.020238      -0.009664      -0.009708      -0.003370       0.013077              2.126834       1.553821       0.091482       0.026247       3.149408      -0.147572       1.677273           0.000618
           22              H      14.443675       5.847194       9.295644       0.135699       1.145312 0.84711065E+01  0.83186777E+02                                 1.734505                            1.649837      -0.847078       2.490581                    0.999343       3.175431       8.493110       0.517629       1.204962      -0.729837      -0.007235       0.014220      -0.037268       0.040539       0.001011       0.007140       0.001278      -0.016229       0.044521      -0.017157       0.000587       0.016571              1.753666       1.464721      -0.042238       0.162614       1.646494      -0.375187       2.149783           0.000431
           23              H      14.536525       3.545415       9.523293       0.115488       1.079254 0.78945368E+01  0.75702613E+02                                 1.620124                            1.553890      -0.722096       2.537766                    0.999798       3.132001       8.112936       0.556900       1.146951      -0.743463      -0.007316      -0.022897      -0.034718       0.042227      -0.001268       0.009317       0.004281      -0.027193       0.033943      -0.022061       0.006275       0.015786              1.635388       1.474717       0.154163       0.080662       1.629941       0.385215       1.801505           0.000044
           24              H      15.061021       2.627796      11.632554       0.125983       1.105547 0.82271331E+01  0.80210399E+02                                 1.690418                            1.622458      -0.754181       2.526901                    0.999706       3.194055       8.514792       0.523594       1.199857      -0.730543       0.001727      -0.038917       0.004594       0.039225      -0.003793       0.005710      -0.000619      -0.035335       0.019336      -0.022387       0.007348       0.015040              1.707944       1.485371       0.071424      -0.048207       2.235281      -0.112282       1.403180           0.000392
           25              H      12.759775      13.400343       2.995966       0.101060       1.159013 0.85038840E+01  0.84921957E+02                                 1.838806                            1.716590      -0.991223       2.406438                    0.997538       3.593809      10.207077       0.472015       1.299413      -0.704958      -0.009182       0.044267       0.026091       0.052197      -0.005622      -0.002107       0.008070      -0.017783       0.027956      -0.015181      -0.000924       0.016105              1.888132       1.462793      -0.138880      -0.039864       2.557931       0.330926       1.643672           0.000704
           26              H      19.682351      11.135103      13.878123       0.101398       1.345796 0.99328451E+01  0.10336889E+03                                 2.037294                            1.857359      -1.335072       2.237823                    0.993573       3.887381      11.360260       0.451898       1.302415      -0.702851       0.005034      -0.007998      -0.049584       0.050476       0.001977      -0.004197      -0.002379      -0.005409       0.035425      -0.009787      -0.003306       0.013093              2.127953       1.554503      -0.026272       0.091606       1.678054       0.147667       3.151303           0.000619
           27              H      13.788679       9.295644       1.178994       0.135218       1.144308 0.84600142E+01  0.83024004E+02                                 1.730549                            1.646402      -0.835658       2.494461                    0.999423       3.176165       8.483426       0.519447       1.201523      -0.730593       0.007155      -0.037541      -0.014457       0.040860      -0.007220       0.000948      -0.001181      -0.030331       0.001764      -0.017116       0.000498       0.016618              1.749552       1.461826      -0.161923      -0.042028       2.143966       0.373586       1.642862           0.000432
           28              H      13.695829       9.523293       3.480773       0.115090       1.079364 0.78956406E+01  0.75722343E+02                                 1.621141                            1.554726      -0.723460       2.537524                    0.999788       3.131505       8.114416       0.556311       1.148026      -0.743225       0.007376      -0.035050       0.022612       0.042358      -0.009380      -0.001180      -0.004239      -0.030918       0.024502      -0.022338       0.006467       0.015871              1.636461       1.475496      -0.080809       0.154370       1.802856      -0.385820       1.631032           0.000045
           29              H      13.171339      11.632554       4.398392       0.125795       1.104885 0.82191367E+01  0.80094073E+02                                 1.687725                            1.620025      -0.750443       2.527779                    0.999730       3.193922       8.505846       0.524908       1.197425      -0.731086      -0.001915       0.004700       0.039357       0.039683      -0.005836      -0.003636       0.000635      -0.027304       0.042506      -0.022256       0.007504       0.014752              1.705174       1.483256       0.048080       0.071227       1.401237       0.112000       2.231029           0.000392
           30              H       6.485919       7.678217       4.030220       0.101625       1.164181 0.85537687E+01  0.85615692E+02                                 1.850930                            1.726734      -1.015162       2.396813                    0.997205       3.605350      10.279224       0.468151       1.307147      -0.703332      -0.009155      -0.043469      -0.025943       0.051443       0.005780       0.002032       0.008170      -0.018114       0.027814      -0.015385      -0.000867       0.016252              1.901098       1.470660       0.140564       0.040371       2.578873       0.335039       1.653759           0.000704
           31              H      19.682342       9.943460       7.200435       0.101972       1.348772 0.99591344E+01  0.10373670E+03                                 2.042429                            1.861400      -1.340422       2.235819                    0.993512       3.891742      11.387389       0.450719       1.304635      -0.702378       0.005015       0.008057       0.049274       0.050179      -0.001995       0.004297      -0.002428      -0.005583       0.035608      -0.009926      -0.003277       0.013203              2.133632       1.557531       0.026371      -0.091973       1.681587       0.148461       3.161779           0.000619
           32              H      20.062538      11.782915       5.847192       0.136014       1.143356 0.84545288E+01  0.82985222E+02                                 1.732601                            1.648302      -0.842217       2.492876                    0.999395       3.173562       8.486760       0.517820       1.205079      -0.729803       0.007518       0.037191       0.014068       0.040467       0.006956      -0.001044      -0.001149      -0.030391       0.001731      -0.017035       0.000498       0.016537              1.751650       1.463450       0.162188       0.042076       2.146710       0.374155       1.644791           0.000431
           33              H       7.421982      11.555266       3.545413       0.114377       1.081033 0.79088361E+01  0.75863801E+02                                 1.620906                            1.554466      -0.722253       2.536771                    0.999779       3.135199       8.118925       0.557318       1.145727      -0.743762       0.007246       0.035137      -0.023076       0.042657       0.009478       0.001198      -0.004221      -0.031217       0.024328      -0.022490       0.006479       0.016010              1.636249       1.475230       0.080835      -0.154353       1.802689      -0.385847       1.630827           0.000044
           34              H       6.897484       9.446005       2.627794       0.125508       1.104413 0.82168183E+01  0.80074168E+02                                 1.688100                            1.620536      -0.748967       2.528688                    0.999744       3.193928       8.508897       0.524412       1.198519      -0.730843      -0.001678      -0.004597      -0.039629       0.039930       0.005775       0.003851       0.000568      -0.027494       0.042115      -0.022300       0.007638       0.014661              1.705501       1.483765      -0.048101      -0.071290       1.401738       0.111861       2.231000           0.000392
           35              H      15.896701      11.056408       6.374156       0.101338       1.163777 0.85493823E+01  0.85538719E+02                                 1.848293                            1.724585      -1.010411       2.398373                    0.997282       3.604222      10.265358       0.469259       1.304565      -0.703862      -0.009507      -0.026018       0.043717       0.051754       0.002011      -0.005607      -0.008123      -0.022909       0.013216      -0.015260      -0.000889       0.016149              1.898260       1.469034       0.040216      -0.140110       1.651677      -0.334027       2.574069           0.000703
           36              H      10.271552       0.174250       4.108914       0.101911       1.349823 0.99684708E+01  0.10383685E+03                                 2.041396                            1.860665      -1.345222       2.233396                    0.993487       3.892967      11.383458       0.451486       1.302384      -0.702826       0.004930       0.049289      -0.008165       0.050203       0.004366       0.002026       0.002685      -0.020370      -0.009229      -0.009870      -0.003320       0.013190              2.132462       1.557008      -0.091952      -0.026352       3.159395      -0.148262       1.680982           0.000619
           37              H      16.925610      12.873378       2.269458       0.135458       1.147026 0.84861225E+01  0.83361806E+02                                 1.735192                            1.650462      -0.838759       2.493784                    0.999440       3.178068       8.498460       0.517983       1.203740      -0.730104       0.007322       0.014241      -0.037301       0.040593      -0.000888      -0.007080       0.001134      -0.016242       0.044606      -0.017144       0.000602       0.016542              1.754365       1.465202       0.042263      -0.162738       1.647097      -0.375421       2.150797           0.000432
           38              H      16.832754      10.571600       2.497107       0.114786       1.080492 0.79063359E+01  0.75853200E+02                                 1.622527                            1.555997      -0.723695       2.537347                    0.999781       3.133300       8.121498       0.555948       1.148348      -0.743148       0.007491      -0.022926      -0.035057       0.042552       0.001317      -0.009420       0.004222      -0.027466       0.033911      -0.022241       0.006458       0.015783              1.637892       1.476701      -0.154592      -0.080915       1.632481       0.386318       1.804495           0.000045
           39              H      16.308262       9.653981       4.606368       0.125954       1.103226 0.82045027E+01  0.79919025E+02                                 1.686357                            1.618873      -0.745143       2.530417                    0.999762       3.191752       8.499443       0.524933       1.197856      -0.730991      -0.001796      -0.039231       0.004756       0.039559       0.003732      -0.005748      -0.000487      -0.034913       0.019859      -0.022273       0.007567       0.014706              1.703739       1.482231      -0.071147       0.048007       2.228657      -0.111747       1.400330           0.000392
           40              H       9.622843      10.022152       0.652030       0.101648       1.161303 0.85259116E+01  0.85224401E+02                                 1.843736                            1.720727      -1.002742       2.401688                    0.997335       3.598510      10.236119       0.470510       1.302309      -0.704339      -0.009307       0.025965      -0.043930       0.051871      -0.002116       0.005604      -0.008068      -0.022769       0.012767      -0.015134      -0.000941       0.016075              1.893402       1.465990      -0.040068       0.139559       1.647747      -0.332580       2.566469           0.000703
           41              H      10.271558       6.851937       2.917272       0.101904       1.346653 0.99395432E+01  0.10343816E+03                                 2.036292                            1.856536      -1.339601       2.235826                    0.993514       3.887839      11.355163       0.452606       1.300383      -0.703247       0.004900      -0.049337       0.007869       0.050200      -0.004279      -0.001953       0.002450      -0.020238      -0.009664      -0.009708      -0.003370       0.013077              2.126832       1.553820       0.091481       0.026247       3.149403      -0.147571       1.677272           0.000619
           42              H      10.651757       8.205181       4.756728       0.135699       1.145312 0.84711143E+01  0.83186872E+02                                 1.734506                            1.649838      -0.847077       2.490581                    0.999343       3.175433       8.493116       0.517629       1.204961      -0.729837       0.007235      -0.014220       0.037268       0.040539       0.001011       0.007140       0.001278      -0.016229       0.044521      -0.017157       0.000586       0.016571              1.753667       1.464721      -0.042238       0.162614       1.646495      -0.375187       2.149784           0.000431
           43              H      10.558907      10.506960       4.529079       0.115488       1.079255 0.78945452E+01  0.75702724E+02                                 1.620126                            1.553891      -0.722096       2.537767                    0.999798       3.132002       8.112944       0.556899       1.146953      -0.743463       0.007316       0.022897       0.034718       0.042227      -0.001268       0.009317       0.004281      -0.027193       0.033943      -0.022060       0.006275       0.015786              1.635390       1.474718       0.154163       0.080662       1.629943       0.385216       1.801507           0.000045
           44              H      10.034411      11.424579       2.419818       0.125983       1.105548 0.82271358E+01  0.80210438E+02                                 1.690419                            1.622459      -0.754180       2.526902                    0.999706       3.194055       8.514795       0.523593       1.199858      -0.730543      -0.001727       0.038917      -0.004594       0.039225      -0.003793       0.005710      -0.000619      -0.035335       0.019336      -0.022387       0.007348       0.015040              1.707945       1.485371       0.071424      -0.048207       2.235283      -0.112282       1.403181           0.000392
           45              W      17.253111      10.539281      10.539279       0.596881     213.568145 0.27904219E+04  0.96785534E+05                                28.857466                           18.041637       2.856176       2.378213                    0.992848     116.943826     318.672300       0.403694       0.437435      -1.134088      -0.000375       0.000190       0.000312       0.000524       0.000395      -0.000217       0.000266       0.210029      -0.210247      -0.070301      -0.069756       0.140057             38.814072      31.847612      -0.003839      -0.002020      42.296622      -0.002049      42.297982           0.301608
           46              W       7.842321       3.513094       3.513093       0.596631     213.578256 0.27905771E+04  0.96792561E+05                                28.858546                           18.042289       2.856004       2.378146                    0.992846     116.949536     318.693743       0.403680       0.437442      -1.134080       0.000375      -0.000191      -0.000312       0.000524       0.000395      -0.000217       0.000267       0.210149      -0.210365      -0.070341      -0.069796       0.140137             38.815504      31.848708      -0.003835      -0.002020      42.298225      -0.002052      42.299581           0.301485
           47              C      17.822780      12.021807      11.945921       0.047489      45.396268 0.52923694E+03  0.13012083E+05                                11.137140                            7.905632       0.490500       2.112906                    0.999968      29.598940      85.779030       0.562542       0.442848      -1.052569       0.009259       0.030278       0.030478       0.043947      -0.064034      -0.062466      -0.111298       0.149816      -0.153466      -0.189165       0.061030       0.128135             14.000799       9.162338       3.788936       4.271773      16.497593       8.226948      16.342466          -0.007033
           48              C      12.119838       1.495175      11.438631       0.080368      24.949834 0.34389472E+03  0.76555169E+04                                 7.505385                            6.265299       0.213622       2.082462                    0.999791      26.344603      74.674637       0.642788       0.428045      -1.052648      -0.016032       0.013277       0.048056       0.052370       0.012346      -0.011435       0.035057       0.031340      -0.050306      -0.051130       0.022755       0.028375              8.014482       4.473956      -0.723193       0.622976       9.952964      -0.677010       9.616527           0.000116
           49              C      19.022337       9.696139      11.494840      -0.029788      40.145325 0.62242923E+03  0.15953696E+05                                10.349563                            8.665686       0.194582       2.005327                    0.999095      31.444626      93.369852       0.528187       0.452426      -1.045834       0.003374       0.013301      -0.017831       0.022500       0.089018      -0.105022       0.033326      -0.134801       0.117565      -0.184493       0.077048       0.107444             11.154568      13.082030      -2.136241       3.594509       9.134826      -1.150476      11.246849          -0.008379
           50              C      11.748430       2.814693      13.283707       0.102235      25.296101 0.34396294E+03  0.76742969E+04                                 7.670296                            6.322483      -0.003357       2.018764                    0.999334      26.317613      75.221321       0.629918       0.435808      -1.045624       0.010417      -0.029969      -0.035127       0.047335       0.024190      -0.001724       0.021296       0.078104      -0.018339      -0.052402       0.003065       0.049337              8.233963       4.502351      -0.973343       0.698340       9.380153      -0.358804      10.819387          -0.000636
           51              C      11.510024       3.914994      12.481317      -0.118091      26.860831 0.39732179E+03  0.91292385E+04                                 7.761365                            6.654123       0.256699       2.076568                    0.999529      28.092491      79.729531       0.637886       0.417898      -1.063712       0.006333      -0.007282      -0.008704       0.012996       0.001395       0.001945      -0.001528      -0.018330      -0.044196      -0.015111      -0.001586       0.016697              8.100852       4.926918      -0.874899       0.683643       8.897600      -0.287158      10.478039           0.003438
           52              C      11.567742       3.784306      11.136505      -0.038723      25.471715 0.39728044E+03  0.91225563E+04                                 7.497401                            6.671746       0.132972       2.032615                    0.999803      27.737347      78.542242       0.634854       0.420158      -1.062918       0.006090      -0.015596       0.011754       0.020457      -0.001701      -0.000854      -0.007074      -0.006680      -0.050701      -0.018612       0.004922       0.013690              7.690829       5.334203      -0.506663       0.757844       8.367985       0.026316       9.370299          -0.003336
           53              C      11.878923       2.539266      10.596894      -0.136042      27.579927 0.43436984E+03  0.10204202E+05                                 7.906203                            6.977516       0.123836       2.021199                    0.999417      28.941904      83.023203       0.620317       0.420313      -1.062308      -0.008034       0.012498       0.012116       0.019171       0.001803      -0.008636       0.011730      -0.006761       0.059296      -0.017867      -0.007813       0.025680              8.180163       5.468158      -0.577727       0.846845       9.592288      -0.430471       9.480042           0.003430
           54              C      17.822774       9.056756       9.132637       0.047906      45.421943 0.52954497E+03  0.13022231E+05                                11.143771                            7.909686       0.486086       2.111530                    0.999956      29.606294      85.823460       0.562182       0.443044      -1.052397       0.009216      -0.030473      -0.030558       0.044129       0.063889       0.062167      -0.110562       0.148450      -0.153212      -0.188050       0.060650       0.127400             14.009999       9.167578      -3.792495      -4.274950      16.510476       8.232927      16.351942          -0.007040
           55              C      18.393691       5.531016       9.639927       0.081704      24.866829 0.34234404E+03  0.76111474E+04                                 7.480986                            6.243051       0.225450       2.086543                    0.999799      26.291466      74.436109       0.645292       0.426936      -1.053504      -0.016696      -0.014469      -0.049220       0.053951      -0.013002       0.011949       0.035457       0.030728      -0.051274      -0.051848       0.023090       0.028758              7.989061       4.459281       0.723540      -0.618242       9.928062      -0.667006       9.579842           0.000126
           56              C      19.022337      11.382423       9.583718      -0.030539      40.155327 0.62263681E+03  0.15960369E+05                                10.351263                            8.667180       0.197542       2.006063                    0.999104      31.450238      93.390894       0.528136       0.452431      -1.045829       0.002725      -0.013812       0.017696       0.022613      -0.089663       0.105165       0.033258      -0.135428       0.118614      -0.185207       0.077221       0.107986             11.156289      13.084494       2.136617      -3.594861       9.135971      -1.150375      11.248401          -0.008375
           57              C       5.474575       4.211498       7.794851       0.102974      25.239187 0.34291029E+03  0.76441328E+04                                 7.654557                            6.308429      -0.000947       2.019972                    0.999346      26.282518      75.061993       0.631343       0.435204      -1.046098       0.010090       0.031418       0.036789       0.049420      -0.024539       0.001052       0.021530       0.078441      -0.018601      -0.052686       0.002848       0.049838              8.217591       4.493045       0.971061      -0.695705       9.358932      -0.356982      10.800796          -0.000623
           58              C       5.236169       3.111197       8.597241      -0.119757      26.907873 0.39822788E+03  0.91549248E+04                                 7.768208                            6.659405       0.259125       2.076654                    0.999512      28.126060      79.836207       0.637988       0.417610      -1.063936       0.007330       0.007093       0.007799       0.012840      -0.001844      -0.002450      -0.001933      -0.017078      -0.042822      -0.014889      -0.001076       0.015965              8.108362       4.930767       0.875793      -0.684358       8.906235      -0.287086      10.488084           0.003436
           59              C      17.841590       3.241884       9.942053      -0.036858      25.438675 0.39654415E+03  0.91018781E+04                                 7.493361                            6.667528       0.123676       2.030393                    0.999820      27.712539      78.468441       0.634742       0.420407      -1.062709       0.005469       0.015606      -0.011439       0.020107       0.001853       0.001176      -0.007319      -0.007350      -0.053506      -0.019602       0.005081       0.014521              7.686993       5.330932       0.506664      -0.756865       8.364234       0.027423       9.365812          -0.003332
           60              C      18.152775       4.486925      10.481664      -0.137392      27.642894 0.43570319E+03  0.10243684E+05                                 7.919386                            6.989101       0.122405       2.020110                    0.999397      28.985418      83.189474       0.619666       0.420420      -1.062208      -0.007978      -0.012627      -0.010692       0.018368      -0.002180       0.009487       0.012640      -0.006057       0.060639      -0.018956      -0.007861       0.026817              8.194084       5.477430       0.579160      -0.848964       9.612473      -0.431642       9.492349           0.003428
           61              C       8.411986       2.106452       4.995618       0.047297      45.463715 0.53010953E+03  0.13039816E+05                                11.151400                            7.914589       0.486125       2.111335                    0.999961      29.620298      85.881179       0.561924       0.443121      -1.052333       0.009251      -0.029956       0.030061       0.043435       0.062320      -0.064152       0.110880       0.151619      -0.146235      -0.188662       0.060752       0.127910             14.020169       9.173819      -4.279102       3.795421      16.365047      -8.240071      16.521640          -0.007030
           62              C       8.982911       2.613743       8.521358       0.080312      24.918687 0.34325222E+03  0.76370576E+04                                 7.494410                            6.254300       0.218423       2.084127                    0.999801      26.327650      74.587625       0.644196       0.427342      -1.053162      -0.016359      -0.048336       0.013769       0.052854       0.011629       0.013331      -0.035644       0.041629      -0.020188      -0.052155       0.022837       0.029318              8.003546       4.467065      -0.620546      -0.723980       9.599263       0.670583       9.944310           0.000128
           63              C       9.611544       2.557532       2.669951      -0.030507      40.155598 0.62263875E+03  0.15960918E+05                                10.353005                            8.668470       0.195352       2.005456                    0.999107      31.449208      93.398584       0.527964       0.452564      -1.045720       0.002852       0.017405       0.013821       0.022407       0.104953       0.089533      -0.033128      -0.126608       0.143750      -0.184826       0.077001       0.107825             11.158344      13.086528      -3.595883      -2.137356      11.250548       1.150901       9.137955          -0.008379
           64              C       8.611499       0.768667       9.840876       0.101594      25.274063 0.34349822E+03  0.76608106E+04                                 7.663334                            6.315749      -0.005531       2.018402                    0.999343      26.304275      75.150993       0.630666       0.435468      -1.045900       0.010051       0.035615      -0.031389       0.048526       0.001346       0.024979      -0.021091       0.049205      -0.107838      -0.052530       0.002277       0.050253              8.227090       4.497973      -0.697174      -0.972435      10.811874       0.357595       9.371423          -0.000628
           65              C       8.373094       1.571058      10.941177      -0.117374      26.832947 0.39670129E+03  0.91104024E+04                                 7.751441                            6.644479       0.266292       2.079317                    0.999525      28.074469      79.629298       0.639061       0.417340      -1.064187       0.006789       0.008944      -0.007404       0.013450      -0.002203       0.001202       0.001578       0.011728       0.048524      -0.014453      -0.001868       0.016321              8.091117       4.919783      -0.681628      -0.874865      10.463648       0.284918       8.889921           0.003438
           66              C       8.430815       2.915869      10.810490      -0.038545      25.474396 0.39730563E+03  0.91236551E+04                                 7.499684                            6.673220       0.129720       2.031760                    0.999798      27.738749      78.559027       0.634577       0.420317      -1.062774       0.005789      -0.011025      -0.016048       0.020312       0.000868      -0.001204       0.007577       0.022536       0.039286      -0.019624       0.004678       0.014946              7.693544       5.335501      -0.758107      -0.507093       9.373414      -0.026560       8.371717          -0.003337
           67              C       8.741997       3.455480       9.565450      -0.136559      27.602315 0.43483123E+03  0.10217796E+05                                 7.911279                            6.981794       0.124947       2.021267                    0.999416      28.954870      83.072740       0.620048       0.420382      -1.062260      -0.007862      -0.011851       0.012205       0.018741       0.008702       0.002773      -0.011632      -0.033337      -0.018942      -0.018741      -0.006847       0.025589              8.185756       5.471779      -0.847817      -0.579038       9.482419       0.432232       9.603068           0.003425
           68              C       8.411986       4.919736       2.030568       0.048371      45.400854 0.52926484E+03  0.13013823E+05                                11.141468                            7.908358       0.487889       2.112146                    0.999962      29.597468      85.797234       0.562139       0.443130      -1.052330       0.009479       0.030758      -0.030597       0.044408      -0.061856       0.064221       0.110744       0.149883      -0.146671      -0.188085       0.061000       0.127084             14.006620       9.165590       4.273217      -3.791136      16.348179      -8.230718      16.506091          -0.007041
           69              C      15.256768       4.412447      12.557200       0.080143      24.924017 0.34339331E+03  0.76406101E+04                                 7.494866                            6.255744       0.217580       2.083955                    0.999798      26.328767      74.580956       0.644129       0.427363      -1.053200      -0.016336       0.048187      -0.014200       0.052825      -0.010945      -0.013184      -0.034846       0.041057      -0.023077      -0.051121       0.021871       0.029250              8.003543       4.467630       0.621119       0.723266       9.600873       0.673425       9.942125           0.000133
           70              C       9.611548       4.468655       4.356235      -0.030484      40.132462 0.62216887E+03  0.15944222E+05                                10.343649                            8.661045       0.200445       2.007089                    0.999085      31.440882      93.328869       0.528625       0.452130      -1.046079       0.003183      -0.017958      -0.013691       0.022805      -0.105449      -0.089898      -0.033744      -0.126126       0.143441      -0.185466       0.077465       0.108001             11.147838      13.074760       3.591859       2.134691      11.239465       1.149820       9.129288          -0.008370
           71              C      14.885356       6.257524      11.237682       0.102098      25.280732 0.34367123E+03  0.76659402E+04                                 7.666740                            6.319693      -0.004402       2.018632                    0.999341      26.307166      75.175297       0.630092       0.435793      -1.045663       0.010093      -0.036833       0.031739       0.049658      -0.001543      -0.024813      -0.022075       0.047504      -0.108800      -0.053328       0.003794       0.049535              8.230051       4.500481       0.697709       0.973151      10.812215       0.358880       9.377457          -0.000615
           72              C      14.646948       5.455133      10.137381      -0.117630      26.845733 0.39698950E+03  0.91189185E+04                                 7.754207                            6.647140       0.263990       2.078599                    0.999498      28.084503      79.672952       0.638881       0.417371      -1.064139       0.006966      -0.008859       0.007369       0.013465       0.001889      -0.001381       0.002125       0.011173       0.045404      -0.013653      -0.001730       0.015382              8.093679       4.921946       0.681743       0.875038      10.465963       0.284052       8.893127           0.003433
           73              C      14.704666       4.110321      10.268068      -0.039578      25.493412 0.39773883E+03  0.91361594E+04                                 7.503963                            6.677756       0.128178       2.031121                    0.999802      27.752883      78.611951       0.634229       0.420431      -1.062695       0.005739       0.011506       0.016606       0.021002      -0.001087       0.001434       0.006494       0.023562       0.039118      -0.019666       0.005178       0.014487              7.697522       5.339080       0.758295       0.506588       9.378667      -0.029166       8.374819          -0.003322
           74              C      15.015850       3.570710      11.513108      -0.136615      27.572943 0.43418240E+03  0.10198288E+05                                 7.903172                            6.974122       0.123554       2.021013                    0.999384      28.936923      82.991866       0.620744       0.420086      -1.062495      -0.007714       0.011781      -0.012662       0.018938      -0.009142      -0.002273      -0.011941      -0.033475      -0.020636      -0.018645      -0.007595       0.026241              8.177392       5.465303       0.846269       0.577939       9.477820       0.430185       9.589053           0.003421
           75              C       7.272652       2.030568       2.106451       0.047496      45.395904 0.52923186E+03  0.13011929E+05                                11.137081                            7.905593       0.490514       2.112911                    0.999968      29.598830      85.778649       0.562544       0.442847      -1.052569      -0.009260      -0.030276      -0.030476       0.043945      -0.064035      -0.062467      -0.111293       0.149818      -0.153468      -0.189162       0.061024       0.128138             14.000714       9.162288       3.788908       4.271741      16.497492       8.226885      16.342364          -0.007035
           76              C      12.975594      12.557200       2.613741       0.080366      24.949884 0.34389556E+03  0.76555409E+04                                 7.505396                            6.265307       0.213620       2.082461                    0.999791      26.344644      74.674798       0.642787       0.428045      -1.052648       0.016032      -0.013277      -0.048056       0.052370       0.012346      -0.011435       0.035057       0.031340      -0.050306      -0.051130       0.022755       0.028375              8.014494       4.473962      -0.723194       0.622977       9.952982      -0.677013       9.616539           0.000117
           77              C       6.073095       4.356236       2.557532      -0.029774      40.144852 0.62241998E+03  0.15953406E+05                                10.349502                            8.665636       0.194562       2.005324                    0.999095      31.444393      93.369114       0.528187       0.452427      -1.045832      -0.003369      -0.013305       0.017835       0.022504       0.089014      -0.105017       0.033321      -0.134798       0.117564      -0.184484       0.077043       0.107441             11.154500      13.081949      -2.136227       3.594484       9.134773      -1.150468      11.246778          -0.008376
           78              C      13.347002      11.237682       0.768665       0.102237      25.296053 0.34396207E+03  0.76742723E+04                                 7.670286                            6.322474      -0.003357       2.018765                    0.999334      26.317575      75.221183       0.629919       0.435808      -1.045624      -0.010418       0.029969       0.035126       0.047334       0.024190      -0.001724       0.021295       0.078105      -0.018341      -0.052401       0.003064       0.049337              8.233954       4.502345      -0.973341       0.698337       9.380141      -0.358799      10.819376          -0.000634
           79              C      13.585408      10.137381       1.571055      -0.118091      26.860822 0.39732161E+03  0.91292332E+04                                 7.761363                            6.654121       0.256701       2.076569                    0.999529      28.092484      79.729503       0.637887       0.417898      -1.063712      -0.006333       0.007282       0.008704       0.012996       0.001395       0.001945      -0.001528      -0.018329      -0.044195      -0.015111      -0.001586       0.016697              8.100850       4.926916      -0.874899       0.683642       8.897598      -0.287156      10.478035           0.003435
           80              C      13.527690      10.268069       2.915867      -0.038724      25.471726 0.39728066E+03  0.91225627E+04                                 7.497404                            6.671749       0.132970       2.032615                    0.999803      27.737356      78.542281       0.634853       0.420159      -1.062918      -0.006090       0.015596      -0.011754       0.020457      -0.001701      -0.000854      -0.007074      -0.006680      -0.050702      -0.018613       0.004922       0.013690              7.690832       5.334205      -0.506663       0.757843       8.367990       0.026317       9.370301          -0.003330
           81              C      13.216509      11.513109       3.455478      -0.136043      27.579949 0.43437024E+03  0.10204214E+05                                 7.906208                            6.977520       0.123833       2.021198                    0.999417      28.941923      83.023288       0.620316       0.420314      -1.062308       0.008034      -0.012498      -0.012116       0.019171       0.001803      -0.008635       0.011730      -0.006761       0.059297      -0.017866      -0.007813       0.025680              8.180169       5.468162      -0.577728       0.846845       9.592298      -0.430473       9.480047           0.003426
           82              C       7.272658       4.995619       4.919735       0.047912      45.421602 0.52954024E+03  0.13022087E+05                                11.143716                            7.909650       0.486098       2.111534                    0.999956      29.606196      85.823126       0.562183       0.443044      -1.052397      -0.009217       0.030471       0.030556       0.044127       0.063890       0.062168      -0.110557       0.148452      -0.153214      -0.188047       0.060645       0.127402             14.009919       9.167531      -3.792468      -4.274920      16.510382       8.232867      16.351844          -0.007047
           83              C       6.701741       8.521359       4.412445       0.081702      24.866884 0.34234498E+03  0.76111739E+04                                 7.480997                            6.243060       0.225447       2.086542                    0.999799      26.291510      74.436272       0.645292       0.426935      -1.053504       0.016695       0.014469       0.049220       0.053951      -0.013002       0.011949       0.035457       0.030728      -0.051274      -0.051848       0.023090       0.028758              7.989073       4.459287       0.723540      -0.618243       9.928078      -0.667008       9.579854           0.000119
           84              C       6.073095       2.669952       4.468654      -0.030524      40.154862 0.62262771E+03  0.15960084E+05                                10.351204                            8.667131       0.197522       2.006060                    0.999104      31.450011      93.390190       0.528136       0.452432      -1.045828      -0.002720       0.013815      -0.017699       0.022617      -0.089659       0.105160       0.033254      -0.135424       0.118613      -0.185198       0.077215       0.107983             11.156223      13.084417       2.136604      -3.594837       9.135920      -1.150367      11.248332          -0.008378
           85              C      19.620857       9.840877       6.257521       0.102975      25.239163 0.34290984E+03  0.76441207E+04                                 7.654554                            6.308426      -0.000949       2.019972                    0.999346      26.282498      75.061941       0.631343       0.435204      -1.046098      -0.010091      -0.031418      -0.036789       0.049420      -0.024538       0.001052       0.021530       0.078442      -0.018600      -0.052686       0.002848       0.049838              8.217589       4.493042       0.971061      -0.695704       9.358931      -0.356979      10.800794          -0.000624
           86              C       7.311563      10.941178       5.455131      -0.119756      26.907869 0.39822778E+03  0.91549223E+04                                 7.768207                            6.659404       0.259124       2.076654                    0.999512      28.126058      79.836211       0.637988       0.417610      -1.063936      -0.007330      -0.007093      -0.007799       0.012840      -0.001845      -0.002450      -0.001933      -0.017077      -0.042821      -0.014889      -0.001076       0.015965              8.108362       4.930766       0.875794      -0.684357       8.906238      -0.287085      10.488082           0.003435
           87              C       7.253842      10.810491       4.110319      -0.036858      25.438685 0.39654433E+03  0.91018831E+04                                 7.493362                            6.667530       0.123677       2.030394                    0.999820      27.712546      78.468460       0.634742       0.420406      -1.062709      -0.005469      -0.015606       0.011439       0.020107       0.001853       0.001175      -0.007319      -0.007350      -0.053506      -0.019602       0.005081       0.014521              7.686994       5.330933       0.506664      -0.756865       8.364236       0.027423       9.365813          -0.003330
           88              C       6.942657       9.565450       3.570708      -0.137392      27.642901 0.43570330E+03  0.10243688E+05                                 7.919388                            6.989103       0.122404       2.020110                    0.999397      28.985423      83.189496       0.619666       0.420420      -1.062208       0.007977       0.012627       0.010692       0.018369      -0.002180       0.009487       0.012640      -0.006056       0.060639      -0.018956      -0.007861       0.026817              8.194086       5.477432       0.579160      -0.848964       9.612478      -0.431643       9.492349           0.003430
           89              C      16.683446      11.945923       9.056754       0.047291      45.464072 0.53011460E+03  0.13039970E+05                                11.151457                            7.914628       0.486112       2.111329                    0.999961      29.620407      85.881556       0.561923       0.443121      -1.052333      -0.009250       0.029958      -0.030062       0.043437       0.062318      -0.064150       0.110884       0.151617      -0.146234      -0.188665       0.060757       0.127908             14.020251       9.173868      -4.279133       3.795448      16.365146      -8.240131      16.521739          -0.007028
           90              C      16.112521      11.438632       5.531014       0.080313      24.918664 0.34325186E+03  0.76370476E+04                                 7.494408                            6.254298       0.218421       2.084127                    0.999801      26.327630      74.587564       0.644196       0.427342      -1.053162       0.016359       0.048336      -0.013768       0.052854       0.011629       0.013331      -0.035644       0.041629      -0.020189      -0.052155       0.022837       0.029319              8.003543       4.467064      -0.620546      -0.723979       9.599261       0.670581       9.944304           0.000132
           91              C      15.483888      11.494843      11.382421      -0.030521      40.156060 0.62264778E+03  0.15961201E+05                                10.353065                            8.668519       0.195372       2.005460                    0.999107      31.449436      93.399309       0.527964       0.452563      -1.045722      -0.002857      -0.017401      -0.013818       0.022403       0.104958       0.089537      -0.033133      -0.126611       0.143755      -0.184835       0.077006       0.107829             11.158411      13.086608      -3.595907      -2.137370      11.250617       1.150910       9.138007          -0.008376
           92              C      16.483933      13.283708       4.211496       0.101592      25.274103 0.34349895E+03  0.76608310E+04                                 7.663342                            6.315756      -0.005530       2.018402                    0.999343      26.304307      75.151108       0.630665       0.435468      -1.045900      -0.010050      -0.035615       0.031390       0.048526       0.001346       0.024979      -0.021091       0.049205      -0.107839      -0.052530       0.002277       0.050253              8.227098       4.497978      -0.697176      -0.972437      10.811884       0.357599       9.371431          -0.000623
           93              C      16.722338      12.481317       3.111195      -0.117374      26.832950 0.39670135E+03  0.91104038E+04                                 7.751440                            6.644479       0.266292       2.079317                    0.999525      28.074473      79.629303       0.639062       0.417339      -1.064187      -0.006788      -0.008945       0.007404       0.013450      -0.002203       0.001201       0.001579       0.011727       0.048525      -0.014454      -0.001868       0.016322              8.091116       4.919783      -0.681628      -0.874865      10.463647       0.284919       8.889919           0.003437
           94              C      16.664617      11.136506       3.241882      -0.038545      25.474395 0.39730561E+03  0.91236549E+04                                 7.499684                            6.673220       0.129721       2.031760                    0.999798      27.738748      78.559029       0.634577       0.420318      -1.062774      -0.005788       0.011025       0.016048       0.020312       0.000868      -0.001203       0.007577       0.022537       0.039285      -0.019625       0.004679       0.014946              7.693544       5.335501      -0.758107      -0.507092       9.373415      -0.026559       8.371716          -0.003333
           95              C      16.353435      10.596895       4.486922      -0.136559      27.602296 0.43483088E+03  0.10217785E+05                                 7.911275                            6.981790       0.124949       2.021268                    0.999416      28.954855      83.072676       0.620048       0.420382      -1.062260       0.007862       0.011851      -0.012205       0.018741       0.008702       0.002773      -0.011632      -0.033336      -0.018941      -0.018741      -0.006847       0.025588              8.185751       5.471777      -0.847817      -0.579037       9.482414       0.432231       9.603061           0.003423
           96              C      16.683446       9.132639      12.021804       0.048365      45.401193 0.52926960E+03  0.13013967E+05                                11.141522                            7.908394       0.487877       2.112141                    0.999962      29.597567      85.797565       0.562137       0.443130      -1.052330      -0.009478      -0.030759       0.030599       0.044410      -0.061855       0.064220       0.110749       0.149880      -0.146669      -0.188088       0.061006       0.127082             14.006698       9.165636       4.273247      -3.791162      16.348273      -8.230776      16.506184          -0.007039
           97              C       9.838664       9.639928       1.495172       0.080144      24.923982 0.34339272E+03  0.76405937E+04                                 7.494861                            6.255740       0.217579       2.083956                    0.999798      26.328736      74.580854       0.644129       0.427364      -1.053199       0.016336      -0.048187       0.014200       0.052825      -0.010944      -0.013184      -0.034846       0.041058      -0.023077      -0.051121       0.021871       0.029250              8.003537       4.467627       0.621119       0.723265       9.600868       0.673423       9.942117           0.000126
           98              C      15.483884       9.583720       9.696137      -0.030498      40.132921 0.62217786E+03  0.15944503E+05                                10.343705                            8.661092       0.200466       2.007092                    0.999085      31.441107      93.329557       0.528625       0.452129      -1.046080      -0.003188       0.017954       0.013687       0.022800      -0.105455      -0.089902      -0.033748      -0.126129       0.143446      -0.185475       0.077470       0.108005             11.147901      13.074835       3.591882       2.134703      11.239530       1.149828       9.129337          -0.008372
           99              C      10.210076       7.794851       2.814690       0.102097      25.280761 0.34367174E+03  0.76659544E+04                                 7.666744                            6.319697      -0.004401       2.018632                    0.999341      26.307189      75.175371       0.630092       0.435793      -1.045663      -0.010092       0.036833      -0.031739       0.049658      -0.001543      -0.024814      -0.022075       0.047503      -0.108800      -0.053329       0.003794       0.049535              8.230056       4.500484       0.697710       0.973153      10.812220       0.358884       9.377462          -0.000629
          100              C      10.448484       8.597242       3.914991      -0.117630      26.845749 0.39698979E+03  0.91189273E+04                                 7.754211                            6.647144       0.263988       2.078598                    0.999498      28.084516      79.673011       0.638880       0.417371      -1.064139      -0.006966       0.008859      -0.007370       0.013466       0.001889      -0.001381       0.002125       0.011173       0.045405      -0.013653      -0.001730       0.015383              8.093683       4.921949       0.681744       0.875038      10.465970       0.284053       8.893131           0.003439
          101              C      10.390766       9.942054       3.784304      -0.039578      25.493413 0.39773886E+03  0.91361607E+04                                 7.503964                            6.677757       0.128178       2.031121                    0.999802      27.752886      78.611974       0.634229       0.420431      -1.062695      -0.005738      -0.011507      -0.016606       0.021002      -0.001087       0.001434       0.006494       0.023562       0.039117      -0.019666       0.005179       0.014487              7.697524       5.339081       0.758296       0.506588       9.378671      -0.029166       8.374820          -0.003333
          102              C      10.079582      10.481665       2.539264      -0.136615      27.572923 0.43418202E+03  0.10198277E+05                                 7.903168                            6.974119       0.123557       2.021014                    0.999384      28.936908      82.991808       0.620745       0.420086      -1.062495       0.007714      -0.011782       0.012662       0.018938      -0.009142      -0.002273      -0.011941      -0.033474      -0.020635      -0.018646      -0.007595       0.026241              8.177388       5.465300       0.846269       0.577939       9.477817       0.430183       9.589046           0.003428
          103              N      12.064630       1.594947      12.783443      -0.228526      36.306801 0.53972175E+03  0.13139552E+05                                 9.123742                            7.507397       0.029541       2.019183                    0.999532      28.258494      77.652126       0.642474       0.391598      -1.101590      -0.029468       0.100431      -0.083846       0.134108       0.003384      -0.004385       0.055337       0.004099       0.062516      -0.054224      -0.007782       0.062006             10.050968       5.237937      -0.911528       0.955237      12.197144      -0.132348      12.717822           0.055674
          104              N      18.146513      12.803119      12.724423      -0.370505      55.027064 0.64362887E+03  0.16472199E+05                                12.255183                            8.466355      -0.051452       1.962060                    0.998051      31.402597      90.215184       0.573062       0.417627      -1.077566      -0.004978      -0.004605      -0.006588       0.009455      -0.037443      -0.024681      -0.090778       0.070124      -0.088527      -0.126650       0.053128       0.073522             15.646563       9.472695       4.938756       5.724231      19.189199       8.859991      18.277794           0.057281
          105              N      19.975963       9.281594      12.018994      -0.358037      34.339953 0.55063496E+03  0.13455979E+05                                 8.583169                            7.546851       0.592756       2.146097                    0.999863      30.967396      84.916062       0.646183       0.387882      -1.105574      -0.076749       0.056528      -0.060200       0.112738       0.107975      -0.119576       0.061665      -0.171728       0.188944      -0.230984       0.105900       0.125084              8.950856      10.764829      -1.955485       2.758304       7.275427      -0.240767       8.812312           0.012287
          106              N      18.338479       5.431244       8.295115      -0.230474      36.407063 0.54154939E+03  0.13195944E+05                                 9.143473                            7.522523       0.028542       2.018106                    0.999522      28.301774      77.820615       0.641480       0.391850      -1.101350      -0.028483      -0.099614       0.083437       0.133027      -0.004095       0.004837       0.055023       0.004447       0.062280      -0.054244      -0.007360       0.061604             10.073776       5.247580       0.913568      -0.958050      12.226115      -0.131228      12.747633           0.055692
          107              N      18.146503       8.275444       8.354135      -0.370615      55.016735 0.64351686E+03  0.16468304E+05                                12.251886                            8.464460      -0.049757       1.962395                    0.998069      31.402666      90.206970       0.573254       0.417513      -1.077660      -0.005150       0.004473       0.005943       0.009047       0.037420       0.025026      -0.090339       0.069348      -0.089213      -0.126242       0.053099       0.073143             15.641794       9.470157      -4.937472      -5.722270      19.184236       8.855975      18.270990           0.057272
          108              N      19.975962      11.796968       9.059564      -0.357422      34.336338 0.55056419E+03  0.13453771E+05                                 8.582214                            7.546096       0.592332       2.145942                    0.999859      30.966563      84.911300       0.646252       0.387854      -1.105598      -0.077318      -0.056547       0.060926       0.113523      -0.107771       0.118987       0.061507      -0.171731       0.189791      -0.230467       0.105546       0.124921              8.949761      10.763512       1.955651      -2.757427       7.274698      -0.240597       8.811073           0.012281
          109              N       8.927700       1.268931       8.621130      -0.229200      36.380242 0.54101799E+03  0.13180007E+05                                 9.139133                            7.518800       0.026661       2.017804                    0.999540      28.290088      77.784414       0.641631       0.391847      -1.101332      -0.028774       0.083712       0.100253       0.133740       0.004689       0.003608      -0.055785      -0.027736      -0.034726      -0.054591      -0.007414       0.062004             10.069009       5.245502      -0.957541      -0.913095      12.742452       0.131090      12.219073           0.055672
          110              N       8.735717       1.327950       5.776930      -0.369612      54.921360 0.64223825E+03  0.16426807E+05                                12.236641                            8.454889      -0.047039       1.963666                    0.998094      31.373944      90.089546       0.573718       0.417399      -1.077774      -0.004968       0.005698      -0.004288       0.008691       0.024592      -0.036861       0.090430       0.079357      -0.059380      -0.126013       0.053022       0.072992             15.620948       9.458576      -5.713964       4.929579      18.247399      -8.842673      19.156870           0.057288
          111              N      10.565168       2.033379       2.255406      -0.357470      34.336499 0.55056734E+03  0.13453905E+05                                 8.582321                            7.546128       0.595230       2.146723                    0.999856      30.966308      84.911575       0.646248       0.387855      -1.105594      -0.077434       0.060976       0.056458       0.113585       0.118861       0.108141      -0.061576      -0.180886       0.161225      -0.230549       0.105517       0.125032              8.949974      10.763653      -2.757687      -1.955565       8.811391       0.240691       7.274879           0.012276
          112              N      15.201559       5.757259      12.457428      -0.229605      36.369150 0.54085337E+03  0.13174959E+05                                 9.137147                            7.517676       0.023186       2.016864                    0.999525      28.285628      77.768416       0.641678       0.391849      -1.101333      -0.029045      -0.083977      -0.100220       0.133939      -0.004173      -0.003892      -0.056274      -0.028326      -0.037547      -0.055347      -0.007255       0.062601             10.066500       5.244872       0.957495       0.912815      12.737156       0.133414      12.217472           0.055703
          113              N       8.735717       5.698237       1.249256      -0.371156      55.027075 0.64368729E+03  0.16473543E+05                                12.253046                            8.465164      -0.050899       1.961995                    0.998042      31.406543      90.216702       0.573280       0.417472      -1.077701      -0.004793      -0.005953       0.004032       0.008641      -0.025155       0.036947       0.090437       0.080216      -0.060167      -0.126468       0.053683       0.072786             15.643456       9.470895       5.722500      -4.937870      18.273141      -8.857366      19.186332           0.057282
          114              N      10.565175       4.992809       4.770780      -0.357511      34.353798 0.55092181E+03  0.13464994E+05                                 8.586623                            7.549881       0.592096       2.145757                    0.999852      30.970316      84.935572       0.645905       0.387991      -1.105476      -0.077206      -0.060466      -0.056387       0.113121      -0.119369      -0.108118      -0.061766      -0.181039       0.162654      -0.231104       0.105791       0.125313              8.954374      10.769553       2.759498       1.956447       8.815576       0.240946       7.277995           0.012276
          115              N      13.030802      12.457428       1.268929      -0.228526      36.306804 0.53972177E+03  0.13139553E+05                                 9.123741                            7.507397       0.029541       2.019183                    0.999532      28.258495      77.652125       0.642474       0.391598      -1.101590       0.029467      -0.100431       0.083846       0.134108       0.003384      -0.004385       0.055337       0.004099       0.062517      -0.054224      -0.007782       0.062006             10.050968       5.237936      -0.911527       0.955235      12.197149      -0.132346      12.717820           0.055675
          116              N       6.948919       1.249256       1.327949      -0.370522      55.027565 0.64363546E+03  0.16472412E+05                                12.255261                            8.466402      -0.051461       1.962056                    0.998051      31.402747      90.215760       0.573060       0.417627      -1.077566       0.004978       0.004604       0.006586       0.009453      -0.037444      -0.024682      -0.090774       0.070132      -0.088534      -0.126649       0.053129       0.073520             15.646668       9.472751       4.938794       5.724275      19.189333       8.860061      18.277919           0.057269
          117              N       5.119469       4.770781       2.033378      -0.358045      34.339910 0.55063399E+03  0.13455946E+05                                 8.583150                            7.546833       0.592780       2.146104                    0.999863      30.967411      84.915997       0.646185       0.387880      -1.105575       0.076744      -0.056526       0.060198       0.112733       0.107975      -0.119575       0.061661      -0.171725       0.188941      -0.230981       0.105900       0.125081              8.950836      10.764808      -1.955483       2.758300       7.275410      -0.240769       8.812290           0.012281
          118              N       6.756953       8.621131       5.757257      -0.230473      36.407079 0.54154960E+03  0.13195951E+05                                 9.143477                            7.522525       0.028541       2.018106                    0.999522      28.301780      77.820648       0.641480       0.391850      -1.101350       0.028483       0.099615      -0.083437       0.133026      -0.004095       0.004837       0.055023       0.004447       0.062281      -0.054244      -0.007360       0.061604             10.073781       5.247581       0.913569      -0.958049      12.226127      -0.131227      12.747636           0.055697
          119              N       6.948929       5.776931       5.698237      -0.370631      55.017258 0.64352386E+03  0.16468529E+05                                12.251967                            8.464510      -0.049766       1.962391                    0.998069      31.402825      90.207581       0.573252       0.417513      -1.077660       0.005150      -0.004472      -0.005941       0.009045       0.037421       0.025027      -0.090335       0.069355      -0.089220      -0.126241       0.053100       0.073141             15.641904       9.470216      -4.937512      -5.722313      19.184380       8.856048      18.271116           0.057264
          120              N       5.119470       2.255407       4.992808      -0.357430      34.336332 0.55056399E+03  0.13453762E+05                                 8.582204                            7.546085       0.592353       2.145948                    0.999859      30.966586      84.911288       0.646254       0.387853      -1.105599       0.077314       0.056545      -0.060923       0.113518      -0.107771       0.118987       0.061504      -0.171728       0.189790      -0.230465       0.105547       0.124919              8.949751      10.763504       1.955652      -2.757427       7.274688      -0.240600       8.811060           0.012279
          121              N      16.167732      12.783444       5.431242      -0.229200      36.380226 0.54101776E+03  0.13180000E+05                                 9.139130                            7.518798       0.026661       2.017804                    0.999540      28.290082      77.784392       0.641631       0.391847      -1.101332       0.028775      -0.083713      -0.100253       0.133740       0.004689       0.003608      -0.055785      -0.027736      -0.034725      -0.054590      -0.007414       0.062004             10.069005       5.245501      -0.957542      -0.913094      12.742454       0.131090      12.219060           0.055667
          122              N      16.359715      12.724425       8.275442      -0.369596      54.920857 0.64223178E+03  0.16426598E+05                                12.236563                            8.454843      -0.047032       1.963669                    0.998094      31.373796      90.088972       0.573720       0.417398      -1.077774       0.004968      -0.005699       0.004289       0.008693       0.024591      -0.036859       0.090434       0.079350      -0.059372      -0.126014       0.053021       0.072994             15.620842       9.458519      -5.713919       4.929538      18.247274      -8.842599      19.156732           0.057298
          123              N      14.530264      12.018996      11.796966      -0.357462      34.336560 0.55056869E+03  0.13453951E+05                                 8.582344                            7.546149       0.595207       2.146716                    0.999856      30.966298      84.911668       0.646245       0.387856      -1.105593       0.077438      -0.060978      -0.056460       0.113590       0.118861       0.108141      -0.061579      -0.180889       0.161228      -0.230551       0.105516       0.125035              8.949999      10.763679      -2.757692      -1.955568       8.811417       0.240689       7.274900           0.012278
          124              N       9.893873       8.295116       1.594944      -0.229605      36.369113 0.54085272E+03  0.13174939E+05                                 9.137139                            7.517670       0.023189       2.016865                    0.999525      28.285612      77.768344       0.641679       0.391849      -1.101333       0.029046       0.083977       0.100220       0.133939      -0.004173      -0.003892      -0.056274      -0.028327      -0.037547      -0.055347      -0.007255       0.062601             10.066491       5.244869       0.957495       0.912815      12.737149       0.133415      12.217454           0.055711
          125              N      16.359715       8.354138      12.803116      -0.371140      55.026522 0.64367999E+03  0.16473307E+05                                12.252959                            8.465112      -0.050890       1.961999                    0.998042      31.406377      90.216053       0.573282       0.417471      -1.077701       0.004793       0.005954      -0.004033       0.008642      -0.025154       0.036945       0.090441       0.080208      -0.060160      -0.126469       0.053682       0.072787             15.643338       9.470832       5.722451      -4.937826      18.273002      -8.857288      19.186181           0.057291
          126              N      14.530257       9.059566       9.281592      -0.357503      34.353805 0.55092203E+03  0.13465004E+05                                 8.586635                            7.549893       0.592074       2.145750                    0.999852      30.970288      84.935577       0.645903       0.387992      -1.105475       0.077210       0.060469       0.056388       0.113126      -0.119369      -0.108118      -0.061769      -0.181042       0.162658      -0.231106       0.105791       0.125315              8.954387      10.769564       2.759499       1.956447       8.815590       0.240943       7.278006           0.012282

******************************************************
Auxiliary information for the entire system
The total spin magnetic moment of the unit cell is   3.997122
The total net atomic charge of the unit cell is   -0.000004
Accuracy of reproducing the electrostatic potential in the unit cell:
  The inner radius (bohr) =    5.0000
  The outer radius (bohr) =   12.0000
  Valid grid points have density less than (e/(bohr^3)) =    0.0001
  The number of valid grid points were=       136322
  The rms potential error without charges in kcal/mol is=      7.94270
  The rms potential error with partial charges in kcal/mol is=      1.18406
  The RRMSE value at monopole order=      0.14907
  The rms potential error with partial charges and cloud penetration in kcal/mol is=      1.17893
  The RRMSE value at monopole order with cloud penetration is=      0.14843
  The rms potential error with partial charges and atomic dipoles in kcal/mol is=      0.73515
  The RRMSE value at dipole order=      0.09256
  The rms potential error with partial charges, atomic dipoles and cloud penetration in kcal/mol is=      0.72762
  The RRMSE value at dipole order with cloud penetration=      0.09161

******************************************************
The electron densities and ab initio electrostatic potential were computed in VASP using the PBE functional and
projector augmented wave method. See the main text of the journal article for a description of computational details.
The atomic charges, dipoles, and quadrupoles were computed with the DDEC6 method as described in
(a) T. A. Manz and N. Gabaldon Limas, RSC Adv. 6 (2016) 47771-47801 DOI: 10.1039/c6ra04656h
(b) N. Gabaldon Limas and T. A. Manz, RSC Adv. 8 (2018) 2678-2707 DOI: 10.1039/c7ra11829e.
For each atom in the material, the electron cloud parameters were fit to the spherically averaged atom-in-material
electron density using radial positions for which this density was between 10^-4 and 10^-2 electrons per cubic bohr.
The polarizabilities, dispersion coefficients, and quantum Drude oscillator (QDO) parameters were fit using the MCLF method.
The magnetic structure of the system was optimized in VASP from the default ferromagnetic initial guess using spin polarization.
The atomic spin moments (ASMs) were computed on this optimized magnetic structure using the DDEC6 partition as inputs
to the method of T. A. Manz and D. S. Sholl, J. Chem. Theory Comput. 7 (2011) 4146-4164 DOI: 10.1021/ct200539n.
The RMSE and RRMSE were computed using a uniform grid with Ewald summation.
