# Supplementary material for: A collection of forcefield precursors for metal–organic frameworks
Source: RSC Adv. 2019 Nov 13;9(63):36492–507. doi: 10.1039/c9ra07327b (PMC9075174; doi:10.1039/c9ra07327b)
Supplement: RA-009-C9RA07327B-s5785 [file RA-009-C9RA07327B-s5785.xyz]

  230
jmolscript: load "" {1 1 1} spacegroup "x,y,z" unitcell [{     12.140800     0.000000     0.000000 }, {     -0.000042    12.140800     0.000000 }, {     -6.070512    -6.070533    17.390029 }]
Co    -3.035277     3.035133     8.695014     0.932632
Co    -3.035256    -3.035266     8.695014     0.933487
Co    -0.000021     6.070400     0.000000     0.933772
Co     6.070379     6.070400     0.000000     0.932516
H     -1.461836     5.645408     8.322868     0.068747
H      1.090158     3.747792     9.491478     0.157353
H      1.873231     5.012859    10.082739     0.129539
H      2.145198     4.534523     8.580240     0.141081
H      7.820995     6.566874    11.136575     0.156413
H     -4.227547     6.553506    12.732979     0.148060
H      6.501283     6.778117    12.016510     0.136432
H     -0.025583     7.341480     8.128100     0.165489
H      1.445886     6.848566     7.738563     0.135137
H      1.131427     7.326902     9.234105     0.129699
H      7.398508     3.161379    11.101795     0.058564
H      6.299750     3.372615    12.997308     0.160431
H      5.540944     4.767591    13.188598     0.123203
H      6.935917     4.506558    13.929413     0.147069
H      7.532066     6.495264     8.322868     0.069246
H      4.980055     8.392862     9.491478     0.157017
H      4.196973     7.127787    10.082739     0.128965
H      3.925029     7.606146     8.580240     0.140684
H     -1.750808     5.573756    11.136575     0.156899
H     -1.843090     5.587099    12.732979     0.149365
H     -0.431109     5.362499    12.016510     0.137409
H      6.095817     4.799196     8.128100     0.164787
H      4.624353     5.292116     7.738563     0.135419
H      4.938790     4.813757     9.234105     0.129740
H     -1.328277    -3.161549    11.101795     0.059021
H     -0.229549    -3.372814    12.997308     0.162111
H      0.529213     7.373007    13.188598     0.124045
H     -0.865730    -4.506771    13.929413     0.148353
H     -3.460253    -1.573578    17.017882     0.069598
H      0.712652     1.944950     0.796463     0.156572
H      1.977722     1.161864     1.387724     0.129438
H     -4.571125    -5.180611    17.275255     0.141067
H      3.531715     7.354878     2.441560     0.156305
H      3.518348     7.262596     4.037965     0.149487
H      3.742953     8.674576     3.321496     0.135775
H     -1.764176    -3.009833    16.823114     0.165601
H     -2.257085    -4.481295    16.433577     0.135769
H      4.291762     1.903673     0.539091     0.130229
H      0.126219     7.777378     2.406780     0.058100
H      0.337451     8.876106     4.302293     0.160283
H      1.732424     9.634905     4.493583     0.122626
H      1.471396     8.239921     5.234399     0.147037
H     -2.610408     1.573318    17.017882     0.068932
H      5.357694    10.195838     0.796463     0.156853
H      4.092615    10.978915     1.387724     0.129643
H     -1.499539     5.180347    17.275255     0.141054
H      2.538606     4.785885     2.441560     0.157130
H      2.551948     4.878143     4.037965     0.148809
H      2.327354     3.466173     3.321496     0.136593
H     -4.306481     3.009576    16.823114     0.165381
H     -3.813566     4.481044    16.433577     0.135053
H      1.778588    10.237118     0.539091     0.129813
H      5.944102     4.363385     2.406780     0.058958
H      5.732842     3.264628     4.302293     0.161130
H      4.337865     2.505827     4.493583     0.125035
H      4.598882     3.900799     5.234399     0.147869
H      7.532082     0.424859     9.067161     0.068749
H      4.980088     2.322475     7.898551     0.157351
H      4.197015     1.057408     7.307290     0.129537
H      3.925048     1.535744     8.809789     0.141083
H     -1.750749    -0.496607     6.253454     0.156413
H     10.297793    -0.483239     4.657050     0.148059
H     -0.431037    -0.707850     5.373519     0.136432
H      6.095829    -1.271213     9.261929     0.165491
H      4.624360    -0.778299     9.651466     0.135139
H      4.938819    -1.256635     8.155924     0.129695
H     -1.328262     2.908888     6.288234     0.058562
H     -0.229504     2.697652     4.392721     0.160430
H      0.529302     1.302676     4.201431     0.123205
H     -0.865671     1.563709     3.460616     0.147069
H     -1.461820    -0.424997     9.067161     0.069248
H      1.090191    -2.322595     7.898551     0.157015
H      1.873273    -1.057520     7.307290     0.128962
H      2.145217    -1.535879     8.809789     0.140686
H      7.821054     0.496511     6.253454     0.156900
H      7.913336     0.483168     4.657050     0.149364
H      6.501355     0.707768     5.373519     0.137410
H     -0.025571     1.271071     9.261929     0.164789
H      1.445893     0.778151     9.651466     0.135421
H      1.131456     1.256510     8.155924     0.129736
H      7.398523     9.231816     6.288234     0.059019
H      6.299795     9.443081     4.392721     0.162110
H      5.541033    -1.302740     4.201431     0.124047
H      6.935976    10.577038     3.460616     0.148353
H      9.530499     7.643845     0.372147     0.069596
H      5.357594     4.125317    16.593566     0.156573
H      4.092524     4.908403    16.002305     0.129439
H     10.641371    11.250878     0.114774     0.141066
H      2.538531    -1.284611    14.948469     0.156305
H      2.551898    -1.192329    13.352064     0.149488
H      2.327293    -2.604309    14.068533     0.135775
H      7.834422     9.080100     0.566915     0.165599
H      8.327331    10.551562     0.956452     0.135767
H      1.778484     4.166594    16.850938     0.130232
H      5.944027    -1.707111    14.983249     0.058103
H      5.732795    -2.805839    13.087736     0.160284
H      4.337822    -3.564638    12.896446     0.122624
H      4.598850    -2.169654    12.155630     0.147037
H      8.680654     4.496949     0.372147     0.068930
H      0.712552    -4.125571    16.593566     0.156854
H      1.977631    -4.908648    16.002305     0.129645
H      7.569785     0.889920     0.114774     0.141052
H      3.531640     1.284382    14.948469     0.157130
H      3.518298     1.192124    13.352064     0.148810
H      3.742892     2.604094    14.068533     0.136593
H     10.376727     3.060691     0.566915     0.165379
H      9.883812     1.589223     0.956452     0.135052
H      4.291658    -4.166851    16.850938     0.129816
H      0.126144     1.706882    14.983249     0.058960
H      0.337404     2.805639    13.087736     0.161132
H      1.732381     3.564440    12.896446     0.125034
H      1.471364     2.169468    12.155630     0.147870
W     -3.035300    -0.000100    13.042522     0.496588
W      9.105546     6.070367     4.347507     0.495835
C     -2.556964     2.011626    13.673084    -0.052642
C     -2.728735     1.210716    11.288563     0.064928
C     -0.801376     5.043222     8.644236     0.317428
C      1.465308     4.629216     9.278276    -0.350588
C      7.359640     6.310696    11.961558    -0.350087
C      0.769638     6.865558     8.448076    -0.360243
C      7.591544     4.087723    11.020061     0.299487
C      6.418726     4.337808    13.114516    -0.354155
C     -3.513645    -2.011835    13.673084    -0.053111
C     -3.341837    -1.210888    11.288563     0.065140
C      6.871602     7.097446     8.644236     0.316616
C      4.604908     7.511442     9.278276    -0.349749
C     -1.289465     5.829921    11.961558    -0.353276
C      5.300590     5.275113     8.448076    -0.359178
C     -1.521354     8.052908    11.020061     0.299627
C     -0.348526    -4.338008    13.114516    -0.358089
C     -1.023527     5.592014     4.978070    -0.053611
C     10.316362     5.763825     2.593549     0.064312
C     -4.062437    -2.234040    17.339250     0.316156
C      1.594077     1.569801     0.583262    -0.351246
C      3.275536     7.816222     3.266543    -0.349902
C     -2.240096    -3.805058    17.143091    -0.361694
C      1.052563     7.584340     2.325047     0.301252
C      1.302644     8.757125     4.419502    -0.352441
C      7.093809     6.548709     4.978070    -0.053853
C      7.894756     6.376935     2.593549     0.064490
C     -2.008229     2.233775    17.339250     0.316637
C      4.476272    10.570990     0.583262    -0.351092
C      2.794772     4.324528     3.266543    -0.351520
C     -3.830567     3.804796    17.143091    -0.359006
C      5.017759     4.556424     2.325047     0.296250
C      4.767647     3.383607     4.419502    -0.357200
C      8.627210     4.058641     3.716945    -0.052626
C      8.798981     4.859551     6.101466     0.064946
C      6.871622     1.027045     8.745793     0.317434
C      4.604938     1.441051     8.111753    -0.350589
C     -1.289394    -0.240429     5.428471    -0.350087
C      5.300608    -0.795291     8.941953    -0.360241
C     -1.521298     1.982544     6.369968     0.299480
C     -0.348480     1.732459     4.275513    -0.354156
C      9.583891     8.082102     3.716945    -0.053095
C      9.412083     7.281155     6.101466     0.065158
C     -0.801356    -1.027179     8.745793     0.316622
C      1.465338    -1.441175     8.111753    -0.349751
C      7.359711     0.240346     5.428471    -0.353276
C      0.769656     0.795154     8.941953    -0.359177
C      7.591600    -1.982641     6.369968     0.299621
C      6.418772    10.408275     4.275513    -0.358090
C      7.093773     0.478253    12.411959    -0.053626
C     -4.246116     0.306442    14.796480     0.064293
C     10.132683     8.304307     0.050779     0.316150
C      4.476169     4.500466    16.806767    -0.351244
C      2.794710    -1.745955    14.123486    -0.349903
C      8.310342     9.875325     0.246938    -0.361695
C      5.017683    -1.514073    15.064982     0.301258
C      4.767602    -2.686858    12.970527    -0.352439
C     -1.023563    -0.478442    12.411959    -0.053868
C     -1.824510    -0.306668    14.796480     0.064471
C      8.078475     3.836492     0.050779     0.316631
C      1.593974    -4.500723    16.806767    -0.351090
C      3.275474     1.745739    14.123486    -0.351521
C      9.900813     2.265471     0.246938    -0.359008
C      1.052487     1.513843    15.064982     0.296255
C      1.302599     2.686660    12.970527    -0.357199
N      7.131398     4.883667    11.962253     0.062062
N      0.408330     5.501900     8.808397     0.061187
N     -2.625897     1.802587    10.318895    -0.402740
N     -2.302014     3.064352    14.035840    -0.426120
N     -1.061223     7.256950    11.962253     0.062714
N      5.661893     6.638765     8.808397     0.061178
N     -3.444660    -1.802745    10.318895    -0.402273
N     -3.768601    -3.064567    14.035840    -0.425657
N      1.848505     8.044469     3.267239     0.059347
N      2.466758     2.626783     0.113383     0.063934
N     10.908234     5.661000     1.623881    -0.402269
N      0.029200     5.337055     5.340826    -0.425332
N      4.221803     4.096281     3.267239     0.062958
N      3.603598     9.514016     0.113383     0.061993
N      7.302899     6.479775     1.623881    -0.401592
N      6.041076     6.803663     5.340826    -0.425480
N     -1.061152     1.186600     5.427776     0.062060
N      5.661916     0.568367     8.581632     0.061187
N      8.696143     4.267680     7.071134    -0.402722
N      8.372260     3.005915     3.354189    -0.426121
N      7.131469    -1.186683     5.427776     0.062711
N      0.408353    -0.568498     8.581632     0.061177
N      9.514906     7.873012     7.071134    -0.402256
N      9.838847     9.134834     3.354189    -0.425658
N      4.221741    -1.974202    14.122790     0.059350
N      3.603488     3.443484    17.276646     0.063934
N     -4.837988     0.409267    15.766148    -0.402287
N      6.041046     0.733212    12.049203    -0.425331
N      1.848443     1.973986    14.122790     0.062960
N      2.466648    -3.443749    17.276646     0.061993
N     -1.232653    -0.409508    15.766148    -0.401609
N      0.029170    -0.733396    12.049203    -0.425479
O     -1.151636     3.877704     8.880044    -0.483197
O      8.256380     4.446977    10.031264    -0.472994
O      7.221858     8.262961     8.880044    -0.483230
O     -2.186176     7.693670    10.031264    -0.474126
O      0.842556     4.186753     0.185030    -0.484112
O      1.411819     6.919517     1.336250    -0.473603
O      5.227800     7.954044     0.185030    -0.483724
O      4.658518     5.221262     1.336250    -0.471396
O      7.221882     2.192563     8.509985    -0.483203
O     -2.186134     1.623290     7.358765    -0.472986
O     -1.151612    -2.192694     8.509985    -0.483236
O      8.256422    -1.623403     7.358765    -0.474119
O      5.227690     1.883514    17.204999    -0.484106
O      4.658427    -0.849250    16.053779    -0.473611
O      0.842446    -1.883777    17.204999    -0.483719
O      1.411728     0.849005    16.053779    -0.471404

The following XYZ coordinates are in angstroms. Other properties are in atomic units.
The sperically averaged electron density of each atom fit to a function of the form exp(a - br)
eigen_1, eigen_2 and eigen_3 are the three eigenvalues of traceless quadrupole moment tensor
  atom number  atomic symbol              X              Y              Z     net charge C6 coefficient C8 coefficient C10 coefficient fluctuating dipole atomic polarizability isotropic forcefield polarizability              a              b squared Pearson coefficient          <r^3>          <r^4>         wp_QDO          m_QDO          q_QDO       dipole_x       dipole_y       dipole_z         dipole            Qxy            Qxz            Qyz     Q(x^2-y^2)  Q(3z^2 - R^2)        eigen_1        eigen_2        eigen_3 static polarizability      alpha(xx)      alpha(xy)      alpha(xz)      alpha(yy)      alpha(yz)      alpha(zz) atomic spin moment
            1             Co      -3.035277       3.035133       8.695014       0.932632     104.761917 0.18105702E+04  0.56443164E+05                                17.704424                           13.695445       1.000886       2.191307                    0.994514      45.217104     117.359840       0.505757       0.388480      -1.166579      -0.000001       0.000001       0.000001       0.000001      -0.052946       0.026607       0.047427       0.114726      -0.300502      -0.129080       0.000665       0.128415             21.478232      17.677284       2.206440      -2.753092      21.323772      -3.532093      25.433641           2.796292
            2             Co      -3.035256      -3.035266       8.695014       0.933487     104.615299 0.18078582E+04  0.56339628E+05                                17.691744                           13.688189       0.988963       2.188486                    0.994632      45.190099     117.284434       0.505705       0.388650      -1.166407       0.000001      -0.000001       0.000001       0.000001      -0.053997      -0.027016      -0.045091       0.115995      -0.303742      -0.128463      -0.001750       0.130214             21.459583      17.663339       2.199659       2.750660      21.308011       3.520326      25.407399           2.796555
            3             Co      -0.000021       6.070400       0.000000       0.933772     104.609376 0.18074495E+04  0.56323405E+05                                17.691257                           13.686304       0.991071       2.189046                    0.994634      45.188767     117.275280       0.505762       0.388631      -1.166427      -0.000001      -0.000001      -0.000001       0.000001       0.053614       0.047339      -0.025408      -0.115026      -0.298852      -0.128369      -0.000255       0.128624             21.461311      21.305507      -2.204940      -3.524428      17.666546       2.750585      25.411880           2.796760
            4             Co       6.070379       6.070400       0.000000       0.932516     104.753936 0.18109022E+04  0.56454202E+05                                17.700611                           13.695178       0.992172       2.189170                    0.994487      45.206936     117.321263       0.505863       0.388393      -1.166683       0.000001       0.000001      -0.000000       0.000001       0.052480      -0.044577       0.026435      -0.116175      -0.301696      -0.127183      -0.001735       0.128918             21.470836      21.315933      -2.208143       3.522756      17.676596      -2.754192      25.419980           2.796907
            5              H      -1.461836       5.645408       8.322868       0.068747       1.015368 0.75911923E+01  0.74803399E+02                                 1.761579                            1.679544      -1.367849       2.213948                    0.992905       4.046288      11.991004       0.446057       1.393490      -0.682399      -0.049941       0.027397      -0.021194       0.060778      -0.004067       0.002586      -0.006243       0.011428      -0.023446      -0.011740      -0.000238       0.011977              1.795322       1.967614      -0.344791       0.241249       1.862104      -0.177098       1.556248           0.000213
            6              H       1.090158       3.747792       9.491478       0.157353       0.906125 0.65485966E+01  0.61636027E+02                                 1.600934                            1.533915      -0.965213       2.433920                    0.998865       3.386121       9.524675       0.482986       1.347365      -0.694349      -0.012917      -0.021411       0.004011       0.025326      -0.002238      -0.000877      -0.006674      -0.015774      -0.012260      -0.008063      -0.004703       0.012766              1.625177       1.468792       0.272357      -0.041865       2.088794      -0.172290       1.317946           0.000212
            7              H       1.873231       5.012859      10.082739       0.129539       1.119333 0.86831048E+01  0.86225359E+02                                 1.731509                            1.682004      -0.828762       2.473519                    0.999705       3.396941       9.286186       0.504819       1.221829      -0.723693       0.001308       0.007894       0.012501       0.014842      -0.007332       0.002792       0.004089      -0.005814      -0.002094      -0.009894       0.001247       0.008646              1.733374       1.685400       0.145970       0.323842       1.544593       0.217228       1.970129          -0.000102
            8              H       2.145198       4.534523       8.580240       0.141081       1.003518 0.74187576E+01  0.71187838E+02                                 1.643609                            1.579889      -0.774505       2.513626                    0.999786       3.290760       8.990651       0.505916       1.261691      -0.714280       0.006607      -0.000611      -0.018767       0.019905      -0.005884      -0.002573      -0.002900       0.002556       0.014699      -0.009511       0.003558       0.005953              1.664863       1.972757      -0.066238      -0.447075       1.374595       0.038645       1.647236          -0.000080
            9              H       7.820995       6.566874      11.136575       0.156413       0.906148 0.68653580E+01  0.66430423E+02                                 1.686640                            1.638447      -1.452356       2.202842                    0.993548       3.846025      11.552347       0.431687       1.466334      -0.669117       0.014320       0.009736      -0.017696       0.024759       0.002728      -0.002359      -0.002887      -0.016633      -0.003663      -0.008654      -0.001627       0.010281              1.696479       1.592553       0.127683      -0.304916       1.506625      -0.226521       1.990258           0.000041
           10              H      -4.227547       6.553506      12.732979       0.148060       1.051978 0.81896614E+01  0.81640456E+02                                 1.778496                            1.725576      -1.132955       2.351323                    0.996599       3.619212      10.530251       0.450644       1.363431      -0.691221       0.015827       0.004232       0.012400       0.020546       0.001634       0.006222      -0.009031      -0.002254      -0.009036      -0.012489       0.002495       0.009993              1.782709       1.752509       0.184229       0.378432       1.619111       0.252075       1.976507           0.000042
           11              H       6.501283       6.778117      12.016510       0.136432       0.947878 0.70196680E+01  0.66816798E+02                                 1.614631                            1.561910      -0.728200       2.535093                    0.999590       3.363815       9.326835       0.493754       1.303247      -0.704452      -0.011190       0.011706      -0.001825       0.016296      -0.000184       0.001486      -0.003172      -0.008032      -0.034717      -0.012182       0.001901       0.010281              1.627641       1.910701      -0.425007      -0.050322       1.635833       0.037082       1.336389           0.000043
           12              H      -0.025583       7.341480       8.128100       0.165489       0.950326 0.71383043E+01  0.69758387E+02                                 1.747422                            1.676382      -1.513051       2.188555                    0.991559       3.801336      11.480322       0.424544       1.476326      -0.667883      -0.023680       0.011347      -0.011454       0.028648       0.000632       0.004772      -0.005376       0.001203      -0.009314      -0.008590       0.002218       0.006372              1.770395       2.010278      -0.351348       0.200148       1.803865      -0.163320       1.497043           0.000068
           13              H       1.445886       6.848566       7.738563       0.135137       1.112517 0.85290040E+01  0.85390621E+02                                 1.805632                            1.728675      -1.035878       2.383797                    0.997742       3.602552      10.305956       0.465623       1.313892      -0.701732       0.007272      -0.004789      -0.017451       0.019503      -0.002133      -0.009006      -0.002140      -0.009946      -0.008692      -0.012700       0.005798       0.006902              1.831577       2.015081       0.044968      -0.488844       1.509578      -0.061186       1.970071          -0.000018
           14              H       1.131427       7.326902       9.234105       0.129699       1.076917 0.83519186E+01  0.82684948E+02                                 1.731724                            1.684878      -0.830454       2.479546                    0.999253       3.454073       9.636109       0.485383       1.274623      -0.711310       0.000663       0.009449       0.016393       0.018933       0.004113       0.003372       0.001748      -0.017451       0.017740      -0.013056       0.004108       0.008948              1.739444       1.604409       0.184989       0.231152       1.727616       0.332763       1.886307          -0.000012
           15              H       7.398508       3.161379      11.101795       0.058564       1.229977 0.95507806E+01  0.99312667E+02                                 1.969005                            1.857194      -1.451129       2.161262                    0.992427       4.273649      12.856450       0.434944       1.354276      -0.689788      -0.002172      -0.056284      -0.003404       0.056428       0.001584       0.001057       0.001794      -0.014683      -0.004528      -0.006899      -0.001722       0.008622              2.016644       1.550057       0.143118      -0.094794       2.816279      -0.004114       1.683596           0.000095
           16              H       6.299750       3.372615      12.997308       0.160431       0.950544 0.71036434E+01  0.68606238E+02                                 1.683297                            1.622808      -1.230318       2.315801                    0.996105       3.559315      10.323578       0.456183       1.390223      -0.685196       0.001580      -0.027172       0.000074       0.027218      -0.000032      -0.005087      -0.005645      -0.009477       0.011203      -0.009150      -0.000704       0.009854              1.695697       1.404815       0.151692      -0.081615       2.251088       0.023723       1.431188           0.000024
           17              H       5.540944       4.767591      13.188598       0.123203       1.150428 0.88448127E+01  0.87735204E+02                                 1.722069                            1.664241      -0.903281       2.431068                    0.999534       3.379964       9.064198       0.525830       1.174289      -0.735091      -0.011032       0.005924      -0.002577       0.012785      -0.002173       0.000930      -0.006834       0.001645       0.007932      -0.007227      -0.000749       0.007976              1.728533       2.152063      -0.286446      -0.194092       1.566729      -0.003198       1.466806           0.000032
           18              H       6.935917       4.506558      13.929413       0.147069       0.949285 0.70785022E+01  0.67501276E+02                                 1.616143                            1.569638      -0.844684       2.488867                    0.999436       3.319127       9.204176       0.492092       1.305235      -0.704354       0.015952      -0.000763       0.014194       0.021366       0.006503       0.000307      -0.004164       0.001129       0.010476      -0.009156       0.002065       0.007090              1.622532       1.500005       0.063183       0.309858       1.327839       0.047724       2.039752           0.000143
           19              H       7.532066       6.495264       8.322868       0.069246       1.012502 0.75663111E+01  0.74515594E+02                                 1.760301                            1.678421      -1.376587       2.211335                    0.992861       4.043145      11.988006       0.445445       1.396204      -0.681898       0.049890      -0.027165      -0.020707       0.060462      -0.004027      -0.002674       0.006424       0.011477      -0.023603      -0.011940      -0.000119       0.012059              1.793993       1.966096      -0.344346      -0.240959       1.860638       0.176880       1.555245           0.000216
           20              H       4.980055       8.392862       9.491478       0.157017       0.907168 0.65567789E+01  0.61722115E+02                                 1.601061                            1.533978      -1.011676       2.412383                    0.998563       3.386429       9.521105       0.483478       1.345796      -0.694666       0.012654       0.021562       0.004165       0.025346      -0.002064       0.000705       0.006613      -0.015524      -0.011944      -0.007750      -0.004818       0.012569              1.625329       1.468920       0.272646       0.041967       2.089075       0.172408       1.317993           0.000212
           21              H       4.196973       7.127787      10.082739       0.128965       1.120856 0.86975551E+01  0.86401504E+02                                 1.732796                            1.683165      -0.829407       2.472833                    0.999715       3.399544       9.293912       0.504771       1.221483      -0.723772      -0.001128      -0.007838       0.012949       0.015179      -0.007250      -0.002863      -0.004188      -0.005936      -0.002923      -0.009891       0.001146       0.008745              1.734670       1.686423       0.146136      -0.324227       1.545612      -0.217635       1.971974          -0.000105
           22              H       3.925029       7.606146       8.580240       0.140684       1.005551 0.74383905E+01  0.71433154E+02                                 1.646787                            1.582745      -0.774261       2.513757                    0.999791       3.295105       9.010128       0.505023       1.262915      -0.714009      -0.006932       0.000536      -0.018749       0.019997      -0.005868       0.002339       0.002871       0.002657       0.015045      -0.009471       0.003509       0.005962              1.668147       1.976993      -0.066515       0.448576       1.376876      -0.038773       1.650572          -0.000082
           23              H      -1.750808       5.573756      11.136575       0.156899       0.905941 0.68638875E+01  0.66411243E+02                                 1.686068                            1.638027      -1.450278       2.204056                    0.993407       3.845424      11.549319       0.431848       1.465897      -0.669181      -0.013877      -0.009256      -0.017393       0.024099       0.002747       0.002580       0.003172      -0.016441      -0.003151      -0.008737      -0.001584       0.010320              1.695853       1.592161       0.127593       0.304414       1.506397       0.226314       1.989001           0.000042
           24              H      -1.843090       5.587099      12.732979       0.149365       1.048515 0.81540198E+01  0.81177802E+02                                 1.772742                            1.720338      -1.120774       2.356873                    0.996769       3.610276      10.489388       0.452016       1.361091      -0.691678      -0.015645      -0.004040       0.011611       0.019897       0.001756      -0.006350       0.009097      -0.002512      -0.008157      -0.012565       0.002428       0.010138              1.776858       1.746986       0.183133      -0.376254       1.614029      -0.250629       1.969558           0.000041
           25              H      -0.431109       5.362499      12.016510       0.137409       0.944943 0.69929680E+01  0.66502320E+02                                 1.611658                            1.559267      -0.728580       2.535433                    0.999600       3.357856       9.307487       0.493992       1.303799      -0.704345       0.010770      -0.011585      -0.001851       0.015926      -0.000090      -0.001612       0.003121      -0.008158      -0.034731      -0.012202       0.001878       0.010324              1.624568       1.906566      -0.423481       0.050252       1.632727      -0.037017       1.334411           0.000043
           26              H       6.095817       4.799196       8.128100       0.164787       0.950303 0.71335562E+01  0.69660572E+02                                 1.743477                            1.672713      -1.488850       2.198157                    0.991846       3.793525      11.431149       0.426439       1.470848      -0.668886       0.024010      -0.011795      -0.011432       0.029090       0.000561      -0.004981       0.005367       0.000653      -0.009405      -0.008685       0.002142       0.006543              1.766362       2.005997      -0.350314      -0.199485       1.799333       0.162660       1.493756           0.000068
           27              H       4.624353       5.292116       7.738563       0.135419       1.114241 0.85512148E+01  0.85730898E+02                                 1.813111                            1.735402      -1.060171       2.374419                    0.997668       3.611015      10.361824       0.462586       1.320699      -0.700317      -0.007260       0.004660      -0.016971       0.019038      -0.002415       0.008846       0.002084      -0.009693      -0.008604      -0.012530       0.005681       0.006849              1.839319       2.023818       0.045446       0.492230       1.515172       0.061694       1.978966          -0.000020
           28              H       4.938790       4.813757       9.234105       0.129740       1.077959 0.83629246E+01  0.82830195E+02                                 1.733626                            1.686598      -0.824975       2.482155                    0.999273       3.456589       9.648674       0.484818       1.275547      -0.711104      -0.000907      -0.009667       0.016405       0.019063       0.004038      -0.003288      -0.001647      -0.017449       0.017590      -0.012985       0.004196       0.008789              1.741384       1.605699       0.185225      -0.231390       1.729556      -0.333626       1.888898          -0.000015
           29              H      -1.328277      -3.161549      11.101795       0.059021       1.229247 0.95428309E+01  0.99203839E+02                                 1.967802                            1.856086      -1.444302       2.163744                    0.992481       4.270472      12.842869       0.435216       1.353787      -0.689888       0.001890       0.056201      -0.003283       0.056329       0.002004      -0.001153      -0.001765      -0.014577      -0.003742      -0.007082      -0.001472       0.008554              2.015386       1.549228       0.143121       0.094615       2.814455       0.004252       1.682475           0.000094
           30              H      -0.229549      -3.372814      12.997308       0.162111       0.946827 0.70686310E+01  0.68174306E+02                                 1.677822                            1.617970      -1.220290       2.320599                    0.996255       3.549460      10.283234       0.457282       1.388790      -0.685469      -0.002152       0.026323       0.000259       0.026412       0.000023       0.005187       0.005660      -0.009498       0.010527      -0.009171      -0.000673       0.009844              1.690051       1.401133       0.150902       0.081203       2.241760      -0.023427       1.427259           0.000024
           31              H       0.529213       7.373007      13.188598       0.124045       1.146393 0.88049888E+01  0.87225165E+02                                 1.716441                            1.659227      -0.897034       2.433837                    0.999504       3.373426       9.035112       0.527326       1.172503      -0.735511       0.010677      -0.005752      -0.002942       0.012480      -0.001964      -0.000756       0.006834       0.001826       0.007136      -0.007248      -0.000475       0.007723              1.722783       2.143749      -0.284419       0.192964       1.561872       0.003233       1.462729           0.000032
           32              H      -0.865730      -4.506771      13.929413       0.148353       0.946670 0.70541844E+01  0.67206929E+02                                 1.612591                            1.566497      -0.840004       2.490781                    0.999387       3.313069       9.181058       0.492828       1.304498      -0.704501      -0.015651       0.000935       0.013498       0.020688       0.006620      -0.000292       0.004271       0.000998       0.011143      -0.009377       0.002081       0.007296              1.618881       1.496850       0.062840      -0.308251       1.325538      -0.047347       2.034256           0.000143
           33              H      -3.460253      -1.573578      17.017882       0.069598       1.013906 0.75780469E+01  0.74645254E+02                                 1.760253                            1.678379      -1.370142       2.213412                    0.992944       4.043026      11.981002       0.446074       1.393973      -0.682306       0.026779       0.049842      -0.020809       0.060285       0.003994      -0.006352      -0.002678      -0.011109      -0.023451      -0.011794      -0.000088       0.011883              1.793947       1.860523       0.344315      -0.176823       1.966038      -0.240946       1.555279           0.000212
           34              H       0.712652       1.944950       0.796463       0.156572       0.908973 0.65730242E+01  0.61909635E+02                                 1.602723                            1.535494      -1.010850       2.412081                    0.998541       3.389842       9.531506       0.483449       1.345123      -0.694794      -0.022082       0.012784       0.003932       0.025817       0.002253      -0.006710       0.000824       0.015383      -0.011318      -0.007914      -0.004625       0.012539              1.627030       2.091390      -0.273120      -0.172623       1.470489       0.042011       1.319211           0.000210
           35              H       1.977722       1.161864       1.387724       0.129438       1.121040 0.87032172E+01  0.86508267E+02                                 1.736350                            1.686447      -0.841661       2.468232                    0.999697       3.401042       9.313535       0.502842       1.225454      -0.722880       0.007764      -0.001031       0.012759       0.014971       0.007111       0.004043      -0.002772       0.005918      -0.002925      -0.009653       0.001059       0.008593              1.738275       1.548547      -0.146597       0.218351       1.689932      -0.325344       1.976346          -0.000107
           36              H      -4.571125      -5.180611      17.275255       0.141067       1.006150 0.74451984E+01  0.71526931E+02                                 1.648632                            1.584404      -0.783827       2.509741                    0.999761       3.296850       9.021651       0.504227       1.264407      -0.713678      -0.000786      -0.006701      -0.018677       0.019859       0.005739      -0.002947       0.002511      -0.002305       0.014710      -0.009356       0.003400       0.005956              1.670062       1.378189       0.066610       0.038857       1.979412       0.449405       1.652585          -0.000081
           37              H       3.531715       7.354878       2.441560       0.156305       0.905658 0.68618559E+01  0.66396608E+02                                 1.686969                            1.638821      -1.441222       2.207973                    0.993529       3.846468      11.558540       0.431270       1.467752      -0.668869       0.009318      -0.014056      -0.017854       0.024560      -0.003125      -0.002946       0.002573       0.016423      -0.003550      -0.008768      -0.001607       0.010375              1.696802       1.507232      -0.127790      -0.226650       1.592869       0.304706       1.990305           0.000040
           38              H       3.518348       7.262596       4.037965       0.149487       1.047329 0.81439419E+01  0.81070903E+02                                 1.773297                            1.720838      -1.128074       2.353854                    0.996632       3.609288      10.493911       0.451231       1.363567      -0.691206       0.003862      -0.015612       0.011655       0.019862      -0.001732      -0.008916      -0.006388       0.002406      -0.008725      -0.012514       0.002561       0.009953              1.777434       1.614638      -0.183351       0.250829       1.747300      -0.376425       1.970363           0.000041
           39              H       3.742953       8.674576       3.321496       0.135775       0.948466 0.70207002E+01  0.66782419E+02                                 1.610366                            1.558080      -0.717460       2.538536                    0.999667       3.359645       9.290970       0.496586       1.296672      -0.705837       0.011833       0.011657      -0.002377       0.016780       0.000138      -0.003340      -0.001403       0.008287      -0.035385      -0.012426       0.001872       0.010554              1.623235       1.631389       0.422896       0.036933       1.904852       0.050207       1.333464           0.000043
           40              H      -1.764176      -3.009833      16.823114       0.165601       0.945029 0.70876928E+01  0.69130968E+02                                 1.740528                            1.670230      -1.502877       2.193907                    0.991745       3.786051      11.417946       0.425460       1.475976      -0.668016       0.011290       0.023795      -0.011108       0.028585      -0.000585      -0.005493      -0.004887      -0.001219      -0.008062      -0.008553       0.001968       0.006585              1.763261       1.796523       0.348880      -0.162138       2.001491      -0.198665       1.491770           0.000066
           41              H      -2.257085      -4.481295      16.433577       0.135769       1.109704 0.85052887E+01  0.85117532E+02                                 1.804952                            1.728240      -1.053171       2.376935                    0.997591       3.598502      10.301541       0.464757       1.316892      -0.701137      -0.004511      -0.007175      -0.017068       0.019057       0.002602      -0.002128       0.008815       0.009710      -0.008806      -0.012572       0.005594       0.006978              1.830808       1.509391      -0.045116      -0.061298       2.013847       0.488034       1.969185          -0.000020
           42              H       4.291762       1.903673       0.539091       0.130229       1.074385 0.83269221E+01  0.82367337E+02                                 1.728181                            1.681703      -0.816332       2.485978                    0.999311       3.449561       9.616226       0.486172       1.273636      -0.711521       0.009348      -0.001024       0.016520       0.019009      -0.003889       0.001631      -0.003325       0.017507       0.017274      -0.012919       0.004188       0.008731              1.735813       1.724280      -0.184149       0.331489       1.601166      -0.229943       1.881994          -0.000014
           43              H       0.126219       7.777378       2.406780       0.058100       1.231101 0.95613985E+01  0.99453927E+02                                 1.970494                            1.858462      -1.454359       2.159954                    0.992379       4.276132      12.867280       0.434699       1.354619      -0.689722      -0.056645       0.001501      -0.003338       0.056763      -0.002197       0.001832      -0.000663       0.014395      -0.004250      -0.006846      -0.001753       0.008598              2.018211       2.818847      -0.143331      -0.004179       1.551038       0.094923       1.684749           0.000095
           44              H       0.337451       8.876106       4.302293       0.160283       0.951651 0.71134570E+01  0.68721821E+02                                 1.684238                            1.623619      -1.228840       2.316199                    0.996149       3.561182      10.329128       0.456219       1.389692      -0.685291      -0.027058      -0.002218       0.000239       0.027150      -0.000317      -0.005706       0.005081       0.009355       0.011184      -0.008988      -0.001000       0.009988              1.696673       2.252749      -0.151799       0.023854       1.405455       0.081666       1.431815           0.000023
           45              H       1.732424       9.634905       4.493583       0.122626       1.153702 0.88766362E+01  0.88134656E+02                                 1.725708                            1.667509      -0.907242       2.428579                    0.999480       3.385283       9.084358       0.525157       1.174679      -0.734992       0.006199       0.011021      -0.003120       0.013024       0.001903      -0.006981      -0.000712      -0.001780       0.007578      -0.007363      -0.000534       0.007897              1.732263       1.569769       0.287514      -0.003200       2.157501       0.194756       1.469519           0.000033
           46              H       1.471396       8.239921       5.234399       0.147037       0.950493 0.70908105E+01  0.67660295E+02                                 1.618744                            1.571979      -0.852088       2.485874                    0.999390       3.322612       9.222139       0.491178       1.306859      -0.704007      -0.000741      -0.016047       0.013527       0.021001      -0.006855      -0.004285      -0.000350      -0.000960       0.012300      -0.009772       0.002298       0.007474              1.625199       1.329611      -0.063349       0.047860       1.502444      -0.310876       2.043543           0.000142
           47              H      -2.610408       1.573318      17.017882       0.068932       1.014943 0.75882421E+01  0.74779842E+02                                 1.762366                            1.680212      -1.371402       2.212477                    0.992862       4.047843      12.002754       0.445497       1.395142      -0.682080      -0.027023      -0.049788      -0.021048       0.060433       0.004020       0.006329       0.002791      -0.011385      -0.023800      -0.011882      -0.000202       0.012084              1.796163       1.862931       0.345087       0.177239       1.968601       0.241453       1.556956           0.000215
           48              H       5.357694      10.195838       0.796463       0.156853       0.906998 0.65541200E+01  0.61675576E+02                                 1.599181                            1.532342      -1.005356       2.414758                    0.998462       3.383917       9.504703       0.484483       1.343471      -0.695138       0.021964      -0.012889       0.003977       0.025775       0.002315       0.006624      -0.000897       0.015251      -0.011539      -0.007961      -0.004490       0.012451              1.623358       2.085958      -0.271861       0.172040       1.467323      -0.041860       1.316792           0.000211
           49              H       4.092615      10.978915       1.387724       0.129643       1.117354 0.86636665E+01  0.85985663E+02                                 1.729761                            1.680377      -0.832334       2.472215                    0.999699       3.393520       9.274853       0.504939       1.222202      -0.723625      -0.007814       0.000997       0.012566       0.014831       0.007138      -0.003995       0.002824       0.005830      -0.002520      -0.009697       0.001189       0.008508              1.731620       1.543115      -0.145681      -0.216909       1.683562       0.323223       1.968185          -0.000109
           50              H      -1.499539       5.180347      17.275255       0.141054       1.005795 0.74407583E+01  0.71457652E+02                                 1.646488                            1.582530      -0.778308       2.511801                    0.999772       3.295523       9.009765       0.505308       1.262171      -0.714153       0.001109       0.007034      -0.018749       0.020056       0.005852       0.003259      -0.002353      -0.002547       0.015636      -0.009677       0.003369       0.006308              1.667820       1.376836       0.066492      -0.038755       1.976612      -0.448106       1.650014          -0.000085
           51              H       2.538606       4.785885       2.441560       0.157130       0.905312 0.68587190E+01  0.66357921E+02                                 1.686274                            1.638221      -1.452817       2.203349                    0.993451       3.845318      11.553933       0.431442       1.467349      -0.668923      -0.009163       0.014011      -0.017418       0.024159      -0.003136       0.003093      -0.002358       0.016247      -0.003024      -0.008645      -0.001650       0.010295              1.696069       1.506619      -0.127699       0.226416       1.592521      -0.304608       1.989068           0.000041
           52              H       2.551948       4.878143       4.037965       0.148809       1.045758 0.81236942E+01  0.80773039E+02                                 1.767357                            1.715370      -1.110909       2.360848                    0.996746       3.601819      10.446516       0.453524       1.358292      -0.692270      -0.004282       0.015703       0.012189       0.020335      -0.001559       0.008893       0.006280       0.002654      -0.009011      -0.012378       0.002371       0.010007              1.771393       1.609100      -0.182169      -0.249234       1.741767       0.374536       1.963312           0.000039
           53              H       2.327354       3.466173       3.321496       0.136593       0.949364 0.70308075E+01  0.66916687E+02                                 1.612593                            1.560148      -0.720479       2.537242                    0.999659       3.362927       9.309088       0.495700       1.298248      -0.705474      -0.011524      -0.011180      -0.001766       0.016153       0.000180       0.003123       0.001565       0.008084      -0.035249      -0.012355       0.001978       0.010377              1.625513       1.633849       0.423903      -0.037098       1.907543      -0.050428       1.335147           0.000042
           54              H      -4.306481       3.009576      16.823114       0.165381       0.949036 0.71223719E+01  0.69533022E+02                                 1.742916                            1.672209      -1.494915       2.196397                    0.991777       3.791048      11.426980       0.426140       1.472271      -0.668638      -0.011489      -0.023954      -0.011130       0.028804      -0.000529       0.005434       0.005068      -0.001000      -0.008319      -0.008627       0.001929       0.006698              1.765768       1.798979       0.350208       0.162656       2.005049       0.199347       1.493275           0.000066
           55              H      -3.813566       4.481044      16.433577       0.135053       1.113346 0.85382867E+01  0.85526327E+02                                 1.808414                            1.731137      -1.053213       2.376952                    0.997733       3.604665      10.322274       0.464573       1.316204      -0.701263       0.004937       0.007333      -0.017306       0.019433       0.002329       0.002284      -0.008875       0.009928      -0.008754      -0.012649       0.005668       0.006981              1.834469       1.511574      -0.045330       0.061488       2.018438      -0.490300       1.973396          -0.000024
           56              H       1.778588      10.237118       0.539091       0.129813       1.075106 0.83305156E+01  0.82394054E+02                                 1.727503                            1.680867      -0.818041       2.484563                    0.999307       3.448269       9.605361       0.486918       1.271821      -0.711927      -0.009471       0.000709       0.016388       0.018941      -0.003832      -0.001732       0.003413       0.017431       0.017528      -0.012924       0.004091       0.008833              1.735180       1.723299      -0.184295      -0.331838       1.600297       0.230280       1.881944          -0.000019
           57              H       5.944102       4.363385       2.406780       0.058958       1.227438 0.95269693E+01  0.99007998E+02                                 1.966898                            1.855366      -1.447235       2.162914                    0.992393       4.268816      12.840216       0.434966       1.354988      -0.689664       0.056109      -0.001768      -0.003221       0.056229      -0.001817      -0.001834       0.000424       0.014769      -0.004089      -0.006931      -0.001706       0.008637              2.014411       2.812649      -0.142921       0.004159       1.548655      -0.094595       1.681929           0.000094
           58              H       5.732842       3.264628       4.302293       0.161130       0.947367 0.70717900E+01  0.68198436E+02                                 1.677204                            1.617327      -1.209879       2.324833                    0.996290       3.548824      10.274044       0.457892       1.387067      -0.685822       0.026851       0.002010       0.000055       0.026926      -0.000291       0.005675      -0.005228       0.009405       0.010529      -0.009080      -0.000859       0.009939              1.689444       2.241213      -0.150774      -0.023768       1.400453      -0.081075       1.426667           0.000022
           59              H       4.337865       2.505827       4.493583       0.125035       1.148565 0.88290785E+01  0.87555694E+02                                 1.721446                            1.663761      -0.907256       2.429509                    0.999478       3.376396       9.058668       0.525338       1.175704      -0.734740      -0.005461      -0.009886      -0.002749       0.011624       0.002266       0.006676       0.001017      -0.001828       0.007096      -0.007141      -0.000616       0.007757              1.727880       1.566050       0.285850       0.003321       2.151070      -0.193791       1.466520           0.000031
           60              H       4.598882       3.900799       5.234399       0.147869       0.948811 0.70779837E+01  0.67526512E+02                                 1.618699                            1.572067      -0.849688       2.487323                    0.999384       3.322277       9.228989       0.490318       1.309375      -0.703469       0.000671       0.015813       0.013449       0.020769      -0.006730       0.004300       0.000401      -0.001128       0.012149      -0.009670       0.002300       0.007370              1.625125       1.329789      -0.063116      -0.047503       1.502277       0.310318       2.043311           0.000142
           61              H       7.532082       0.424859       9.067161       0.068749       1.015356 0.75910728E+01  0.74801918E+02                                 1.761565                            1.679531      -1.367837       2.213956                    0.992906       4.046253      11.990871       0.446059       1.393491      -0.682399       0.049941      -0.027397       0.021196       0.060778      -0.004067       0.002586      -0.006243       0.011428      -0.023446      -0.011739      -0.000238       0.011977              1.795307       1.967597      -0.344787       0.241246       1.862088      -0.177096       1.556236           0.000213
           62              H       4.980088       2.322475       7.898551       0.157351       0.906131 0.65486485E+01  0.61636631E+02                                 1.600940                            1.533920      -0.965218       2.433916                    0.998865       3.386135       9.524720       0.482985       1.347364      -0.694349       0.012917       0.021411      -0.004010       0.025325      -0.002238      -0.000877      -0.006674      -0.015774      -0.012259      -0.008063      -0.004703       0.012766              1.625183       1.468797       0.272358      -0.041865       2.088803      -0.172291       1.317950           0.000212
           63              H       4.197015       1.057408       7.307290       0.129537       1.119343 0.86831955E+01  0.86226469E+02                                 1.731517                            1.682011      -0.828769       2.473514                    0.999705       3.396958       9.286238       0.504819       1.221827      -0.723694      -0.001308      -0.007894      -0.012500       0.014842      -0.007332       0.002792       0.004089      -0.005814      -0.002094      -0.009894       0.001247       0.008646              1.733382       1.685408       0.145972       0.323844       1.544599       0.217229       1.970138          -0.000102
           64              H       3.925048       1.535744       8.809789       0.141083       1.003510 0.74186889E+01  0.71187033E+02                                 1.643603                            1.579883      -0.774503       2.513629                    0.999786       3.290746       8.990612       0.505916       1.261694      -0.714279      -0.006606       0.000611       0.018767       0.019906      -0.005884      -0.002573      -0.002899       0.002556       0.014699      -0.009511       0.003558       0.005953              1.664857       1.972749      -0.066237      -0.447072       1.374591       0.038644       1.647230          -0.000080
           65              H      -1.750749      -0.496607       6.253454       0.156413       0.906152 0.68653984E+01  0.66430916E+02                                 1.686644                            1.638452      -1.452369       2.202836                    0.993548       3.846037      11.552394       0.431687       1.466334      -0.669117      -0.014320      -0.009736       0.017696       0.024759       0.002728      -0.002360      -0.002887      -0.016632      -0.003662      -0.008654      -0.001627       0.010281              1.696484       1.592558       0.127683      -0.304917       1.506630      -0.226523       1.990264           0.000042
           66              H      10.297793      -0.483239       4.657050       0.148059       1.051983 0.81897079E+01  0.81641014E+02                                 1.778499                            1.725579      -1.132950       2.351324                    0.996599       3.619219      10.530268       0.450644       1.363428      -0.691222      -0.015826      -0.004232      -0.012400       0.020546       0.001634       0.006222      -0.009031      -0.002254      -0.009035      -0.012488       0.002495       0.009993              1.782712       1.752512       0.184229       0.378433       1.619114       0.252076       1.976511           0.000042
           67              H      -0.431037      -0.707850       5.373519       0.136432       0.947878 0.70196681E+01  0.66816811E+02                                 1.614632                            1.561911      -0.728202       2.535093                    0.999590       3.363816       9.326844       0.493753       1.303249      -0.704452       0.011190      -0.011705       0.001826       0.016296      -0.000184       0.001486      -0.003172      -0.008032      -0.034717      -0.012182       0.001901       0.010281              1.627642       1.910702      -0.425007      -0.050323       1.635834       0.037082       1.336390           0.000043
           68              H       6.095829      -1.271213       9.261929       0.165491       0.950312 0.71381705E+01  0.69756771E+02                                 1.747408                            1.676369      -1.513038       2.188564                    0.991559       3.801304      11.480210       0.424544       1.476331      -0.667882       0.023680      -0.011347       0.011455       0.028648       0.000631       0.004772      -0.005376       0.001203      -0.009313      -0.008591       0.002218       0.006373              1.770381       2.010261      -0.351343       0.200147       1.803849      -0.163318       1.497032           0.000068
           69              H       4.624360      -0.778299       9.651466       0.135139       1.112508 0.85289180E+01  0.85389547E+02                                 1.805623                            1.728667      -1.035872       2.383802                    0.997742       3.602534      10.305893       0.465624       1.313893      -0.701732      -0.007272       0.004789       0.017452       0.019503      -0.002133      -0.009006      -0.002140      -0.009946      -0.008691      -0.012699       0.005798       0.006902              1.831567       2.015069       0.044968      -0.488841       1.509571      -0.061185       1.970062          -0.000018
           70              H       4.938819      -1.256635       8.155924       0.129695       1.076931 0.83520593E+01  0.82686659E+02                                 1.731736                            1.684889      -0.830459       2.479540                    0.999253       3.454100       9.636191       0.485382       1.274619      -0.711311      -0.000663      -0.009448      -0.016392       0.018932       0.004113       0.003372       0.001748      -0.017451       0.017741      -0.013056       0.004108       0.008948              1.739456       1.604419       0.184992       0.231154       1.727629       0.332767       1.886320          -0.000011
           71              H      -1.328262       2.908888       6.288234       0.058562       1.229993 0.95509390E+01  0.99314711E+02                                 1.969021                            1.857208      -1.451138       2.161256                    0.992427       4.273682      12.856569       0.434943       1.354273      -0.689788       0.002173       0.056283       0.003404       0.056428       0.001583       0.001057       0.001794      -0.014682      -0.004529      -0.006899      -0.001722       0.008621              2.016660       1.550067       0.143119      -0.094795       2.816305      -0.004114       1.683609           0.000095
           72              H      -0.229504       2.697652       4.392721       0.160430       0.950546 0.71036608E+01  0.68606423E+02                                 1.683297                            1.622808      -1.230310       2.315804                    0.996105       3.559315      10.323567       0.456184       1.390220      -0.685197      -0.001579       0.027171      -0.000074       0.027217      -0.000033      -0.005087      -0.005645      -0.009476       0.011203      -0.009150      -0.000704       0.009854              1.695697       1.404815       0.151692      -0.081615       2.251088       0.023723       1.431188           0.000024
           73              H       0.529302       1.302676       4.201431       0.123205       1.150418 0.88447163E+01  0.87734030E+02                                 1.722061                            1.664234      -0.903274       2.431074                    0.999534       3.379947       9.064148       0.525830       1.174292      -0.735091       0.011033      -0.005924       0.002577       0.012785      -0.002173       0.000930      -0.006834       0.001645       0.007932      -0.007227      -0.000749       0.007976              1.728525       2.152052      -0.286444      -0.194090       1.566723      -0.003198       1.466800           0.000032
           74              H      -0.865671       1.563709       3.460616       0.147069       0.949288 0.70785363E+01  0.67501691E+02                                 1.616148                            1.569642      -0.844692       2.488863                    0.999436       3.319136       9.204211       0.492091       1.305236      -0.704354      -0.015951       0.000763      -0.014195       0.021366       0.006503       0.000307      -0.004163       0.001129       0.010476      -0.009156       0.002066       0.007090              1.622536       1.500009       0.063183       0.309859       1.327842       0.047725       2.039759           0.000143
           75              H      -1.461820      -0.424997       9.067161       0.069248       1.012489 0.75661878E+01  0.74514074E+02                                 1.760287                            1.678408      -1.376576       2.211343                    0.992861       4.043110      11.987877       0.445446       1.396206      -0.681897      -0.049890       0.027165       0.020708       0.060463      -0.004028      -0.002674       0.006424       0.011477      -0.023603      -0.011940      -0.000119       0.012059              1.793978       1.966080      -0.344342      -0.240956       1.860622       0.176878       1.555233           0.000216
           76              H       1.090191      -2.322595       7.898551       0.157015       0.907174 0.65568350E+01  0.61722768E+02                                 1.601067                            1.533984      -1.011681       2.412379                    0.998563       3.386444       9.521153       0.483478       1.345794      -0.694666      -0.012654      -0.021562      -0.004164       0.025345      -0.002064       0.000705       0.006613      -0.015525      -0.011943      -0.007750      -0.004818       0.012569              1.625336       1.468925       0.272647       0.041967       2.089084       0.172409       1.317997           0.000213
           77              H       1.873273      -1.057520       7.307290       0.128962       1.120865 0.86976444E+01  0.86402597E+02                                 1.732803                            1.683172      -0.829414       2.472828                    0.999714       3.399561       9.293964       0.504771       1.221481      -0.723772       0.001128       0.007838      -0.012949       0.015178      -0.007250      -0.002863      -0.004188      -0.005936      -0.002923      -0.009891       0.001146       0.008745              1.734678       1.686431       0.146137      -0.324230       1.545619      -0.217636       1.971983          -0.000105
           78              H       2.145217      -1.535879       8.809789       0.140686       1.005544 0.74383262E+01  0.71432400E+02                                 1.646781                            1.582740      -0.774259       2.513760                    0.999791       3.295092       9.010091       0.505023       1.262918      -0.714008       0.006931      -0.000536       0.018750       0.019997      -0.005868       0.002339       0.002871       0.002657       0.015046      -0.009471       0.003508       0.005962              1.668141       1.976985      -0.066514       0.448573       1.376871      -0.038773       1.650567          -0.000082
           79              H       7.821054       0.496511       6.253454       0.156900       0.905944 0.68639231E+01  0.66411683E+02                                 1.686073                            1.638032      -1.450291       2.204050                    0.993406       3.845435      11.549366       0.431848       1.465897      -0.669181       0.013876       0.009255       0.017393       0.024098       0.002747       0.002580       0.003172      -0.016441      -0.003150      -0.008737      -0.001583       0.010320              1.695858       1.592165       0.127594       0.304415       1.506401       0.226315       1.989007           0.000042
           80              H       7.913336       0.483168       4.657050       0.149364       1.048519 0.81540604E+01  0.81178291E+02                                 1.772745                            1.720341      -1.120770       2.356874                    0.996769       3.610282      10.489404       0.452016       1.361089      -0.691678       0.015645       0.004040      -0.011611       0.019897       0.001756      -0.006350       0.009097      -0.002512      -0.008156      -0.012565       0.002428       0.010137              1.776861       1.746989       0.183133      -0.376255       1.614032      -0.250630       1.969562           0.000041
           81              H       6.501355       0.707768       5.373519       0.137410       0.944943 0.69929711E+01  0.66502367E+02                                 1.611659                            1.559268      -0.728582       2.535432                    0.999600       3.357858       9.307498       0.493992       1.303800      -0.704345      -0.010770       0.011585       0.001852       0.015926      -0.000090      -0.001612       0.003121      -0.008157      -0.034731      -0.012202       0.001878       0.010324              1.624569       1.906567      -0.423481       0.050252       1.632728      -0.037017       1.334412           0.000043
           82              H      -0.025571       1.271071       9.261929       0.164789       0.950290 0.71334316E+01  0.69659048E+02                                 1.743462                            1.672699      -1.488838       2.198165                    0.991847       3.793492      11.431023       0.426441       1.470850      -0.668886      -0.024010       0.011794       0.011433       0.029091       0.000561      -0.004982       0.005367       0.000653      -0.009404      -0.008685       0.002142       0.006543              1.766346       2.005978      -0.350309      -0.199483       1.799316       0.162658       1.493745           0.000068
           83              H       1.445893       0.778151       9.651466       0.135421       1.114230 0.85511180E+01  0.85729699E+02                                 1.813101                            1.735394      -1.060166       2.374424                    0.997668       3.610995      10.361758       0.462587       1.320701      -0.700317       0.007260      -0.004661       0.016972       0.019039      -0.002415       0.008846       0.002084      -0.009693      -0.008604      -0.012530       0.005681       0.006849              1.839309       2.023806       0.045445       0.492226       1.515165       0.061694       1.978957          -0.000020
           84              H       1.131456       1.256510       8.155924       0.129736       1.077973 0.83630616E+01  0.82831856E+02                                 1.733637                            1.686609      -0.824980       2.482149                    0.999273       3.456615       9.648751       0.484819       1.275542      -0.711105       0.000907       0.009667      -0.016405       0.019063       0.004038      -0.003288      -0.001647      -0.017449       0.017591      -0.012985       0.004196       0.008789              1.741396       1.605709       0.185227      -0.231392       1.729568      -0.333629       1.888910          -0.000015
           85              H       7.398523       9.231816       6.288234       0.059019       1.229264 0.95429948E+01  0.99205963E+02                                 1.967818                            1.856101      -1.444312       2.163737                    0.992481       4.270507      12.842999       0.435215       1.353785      -0.689889      -0.001890      -0.056200       0.003283       0.056328       0.002003      -0.001153      -0.001765      -0.014577      -0.003742      -0.007082      -0.001472       0.008554              2.015403       1.549239       0.143122       0.094616       2.814482       0.004252       1.682488           0.000094
           86              H       6.299795       9.443081       4.392721       0.162110       0.946829 0.70686491E+01  0.68174498E+02                                 1.677822                            1.617969      -1.220283       2.320601                    0.996255       3.549460      10.283222       0.457283       1.388787      -0.685469       0.002152      -0.026323      -0.000259       0.026412       0.000023       0.005187       0.005660      -0.009498       0.010527      -0.009171      -0.000674       0.009844              1.690051       1.401133       0.150902       0.081203       2.241759      -0.023427       1.427259           0.000024
           87              H       5.541033      -1.302740       4.201431       0.124047       1.146384 0.88049047E+01  0.87224149E+02                                 1.716435                            1.659221      -0.897029       2.433841                    0.999504       3.373411       9.035071       0.527326       1.172506      -0.735510      -0.010677       0.005752       0.002942       0.012480      -0.001964      -0.000756       0.006834       0.001826       0.007136      -0.007248      -0.000475       0.007723              1.722777       2.143741      -0.284417       0.192963       1.561867       0.003233       1.462724           0.000032
           88              H       6.935976      10.577038       3.460616       0.148353       0.946673 0.70542106E+01  0.67207249E+02                                 1.612594                            1.566500      -0.840011       2.490778                    0.999387       3.313076       9.181086       0.492827       1.304499      -0.704501       0.015650      -0.000935      -0.013498       0.020688       0.006620      -0.000291       0.004271       0.000998       0.011144      -0.009377       0.002082       0.007296              1.618885       1.496853       0.062840      -0.308252       1.325540      -0.047347       2.034261           0.000143
           89              H       9.530499       7.643845       0.372147       0.069596       1.013917 0.75781544E+01  0.74646579E+02                                 1.760266                            1.678391      -1.370152       2.213406                    0.992944       4.043056      11.981113       0.446073       1.393972      -0.682306      -0.026779      -0.049842       0.020807       0.060285       0.003994      -0.006352      -0.002678      -0.011110      -0.023451      -0.011794      -0.000088       0.011883              1.793960       1.860537       0.344318      -0.176825       1.966053      -0.240948       1.555289           0.000212
           90              H       5.357594       4.125317      16.593566       0.156573       0.908968 0.65729750E+01  0.61909063E+02                                 1.602718                            1.535489      -1.010845       2.412085                    0.998541       3.389829       9.531465       0.483449       1.345126      -0.694794       0.022082      -0.012785      -0.003932       0.025817       0.002252      -0.006711       0.000824       0.015383      -0.011319      -0.007914      -0.004624       0.012539              1.627025       2.091383      -0.273119      -0.172623       1.470485       0.042011       1.319207           0.000210
           91              H       4.092524       4.908403      16.002305       0.129439       1.121032 0.87031333E+01  0.86507234E+02                                 1.736343                            1.686441      -0.841654       2.468237                    0.999697       3.401026       9.313484       0.502842       1.225456      -0.722880      -0.007764       0.001030      -0.012760       0.014972       0.007112       0.004043      -0.002772       0.005918      -0.002925      -0.009653       0.001059       0.008593              1.738268       1.548540      -0.146596       0.218350       1.689925      -0.325342       1.976338          -0.000107
           92              H      10.641371      11.250878       0.114774       0.141066       1.006157 0.74452643E+01  0.71527707E+02                                 1.648638                            1.584409      -0.783830       2.509738                    0.999761       3.296863       9.021689       0.504227       1.264404      -0.713679       0.000786       0.006701       0.018677       0.019858       0.005739      -0.002947       0.002511      -0.002305       0.014709      -0.009356       0.003400       0.005956              1.670068       1.378193       0.066610       0.038857       1.979420       0.449408       1.652591          -0.000081
           93              H       2.538531      -1.284611      14.948469       0.156305       0.905655 0.68618250E+01  0.66396231E+02                                 1.686966                            1.638817      -1.441211       2.207978                    0.993529       3.846459      11.558504       0.431270       1.467752      -0.668869      -0.009318       0.014056       0.017854       0.024560      -0.003125      -0.002947       0.002573       0.016423      -0.003551      -0.008768      -0.001607       0.010375              1.696798       1.507229      -0.127789      -0.226649       1.592866       0.304705       1.990300           0.000039
           94              H       2.551898      -1.192329      13.352064       0.149488       1.047325 0.81439046E+01  0.81070459E+02                                 1.773294                            1.720836      -1.128079       2.353853                    0.996632       3.609283      10.493900       0.451231       1.363570      -0.691205      -0.003863       0.015612      -0.011655       0.019862      -0.001732      -0.008917      -0.006388       0.002406      -0.008725      -0.012514       0.002561       0.009953              1.777431       1.614635      -0.183351       0.250828       1.747298      -0.376424       1.970360           0.000041
           95              H       2.327293      -2.604309      14.068533       0.135775       0.948466 0.70207028E+01  0.66782442E+02                                 1.610366                            1.558079      -0.717459       2.538536                    0.999667       3.359645       9.290967       0.496586       1.296671      -0.705837      -0.011833      -0.011657       0.002377       0.016780       0.000138      -0.003340      -0.001403       0.008288      -0.035385      -0.012426       0.001872       0.010554              1.623235       1.631389       0.422895       0.036933       1.904851       0.050207       1.333464           0.000043
           96              H       7.834422       9.080100       0.566915       0.165599       0.945041 0.70878085E+01  0.69132380E+02                                 1.740542                            1.670243      -1.502888       2.193899                    0.991745       3.786081      11.418060       0.425459       1.475974      -0.668016      -0.011290      -0.023795       0.011107       0.028584      -0.000585      -0.005493      -0.004887      -0.001219      -0.008062      -0.008552       0.001968       0.006584              1.763276       1.796539       0.348885      -0.162140       2.001508      -0.198667       1.491781           0.000066
           97              H       8.327331      10.551562       0.956452       0.135767       1.109712 0.85053686E+01  0.85118522E+02                                 1.804960                            1.728247      -1.053175       2.376931                    0.997591       3.598518      10.301595       0.464757       1.316890      -0.701138       0.004511       0.007176       0.017067       0.019056       0.002602      -0.002128       0.008815       0.009710      -0.008806      -0.012573       0.005594       0.006978              1.830816       1.509397      -0.045117      -0.061299       2.013858       0.488037       1.969193          -0.000019
           98              H       1.778484       4.166594      16.850938       0.130232       1.074374 0.83268083E+01  0.82365957E+02                                 1.728172                            1.681694      -0.816328       2.485983                    0.999311       3.449539       9.616160       0.486172       1.273640      -0.711520      -0.009348       0.001024      -0.016521       0.019010      -0.003889       0.001631      -0.003325       0.017507       0.017274      -0.012919       0.004188       0.008731              1.735804       1.724270      -0.184147       0.331486       1.601157      -0.229941       1.881984          -0.000014
           99              H       5.944027      -1.707111      14.983249       0.058103       1.231085 0.95612471E+01  0.99451965E+02                                 1.970479                            1.858449      -1.454350       2.159960                    0.992379       4.276100      12.867162       0.434700       1.354621      -0.689721       0.056646      -0.001500       0.003338       0.056764      -0.002197       0.001832      -0.000663       0.014396      -0.004250      -0.006846      -0.001753       0.008599              2.018195       2.818821      -0.143329      -0.004179       1.551028       0.094921       1.684736           0.000095
          100              H       5.732795      -2.805839      13.087736       0.160284       0.951649 0.71134395E+01  0.68721635E+02                                 1.684238                            1.623619      -1.228848       2.316196                    0.996149       3.561182      10.329139       0.456218       1.389696      -0.685290       0.027058       0.002218      -0.000239       0.027150      -0.000317      -0.005706       0.005081       0.009355       0.011184      -0.008988      -0.000999       0.009988              1.696673       2.252750      -0.151798       0.023854       1.405455       0.081666       1.431815           0.000023
          101              H       4.337822      -3.564638      12.896446       0.122624       1.153713 0.88767329E+01  0.88135820E+02                                 1.725714                            1.667515      -0.907248       2.428574                    0.999480       3.385301       9.084405       0.525157       1.174674      -0.734993      -0.006199      -0.011021       0.003120       0.013024       0.001903      -0.006981      -0.000712      -0.001780       0.007578      -0.007363      -0.000534       0.007897              1.732270       1.569775       0.287516      -0.003200       2.157510       0.194757       1.469524           0.000033
          102              H       4.598850      -2.169654      12.155630       0.147037       0.950490 0.70907764E+01  0.67659880E+02                                 1.618739                            1.571975      -0.852080       2.485878                    0.999390       3.322603       9.222104       0.491179       1.306859      -0.704007       0.000742       0.016047      -0.013527       0.021001      -0.006855      -0.004286      -0.000350      -0.000960       0.012299      -0.009772       0.002298       0.007474              1.625195       1.329607      -0.063348       0.047859       1.502440      -0.310875       2.043537           0.000142
          103              H       8.680654       4.496949       0.372147       0.068930       1.014955 0.75883480E+01  0.74781155E+02                                 1.762379                            1.680224      -1.371413       2.212470                    0.992862       4.047874      12.002872       0.445495       1.395142      -0.682080       0.027023       0.049788       0.021047       0.060433       0.004020       0.006329       0.002791      -0.011385      -0.023799      -0.011882      -0.000202       0.012084              1.796176       1.862945       0.345090       0.177241       1.968616       0.241455       1.556967           0.000215
          104              H       0.712552      -4.125571      16.593566       0.156854       0.906992 0.65540701E+01  0.61674998E+02                                 1.599176                            1.532338      -1.005352       2.414761                    0.998462       3.383904       9.504663       0.484483       1.343474      -0.695137      -0.021964       0.012889      -0.003978       0.025775       0.002315       0.006624      -0.000897       0.015251      -0.011539      -0.007962      -0.004489       0.012451              1.623353       2.085951      -0.271860       0.172040       1.467319      -0.041860       1.316789           0.000211
          105              H       1.977631      -4.908648      16.002305       0.129645       1.117345 0.86635771E+01  0.85984565E+02                                 1.729753                            1.680370      -0.832327       2.472221                    0.999699       3.393503       9.274799       0.504939       1.222204      -0.723625       0.007814      -0.000997      -0.012567       0.014832       0.007138      -0.003995       0.002825       0.005830      -0.002520      -0.009697       0.001189       0.008508              1.731612       1.543108      -0.145679      -0.216908       1.683554       0.323221       1.968176          -0.000109
          106              H       7.569785       0.889920       0.114774       0.141052       1.005801 0.74408146E+01  0.71458319E+02                                 1.646494                            1.582535      -0.778311       2.511799                    0.999772       3.295534       9.009799       0.505308       1.262169      -0.714154      -0.001109      -0.007034       0.018748       0.020055       0.005852       0.003259      -0.002353      -0.002547       0.015635      -0.009677       0.003369       0.006308              1.667826       1.376840       0.066493      -0.038755       1.976620      -0.448108       1.650019          -0.000085
          107              H       3.531640       1.284382      14.948469       0.157130       0.905309 0.68586935E+01  0.66357603E+02                                 1.686270                            1.638218      -1.452806       2.203354                    0.993452       3.845310      11.553898       0.431443       1.467348      -0.668923       0.009163      -0.014011       0.017418       0.024159      -0.003136       0.003093      -0.002357       0.016248      -0.003024      -0.008645      -0.001650       0.010295              1.696065       1.506615      -0.127698       0.226415       1.592518      -0.304607       1.989063           0.000040
          108              H       3.518298       1.192124      13.352064       0.148810       1.045754 0.81236527E+01  0.80772548E+02                                 1.767354                            1.715368      -1.110914       2.360847                    0.996746       3.601813      10.446504       0.453523       1.358296      -0.692269       0.004282      -0.015704      -0.012189       0.020335      -0.001559       0.008893       0.006280       0.002654      -0.009011      -0.012378       0.002372       0.010007              1.771391       1.609098      -0.182169      -0.249233       1.741765       0.374535       1.963309           0.000039
          109              H       3.742892       2.604094      14.068533       0.136593       0.949365 0.70308112E+01  0.66916719E+02                                 1.612592                            1.560147      -0.720478       2.537243                    0.999659       3.362927       9.309083       0.495701       1.298246      -0.705474       0.011525       0.011179       0.001766       0.016153       0.000180       0.003123       0.001565       0.008085      -0.035248      -0.012355       0.001978       0.010377              1.625512       1.633848       0.423902      -0.037098       1.907542      -0.050428       1.335147           0.000042
          110              H      10.376727       3.060691       0.566915       0.165379       0.949049 0.71224894E+01  0.69534459E+02                                 1.742931                            1.672222      -1.494927       2.196389                    0.991777       3.791079      11.427099       0.426138       1.472270      -0.668638       0.011489       0.023954       0.011129       0.028804      -0.000530       0.005434       0.005068      -0.001000      -0.008319      -0.008627       0.001930       0.006698              1.765783       1.798995       0.350213       0.162658       2.005066       0.199349       1.493286           0.000066
          111              H       9.883812       1.589223       0.956452       0.135052       1.113354 0.85383614E+01  0.85527256E+02                                 1.808421                            1.731143      -1.053217       2.376948                    0.997733       3.604680      10.322325       0.464572       1.316203      -0.701263      -0.004937      -0.007334       0.017305       0.019433       0.002329       0.002284      -0.008875       0.009929      -0.008755      -0.012649       0.005668       0.006982              1.834477       1.511580      -0.045330       0.061488       2.018448      -0.490304       1.973403          -0.000024
          112              H       4.291658      -4.166851      16.850938       0.129816       1.075094 0.83303999E+01  0.82392655E+02                                 1.727494                            1.680858      -0.818038       2.484567                    0.999307       3.448247       9.605297       0.486918       1.271826      -0.711927       0.009471      -0.000709      -0.016388       0.018942      -0.003831      -0.001732       0.003413       0.017431       0.017527      -0.012924       0.004091       0.008833              1.735171       1.723289      -0.184293      -0.331835       1.600289       0.230278       1.881934          -0.000019
          113              H       0.126144       1.706882      14.983249       0.058960       1.227422 0.95268218E+01  0.99006088E+02                                 1.966884                            1.855353      -1.447227       2.162920                    0.992393       4.268785      12.840101       0.434967       1.354990      -0.689664      -0.056110       0.001768       0.003220       0.056230      -0.001817      -0.001834       0.000424       0.014769      -0.004089      -0.006931      -0.001706       0.008637              2.014395       2.812624      -0.142920       0.004159       1.548645      -0.094594       1.681917           0.000094
          114              H       0.337404       2.805639      13.087736       0.161132       0.947364 0.70717665E+01  0.68198182E+02                                 1.677204                            1.617327      -1.209887       2.324831                    0.996290       3.548823      10.274054       0.457891       1.387071      -0.685821      -0.026851      -0.002011      -0.000055       0.026926      -0.000291       0.005675      -0.005228       0.009406       0.010529      -0.009080      -0.000859       0.009939              1.689444       2.241213      -0.150774      -0.023768       1.400452      -0.081075       1.426666           0.000022
          115              H       1.732381       3.564440      12.896446       0.125034       1.148574 0.88291668E+01  0.87556759E+02                                 1.721452                            1.663767      -0.907263       2.429503                    0.999478       3.376412       9.058711       0.525339       1.175700      -0.734741       0.005461       0.009886       0.002749       0.011624       0.002266       0.006676       0.001017      -0.001828       0.007095      -0.007142      -0.000616       0.007757              1.727886       1.566055       0.285852       0.003321       2.151078      -0.193792       1.466524           0.000031
          116              H       1.471364       2.169468      12.155630       0.147870       0.948808 0.70779541E+01  0.67526146E+02                                 1.618694                            1.572063      -0.849681       2.487327                    0.999384       3.322269       9.228955       0.490319       1.309373      -0.703469      -0.000672      -0.015813      -0.013448       0.020769      -0.006730       0.004300       0.000401      -0.001129       0.012149      -0.009670       0.002300       0.007370              1.625121       1.329785      -0.063116      -0.047503       1.502273       0.310317       2.043303           0.000142
          117              W      -3.035300      -0.000100      13.042522       0.496588     195.155315 0.27730540E+04  0.96356234E+05                                27.568477                           18.165305       2.840681       2.357418                    0.992349     120.462239     332.179989       0.395027       0.446230      -1.124674       0.000440       0.000541      -0.000221       0.000732       0.000440      -0.001214      -0.000329      -0.000094       0.544859      -0.091254      -0.090371       0.181626             35.233509      28.001898      -0.001076      -0.007458      27.995726      -0.005233      49.702902           0.086670
          118              W       9.105546       6.070367       4.347507       0.495835     195.178440 0.27734520E+04  0.96374401E+05                                27.571223                           18.167066       2.840137       2.357218                    0.992342     120.478969     332.243540       0.394989       0.446252      -1.124650      -0.000440      -0.000542       0.000221       0.000732       0.000440      -0.001214      -0.000329      -0.000093       0.545362      -0.091338      -0.090455       0.181793             35.236935      28.004556      -0.001076      -0.007460      27.998382      -0.005230      49.707866           0.086508
          119              C      -2.556964       2.011626      13.673084      -0.052642      38.283066 0.61997793E+03  0.15858508E+05                                 9.887116                            8.556853       0.443105       2.064993                    0.999901      32.000336      94.597571       0.540676       0.442877      -1.052532      -0.003537       0.017869       0.002617       0.018403      -0.049383      -0.026482      -0.096509       0.183644       0.289397      -0.187721       0.055976       0.131745             10.351536       7.479328       1.871152       0.925775      14.282854       1.911945       9.292426          -0.003014
          120              C      -2.728735       1.210716      11.288563       0.064928      40.918096 0.52705672E+03  0.12976696E+05                                10.513073                            7.985294       0.326881       2.068627                    0.999674      29.474218      86.160701       0.548332       0.453686      -1.043679       0.014642       0.015423      -0.018834       0.028407      -0.005886       0.023481       0.118683       0.048943      -0.304158      -0.174481       0.075116       0.099365             12.410976       7.027956       0.104658      -0.420964      12.230858      -6.437382      17.974114          -0.008486
          121              C      -0.801376       5.043222       8.644236       0.317428      22.703472 0.26779975E+03  0.56509383E+04                                 7.273266                            5.724227       0.154486       2.105732                    0.997669      24.048755      68.350822       0.632617       0.458833      -1.025243      -0.006392      -0.069593       0.007769       0.070317      -0.039018      -0.019056       0.018348       0.012725       0.221481      -0.076465      -0.006099       0.082564              8.129860      10.225536       2.796185       0.739328       9.552727      -0.621475       4.611315          -0.003410
          122              C       1.465308       4.629216       9.278276      -0.350588      25.069087 0.40109612E+03  0.92387047E+04                                 7.239164                            6.461429       0.435006       2.117002                    0.998823      30.072951      85.483789       0.681245       0.390337      -1.081902      -0.076576       0.052272      -0.037463       0.099998      -0.034443       0.022676      -0.022384      -0.005510      -0.057370      -0.032613      -0.024751       0.057364              7.530037       9.116880      -0.804822       0.633569       7.301080      -0.600541       6.172152           0.000286
          123              C       7.359640       6.310696      11.961558      -0.350087      25.407616 0.41847206E+03  0.97824454E+04                                 7.416776                            6.680044      -0.000621       1.986963                    0.995953      30.520358      88.599515       0.655242       0.399874      -1.070910      -0.002203      -0.072502       0.000573       0.072538       0.017436      -0.012792      -0.017232      -0.132014      -0.174086      -0.064532      -0.034992       0.099525              7.720837       6.405014       0.282942      -0.191180      10.022196       0.201417       6.735302           0.000264
          124              C       0.769638       6.865558       8.448076      -0.360243      26.750327 0.43422848E+03  0.10257299E+05                                 7.674672                            6.810248      -0.057779       1.955926                    0.996619      31.310658      91.727988       0.647370       0.400534      -1.069186      -0.026605      -0.081485       0.016321       0.087258       0.006517       0.007110      -0.025040      -0.104652      -0.075631      -0.045250      -0.026355       0.071605              8.064383       7.689796       1.000134      -0.342624       9.856256      -0.634144       6.647097           0.000698
          125              C       7.591544       4.087723      11.020061       0.299487      21.961234 0.26518554E+03  0.55675748E+04                                 6.990724                            5.597897       0.437482       2.191292                    0.998695      24.071969      67.667091       0.658353       0.443130      -1.036900       0.054275       0.031003      -0.042814       0.075763      -0.004162       0.080882      -0.021978       0.049129      -0.077131      -0.084467      -0.010591       0.095058              7.649255       5.327784      -0.464956      -2.802943       8.466610       1.522678       9.153370          -0.000709
          126              C       6.418726       4.337808      13.114516      -0.354155      25.973359 0.41357531E+03  0.96115020E+04                                 7.441865                            6.596050       0.264452       2.058986                    0.998554      30.497772      87.438208       0.668074       0.394498      -1.077678       0.054188       0.026636      -0.058195       0.083860       0.019386      -0.038318      -0.047615      -0.029694       0.034310      -0.049660      -0.025966       0.075625              7.821739       7.222040       0.655547      -1.911384       7.260810      -1.290587       8.982369           0.000713
          127              C      -3.513645      -2.011835      13.673084      -0.053111      38.332452 0.62099120E+03  0.15891706E+05                                 9.898045                            8.565764       0.445220       2.065271                    0.999891      32.023534      94.703285       0.540186       0.443076      -1.052362       0.003243      -0.017810       0.002349       0.018254      -0.049128       0.026409       0.095743       0.182736       0.288593      -0.186691       0.055583       0.131108             10.363460       7.487981       1.874517      -0.927726      14.299826      -1.914063       9.302571          -0.003003
          128              C      -3.341837      -1.210888      11.288563       0.065140      40.894844 0.52674478E+03  0.12966827E+05                                10.508936                            7.982904       0.326398       2.068457                    0.999692      29.463408      86.115992       0.548428       0.453683      -1.043702      -0.014518      -0.015055      -0.018349       0.027823      -0.005345      -0.023420      -0.118552       0.049475      -0.305146      -0.174571       0.075172       0.099399             12.405125       7.025481       0.105017       0.420828      12.224723       6.432571      17.965172          -0.008221
          129              C       6.871602       7.097446       8.644236       0.316616      22.717976 0.26804407E+03  0.56574175E+04                                 7.277273                            5.727484       0.160333       2.107122                    0.997661      24.055563      68.379518       0.632326       0.458937      -1.025179       0.007016       0.068729       0.006658       0.069406      -0.036726       0.019168      -0.018069       0.011105       0.221491      -0.074069      -0.008210       0.082279              8.134350      10.231219       2.798926      -0.739212       9.558081       0.621897       4.613750          -0.003448
          130              C       4.604908       7.511442       9.278276      -0.349749      25.046920 0.40060776E+03  0.92243506E+04                                 7.232858                            6.455734       0.439801       2.118588                    0.998841      30.058978      85.420758       0.681846       0.390124      -1.082084       0.075930      -0.051687      -0.037026       0.099034      -0.033296      -0.021992       0.021206      -0.005357      -0.057556      -0.031980      -0.023484       0.055464              7.523261       9.107163      -0.802303      -0.630933       7.293885       0.598919       6.168735           0.000285
          131              C      -1.289465       5.829921      11.961558      -0.353276      25.446633 0.41938413E+03  0.98091964E+04                                 7.427421                            6.690776      -0.010870       1.983961                    0.995963      30.544420      88.696648       0.654203       0.400288      -1.070624       0.002288       0.072626       0.000179       0.072662       0.018360       0.013423       0.017682      -0.132135      -0.172717      -0.064664      -0.035083       0.099747              7.731796       6.411585       0.284590       0.193288      10.041191      -0.200362       6.742613           0.000263
          132              C       5.300590       5.275113       8.448076      -0.359178      26.728787 0.43374849E+03  0.10242660E+05                                 7.667580                            6.803564      -0.057699       1.956109                    0.996682      31.294427      91.652012       0.648134       0.400190      -1.069465       0.029565       0.082590       0.015975       0.089165       0.007723      -0.006569       0.025745      -0.104832      -0.075404      -0.045329      -0.026791       0.072120              8.056877       7.683546       0.999907       0.345577       9.842253       0.631799       6.644833           0.000695
          133              C      -1.521354       8.052908      11.020061       0.299627      21.944870 0.26495207E+03  0.55611530E+04                                 6.986155                            5.594705       0.430703       2.189774                    0.998717      24.058397      67.607969       0.658704       0.443015      -1.037022      -0.054681      -0.031382      -0.042994       0.076311      -0.004039      -0.080814       0.021857       0.050844      -0.073832      -0.083641      -0.011833       0.095473              7.643871       5.324185      -0.464123       2.800005       8.461306      -1.520925       9.146121          -0.000708
          134              C      -0.348526      -4.338008      13.114516      -0.358089      26.048971 0.41523234E+03  0.96602121E+04                                 7.462312                            6.615496       0.254075       2.055432                    0.998554      30.546392      87.640147       0.666110       0.395244      -1.077108      -0.054046      -0.027857      -0.059005       0.084726       0.020107       0.039009       0.047672      -0.029016       0.036837      -0.049735      -0.026776       0.076511              7.843458       7.240349       0.660340       1.922355       7.278198       1.299227       9.011826           0.000713
          135              C      -1.023527       5.592014       4.978070      -0.053611      38.319952 0.62074525E+03  0.15883440E+05                                 9.893998                            8.562595       0.444664       2.065190                    0.999883      32.021076      94.682363       0.540438       0.442923      -1.052479       0.017698       0.003673       0.002132       0.018200       0.049141      -0.095885       0.026621      -0.183888       0.289345      -0.187350       0.055955       0.131395             10.358845      14.292466      -1.872415       1.912620       7.484968      -0.926906       9.299099          -0.003013
          136              C      10.316362       5.763825       2.593549       0.064312      40.918971 0.52707276E+03  0.12977090E+05                                10.513472                            7.985605       0.328365       2.069183                    0.999677      29.473657      86.156892       0.548306       0.453708      -1.043675       0.015570      -0.013749      -0.018218       0.027629       0.005567       0.118830      -0.023696      -0.048147      -0.305917      -0.174866       0.074872       0.099995             12.411502      12.230280      -0.104499      -6.437275       7.027998       0.420861      17.976229          -0.008476
          137              C      -4.062437      -2.234040      17.339250       0.316156      22.723790 0.26810896E+03  0.56594357E+04                                 7.280130                            5.729412       0.149899       2.104089                    0.997663      24.062803      68.416104       0.631981       0.459135      -1.025013      -0.070522       0.007192       0.006995       0.071232       0.037753       0.017974       0.019471      -0.011932       0.220742      -0.075019      -0.007243       0.082262              8.137738       9.560716      -2.800769      -0.621548      10.236836      -0.740036       4.615663          -0.003397
          138              C       1.594077       1.569801       0.583262      -0.351246      25.074756 0.40116926E+03  0.92407046E+04                                 7.236680                            6.458217       0.436821       2.117422                    0.998808      30.087972      85.524742       0.682024       0.389878      -1.082232       0.051424       0.075917      -0.036652       0.098748       0.033291      -0.022291      -0.022057       0.005902      -0.057315      -0.032322      -0.023722       0.056043              7.527612       7.296989       0.802295      -0.598663       9.112988      -0.631876       6.172859           0.000290
          139              C       3.275536       7.816222       3.266543      -0.349902      25.419023 0.41877159E+03  0.97921263E+04                                 7.425254                            6.688677      -0.009018       1.984490                    0.995958      30.525208      88.653152       0.653840       0.400622      -1.070309      -0.072808       0.003520       0.000053       0.072893      -0.016142      -0.017462       0.014859       0.133534      -0.176440      -0.066862      -0.033543       0.100405              7.729593      10.038265      -0.285656       0.200142       6.408823       0.193127       6.741692           0.000268
          140              C      -2.240096      -3.805058      17.143091      -0.361694      26.815437 0.43573385E+03  0.10301513E+05                                 7.688115                            6.823694      -0.056525       1.955859                    0.996639      31.351049      91.877498       0.646513       0.400727      -1.069084      -0.081375       0.027932       0.015779       0.087470      -0.006708      -0.025680      -0.006844       0.106849      -0.076336      -0.045918      -0.027138       0.073056              8.078249       9.877381      -1.005482      -0.636624       7.700503       0.345414       6.656865           0.000706
          141              C       1.052563       7.584340       2.325047       0.301252      21.934869 0.26477714E+03  0.55570836E+04                                 6.986632                            5.594581       0.439919       2.192276                    0.998677      24.053927      67.613646       0.658345       0.443288      -1.036765       0.031147      -0.053466      -0.042652       0.075153       0.003548      -0.022240      -0.080597      -0.050470      -0.079285      -0.084661      -0.010471       0.095133              7.644739       8.462692       0.463860       1.520806       5.324467       2.800685       9.147057          -0.000700
          142              C       1.302644       8.757125       4.419502      -0.352441      25.932471 0.41268567E+03  0.95866798E+04                                 7.437152                            6.591021       0.263410       2.059043                    0.998586      30.470391      87.371027       0.667944       0.394746      -1.077395       0.026870      -0.053048      -0.058542       0.083446      -0.019110      -0.046618       0.038417       0.028842       0.037653      -0.049113      -0.025756       0.074869              7.816940       7.255950      -0.653800      -1.288362       7.219334       1.908059       8.975535           0.000715
          143              C       7.093809       6.548709       4.978070      -0.053853      38.380177 0.62199763E+03  0.15924991E+05                                 9.908360                            8.574297       0.442089       2.064271                    0.999888      32.051922      94.830745       0.539729       0.443241      -1.052192      -0.018390      -0.003705       0.002963       0.018993       0.049891       0.095623      -0.026671      -0.183363       0.289911      -0.187379       0.056000       0.131379             10.374444      14.316025      -1.875960      -1.916174       7.494725       0.928201       9.312582          -0.003027
          144              C       7.894756       6.376935       2.593549       0.064490      40.937514 0.52739788E+03  0.12986111E+05                                10.512828                            7.985521       0.334465       2.070578                    0.999700      29.481308      86.161274       0.548613       0.453419      -1.043920      -0.014722       0.014926      -0.017843       0.027529       0.005575      -0.119104       0.023320      -0.049294      -0.305743      -0.175154       0.075380       0.099774             12.410128      12.228869      -0.104740       6.435567       7.027137      -0.420800      17.974378          -0.008217
          145              C      -2.008229       2.233775      17.339250       0.316637      22.707813 0.26787366E+03  0.56530668E+04                                 7.274846                            5.725234       0.150743       2.104624                    0.997684      24.054177      68.376738       0.632505       0.458868      -1.025191       0.068931      -0.008091       0.006870       0.069743       0.037291      -0.018477      -0.019303      -0.012389       0.220685      -0.074602      -0.007726       0.082328              8.131613       9.553286      -2.795658       0.621824      10.228973       0.739622       4.612582          -0.003446
          146              C       4.476272      10.570990       0.583262      -0.351092      25.092091 0.40155949E+03  0.92521213E+04                                 7.243525                            6.465260       0.433856       2.116477                    0.998797      30.094544      85.560073       0.681022       0.390349      -1.081885      -0.051897      -0.076122      -0.037395       0.099430       0.032762       0.022812       0.023016       0.006776      -0.056024      -0.032944      -0.023309       0.056253              7.534625       7.303049       0.806677       0.600788       9.124875       0.633249       6.175950           0.000290
          147              C       2.794772       4.324528       3.266543      -0.351520      25.424212 0.41889475E+03  0.97952105E+04                                 7.425864                            6.689930      -0.011368       1.984035                    0.995890      30.525021      88.638293       0.653774       0.400654      -1.070344       0.072586      -0.002507       0.001213       0.072640      -0.016549       0.018274      -0.013206       0.133696      -0.175575      -0.065493      -0.035097       0.100590              7.729983      10.039783      -0.283257      -0.198433       6.410256      -0.195221       6.739911           0.000269
          148              C      -3.830567       3.804796      17.143091      -0.359006      26.699620 0.43309671E+03  0.10221896E+05                                 7.659265                            6.796842      -0.045357       1.960193                    0.996826      31.257398      91.474829       0.648782       0.400001      -1.069751       0.082129      -0.027577       0.016148       0.088127      -0.007905       0.026233       0.006643       0.106020      -0.076463      -0.045898      -0.027172       0.073070              8.047913       9.833022      -0.997874       0.632592       7.674672      -0.344887       6.636046           0.000702
          149              C       5.017759       4.556424       2.325047       0.296250      21.983462 0.26551918E+03  0.55757626E+04                                 6.992714                            5.599508       0.435413       2.190917                    0.998766      24.083381      67.683764       0.658662       0.442828      -1.037182      -0.029916       0.053107      -0.042929       0.074554       0.003746       0.022984       0.081713      -0.050149      -0.079722      -0.085966      -0.010263       0.096229              7.651521       8.467302       0.465443      -1.522849       5.329755      -2.804646       9.157505          -0.000712
          150              C       4.767647       3.383607       4.419502      -0.357200      26.025939 0.41472470E+03  0.96456861E+04                                 7.456046                            6.608874       0.257472       2.056479                    0.998571      30.536199      87.605523       0.666817       0.394936      -1.077292      -0.025737       0.055114      -0.059415       0.085030      -0.019976       0.048222      -0.038518       0.030539       0.038784      -0.049751      -0.027184       0.076935              7.837040       7.269806      -0.657221       1.295686       7.235799      -1.917300       9.005515           0.000716
          151              C       8.627210       4.058641       3.716945      -0.052626      38.282423 0.61996514E+03  0.15858118E+05                                 9.887065                            8.556808       0.443044       2.064980                    0.999901      31.999999      94.596753       0.540672       0.442882      -1.052528       0.003541      -0.017856      -0.002616       0.018391      -0.049378      -0.026483      -0.096508       0.183626       0.289387      -0.187710       0.055967       0.131742             10.351477       7.479291       1.871139       0.925772      14.282773       1.911940       9.292365          -0.003022
          152              C       8.798981       4.859551       6.101466       0.064946      40.917183 0.52704219E+03  0.12976267E+05                                10.512995                            7.985237       0.326779       2.068603                    0.999674      29.473805      86.159651       0.548328       0.453692      -1.043674      -0.014638      -0.015407       0.018818       0.028386      -0.005883       0.023478       0.118667       0.048932      -0.304135      -0.174461       0.075105       0.099355             12.410869       7.027906       0.104657      -0.420963      12.230746      -6.437317      17.973956          -0.008490
          153              C       6.871622       1.027045       8.745793       0.317434      22.703356 0.26779826E+03  0.56508999E+04                                 7.273251                            5.724218       0.154474       2.105730                    0.997669      24.048670      68.350565       0.632616       0.458834      -1.025242       0.006392       0.069595      -0.007763       0.070318      -0.039017      -0.019057       0.018349       0.012725       0.221483      -0.076465      -0.006100       0.082565              8.129840      10.225515       2.796178       0.739329       9.552697      -0.621468       4.611307          -0.003409
          154              C       4.604938       1.441051       8.111753      -0.350589      25.069116 0.40109674E+03  0.92387231E+04                                 7.239169                            6.461434       0.435007       2.117002                    0.998823      30.072987      85.483923       0.681245       0.390337      -1.081902       0.076576      -0.052272       0.037466       0.099999      -0.034441       0.022679      -0.022383      -0.005513      -0.057366      -0.032614      -0.024749       0.057363              7.530042       9.116883      -0.804818       0.633573       7.301088      -0.600540       6.172155           0.000286
          155              C      -1.289394      -0.240429       5.428471      -0.350087      25.407620 0.41847209E+03  0.97824477E+04                                 7.416780                            6.680047      -0.000628       1.986961                    0.995953      30.520382      88.599640       0.655241       0.399875      -1.070910       0.002204       0.072503      -0.000572       0.072539       0.017437      -0.012792      -0.017231      -0.132012      -0.174082      -0.064531      -0.034992       0.099523              7.720842       6.405017       0.282942      -0.191180      10.022202       0.201416       6.735306           0.000264
          156              C       5.300608      -0.795291       8.941953      -0.360241      26.750282 0.43422769E+03  0.10257274E+05                                 7.674661                            6.810241      -0.057774       1.955928                    0.996619      31.310607      91.727767       0.647371       0.400533      -1.069187       0.026605       0.081486      -0.016318       0.087259       0.006518       0.007113      -0.025039      -0.104653      -0.075625      -0.045253      -0.026351       0.071604              8.064370       7.689777       1.000137      -0.342619       9.856239      -0.634136       6.647093           0.000698
          157              C      -1.521298       1.982544       6.369968       0.299480      21.961340 0.26518691E+03  0.55676106E+04                                 6.990740                            5.597907       0.437486       2.191291                    0.998695      24.072062      67.667395       0.658353       0.443129      -1.036900      -0.054271      -0.031004       0.042815       0.075761      -0.004162       0.080882      -0.021977       0.049129      -0.077133      -0.084468      -0.010590       0.095058              7.649275       5.327795      -0.464956      -2.802952       8.466634       1.522680       9.153395          -0.000709
          158              C      -0.348480       1.732459       4.275513      -0.354156      25.973369 0.41357542E+03  0.96115049E+04                                 7.441865                            6.596049       0.264456       2.058987                    0.998554      30.497777      87.438208       0.668075       0.394498      -1.077678      -0.054186      -0.026637       0.058195       0.083859       0.019388      -0.038317      -0.047614      -0.029696       0.034315      -0.049658      -0.025968       0.075626              7.821740       7.222036       0.655550      -1.911385       7.260807      -1.290588       8.982376           0.000712
          159              C       9.583891       8.082102       3.716945      -0.053095      38.331808 0.62097840E+03  0.15891316E+05                                 9.897994                            8.565720       0.445159       2.065258                    0.999891      32.023198      94.702480       0.540182       0.443080      -1.052358      -0.003247       0.017796      -0.002348       0.018242      -0.049122       0.026410       0.095741       0.182719       0.288582      -0.186680       0.055575       0.131106             10.363401       7.487945       1.874503      -0.927723      14.299746      -1.914058       9.302511          -0.003011
          160              C       9.412083       7.281155       6.101466       0.065158      40.893931 0.52673026E+03  0.12966399E+05                                10.508858                            7.982847       0.326295       2.068433                    0.999692      29.462999      86.114959       0.548424       0.453689      -1.043697       0.014514       0.015039       0.018334       0.027802      -0.005342      -0.023417      -0.118536       0.049464      -0.305122      -0.174550       0.075161       0.099389             12.405019       7.025431       0.105015       0.420827      12.224611       6.432506      17.965014          -0.008224
          161              C      -0.801356      -1.027179       8.745793       0.316622      22.717864 0.26804262E+03  0.56573801E+04                                 7.277258                            5.727476       0.160322       2.107120                    0.997661      24.055481      68.379274       0.632325       0.458938      -1.025178      -0.007015      -0.068731      -0.006651       0.069407      -0.036725       0.019169      -0.018070       0.011106       0.221492      -0.074068      -0.008212       0.082280              8.134331      10.231199       2.798920      -0.739212       9.558052       0.621891       4.613742          -0.003448
          162              C       1.465338      -1.441175       8.111753      -0.349751      25.046953 0.40060848E+03  0.92243720E+04                                 7.232864                            6.455740       0.439801       2.118587                    0.998841      30.059020      85.420920       0.681846       0.390125      -1.082084      -0.075929       0.051687       0.037029       0.099035      -0.033294      -0.021994       0.021205      -0.005360      -0.057552      -0.031981      -0.023482       0.055462              7.523268       9.107169      -0.802298      -0.630938       7.293894       0.598918       6.168740           0.000285
          163              C       7.359711       0.240346       5.428471      -0.353276      25.446643 0.41938429E+03  0.98092029E+04                                 7.427427                            6.690780      -0.010878       1.983958                    0.995963      30.544449      88.696799       0.654202       0.400288      -1.070623      -0.002289      -0.072627      -0.000178       0.072663       0.018361       0.013422       0.017680      -0.132134      -0.172714      -0.064662      -0.035083       0.099745              7.731803       6.411589       0.284590       0.193289      10.041200      -0.200361       6.742619           0.000263
          164              C       0.769656       0.795154       8.941953      -0.359177      26.728744 0.43374771E+03  0.10242636E+05                                 7.667570                            6.803557      -0.057694       1.956111                    0.996682      31.294377      91.651794       0.648135       0.400190      -1.069465      -0.029566      -0.082591      -0.015972       0.089165       0.007724      -0.006572       0.025745      -0.104833      -0.075398      -0.045332      -0.026787       0.072119              8.056865       7.683528       0.999910       0.345572       9.842239       0.631792       6.644829           0.000695
          165              C       7.591600      -1.982641       6.369968       0.299621      21.944976 0.26495342E+03  0.55611886E+04                                 6.986171                            5.594714       0.430705       2.189773                    0.998717      24.058491      67.608285       0.658704       0.443014      -1.037022       0.054677       0.031383       0.042995       0.076309      -0.004038      -0.080814       0.021857       0.050844      -0.073834      -0.083641      -0.011832       0.095474              7.643891       5.324197      -0.464122       2.800014       8.461331      -1.520928       9.146145          -0.000708
          166              C       6.418772      10.408275       4.275513      -0.358090      26.048979 0.41523241E+03  0.96602135E+04                                 7.462311                            6.615494       0.254080       2.055433                    0.998554      30.546396      87.640144       0.666110       0.395243      -1.077108       0.054043       0.027858       0.059005       0.084725       0.020109       0.039008       0.047671      -0.029019       0.036842      -0.049733      -0.026778       0.076511              7.843458       7.240346       0.660342       1.922357       7.278194       1.299228       9.011832           0.000712
          167              C       7.093773       0.478253      12.411959      -0.053626      38.320588 0.62075788E+03  0.15883825E+05                                 9.894047                            8.562638       0.444727       2.065204                    0.999883      32.021406      94.683146       0.540442       0.442919      -1.052483      -0.017711      -0.003669      -0.002133       0.018213       0.049146      -0.095886       0.026620      -0.183905       0.289356      -0.187361       0.055963       0.131397             10.358902      14.292544      -1.872427       1.912625       7.485003      -0.926909       9.299158          -0.003005
          168              C      -4.246116       0.306442      14.796480       0.064293      40.919905 0.52708761E+03  0.12977529E+05                                10.513555                            7.985665       0.328465       2.069207                    0.999677      29.474077      86.157976       0.548310       0.453702      -1.043679      -0.015586       0.013752       0.018234       0.027650       0.005570       0.118846      -0.023699      -0.048158      -0.305941      -0.174887       0.074882       0.100005             12.411615      12.230400      -0.104500      -6.437344       7.028051       0.420862      17.976393          -0.008472
          169              C      10.132683       8.304307       0.050779       0.316150      22.723889 0.26811023E+03  0.56594684E+04                                 7.280143                            5.729419       0.149908       2.104090                    0.997663      24.062875      68.416317       0.631982       0.459134      -1.025014       0.070521      -0.007192      -0.007000       0.071231       0.037753       0.017973       0.019471      -0.011931       0.220741      -0.075019      -0.007241       0.082261              8.137755       9.560742      -2.800775      -0.621554      10.236853      -0.740035       4.615670          -0.003397
          170              C       4.476169       4.500466      16.806767      -0.351244      25.074717 0.40116842E+03  0.92406798E+04                                 7.236672                            6.458209       0.436822       2.117423                    0.998808      30.087928      85.524571       0.682025       0.389878      -1.082233      -0.051424      -0.075918       0.036649       0.098748       0.033292      -0.022293      -0.022055       0.005900      -0.057318      -0.032322      -0.023723       0.056045              7.527604       7.296979       0.802298      -0.598663       9.112980      -0.631870       6.172852           0.000290
          171              C       2.794710      -1.745955      14.123486      -0.349903      25.419025 0.41877171E+03  0.97921285E+04                                 7.425253                            6.688677      -0.009013       1.984492                    0.995958      30.525194      88.653074       0.653841       0.400622      -1.070309       0.072807      -0.003519      -0.000054       0.072892      -0.016142      -0.017463       0.014859       0.133536      -0.176443      -0.066863      -0.033543       0.100406              7.729592      10.038263      -0.285657       0.200143       6.408821       0.193126       6.741690           0.000268
          172              C       8.310342       9.875325       0.246938      -0.361695      26.815468 0.43573437E+03  0.10301529E+05                                 7.688122                            6.823698      -0.056529       1.955858                    0.996639      31.351088      91.877667       0.646513       0.400727      -1.069083       0.081374      -0.027932      -0.015782       0.087470      -0.006708      -0.025681      -0.006841       0.106848      -0.076340      -0.045916      -0.027141       0.073057              8.078258       9.877391      -1.005478      -0.636630       7.700517       0.345418       6.656867           0.000705
          173              C       5.017683      -1.514073      15.064982       0.301258      21.934774 0.26477594E+03  0.55570521E+04                                 6.986618                            5.594573       0.439914       2.192277                    0.998677      24.053844      67.613376       0.658345       0.443289      -1.036765      -0.031146       0.053470       0.042651       0.075154       0.003549      -0.022240      -0.080596      -0.050470      -0.079283      -0.084661      -0.010472       0.095132              7.644722       8.462671       0.463862       1.520806       5.324458       2.800678       9.147037          -0.000699
          174              C       4.767602      -2.686858      12.970527      -0.352439      25.932461 0.41268555E+03  0.95866768E+04                                 7.437153                            6.591022       0.263407       2.059042                    0.998586      30.470385      87.371022       0.667943       0.394746      -1.077395      -0.026869       0.053050       0.058541       0.083447      -0.019108      -0.046619       0.038418       0.028839       0.037648      -0.049114      -0.025755       0.074869              7.816940       7.255954      -0.653798      -1.288361       7.219337       1.908058       8.975528           0.000716
          175              C      -1.023563      -0.478442      12.411959      -0.053868      38.380807 0.62201015E+03  0.15925372E+05                                 9.908407                            8.574339       0.442151       2.064285                    0.999888      32.052248      94.831506       0.539733       0.443236      -1.052196       0.018404       0.003702      -0.002964       0.019005       0.049896       0.095625      -0.026671      -0.183380       0.289922      -0.187390       0.056008       0.131382             10.374499      14.316099      -1.875973      -1.916178       7.494759       0.928204       9.312640          -0.003020
          176              C      -1.824510      -0.306668      14.796480       0.064471      40.938440 0.52741258E+03  0.12986546E+05                                10.512909                            7.985581       0.334564       2.070601                    0.999700      29.481726      86.162355       0.548617       0.453413      -1.043925       0.014738      -0.014929       0.017858       0.027550       0.005578      -0.119120       0.023322      -0.049305      -0.305766      -0.175175       0.075391       0.099784             12.410240      12.228988      -0.104742       6.435636       7.027190      -0.420802      17.974541          -0.008214
          177              C       8.078475       3.836492       0.050779       0.316631      22.707914 0.26787494E+03  0.56530998E+04                                 7.274860                            5.725242       0.150753       2.104625                    0.997684      24.054251      68.376963       0.632506       0.458867      -1.025192      -0.068929       0.008091      -0.006876       0.069742       0.037292      -0.018476      -0.019303      -0.012389       0.220684      -0.074602      -0.007725       0.082327              8.131631       9.553313      -2.795665       0.621830      10.228991       0.739621       4.612589          -0.003446
          178              C       1.593974      -4.500723      16.806767      -0.351090      25.092060 0.40155882E+03  0.92521013E+04                                 7.243518                            6.465254       0.433857       2.116478                    0.998797      30.094505      85.559920       0.681023       0.390349      -1.081885       0.051897       0.076122       0.037392       0.099429       0.032764       0.022814       0.023014       0.006773      -0.056027      -0.032943      -0.023311       0.056254              7.534617       7.303039       0.806681       0.600788       9.124868       0.633243       6.175945           0.000290
          179              C       3.275474       1.745739      14.123486      -0.351521      25.424212 0.41889480E+03  0.97952109E+04                                 7.425861                            6.689929      -0.011362       1.984037                    0.995890      30.525005      88.638203       0.653774       0.400654      -1.070344      -0.072585       0.002506      -0.001213       0.072638      -0.016549       0.018275      -0.013207       0.133697      -0.175578      -0.065494      -0.035097       0.100591              7.729981      10.039780      -0.283258      -0.198434       6.410254      -0.195221       6.739908           0.000270
          180              C       9.900813       2.265471       0.246938      -0.359008      26.699658 0.43309736E+03  0.10221917E+05                                 7.659275                            6.796848      -0.045362       1.960191                    0.996826      31.257443      91.475029       0.648782       0.400001      -1.069751      -0.082128       0.027577      -0.016151       0.088127      -0.007905       0.026234       0.006641       0.106019      -0.076468      -0.045895      -0.027175       0.073071              8.047925       9.833036      -0.997871       0.632598       7.674689      -0.344891       6.636050           0.000702
          181              C       1.052487       1.513843      15.064982       0.296255      21.983364 0.26551792E+03  0.55757295E+04                                 6.992699                            5.599499       0.435409       2.190918                    0.998766      24.083296      67.683482       0.658662       0.442829      -1.037182       0.029915      -0.053111       0.042928       0.074555       0.003747       0.022984       0.081713      -0.050149      -0.079721      -0.085965      -0.010264       0.096229              7.651502       8.467280       0.465444      -1.522848       5.329745      -2.804638       9.157482          -0.000712
          182              C       1.302599       2.686660      12.970527      -0.357199      26.025937 0.41472476E+03  0.96456881E+04                                 7.456048                            6.608877       0.257468       2.056478                    0.998571      30.536199      87.605536       0.666816       0.394936      -1.077292       0.025736      -0.055116       0.059415       0.085031      -0.019975       0.048223      -0.038519       0.030537       0.038779      -0.049752      -0.027183       0.076935              7.837041       7.269811      -0.657220       1.295685       7.235803      -1.917300       9.005510           0.000717
          183              N       7.131398       4.883667      11.962253       0.062062      26.642406 0.33339178E+03  0.71691232E+04                                 7.398479                            5.837757       0.378820       2.223191                    0.999058      22.389996      57.134208       0.743065       0.383326      -1.111562      -0.005025       0.064454       0.081336       0.103900       0.037095      -0.097780      -0.020063      -0.152397       0.040582      -0.145842       0.036445       0.109397              8.285672       5.476555       0.248713      -3.001288      10.092315       0.737118       9.288146           0.003386
          184              N       0.408330       5.501900       8.808397       0.061187      26.920322 0.33970916E+03  0.73587158E+04                                 7.507858                            5.939380       0.193911       2.164889                    0.999074      22.579532      58.329833       0.726115       0.389409      -1.104279       0.099212       0.020426      -0.009391       0.101727      -0.003821       0.041847      -0.068752      -0.061168      -0.346006      -0.145210       0.032728       0.112482              8.401397      10.825612       1.633824       0.958526       9.816415      -1.336032       4.562164          -0.000104
          185              N      -2.625897       1.802587      10.318895      -0.402740      47.407441 0.63322173E+03  0.16075536E+05                                10.932625                            8.285911       0.212406       2.056457                    0.997377      30.969021      87.461341       0.593390       0.406589      -1.089152       0.011876      -0.016801       0.026180       0.033297       0.002530       0.016773       0.113504       0.050968      -0.249519      -0.158131       0.063109       0.095022             12.973807       7.394086      -0.278797      -0.339674      13.144568      -7.434443      18.382768           0.024844
          186              N      -2.302014       3.064352      14.035840      -0.426120      34.771935 0.60010863E+03  0.14945358E+05                                 8.573329                            7.861031       0.963449       2.257232                    0.999327      31.472655      86.394013       0.636897       0.386154      -1.109658      -0.036371      -0.110255      -0.041254       0.123211      -0.061585      -0.031691      -0.111837       0.237953       0.347285      -0.230793       0.075881       0.154912              8.680605       6.675967       0.923725       0.583882      11.685702       1.064904       7.680146           0.004674
          187              N      -1.061223       7.256950      11.962253       0.062714      26.609989 0.33289449E+03  0.71551147E+04                                 7.389412                            5.830929       0.385201       2.225341                    0.999019      22.375144      57.066306       0.744039       0.383001      -1.111898       0.004645      -0.065240       0.080595       0.103795       0.037805       0.098150       0.019914      -0.151978       0.043581      -0.146262       0.036423       0.109839              8.275084       5.470378       0.248469       2.996800      10.078440      -0.735163       9.276435           0.003378
          188              N       5.661893       6.638765       8.808397       0.061178      26.900265 0.33944574E+03  0.73507347E+04                                 7.501188                            5.934800       0.197489       2.165971                    0.999056      22.569464      58.272819       0.726897       0.389111      -1.104618      -0.099889      -0.018313      -0.008781       0.101932      -0.001924      -0.041190       0.068574      -0.059652      -0.349582      -0.146069       0.034638       0.111430              8.393582      10.816455       1.633469      -0.956766       9.805878       1.334836       4.558414          -0.000179
          189              N      -3.444660      -1.802745      10.318895      -0.402273      47.342536 0.63226438E+03  0.16043888E+05                                10.919449                            8.277246       0.215961       2.057944                    0.997403      30.946705      87.355658       0.594006       0.406354      -1.089397      -0.011768       0.017036       0.026620       0.033724       0.002072      -0.016743      -0.113211       0.049773      -0.248435      -0.157516       0.062768       0.094748             12.956497       7.386061      -0.278722       0.339025      13.126910       7.421927      18.356519           0.024879
          190              N      -3.768601      -3.064567      14.035840      -0.425657      34.726389 0.59901301E+03  0.14910690E+05                                 8.564129                            7.852249       0.968101       2.258775                    0.999356      31.451046      86.302578       0.637473       0.385996      -1.109814       0.036805       0.110735      -0.041394       0.123816      -0.061207       0.031474       0.111538       0.237837       0.347181      -0.230370       0.075675       0.154696              8.671625       6.669727       0.922929      -0.582794      11.673519      -1.063520       7.671628           0.004676
          191              N       1.848505       8.044469       3.267239       0.059347      26.686278 0.33410314E+03  0.71872124E+04                                 7.400391                            5.839077       0.390655       2.226248                    0.999086      22.419689      57.194140       0.744024       0.382683      -1.112189       0.064770       0.004655       0.081456       0.104172      -0.036595      -0.020469       0.097307       0.151355       0.042834      -0.145011       0.035960       0.109051              8.287904      10.093374      -0.249378       0.735731       5.478499       3.003096       9.291838           0.003399
          192              N       2.466758       2.626783       0.113383       0.063934      26.859525 0.33874252E+03  0.73329236E+04                                 7.499565                            5.933012       0.190335       2.164225                    0.999082      22.544389      58.229446       0.726084       0.389684      -1.104028       0.018212      -0.099097      -0.008628       0.101125       0.004024      -0.069555      -0.041419       0.059123      -0.350456      -0.146661       0.034007       0.112654              8.391908       9.802204      -1.631251      -1.333940      10.815774      -0.957992       4.557746          -0.000090
          193              N      10.908234       5.661000       1.623881      -0.402269      47.369715 0.63265516E+03  0.16056561E+05                                10.923974                            8.279934       0.217111       2.057987                    0.997448      30.958525      87.401452       0.593885       0.406367      -1.089369      -0.017979      -0.012494       0.026818       0.034620      -0.002645       0.113005      -0.017194      -0.049643      -0.248402      -0.157311       0.062197       0.095114             12.963012      13.132217       0.278938      -7.426499       7.388872       0.339107      18.367947           0.024826
          194              N       0.029200       5.337055       5.340826      -0.425332      34.766284 0.59999368E+03  0.14942212E+05                                 8.573574                            7.861276       0.969965       2.259116                    0.999326      31.467618      86.387532       0.636747       0.386252      -1.109556      -0.111324       0.036542      -0.041445       0.124282       0.061833      -0.111782       0.031791      -0.236537       0.347302      -0.230320       0.075378       0.154942              8.680829      11.685182      -0.923132       1.064747       6.677132      -0.583649       7.680172           0.004666
          195              N       4.221803       4.096281       3.267239       0.062958      26.620421 0.33305038E+03  0.71594587E+04                                 7.391861                            5.832683       0.379232       2.223270                    0.999032      22.380278      57.087410       0.743837       0.383052      -1.111837      -0.064034      -0.003460       0.079397       0.102060      -0.035854       0.019277      -0.098013       0.152579       0.042692      -0.146058       0.037874       0.108184              8.278083      10.079627      -0.247382      -0.734281       5.472286      -2.999343       9.282337           0.003362
          196              N       3.603598       9.514016       0.113383       0.061993      26.927729 0.33981604E+03  0.73630113E+04                                 7.515606                            5.945309       0.186695       2.162588                    0.999050      22.582556      58.381786       0.724700       0.390064      -1.103605      -0.017949       0.098724      -0.008635       0.100713       0.003177       0.069617       0.041950       0.059978      -0.345921      -0.145767       0.033495       0.112273              8.410049       9.823311      -1.635662       1.337168      10.840114       0.959290       4.566723          -0.000195
          197              N       7.302899       6.479775       1.623881      -0.401592      47.272432 0.63110943E+03  0.16006470E+05                                10.906815                            8.268327       0.216937       2.058510                    0.997427      30.922210      87.250312       0.594502       0.406221      -1.089540       0.016912       0.011398       0.026217       0.033216      -0.002746      -0.113687       0.016494      -0.050986      -0.248818      -0.158133       0.062976       0.095156             12.940868      13.109625       0.277584       7.411301       7.377969      -0.339127      18.335009           0.024911
          198              N       6.041076       6.803663       5.340826      -0.425480      34.742549 0.59941592E+03  0.14924014E+05                                 8.568899                            7.856668       0.968516       2.258954                    0.999331      31.455745      86.339867       0.637043       0.386171      -1.109630       0.110913      -0.036179      -0.041780       0.123920       0.062091       0.111096      -0.031818      -0.237319       0.349195      -0.230564       0.075513       0.155051              8.676403      11.680358      -0.923214      -1.064299       6.673169       0.583227       7.675682           0.004647
          199              N      -1.061152       1.186600       5.427776       0.062060      26.642493 0.33339293E+03  0.71691560E+04                                 7.398501                            5.837772       0.378806       2.223186                    0.999058      22.390039      57.134399       0.743062       0.383327      -1.111561       0.005027      -0.064455      -0.081334       0.103898       0.037095      -0.097780      -0.020062      -0.152397       0.040585      -0.145842       0.036445       0.109397              8.285698       5.476568       0.248713      -3.001298      10.092351       0.737122       9.288176           0.003386
          200              N       5.661916       0.568367       8.581632       0.061187      26.920309 0.33970908E+03  0.73587128E+04                                 7.507853                            5.939378       0.193916       2.164891                    0.999074      22.579523      58.329789       0.726115       0.389409      -1.104279      -0.099213      -0.020425       0.009396       0.101728      -0.003822       0.041848      -0.068752      -0.061167      -0.346006      -0.145211       0.032728       0.112482              8.401391      10.825602       1.633825       0.958527       9.816409      -1.336028       4.562161          -0.000104
          201              N       8.696143       4.267680       7.071134      -0.402722      47.406353 0.63320439E+03  0.16074964E+05                                10.932405                            8.285750       0.212505       2.056492                    0.997377      30.968601      87.459395       0.593402       0.406585      -1.089157      -0.011876       0.016797      -0.026171       0.033288       0.002531       0.016772       0.113504       0.050963      -0.249509      -0.158128       0.063105       0.095023             12.973535       7.393944      -0.278785      -0.339677      13.144278      -7.434271      18.382383           0.024839
          202              N       8.372260       3.005915       3.354189      -0.426121      34.771303 0.60009378E+03  0.14944884E+05                                 8.573197                            7.860906       0.963513       2.257257                    0.999327      31.472339      86.392625       0.636906       0.386151      -1.109661       0.036368       0.110244       0.041249       0.123198      -0.061578      -0.031691      -0.111836       0.237932       0.347306      -0.230784       0.075866       0.154918              8.680472       6.675865       0.923714       0.583873      11.685531       1.064900       7.680018           0.004662
          203              N       7.131469      -1.186683       5.427776       0.062711      26.610082 0.33289572E+03  0.71551499E+04                                 7.389436                            5.830946       0.385187       2.225335                    0.999019      22.375190      57.066514       0.744037       0.383002      -1.111897      -0.004647       0.065240      -0.080593       0.103794       0.037806       0.098150       0.019914      -0.151977       0.043584      -0.146262       0.036423       0.109839              8.275114       5.470394       0.248469       2.996810      10.078479      -0.735168       9.276468           0.003377
          204              N       0.408353      -0.568498       8.581632       0.061177      26.900264 0.33944583E+03  0.73507368E+04                                 7.501187                            5.934799       0.197493       2.165973                    0.999056      22.569462      58.272805       0.726897       0.389110      -1.104618       0.099890       0.018312       0.008786       0.101934      -0.001925      -0.041191       0.068574      -0.059652      -0.349582      -0.146069       0.034638       0.111431              8.393580      10.816450       1.633470      -0.956768       9.805876       1.334833       4.558413          -0.000179
          205              N       9.514906       7.873012       7.071134      -0.402256      47.341551 0.63224868E+03  0.16043369E+05                                10.919251                            8.277100       0.216051       2.057976                    0.997403      30.946320      87.353882       0.594017       0.406349      -1.089401       0.011768      -0.017034      -0.026611       0.033716       0.002073      -0.016742      -0.113211       0.049768      -0.248425      -0.157512       0.062764       0.094749             12.956251       7.385933      -0.278711       0.339029      13.126647       7.421774      18.356173           0.024874
          206              N       9.838847       9.134834       3.354189      -0.425658      34.725779 0.59899868E+03  0.14910233E+05                                 8.564001                            7.852128       0.968165       2.258800                    0.999356      31.450740      86.301234       0.637481       0.385994      -1.109816      -0.036802      -0.110724       0.041389       0.123803      -0.061201       0.031474       0.111537       0.237817       0.347202      -0.230361       0.075659       0.154702              8.671496       6.669629       0.922918      -0.582786      11.673354      -1.063517       7.671503           0.004664
          207              N       4.221741      -1.974202      14.122790       0.059350      26.686190 0.33410196E+03  0.71871787E+04                                 7.400369                            5.839062       0.390669       2.226253                    0.999086      22.419645      57.193945       0.744026       0.382682      -1.112190      -0.064769      -0.004653      -0.081458       0.104173      -0.036594      -0.020469       0.097307       0.151356       0.042831      -0.145011       0.035960       0.109051              8.287877      10.093338      -0.249378       0.735728       5.478485       3.003086       9.291807           0.003399
          208              N       3.603488       3.443484      17.276646       0.063934      26.859534 0.33874256E+03  0.73329251E+04                                 7.499569                            5.933014       0.190330       2.164224                    0.999082      22.544395      58.229478       0.726083       0.389684      -1.104028      -0.018213       0.099096       0.008624       0.101124       0.004024      -0.069555      -0.041418       0.059123      -0.350456      -0.146661       0.034007       0.112654              8.391913       9.802210      -1.631251      -1.333943      10.815782      -0.957991       4.557748          -0.000090
          209              N      -4.837988       0.409267      15.766148      -0.402287      47.370738 0.63267149E+03  0.16057100E+05                                10.924180                            8.280086       0.217019       2.057954                    0.997448      30.958925      87.403295       0.593874       0.406371      -1.089365       0.017981       0.012494      -0.026827       0.034628      -0.002644       0.113006      -0.017195      -0.049649      -0.248412      -0.157314       0.062201       0.095113             12.963266      13.132494       0.278949      -7.426660       7.389005       0.339104      18.368301           0.024830
          210              N       6.041046       0.733212      12.049203      -0.425331      34.766878 0.60000765E+03  0.14942658E+05                                 8.573699                            7.861394       0.969903       2.259092                    0.999326      31.467914      86.388841       0.636739       0.386255      -1.109553       0.111335      -0.036545       0.041450       0.124294       0.061839      -0.111783       0.031791      -0.236557       0.347282      -0.230329       0.075393       0.154936              8.680955      11.685343      -0.923143       1.064750       6.677228      -0.583657       7.680295           0.004678
          211              N       1.848443       1.973986      14.122790       0.062960      26.620334 0.33304922E+03  0.71594255E+04                                 7.391839                            5.832667       0.379247       2.223275                    0.999032      22.380235      57.087216       0.743839       0.383052      -1.111837       0.064034       0.003458      -0.079399       0.102061      -0.035853       0.019277      -0.098013       0.152580       0.042690      -0.146058       0.037874       0.108184              8.278057      10.079591      -0.247382      -0.734278       5.472272      -2.999333       9.282307           0.003362
          212              N       2.466648      -3.443749      17.276646       0.061993      26.927748 0.33981622E+03  0.73630169E+04                                 7.515612                            5.945313       0.186690       2.162586                    0.999050      22.582568      58.381843       0.724699       0.390065      -1.103604       0.017950      -0.098723       0.008631       0.100712       0.003176       0.069617       0.041949       0.059978      -0.345921      -0.145767       0.033495       0.112272              8.410058       9.823321      -1.635663       1.337171      10.840126       0.959289       4.566726          -0.000195
          213              N      -1.232653      -0.409508      15.766148      -0.401609      47.273512 0.63112666E+03  0.16007039E+05                                10.907032                            8.268486       0.216840       2.058476                    0.997427      30.922630      87.252246       0.594490       0.406225      -1.089535      -0.016916      -0.011398      -0.026226       0.033224      -0.002745      -0.113688       0.016495      -0.050991      -0.248827      -0.158136       0.062980       0.095156             12.941136      13.109916       0.277596       7.411471       7.378109      -0.339125      18.335383           0.024916
          214              N       0.029170      -0.733396      12.049203      -0.425479      34.743138 0.59942976E+03  0.14924456E+05                                 8.569023                            7.856786       0.968454       2.258930                    0.999331      31.456039      86.341165       0.637035       0.386174      -1.109627      -0.110924       0.036183       0.041785       0.123932       0.062098       0.111097      -0.031817      -0.237340       0.349174      -0.230573       0.075528       0.155045              8.676528      11.680518      -0.923225      -1.064302       6.673264       0.583235       7.675804           0.004659
          215              O      -1.151636       3.877704       8.880044      -0.483197      38.293854 0.56322629E+03  0.13707163E+05                                 9.084947                            7.427174       0.252496       2.136849                    0.997589      27.169953      72.015389       0.685245       0.367279      -1.131763       0.006348       0.081657      -0.021935       0.084790       0.058189      -0.035638       0.009354      -0.087956       0.042109      -0.092242       0.025050       0.067191             10.266881       9.805564       4.968243      -0.219281      14.774021      -0.685408       6.221059           0.030125
          216              O       8.256380       4.446977      10.031264      -0.472994      37.333624 0.59863861E+03  0.14791936E+05                                 8.948732                            7.711389       0.122459       2.099739                    0.995456      27.250566      72.766046       0.665448       0.372505      -1.127837      -0.037115      -0.032869       0.064939       0.081700      -0.003672      -0.019901      -0.022627       0.126569       0.175107      -0.096123       0.024568       0.071555              9.704471       8.262238      -0.164118      -3.913084       7.974951       0.277680      12.876226           0.028270
          217              O       7.221858       8.262961       8.880044      -0.483230      38.251181 0.56250697E+03  0.13684417E+05                                 9.075616                            7.420263       0.258503       2.138683                    0.997631      27.160176      71.960806       0.685908       0.367064      -1.132000      -0.007492      -0.081805      -0.021554       0.084928       0.059311       0.036243      -0.009516      -0.086438       0.040864      -0.092840       0.024869       0.067972             10.255673       9.793939       4.961026       0.218949      14.758192       0.684623       6.214888           0.030167
          218              O      -2.186176       7.693670      10.031264      -0.474126      37.392637 0.59989121E+03  0.14830997E+05                                 8.958287                            7.719849       0.120019       2.098496                    0.995580      27.277091      72.862614       0.665016       0.372543      -1.127780       0.037097       0.032433       0.064649       0.081287      -0.003794       0.019746       0.022616       0.125883       0.173275      -0.095512       0.024571       0.070941              9.714586       8.269960      -0.165321       3.915956       7.985001      -0.278917      12.888797           0.028278
          219              O       0.842556       4.186753       0.185030      -0.484112      38.300937 0.56340949E+03  0.13712097E+05                                 9.083332                            7.426037       0.260188       2.138789                    0.997544      27.181702      72.036812       0.685654       0.367047      -1.131994       0.080616      -0.006849      -0.021426       0.083696      -0.058695       0.009550       0.036243       0.086675       0.042957      -0.092720       0.025527       0.067193             10.264675      14.768909      -4.967325      -0.684904       9.804764       0.218972       6.220352           0.030166
          220              O       1.411819       6.919517       1.336250      -0.473603      37.350471 0.59897347E+03  0.14802297E+05                                 8.951572                            7.713565       0.116808       2.098060                    0.995534      27.256860      72.788258       0.665351       0.372507      -1.127834      -0.032850       0.037350       0.064845       0.081725       0.003766      -0.022610       0.020282      -0.125903       0.173683      -0.095589       0.024118       0.071471              9.707902       7.977804       0.164009       0.277104       8.264570       3.914551      12.881332           0.028253
          221              O       5.227800       7.954044       0.185030      -0.483724      38.291713 0.56319791E+03  0.13705623E+05                                 9.082225                            7.424900       0.255748       2.137822                    0.997616      27.175901      72.017315       0.685673       0.367072      -1.131978      -0.080867       0.007501      -0.021138       0.083920      -0.058860      -0.009698      -0.036381       0.086049       0.041738      -0.092641       0.025305       0.067336             10.263697      14.769131      -4.966807       0.685249       9.802588      -0.219522       6.219371           0.030149
          222              O       4.658518       5.221262       1.336250      -0.471396      37.294461 0.59782146E+03  0.14766843E+05                                 8.943333                            7.706880       0.120789       2.099454                    0.995516      27.233490      72.710650       0.665538       0.372578      -1.127771       0.033739      -0.038079       0.066091       0.083404       0.003301       0.022596      -0.020717      -0.125740       0.176695      -0.095933       0.023415       0.072517              9.698571       7.969820       0.163737      -0.277056       8.257842      -3.910549      12.868052           0.028167
          223              O       7.221882       2.192563       8.509985      -0.483203      38.294059 0.56323058E+03  0.13707295E+05                                 9.084979                            7.427204       0.252493       2.136846                    0.997589      27.170052      72.015747       0.685243       0.367279      -1.131763      -0.006348      -0.081659       0.021944       0.084794       0.058189      -0.035638       0.009355      -0.087954       0.042105      -0.092241       0.025050       0.067191             10.266915       9.805611       4.968259      -0.219274      14.774052      -0.685400       6.221080           0.030125
          224              O      -2.186134       1.623290       7.358765      -0.472986      37.333508 0.59863570E+03  0.14791847E+05                                 8.948716                            7.711372       0.122455       2.099738                    0.995456      27.250505      72.765849       0.665448       0.372505      -1.127836       0.037117       0.032865      -0.064934       0.081696      -0.003671      -0.019902      -0.022628       0.126570       0.175110      -0.096124       0.024567       0.071557              9.704456       8.262225      -0.164112      -3.913088       7.974923       0.277675      12.876220           0.028269
          225              O      -1.151612      -2.192694       8.509985      -0.483236      38.251402 0.56251149E+03  0.13684556E+05                                 9.075651                            7.420294       0.258498       2.138679                    0.997631      27.160279      71.961181       0.685906       0.367064      -1.132000       0.007491       0.081806       0.021564       0.084932       0.059311       0.036243      -0.009518      -0.086436       0.040859      -0.092840       0.024868       0.067971             10.255710       9.793990       4.961045       0.218942      14.758230       0.684617       6.214910           0.030167
          226              O       8.256422      -1.623403       7.358765      -0.474119      37.392532 0.59988853E+03  0.14830915E+05                                 8.958273                            7.719833       0.120013       2.098495                    0.995580      27.277034      72.862436       0.665016       0.372543      -1.127780      -0.037099      -0.032429      -0.064644       0.081283      -0.003793       0.019747       0.022617       0.125884       0.173277      -0.095513       0.024571       0.070942              9.714573       8.269950      -0.165315       3.915960       7.984976      -0.278912      12.888793           0.028277
          227              O       5.227690       1.883514      17.204999      -0.484106      38.300742 0.56340544E+03  0.13711973E+05                                 9.083301                            7.426009       0.260192       2.138792                    0.997544      27.181609      72.036477       0.685656       0.367047      -1.131995      -0.080615       0.006850       0.021418       0.083693      -0.058695       0.009549       0.036243       0.086676       0.042962      -0.092720       0.025528       0.067193             10.264644      14.768876      -4.967310      -0.684911       9.804721       0.218981       6.220333           0.030166
          228              O       4.658427      -0.849250      16.053779      -0.473611      37.350598 0.59897653E+03  0.14802391E+05                                 8.951591                            7.713584       0.116812       2.098060                    0.995534      27.256926      72.788477       0.665350       0.372507      -1.127834       0.032853      -0.037348      -0.064850       0.081729       0.003767      -0.022609       0.020282      -0.125902       0.173681      -0.095588       0.024119       0.071469              9.707920       7.977834       0.164018       0.277112       8.264585       3.914550      12.881342           0.028253
          229              O       0.842446      -1.883777      17.204999      -0.483719      38.291529 0.56319403E+03  0.13705504E+05                                 9.082196                            7.424874       0.255753       2.137825                    0.997616      27.175812      72.016993       0.685674       0.367072      -1.131978       0.080866      -0.007502       0.021130       0.083917      -0.058860      -0.009698      -0.036381       0.086050       0.041743      -0.092642       0.025306       0.067336             10.263667      14.769102      -4.966794       0.685258       9.802548      -0.219531       6.219353           0.030148
          230              O       1.411728       0.849005      16.053779      -0.471404      37.294596 0.59782471E+03  0.14766943E+05                                 8.943353                            7.706899       0.120793       2.099454                    0.995516      27.233560      72.710882       0.665538       0.372578      -1.127771      -0.033742       0.038077      -0.066095       0.083408       0.003302       0.022595      -0.020717      -0.125739       0.176692      -0.095932       0.023416       0.072516              9.698591       7.969851       0.163746      -0.277063       8.257858      -3.910548      12.868063           0.028167

******************************************************
Auxiliary information for the entire system
The total spin magnetic moment of the unit cell is   11.986251
The total net atomic charge of the unit cell is   -0.000001
Accuracy of reproducing the electrostatic potential in the unit cell:
  The inner radius (bohr) =    5.0000
  The outer radius (bohr) =   12.0000
  Valid grid points have density less than (e/(bohr^3)) =    0.0001
  The number of valid grid points were=          492
  The rms potential error without charges in kcal/mol is=      9.23264
  The rms potential error with partial charges in kcal/mol is=      0.13677
  The RRMSE value at monopole order=      0.01481
  The rms potential error with partial charges and cloud penetration in kcal/mol is=      0.15017
  The RRMSE value at monopole order with cloud penetration is=      0.01626
  The rms potential error with partial charges and atomic dipoles in kcal/mol is=      0.38355
  The RRMSE value at dipole order=      0.04154
  The rms potential error with partial charges, atomic dipoles and cloud penetration in kcal/mol is=      0.37009
  The RRMSE value at dipole order with cloud penetration=      0.04008

******************************************************
The electron densities and ab initio electrostatic potential were computed in VASP using the PBE functional and
projector augmented wave method. See the main text of the journal article for a description of computational details.
The atomic charges, dipoles, and quadrupoles were computed with the DDEC6 method as described in
(a) T. A. Manz and N. Gabaldon Limas, RSC Adv. 6 (2016) 47771-47801 DOI: 10.1039/c6ra04656h
(b) N. Gabaldon Limas and T. A. Manz, RSC Adv. 8 (2018) 2678-2707 DOI: 10.1039/c7ra11829e.
For each atom in the material, the electron cloud parameters were fit to the spherically averaged atom-in-material
electron density using radial positions for which this density was between 10^-4 and 10^-2 electrons per cubic bohr.
The polarizabilities, dispersion coefficients, and quantum Drude oscillator (QDO) parameters were fit using the MCLF method.
The magnetic structure of the system was optimized in VASP from the default ferromagnetic initial guess using spin polarization.
The atomic spin moments (ASMs) were computed on this optimized magnetic structure using the DDEC6 partition as inputs
to the method of T. A. Manz and D. S. Sholl, J. Chem. Theory Comput. 7 (2011) 4146-4164 DOI: 10.1021/ct200539n.
The RMSE and RRMSE were computed using a uniform grid with Ewald summation.
