# Supplementary material for: A collection of forcefield precursors for metal–organic frameworks
Source: RSC Adv. 2019 Nov 13;9(63):36492–507. doi: 10.1039/c9ra07327b (PMC9075174; doi:10.1039/c9ra07327b)
Supplement: RA-009-C9RA07327B-s5786 [file RA-009-C9RA07327B-s5786.xyz]

   84
jmolscript: load "" {1 1 1} spacegroup "x,y,z" unitcell [{     10.729800     0.000000     0.000000 }, {      4.756649    10.916610     0.000000 }, {      4.679047     2.655648    13.752889 }]
Nd     4.042767     5.905610     5.112086     2.099190
Nd    16.122729     7.666648     8.640803     2.099190
P     11.840615     3.803765     3.761690     0.877414
P      8.324881     9.768493     9.991199     0.877414
H      9.674955     5.439683     7.671361     0.125601
H      2.807916     2.135092     5.245352     0.112480
H     11.480613     4.719045     6.370338     0.118133
H      1.635127     2.199164     1.478436     0.111746
H      7.204627     5.068193     4.464188     0.110852
H      8.998474     4.269693     3.178293     0.113830
H     10.184780     1.507110     3.050391     0.110932
H     15.398909     8.915907    13.524591     0.123819
H      6.238230     5.233162    12.916713     0.122092
H      7.494156    10.839037     5.986633     0.115861
H     14.969352    10.145907     3.674772     0.130898
H     10.915491     5.952276     2.094565     0.119644
H     10.490541     8.132575     6.081528     0.125602
H     17.357580    11.437166     8.507537     0.112480
H      8.684883     8.853213     7.382551     0.118133
H     18.530369    11.373094    12.274453     0.111746
H     12.960869     8.504065     9.288701     0.110852
H     11.167022     9.302565    10.574596     0.113830
H      9.980716    12.065148    10.702498     0.110932
H      4.766587     4.656351     0.228298     0.123819
H     13.927266     8.339096     0.836176     0.122093
H     12.671340     2.733221     7.766256     0.115861
H      5.196144     3.426351    10.078117     0.130898
H      9.250005     7.619982    11.658324     0.119645
C     11.623511     4.036085     2.002421    -0.150260
C      9.542192     5.218590     6.758170    -0.088580
C     11.851846     2.032277     4.107988    -0.143525
C     10.412495     4.445242     4.647101    -0.134461
C      2.110440     1.558601     4.956541    -0.083280
C     10.612656     4.784685     5.986633    -0.069006
C      8.264640     5.332437     6.188800    -0.014681
C     12.043073     3.025191     1.137364    -0.093141
C      8.068402     4.988067     4.852019    -0.094418
C      9.137098     4.527135     4.081857    -0.089782
C     10.858396     1.178678     3.633513    -0.098497
C     16.158866     7.098606    13.006107     0.016141
C     16.096179     7.276047    11.516669     0.581487
C     11.066116     5.445945     0.116900    -0.095502
C     16.661531     5.905164    13.513589    -0.100249
C      5.842833    10.299943     4.930411    -0.011064
C      6.834748    11.158026     5.382881    -0.099265
C     15.616337    10.747448     4.025471    -0.092499
C      5.756464     8.890176     5.470899     0.639636
C      7.150248     5.862321     7.027726     0.617752
C     11.162758     5.254340     1.499065    -0.073430
C      8.541985     9.536173    11.750468    -0.150260
C     10.623304     8.353668     6.994719    -0.088580
C      8.313650    11.539981     9.644901    -0.143525
C      9.753001     9.127016     9.105788    -0.134461
C     18.055056    12.013657     8.796348    -0.083280
C      9.552840     8.787573     7.766256    -0.069006
C     11.900856     8.239821     7.564089    -0.014681
C      8.122423    10.547067    12.615525    -0.093141
C     12.097094     8.584191     8.900870    -0.094418
C     11.028398     9.045123     9.671032    -0.089782
C      9.307100    12.393580    10.119376    -0.098497
C      4.006630     6.473652     0.746782     0.016141
C      4.069317     6.296211     2.236220     0.581487
C      9.099380     8.126313    13.635989    -0.095502
C      3.503965     7.667094     0.239300    -0.100249
C     14.322663     3.272315     8.822478    -0.011064
C     13.330748     2.414232     8.370008    -0.099265
C      4.549159     2.824810     9.727418    -0.092500
C     14.409032     4.682082     8.281990     0.639636
C     13.015248     7.709937     6.725163     0.617752
C      9.002738     8.317918    12.253824    -0.073431
O      6.191220     6.656531    10.801519    -0.606923
O      7.407743     6.316031     8.178843    -0.578745
O      6.260101     8.698773     6.611014    -0.679091
O     15.184387     8.024651    11.006437    -0.682077
O      5.174859     8.031557     4.761250    -0.642583
O      5.956162     5.884706     6.567004    -0.763951
O     13.100274     4.425378     4.278524    -0.762498
O     13.974276     6.915727     2.951370    -0.606923
O     12.757753     7.256227     5.574046    -0.578745
O     13.905395     4.873485     7.141875    -0.679091
O      4.981109     5.547607     2.746452    -0.682077
O     14.990637     5.540701     8.991639    -0.642583
O     14.209334     7.687552     7.185885    -0.763951
O      7.065222     9.146880     9.474365    -0.762498

The following XYZ coordinates are in angstroms. Other properties are in atomic units.
The sperically averaged electron density of each atom fit to a function of the form exp(a - br)
eigen_1, eigen_2 and eigen_3 are the three eigenvalues of traceless quadrupole moment tensor
  atom number  atomic symbol              X              Y              Z     net charge C6 coefficient C8 coefficient C10 coefficient fluctuating dipole atomic polarizability isotropic forcefield polarizability              a              b squared Pearson coefficient          <r^3>          <r^4>         wp_QDO          m_QDO          q_QDO       dipole_x       dipole_y       dipole_z         dipole            Qxy            Qxz            Qyz     Q(x^2-y^2)  Q(3z^2 - R^2)        eigen_1        eigen_2        eigen_3 static polarizability      alpha(xx)      alpha(xy)      alpha(xz)      alpha(yy)      alpha(yz)      alpha(zz) atomic spin moment
            1             Nd       4.042767       5.905610       5.112086       2.099190     160.843547 0.36551499E+04  0.13023768E+06                                19.296700                           16.016024       2.553799       2.459571                    0.999457      84.782231     205.101456       0.653189       0.263169      -1.341017      -0.028952       0.011182       0.003629       0.031248      -0.000838       0.010229      -0.002025      -0.066469      -0.224899      -0.076291       0.005530       0.070760             23.623446      24.884920       6.820301       2.834605      19.959532       0.842662      26.025887           0.000083
            2             Nd      16.122729       7.666648       8.640803       2.099190     160.843519 0.36551491E+04  0.13023764E+06                                19.296697                           16.016021       2.553799       2.459571                    0.999457      84.782229     205.101442       0.653190       0.263169      -1.341017       0.028952      -0.011183      -0.003629       0.031248      -0.000838       0.010229      -0.002025      -0.066469      -0.224899      -0.076290       0.005530       0.070760             23.623443      24.884917       6.820300       2.834604      19.959529       0.842662      26.025883           0.000082
            3              P      11.840615       3.803765       3.761690       0.877414     108.225971 0.18597191E+04  0.61311447E+05                                17.845861                           13.301446       0.023511       1.796454                    0.998536      54.300473     170.231546       0.520751       0.356765      -1.134411       0.112114       0.068188       0.037989       0.136610      -0.003494       0.011760       0.000248      -0.028194      -0.003509      -0.020895       0.005668       0.015227             22.808601      19.215899       0.925347      -2.096719      22.471149      -1.505324      26.738756           0.000003
            4              P       8.324881       9.768493       9.991199       0.877414     108.225967 0.18597190E+04  0.61311442E+05                                17.845860                           13.301446       0.023511       1.796454                    0.998536      54.300471     170.231536       0.520751       0.356765      -1.134411      -0.112114      -0.068188      -0.037989       0.136610      -0.003494       0.011760       0.000248      -0.028194      -0.003509      -0.020895       0.005668       0.015227             22.808601      19.215898       0.925347      -2.096719      22.471148      -1.505324      26.738755           0.000003
            5              H       9.674955       5.439683       7.671361       0.125601       1.158100 0.87945632E+01  0.87296522E+02                                 1.745362                            1.677465      -0.989596       2.413739                    0.998125       3.318740       8.964609       0.514280       1.199842      -0.729606       0.008503       0.009124       0.042362       0.044160      -0.001238       0.009295       0.003656       0.019169       0.045580      -0.017883      -0.002303       0.020186              1.760187       1.602837      -0.029441       0.035962       1.527802       0.266732       2.149921           0.000004
            6              H       2.807916       2.135092       5.245352       0.112480       1.325602 0.10119849E+02  0.10484319E+03                                 1.956854                            1.833163      -1.231180       2.288904                    0.995221       3.663255      10.366658       0.474767       1.245258      -0.717316       0.032025       0.020385       0.013263       0.040213       0.002556       0.010984      -0.002069       0.015645      -0.024883      -0.013943      -0.002951       0.016894              2.017411       2.069363       0.517441       0.285654       2.261291       0.140497       1.721579           0.000004
            7              H      11.480613       4.719045       6.370338       0.118133       1.038337 0.73370461E+01  0.71471852E+02                                 1.774245                            1.640589      -1.274618       2.273617                    0.994589       3.782546      11.036633       0.457070       1.375656      -0.686653       0.037004       0.001412       0.019611       0.041904      -0.003889       0.005771       0.005723       0.012106       0.029479      -0.014292       0.001060       0.013232              1.873113       2.521560      -0.161613       0.355416       1.496773       0.004625       1.601007           0.000001
            8              H       1.635127       2.199164       1.478436       0.111746       1.244773 0.92307440E+01  0.92398750E+02                                 1.800080                            1.692002      -1.052909       2.370451                    0.997890       3.399680       9.110960       0.526115       1.163045      -0.738038       0.018224      -0.038008       0.007023       0.042732      -0.013623       0.000882       0.003797      -0.022117      -0.008539      -0.016562      -0.002829       0.019391              1.845428       1.446107      -0.216168       0.078814       2.201342      -0.455946       1.888836           0.000004
            9              H       7.204627       5.068193       4.464188       0.110852       1.234055 0.89511645E+01  0.90404960E+02                                 1.887663                            1.735679      -1.297922       2.254986                    0.994361       3.758522      10.682610       0.480510       1.262091      -0.711185      -0.029398       0.004211      -0.022988       0.037555      -0.000797       0.006953       0.007006       0.007819       0.029362      -0.012078      -0.002666       0.014744              1.979618       2.734183      -0.220515       0.353261       1.487942       0.005467       1.716730           0.000002
           10              H       8.998474       4.269693       3.178293       0.113830       1.243254 0.92864971E+01  0.93392283E+02                                 1.824198                            1.718190      -1.001296       2.398821                    0.998123       3.410423       9.256428       0.510887       1.192125      -0.731176      -0.015226      -0.009849      -0.038897       0.042917      -0.002194       0.011471       0.009120       0.015690       0.024354      -0.017563      -0.001178       0.018741              1.862298       1.631511      -0.048610      -0.037332       1.517866       0.279793       2.437517           0.000002
           11              H      10.184780       1.507110       3.050391       0.110932       1.263393 0.95032455E+01  0.95741948E+02                                 1.816682                            1.717606      -0.955527       2.420954                    0.997824       3.385810       9.078626       0.522239       1.164143      -0.738473      -0.032725       0.008908      -0.025706       0.042557       0.002769       0.018087      -0.001801       0.004997      -0.022084      -0.020339       0.001528       0.018811              1.849684       1.866848      -0.241234       0.380731       1.827910      -0.294114       1.854294           0.000004
           12              H      15.398909       8.915907      13.524591       0.123819       1.200613 0.90776042E+01  0.90204815E+02                                 1.744415                            1.671316      -0.967504       2.423397                    0.998329       3.257748       8.610603       0.534159       1.153924      -0.741803      -0.016126       0.035039      -0.014295       0.041135      -0.013283      -0.001499       0.001101      -0.024073       0.003771      -0.018597       0.001139       0.017458              1.749465       1.536900      -0.255366       0.127835       1.978187      -0.294722       1.733309           0.000004
           13              H       6.238230       5.233162      12.916713       0.122092       1.133418 0.82595004E+01  0.80034903E+02                                 1.661218                            1.578182      -0.925729       2.439091                    0.998718       3.205790       8.324699       0.558971       1.130815      -0.746729       0.015676      -0.029307      -0.025634       0.041972      -0.013026       0.000606       0.004803      -0.020864       0.004662      -0.017831       0.000833       0.016997              1.688758       1.354226      -0.130567      -0.142246       1.771862       0.373074       1.940187           0.000005
           14              H       7.494156      10.839037       5.986633       0.115861       1.125190 0.81606193E+01  0.80344779E+02                                 1.768383                            1.654132      -1.067422       2.370119                    0.996729       3.532555       9.835943       0.494793       1.257327      -0.713563       0.028696      -0.013379       0.024605       0.040098       0.000290       0.012475      -0.003496       0.003443      -0.025366      -0.016198       0.002834       0.013365              1.830286       1.870353      -0.257862       0.497580       1.756877      -0.294270       1.863627           0.000003
           15              H      14.969352      10.145907       3.674772       0.130898       1.105230 0.78971401E+01  0.76322960E+02                                 1.692278                            1.587576      -0.904428       2.459969                    0.998871       3.227241       8.607578       0.529530       1.196824      -0.729916      -0.028603      -0.028479      -0.017245       0.043893       0.007298       0.013474      -0.001302       0.004200      -0.013360      -0.016094       0.000202       0.015892              1.739767       1.720192       0.441016       0.242627       1.998453       0.188206       1.500656           0.000003
           16              H      10.915491       5.952276       2.094565       0.119644       1.196062 0.88979635E+01  0.88494315E+02                                 1.782655                            1.686700      -0.849602       2.480674                    0.998952       3.299704       8.893227       0.513647       1.198993      -0.730453      -0.006660       0.038277       0.024359       0.045857      -0.011779       0.002429       0.006313      -0.026720       0.009623      -0.020304       0.002309       0.017996              1.829630       1.531569      -0.147843      -0.230469       1.846774       0.404834       2.110546           0.000003
           17              H      10.490541       8.132575       6.081528       0.125602       1.158100 0.87945558E+01  0.87296429E+02                                 1.745361                            1.677464      -0.989595       2.413739                    0.998125       3.318739       8.964605       0.514280       1.199842      -0.729606      -0.008503      -0.009124      -0.042362       0.044160      -0.001238       0.009295       0.003656       0.019169       0.045580      -0.017883      -0.002303       0.020186              1.760186       1.602836      -0.029441       0.035962       1.527801       0.266732       2.149919           0.000004
           18              H      17.357580      11.437166       8.507537       0.112480       1.325603 0.10119861E+02  0.10484335E+03                                 1.956855                            1.833164      -1.231180       2.288904                    0.995221       3.663257      10.366666       0.474767       1.245258      -0.717316      -0.032025      -0.020385      -0.013263       0.040212       0.002556       0.010984      -0.002069       0.015645      -0.024883      -0.013943      -0.002951       0.016894              2.017413       2.069365       0.517442       0.285654       2.261293       0.140497       1.721580           0.000004
           19              H       8.684883       8.853213       7.382551       0.118133       1.038337 0.73370449E+01  0.71471837E+02                                 1.774245                            1.640589      -1.274618       2.273617                    0.994589       3.782546      11.036633       0.457070       1.375656      -0.686653      -0.037004      -0.001412      -0.019611       0.041904      -0.003889       0.005771       0.005723       0.012106       0.029479      -0.014292       0.001060       0.013232              1.873113       2.521560      -0.161613       0.355416       1.496773       0.004625       1.601007           0.000001
           20              H      18.530369      11.373094      12.274453       0.111746       1.244774 0.92307464E+01  0.92398784E+02                                 1.800080                            1.692003      -1.052909       2.370451                    0.997890       3.399680       9.110962       0.526114       1.163045      -0.738038      -0.018224       0.038008      -0.007023       0.042732      -0.013623       0.000882       0.003797      -0.022116      -0.008539      -0.016562      -0.002829       0.019391              1.845429       1.446107      -0.216168       0.078814       2.201343      -0.455946       1.888837           0.000004
           21              H      12.960869       8.504065       9.288701       0.110852       1.234055 0.89511626E+01  0.90404940E+02                                 1.887663                            1.735679      -1.297922       2.254987                    0.994361       3.758522      10.682611       0.480510       1.262091      -0.711185       0.029398      -0.004211       0.022988       0.037555      -0.000797       0.006953       0.007006       0.007819       0.029362      -0.012078      -0.002666       0.014744              1.979618       2.734183      -0.220515       0.353261       1.487942       0.005467       1.716730           0.000002
           22              H      11.167022       9.302565      10.574596       0.113830       1.243254 0.92864968E+01  0.93392276E+02                                 1.824198                            1.718190      -1.001296       2.398821                    0.998123       3.410423       9.256427       0.510887       1.192125      -0.731176       0.015226       0.009849       0.038897       0.042917      -0.002194       0.011471       0.009120       0.015690       0.024354      -0.017563      -0.001178       0.018741              1.862298       1.631511      -0.048610      -0.037332       1.517865       0.279793       2.437516           0.000002
           23              H       9.980716      12.065148      10.702498       0.110932       1.263393 0.95032428E+01  0.95741919E+02                                 1.816682                            1.717606      -0.955527       2.420954                    0.997824       3.385809       9.078625       0.522239       1.164144      -0.738472       0.032725      -0.008908       0.025706       0.042557       0.002769       0.018087      -0.001801       0.004997      -0.022084      -0.020339       0.001528       0.018811              1.849684       1.866849      -0.241234       0.380731       1.827910      -0.294114       1.854294           0.000004
           24              H       4.766587       4.656351       0.228298       0.123819       1.200614 0.90776148E+01  0.90204946E+02                                 1.744416                            1.671317      -0.967504       2.423397                    0.998329       3.257750       8.610609       0.534159       1.153924      -0.741803       0.016126      -0.035039       0.014295       0.041135      -0.013283      -0.001499       0.001101      -0.024073       0.003771      -0.018597       0.001139       0.017458              1.749466       1.536900      -0.255367       0.127835       1.978188      -0.294722       1.733310           0.000004
           25              H      13.927266       8.339096       0.836176       0.122093       1.133418 0.82595014E+01  0.80034920E+02                                 1.661218                            1.578182      -0.925728       2.439091                    0.998718       3.205790       8.324701       0.558970       1.130815      -0.746729      -0.015676       0.029307       0.025634       0.041972      -0.013026       0.000606       0.004803      -0.020864       0.004662      -0.017831       0.000833       0.016997              1.688759       1.354226      -0.130567      -0.142246       1.771862       0.373075       1.940188           0.000005
           26              H      12.671340       2.733221       7.766256       0.115861       1.125190 0.81606195E+01  0.80344788E+02                                 1.768383                            1.654132      -1.067422       2.370119                    0.996729       3.532555       9.835946       0.494792       1.257328      -0.713563      -0.028695       0.013379      -0.024605       0.040098       0.000290       0.012475      -0.003496       0.003442      -0.025366      -0.016198       0.002834       0.013365              1.830286       1.870353      -0.257863       0.497581       1.756878      -0.294270       1.863628           0.000003
           27              H       5.196144       3.426351      10.078117       0.130898       1.105229 0.78971365E+01  0.76322922E+02                                 1.692278                            1.587576      -0.904427       2.459970                    0.998871       3.227240       8.607577       0.529529       1.196825      -0.729916       0.028603       0.028479       0.017245       0.043893       0.007298       0.013474      -0.001302       0.004200      -0.013360      -0.016094       0.000202       0.015892              1.739767       1.720192       0.441016       0.242627       1.998453       0.188206       1.500657           0.000003
           28              H       9.250005       7.619982      11.658324       0.119645       1.196061 0.88979535E+01  0.88494186E+02                                 1.782654                            1.686699      -0.849601       2.480674                    0.998952       3.299703       8.893221       0.513648       1.198992      -0.730453       0.006660      -0.038277      -0.024359       0.045857      -0.011779       0.002429       0.006313      -0.026720       0.009623      -0.020304       0.002309       0.017996              1.829628       1.531568      -0.147843      -0.230468       1.846772       0.404833       2.110544           0.000003
           29              C      11.623511       4.036085       2.002421      -0.150260      40.823598 0.56584278E+03  0.14169428E+05                                10.457557                            8.030748      -0.243558       1.902611                    0.997496      30.387388      89.342848       0.572271       0.427413      -1.060239       0.019759       0.025498      -0.077390       0.083844       0.016545       0.010939       0.005518       0.027497       0.017936      -0.024506      -0.001506       0.026011             12.789069       6.294583      -1.632992      -0.364321      10.957734      -1.447709      21.114889           0.000001
           30              C       9.542192       5.218590       6.758170      -0.088580      32.395346 0.41616137E+03  0.96810435E+04                                 8.872609                            6.822894       0.071216       2.003806                    0.999635      28.692916      82.147269       0.627681       0.419476      -1.061883       0.000686       0.002675      -0.024188       0.024345       0.009261       0.008989      -0.007398      -0.018587       0.064412      -0.026463       0.001909       0.024554             10.557310      15.952007      -3.158935      -2.021326       6.444228       2.302505       9.275694           0.000006
           31              C      11.851846       2.032277       4.107988      -0.143525      41.131780 0.55905953E+03  0.13937569E+05                                10.430678                            7.934731      -0.223270       1.906057                    0.998109      30.218647      88.238567       0.581754       0.422316      -1.064938       0.006523      -0.075057       0.023074       0.078794       0.010301      -0.016294       0.000254      -0.013824       0.020188      -0.023215       0.004594       0.018621             12.695489       9.486931       0.525139       3.102742      19.254599      -3.427104       9.344939           0.000002
           32              C      10.412495       4.445242       4.647101      -0.134461      39.752071 0.55460928E+03  0.13800942E+05                                10.203999                            7.917595      -0.187893       1.921383                    0.998034      30.002926      87.567025       0.580703       0.423868      -1.063814      -0.051543       0.040547       0.044413       0.079203       0.012539      -0.009004      -0.007372      -0.010615      -0.070436      -0.026352      -0.001435       0.027786             12.155318      15.990680      -3.216832      -2.057241       7.431835       3.130463      13.043439           0.000001
           33              C       2.110440       1.558601       4.956541      -0.083280      33.013590 0.41225279E+03  0.96061051E+04                                 9.014893                            6.809539       0.094082       2.008614                    0.999651      29.125462      84.559475       0.623188       0.421797      -1.056160      -0.024783      -0.021017      -0.009860       0.033958       0.009748      -0.005706       0.020502       0.049777       0.017604      -0.039570       0.015447       0.024124             10.699361       8.132341       0.315143       2.738457      16.012972      -3.397617       7.952771           0.000005
           34              C      10.612656       4.784685       5.986633      -0.069006      33.526778 0.43592992E+03  0.10306587E+05                                 9.224332                            7.087036      -0.098727       1.955514                    0.998604      29.104555      85.276264       0.599603       0.432060      -1.049224      -0.024987       0.020862      -0.019136       0.037759       0.011496       0.025488      -0.013939      -0.020026      -0.009267      -0.037883       0.016267       0.021617             10.918144      14.742612      -2.902036      -1.914568       6.828161       2.910512      11.183660           0.000002
           35              C       8.264640       5.332437       6.188800      -0.014681      36.788217 0.43110866E+03  0.10027908E+05                                 9.597640                            6.881815       0.105677       2.046424                    0.999274      26.819555      74.579031       0.639193       0.411956      -1.076239       0.036541      -0.006225      -0.026889       0.045793       0.005165       0.001572      -0.008593      -0.010833      -0.017862      -0.011525      -0.001937       0.013462             12.173441      18.135529      -4.139162      -3.425284       7.007181       3.211159      11.377613           0.000002
           36              C      12.043073       3.025191       1.137364      -0.093141      33.406777 0.42317703E+03  0.98888867E+04                                 9.001334                            6.848616       0.161574       2.021641                    0.999760      29.203868      83.893958       0.630617       0.415638      -1.063959       0.003162       0.032626      -0.019317       0.038047      -0.015724       0.008250       0.005919      -0.019951      -0.138529      -0.048125       0.006399       0.041726             10.690047       5.029074      -1.187952      -0.223162       9.254403      -1.429715      17.786663           0.000003
           37              C       8.068402       4.988067       4.852019      -0.094418      34.223677 0.42926666E+03  0.10078137E+05                                 9.226460                            6.952275       0.047782       1.991546                    0.999622      29.160229      84.265848       0.617867       0.422239      -1.058614       0.030380       0.007789      -0.004360       0.031665       0.002896       0.022932      -0.006442      -0.016238      -0.005743      -0.028726       0.009305       0.019420             10.834095      14.970056      -3.316916      -2.509891       6.417946       2.779696      11.114284           0.000005
           38              C       9.137098       4.527135       4.081857      -0.089782      33.546605 0.42027858E+03  0.98047189E+04                                 9.015214                            6.823252       0.147914       2.021496                    0.999760      29.037203      83.357122       0.632021       0.415410      -1.064058      -0.007540       0.017543       0.033843       0.038858       0.011863       0.038542       0.000602      -0.025242       0.048513      -0.046850       0.005099       0.041751             10.567987      14.820820      -3.181403      -2.481254       6.192015       2.428507      10.691126           0.000003
           39              C      10.858396       1.178678       3.633513      -0.098497      33.672373 0.43025055E+03  0.10098667E+05                                 9.050507                            6.920543       0.048202       1.985143                    0.999606      29.403167      84.727952       0.625134       0.417436      -1.062523       0.018903      -0.018003       0.023234       0.034946      -0.007383       0.025882       0.006384       0.062675       0.036209      -0.040257      -0.005189       0.045446             10.557844       7.638216       1.143602       1.983313      16.673894      -2.736285       7.361421           0.000004
           40              C      16.158866       7.098606      13.006107       0.016141      36.271778 0.42971935E+03  0.10020046E+05                                 9.650619                            6.961292      -0.066566       1.996514                    0.999039      26.791292      75.387716       0.621148       0.422889      -1.065745       0.001195      -0.003661       0.035886       0.036092       0.001327       0.004218       0.000485       0.036168      -0.046833      -0.016057      -0.010309       0.026365             12.380810       5.649706      -1.277127       0.335241       8.779550      -0.822457      22.713173           0.000001
           41              C      16.096179       7.276047      11.516669       0.581487      24.908278 0.27206478E+03  0.57673149E+04                                 8.014737                            5.911226      -0.211021       1.981946                    0.998953      23.108616      65.966000       0.599916       0.481631      -1.012247      -0.014910       0.003495      -0.043608       0.046219       0.069955       0.004411       0.021973      -0.053031      -0.278345      -0.095896      -0.027274       0.123169              9.992500       6.862154      -1.353301       0.384019       5.751231      -0.639621      17.364115           0.000002
           42              C      11.066116       5.445945       0.116900      -0.095502      31.856575 0.41643853E+03  0.96908202E+04                                 8.779628                            6.838949       0.116773       2.019872                    0.999590      28.745056      82.358330       0.624939       0.421172      -1.060624       0.009674      -0.014353       0.012012       0.021068      -0.008747       0.008659      -0.005607      -0.008943      -0.044294      -0.018436      -0.001342       0.019777             10.276519       5.446704      -1.242368      -0.147682       7.956144      -0.043247      17.426709           0.000004
           43              C      16.661531       5.905164      13.513589      -0.100249      32.640367 0.41945953E+03  0.97624971E+04                                 8.881412                            6.835482       0.086049       2.004514                    0.999693      28.797700      82.067134       0.630022       0.417714      -1.064584       0.002415       0.016887       0.017294       0.024292      -0.010789      -0.005450       0.021379      -0.000588      -0.016222      -0.023303      -0.003110       0.026413             10.451190       5.072407      -1.166598       0.342077       8.752580      -1.814963      17.528584           0.000005
           44              C       5.842833      10.299943       4.930411      -0.011064      36.873709 0.42946406E+03  0.99716746E+04                                 9.579358                            6.849123       0.016342       2.012815                    0.999220      26.833759      74.345658       0.644007       0.409614      -1.078686       0.001772       0.043763      -0.020885       0.048523      -0.005309      -0.004410       0.018025      -0.002079       0.037947      -0.017008      -0.008128       0.025137             12.043960       8.398657       2.033110       2.366064      19.384671      -4.037363       8.348553           0.000002
           45              C       6.834748      11.158026       5.382881      -0.099265      34.096236 0.42177687E+03  0.98510441E+04                                 9.182910                            6.875772       0.078291       2.002446                    0.999679      28.953253      83.236256       0.623900       0.420331      -1.060649      -0.015601       0.013501      -0.014176       0.025032      -0.018957       0.004675       0.000182       0.029962       0.018534      -0.027397       0.005250       0.022147             10.975566       8.313334       1.538551       2.503459      16.967681      -2.836487       7.645683           0.000006
           46              C      15.616337      10.747448       4.025471      -0.092499      32.928646 0.41220173E+03  0.95393047E+04                                 8.883198                            6.740392       0.162978       2.031050                    0.999658      28.473871      80.568965       0.640335       0.413325      -1.068799       0.016662       0.014498       0.003970       0.022441       0.018232       0.002247       0.013979       0.012811      -0.014787      -0.023208      -0.002115       0.025322             10.389269       7.373536       0.717694       2.357935      16.159749      -3.010430       7.634523           0.000005
           47              C       5.756464       8.890176       5.470899       0.639636      23.766969 0.24254962E+03  0.49973154E+04                                 7.680684                            5.556983      -0.168782       2.005301                    0.998971      22.147098      62.375788       0.622675       0.477429      -1.014227       0.011602      -0.071712       0.019339       0.075175      -0.050168      -0.041409       0.021775       0.164108      -0.117795      -0.079731      -0.048605       0.128336              9.427340       6.111661       1.911881       2.048728      13.562004      -1.548777       8.608356           0.000004
           48              C       7.150248       5.862321       7.027726       0.617752      24.365628 0.25445509E+03  0.53108160E+04                                 7.849220                            5.708656      -0.145910       2.007280                    0.999419      22.612568      64.298319       0.611038       0.480273      -1.011763      -0.056207       0.013195       0.027574       0.063982       0.044537       0.011654      -0.083052      -0.120833      -0.051558      -0.095669      -0.029781       0.125450              9.750821      14.201169      -2.308707      -1.889859       6.135698       2.466875       8.915596           0.000003
           49              C      11.162758       5.254340       1.499065      -0.073430      32.231461 0.42438677E+03  0.99375811E+04                                 8.870583                            6.916987       0.054899       1.998482                    0.999312      28.926459      83.548500       0.618705       0.422769      -1.058020       0.031420      -0.013106      -0.022551       0.040836      -0.009695       0.004364       0.027894      -0.015281      -0.095927      -0.044703       0.007601       0.037102             10.417911       5.513272      -1.205019      -0.254075       8.489577      -1.205276      17.250882           0.000002
           50              C       8.541985       9.536173      11.750468      -0.150260      40.823590 0.56584264E+03  0.14169424E+05                                10.457555                            8.030747      -0.243558       1.902611                    0.997496      30.387384      89.342833       0.572271       0.427413      -1.060239      -0.019759      -0.025498       0.077391       0.083844       0.016545       0.010939       0.005518       0.027497       0.017936      -0.024506      -0.001506       0.026011             12.789067       6.294583      -1.632992      -0.364321      10.957732      -1.447709      21.114887           0.000001
           51              C      10.623304       8.353668       6.994719      -0.088580      32.395360 0.41616159E+03  0.96810499E+04                                 8.872612                            6.822896       0.071215       2.003805                    0.999635      28.692923      82.147296       0.627681       0.419476      -1.061883      -0.000686      -0.002675       0.024188       0.024345       0.009261       0.008989      -0.007398      -0.018587       0.064412      -0.026463       0.001909       0.024554             10.557313      15.952013      -3.158937      -2.021327       6.444230       2.302506       9.275696           0.000006
           52              C       8.313650      11.539981       9.644901      -0.143525      41.131787 0.55905962E+03  0.13937572E+05                                10.430679                            7.934732      -0.223270       1.906057                    0.998109      30.218650      88.238580       0.581754       0.422316      -1.064938      -0.006523       0.075057      -0.023074       0.078794       0.010301      -0.016294       0.000254      -0.013824       0.020188      -0.023215       0.004594       0.018621             12.695491       9.486932       0.525139       3.102743      19.254601      -3.427104       9.344940           0.000002
           53              C       9.753001       9.127016       9.105788      -0.134461      39.752072 0.55460928E+03  0.13800943E+05                                10.203999                            7.917595      -0.187893       1.921383                    0.998034      30.002926      87.567027       0.580703       0.423868      -1.063814       0.051543      -0.040547      -0.044413       0.079203       0.012539      -0.009004      -0.007372      -0.010616      -0.070436      -0.026352      -0.001435       0.027786             12.155319      15.990681      -3.216832      -2.057242       7.431836       3.130463      13.043439           0.000001
           54              C      18.055056      12.013657       8.796348      -0.083280      33.013594 0.41225283E+03  0.96061066E+04                                 9.014895                            6.809540       0.094082       2.008614                    0.999651      29.125465      84.559494       0.623188       0.421797      -1.056160       0.024783       0.021017       0.009860       0.033958       0.009748      -0.005706       0.020502       0.049777       0.017604      -0.039570       0.015447       0.024124             10.699363       8.132342       0.315143       2.738457      16.012976      -3.397617       7.952772           0.000005
           55              C       9.552840       8.787573       7.766256      -0.069006      33.526776 0.43592988E+03  0.10306586E+05                                 9.224332                            7.087036      -0.098727       1.955514                    0.998604      29.104554      85.276261       0.599603       0.432060      -1.049224       0.024987      -0.020862       0.019136       0.037759       0.011496       0.025488      -0.013939      -0.020026      -0.009267      -0.037883       0.016267       0.021617             10.918144      14.742612      -2.902036      -1.914567       6.828161       2.910512      11.183659           0.000002
           56              C      11.900856       8.239821       7.564089      -0.014681      36.788219 0.43110867E+03  0.10027909E+05                                 9.597640                            6.881815       0.105677       2.046424                    0.999274      26.819556      74.579035       0.639193       0.411956      -1.076239      -0.036541       0.006225       0.026889       0.045793       0.005165       0.001572      -0.008593      -0.010833      -0.017862      -0.011525      -0.001937       0.013462             12.173441      18.135530      -4.139163      -3.425285       7.007181       3.211160      11.377613           0.000002
           57              C       8.122423      10.547067      12.615525      -0.093141      33.406777 0.42317701E+03  0.98888862E+04                                 9.001334                            6.848616       0.161574       2.021641                    0.999760      29.203868      83.893958       0.630617       0.415638      -1.063959      -0.003162      -0.032626       0.019317       0.038047      -0.015724       0.008250       0.005919      -0.019951      -0.138529      -0.048125       0.006399       0.041726             10.690047       5.029074      -1.187952      -0.223162       9.254403      -1.429716      17.786663           0.000003
           58              C      12.097094       8.584191       8.900870      -0.094418      34.223682 0.42926674E+03  0.10078139E+05                                 9.226462                            6.952276       0.047782       1.991546                    0.999622      29.160231      84.265861       0.617867       0.422239      -1.058614      -0.030380      -0.007789       0.004360       0.031665       0.002896       0.022932      -0.006442      -0.016238      -0.005743      -0.028726       0.009305       0.019420             10.834097      14.970059      -3.316916      -2.509892       6.417947       2.779697      11.114286           0.000005
           59              C      11.028398       9.045123       9.671032      -0.089782      33.546604 0.42027857E+03  0.98047185E+04                                 9.015215                            6.823252       0.147915       2.021496                    0.999760      29.037202      83.357122       0.632021       0.415410      -1.064058       0.007540      -0.017543      -0.033843       0.038858       0.011862       0.038542       0.000602      -0.025242       0.048513      -0.046850       0.005099       0.041751             10.567988      14.820821      -3.181404      -2.481255       6.192015       2.428507      10.691127           0.000003
           60              C       9.307100      12.393580      10.119376      -0.098497      33.672374 0.43025057E+03  0.10098667E+05                                 9.050507                            6.920543       0.048202       1.985143                    0.999606      29.403168      84.727956       0.625134       0.417436      -1.062523      -0.018903       0.018003      -0.023234       0.034946      -0.007383       0.025882       0.006384       0.062675       0.036209      -0.040257      -0.005189       0.045446             10.557844       7.638217       1.143602       1.983313      16.673895      -2.736285       7.361422           0.000004
           61              C       4.006630       6.473652       0.746782       0.016141      36.271775 0.42971931E+03  0.10020045E+05                                 9.650619                            6.961292      -0.066566       1.996514                    0.999039      26.791291      75.387712       0.621148       0.422889      -1.065745      -0.001195       0.003661      -0.035886       0.036092       0.001327       0.004218       0.000485       0.036168      -0.046833      -0.016057      -0.010309       0.026365             12.380809       5.649706      -1.277127       0.335241       8.779550      -0.822457      22.713171           0.000001
           62              C       4.069317       6.296211       2.236220       0.581487      24.908277 0.27206477E+03  0.57673148E+04                                 8.014737                            5.911226      -0.211021       1.981946                    0.998953      23.108616      65.965999       0.599916       0.481631      -1.012247       0.014910      -0.003495       0.043608       0.046219       0.069955       0.004411       0.021973      -0.053031      -0.278345      -0.095896      -0.027274       0.123169              9.992500       6.862154      -1.353301       0.384019       5.751230      -0.639621      17.364114           0.000002
           63              C       9.099380       8.126313      13.635989      -0.095502      31.856572 0.41643847E+03  0.96908185E+04                                 8.779628                            6.838949       0.116772       2.019872                    0.999590      28.745055      82.358330       0.624939       0.421172      -1.060624      -0.009674       0.014353      -0.012012       0.021068      -0.008747       0.008659      -0.005607      -0.008943      -0.044294      -0.018436      -0.001342       0.019777             10.276519       5.446704      -1.242368      -0.147682       7.956145      -0.043248      17.426707           0.000004
           64              C       3.503965       7.667094       0.239300      -0.100249      32.640378 0.41945970E+03  0.97625021E+04                                 8.881414                            6.835484       0.086048       2.004513                    0.999693      28.797706      82.067160       0.630022       0.417715      -1.064584      -0.002415      -0.016887      -0.017294       0.024292      -0.010789      -0.005450       0.021379      -0.000588      -0.016223      -0.023303      -0.003110       0.026413             10.451193       5.072408      -1.166598       0.342077       8.752582      -1.814965      17.528590           0.000005
           65              C      14.322663       3.272315       8.822478      -0.011064      36.873705 0.42946400E+03  0.99716729E+04                                 9.579358                            6.849122       0.016342       2.012816                    0.999220      26.833757      74.345652       0.644007       0.409614      -1.078686      -0.001772      -0.043763       0.020885       0.048523      -0.005309      -0.004410       0.018025      -0.002079       0.037947      -0.017009      -0.008128       0.025137             12.043960       8.398657       2.033110       2.366064      19.384670      -4.037362       8.348553           0.000002
           66              C      13.330748       2.414232       8.370008      -0.099265      34.096238 0.42177688E+03  0.98510445E+04                                 9.182911                            6.875772       0.078291       2.002446                    0.999679      28.953253      83.236261       0.623900       0.420331      -1.060649       0.015601      -0.013501       0.014176       0.025032      -0.018957       0.004675       0.000182       0.029962       0.018534      -0.027397       0.005250       0.022147             10.975567       8.313335       1.538551       2.503459      16.967683      -2.836488       7.645684           0.000006
           67              C       4.549159       2.824810       9.727418      -0.092500      32.928655 0.41220187E+03  0.95393087E+04                                 8.883200                            6.740393       0.162978       2.031050                    0.999658      28.473875      80.568984       0.640335       0.413325      -1.068799      -0.016662      -0.014498      -0.003970       0.022441       0.018232       0.002247       0.013979       0.012811      -0.014787      -0.023208      -0.002115       0.025322             10.389272       7.373538       0.717695       2.357936      16.159754      -3.010431       7.634525           0.000005
           68              C      14.409032       4.682082       8.281990       0.639636      23.766966 0.24254959E+03  0.49973145E+04                                 7.680683                            5.556983      -0.168781       2.005301                    0.998971      22.147096      62.375779       0.622675       0.477429      -1.014227      -0.011602       0.071712      -0.019339       0.075175      -0.050168      -0.041409       0.021775       0.164108      -0.117795      -0.079731      -0.048605       0.128336              9.427339       6.111661       1.911881       2.048727      13.562003      -1.548777       8.608355           0.000004
           69              C      13.015248       7.709937       6.725163       0.617752      24.365630 0.25445511E+03  0.53108163E+04                                 7.849220                            5.708657      -0.145910       2.007280                    0.999419      22.612569      64.298323       0.611038       0.480273      -1.011763       0.056207      -0.013195      -0.027574       0.063982       0.044537       0.011654      -0.083052      -0.120833      -0.051558      -0.095669      -0.029781       0.125450              9.750822      14.201170      -2.308708      -1.889860       6.135698       2.466875       8.915597           0.000003
           70              C       9.002738       8.317918      12.253824      -0.073431      32.231470 0.42438691E+03  0.99375852E+04                                 8.870585                            6.916989       0.054899       1.998481                    0.999312      28.926462      83.548514       0.618705       0.422769      -1.058020      -0.031420       0.013106       0.022551       0.040836      -0.009695       0.004364       0.027894      -0.015281      -0.095928      -0.044703       0.007601       0.037102             10.417914       5.513274      -1.205019      -0.254075       8.489579      -1.205278      17.250888           0.000002
           71              O       6.191220       6.656531      10.801519      -0.606923      35.062357 0.55337795E+03  0.13419341E+05                                 8.562983                            7.307587       0.340322       2.140955                    0.997189      28.613876      75.912143       0.697974       0.361874      -1.135024       0.004184      -0.023724       0.036421       0.043667       0.033128      -0.063422       0.050104       0.013933      -0.158331      -0.113332       0.045065       0.068267              9.803352       7.900417      -0.502795      -2.632799       7.094073       2.029154      14.415565           0.000002
           72              O       7.407743       6.316031       8.178843      -0.578745      33.833799 0.53229558E+03  0.12771220E+05                                 8.332841                            7.171212       0.293864       2.143890                    0.996077      27.823221      73.194675       0.704633       0.362296      -1.135772       0.038080      -0.042648       0.006337       0.057525       0.039271       0.019418      -0.008910      -0.127743       0.158143      -0.104177       0.047331       0.056846              9.267470       8.078045      -0.113067      -0.496233       7.516011       3.393333      12.208354           0.000003
           73              O       6.260101       8.698773       6.611014      -0.679091      44.873412 0.70574172E+03  0.18161215E+05                                10.091891                            8.305632       0.141209       2.062235                    0.996189      29.981459      81.558527       0.649346       0.366548      -1.132995       0.050546      -0.010031      -0.084587       0.099048      -0.037273      -0.000623       0.004658       0.117768       0.051959      -0.078542       0.017430       0.061112             11.569334       9.428245      -0.228323       3.832273      10.382744      -3.584136      14.897014          -0.000000
           74              O      15.184387       8.024651      11.006437      -0.682077      34.746461 0.56788712E+03  0.13827599E+05                                 8.333265                            7.276596       0.574574       2.189491                    0.998871      29.745805      78.463626       0.719442       0.349644      -1.147553      -0.012957      -0.023475       0.075863       0.080462      -0.001357       0.060464      -0.020968       0.012336      -0.249269      -0.109269       0.035696       0.073573              9.093609       9.610592      -2.118451       3.008134       6.892498      -1.721509      10.777736           0.000004
           75              O       5.174859       8.031557       4.761250      -0.642583      42.426786 0.62175371E+03  0.15528830E+05                                 9.782270                            7.803087       0.198501       2.088055                    0.997073      29.324979      79.050857       0.667790       0.367236      -1.130436       0.034551       0.052368      -0.008193       0.063272      -0.015139      -0.009425       0.056908       0.104817      -0.034270      -0.088939       0.022825       0.066114             11.686359       9.376715       5.222036       2.633664      16.117323       3.622851       9.565039          -0.000000
           76              O       5.956162       5.884706       6.567004      -0.763951      53.795347 0.83830681E+03  0.22592424E+05                                11.465708                            9.086062      -0.074988       1.953250                    0.998845      32.715978      92.020923       0.615413       0.369300      -1.127312       0.084949      -0.013763       0.038932       0.094453       0.025481       0.006943      -0.083794      -0.012495      -0.144065      -0.104532       0.016317       0.088215             14.111543      24.756129      -0.634020       2.393675       8.448039       0.119876       9.130462           0.000001
           77              O      13.100274       4.425378       4.278524      -0.762498      52.291013 0.84557911E+03  0.22824994E+05                                11.392617                            9.231007      -0.290766       1.910364                    0.995271      31.819735      89.409485       0.600447       0.377899      -1.121467      -0.047053      -0.017107      -0.017101       0.052906       0.014899       0.004906       0.002275      -0.007296      -0.010692      -0.014168      -0.004029       0.018197             13.599250      16.718289       6.850271       3.035567      13.158649       1.950650      10.920813           0.000000
           78              O      13.974276       6.915727       2.951370      -0.606923      35.062367 0.55337814E+03  0.13419347E+05                                 8.562984                            7.307588       0.340321       2.140954                    0.997189      28.613879      75.912156       0.697974       0.361874      -1.135024      -0.004184       0.023724      -0.036421       0.043667       0.033128      -0.063422       0.050104       0.013933      -0.158331      -0.113332       0.045065       0.068267              9.803354       7.900418      -0.502795      -2.632799       7.094075       2.029154      14.415569           0.000002
           79              O      12.757753       7.256227       5.574046      -0.578745      33.833803 0.53229566E+03  0.12771223E+05                                 8.332842                            7.171213       0.293863       2.143889                    0.996077      27.823222      73.194681       0.704633       0.362296      -1.135772      -0.038080       0.042648      -0.006337       0.057525       0.039271       0.019418      -0.008910      -0.127743       0.158143      -0.104177       0.047331       0.056846              9.267471       8.078046      -0.113067      -0.496233       7.516012       3.393334      12.208356           0.000003
           80              O      13.905395       4.873485       7.141875      -0.679091      44.873413 0.70574175E+03  0.18161216E+05                                10.091891                            8.305632       0.141210       2.062235                    0.996189      29.981460      81.558529       0.649346       0.366548      -1.132995      -0.050546       0.010031       0.084587       0.099048      -0.037273      -0.000623       0.004658       0.117768       0.051959      -0.078542       0.017430       0.061112             11.569334       9.428245      -0.228323       3.832272      10.382744      -3.584136      14.897014          -0.000000
           81              O       4.981109       5.547607       2.746452      -0.682077      34.746458 0.56788707E+03  0.13827597E+05                                 8.333265                            7.276596       0.574575       2.189491                    0.998871      29.745804      78.463622       0.719442       0.349644      -1.147553       0.012957       0.023475      -0.075863       0.080462      -0.001358       0.060464      -0.020968       0.012336      -0.249269      -0.109269       0.035696       0.073573              9.093608       9.610591      -2.118451       3.008134       6.892498      -1.721509      10.777735           0.000004
           82              O      14.990637       5.540701       8.991639      -0.642583      42.426786 0.62175371E+03  0.15528830E+05                                 9.782270                            7.803087       0.198501       2.088055                    0.997073      29.324979      79.050856       0.667790       0.367236      -1.130436      -0.034551      -0.052368       0.008193       0.063272      -0.015139      -0.009425       0.056908       0.104817      -0.034270      -0.088939       0.022825       0.066114             11.686359       9.376715       5.222036       2.633664      16.117323       3.622851       9.565039          -0.000000
           83              O      14.209334       7.687552       7.185885      -0.763951      53.795347 0.83830681E+03  0.22592424E+05                                11.465708                            9.086062      -0.074988       1.953250                    0.998845      32.715978      92.020922       0.615413       0.369300      -1.127312      -0.084949       0.013763      -0.038932       0.094453       0.025481       0.006943      -0.083794      -0.012495      -0.144065      -0.104532       0.016317       0.088215             14.111543      24.756129      -0.634020       2.393675       8.448039       0.119876       9.130462           0.000001
           84              O       7.065222       9.146880       9.474365      -0.762498      52.291018 0.84557921E+03  0.22824998E+05                                11.392618                            9.231008      -0.290766       1.910364                    0.995271      31.819736      89.409491       0.600447       0.377899      -1.121467       0.047053       0.017107       0.017101       0.052906       0.014899       0.004906       0.002275      -0.007296      -0.010692      -0.014168      -0.004029       0.018197             13.599252      16.718291       6.850272       3.035568      13.158651       1.950650      10.920814           0.000000

******************************************************
Auxiliary information for the entire system
The total spin magnetic moment of the unit cell is   0.000408
The total net atomic charge of the unit cell is   0.000001
Accuracy of reproducing the electrostatic potential in the unit cell:
  The inner radius (bohr) =    5.0000
  The outer radius (bohr) =   12.0000
  Valid grid points have density less than (e/(bohr^3)) =    0.0001
  The number of valid grid points were=       104038
  The rms potential error without charges in kcal/mol is=      3.27763
  The rms potential error with partial charges in kcal/mol is=      1.50644
  The RRMSE value at monopole order=      0.45961
  The rms potential error with partial charges and cloud penetration in kcal/mol is=      1.51505
  The RRMSE value at monopole order with cloud penetration is=      0.46224
  The rms potential error with partial charges and atomic dipoles in kcal/mol is=      0.31762
  The RRMSE value at dipole order=      0.09691
  The rms potential error with partial charges, atomic dipoles and cloud penetration in kcal/mol is=      0.30631
  The RRMSE value at dipole order with cloud penetration=      0.09345

******************************************************
The electron densities and ab initio electrostatic potential were computed in VASP using the PBE functional and
projector augmented wave method. See the main text of the journal article for a description of computational details.
The atomic charges, dipoles, and quadrupoles were computed with the DDEC6 method as described in
(a) T. A. Manz and N. Gabaldon Limas, RSC Adv. 6 (2016) 47771-47801 DOI: 10.1039/c6ra04656h
(b) N. Gabaldon Limas and T. A. Manz, RSC Adv. 8 (2018) 2678-2707 DOI: 10.1039/c7ra11829e.
For each atom in the material, the electron cloud parameters were fit to the spherically averaged atom-in-material
electron density using radial positions for which this density was between 10^-4 and 10^-2 electrons per cubic bohr.
The polarizabilities, dispersion coefficients, and quantum Drude oscillator (QDO) parameters were fit using the MCLF method.
The magnetic structure of the system was optimized in VASP from the default ferromagnetic initial guess using spin polarization.
The atomic spin moments (ASMs) were computed on this optimized magnetic structure using the DDEC6 partition as inputs
to the method of T. A. Manz and D. S. Sholl, J. Chem. Theory Comput. 7 (2011) 4146-4164 DOI: 10.1021/ct200539n.
The RMSE and RRMSE were computed using a uniform grid with Ewald summation.
