# Supplementary material for: A collection of forcefield precursors for metal–organic frameworks
Source: RSC Adv. 2019 Nov 13;9(63):36492–507. doi: 10.1039/c9ra07327b (PMC9075174; doi:10.1039/c9ra07327b)
Supplement: RA-009-C9RA07327B-s5787 [file RA-009-C9RA07327B-s5787.xyz]

   84
jmolscript: load "" {1 1 1} spacegroup "x,y,z" unitcell [{     10.745900     0.000000     0.000000 }, {      4.674508    10.905919     0.000000 }, {      4.577737     2.634814    13.691734 }]
Sm     3.944891     5.884671     5.094557     2.099488
Sm    16.053254     7.656062     8.597177     2.099487
P     11.778912     3.797736     3.755506     0.885179
P      8.219233     9.742997     9.936228     0.885179
H      9.565135     5.455622     7.624927     0.125034
H      2.729189     2.129435     5.245303     0.112375
H     11.381513     4.737231     6.357072     0.118362
H      1.628582     2.243373     1.462277     0.106531
H      7.120744     5.029102     4.422430     0.111448
H      8.941910     4.239859     3.149099     0.112576
H     10.131594     1.485531     3.032719     0.111136
H     15.258233     8.886800    13.463082     0.123451
H      6.180979     5.249683    12.851062     0.124367
H      7.356787    10.814278     5.950428     0.116377
H     14.828482    10.140614     3.662539     0.130577
H     10.828384     5.912380     2.075667     0.115421
H     10.433010     8.085111     6.066807     0.125034
H     17.268956    11.411298     8.446431     0.112375
H      8.616632     8.803502     7.334662     0.118362
H     18.369563    11.297360    12.229457     0.106531
H     12.877401     8.511631     9.269304     0.111448
H     11.056235     9.300874    10.542635     0.112576
H      9.866551    12.055202    10.659015     0.111136
H      4.739912     4.653933     0.228652     0.123451
H     13.817166     8.291050     0.840672     0.124368
H     12.641358     2.726455     7.741306     0.116377
H      5.169663     3.400119    10.029195     0.130577
H      9.169761     7.628353    11.616067     0.115421
C     11.571374     4.027033     1.992147    -0.149724
C      9.440401     5.219071     6.713057    -0.090043
C     11.803974     2.026758     4.088352    -0.147933
C     10.327726     4.422994     4.627806    -0.134374
C      2.039219     1.549903     4.942716    -0.082635
C     10.516672     4.787294     5.965489    -0.069715
C      8.173740     5.311222     6.143481    -0.014324
C     12.034147     3.061973     1.119984    -0.087943
C      7.982534     4.958582     4.815383    -0.093882
C      9.068798     4.497996     4.054122    -0.091118
C     10.805862     1.160710     3.617356    -0.097197
C     16.052560     7.076929    12.938689     0.018299
C     15.995545     7.272603    11.444920     0.582951
C     11.030223     5.437748     0.113641    -0.099670
C     16.582508     5.908803    13.442544    -0.102598
C      5.694039    10.273240     4.907117    -0.011091
C      6.688201    11.133719     5.354837    -0.099151
C     15.481578    10.737039     4.007571    -0.092079
C      5.612481     8.870945     5.446572     0.643698
C      7.037728     5.850191     6.966354     0.627785
C     11.103816     5.225205     1.480076    -0.070695
C      8.426771     9.513700    11.699587    -0.149724
C     10.557744     8.321662     6.978677    -0.090043
C      8.194171    11.513975     9.603382    -0.147933
C      9.670419     9.117739     9.063928    -0.134374
C     17.958926    11.990830     8.749018    -0.082635
C      9.481473     8.753439     7.726245    -0.069714
C     11.824405     8.229511     7.548253    -0.014324
C      7.963998    10.478760    12.571750    -0.087943
C     12.015611     8.582151     8.876351    -0.093882
C     10.929347     9.042737     9.637612    -0.091118
C      9.192283    12.380023    10.074378    -0.097197
C      3.945585     6.463804     0.753045     0.018299
C      4.002600     6.268130     2.246814     0.582951
C      8.967922     8.102985    13.578093    -0.099670
C      3.415637     7.631930     0.249190    -0.102598
C     14.304106     3.267493     8.784617    -0.011091
C     13.309944     2.407014     8.336897    -0.099151
C      4.516567     2.803694     9.684163    -0.092079
C     14.385664     4.669788     8.245162     0.643698
C     12.960417     7.690542     6.725380     0.627785
C      8.894329     8.315528    12.211658    -0.070695
O      6.110453     6.678334    10.737058    -0.614905
O      7.288193     6.318352     8.107013    -0.585721
O      6.128493     8.686263     6.589421    -0.685227
O     15.096792     8.008058    10.925593    -0.676402
O      5.022966     8.007385     4.750484    -0.641407
O      5.868123     5.874334     6.479750    -0.764602
O     13.023279     4.424108     4.282227    -0.762617
O     13.887692     6.862399     2.954676    -0.614905
O     12.709952     7.222381     5.584721    -0.585721
O     13.869652     4.854470     7.102313    -0.685227
O      4.901353     5.532675     2.766141    -0.676402
O     14.975179     5.533348     8.941250    -0.641407
O     14.130022     7.666399     7.211984    -0.764602
O      6.974866     9.116625     9.409507    -0.762617

The following XYZ coordinates are in angstroms. Other properties are in atomic units.
The sperically averaged electron density of each atom fit to a function of the form exp(a - br)
eigen_1, eigen_2 and eigen_3 are the three eigenvalues of traceless quadrupole moment tensor
  atom number  atomic symbol              X              Y              Z     net charge C6 coefficient C8 coefficient C10 coefficient fluctuating dipole atomic polarizability isotropic forcefield polarizability              a              b squared Pearson coefficient          <r^3>          <r^4>         wp_QDO          m_QDO          q_QDO       dipole_x       dipole_y       dipole_z         dipole            Qxy            Qxz            Qyz     Q(x^2-y^2)  Q(3z^2 - R^2)        eigen_1        eigen_2        eigen_3 static polarizability      alpha(xx)      alpha(xy)      alpha(xz)      alpha(yy)      alpha(yz)      alpha(zz) atomic spin moment
            1             Sm       3.944891       5.884671       5.094557       2.099488     143.429501 0.31159856E+04  0.10646368E+06                                17.899162                           14.786811       2.511033       2.484017                    0.999669      79.402840     186.833188       0.681264       0.263139      -1.343832      -0.023845       0.003009       0.006996       0.025032      -0.001764       0.009133       0.003121      -0.068464      -0.227303      -0.076878       0.004660       0.072218             21.985717      23.087373       6.328533       2.617312      18.669756       0.583626      24.200024           0.000001
            2             Sm      16.053254       7.656062       8.597177       2.099487     143.429519 0.31159861E+04  0.10646370E+06                                17.899163                           14.786812       2.511033       2.484017                    0.999669      79.402843     186.833199       0.681264       0.263139      -1.343832       0.023845      -0.003009      -0.006996       0.025032      -0.001764       0.009133       0.003121      -0.068464      -0.227303      -0.076878       0.004660       0.072218             21.985720      23.087375       6.328534       2.617311      18.669758       0.583626      24.200026           0.000001
            3              P      11.778912       3.797736       3.755506       0.885179     107.956327 0.18422390E+04  0.60591229E+05                                17.813574                           13.244253       0.027895       1.800283                    0.998340      54.037995     169.201354       0.521557       0.357059      -1.134190       0.112551       0.070400       0.041035       0.138953      -0.003840       0.010217      -0.001538      -0.035929       0.001925      -0.022957       0.004461       0.018496             22.809266      19.363161       1.004685      -2.093151      22.546775      -1.537362      26.517864           0.000003
            4              P       8.219233       9.742997       9.936228       0.885179     107.956331 0.18422391E+04  0.60591234E+05                                17.813574                           13.244253       0.027895       1.800283                    0.998340      54.037996     169.201355       0.521557       0.357059      -1.134190      -0.112551      -0.070400      -0.041035       0.138953      -0.003840       0.010217      -0.001538      -0.035928       0.001925      -0.022957       0.004461       0.018496             22.809266      19.363162       1.004685      -2.093151      22.546775      -1.537362      26.517862           0.000003
            5              H       9.565135       5.455622       7.624927       0.125034       1.164316 0.88359050E+01  0.87808313E+02                                 1.751916                            1.681471      -1.004791       2.407197                    0.997983       3.323649       8.982568       0.513645       1.199938      -0.729603       0.007642       0.009907       0.041140       0.043001      -0.001281       0.009118       0.004114       0.019493       0.045952      -0.018232      -0.001990       0.020223              1.768379       1.606407      -0.026926       0.027799       1.540392       0.284860       2.158337           0.000005
            6              H       2.729189       2.129435       5.245303       0.112375       1.330980 0.10170512E+02  0.10555679E+03                                 1.965832                            1.840417      -1.250182       2.280498                    0.995004       3.679917      10.441570       0.472544       1.248880      -0.716408       0.031377       0.020802       0.013994       0.040163       0.002406       0.010767      -0.001602       0.014491      -0.025098      -0.013657      -0.002626       0.016283              2.028066       2.065471       0.519702       0.298786       2.277382       0.154670       1.741344           0.000005
            7              H      11.381513       4.737231       6.357072       0.118362       1.039288 0.73376856E+01  0.71377891E+02                                 1.767255                            1.634979      -1.244305       2.289241                    0.994941       3.737485      10.846922       0.460898       1.366145      -0.688826       0.037396       0.002755       0.020214       0.042598      -0.003772       0.006187       0.006053       0.013319       0.029233      -0.014874       0.001211       0.013664              1.864425       2.514399      -0.145681       0.350909       1.488385       0.012046       1.590490           0.000002
            8              H       1.628582       2.243373       1.462277       0.106531       1.260260 0.93856635E+01  0.94301930E+02                                 1.812390                            1.703940      -1.045240       2.371018                    0.997948       3.420980       9.172738       0.525503       1.160046      -0.738823       0.018553      -0.036447       0.007130       0.041514      -0.013956       0.000311       0.003364      -0.020507      -0.007762      -0.016264      -0.002728       0.018992              1.857208       1.464346      -0.231962       0.085926       2.207380      -0.458241       1.899898           0.000005
            9              H       7.120744       5.029102       4.422430       0.111448       1.234636 0.89338738E+01  0.90144421E+02                                 1.884536                            1.731268      -1.301951       2.253015                    0.994480       3.748682      10.633261       0.482489       1.258114      -0.712081      -0.030411       0.004124      -0.022871       0.038274      -0.000518       0.007101       0.007065       0.007823       0.029231      -0.011996      -0.002901       0.014897              1.976942       2.730557      -0.209308       0.363719       1.480224       0.008283       1.720044           0.000003
           10              H       8.941910       4.239859       3.149099       0.112576       1.249214 0.93343833E+01  0.93960509E+02                                 1.826824                            1.720094      -1.001920       2.397341                    0.997997       3.417647       9.269310       0.511913       1.188639      -0.731977      -0.014282      -0.009496      -0.038823       0.042443      -0.002299       0.011226       0.009105       0.016100       0.025907      -0.017779      -0.001003       0.018782              1.864882       1.635308      -0.049029      -0.046258       1.519478       0.279473       2.439860           0.000003
           11              H      10.131594       1.485531       3.032719       0.111136       1.261566 0.94824534E+01  0.95482425E+02                                 1.816157                            1.716661      -0.953611       2.422723                    0.997866       3.377986       9.055970       0.521944       1.165413      -0.738254      -0.032476       0.008228      -0.025483       0.042092       0.003107       0.018082      -0.002142       0.004799      -0.021175      -0.020361       0.001615       0.018747              1.849227       1.863588      -0.244872       0.382952       1.833057      -0.295543       1.851034           0.000006
           12              H      15.258233       8.886800      13.463082       0.123451       1.189567 0.89500658E+01  0.88540366E+02                                 1.725931                            1.653312      -0.906598       2.450223                    0.998761       3.243334       8.527194       0.540600       1.145289      -0.743894      -0.015897       0.035331      -0.014105       0.041230      -0.013364      -0.001749       0.000807      -0.024304       0.004616      -0.018912       0.001486       0.017426              1.730988       1.524667      -0.254278       0.127217       1.953374      -0.295126       1.714924           0.000007
           13              H       6.180979       5.249683      12.851062       0.124367       1.134980 0.82603008E+01  0.80046296E+02                                 1.663775                            1.579231      -0.930874       2.438201                    0.998701       3.196919       8.302427       0.558257       1.132209      -0.746484       0.017337      -0.027494      -0.025255       0.041162      -0.013841      -0.000228       0.004710      -0.018543       0.004397      -0.017612       0.000514       0.017098              1.691334       1.374920      -0.150720      -0.168576       1.760598       0.369634       1.938483           0.000007
           14              H       7.356787      10.814278       5.950428       0.116377       1.132013 0.82415136E+01  0.81339646E+02                                 1.776266                            1.663064      -1.086837       2.362976                    0.996514       3.533308       9.849305       0.493138       1.258468      -0.713418       0.029096      -0.013265       0.024138       0.040065       0.000028       0.012419      -0.003308       0.003370      -0.026767      -0.016354       0.002969       0.013385              1.837091       1.886642      -0.258635       0.495777       1.765138      -0.289994       1.859494           0.000004
           15              H      14.828482      10.140614       3.662539       0.130577       1.101280 0.78665040E+01  0.75912906E+02                                 1.685585                            1.582460      -0.888019       2.467838                    0.998956       3.213197       8.548925       0.531688       1.193755      -0.730771      -0.028659      -0.027572      -0.016201       0.042942       0.007120       0.013452      -0.001577       0.003801      -0.014549      -0.016309       0.000678       0.015632              1.731876       1.715966       0.439578       0.236600       1.990749       0.182097       1.488912           0.000004
           16              H      10.828384       5.912380       2.075667       0.115421       1.212063 0.90297840E+01  0.90100380E+02                                 1.795082                            1.696034      -0.862790       2.471842                    0.998779       3.324359       8.962768       0.513847       1.194601      -0.731413      -0.007556       0.036742       0.023699       0.044370      -0.011958       0.001922       0.005972      -0.026122       0.009554      -0.019995       0.002207       0.017788              1.844052       1.556336      -0.168492      -0.259344       1.842962       0.403186       2.132859           0.000004
           17              H      10.433010       8.085111       6.066807       0.125034       1.164315 0.88358940E+01  0.87808167E+02                                 1.751914                            1.681469      -1.004790       2.407197                    0.997983       3.323647       8.982558       0.513645       1.199937      -0.729603      -0.007642      -0.009907      -0.041140       0.043001      -0.001281       0.009118       0.004114       0.019493       0.045952      -0.018232      -0.001990       0.020222              1.768377       1.606406      -0.026926       0.027799       1.540390       0.284860       2.158335           0.000005
           18              H      17.268956      11.411298       8.446431       0.112375       1.330980 0.10170509E+02  0.10555675E+03                                 1.965831                            1.840416      -1.250182       2.280498                    0.995004       3.679917      10.441567       0.472544       1.248879      -0.716408      -0.031377      -0.020802      -0.013994       0.040163       0.002406       0.010767      -0.001602       0.014491      -0.025098      -0.013657      -0.002626       0.016283              2.028065       2.065470       0.519702       0.298786       2.277380       0.154670       1.741344           0.000005
           19              H       8.616632       8.803502       7.334662       0.118362       1.039288 0.73376851E+01  0.71377890E+02                                 1.767255                            1.634980      -1.244305       2.289241                    0.994941       3.737485      10.846924       0.460898       1.366145      -0.688825      -0.037396      -0.002755      -0.020214       0.042598      -0.003772       0.006187       0.006052       0.013319       0.029233      -0.014874       0.001211       0.013664              1.864425       2.514399      -0.145681       0.350909       1.488386       0.012046       1.590490           0.000002
           20              H      18.369563      11.297360      12.229457       0.106531       1.260260 0.93856646E+01  0.94301948E+02                                 1.812391                            1.703941      -1.045240       2.371018                    0.997948       3.420980       9.172740       0.525503       1.160046      -0.738822      -0.018553       0.036447      -0.007130       0.041514      -0.013956       0.000311       0.003364      -0.020507      -0.007762      -0.016264      -0.002728       0.018992              1.857208       1.464346      -0.231962       0.085927       2.207380      -0.458242       1.899899           0.000005
           21              H      12.877401       8.511631       9.269304       0.111448       1.234636 0.89338820E+01  0.90144526E+02                                 1.884537                            1.731269      -1.301951       2.253015                    0.994480       3.748684      10.633269       0.482488       1.258114      -0.712081       0.030411      -0.004124       0.022871       0.038274      -0.000518       0.007101       0.007065       0.007823       0.029231      -0.011996      -0.002901       0.014897              1.976943       2.730558      -0.209308       0.363720       1.480224       0.008283       1.720045           0.000003
           22              H      11.056235       9.300874      10.542635       0.112576       1.249215 0.93343862E+01  0.93960537E+02                                 1.826824                            1.720093      -1.001920       2.397341                    0.997997       3.417648       9.269310       0.511914       1.188638      -0.731977       0.014282       0.009496       0.038823       0.042443      -0.002299       0.011226       0.009105       0.016100       0.025907      -0.017779      -0.001003       0.018783              1.864881       1.635308      -0.049029      -0.046258       1.519477       0.279473       2.439859           0.000003
           23              H       9.866551      12.055202      10.659015       0.111136       1.261565 0.94824487E+01  0.95482369E+02                                 1.816157                            1.716661      -0.953611       2.422723                    0.997866       3.377985       9.055968       0.521944       1.165413      -0.738254       0.032476      -0.008228       0.025483       0.042092       0.003107       0.018082      -0.002142       0.004799      -0.021175      -0.020361       0.001615       0.018747              1.849226       1.863588      -0.244872       0.382952       1.833057      -0.295543       1.851034           0.000006
           24              H       4.739912       4.653933       0.228652       0.123451       1.189568 0.89500751E+01  0.88540487E+02                                 1.725932                            1.653314      -0.906598       2.450223                    0.998761       3.243335       8.527200       0.540600       1.145289      -0.743894       0.015897      -0.035331       0.014105       0.041230      -0.013364      -0.001749       0.000807      -0.024304       0.004616      -0.018912       0.001486       0.017426              1.730990       1.524668      -0.254278       0.127217       1.953375      -0.295126       1.714925           0.000007
           25              H      13.817166       8.291050       0.840672       0.124368       1.134979 0.82602940E+01  0.80046215E+02                                 1.663774                            1.579230      -0.930873       2.438201                    0.998701       3.196918       8.302424       0.558257       1.132209      -0.746484      -0.017337       0.027494       0.025255       0.041162      -0.013841      -0.000228       0.004710      -0.018543       0.004397      -0.017612       0.000514       0.017098              1.691333       1.374920      -0.150720      -0.168576       1.760597       0.369634       1.938482           0.000007
           26              H      12.641358       2.726455       7.741306       0.116377       1.132013 0.82415130E+01  0.81339634E+02                                 1.776265                            1.663064      -1.086837       2.362977                    0.996514       3.533308       9.849303       0.493138       1.258468      -0.713418      -0.029096       0.013265      -0.024138       0.040065       0.000028       0.012419      -0.003308       0.003370      -0.026767      -0.016354       0.002969       0.013385              1.837091       1.886641      -0.258635       0.495777       1.765137      -0.289994       1.859493           0.000004
           27              H       5.169663       3.400119      10.029195       0.130577       1.101280 0.78665030E+01  0.75912896E+02                                 1.685585                            1.582460      -0.888019       2.467838                    0.998956       3.213197       8.548926       0.531688       1.193755      -0.730771       0.028659       0.027572       0.016201       0.042942       0.007120       0.013452      -0.001577       0.003801      -0.014549      -0.016309       0.000678       0.015632              1.731876       1.715966       0.439578       0.236600       1.990749       0.182097       1.488912           0.000004
           28              H       9.169761       7.628353      11.616067       0.115421       1.212063 0.90297782E+01  0.90100314E+02                                 1.795082                            1.696034      -0.862789       2.471842                    0.998779       3.324358       8.962767       0.513847       1.194602      -0.731413       0.007556      -0.036742      -0.023699       0.044370      -0.011958       0.001922       0.005972      -0.026122       0.009554      -0.019995       0.002207       0.017788              1.844052       1.556336      -0.168491      -0.259344       1.842962       0.403186       2.132859           0.000004
           29              C      11.571374       4.027033       1.992147      -0.149724      40.310757 0.55136579E+03  0.13724974E+05                                10.379537                            7.933612      -0.242943       1.905118                    0.997549      30.207006      88.701340       0.574779       0.428088      -1.059262       0.019521       0.026658      -0.072563       0.079732       0.018013       0.010679       0.006093       0.027792       0.007398      -0.024008      -0.003521       0.027528             12.734454       6.352473      -1.702665      -0.566531      10.726596      -1.515331      21.124293           0.000002
           30              C       9.440401       5.219071       6.713057      -0.090043      32.312154 0.41025359E+03  0.95134655E+04                                 8.852872                            6.772965       0.063631       2.001585                    0.999624      28.647089      81.996311       0.629917       0.419311      -1.061551      -0.001214       0.002039      -0.026085       0.026192       0.009522       0.008225      -0.007616      -0.020067       0.064334      -0.026847       0.002408       0.024439             10.553900      16.050563      -3.096327      -1.974456       6.415188       2.328042       9.195950           0.000008
           31              C      11.803974       2.026758       4.088352      -0.147933      41.550636 0.56377076E+03  0.14077081E+05                                10.488688                            7.957726      -0.206360       1.910634                    0.998090      30.257458      88.268363       0.582357       0.421218      -1.066196       0.006472      -0.076865       0.022304       0.080297       0.012357      -0.015953       0.001231      -0.011932       0.020146      -0.023980       0.005145       0.018835             12.813748       9.476555       0.558443       3.059106      19.595108      -3.507005       9.369581           0.000003
           32              C      10.327726       4.422994       4.627806      -0.134374      39.531646 0.54982391E+03  0.13648163E+05                                10.152448                            7.873933      -0.168472       1.928168                    0.998120      29.916931      87.123096       0.583532       0.422855      -1.064770      -0.051240       0.039790       0.045264       0.079105       0.012646      -0.010041      -0.006041      -0.011372      -0.064217      -0.024869      -0.002035       0.026904             12.099277      16.040062      -3.186345      -2.051670       7.401731       3.127582      12.856039           0.000002
           33              C       2.039219       1.549903       4.942716      -0.082635      33.030261 0.41212758E+03  0.96023446E+04                                 9.015154                            6.805852       0.095109       2.008750                    0.999673      29.127998      84.559851       0.623729       0.421468      -1.056378      -0.024809      -0.022015      -0.008738       0.034300       0.009922      -0.006534       0.020255       0.049291       0.017135      -0.039352       0.015005       0.024347             10.709974       8.082871       0.315371       2.757730      16.093309      -3.333801       7.953743           0.000008
           34              C      10.516672       4.787294       5.965489      -0.069715      33.428794 0.43194743E+03  0.10186832E+05                                 9.195102                            7.048494      -0.076563       1.962756                    0.998697      29.025810      84.879181       0.602150       0.431313      -1.049904      -0.024123       0.019423      -0.020702       0.037252       0.012070       0.026367      -0.013995      -0.018623      -0.010896      -0.038772       0.016961       0.021811             10.899271      14.860853      -2.879309      -1.947031       6.815872       2.938329      11.021086           0.000005
           35              C       8.173740       5.311222       6.143481      -0.014324      36.417294 0.42574006E+03  0.98711532E+04                                 9.529497                            6.834333       0.124236       2.053208                    0.999301      26.724466      74.172775       0.642101       0.411414      -1.076691       0.037503      -0.005779      -0.025332       0.045624       0.005385       0.002371      -0.007837      -0.015221      -0.017923      -0.011797      -0.002839       0.014636             12.090029      18.204152      -4.063456      -3.243185       6.936636       3.146039      11.129298           0.000005
           36              C      12.034147       3.061973       1.119984      -0.087943      33.015578 0.41359985E+03  0.96174761E+04                                 8.941834                            6.776652       0.159792       2.022637                    0.999772      29.062899      83.496904       0.632622       0.416372      -1.062655       0.001113       0.036001      -0.021542       0.041969      -0.014017       0.010255       0.004211      -0.014486      -0.147030      -0.051049       0.010730       0.040318             10.646824       5.078620      -1.245256      -0.448008       9.020429      -1.371598      17.841422           0.000006
           37              C       7.982534       4.958582       4.815383      -0.093882      34.073249 0.42766456E+03  0.10028499E+05                                 9.197176                            6.936241       0.049167       1.992771                    0.999602      29.089140      83.937793       0.619152       0.421868      -1.059125       0.030060       0.007533      -0.006519       0.031668       0.001658       0.022710      -0.005708      -0.011272      -0.013468      -0.027439       0.007950       0.019489             10.801559      15.053496      -3.266374      -2.420796       6.377934       2.748981      10.973248           0.000009
           38              C       9.068798       4.497996       4.054122      -0.091118      33.493379 0.41981559E+03  0.97917842E+04                                 9.005149                            6.819292       0.139668       2.018402                    0.999755      29.063323      83.438744       0.632196       0.415385      -1.064013      -0.010027       0.018107       0.034049       0.039846       0.011521       0.036583       0.001643      -0.027041       0.056055      -0.045846       0.004429       0.041417             10.554616      14.870847      -3.137410      -2.443896       6.160187       2.400402      10.632813           0.000006
           39              C      10.805862       1.160710       3.617356      -0.097197      33.715400 0.42748496E+03  0.10019590E+05                                 9.058113                            6.899252       0.043512       1.983866                    0.999570      29.370179      84.628290       0.625839       0.417556      -1.062235       0.021199      -0.015737       0.023371       0.035260      -0.005627       0.025893       0.007534       0.066195       0.034982      -0.041532      -0.004975       0.046507             10.592693       7.613415       1.149275       1.961072      16.838414      -2.761041       7.326251           0.000008
           40              C      16.052560       7.076929      12.938689       0.018299      35.937626 0.42650496E+03  0.99242578E+04                                 9.593402                            6.932925      -0.046874       2.003909                    0.999091      26.696178      74.987375       0.622862       0.422610      -1.066155       0.002098      -0.001838       0.037804       0.037907       0.004505       0.001710       0.001708       0.038222      -0.041809      -0.014990      -0.011701       0.026692             12.317399       5.691854      -1.336889       0.259412       8.625806      -0.998802      22.634538           0.000003
           41              C      15.995545       7.272603      11.444920       0.582951      24.794431 0.27085529E+03  0.57340740E+04                                 7.986433                            5.894450      -0.200040       1.986076                    0.998978      23.063182      65.747381       0.601450       0.481039      -1.012772      -0.013170       0.003261      -0.044153       0.046191       0.069043       0.005646       0.026283      -0.055567      -0.283430      -0.098707      -0.025804       0.124511              9.963075       6.910894      -1.328483       0.395910       5.682111      -0.811883      17.296220           0.000003
           42              C      11.030223       5.437748       0.113641      -0.099670      31.753124 0.41462900E+03  0.96365042E+04                                 8.754732                            6.821953       0.121989       2.021927                    0.999656      28.710554      82.159842       0.626120       0.420910      -1.060977       0.011292      -0.012485       0.010825       0.020014      -0.009566       0.009306      -0.004484      -0.012713      -0.044261      -0.019066      -0.001836       0.020902             10.241649       5.476316      -1.276105      -0.300709       7.881221      -0.219435      17.367409           0.000007
           43              C      16.582508       5.908803      13.442544      -0.102598      32.229981 0.41168750E+03  0.95406198E+04                                 8.804066                            6.770267       0.085934       2.005991                    0.999690      28.693794      81.699493       0.633027       0.417518      -1.064296       0.002508       0.016004       0.017398       0.023772      -0.009620      -0.005892       0.018896       0.003239      -0.017296      -0.021586      -0.001951       0.023537             10.360998       5.117878      -1.228748       0.145383       8.548784      -1.745581      17.416331           0.000009
           44              C       5.694039      10.273240       4.907117      -0.011091      37.004189 0.42747942E+03  0.99115263E+04                                 9.596795                            6.828456       0.035991       2.020111                    0.999197      26.759092      74.023263       0.645832       0.409036      -1.079348      -0.000219       0.043665      -0.021485       0.048665      -0.005557      -0.003982       0.017524      -0.000012       0.037911      -0.017492      -0.006878       0.024370             12.122858       8.364017       1.985796       2.330920      19.650503      -4.149984       8.354054           0.000004
           45              C       6.688201      11.133719       5.354837      -0.099151      34.138502 0.42228125E+03  0.98644917E+04                                 9.187582                            6.876680       0.074545       2.001419                    0.999728      28.951550      83.203128       0.624376       0.419940      -1.061033      -0.016249       0.014762      -0.014761       0.026454      -0.018823       0.004368      -0.000090       0.030305       0.022265      -0.027968       0.006391       0.021576             10.998072       8.330410       1.561745       2.477865      17.092159      -2.794674       7.571647           0.000010
           46              C      15.481578      10.737039       4.007571      -0.092079      32.788160 0.40667812E+03  0.93835393E+04                                 8.861623                            6.699107       0.152825       2.029347                    0.999716      28.396346      80.335158       0.641469       0.413823      -1.068050       0.018757       0.013552       0.005824       0.023862       0.017222       0.002291       0.015637       0.016199      -0.008572      -0.024887       0.000051       0.024836             10.385677       7.334259       0.654263       2.323705      16.237659      -3.088651       7.585114           0.000008
           47              C       5.612481       8.870945       5.446572       0.643698      23.826622 0.24163590E+03  0.49740565E+04                                 7.697905                            5.548934      -0.175483       2.004442                    0.999004      22.082920      62.178043       0.622684       0.477847      -1.013951       0.012382      -0.071095       0.020051       0.074899      -0.051068      -0.041385       0.023069       0.163773      -0.116223      -0.080854      -0.047782       0.128636              9.484867       6.125715       1.960996       2.031024      13.767100      -1.553034       8.561786           0.000005
           48              C       7.037728       5.850191       6.966354       0.627785      23.801112 0.24784184E+03  0.51417534E+04                                 7.740381                            5.644065      -0.155489       2.008226                    0.999407      22.428469      63.700812       0.612532       0.481993      -1.010288      -0.056995       0.015105       0.026477       0.064635       0.047690       0.010266      -0.084631      -0.123444      -0.045596      -0.097683      -0.030961       0.128644              9.595481      13.969444      -2.254270      -1.698456       6.073258       2.415621       8.743743           0.000004
           49              C      11.103816       5.225205       1.480076      -0.070695      31.812493 0.41414958E+03  0.96458895E+04                                 8.796791                            6.834549       0.044891       1.996382                    0.999382      28.808574      83.183061       0.621767       0.422955      -1.057132       0.033604      -0.014405      -0.023663       0.043551      -0.008060       0.004039       0.030380      -0.011148      -0.102209      -0.048085       0.010939       0.037146             10.339309       5.530193      -1.276333      -0.400476       8.369494      -1.320227      17.118240           0.000004
           50              C       8.426771       9.513700      11.699587      -0.149724      40.310750 0.55136568E+03  0.13724970E+05                                10.379535                            7.933611      -0.242943       1.905118                    0.997549      30.207003      88.701327       0.574779       0.428088      -1.059262      -0.019521      -0.026658       0.072563       0.079732       0.018013       0.010679       0.006093       0.027792       0.007398      -0.024008      -0.003521       0.027528             12.734452       6.352472      -1.702665      -0.566531      10.726595      -1.515330      21.124288           0.000002
           51              C      10.557744       8.321662       6.978677      -0.090043      32.312151 0.41025357E+03  0.95134646E+04                                 8.852871                            6.772964       0.063632       2.001585                    0.999624      28.647087      81.996295       0.629917       0.419311      -1.061551       0.001214      -0.002039       0.026085       0.026192       0.009522       0.008225      -0.007617      -0.020067       0.064334      -0.026847       0.002408       0.024439             10.553899      16.050561      -3.096326      -1.974455       6.415187       2.328041       9.195947           0.000009
           52              C       8.194171      11.513975       9.603382      -0.147933      41.550630 0.56377067E+03  0.14077078E+05                                10.488687                            7.957726      -0.206359       1.910634                    0.998090      30.257455      88.268348       0.582357       0.421218      -1.066196      -0.006472       0.076865      -0.022304       0.080297       0.012357      -0.015953       0.001231      -0.011932       0.020146      -0.023980       0.005145       0.018835             12.813746       9.476553       0.558444       3.059105      19.595106      -3.507004       9.369579           0.000003
           53              C       9.670419       9.117739       9.063928      -0.134374      39.531648 0.54982394E+03  0.13648164E+05                                10.152449                            7.873934      -0.168472       1.928168                    0.998120      29.916932      87.123102       0.583532       0.422855      -1.064770       0.051240      -0.039790      -0.045264       0.079105       0.012646      -0.010041      -0.006041      -0.011372      -0.064217      -0.024869      -0.002035       0.026904             12.099278      16.040064      -3.186346      -2.051670       7.401731       3.127582      12.856039           0.000003
           54              C      17.958926      11.990830       8.749018      -0.082635      33.030252 0.41212745E+03  0.96023405E+04                                 9.015153                            6.805851       0.095110       2.008751                    0.999673      29.127992      84.559826       0.623729       0.421468      -1.056378       0.024809       0.022015       0.008738       0.034300       0.009922      -0.006535       0.020255       0.049291       0.017135      -0.039352       0.015005       0.024347             10.709972       8.082869       0.315371       2.757729      16.093306      -3.333800       7.953741           0.000009
           55              C       9.481473       8.753439       7.726245      -0.069714      33.428786 0.43194732E+03  0.10186829E+05                                 9.195099                            7.048492      -0.076563       1.962756                    0.998697      29.025806      84.879160       0.602150       0.431313      -1.049904       0.024123      -0.019423       0.020702       0.037252       0.012070       0.026367      -0.013995      -0.018622      -0.010896      -0.038772       0.016961       0.021811             10.899267      14.860849      -2.879307      -1.947028       6.815870       2.938328      11.021082           0.000005
           56              C      11.824405       8.229511       7.548253      -0.014324      36.417285 0.42573994E+03  0.98711496E+04                                 9.529495                            6.834332       0.124237       2.053209                    0.999301      26.724462      74.172760       0.642102       0.411414      -1.076691      -0.037503       0.005779       0.025332       0.045624       0.005385       0.002371      -0.007837      -0.015221      -0.017924      -0.011797      -0.002839       0.014636             12.090026      18.204147      -4.063455      -3.243184       6.936635       3.146038      11.129296           0.000004
           57              C       7.963998      10.478760      12.571750      -0.087943      33.015582 0.41359991E+03  0.96174780E+04                                 8.941834                            6.776653       0.159791       2.022637                    0.999772      29.062902      83.496916       0.632622       0.416372      -1.062655      -0.001113      -0.036001       0.021542       0.041969      -0.014017       0.010255       0.004211      -0.014486      -0.147030      -0.051049       0.010730       0.040318             10.646824       5.078621      -1.245256      -0.448008       9.020430      -1.371599      17.841422           0.000006
           58              C      12.015611       8.582151       8.876351      -0.093882      34.073261 0.42766470E+03  0.10028504E+05                                 9.197178                            6.936243       0.049167       1.992771                    0.999602      29.089146      83.937822       0.619152       0.421868      -1.059125      -0.030060      -0.007533       0.006519       0.031668       0.001658       0.022710      -0.005708      -0.011271      -0.013468      -0.027439       0.007950       0.019489             10.801563      15.053503      -3.266376      -2.420797       6.377935       2.748982      10.973251           0.000009
           59              C      10.929347       9.042737       9.637612      -0.091118      33.493389 0.41981571E+03  0.97917879E+04                                 9.005151                            6.819293       0.139668       2.018402                    0.999755      29.063328      83.438765       0.632196       0.415386      -1.064013       0.010027      -0.018107      -0.034049       0.039846       0.011521       0.036583       0.001643      -0.027041       0.056056      -0.045846       0.004429       0.041417             10.554618      14.870853      -3.137411      -2.443897       6.160188       2.400403      10.632814           0.000006
           60              C       9.192283      12.380023      10.074378      -0.097197      33.715398 0.42748493E+03  0.10019589E+05                                 9.058113                            6.899252       0.043512       1.983866                    0.999570      29.370177      84.628285       0.625839       0.417556      -1.062235      -0.021199       0.015737      -0.023371       0.035260      -0.005627       0.025893       0.007534       0.066195       0.034982      -0.041532      -0.004975       0.046507             10.592694       7.613414       1.149275       1.961071      16.838415      -2.761041       7.326251           0.000007
           61              C       3.945585       6.463804       0.753045       0.018299      35.937617 0.42650485E+03  0.99242544E+04                                 9.593399                            6.932923      -0.046874       2.003909                    0.999091      26.696175      74.987357       0.622862       0.422610      -1.066155      -0.002098       0.001838      -0.037804       0.037907       0.004505       0.001710       0.001708       0.038223      -0.041809      -0.014990      -0.011701       0.026692             12.317395       5.691853      -1.336889       0.259412       8.625804      -0.998802      22.634529           0.000003
           62              C       4.002600       6.268130       2.246814       0.582951      24.794431 0.27085530E+03  0.57340741E+04                                 7.986432                            5.894450      -0.200040       1.986076                    0.998978      23.063181      65.747375       0.601450       0.481039      -1.012772       0.013170      -0.003261       0.044153       0.046191       0.069043       0.005646       0.026283      -0.055567      -0.283430      -0.098707      -0.025804       0.124511              9.963074       6.910894      -1.328483       0.395910       5.682110      -0.811883      17.296219           0.000003
           63              C       8.967922       8.102985      13.578093      -0.099670      31.753120 0.41462894E+03  0.96365027E+04                                 8.754731                            6.821952       0.121989       2.021927                    0.999656      28.710553      82.159843       0.626120       0.420910      -1.060977      -0.011292       0.012485      -0.010825       0.020014      -0.009566       0.009306      -0.004484      -0.012713      -0.044261      -0.019066      -0.001836       0.020902             10.241648       5.476316      -1.276106      -0.300709       7.881222      -0.219435      17.367407           0.000008
           64              C       3.415637       7.631930       0.249190      -0.102598      32.229994 0.41168771E+03  0.95406258E+04                                 8.804069                            6.770269       0.085934       2.005991                    0.999690      28.693801      81.699517       0.633027       0.417518      -1.064296      -0.002508      -0.016004      -0.017398       0.023772      -0.009620      -0.005892       0.018896       0.003239      -0.017296      -0.021586      -0.001952       0.023537             10.361000       5.117879      -1.228748       0.145384       8.548786      -1.745582      17.416335           0.000009
           65              C      14.304106       3.267493       8.784617      -0.011091      37.004191 0.42747944E+03  0.99115270E+04                                 9.596795                            6.828456       0.035991       2.020111                    0.999197      26.759093      74.023267       0.645832       0.409036      -1.079348       0.000219      -0.043665       0.021485       0.048665      -0.005557      -0.003982       0.017524      -0.000012       0.037911      -0.017492      -0.006878       0.024370             12.122858       8.364017       1.985796       2.330920      19.650504      -4.149984       8.354054           0.000004
           66              C      13.309944       2.407014       8.336897      -0.099151      34.138499 0.42228121E+03  0.98644908E+04                                 9.187581                            6.876680       0.074545       2.001419                    0.999728      28.951548      83.203122       0.624376       0.419940      -1.061033       0.016249      -0.014762       0.014761       0.026454      -0.018822       0.004368      -0.000090       0.030306       0.022264      -0.027968       0.006391       0.021576             10.998072       8.330410       1.561745       2.477865      17.092158      -2.794674       7.571647           0.000009
           67              C       4.516567       2.803694       9.684163      -0.092079      32.788169 0.40667824E+03  0.93835432E+04                                 8.861625                            6.699109       0.152824       2.029347                    0.999716      28.396350      80.335178       0.641469       0.413823      -1.068050      -0.018757      -0.013552      -0.005824       0.023862       0.017222       0.002291       0.015637       0.016199      -0.008572      -0.024887       0.000051       0.024836             10.385680       7.334261       0.654263       2.323706      16.237664      -3.088652       7.585116           0.000008
           68              C      14.385664       4.669788       8.245162       0.643698      23.826623 0.24163590E+03  0.49740567E+04                                 7.697906                            5.548934      -0.175483       2.004442                    0.999004      22.082921      62.178050       0.622684       0.477847      -1.013951      -0.012382       0.071095      -0.020051       0.074899      -0.051068      -0.041385       0.023069       0.163773      -0.116223      -0.080854      -0.047782       0.128636              9.484868       6.125715       1.960997       2.031024      13.767101      -1.553035       8.561787           0.000004
           69              C      12.960417       7.690542       6.725380       0.627785      23.801111 0.24784184E+03  0.51417532E+04                                 7.740380                            5.644064      -0.155489       2.008226                    0.999407      22.428468      63.700805       0.612532       0.481993      -1.010288       0.056995      -0.015105      -0.026477       0.064635       0.047690       0.010266      -0.084631      -0.123444      -0.045596      -0.097683      -0.030961       0.128644              9.595481      13.969442      -2.254270      -1.698456       6.073257       2.415621       8.743742           0.000004
           70              C       8.894329       8.315528      12.211658      -0.070695      31.812499 0.41414969E+03  0.96458928E+04                                 8.796793                            6.834550       0.044891       1.996382                    0.999382      28.808577      83.183077       0.621766       0.422955      -1.057132      -0.033604       0.014405       0.023663       0.043551      -0.008060       0.004039       0.030380      -0.011148      -0.102209      -0.048085       0.010939       0.037146             10.339311       5.530194      -1.276333      -0.400476       8.369496      -1.320229      17.118243           0.000004
           71              O       6.110453       6.678334      10.737058      -0.614905      35.383342 0.56323971E+03  0.13714640E+05                                 8.611365                            7.369080       0.346694       2.140714                    0.997134      28.758773      76.375037       0.695746       0.361547      -1.135636       0.009334      -0.024938       0.037555       0.046038       0.031748      -0.064607       0.053418       0.018675      -0.166586      -0.117105       0.046304       0.070801              9.854709       8.102416      -0.428344      -2.681999       7.050914       1.872762      14.410799           0.000006
           72              O       7.288193       6.318352       8.107013      -0.585721      34.299793 0.53834331E+03  0.12954890E+05                                 8.412231                            7.215798       0.288672       2.140153                    0.996316      27.937350      73.642343       0.701764       0.362694      -1.135281       0.042364      -0.041870       0.006344       0.059900       0.042198       0.019361      -0.011545      -0.126618       0.158291      -0.105493       0.046559       0.058934              9.379086       8.208933      -0.135558      -0.550348       7.654275       3.493111      12.274049           0.000007
           73              O       6.128493       8.686263       6.589421      -0.685227      45.319219 0.71445807E+03  0.18438199E+05                                10.154850                            8.351823       0.144129       2.061033                    0.996512      30.111037      81.972718       0.648257       0.366115      -1.133565       0.052544      -0.007777      -0.087200       0.102104      -0.038809       0.001345       0.007519       0.116067       0.054209      -0.079439       0.018641       0.060798             11.663844       9.444360      -0.220741       3.856796      10.506498      -3.625606      15.040675           0.000004
           74              O      15.096792       8.008058      10.925593      -0.676402      34.519297 0.55869523E+03  0.13552794E+05                                 8.301799                            7.222377       0.558881       2.187037                    0.998817      29.599325      78.013410       0.721167       0.350120      -1.146790      -0.013170      -0.022659       0.077389       0.081706       0.003938       0.062116      -0.016511       0.005022      -0.249078      -0.110235       0.040658       0.069577              9.084497       9.589581      -2.104837       3.045443       6.832871      -1.734980      10.831037           0.000009
           75              O       5.022966       8.007385       4.750484      -0.641407      42.938107 0.62641306E+03  0.15674474E+05                                 9.867987                            7.837931       0.183079       2.083119                    0.997080      29.339785      79.165438       0.665581       0.367767      -1.130025       0.035002       0.053541      -0.009511       0.064671      -0.018889      -0.010910       0.057966       0.108704      -0.035044      -0.091439       0.020790       0.070649             11.840981       9.425292       5.340054       2.618904      16.500981       3.659815       9.596670           0.000004
           76              O       5.868123       5.874334       6.479750      -0.764602      53.854504 0.83458488E+03  0.22475746E+05                                11.471606                            9.072354      -0.084006       1.949311                    0.998867      32.747003      92.190311       0.614981       0.369829      -1.126476       0.090261      -0.009209       0.038194       0.098441       0.031171       0.005049      -0.087636      -0.028334      -0.127101      -0.103554       0.005071       0.098483             14.112304      24.661055      -0.691115       2.702170       8.443315       0.098729       9.232542           0.000004
           77              O      13.023279       4.424108       4.282227      -0.762617      52.871583 0.84694006E+03  0.22878682E+05                                11.487139                            9.250269      -0.306545       1.905274                    0.995183      31.841741      89.603685       0.598467       0.378867      -1.120370      -0.048928      -0.016026      -0.016061       0.053933       0.010223       0.003050       0.000150      -0.011846       0.003014      -0.012799       0.001221       0.011578             13.780158      16.861702       7.010333       3.181459      13.393029       2.074217      11.085742           0.000004
           78              O      13.887692       6.862399       2.954676      -0.614905      35.383335 0.56323958E+03  0.13714636E+05                                 8.611363                            7.369079       0.346694       2.140714                    0.997134      28.758772      76.375029       0.695746       0.361547      -1.135636      -0.009334       0.024938      -0.037555       0.046038       0.031747      -0.064607       0.053418       0.018675      -0.166586      -0.117105       0.046304       0.070801              9.854707       8.102414      -0.428344      -2.681998       7.050913       1.872761      14.410795           0.000006
           79              O      12.709952       7.222381       5.584721      -0.585721      34.299784 0.53834314E+03  0.12954884E+05                                 8.412229                            7.215797       0.288673       2.140153                    0.996316      27.937349      73.642334       0.701764       0.362694      -1.135281      -0.042364       0.041870      -0.006344       0.059900       0.042198       0.019361      -0.011545      -0.126618       0.158291      -0.105493       0.046559       0.058934              9.379083       8.208931      -0.135557      -0.550347       7.654273       3.493110      12.274045           0.000007
           80              O      13.869652       4.854470       7.102313      -0.685227      45.319224 0.71445816E+03  0.18438202E+05                                10.154851                            8.351823       0.144128       2.061033                    0.996512      30.111038      81.972724       0.648257       0.366115      -1.133565      -0.052544       0.007778       0.087200       0.102104      -0.038809       0.001345       0.007519       0.116067       0.054209      -0.079439       0.018641       0.060798             11.663845       9.444361      -0.220741       3.856797      10.506498      -3.625606      15.040677           0.000004
           81              O       4.901353       5.532675       2.766141      -0.676402      34.519285 0.55869502E+03  0.13552787E+05                                 8.301796                            7.222375       0.558881       2.187037                    0.998817      29.599322      78.013395       0.721167       0.350120      -1.146790       0.013170       0.022659      -0.077389       0.081706       0.003938       0.062116      -0.016511       0.005022      -0.249078      -0.110234       0.040658       0.069577              9.084494       9.589578      -2.104836       3.045442       6.832869      -1.734980      10.831034           0.000009
           82              O      14.975179       5.533348       8.941250      -0.641407      42.938117 0.62641323E+03  0.15674479E+05                                 9.867989                            7.837932       0.183079       2.083119                    0.997080      29.339786      79.165448       0.665580       0.367768      -1.130025      -0.035002      -0.053541       0.009511       0.064671      -0.018889      -0.010910       0.057966       0.108704      -0.035043      -0.091439       0.020790       0.070649             11.840984       9.425294       5.340056       2.618905      16.500986       3.659816       9.596673           0.000004
           83              O      14.130022       7.666399       7.211984      -0.764602      53.854497 0.83458477E+03  0.22475743E+05                                11.471605                            9.072353      -0.084005       1.949311                    0.998867      32.747001      92.190303       0.614981       0.369829      -1.126476      -0.090261       0.009209      -0.038194       0.098441       0.031171       0.005049      -0.087636      -0.028334      -0.127101      -0.103554       0.005071       0.098483             14.112303      24.661052      -0.691115       2.702169       8.443315       0.098729       9.232542           0.000004
           84              O       6.974866       9.116625       9.409507      -0.762617      52.871580 0.84693999E+03  0.22878679E+05                                11.487138                            9.250268      -0.306545       1.905274                    0.995183      31.841740      89.603681       0.598467       0.378867      -1.120370       0.048928       0.016026       0.016061       0.053933       0.010223       0.003050       0.000150      -0.011846       0.003014      -0.012799       0.001221       0.011578             13.780157      16.861702       7.010333       3.181458      13.393029       2.074217      11.085741           0.000004

******************************************************
Auxiliary information for the entire system
The total spin magnetic moment of the unit cell is   0.000439
The total net atomic charge of the unit cell is   0.000005
Accuracy of reproducing the electrostatic potential in the unit cell:
  The inner radius (bohr) =    5.0000
  The outer radius (bohr) =   12.0000
  Valid grid points have density less than (e/(bohr^3)) =    0.0001
  The number of valid grid points were=       104344
  The rms potential error without charges in kcal/mol is=      3.14394
  The rms potential error with partial charges in kcal/mol is=      1.49179
  The RRMSE value at monopole order=      0.47450
  The rms potential error with partial charges and cloud penetration in kcal/mol is=      1.50026
  The RRMSE value at monopole order with cloud penetration is=      0.47719
  The rms potential error with partial charges and atomic dipoles in kcal/mol is=      0.32459
  The RRMSE value at dipole order=      0.10324
  The rms potential error with partial charges, atomic dipoles and cloud penetration in kcal/mol is=      0.31299
  The RRMSE value at dipole order with cloud penetration=      0.09955

******************************************************
The electron densities and ab initio electrostatic potential were computed in VASP using the PBE functional and
projector augmented wave method. See the main text of the journal article for a description of computational details.
The atomic charges, dipoles, and quadrupoles were computed with the DDEC6 method as described in
(a) T. A. Manz and N. Gabaldon Limas, RSC Adv. 6 (2016) 47771-47801 DOI: 10.1039/c6ra04656h
(b) N. Gabaldon Limas and T. A. Manz, RSC Adv. 8 (2018) 2678-2707 DOI: 10.1039/c7ra11829e.
For each atom in the material, the electron cloud parameters were fit to the spherically averaged atom-in-material
electron density using radial positions for which this density was between 10^-4 and 10^-2 electrons per cubic bohr.
The polarizabilities, dispersion coefficients, and quantum Drude oscillator (QDO) parameters were fit using the MCLF method.
The magnetic structure of the system was optimized in VASP from the default ferromagnetic initial guess using spin polarization.
The atomic spin moments (ASMs) were computed on this optimized magnetic structure using the DDEC6 partition as inputs
to the method of T. A. Manz and D. S. Sholl, J. Chem. Theory Comput. 7 (2011) 4146-4164 DOI: 10.1021/ct200539n.
The RMSE and RRMSE were computed using a uniform grid with Ewald summation.
