# Supplementary material for: A collection of forcefield precursors for metal–organic frameworks
Source: RSC Adv. 2019 Nov 13;9(63):36492–507. doi: 10.1039/c9ra07327b (PMC9075174; doi:10.1039/c9ra07327b)
Supplement: RA-009-C9RA07327B-s5788 [file RA-009-C9RA07327B-s5788.xyz]

   84
jmolscript: load "" {1 1 1} spacegroup "x,y,z" unitcell [{     10.724000     0.000000     0.000000 }, {      4.641740    10.882408     0.000000 }, {      4.514329     2.537892    13.643152 }]
Eu     3.896834     5.828595     5.078390     1.348822
Eu    15.983235     7.591705     8.564762     1.348823
P     11.731520     3.747934     3.735495     0.843014
P      8.148549     9.672366     9.907657     0.843015
H      9.502480     5.416082     7.604693     0.122994
H      2.699073     2.088402     5.236242     0.119542
H     11.313371     4.677726     6.344066     0.116573
H      1.634297     2.204528     1.420252     0.109407
H      7.075980     4.986832     4.390366     0.120187
H      8.872903     4.151768     3.118825     0.110543
H     10.083443     1.438977     3.002858     0.109923
H     15.149493     8.768710    13.412583     0.123668
H      6.092793     5.132923    12.780905     0.119366
H      7.293940    10.734987     5.929314     0.116445
H     14.741655    10.074976     3.633171     0.126638
H     10.791817     5.874339     2.071030     0.117761
H     10.377589     8.004218     6.038459     0.122995
H     17.180996    11.331898     8.406910     0.119542
H      8.566698     8.742574     7.299086     0.116573
H     18.245772    11.215772    12.222900     0.109408
H     12.804089     8.433468     9.252786     0.120187
H     11.007166     9.268532    10.524327     0.110544
H      9.796626    11.981323    10.640294     0.109924
H      4.730576     4.651590     0.230569     0.123669
H     13.787276     8.287377     0.862247     0.119367
H     12.586129     2.685313     7.713838     0.116446
H      5.138414     3.345324    10.009981     0.126639
H      9.088252     7.545961    11.572122     0.117763
C     11.538617     3.984618     1.968707    -0.133938
C      9.378451     5.170882     6.696059    -0.094697
C     11.752474     1.985316     4.056109    -0.140525
C     10.284690     4.364519     4.601835    -0.132409
C      2.013003     1.507348     4.926542    -0.081437
C     10.453473     4.732032     5.945686    -0.067451
C      8.121709     5.254225     6.120318    -0.014468
C     12.009179     3.022990     1.087359    -0.087120
C      7.935932     4.902383     4.784653    -0.094955
C      9.007697     4.427840     4.017908    -0.097975
C     10.757098     1.116075     3.589513    -0.096148
C     15.962736     6.971315    12.876407     0.006047
C     15.928023     7.175180    11.386575     0.543982
C     10.992404     5.417216     0.105052    -0.098668
C     16.483830     5.791722    13.379839    -0.098483
C      5.625838    10.201888     4.882884    -0.012021
C      6.625855    11.059885     5.335837    -0.098098
C     15.395964    10.669666     3.981072    -0.092460
C      5.538959     8.813094     5.425882     0.577899
C      6.987071     5.803418     6.919807     0.573193
C     11.066348     5.194102     1.468003    -0.072318
C      8.341452     9.435682    11.674445    -0.133938
C     10.501618     8.249418     6.947093    -0.094697
C      8.127595    11.434984     9.587043    -0.140525
C      9.595379     9.055781     9.041317    -0.132410
C     17.867066    11.912952     8.716610    -0.081437
C      9.426596     8.688268     7.697466    -0.067451
C     11.758360     8.166075     7.522834    -0.014468
C      7.870890    10.397310    12.555793    -0.087119
C     11.944137     8.517917     8.858499    -0.094954
C     10.872372     8.992460     9.625244    -0.097975
C      9.122971    12.304225    10.053639    -0.096148
C      3.917333     6.448985     0.766745     0.006043
C      3.952046     6.245120     2.256577     0.543990
C      8.887665     8.003084    13.538100    -0.098667
C      3.396239     7.628578     0.263313    -0.098482
C     14.254231     3.218412     8.760268    -0.012020
C     13.254214     2.360415     8.307315    -0.098099
C      4.484105     2.750634     9.662080    -0.092460
C     14.341110     4.607206     8.217270     0.577897
C     12.892998     7.616882     6.723345     0.573192
C      8.813721     8.226198    12.175149    -0.072318
O      6.079756     6.611539    10.690774    -0.462354
O      7.232474     6.279267     8.056281    -0.486405
O      6.058154     8.630592     6.580092    -0.525946
O     15.030454     7.908306    10.864042    -0.533040
O      4.938641     7.941916     4.738267    -0.502849
O      5.813868     5.821639     6.432746    -0.593941
O     12.976709     4.374672     4.270307    -0.688305
O     13.800313     6.808761     2.952378    -0.462354
O     12.647595     7.141033     5.586871    -0.486405
O     13.821915     4.789708     7.063060    -0.525947
O      4.849615     5.511994     2.779110    -0.533042
O     14.941428     5.478384     8.904885    -0.502849
O     14.066201     7.598661     7.210406    -0.593940
O      6.903360     9.045628     9.372845    -0.688306

The following XYZ coordinates are in angstroms. Other properties are in atomic units.
The sperically averaged electron density of each atom fit to a function of the form exp(a - br)
eigen_1, eigen_2 and eigen_3 are the three eigenvalues of traceless quadrupole moment tensor
  atom number  atomic symbol              X              Y              Z     net charge C6 coefficient C8 coefficient C10 coefficient fluctuating dipole atomic polarizability isotropic forcefield polarizability              a              b squared Pearson coefficient          <r^3>          <r^4>         wp_QDO          m_QDO          q_QDO       dipole_x       dipole_y       dipole_z         dipole            Qxy            Qxz            Qyz     Q(x^2-y^2)  Q(3z^2 - R^2)        eigen_1        eigen_2        eigen_3 static polarizability      alpha(xx)      alpha(xy)      alpha(xz)      alpha(yy)      alpha(yz)      alpha(zz) atomic spin moment
            1             Eu       3.896834       5.828595       5.078390       1.348822     251.536789 0.61203994E+04  0.25156204E+06                                27.670041                           22.295562       0.389292       1.811486                    0.999535      94.545555     257.118829       0.489274       0.304571      -1.274987      -0.024970      -0.017996       0.001877       0.030836      -0.041880      -0.004083      -0.000495      -0.103716      -0.252940      -0.084586      -0.024232       0.108818             34.643071      36.415520      10.612306       4.920444      29.028071       1.504873      38.485621           0.017438
            2             Eu      15.983235       7.591705       8.564762       1.348823     251.536311 0.61203849E+04  0.25156129E+06                                27.670008                           22.295536       0.389283       1.811484                    0.999535      94.545463     257.118481       0.489275       0.304571      -1.274987       0.024969       0.018004      -0.001874       0.030840      -0.041879      -0.004085      -0.000494      -0.103714      -0.252938      -0.084585      -0.024231       0.108816             34.643030      36.415484      10.612308       4.920437      29.028049       1.504877      38.485557           0.017434
            3              P      11.731520       3.747934       3.735495       0.843014     111.304194 0.19059910E+04  0.63152088E+05                                18.080485                           13.407020       0.054714       1.800763                    0.998595      54.843132     171.721927       0.522714       0.353651      -1.138198       0.087660       0.061667       0.036006       0.113064      -0.009068       0.013547      -0.003430      -0.044491       0.025122      -0.032210       0.009262       0.022948             23.188714      19.718885       1.220326      -2.178935      23.100670      -1.585315      26.746587           0.000605
            4              P       8.148549       9.672366       9.907657       0.843015     111.304242 0.19059912E+04  0.63152100E+05                                18.080491                           13.407021       0.054714       1.800763                    0.998595      54.843152     171.722013       0.522714       0.353651      -1.138198      -0.087660      -0.061667      -0.036006       0.113064      -0.009068       0.013546      -0.003430      -0.044491       0.025122      -0.032210       0.009262       0.022948             23.188726      19.718894       1.220326      -2.178937      23.100673      -1.585313      26.746613           0.000604
            5              H       9.502480       5.416082       7.604693       0.122994       1.188109 0.90636628E+01  0.90669810E+02                                 1.775556                            1.702749      -1.010519       2.400262                    0.997935       3.368612       9.141906       0.510409       1.199579      -0.729471       0.008691       0.010393       0.040949       0.043132      -0.000675       0.010166       0.004082       0.017772       0.045586      -0.017246      -0.003605       0.020851              1.793128       1.629202      -0.026189       0.028487       1.565026       0.296953       2.185155           0.000581
            6              H       2.699073       2.088402       5.236242       0.119542       1.218730 0.91159401E+01  0.91894596E+02                                 1.842086                            1.733539      -1.127180       2.342659                    0.996680       3.518400       9.782096       0.491497       1.236224      -0.719508       0.033066       0.022702       0.014594       0.042682       0.005430       0.011082      -0.000665       0.014573      -0.028930      -0.014922      -0.002959       0.017881              1.896090       1.922951       0.464815       0.270563       2.120526       0.145499       1.644794           0.000023
            7              H      11.313371       4.677726       6.344066       0.116573       1.056014 0.75068520E+01  0.73407695E+02                                 1.782246                            1.650655      -1.267896       2.276132                    0.994958       3.761453      10.929076       0.460189       1.361088      -0.689775       0.036069       0.002584       0.019490       0.041079      -0.003613       0.004456       0.005428       0.012607       0.028347      -0.013788       0.001748       0.012040              1.879153       2.529520      -0.152395       0.352999       1.503519       0.010198       1.604422           0.000023
            8              H       1.634297       2.204528       1.420252       0.109407       1.242603 0.92175767E+01  0.92155485E+02                                 1.793547                            1.687519      -1.008079       2.390699                    0.998157       3.383260       9.036297       0.528798       1.158542      -0.739384       0.019538      -0.036338       0.007435       0.041922      -0.014344       0.000473       0.003576      -0.019325      -0.006372      -0.016544      -0.002228       0.018772              1.835703       1.456997      -0.235996       0.087741       2.183902      -0.443436       1.866211           0.000033
            9              H       7.075980       4.986832       4.390366       0.120187       1.115140 0.79025630E+01  0.77270272E+02                                 1.760998                            1.628857      -1.098674       2.357392                    0.996508       3.551911       9.892890       0.497545       1.259010      -0.712506      -0.034476       0.004296      -0.020800       0.040493      -0.001025       0.005979       0.006643       0.015867       0.013634      -0.013302       0.001487       0.011814              1.840151       2.508996      -0.200473       0.322990       1.399504       0.003704       1.611953           0.000289
           10              H       8.872903       4.151768       3.118825       0.110543       1.267528 0.95164221E+01  0.96191394E+02                                 1.839583                            1.733163      -1.004886       2.394758                    0.997963       3.433773       9.311767       0.511926       1.183685      -0.733238      -0.014543      -0.011391      -0.039051       0.043200      -0.002284       0.010887       0.010124       0.016254       0.024846      -0.018402      -0.000273       0.018675              1.876217       1.644842      -0.047223      -0.037198       1.545372       0.295622       2.438438           0.000071
           11              H      10.083443       1.438977       3.002858       0.109923       1.263306 0.95119425E+01  0.95855578E+02                                 1.817563                            1.719121      -0.951119       2.423052                    0.997782       3.385545       9.080414       0.521655       1.165131      -0.738284      -0.032597       0.008898      -0.024662       0.041832       0.003439       0.017970      -0.002375       0.004195      -0.021398      -0.020512       0.002046       0.018466              1.849828       1.860928      -0.243586       0.382702       1.836492      -0.292019       1.852063           0.000018
           12              H      15.149493       8.768710      13.412583       0.123668       1.192899 0.89848712E+01  0.88964859E+02                                 1.728887                            1.656425      -0.973944       2.419828                    0.998316       3.245007       8.533523       0.540178       1.145151      -0.743967      -0.016622       0.035685      -0.011646       0.041053      -0.013812      -0.002610       0.000616      -0.023766      -0.000615      -0.018365      -0.000104       0.018470              1.733063       1.533160      -0.261909       0.127914       1.956300      -0.290927       1.709729           0.000168
           13              H       6.092793       5.132923      12.780905       0.119366       1.148958 0.83806567E+01  0.81510222E+02                                 1.677365                            1.590299      -0.937134       2.432400                    0.998604       3.224385       8.390228       0.556495       1.131646      -0.746545       0.016317      -0.029444      -0.023900       0.041284      -0.014052      -0.000023       0.005417      -0.019412       0.002441      -0.017832      -0.000196       0.018028              1.707015       1.375003      -0.144441      -0.164935       1.775263       0.381766       1.970779           0.000305
           14              H       7.293940      10.734987       5.929314       0.116445       1.140345 0.83154191E+01  0.82187556E+02                                 1.777643                            1.664471      -1.100509       2.354315                    0.996424       3.546338       9.867298       0.496003       1.249394      -0.715274       0.030071      -0.012665       0.023741       0.040352      -0.000310       0.012482      -0.002653       0.006727      -0.025696      -0.015632       0.001033       0.014598              1.838135       1.889904      -0.259291       0.493398       1.768130      -0.289775       1.856370           0.000224
           15              H      14.741655      10.074976       3.633171       0.126638       1.134647 0.81675711E+01  0.79598799E+02                                 1.722411                            1.614599      -0.925346       2.448211                    0.998687       3.264316       8.741096       0.525079       1.196927      -0.729946      -0.029508      -0.026079      -0.016038       0.042522       0.006957       0.013793      -0.001662       0.005624      -0.012861      -0.016189      -0.000062       0.016251              1.771152       1.751085       0.453377       0.247796       2.037521       0.192673       1.524849           0.000331
           16              H      10.791817       5.874339       2.071030       0.117761       1.213365 0.90493723E+01  0.90436148E+02                                 1.804711                            1.704553      -0.882004       2.465786                    0.998563       3.325322       9.002006       0.509036       1.204020      -0.729241      -0.008077       0.036511       0.024646       0.044785      -0.012062       0.002261       0.006144      -0.027231       0.009759      -0.020611       0.002363       0.018247              1.854811       1.564844      -0.165313      -0.261001       1.842323       0.405739       2.157267           0.000081
           17              H      10.377589       8.004218       6.038459       0.122995       1.188105 0.90636261E+01  0.90669379E+02                                 1.775555                            1.702748      -1.010512       2.400266                    0.997935       3.368605       9.141893       0.510408       1.199582      -0.729470      -0.008691      -0.010393      -0.040949       0.043132      -0.000675       0.010165       0.004082       0.017772       0.045586      -0.017246      -0.003605       0.020851              1.793127       1.629201      -0.026189       0.028487       1.565025       0.296953       2.185153           0.000581
           18              H      17.180996      11.331898       8.406910       0.119542       1.218728 0.91159190E+01  0.91894317E+02                                 1.842083                            1.733536      -1.127179       2.342659                    0.996680       3.518396       9.782077       0.491497       1.236222      -0.719509      -0.033066      -0.022702      -0.014594       0.042682       0.005430       0.011082      -0.000665       0.014573      -0.028930      -0.014922      -0.002959       0.017881              1.896087       1.922948       0.464814       0.270562       2.120522       0.145499       1.644791           0.000023
           19              H       8.566698       8.742574       7.299086       0.116573       1.056016 0.75068659E+01  0.73407871E+02                                 1.782249                            1.650657      -1.267898       2.276131                    0.994958       3.761457      10.929093       0.460188       1.361089      -0.689775      -0.036069      -0.002583      -0.019490       0.041079      -0.003613       0.004456       0.005428       0.012607       0.028347      -0.013788       0.001748       0.012040              1.879156       2.529523      -0.152395       0.352999       1.503520       0.010198       1.604423           0.000023
           20              H      18.245772      11.215772      12.222900       0.109408       1.242601 0.92175546E+01  0.92155200E+02                                 1.793544                            1.687516      -1.008077       2.390700                    0.998157       3.383257       9.036283       0.528799       1.158541      -0.739384      -0.019538       0.036338      -0.007435       0.041922      -0.014344       0.000473       0.003576      -0.019325      -0.006372      -0.016544      -0.002228       0.018772              1.835700       1.456995      -0.235995       0.087741       2.183897      -0.443435       1.866207           0.000034
           21              H      12.804089       8.433468       9.252786       0.120187       1.115140 0.79025557E+01  0.77270160E+02                                 1.760995                            1.628855      -1.098675       2.357391                    0.996508       3.551908       9.892869       0.497546       1.259008      -0.712507       0.034476      -0.004296       0.020800       0.040493      -0.001025       0.005979       0.006643       0.015867       0.013634      -0.013302       0.001487       0.011814              1.840148       2.508991      -0.200473       0.322990       1.399502       0.003704       1.611950           0.000289
           22              H      11.007166       9.268532      10.524327       0.110544       1.267528 0.95164245E+01  0.96191415E+02                                 1.839582                            1.733162      -1.004887       2.394757                    0.997963       3.433774       9.311767       0.511927       1.183684      -0.733239       0.014543       0.011391       0.039051       0.043200      -0.002284       0.010887       0.010124       0.016254       0.024846      -0.018402      -0.000273       0.018675              1.876216       1.644841      -0.047223      -0.037198       1.545371       0.295622       2.438437           0.000071
           23              H       9.796626      11.981323      10.640294       0.109924       1.263308 0.95119650E+01  0.95855869E+02                                 1.817566                            1.719123      -0.951121       2.423051                    0.997782       3.385548       9.080427       0.521654       1.165131      -0.738284       0.032596      -0.008898       0.024662       0.041832       0.003439       0.017970      -0.002375       0.004195      -0.021398      -0.020512       0.002046       0.018466              1.849831       1.860931      -0.243587       0.382703       1.836495      -0.292020       1.852066           0.000018
           24              H       4.730576       4.651590       0.230569       0.123669       1.192901 0.89848937E+01  0.88965122E+02                                 1.728887                            1.656425      -0.973953       2.419823                    0.998316       3.245013       8.533536       0.540179       1.145149      -0.743968       0.016622      -0.035686       0.011646       0.041053      -0.013812      -0.002611       0.000616      -0.023767      -0.000617      -0.018366      -0.000105       0.018470              1.733063       1.533160      -0.261909       0.127914       1.956300      -0.290927       1.709730           0.000169
           25              H      13.787276       8.287377       0.862247       0.119367       1.148958 0.83806529E+01  0.81510177E+02                                 1.677364                            1.590298      -0.937135       2.432400                    0.998604       3.224385       8.390228       0.556495       1.131646      -0.746545      -0.016317       0.029444       0.023900       0.041284      -0.014052      -0.000023       0.005417      -0.019412       0.002441      -0.017832      -0.000196       0.018028              1.707014       1.375003      -0.144440      -0.164935       1.775262       0.381765       1.970778           0.000305
           26              H      12.586129       2.685313       7.713838       0.116446       1.140344 0.83154077E+01  0.82187402E+02                                 1.777640                            1.664469      -1.100509       2.354315                    0.996424       3.546335       9.867282       0.496004       1.249392      -0.715274      -0.030071       0.012665      -0.023741       0.040352      -0.000310       0.012482      -0.002653       0.006727      -0.025696      -0.015632       0.001033       0.014598              1.838132       1.889901      -0.259290       0.493396       1.768128      -0.289775       1.856367           0.000224
           27              H       5.138414       3.345324      10.009981       0.126639       1.134642 0.81675243E+01  0.79598219E+02                                 1.722405                            1.614594      -0.925340       2.448215                    0.998687       3.264307       8.741062       0.525080       1.196926      -0.729947       0.029508       0.026079       0.016038       0.042521       0.006957       0.013793      -0.001662       0.005624      -0.012861      -0.016189      -0.000061       0.016251              1.771145       1.751078       0.453374       0.247795       2.037513       0.192672       1.524844           0.000331
           28              H       9.088252       7.545961      11.572122       0.117763       1.213358 0.90493102E+01  0.90435346E+02                                 1.804702                            1.704545      -0.882000       2.465788                    0.998563       3.325313       9.001964       0.509039       1.204017      -0.729241       0.008077      -0.036511      -0.024646       0.044785      -0.012062       0.002261       0.006144      -0.027231       0.009759      -0.020611       0.002363       0.018247              1.854802       1.564837      -0.165311      -0.260999       1.842313       0.405736       2.157255           0.000081
           29              C      11.538617       3.984618       1.968707      -0.133938      40.173842 0.55107852E+03  0.13709714E+05                                10.359602                            7.932939      -0.257094       1.902304                    0.997474      30.025730      88.010345       0.574917       0.428239      -1.059657       0.019394       0.024079      -0.071199       0.077622       0.018499       0.010038       0.005470       0.031758      -0.000366      -0.024347      -0.004574       0.028921             12.706858       6.342461      -1.665720      -0.681043      10.698850      -1.518567      21.079263           0.011468
           30              C       9.378451       5.170882       6.696059      -0.094697      32.647185 0.41416416E+03  0.96377195E+04                                 8.938248                            6.825063       0.034501       1.990371                    0.999611      28.878141      83.104825       0.624068       0.421767      -1.058819       0.002911       0.002139      -0.023932       0.024203       0.010629       0.011304      -0.009717      -0.026131       0.055253      -0.030101       0.006064       0.024037             10.664637      16.228967      -3.125857      -1.977111       6.500243       2.378843       9.264700           0.001849
           31              C      11.752474       1.985316       4.056109      -0.140525      41.639762 0.56480239E+03  0.14110737E+05                                10.511169                            7.971988      -0.244847       1.898369                    0.998124      30.231781      88.247753       0.581012       0.421957      -1.065620       0.006288      -0.073236       0.023966       0.077313       0.009785      -0.017443       0.000774      -0.008757       0.024299      -0.022798       0.002501       0.020297             12.854333       9.421510       0.671045       2.978717      19.812739      -3.445428       9.328751           0.008535
           32              C      10.284690       4.364519       4.601835      -0.132409      39.941524 0.55967343E+03  0.13954197E+05                                10.231360                            7.951306      -0.190941       1.919718                    0.998092      30.028625      87.636456       0.579912       0.423617      -1.064311      -0.049398       0.038672       0.044233       0.076761       0.010235      -0.009404      -0.004647      -0.004368      -0.066291      -0.024814       0.001274       0.023540             12.188192      16.077383      -3.193047      -2.220796       7.491662       3.203100      12.995530           0.003297
           33              C       2.013003       1.507348       4.926542      -0.081437      33.159691 0.41825555E+03  0.97650288E+04                                 9.024364                            6.853134       0.105959       2.012607                    0.999667      29.018193      83.873987       0.623026       0.421083      -1.058364      -0.025921      -0.019686      -0.008104       0.033542       0.009501      -0.005935       0.018734       0.051640       0.011523      -0.038435       0.012416       0.026019             10.702195       8.032210       0.294513       2.743802      16.098434      -3.315266       7.975940          -0.000445
           34              C      10.453473       4.732032       5.945686      -0.067451      33.620306 0.43429353E+03  0.10259776E+05                                 9.238280                            7.071993      -0.092234       1.956624                    0.998802      29.119887      85.328926       0.600372       0.431849      -1.049196      -0.026674       0.019512      -0.021088       0.039203       0.011839       0.024384      -0.013002      -0.018401      -0.012514      -0.036507       0.016877       0.019631             10.966653      14.919412      -2.962470      -2.082060       6.893081       2.995493      11.087467           0.002723
           35              C       8.121709       5.254225       6.120318      -0.014468      36.573236 0.42602353E+03  0.98825676E+04                                 9.545586                            6.836150       0.081591       2.035765                    0.999338      26.838096      74.585218       0.641873       0.411359      -1.076379       0.037853      -0.009939      -0.027052       0.047576       0.007280       0.002086      -0.006401      -0.019477      -0.015032      -0.012253      -0.003843       0.016096             12.104503      18.290883      -4.087344      -3.199301       6.956520       3.137053      11.066106           0.004323
           36              C      12.009179       3.022990       1.087359      -0.087120      32.753220 0.40879710E+03  0.94808294E+04                                 8.903734                            6.747722       0.149252       2.022601                    0.999815      28.931050      83.087526       0.632310       0.417674      -1.061518       0.003273       0.032535      -0.017142       0.036920      -0.013420       0.010480       0.006589      -0.009509      -0.145314      -0.050951       0.012489       0.038462             10.583135       5.072209      -1.254296      -0.442544       8.973538      -1.415391      17.703658          -0.000459
           37              C       7.935932       4.902383       4.784653      -0.094955      33.908302 0.42732708E+03  0.10005752E+05                                 9.139887                            6.921583       0.090789       2.006805                    0.999689      28.934927      83.081796       0.622207       0.420418      -1.061399       0.030238       0.005171       0.000435       0.030680       0.004369       0.022358      -0.004472       0.000020      -0.029045      -0.027123       0.005976       0.021147             10.701292      14.711040      -3.287561      -2.486643       6.397525       2.797154      10.995311           0.002871
           38              C       9.007697       4.427840       4.017908      -0.097975      33.951702 0.43130603E+03  0.10125975E+05                                 9.076907                            6.911584       0.140968       2.014340                    0.999769      29.364887      84.528167       0.628136       0.415337      -1.064249      -0.008631       0.013871       0.032271       0.036171       0.011240       0.036810       0.006019      -0.017707       0.064316      -0.042332      -0.003260       0.045592             10.594620      14.782133      -3.123057      -2.446363       6.276181       2.505354      10.725547           0.001192
           39              C      10.757098       1.116075       3.589513      -0.096148      33.771366 0.42646600E+03  0.99924293E+04                                 9.075877                            6.896921       0.046444       1.985560                    0.999567      29.347755      84.624025       0.624974       0.418271      -1.061496       0.017557      -0.013681       0.026452       0.034571      -0.006763       0.023414       0.005786       0.065790       0.035374      -0.040939      -0.003127       0.044066             10.635533       7.587472       1.207766       1.934305      17.010584      -2.733260       7.308542           0.001878
           40              C      15.962736       6.971315      12.876407       0.006047      36.771328 0.43684646E+03  0.10227812E+05                                 9.728009                            7.011957      -0.069800       1.989849                    0.999215      27.053624      76.271423       0.619828       0.422067      -1.066305       0.003484      -0.003574       0.042981       0.043270       0.008530       0.001068      -0.001568       0.033466      -0.035449      -0.014200      -0.010502       0.024702             12.501231       5.743718      -1.324321       0.047562       8.755995      -1.118300      23.003980           0.015214
           41              C      15.928023       7.175180      11.386575       0.543982      25.485687 0.27809970E+03  0.59144147E+04                                 8.097192                            5.949840      -0.212731       1.980430                    0.998761      23.177917      65.788515       0.603328       0.477355      -1.016780      -0.008248       0.008050      -0.051448       0.052723       0.070598       0.009103       0.020128      -0.066944      -0.190951      -0.066816      -0.045855       0.112671             10.142843       6.983814      -1.300700       0.270456       5.704596      -0.956192      17.740118          -0.006677
           42              C      10.992404       5.417216       0.105052      -0.098668      31.749277 0.41503151E+03  0.96523158E+04                                 8.757550                            6.828753       0.116261       2.018577                    0.999630      28.794504      82.542583       0.625061       0.421340      -1.060254       0.010611      -0.014886       0.013881       0.022953      -0.008379       0.003950      -0.002478      -0.013566      -0.069982      -0.023913       0.001131       0.022783             10.228958       5.511651      -1.307815      -0.362313       7.872916      -0.244540      17.302308           0.005615
           43              C      16.483830       5.791722      13.379839      -0.098483      32.183374 0.40866502E+03  0.94581972E+04                                 8.798386                            6.749378       0.094886       2.008309                    0.999700      28.680221      81.750014       0.633102       0.418014      -1.063412       0.000697       0.015275       0.020622       0.025672      -0.010025      -0.004807       0.022919       0.002707      -0.051405      -0.030941       0.003104       0.027837             10.354227       5.064973      -1.196318       0.160186       8.608517      -1.819636      17.389191           0.008619
           44              C       5.625838      10.201888       4.882884      -0.012021      37.205043 0.42962357E+03  0.99761245E+04                                 9.616574                            6.843392       0.005835       2.006556                    0.999188      26.910047      74.555415       0.645277       0.408777      -1.079257      -0.002011       0.045252      -0.017144       0.048432      -0.005435      -0.008821       0.016468       0.000560       0.033601      -0.015891      -0.008886       0.024777             12.129612       8.389012       1.991552       2.344296      19.571654      -4.194951       8.428170           0.012753
           45              C       6.625855      11.059885       5.335837      -0.098098      34.250591 0.42644375E+03  0.99844624E+04                                 9.204698                            6.913540       0.075691       2.000577                    0.999686      29.020407      83.449058       0.622405       0.420311      -1.060982      -0.017820       0.017120      -0.014088       0.028445      -0.017314       0.002320       0.003343       0.039488       0.024967      -0.030819       0.008648       0.022172             10.994025       8.388033       1.569961       2.498613      17.014101      -2.748043       7.579939           0.007766
           46              C      15.395964      10.669666       3.981072      -0.092460      33.044295 0.40856592E+03  0.94422570E+04                                 8.911108                            6.716588       0.150544       2.027058                    0.999730      28.509082      80.837373       0.640068       0.414063      -1.067416       0.016056       0.017292       0.010170       0.025695       0.017383       0.002505       0.014882       0.026285      -0.005085      -0.027179       0.001311       0.025869             10.460007       7.351683       0.672869       2.345150      16.367735      -3.109426       7.660604           0.003318
           47              C       5.538959       8.813094       5.425882       0.577899      25.165354 0.25639709E+03  0.53329462E+04                                 7.878023                            5.648674      -0.041273       2.041435                    0.999255      22.390316      62.456685       0.631017       0.466671      -1.024518      -0.000288      -0.063972       0.026277       0.069159      -0.042043      -0.045148       0.014978       0.133903      -0.108794      -0.061262      -0.051127       0.112389              9.744581       6.257698       2.088492       2.059365      14.211275      -1.670254       8.764769          -0.006002
           48              C       6.987071       5.803418       6.919807       0.573193      24.795775 0.25753041E+03  0.53736488E+04                                 7.857577                            5.689711      -0.044561       2.038236                    0.999425      22.625355      63.646229       0.622705       0.471393      -1.019809      -0.052428       0.022075       0.026047       0.062565       0.034267       0.000301      -0.069305      -0.106747      -0.046634      -0.071392      -0.036311       0.107702              9.787591      14.430606      -2.366369      -1.706115       6.160690       2.465205       8.771477          -0.004756
           49              C      11.066348       5.194102       1.468003      -0.072318      31.886470 0.41674504E+03  0.97228218E+04                                 8.817278                            6.860295       0.025074       1.990265                    0.999333      28.857435      83.431569       0.619923       0.423493      -1.056653       0.030550      -0.012622      -0.022318       0.039884      -0.008583       0.003568       0.028882      -0.010544      -0.096934      -0.045691       0.009974       0.035717             10.356890       5.543400      -1.255257      -0.437874       8.369786      -1.326360      17.157482           0.001284
           50              C       8.341452       9.435682      11.674445      -0.133938      40.173875 0.55107886E+03  0.13709725E+05                                10.359606                            7.932941      -0.257095       1.902304                    0.997474      30.025741      88.010379       0.574917       0.428239      -1.059657      -0.019394      -0.024079       0.071199       0.077623       0.018499       0.010037       0.005470       0.031757      -0.000365      -0.024347      -0.004574       0.028920             12.706869       6.342463      -1.665718      -0.681043      10.698847      -1.518571      21.079297           0.011467
           51              C      10.501618       8.249418       6.947093      -0.094697      32.647174 0.41416398E+03  0.96377145E+04                                 8.938247                            6.825062       0.034504       1.990372                    0.999611      28.878128      83.104791       0.624068       0.421767      -1.058819      -0.002910      -0.002139       0.023932       0.024203       0.010628       0.011303      -0.009717      -0.026131       0.055252      -0.030100       0.006064       0.024036             10.664637      16.228969      -3.125858      -1.977114       6.500243       2.378844       9.264700           0.001848
           52              C       8.127595      11.434984       9.587043      -0.140525      41.639790 0.56480284E+03  0.14110752E+05                                10.511174                            7.971992      -0.244848       1.898369                    0.998124      30.231795      88.247814       0.581011       0.421957      -1.065620      -0.006288       0.073236      -0.023966       0.077313       0.009785      -0.017443       0.000774      -0.008757       0.024300      -0.022798       0.002501       0.020297             12.854340       9.421514       0.671045       2.978718      19.812750      -3.445431       9.328756           0.008535
           53              C       9.595379       9.055781       9.041317      -0.132410      39.941584 0.55967437E+03  0.13954227E+05                                10.231369                            7.951312      -0.190942       1.919717                    0.998092      30.028657      87.636576       0.579912       0.423617      -1.064311       0.049398      -0.038671      -0.044233       0.076761       0.010235      -0.009404      -0.004647      -0.004368      -0.066290      -0.024814       0.001274       0.023540             12.188205      16.077400      -3.193051      -2.220801       7.491669       3.203105      12.995546           0.003297
           54              C      17.867066      11.912952       8.716610      -0.081437      33.159679 0.41825543E+03  0.97650248E+04                                 9.024361                            6.853133       0.105959       2.012607                    0.999667      29.018186      83.873951       0.623026       0.421083      -1.058364       0.025921       0.019686       0.008103       0.033542       0.009501      -0.005935       0.018733       0.051641       0.011522      -0.038435       0.012416       0.026019             10.702191       8.032207       0.294511       2.743802      16.098427      -3.315266       7.975938          -0.000444
           55              C       9.426596       8.688268       7.697466      -0.067451      33.620342 0.43429408E+03  0.10259793E+05                                 9.238287                            7.071996      -0.092234       1.956624                    0.998802      29.119912      85.329022       0.600371       0.431849      -1.049196       0.026674      -0.019512       0.021088       0.039203       0.011838       0.024384      -0.013002      -0.018400      -0.012513      -0.036507       0.016876       0.019631             10.966662      14.919424      -2.962473      -2.082062       6.893086       2.995496      11.087476           0.002723
           56              C      11.758360       8.166075       7.522834      -0.014468      36.573237 0.42602349E+03  0.98825672E+04                                 9.545590                            6.836152       0.081590       2.035765                    0.999338      26.838091      74.585219       0.641872       0.411359      -1.076379      -0.037853       0.009938       0.027052       0.047576       0.007280       0.002087      -0.006401      -0.019478      -0.015032      -0.012254      -0.003842       0.016096             12.104510      18.290894      -4.087347      -3.199307       6.956523       3.137055      11.066112           0.004323
           57              C       7.870890      10.397310      12.555793      -0.087119      32.753229 0.40879717E+03  0.94808309E+04                                 8.903734                            6.747721       0.149254       2.022602                    0.999815      28.931052      83.087517       0.632310       0.417674      -1.061518      -0.003273      -0.032536       0.017142       0.036920      -0.013420       0.010480       0.006589      -0.009509      -0.145314      -0.050951       0.012489       0.038462             10.583137       5.072209      -1.254295      -0.442543       8.973534      -1.415393      17.703667          -0.000458
           58              C      11.944137       8.517917       8.858499      -0.094954      33.908275 0.42732668E+03  0.10005740E+05                                 9.139880                            6.921579       0.090790       2.006805                    0.999689      28.934914      83.081728       0.622208       0.420418      -1.061399      -0.030238      -0.005170      -0.000435       0.030680       0.004369       0.022358      -0.004472       0.000020      -0.029046      -0.027122       0.005976       0.021146             10.701284      14.711028      -3.287557      -2.486642       6.397520       2.797152      10.995304           0.002870
           59              C      10.872372       8.992460       9.625244      -0.097975      33.951732 0.43130650E+03  0.10125988E+05                                 9.076910                            6.911586       0.140969       2.014340                    0.999769      29.364908      84.528227       0.628136       0.415337      -1.064249       0.008631      -0.013871      -0.032271       0.036171       0.011240       0.036810       0.006019      -0.017707       0.064317      -0.042332      -0.003260       0.045593             10.594624      14.782137      -3.123058      -2.446364       6.276182       2.505355      10.725552           0.001192
           60              C       9.122971      12.304225      10.053639      -0.096148      33.771367 0.42646606E+03  0.99924310E+04                                 9.075876                            6.896920       0.046444       1.985560                    0.999567      29.347762      84.624041       0.624974       0.418270      -1.061496      -0.017557       0.013681      -0.026453       0.034571      -0.006763       0.023414       0.005786       0.065790       0.035374      -0.040939      -0.003127       0.044066             10.635530       7.587471       1.207764       1.934306      17.010576      -2.733260       7.308543           0.001878
           61              C       3.917333       6.448985       0.766745       0.006043      36.771540 0.43684904E+03  0.10227888E+05                                 9.728043                            7.011975      -0.069806       1.989846                    0.999215      27.053724      76.271781       0.619828       0.422066      -1.066305      -0.003485       0.003573      -0.042982       0.043271       0.008530       0.001066      -0.001569       0.033464      -0.035450      -0.014200      -0.010502       0.024702             12.501281       5.743736      -1.324323       0.047561       8.756019      -1.118306      23.004090           0.015215
           62              C       3.952046       6.245120       2.256577       0.543990      25.485833 0.27810145E+03  0.59144603E+04                                 8.097212                            5.949850      -0.212719       1.980432                    0.998761      23.178012      65.788802       0.603329       0.477353      -1.016780       0.008250      -0.008053       0.051448       0.052724       0.070598       0.009104       0.020127      -0.066943      -0.190949      -0.066815      -0.045855       0.112670             10.142871       6.983827      -1.300702       0.270457       5.704608      -0.956196      17.740179          -0.006678
           63              C       8.887665       8.003084      13.538100      -0.098667      31.749339 0.41503238E+03  0.96523419E+04                                 8.757562                            6.828761       0.116250       2.018574                    0.999630      28.794545      82.542749       0.625061       0.421340      -1.060254      -0.010612       0.014885      -0.013882       0.022954      -0.008380       0.003948      -0.002478      -0.013567      -0.069984      -0.023914       0.001130       0.022784             10.228974       5.511659      -1.307816      -0.362314       7.872926      -0.244541      17.302339           0.005617
           64              C       3.396239       7.628578       0.263313      -0.098482      32.183404 0.40866540E+03  0.94582088E+04                                 8.798393                            6.749382       0.094882       2.008307                    0.999700      28.680239      81.750094       0.633102       0.418015      -1.063412      -0.000697      -0.015275      -0.020622       0.025672      -0.010025      -0.004807       0.022919       0.002708      -0.051407      -0.030942       0.003104       0.027838             10.354236       5.064976      -1.196319       0.160186       8.608522      -1.819641      17.389211           0.008620
           65              C      14.254231       3.218412       8.760268      -0.012020      37.204978 0.42962275E+03  0.99761006E+04                                 9.616565                            6.843387       0.005839       2.006558                    0.999188      26.910014      74.555303       0.645277       0.408777      -1.079257       0.002010      -0.045251       0.017145       0.048432      -0.005436      -0.008820       0.016469       0.000559       0.033601      -0.015891      -0.008886       0.024778             12.129600       8.389003       1.991550       2.344292      19.571637      -4.194946       8.428161           0.012754
           66              C      13.254214       2.360415       8.307315      -0.098099      34.250578 0.42644361E+03  0.99844580E+04                                 9.204697                            6.913539       0.075691       2.000577                    0.999686      29.020398      83.449020       0.622404       0.420311      -1.060982       0.017821      -0.017120       0.014088       0.028445      -0.017314       0.002320       0.003343       0.039488       0.024966      -0.030819       0.008647       0.022172             10.994022       8.388030       1.569960       2.498612      17.014097      -2.748043       7.579938           0.007767
           67              C       4.484105       2.750634       9.662080      -0.092460      33.044251 0.40856533E+03  0.94422395E+04                                 8.911101                            6.716584       0.150547       2.027059                    0.999730      28.509050      80.837252       0.640068       0.414063      -1.067415      -0.016056      -0.017292      -0.010170       0.025695       0.017383       0.002504       0.014883       0.026283      -0.005084      -0.027179       0.001311       0.025868             10.459999       7.351675       0.672865       2.345147      16.367723      -3.109426       7.660599           0.003318
           68              C      14.341110       4.607206       8.217270       0.577897      25.165296 0.25639643E+03  0.53329293E+04                                 7.878014                            5.648668      -0.041275       2.041435                    0.999254      22.390282      62.456578       0.631017       0.466672      -1.024518       0.000288       0.063971      -0.026278       0.069159      -0.042042      -0.045147       0.014977       0.133903      -0.108792      -0.061261      -0.051126       0.112388              9.744569       6.257691       2.088489       2.059362      14.211255      -1.670251       8.764759          -0.006004
           69              C      12.892998       7.616882       6.723345       0.573192      24.795732 0.25752990E+03  0.53736355E+04                                 7.857569                            5.689705      -0.044564       2.038236                    0.999425      22.625330      63.646142       0.622705       0.471393      -1.019809       0.052428      -0.022075      -0.026046       0.062565       0.034267       0.000301      -0.069304      -0.106744      -0.046633      -0.071391      -0.036310       0.107700              9.787580      14.430588      -2.366366      -1.706113       6.160683       2.465203       8.771468          -0.004756
           70              C       8.813721       8.226198      12.175149      -0.072318      31.886488 0.41674524E+03  0.97228270E+04                                 8.817281                            6.860297       0.025074       1.990265                    0.999333      28.857435      83.431557       0.619923       0.423493      -1.056653      -0.030551       0.012621       0.022318       0.039884      -0.008583       0.003568       0.028883      -0.010544      -0.096936      -0.045691       0.009974       0.035717             10.356896       5.543402      -1.255255      -0.437873       8.369785      -1.326366      17.157500           0.001285
           71              O       6.079756       6.611539      10.690774      -0.462354      30.609959 0.47086308E+03  0.10965847E+05                                 7.849376                            6.761394       0.354910       2.180314                    0.997217      26.509401      68.905772       0.722353       0.364090      -1.133371      -0.005632       0.003972       0.011475       0.013386       0.005175      -0.028637       0.026692       0.040612      -0.061839      -0.050784       0.006522       0.044262              8.927733       7.523942      -0.361349      -2.479981       6.366151       1.543255      12.893105           0.193571
           72              O       7.232474       6.279267       8.056281      -0.486405      31.511980 0.48542070E+03  0.11383807E+05                                 7.967342                            6.866594       0.275293       2.158885                    0.995974      26.567209      69.148697       0.717036       0.364247      -1.133991       0.011329      -0.014462      -0.009115       0.020508       0.031850       0.009737       0.006483      -0.060861       0.098021      -0.060831       0.020284       0.040547              8.865874       7.795078      -0.169761      -0.612756       7.286209       3.297516      11.516335           0.135993
           73              O       6.058154       8.630592       6.580092      -0.525946      38.745990 0.58904874E+03  0.14456215E+05                                 9.132758                            7.559694       0.240411       2.135512                    0.996232      27.372070      72.185672       0.685984       0.363822      -1.137655       0.011161      -0.006498      -0.046325       0.048092      -0.022750       0.011186       0.015472       0.051626       0.084361      -0.052688       0.018632       0.034056             10.439967       8.450087      -0.233530       3.365364       9.347079      -3.245561      13.522733           0.148309
           74              O      15.030454       7.908306      10.864042      -0.533040      29.316960 0.45491614E+03  0.10468259E+05                                 7.437977                            6.506294       0.701345       2.274647                    0.998590      26.988242      68.967927       0.762774       0.348953      -1.149334       0.012671      -0.018706       0.028189       0.036126      -0.016520       0.042289      -0.018890       0.009945      -0.105770      -0.058789       0.001414       0.057375              8.118529       8.496444      -1.851489       2.654188       6.170998      -1.575317       9.688145           0.147731
           75              O       4.938641       7.941916       4.738267      -0.502849      38.326696 0.54277580E+03  0.13099565E+05                                 9.181762                            7.311818       0.148830       2.105193                    0.996755      27.303779      72.278712       0.687081       0.369370      -1.129150       0.014452       0.033478       0.011628       0.038273      -0.006315       0.008723       0.034837       0.046329      -0.006634      -0.049792       0.021667       0.028125             10.994011       8.796669       4.975620       2.358648      15.342606       3.317513       8.842758           0.150275
           76              O       5.813868       5.821639       6.432746      -0.593941      44.844523 0.65899189E+03  0.16695396E+05                                10.152352                            8.038971       0.033436       2.037446                    0.997171      29.137227      79.036203       0.657412       0.367750      -1.130352       0.054896       0.005547       0.026706       0.061299       0.021024       0.013342      -0.037818       0.003165      -0.039801      -0.052260       0.014450       0.037810             12.435011      21.596956      -0.583772       2.568578       7.454765       0.096252       8.253312           0.115128
           77              O      12.976709       4.374672       4.270307      -0.688305      47.899981 0.74455820E+03  0.19436405E+05                                10.685655                            8.604272      -0.187033       1.970211                    0.994067      30.020542      82.502474       0.629257       0.372873      -1.127108      -0.014416       0.004673       0.008005       0.017139       0.017663       0.019952       0.003077       0.023913      -0.037329      -0.024265      -0.011041       0.035307             12.813733      15.628834       6.488834       3.012386      12.505530       1.969499      10.306836           0.009374
           78              O      13.800313       6.808761       2.952378      -0.462354      30.610097 0.47086555E+03  0.10965919E+05                                 7.849398                            6.761410       0.354907       2.180312                    0.997217      26.509474      68.906010       0.722352       0.364090      -1.133371       0.005633      -0.003974      -0.011471       0.013384       0.005186      -0.028640       0.026695       0.040605      -0.061840      -0.050791       0.006531       0.044260              8.927760       7.523960      -0.361348      -2.479991       6.366167       1.543260      12.893155           0.193574
           79              O      12.647595       7.141033       5.586871      -0.486405      31.511969 0.48542040E+03  0.11383802E+05                                 7.967360                            6.866608       0.275283       2.158883                    0.995974      26.567134      69.148594       0.717033       0.364249      -1.133989      -0.011331       0.014462       0.009116       0.020510       0.031851       0.009737       0.006483      -0.060844       0.098007      -0.060823       0.020280       0.040544              8.865897       7.795099      -0.169763      -0.612761       7.286226       3.297526      11.516365           0.135992
           80              O      13.821915       4.789708       7.063060      -0.525947      38.745985 0.58904871E+03  0.14456214E+05                                 9.132757                            7.559693       0.240409       2.135512                    0.996232      27.372069      72.185665       0.685985       0.363822      -1.137655      -0.011161       0.006496       0.046325       0.048091      -0.022749       0.011188       0.015474       0.051626       0.084368      -0.052689       0.018630       0.034059             10.439965       8.450086      -0.233529       3.365364       9.347078      -3.245558      13.522732           0.148306
           81              O       4.849615       5.511994       2.779110      -0.533042      29.317153 0.45491990E+03  0.10468358E+05                                 7.437964                            6.506282       0.701369       2.274651                    0.998590      26.988535      68.968539       0.762782       0.348949      -1.149338      -0.012674       0.018707      -0.028181       0.036122      -0.016513       0.042310      -0.018899       0.009934      -0.105813      -0.058819       0.001429       0.057390              8.118514       8.496429      -1.851487       2.654185       6.170988      -1.575316       9.688126           0.147731
           82              O      14.941428       5.478384       8.904885      -0.502849      38.326657 0.54277499E+03  0.13099548E+05                                 9.181784                            7.311835       0.148819       2.105189                    0.996755      27.303688      72.278595       0.687077       0.369372      -1.129148      -0.014452      -0.033481      -0.011626       0.038275      -0.006318       0.008726       0.034826       0.046322      -0.006612      -0.049780       0.021659       0.028121             10.994040       8.796690       4.975635       2.358653      15.342649       3.317520       8.842779           0.150278
           83              O      14.066201       7.598661       7.210406      -0.593940      44.844493 0.65899136E+03  0.16695381E+05                                10.152356                            8.038974       0.033436       2.037446                    0.997171      29.137200      79.036164       0.657411       0.367750      -1.130351      -0.054898      -0.005547      -0.026706       0.061300       0.021023       0.013341      -0.037816       0.003165      -0.039784      -0.052256       0.014449       0.037808             12.435017      21.596967      -0.583771       2.568580       7.454768       0.096252       8.253317           0.115130
           84              O       6.903360       9.045628       9.372845      -0.688306      47.900068 0.74455969E+03  0.19436453E+05                                10.685668                            8.604280      -0.187034       1.970210                    0.994067      30.020572      82.502582       0.629257       0.372873      -1.127108       0.014416      -0.004673      -0.008006       0.017139       0.017663       0.019953       0.003078       0.023913      -0.037330      -0.024265      -0.011042       0.035307             12.813751      15.628858       6.488844       3.012393      12.505543       1.969505      10.306851           0.009373

******************************************************
Auxiliary information for the entire system
The total spin magnetic moment of the unit cell is   1.989878
The total net atomic charge of the unit cell is   -0.000001
Accuracy of reproducing the electrostatic potential in the unit cell:
  The inner radius (bohr) =    5.0000
  The outer radius (bohr) =   12.0000
  Valid grid points have density less than (e/(bohr^3)) =    0.0001
  The number of valid grid points were=       103058
  The rms potential error without charges in kcal/mol is=      3.17302
  The rms potential error with partial charges in kcal/mol is=      0.81954
  The RRMSE value at monopole order=      0.25828
  The rms potential error with partial charges and cloud penetration in kcal/mol is=      0.83118
  The RRMSE value at monopole order with cloud penetration is=      0.26195
  The rms potential error with partial charges and atomic dipoles in kcal/mol is=      0.24112
  The RRMSE value at dipole order=      0.07599
  The rms potential error with partial charges, atomic dipoles and cloud penetration in kcal/mol is=      0.23167
  The RRMSE value at dipole order with cloud penetration=      0.07301

******************************************************
The electron densities and ab initio electrostatic potential were computed in VASP using the PBE functional and
projector augmented wave method. See the main text of the journal article for a description of computational details.
The atomic charges, dipoles, and quadrupoles were computed with the DDEC6 method as described in
(a) T. A. Manz and N. Gabaldon Limas, RSC Adv. 6 (2016) 47771-47801 DOI: 10.1039/c6ra04656h
(b) N. Gabaldon Limas and T. A. Manz, RSC Adv. 8 (2018) 2678-2707 DOI: 10.1039/c7ra11829e.
For each atom in the material, the electron cloud parameters were fit to the spherically averaged atom-in-material
electron density using radial positions for which this density was between 10^-4 and 10^-2 electrons per cubic bohr.
The polarizabilities, dispersion coefficients, and quantum Drude oscillator (QDO) parameters were fit using the MCLF method.
The magnetic structure of the system was optimized in VASP from the default ferromagnetic initial guess using spin polarization.
The atomic spin moments (ASMs) were computed on this optimized magnetic structure using the DDEC6 partition as inputs
to the method of T. A. Manz and D. S. Sholl, J. Chem. Theory Comput. 7 (2011) 4146-4164 DOI: 10.1021/ct200539n.
The RMSE and RRMSE were computed using a uniform grid with Ewald summation.
