# Supplementary material for: A collection of forcefield precursors for metal–organic frameworks
Source: RSC Adv. 2019 Nov 13;9(63):36492–507. doi: 10.1039/c9ra07327b (PMC9075174; doi:10.1039/c9ra07327b)
Supplement: RA-009-C9RA07327B-s5789 [file RA-009-C9RA07327B-s5789.xyz]

   84
jmolscript: load "" {1 1 1} spacegroup "x,y,z" unitcell [{     10.796100     0.000000     0.000000 }, {      4.614321    10.896560     0.000000 }, {      4.484730     2.520793    13.639940 }]
Gd     3.849475     5.815856     5.072012     2.047120
Gd    16.045676     7.601497     8.567928     2.047120
P     11.747917     3.746288     3.742527     0.882259
P      8.147234     9.671065     9.897413     0.882259
H      9.462801     5.419285     7.572895     0.124329
H      2.655739     2.078165     5.213185     0.114165
H     11.313706     4.708094     6.324840     0.119909
H      1.671564     2.244848     1.451290     0.108208
H      7.076013     4.904590     4.345685     0.115678
H      8.906464     4.119310     3.115362     0.111183
H     10.114749     1.423697     2.992603     0.110807
H     15.134607     8.723254    13.393057     0.121956
H      6.169323     5.170197    12.787444     0.122894
H      7.199466    10.746376     5.944286     0.116967
H     14.754576    10.072498     3.618676     0.128798
H     10.756049     5.851136     2.067815     0.116327
H     10.432350     7.998068     6.067045     0.124329
H     17.239412    11.339188     8.426755     0.114165
H      8.581445     8.709259     7.315100     0.119909
H     18.223587    11.172505    12.188650     0.108208
H     12.819138     8.512763     9.294255     0.115678
H     10.988687     9.298043    10.524578     0.111183
H      9.780402    11.993656    10.647337     0.110807
H      4.760544     4.694099     0.246883     0.121956
H     13.725828     8.247156     0.852496     0.122895
H     12.695685     2.670977     7.695654     0.116967
H      5.140575     3.344855    10.021264     0.128798
H      9.139102     7.566217    11.572125     0.116328
C     11.560211     3.993565     1.975063    -0.149787
C      9.353464     5.171603     6.663111    -0.090837
C     11.771983     1.969765     4.060610    -0.147702
C     10.281146     4.352751     4.596660    -0.133166
C      1.962927     1.499339     4.917198    -0.084039
C     10.452521     4.738842     5.925190    -0.070401
C      8.099018     5.241661     6.075229    -0.015280
C     12.098396     3.049780     1.107563    -0.089852
C      7.933938     4.856074     4.749427    -0.093255
C      9.024807     4.399007     4.015598    -0.093435
C     10.785234     1.102433     3.583212    -0.097208
C     16.017129     6.963974    12.865191     0.016251
C     15.993660     7.176284    11.378438     0.581703
C     11.025018     5.399457     0.095480    -0.097997
C      5.783628     5.807579    13.376689    -0.102122
C      5.555275    10.210033     4.881735    -0.011990
C      6.540703    11.065956     5.338673    -0.102300
C     15.401901    10.670628     3.971951    -0.089159
C      5.465208     8.807058     5.432788     0.645659
C      6.950254     5.790291     6.879986     0.630246
C     11.068427     5.178967     1.473114    -0.071361
C      8.334940     9.423788    11.664877    -0.149787
C     10.541687     8.245750     6.976829    -0.090837
C      8.123168    11.447588     9.579330    -0.147702
C      9.614005     9.064602     9.043280    -0.133166
C     17.932224    11.918014     8.722742    -0.084039
C      9.442630     8.678511     7.714750    -0.070401
C     11.796133     8.175692     7.564711    -0.015280
C      7.796755    10.367573    12.532377    -0.089851
C     11.961213     8.561279     8.890513    -0.093255
C     10.870344     9.018346     9.624342    -0.093435
C      9.109917    12.314920    10.056728    -0.097208
C      3.878022     6.453379     0.774749     0.016251
C      3.901491     6.241069     2.261502     0.581704
C      8.870133     8.017896    13.544460    -0.097997
C      3.315423     7.609774     0.263251    -0.102122
C      3.543776     3.207320     8.758205    -0.011990
C     13.354448     2.351397     8.301267    -0.102300
C      4.493250     2.746725     9.667989    -0.089159
C     14.429943     4.610295     8.207152     0.645659
C     12.944897     7.627062     6.759954     0.630246
C      8.826724     8.238386    12.166826    -0.071362
O      6.090869     6.614060    10.688803    -0.604301
O      7.186646     6.284296     8.014147    -0.584061
O      6.004476     8.623756     6.563539    -0.679366
O     15.092300     7.902963    10.853027    -0.671325
O      4.851476     7.954627     4.747108    -0.633703
O      5.792070     5.803669     6.362759    -0.749084
O     12.978741     4.375926     4.297536    -0.752728
O     13.804282     6.803293     2.951137    -0.604301
O     12.708505     7.133057     5.625793    -0.584061
O     13.890675     4.793597     7.076401    -0.679366
O      4.802851     5.514390     2.786913    -0.671325
O     15.043675     5.462726     8.892832    -0.633703
O     14.103081     7.613684     7.277181    -0.749084
O      6.916410     9.041427     9.342404    -0.752728

The following XYZ coordinates are in angstroms. Other properties are in atomic units.
The sperically averaged electron density of each atom fit to a function of the form exp(a - br)
eigen_1, eigen_2 and eigen_3 are the three eigenvalues of traceless quadrupole moment tensor
  atom number  atomic symbol              X              Y              Z     net charge C6 coefficient C8 coefficient C10 coefficient fluctuating dipole atomic polarizability isotropic forcefield polarizability              a              b squared Pearson coefficient          <r^3>          <r^4>         wp_QDO          m_QDO          q_QDO       dipole_x       dipole_y       dipole_z         dipole            Qxy            Qxz            Qyz     Q(x^2-y^2)  Q(3z^2 - R^2)        eigen_1        eigen_2        eigen_3 static polarizability      alpha(xx)      alpha(xy)      alpha(xz)      alpha(yy)      alpha(yz)      alpha(zz) atomic spin moment
            1             Gd       3.849475       5.815856       5.072012       2.047120     168.079235 0.36753761E+04  0.13156648E+06                                20.609263                           16.702108       1.507299       2.206139                    0.997933      79.235057     194.179083       0.601161       0.284624      -1.310727      -0.014893      -0.007068       0.007004       0.017911      -0.015500       0.005928       0.006973      -0.083384      -0.259584      -0.087302      -0.000637       0.087938             25.696516      26.965117       7.593216       3.407610      21.674708       0.559065      28.449723           0.000008
            2             Gd      16.045676       7.601497       8.567928       2.047120     168.079239 0.36753761E+04  0.13156649E+06                                20.609263                           16.702108       1.507299       2.206139                    0.997933      79.235057     194.179084       0.601161       0.284624      -1.310727       0.014893       0.007068      -0.007004       0.017911      -0.015500       0.005928       0.006973      -0.083384      -0.259584      -0.087302      -0.000637       0.087938             25.696517      26.965118       7.593216       3.407610      21.674709       0.559065      28.449722           0.000008
            3              P      11.747917       3.746288       3.742527       0.882259     108.637374 0.18505719E+04  0.60920141E+05                                17.893061                           13.282981       0.028216       1.799485                    0.998328      54.097803     169.338982       0.520397       0.357533      -1.134072       0.113077       0.072179       0.044383       0.141301      -0.003968       0.011143       0.000320      -0.031987      -0.000245      -0.022052       0.005450       0.016602             22.942471      19.702556       1.214678      -2.145984      22.773509      -1.581442      26.351347           0.000001
            4              P       8.147234       9.671065       9.897413       0.882259     108.637375 0.18505719E+04  0.60920141E+05                                17.893061                           13.282981       0.028216       1.799485                    0.998328      54.097803     169.338982       0.520397       0.357533      -1.134072      -0.113077      -0.072179      -0.044383       0.141301      -0.003968       0.011143       0.000320      -0.031987      -0.000245      -0.022052       0.005450       0.016602             22.942471      19.702556       1.214678      -2.145983      22.773509      -1.581443      26.351346           0.000001
            5              H       9.462801       5.419285       7.572895       0.124329       1.170818 0.88810128E+01  0.88361454E+02                                 1.757350                            1.684936      -1.036926       2.392479                    0.997694       3.331361       9.006245       0.513535       1.198769      -0.729843       0.006466       0.010016       0.041574       0.043250      -0.001360       0.008696       0.004001       0.019782       0.047236      -0.018538      -0.001663       0.020201              1.774935       1.610095      -0.025867       0.015173       1.550421       0.297811       2.164290           0.000004
            6              H       2.655739       2.078165       5.213185       0.114165       1.295504 0.98181507E+01  0.10094587E+03                                 1.926061                            1.804682      -1.227578       2.291849                    0.995398       3.631722      10.236727       0.478900       1.243950      -0.717540       0.032069       0.021361       0.013741       0.040909       0.003543       0.010538      -0.001627       0.014601      -0.026590      -0.014054      -0.002478       0.016532              1.987047       2.028383       0.507662       0.288615       2.224975       0.146224       1.707783           0.000003
            7              H      11.313706       4.708094       6.324840       0.119909       1.044934 0.74077317E+01  0.72163026E+02                                 1.769164                            1.639932      -1.235794       2.295962                    0.995069       3.702536      10.720386       0.461826       1.361438      -0.690066       0.037512       0.003399       0.020402       0.042836      -0.003371       0.006651       0.006072       0.015025       0.028090      -0.015237       0.001252       0.013985              1.862379       2.505587      -0.118691       0.349629       1.486855       0.024364       1.594695           0.000001
            8              H       1.671564       2.244848       1.451290       0.108208       1.258401 0.93938107E+01  0.94410127E+02                                 1.812189                            1.706398      -1.033986       2.377285                    0.997989       3.410063       9.146597       0.524299       1.162385      -0.738405       0.020665      -0.036551       0.007580       0.042667      -0.015256      -0.000099       0.002925      -0.018468      -0.006772      -0.016831      -0.002444       0.019275              1.854567       1.486607      -0.249134       0.093716       2.185987      -0.448194       1.891108           0.000004
            9              H       7.076013       4.904590       4.345685       0.115678       1.191505 0.85466440E+01  0.85103414E+02                                 1.828207                            1.684547      -1.240973       2.285226                    0.995321       3.635417      10.172058       0.494030       1.245093      -0.715476      -0.031698       0.003086      -0.022806       0.039171      -0.000200       0.007409       0.007439       0.009883       0.025221      -0.012539      -0.002083       0.014622              1.912976       2.631027      -0.180232       0.352509       1.436281       0.013655       1.671618           0.000003
           10              H       8.906464       4.119310       3.115362       0.111183       1.257478 0.94041072E+01  0.94752643E+02                                 1.828487                            1.721486      -0.997411       2.398510                    0.998030       3.418291       9.248034       0.514413       1.181736      -0.733709      -0.013913      -0.010739      -0.038380       0.042213      -0.002035       0.011248       0.009731       0.016122       0.024697      -0.018027      -0.000858       0.018884              1.866359       1.637342      -0.050088      -0.056585       1.537894       0.296909       2.423842           0.000003
           11              H      10.114749       1.423697       2.992603       0.110807       1.261812 0.94873157E+01  0.95568596E+02                                 1.818805                            1.719110      -0.955563       2.422450                    0.997757       3.378082       9.065725       0.520522       1.168141      -0.737630      -0.032059       0.008097      -0.025757       0.041914       0.003175       0.018433      -0.001933       0.004043      -0.020084      -0.020595       0.001744       0.018851              1.851084       1.861932      -0.244648       0.387829       1.836117      -0.290018       1.855202           0.000004
           12              H      15.134607       8.723254      13.393057       0.121956       1.196511 0.90274156E+01  0.89494412E+02                                 1.731784                            1.659611      -0.971695       2.419328                    0.998322       3.258216       8.574283       0.539999       1.144143      -0.744109      -0.016939       0.034492      -0.014095       0.040930      -0.014296      -0.002072       0.000738      -0.021826       0.004041      -0.018775       0.001308       0.017467              1.736533       1.548570      -0.271978       0.133947       1.939123      -0.289304       1.721904           0.000007
           13              H       6.169323       5.170197      12.787444       0.122894       1.137585 0.83151903E+01  0.80702269E+02                                 1.664812                            1.583285      -0.925079       2.439298                    0.998742       3.208868       8.336679       0.558232       1.130518      -0.746850       0.019044      -0.026929      -0.025060       0.041423      -0.014741      -0.000815       0.004459      -0.016315       0.003779      -0.017610       0.000263       0.017348              1.690513       1.401396      -0.165721      -0.191869       1.736567       0.350734       1.933576           0.000004
           14              H       7.199466      10.746376       5.944286       0.116967       1.133275 0.82583607E+01  0.81522459E+02                                 1.774174                            1.662133      -1.081279       2.363996                    0.996642       3.538322       9.854376       0.494600       1.254495      -0.714202       0.028261      -0.013867       0.024381       0.039817      -0.000105       0.012596      -0.003525       0.004067      -0.024738      -0.016052       0.002283       0.013769              1.833284       1.870085      -0.240750       0.494880       1.757814      -0.283911       1.871952           0.000003
           15              H      14.754576      10.072498       3.618676       0.128798       1.106457 0.79049768E+01  0.76372044E+02                                 1.689779                            1.585342      -0.877948       2.470698                    0.999130       3.224985       8.583308       0.531735       1.192276      -0.731047      -0.028747      -0.027795      -0.016609       0.043299       0.007114       0.013519      -0.001205       0.003528      -0.013167      -0.016084       0.000403       0.015681              1.737004       1.707285       0.438233       0.241650       2.002691       0.192295       1.501037           0.000003
           16              H      10.756049       5.851136       2.067815       0.116327       1.203921 0.89441403E+01  0.88969133E+02                                 1.780980                            1.683270      -0.852823       2.475568                    0.998917       3.310959       8.891780       0.518328       1.187956      -0.732963      -0.009224       0.036764       0.024241       0.044992      -0.012626       0.001273       0.006077      -0.024854       0.009283      -0.019822       0.001855       0.017967              1.829223       1.572182      -0.186677      -0.285255       1.807988       0.382580       2.107500           0.000004
           17              H      10.432350       7.998068       6.067045       0.124329       1.170818 0.88810078E+01  0.88361395E+02                                 1.757350                            1.684935      -1.036926       2.392479                    0.997694       3.331360       9.006243       0.513535       1.198769      -0.729843      -0.006466      -0.010016      -0.041574       0.043250      -0.001360       0.008696       0.004001       0.019782       0.047236      -0.018538      -0.001663       0.020201              1.774935       1.610095      -0.025867       0.015173       1.550421       0.297811       2.164290           0.000004
           18              H      17.239412      11.339188       8.426755       0.114165       1.295504 0.98181507E+01  0.10094587E+03                                 1.926061                            1.804682      -1.227578       2.291849                    0.995398       3.631722      10.236728       0.478899       1.243950      -0.717540      -0.032069      -0.021361      -0.013741       0.040909       0.003543       0.010538      -0.001627       0.014601      -0.026591      -0.014054      -0.002478       0.016532              1.987047       2.028383       0.507662       0.288615       2.224975       0.146224       1.707783           0.000003
           19              H       8.581445       8.709259       7.315100       0.119909       1.044934 0.74077317E+01  0.72163026E+02                                 1.769164                            1.639932      -1.235794       2.295962                    0.995069       3.702536      10.720386       0.461826       1.361438      -0.690066      -0.037512      -0.003399      -0.020402       0.042836      -0.003371       0.006651       0.006072       0.015025       0.028090      -0.015237       0.001252       0.013985              1.862379       2.505587      -0.118691       0.349629       1.486855       0.024364       1.594695           0.000001
           20              H      18.223587      11.172505      12.188650       0.108208       1.258401 0.93938071E+01  0.94410085E+02                                 1.812189                            1.706398      -1.033985       2.377286                    0.997989       3.410062       9.146595       0.524299       1.162386      -0.738405      -0.020665       0.036551      -0.007580       0.042667      -0.015256      -0.000099       0.002925      -0.018468      -0.006772      -0.016831      -0.002444       0.019275              1.854567       1.486607      -0.249134       0.093716       2.185988      -0.448194       1.891108           0.000004
           21              H      12.819138       8.512763       9.294255       0.115678       1.191505 0.85466436E+01  0.85103411E+02                                 1.828207                            1.684547      -1.240973       2.285226                    0.995321       3.635417      10.172059       0.494029       1.245093      -0.715476       0.031698      -0.003086       0.022806       0.039171      -0.000200       0.007409       0.007439       0.009883       0.025221      -0.012539      -0.002083       0.014622              1.912976       2.631028      -0.180232       0.352509       1.436282       0.013655       1.671618           0.000003
           22              H      10.988687       9.298043      10.524578       0.111183       1.257479 0.94041109E+01  0.94752686E+02                                 1.828487                            1.721486      -0.997411       2.398510                    0.998030       3.418292       9.248036       0.514413       1.181736      -0.733709       0.013913       0.010739       0.038380       0.042213      -0.002035       0.011248       0.009731       0.016122       0.024697      -0.018027      -0.000858       0.018884              1.866359       1.637343      -0.050088      -0.056585       1.537894       0.296909       2.423842           0.000003
           23              H       9.780402      11.993656      10.647337       0.110807       1.261812 0.94873191E+01  0.95568646E+02                                 1.818806                            1.719111      -0.955563       2.422450                    0.997757       3.378082       9.065728       0.520522       1.168141      -0.737630       0.032059      -0.008097       0.025757       0.041914       0.003175       0.018433      -0.001933       0.004043      -0.020084      -0.020595       0.001744       0.018851              1.851085       1.861933      -0.244649       0.387830       1.836118      -0.290018       1.855203           0.000004
           24              H       4.760544       4.694099       0.246883       0.121956       1.196511 0.90274227E+01  0.89494504E+02                                 1.731785                            1.659612      -0.971696       2.419328                    0.998322       3.258217       8.574288       0.539999       1.144143      -0.744109       0.016939      -0.034492       0.014095       0.040930      -0.014296      -0.002072       0.000738      -0.021826       0.004041      -0.018775       0.001308       0.017467              1.736534       1.548571      -0.271978       0.133947       1.939124      -0.289304       1.721905           0.000007
           25              H      13.725828       8.247156       0.852496       0.122895       1.137584 0.83151821E+01  0.80702166E+02                                 1.664810                            1.583284      -0.925079       2.439298                    0.998742       3.208867       8.336674       0.558233       1.130517      -0.746850      -0.019044       0.026929       0.025060       0.041423      -0.014741      -0.000815       0.004459      -0.016315       0.003779      -0.017610       0.000263       0.017348              1.690511       1.401395      -0.165721      -0.191869       1.736566       0.350733       1.933574           0.000004
           26              H      12.695685       2.670977       7.695654       0.116967       1.133275 0.82583645E+01  0.81522500E+02                                 1.774174                            1.662133      -1.081280       2.363996                    0.996642       3.538323       9.854377       0.494600       1.254494      -0.714202      -0.028261       0.013867      -0.024381       0.039817      -0.000105       0.012596      -0.003525       0.004067      -0.024738      -0.016052       0.002283       0.013769              1.833283       1.870085      -0.240750       0.494880       1.757813      -0.283911       1.871951           0.000003
           27              H       5.140575       3.344855      10.021264       0.128798       1.106457 0.79049772E+01  0.76372054E+02                                 1.689779                            1.585343      -0.877948       2.470698                    0.999130       3.224985       8.583310       0.531735       1.192277      -0.731047       0.028747       0.027795       0.016609       0.043299       0.007114       0.013519      -0.001205       0.003528      -0.013166      -0.016084       0.000403       0.015681              1.737005       1.707285       0.438234       0.241650       2.002691       0.192295       1.501038           0.000003
           28              H       9.139102       7.566217      11.572125       0.116328       1.203921 0.89441351E+01  0.88969071E+02                                 1.780979                            1.683270      -0.852822       2.475568                    0.998917       3.310958       8.891778       0.518328       1.187956      -0.732963       0.009224      -0.036764      -0.024241       0.044992      -0.012626       0.001273       0.006077      -0.024854       0.009283      -0.019822       0.001855       0.017967              1.829223       1.572182      -0.186677      -0.285255       1.807987       0.382580       2.107499           0.000004
           29              C      11.560211       3.993565       1.975063      -0.149787      40.224316 0.55463737E+03  0.13826220E+05                                10.361910                            7.954231      -0.243327       1.903830                    0.997446      30.290878      88.998229       0.574372       0.427778      -1.059501       0.019339       0.026765      -0.074049       0.081078       0.019684       0.009965       0.007050       0.026185       0.012873      -0.025870      -0.001888       0.027758             12.676580       6.539400      -1.823835      -0.840449      10.603810      -1.680079      20.886529           0.000001
           30              C       9.353464       5.171603       6.663111      -0.090837      32.368460 0.41262814E+03  0.95790943E+04                                 8.857123                            6.788654       0.062626       2.000368                    0.999642      28.686377      82.063074       0.629942       0.418832      -1.062215       0.002186       0.000893      -0.025290       0.025400       0.007592       0.006605      -0.005825      -0.023821       0.070824      -0.027191       0.001740       0.025451             10.544660      16.052979      -2.988343      -1.948386       6.387473       2.354689       9.193527           0.000008
           31              C      11.771983       1.969765       4.060610      -0.147702      41.613268 0.56494605E+03  0.14115191E+05                                10.499510                            7.966425      -0.209925       1.908687                    0.998116      30.305167      88.464013       0.581936       0.421261      -1.066062       0.003790      -0.076795       0.022714       0.080173       0.011279      -0.015164       0.000204      -0.012233       0.016180      -0.022208       0.004282       0.017926             12.828692       9.471902       0.703090       3.011526      19.743262      -3.346109       9.270912           0.000002
           32              C      10.281146       4.352751       4.596660      -0.133166      39.311286 0.54465655E+03  0.13489786E+05                                10.116827                            7.838837      -0.166634       1.929806                    0.998146      29.833491      86.820513       0.584537       0.423070      -1.064495      -0.053638       0.036778       0.041627       0.077217       0.012134      -0.009421      -0.006715      -0.010895      -0.067956      -0.025715      -0.001272       0.026987             12.063604      16.191205      -3.060177      -2.070490       7.340147       3.114581      12.659460           0.000002
           33              C       1.962927       1.499339       4.917198      -0.084039      33.183230 0.41718742E+03  0.97429477E+04                                 9.036493                            6.844448       0.108372       2.012073                    0.999679      29.153159      84.533543       0.622831       0.421092      -1.057372      -0.024672      -0.024121      -0.007234       0.035254       0.010924      -0.004741       0.020358       0.046922       0.013593      -0.038337       0.014718       0.023619             10.723026       8.119725       0.436425       2.731409      16.093709      -3.311858       7.955643           0.000006
           34              C      10.452521       4.738842       5.925190      -0.070401      33.320776 0.43146808E+03  0.10165001E+05                                 9.152012                            7.026408      -0.039303       1.974123                    0.998919      28.967806      84.456535       0.605896       0.429091      -1.052057      -0.025437       0.019727      -0.019310       0.037537       0.011701       0.025455      -0.014077      -0.015631      -0.011729      -0.037388       0.016009       0.021379             10.837542      14.850120      -2.760701      -1.965525       6.767803       2.967491      10.894704           0.000003
           35              C       8.099018       5.241661       6.075229      -0.015280      36.398002 0.42494704E+03  0.98431524E+04                                 9.510609                            6.817484       0.129688       2.054057                    0.999310      26.699781      73.944776       0.644706       0.410152      -1.078069       0.035085      -0.006834      -0.028448       0.045683       0.004685       0.003685      -0.007782      -0.013821      -0.017204      -0.012355      -0.001173       0.013527             12.069690      18.199183      -4.058927      -3.243296       6.973847       3.212924      11.036041           0.000004
           36              C      12.098396       3.049780       1.107563      -0.089852      33.123943 0.41966798E+03  0.97922829E+04                                 8.964805                            6.828861       0.156311       2.021215                    0.999793      29.157821      83.861155       0.629950       0.416699      -1.062652       0.000496       0.035677      -0.017816       0.039881      -0.017718       0.011443       0.006150      -0.016680      -0.140654      -0.050011       0.006975       0.043036             10.647140       5.251235      -1.342685      -0.690678       8.934811      -1.511743      17.755375           0.000004
           37              C       7.933938       4.856074       4.749427      -0.093255      33.870814 0.42148736E+03  0.98423086E+04                                 9.144010                            6.878370       0.056586       1.996585                    0.999620      28.912358      83.102524       0.623126       0.420938      -1.060297       0.029836       0.008139      -0.001544       0.030965       0.002046       0.022678      -0.005170      -0.010079      -0.014293      -0.027182       0.007806       0.019376             10.753178      15.069111      -3.236829      -2.506431       6.368956       2.802998      10.821468           0.000009
           38              C       9.024807       4.399007       4.015598      -0.093435      33.586175 0.41829432E+03  0.97512063E+04                                 9.023831                            6.811303       0.121483       2.011777                    0.999754      29.110755      83.658266       0.631713       0.415920      -1.063261      -0.007757       0.017146       0.034146       0.038989       0.011912       0.036152       0.003492      -0.027186       0.058824      -0.045497       0.003212       0.042285             10.595421      15.103183      -3.095677      -2.470061       6.184393       2.438130      10.498689           0.000006
           39              C      10.785234       1.102433       3.583212      -0.097208      33.717765 0.42596028E+03  0.99793681E+04                                 9.067163                            6.893540       0.037633       1.982193                    0.999610      29.383717      84.771084       0.624921       0.418357      -1.061255       0.021007      -0.015005       0.024313       0.035462      -0.005910       0.025769       0.006149       0.064790       0.036688      -0.040682      -0.005294       0.045976             10.612711       7.592628       1.184661       1.974225      16.938917      -2.664839       7.306587           0.000005
           40              C      16.017129       6.963974      12.865191       0.016251      36.061546 0.42691561E+03  0.99393613E+04                                 9.621520                            6.941141      -0.055213       2.001170                    0.999091      26.735735      75.197467       0.621640       0.423205      -1.065441       0.003375      -0.004884       0.035594       0.036086       0.004701       0.003075       0.000243       0.034964      -0.043554      -0.014761      -0.010838       0.025599             12.373088       5.824104      -1.415681      -0.082538       8.499063      -1.186629      22.796098           0.000002
           41              C      15.993660       7.176284      11.378438       0.581703      24.726126 0.26968587E+03  0.57027447E+04                                 7.971631                            5.879340      -0.200325       1.986191                    0.999037      23.032859      65.608106       0.602629       0.480651      -1.013047      -0.014348       0.004467      -0.042804       0.045365       0.066114       0.009621       0.029743      -0.060624      -0.278414      -0.097901      -0.025468       0.123369              9.963594       6.926928      -1.273661       0.235072       5.627223      -0.981091      17.336631           0.000002
           42              C      11.025018       5.399457       0.095480      -0.097997      31.944553 0.41717038E+03  0.97090875E+04                                 8.788558                            6.840191       0.121614       2.020689                    0.999631      28.754812      82.307714       0.625730       0.420585      -1.061324       0.012757      -0.014145       0.013992       0.023634      -0.010778       0.011368      -0.004952      -0.013232      -0.040002      -0.019873      -0.002346       0.022219             10.301414       5.643315      -1.380489      -0.578636       7.748618      -0.314087      17.512310           0.000007
           43              C       5.783628       5.807579      13.376689      -0.102122      32.418630 0.41783292E+03  0.97198253E+04                                 8.848538                            6.828132       0.076775       2.001423                    0.999682      28.813736      82.220303       0.629242       0.418439      -1.063616       0.000918       0.017315       0.017664       0.024753      -0.010755      -0.005810       0.019979       0.004277      -0.016815      -0.022966      -0.001976       0.024942             10.402062       5.257689      -1.297259      -0.032765       8.502342      -1.919563      17.446155           0.000005
           44              C       5.555275      10.210033       4.881735      -0.011990      36.801226 0.42532621E+03  0.98468399E+04                                 9.551180                            6.802739       0.044716       2.022708                    0.999187      26.734049      73.841756       0.648417       0.408016      -1.080276       0.000055       0.043447      -0.021677       0.048554      -0.005886      -0.004172       0.017901      -0.001888       0.034376      -0.017097      -0.007346       0.024443             12.062050       8.309320       2.047486       2.328314      19.482207      -4.122434       8.394624           0.000004
           45              C       6.540703      11.065956       5.338673      -0.102300      34.382731 0.42663369E+03  0.99932293E+04                                 9.237856                            6.918776       0.061764       1.995801                    0.999690      29.083082      83.735130       0.621471       0.420760      -1.060358      -0.015805       0.015695      -0.014086       0.026354      -0.019618       0.003080      -0.000821       0.028614       0.023262      -0.028170       0.007039       0.021131             11.056218       8.349159       1.691864       2.496755      17.143586      -2.784522       7.675909           0.000007
           46              C      15.401901      10.670628       3.971951      -0.089159      32.760622 0.40532650E+03  0.93454899E+04                                 8.860270                            6.690101       0.153902       2.029916                    0.999702      28.359409      80.226949       0.641531       0.414087      -1.067775       0.018625       0.012178       0.006670       0.023231       0.018181       0.002397       0.015199       0.016542      -0.009244      -0.025102      -0.000496       0.025599             10.392395       7.260819       0.675502       2.332820      16.286609      -3.035289       7.629757           0.000006
           47              C       5.465208       8.807058       5.432788       0.645659      23.717668 0.24016942E+03  0.49338194E+04                                 7.669133                            5.528993      -0.162140       2.010450                    0.998995      21.974207      61.705539       0.624647       0.477316      -1.014754       0.011366      -0.071167       0.022607       0.075531      -0.052470      -0.042442       0.026307       0.158007      -0.110210      -0.081551      -0.045898       0.127449              9.452382       6.185454       2.015527       2.062678      13.629858      -1.572605       8.541833           0.000004
           48              C       6.950254       5.790291       6.879986       0.630246      23.845549 0.24765923E+03  0.51332915E+04                                 7.742893                            5.637829      -0.138590       2.015097                    0.999350      22.323372      63.223432       0.613994       0.481283      -1.011394      -0.057586       0.019129       0.026598       0.066253       0.046662       0.009220      -0.084812      -0.119722      -0.036221      -0.095985      -0.030990       0.126975              9.604585      13.988835      -2.274681      -1.592242       6.122673       2.451430       8.702248           0.000004
           49              C      11.068427       5.178967       1.473114      -0.071361      31.901453 0.41632360E+03  0.97081828E+04                                 8.816234                            6.856219       0.039428       1.994249                    0.999427      28.845974      83.311901       0.620340       0.423418      -1.056956       0.034567      -0.008953      -0.023046       0.042499      -0.007898       0.003861       0.030976      -0.008134      -0.093823      -0.046714       0.011098       0.035616             10.359687       5.684429      -1.367676      -0.622076       8.296149      -1.394530      17.098482           0.000004
           50              C       8.334940       9.423788      11.664877      -0.149787      40.224312 0.55463730E+03  0.13826218E+05                                10.361910                            7.954231      -0.243327       1.903830                    0.997446      30.290876      88.998225       0.574372       0.427778      -1.059501      -0.019339      -0.026765       0.074049       0.081078       0.019684       0.009965       0.007050       0.026185       0.012873      -0.025870      -0.001888       0.027758             12.676580       6.539400      -1.823835      -0.840448      10.603810      -1.680080      20.886529           0.000001
           51              C      10.541687       8.245750       6.976829      -0.090837      32.368461 0.41262816E+03  0.95790948E+04                                 8.857123                            6.788654       0.062626       2.000368                    0.999642      28.686377      82.063074       0.629942       0.418832      -1.062215      -0.002186      -0.000893       0.025290       0.025400       0.007592       0.006605      -0.005826      -0.023821       0.070824      -0.027191       0.001740       0.025451             10.544660      16.052979      -2.988343      -1.948386       6.387473       2.354689       9.193527           0.000007
           52              C       8.123168      11.447588       9.579330      -0.147702      41.613268 0.56494605E+03  0.14115191E+05                                10.499510                            7.966425      -0.209925       1.908687                    0.998116      30.305167      88.464015       0.581936       0.421261      -1.066062      -0.003790       0.076795      -0.022714       0.080173       0.011279      -0.015164       0.000204      -0.012233       0.016180      -0.022208       0.004282       0.017926             12.828693       9.471903       0.703091       3.011526      19.743263      -3.346109       9.270912           0.000002
           53              C       9.614005       9.064602       9.043280      -0.133166      39.311288 0.54465658E+03  0.13489787E+05                                10.116827                            7.838837      -0.166634       1.929806                    0.998146      29.833492      86.820515       0.584537       0.423070      -1.064495       0.053638      -0.036778      -0.041627       0.077217       0.012134      -0.009421      -0.006715      -0.010895      -0.067956      -0.025715      -0.001272       0.026987             12.063604      16.191205      -3.060177      -2.070490       7.340147       3.114581      12.659460           0.000002
           54              C      17.932224      11.918014       8.722742      -0.084039      33.183231 0.41718743E+03  0.97429482E+04                                 9.036494                            6.844449       0.108372       2.012073                    0.999679      29.153159      84.533548       0.622831       0.421092      -1.057372       0.024672       0.024121       0.007234       0.035254       0.010924      -0.004741       0.020358       0.046922       0.013593      -0.038337       0.014718       0.023619             10.723027       8.119725       0.436425       2.731409      16.093711      -3.311858       7.955644           0.000005
           55              C       9.442630       8.678511       7.714750      -0.070401      33.320776 0.43146807E+03  0.10165001E+05                                 9.152012                            7.026408      -0.039303       1.974123                    0.998919      28.967806      84.456535       0.605896       0.429091      -1.052057       0.025437      -0.019727       0.019310       0.037537       0.011701       0.025455      -0.014077      -0.015631      -0.011729      -0.037388       0.016009       0.021379             10.837542      14.850120      -2.760701      -1.965525       6.767803       2.967491      10.894703           0.000003
           56              C      11.796133       8.175692       7.564711      -0.015280      36.398004 0.42494707E+03  0.98431530E+04                                 9.510609                            6.817484       0.129687       2.054057                    0.999310      26.699782      73.944779       0.644706       0.410152      -1.078069      -0.035085       0.006834       0.028448       0.045683       0.004685       0.003685      -0.007782      -0.013821      -0.017204      -0.012355      -0.001173       0.013527             12.069691      18.199184      -4.058927      -3.243296       6.973847       3.212924      11.036041           0.000004
           57              C       7.796755      10.367573      12.532377      -0.089851      33.123936 0.41966789E+03  0.97922804E+04                                 8.964804                            6.828861       0.156312       2.021215                    0.999793      29.157817      83.861141       0.629950       0.416699      -1.062652      -0.000496      -0.035677       0.017816       0.039881      -0.017718       0.011443       0.006150      -0.016680      -0.140654      -0.050011       0.006975       0.043036             10.647138       5.251234      -1.342685      -0.690678       8.934810      -1.511743      17.755371           0.000004
           58              C      11.961213       8.561279       8.890513      -0.093255      33.870816 0.42148738E+03  0.98423093E+04                                 9.144010                            6.878370       0.056586       1.996585                    0.999620      28.912359      83.102527       0.623126       0.420938      -1.060297      -0.029836      -0.008139       0.001544       0.030965       0.002046       0.022678      -0.005170      -0.010078      -0.014292      -0.027182       0.007806       0.019376             10.753178      15.069111      -3.236829      -2.506431       6.368956       2.802998      10.821468           0.000009
           59              C      10.870344       9.018346       9.624342      -0.093435      33.586174 0.41829430E+03  0.97512059E+04                                 9.023831                            6.811303       0.121483       2.011777                    0.999754      29.110755      83.658265       0.631713       0.415920      -1.063261       0.007757      -0.017146      -0.034146       0.038989       0.011912       0.036152       0.003492      -0.027186       0.058824      -0.045497       0.003212       0.042285             10.595421      15.103183      -3.095677      -2.470061       6.184393       2.438130      10.498689           0.000005
           60              C       9.109917      12.314920      10.056728      -0.097208      33.717763 0.42596022E+03  0.99793666E+04                                 9.067162                            6.893539       0.037633       1.982194                    0.999610      29.383716      84.771081       0.624921       0.418357      -1.061255      -0.021007       0.015005      -0.024313       0.035462      -0.005910       0.025769       0.006149       0.064790       0.036688      -0.040682      -0.005294       0.045976             10.612710       7.592628       1.184661       1.974225      16.938916      -2.664839       7.306586           0.000005
           61              C       3.878022       6.453379       0.774749       0.016251      36.061546 0.42691561E+03  0.99393612E+04                                 9.621520                            6.941142      -0.055213       2.001170                    0.999091      26.735735      75.197469       0.621640       0.423205      -1.065441      -0.003375       0.004884      -0.035594       0.036086       0.004701       0.003075       0.000243       0.034965      -0.043554      -0.014761      -0.010838       0.025599             12.373089       5.824104      -1.415681      -0.082539       8.499063      -1.186629      22.796099           0.000002
           62              C       3.901491       6.241069       2.261502       0.581704      24.726126 0.26968588E+03  0.57027448E+04                                 7.971631                            5.879340      -0.200325       1.986191                    0.999037      23.032859      65.608106       0.602629       0.480651      -1.013047       0.014348      -0.004467       0.042804       0.045365       0.066114       0.009621       0.029743      -0.060624      -0.278414      -0.097901      -0.025468       0.123369              9.963594       6.926928      -1.273661       0.235071       5.627222      -0.981090      17.336631           0.000002
           63              C       8.870133       8.017896      13.544460      -0.097997      31.944559 0.41717046E+03  0.97090900E+04                                 8.788559                            6.840192       0.121613       2.020689                    0.999631      28.754816      82.307733       0.625730       0.420585      -1.061324      -0.012757       0.014145      -0.013992       0.023634      -0.010778       0.011368      -0.004952      -0.013232      -0.040001      -0.019873      -0.002346       0.022219             10.301416       5.643315      -1.380489      -0.578636       7.748619      -0.314088      17.512313           0.000007
           64              C       3.315423       7.609774       0.263251      -0.102122      32.418632 0.41783298E+03  0.97198270E+04                                 8.848539                            6.828133       0.076775       2.001423                    0.999682      28.813737      82.220303       0.629242       0.418439      -1.063616      -0.000918      -0.017315      -0.017664       0.024753      -0.010755      -0.005810       0.019979       0.004277      -0.016815      -0.022966      -0.001976       0.024942             10.402062       5.257689      -1.297259      -0.032765       8.502342      -1.919564      17.446155           0.000005
           65              C       3.543776       3.207320       8.758205      -0.011990      36.801228 0.42532624E+03  0.98468406E+04                                 9.551180                            6.802740       0.044716       2.022708                    0.999187      26.734050      73.841761       0.648417       0.408016      -1.080276      -0.000055      -0.043447       0.021677       0.048554      -0.005886      -0.004172       0.017901      -0.001888       0.034376      -0.017097      -0.007345       0.024443             12.062051       8.309320       2.047486       2.328314      19.482209      -4.122435       8.394625           0.000004
           66              C      13.354448       2.351397       8.301267      -0.102300      34.382733 0.42663370E+03  0.99932298E+04                                 9.237857                            6.918777       0.061764       1.995801                    0.999690      29.083083      83.735135       0.621471       0.420760      -1.060358       0.015805      -0.015695       0.014086       0.026354      -0.019618       0.003080      -0.000821       0.028614       0.023262      -0.028170       0.007039       0.021131             11.056219       8.349160       1.691864       2.496755      17.143588      -2.784522       7.675910           0.000007
           67              C       4.493250       2.746725       9.667989      -0.089159      32.760635 0.40532668E+03  0.93454953E+04                                 8.860273                            6.690103       0.153901       2.029916                    0.999702      28.359415      80.226979       0.641530       0.414087      -1.067774      -0.018625      -0.012178      -0.006671       0.023231       0.018181       0.002397       0.015199       0.016542      -0.009243      -0.025102      -0.000496       0.025599             10.392399       7.260821       0.675502       2.332821      16.286616      -3.035291       7.629759           0.000006
           68              C      14.429943       4.610295       8.207152       0.645659      23.717670 0.24016944E+03  0.49338198E+04                                 7.669133                            5.528993      -0.162140       2.010450                    0.998995      21.974208      61.705544       0.624647       0.477316      -1.014754      -0.011366       0.071167      -0.022607       0.075531      -0.052470      -0.042442       0.026307       0.158007      -0.110210      -0.081551      -0.045898       0.127449              9.452382       6.185454       2.015527       2.062678      13.629859      -1.572605       8.541834           0.000004
           69              C      12.944897       7.627062       6.759954       0.630246      23.845551 0.24765924E+03  0.51332919E+04                                 7.742893                            5.637829      -0.138590       2.015097                    0.999350      22.323373      63.223434       0.613994       0.481283      -1.011394       0.057586      -0.019129      -0.026598       0.066253       0.046662       0.009220      -0.084812      -0.119722      -0.036221      -0.095985      -0.030990       0.126975              9.604585      13.988835      -2.274681      -1.592242       6.122673       2.451430       8.702248           0.000004
           70              C       8.826724       8.238386      12.166826      -0.071362      31.901460 0.41632372E+03  0.97081863E+04                                 8.816236                            6.856221       0.039428       1.994249                    0.999427      28.845978      83.311918       0.620340       0.423418      -1.056956      -0.034567       0.008953       0.023046       0.042499      -0.007898       0.003861       0.030976      -0.008134      -0.093823      -0.046714       0.011098       0.035616             10.359689       5.684430      -1.367676      -0.622076       8.296150      -1.394531      17.098487           0.000004
           71              O       6.090869       6.614060      10.688803      -0.604301      34.649749 0.55167542E+03  0.13363663E+05                                 8.485868                            7.288439       0.353779       2.146802                    0.996874      28.550230      75.626903       0.700241       0.361091      -1.135986       0.010379      -0.025074       0.035602       0.044766       0.032410      -0.065054       0.057018       0.019315      -0.173749      -0.121203       0.049427       0.071776              9.686246       8.170504      -0.355883      -2.665266       6.860997       1.630867      14.027238           0.000005
           72              O       7.186646       6.284296       8.014147      -0.584061      34.622743 0.54157003E+03  0.13049188E+05                                 8.459880                            7.233176       0.267055       2.134245                    0.996253      27.904558      73.550649       0.701686       0.362272      -1.135859       0.044320      -0.040136       0.003598       0.059901       0.043946       0.018739      -0.012133      -0.127604       0.163339      -0.107552       0.046847       0.060705              9.464138       8.318809      -0.204399      -0.686033       7.813181       3.613762      12.260424           0.000006
           73              O       6.004476       8.623756       6.563539      -0.679366      44.737603 0.69908601E+03  0.17937209E+05                                10.044485                            8.239929       0.171233       2.072297                    0.996641      29.882363      81.019651       0.655442       0.364206      -1.135455       0.050435      -0.005117      -0.086834       0.100548      -0.042190       0.000720       0.012784       0.113094       0.053826      -0.081067       0.019225       0.061842             11.555979       9.306152      -0.262317       3.850072      10.425002      -3.650032      14.936783           0.000004
           74              O      15.092300       7.902963      10.853027      -0.671325      34.074636 0.54864659E+03  0.13242704E+05                                 8.215417                            7.143066       0.558121       2.191641                    0.998712      29.354418      77.059276       0.727636       0.348745      -1.148446      -0.014431      -0.023819       0.076399       0.081317       0.002386       0.065998      -0.015678      -0.004030      -0.225978      -0.107637       0.040492       0.067145              9.013564       9.363020      -2.037047       2.977078       6.730290      -1.751079      10.947380           0.000008
           75              O       4.851476       7.954627       4.747108      -0.633703      42.974096 0.62341190E+03  0.15578542E+05                                 9.869102                            7.815251       0.164307       2.080294                    0.996935      29.184857      78.659879       0.667133       0.367402      -1.130459       0.032046       0.053619      -0.010281       0.063306      -0.022461      -0.011762       0.058843       0.110770      -0.031551      -0.093272       0.019599       0.073673             11.867986       9.477543       5.449404       2.634038      16.543102       3.581446       9.583314           0.000006
           76              O       5.792070       5.803669       6.362759      -0.749084      52.545606 0.80624878E+03  0.21508172E+05                                11.247037                            8.883381      -0.055193       1.964947                    0.998679      32.235844      90.079530       0.625537       0.367045      -1.129539       0.092858      -0.003130       0.038091       0.100416       0.036258       0.006423      -0.086026      -0.035907      -0.110618      -0.100358      -0.000265       0.100624             13.809930      24.025105      -0.685782       3.050931       8.224806       0.096764       9.179880           0.000005
           77              O      12.978741       4.375926       4.297536      -0.752728      52.568574 0.82720813E+03  0.22201023E+05                                11.418814                            9.114889      -0.292707       1.914903                    0.995014      31.478181      88.120550       0.605939       0.376634      -1.122701      -0.050581      -0.015221      -0.010874       0.053929       0.006289       0.005879       0.000602      -0.008976       0.004167      -0.010576       0.001798       0.008778             13.799562      16.879692       7.087428       3.409752      13.438165       2.240152      11.080828           0.000004
           78              O      13.804282       6.803293       2.951137      -0.604301      34.649751 0.55167546E+03  0.13363664E+05                                 8.485868                            7.288439       0.353779       2.146802                    0.996874      28.550231      75.626907       0.700241       0.361091      -1.135986      -0.010379       0.025074      -0.035603       0.044766       0.032410      -0.065054       0.057018       0.019316      -0.173749      -0.121203       0.049427       0.071776              9.686247       8.170505      -0.355883      -2.665266       6.860997       1.630868      14.027239           0.000005
           79              O      12.708505       7.133057       5.625793      -0.584061      34.622744 0.54157004E+03  0.13049188E+05                                 8.459880                            7.233176       0.267054       2.134245                    0.996253      27.904559      73.550651       0.701686       0.362272      -1.135859      -0.044320       0.040136      -0.003598       0.059901       0.043946       0.018739      -0.012133      -0.127604       0.163339      -0.107552       0.046847       0.060705              9.464138       8.318809      -0.204399      -0.686033       7.813181       3.613762      12.260424           0.000006
           80              O      13.890675       4.793597       7.076401      -0.679366      44.737605 0.69908604E+03  0.17937210E+05                                10.044485                            8.239929       0.171233       2.072297                    0.996641      29.882364      81.019653       0.655442       0.364206      -1.135455      -0.050435       0.005117       0.086834       0.100548      -0.042190       0.000720       0.012784       0.113094       0.053826      -0.081067       0.019225       0.061842             11.555979       9.306152      -0.262317       3.850072      10.425002      -3.650033      14.936783           0.000004
           81              O       4.802851       5.514390       2.786913      -0.671325      34.074635 0.54864657E+03  0.13242703E+05                                 8.215417                            7.143066       0.558121       2.191641                    0.998712      29.354418      77.059275       0.727636       0.348745      -1.148446       0.014431       0.023819      -0.076399       0.081317       0.002386       0.065998      -0.015678      -0.004030      -0.225978      -0.107637       0.040492       0.067145              9.013563       9.363020      -2.037047       2.977078       6.730290      -1.751078      10.947380           0.000008
           82              O      15.043675       5.462726       8.892832      -0.633703      42.974099 0.62341197E+03  0.15578544E+05                                 9.869103                            7.815252       0.164307       2.080294                    0.996935      29.184858      78.659883       0.667133       0.367402      -1.130459      -0.032046      -0.053619       0.010281       0.063306      -0.022461      -0.011762       0.058843       0.110770      -0.031551      -0.093272       0.019599       0.073673             11.867987       9.477544       5.449404       2.634038      16.543103       3.581446       9.583315           0.000006
           83              O      14.103081       7.613684       7.277181      -0.749084      52.545607 0.80624880E+03  0.21508173E+05                                11.247038                            8.883381      -0.055193       1.964947                    0.998679      32.235844      90.079532       0.625537       0.367045      -1.129539      -0.092858       0.003130      -0.038091       0.100416       0.036258       0.006423      -0.086026      -0.035907      -0.110618      -0.100358      -0.000265       0.100624             13.809931      24.025106      -0.685782       3.050931       8.224806       0.096764       9.179880           0.000005
           84              O       6.916410       9.041427       9.342404      -0.752728      52.568579 0.82720821E+03  0.22201025E+05                                11.418815                            9.114889      -0.292707       1.914903                    0.995014      31.478182      88.120555       0.605939       0.376634      -1.122701       0.050581       0.015221       0.010874       0.053929       0.006290       0.005879       0.000602      -0.008976       0.004168      -0.010576       0.001798       0.008778             13.799563      16.879694       7.087428       3.409752      13.438166       2.240152      11.080829           0.000004

******************************************************
Auxiliary information for the entire system
The total spin magnetic moment of the unit cell is   0.000368
The total net atomic charge of the unit cell is   0.000003
Accuracy of reproducing the electrostatic potential in the unit cell:
  The inner radius (bohr) =    5.0000
  The outer radius (bohr) =   12.0000
  Valid grid points have density less than (e/(bohr^3)) =    0.0001
  The number of valid grid points were=       104538
  The rms potential error without charges in kcal/mol is=      3.06361
  The rms potential error with partial charges in kcal/mol is=      1.40657
  The RRMSE value at monopole order=      0.45912
  The rms potential error with partial charges and cloud penetration in kcal/mol is=      1.41489
  The RRMSE value at monopole order with cloud penetration is=      0.46184
  The rms potential error with partial charges and atomic dipoles in kcal/mol is=      0.33625
  The RRMSE value at dipole order=      0.10976
  The rms potential error with partial charges, atomic dipoles and cloud penetration in kcal/mol is=      0.32480
  The RRMSE value at dipole order with cloud penetration=      0.10602

******************************************************
The electron densities and ab initio electrostatic potential were computed in VASP using the PBE functional and
projector augmented wave method. See the main text of the journal article for a description of computational details.
The atomic charges, dipoles, and quadrupoles were computed with the DDEC6 method as described in
(a) T. A. Manz and N. Gabaldon Limas, RSC Adv. 6 (2016) 47771-47801 DOI: 10.1039/c6ra04656h
(b) N. Gabaldon Limas and T. A. Manz, RSC Adv. 8 (2018) 2678-2707 DOI: 10.1039/c7ra11829e.
For each atom in the material, the electron cloud parameters were fit to the spherically averaged atom-in-material
electron density using radial positions for which this density was between 10^-4 and 10^-2 electrons per cubic bohr.
The polarizabilities, dispersion coefficients, and quantum Drude oscillator (QDO) parameters were fit using the MCLF method.
The magnetic structure of the system was optimized in VASP from the default ferromagnetic initial guess using spin polarization.
The atomic spin moments (ASMs) were computed on this optimized magnetic structure using the DDEC6 partition as inputs
to the method of T. A. Manz and D. S. Sholl, J. Chem. Theory Comput. 7 (2011) 4146-4164 DOI: 10.1021/ct200539n.
The RMSE and RRMSE were computed using a uniform grid with Ewald summation.
