# Supplementary material for: A collection of forcefield precursors for metal–organic frameworks
Source: RSC Adv. 2019 Nov 13;9(63):36492–507. doi: 10.1039/c9ra07327b (PMC9075174; doi:10.1039/c9ra07327b)
Supplement: RA-009-C9RA07327B-s5790 [file RA-009-C9RA07327B-s5790.xyz]

  177
jmolscript: load "" {1 1 1} spacegroup "x,y,z" unitcell [{     14.822900     0.000000     0.000000 }, {     -4.940940    18.566811     0.000000 }, {      4.940973     9.283389    16.079330 }]
Mn    16.800577     7.020471    10.797913     0.990006
Mn     6.918658    15.124427     4.600457     0.990484
Mn    11.859613     5.705302     0.680960     0.990740
Mn    -1.977644    20.829729     5.281417     0.990006
Mn     7.904275    12.725773    11.478873     0.990477
Mn     2.963320    22.144898    15.398370     0.990743
Mn     2.470487     4.641694     8.039665     1.098087
Mn     7.411467    13.925100     8.039665     1.096613
Mn    -2.470470     9.283406     0.000000     1.097526
H     10.425954    16.884649     8.827552     0.109486
H     12.023865    18.650352     9.358170     0.127769
H     10.477831    15.659236    12.545093     0.104537
H     11.899349    17.366453    13.234897     0.127279
H     14.419250    22.560519    13.069279     0.131268
H     11.803006    20.831023    10.572159     0.125762
H     14.001238    18.530592    13.125557     0.128588
H      5.484987    17.769353    13.122341     0.108245
H      7.082896    17.346032    11.327888     0.129332
H      5.536873    21.601544    12.324806     0.105045
H      6.958389    21.345323    10.501410     0.126945
H      9.478280    18.604867     6.086026     0.130285
H      6.862036    17.307044     8.832376     0.124976
H      9.060276    20.668564     9.547906     0.127884
H      0.544026    21.046398    10.208767     0.109729
H      2.141932    19.704016    11.472602     0.128348
H      0.595904    18.439621     7.288760     0.104962
H      2.017417    16.988623     8.422353     0.126927
H      4.537305    14.535015    13.003354     0.130436
H      1.921068    17.562333    12.754125     0.125568
H      4.119303    16.501244     9.485197     0.128820
H      4.396979    10.965551     7.251778     0.109486
H      2.799068     9.199848     6.721160     0.127769
H      4.345102    12.190964     3.534237     0.104537
H      2.923584    10.483747     2.844433     0.127279
H      0.403683     5.289681     3.010051     0.131268
H      3.019927     7.019177     5.507171     0.125762
H      0.821695     9.319608     2.953773     0.128588
H      9.337946    10.080847     2.956989     0.108245
H      7.740037    10.504168     4.751442     0.129332
H      9.286060     6.248656     3.754524     0.105045
H      7.864544     6.504877     5.577920     0.126945
H      5.344653     9.245333     9.993304     0.130285
H      7.960897    10.543156     7.246954     0.124975
H      5.762657     7.181636     6.531424     0.127884
H     14.278907     6.803802     5.870563     0.109729
H     12.681001     8.146184     4.606728     0.128347
H     14.227029     9.410579     8.790570     0.104962
H     12.805516    10.861577     7.656977     0.126927
H     10.285628    13.315185     3.075976     0.130437
H     12.901865    10.287867     3.325205     0.125568
H     10.703630    11.348956     6.594133     0.128820
C      9.472838    14.957412    10.255397     0.653167
C     10.393342    16.093701    10.660596    -0.040730
C     10.757987    16.979339     9.689404    -0.103067
C     11.682937    18.084992    10.009383    -0.160979
C     12.013488    18.227027    11.380950     0.081941
C     10.781702    16.266371    11.911568    -0.094552
C     11.620679    17.302398    12.348925    -0.155267
C     15.495389    20.385415    14.280053     0.611993
C     14.374778    20.457827    13.241328    -0.022475
C     13.996796    21.800208    12.739653    -0.124654
C     13.024414    21.908825    11.792581    -0.007909
C     12.425568    20.761397    11.258747    -0.159231
C     12.781315    19.466361    11.784541     0.070485
C     13.770002    19.366099    12.784675    -0.158454
C     12.573800    23.228926    11.284474     0.591487
C      4.531877    19.969519    14.077453     0.650524
C      5.452379    19.752289    12.890799    -0.041465
C      5.817021    18.468394    12.609411    -0.100322
C      6.741970    18.192678    11.491897    -0.164276
C      7.072523    19.309472    10.683107     0.082529
C      5.840741    20.749327    12.115775    -0.095520
C      6.679718    20.610077    10.999870    -0.154120
C     10.554425    20.740977     7.364333     0.612180
C      9.433813    19.805209     7.820986    -0.023627
C      9.055828    18.699557     6.909288    -0.122446
C      8.083444    17.825059     7.288760    -0.009250
C      7.484598    17.936459     8.549380    -0.158779
C      7.840349    19.039327     9.408016     0.071140
C      8.829038    19.955599     8.994777    -0.157084
C      7.632827    16.724977     6.399573     0.592937
C     -0.409086    20.773468     7.825810     0.651664
C      0.511415    19.854411     8.607265    -0.040299
C      0.876058    20.252667     9.859845    -0.103617
C      1.801006    19.422730    10.657380    -0.161668
C      2.131555    18.163901    10.094603     0.081246
C      0.899773    18.684702     8.131317    -0.095069
C      1.738748    17.787924     8.809865    -0.154387
C      5.613449    14.574008    10.514274     0.610133
C      4.492838    15.437364    11.096346    -0.022401
C      4.114853    15.200635    12.509719    -0.124040
C      3.142472    15.966516    13.077319    -0.007073
C      2.543629    17.002544    12.350533    -0.160697
C      2.899379    17.194712    10.966103     0.072024
C      3.888066    16.378702    10.379208    -0.159009
C      2.691855    15.746498    14.474613     0.592342
C      5.350095    12.892788     5.823933     0.653167
C      4.429591    11.756499     5.418734    -0.040730
C      4.064946    10.870861     6.389926    -0.103067
C      3.139996     9.765208     6.069947    -0.160979
C      2.809445     9.623173     4.698380     0.081941
C      4.041231    11.583829     4.167762    -0.094552
C      3.202254    10.547802     3.730405    -0.155267
C     -0.672456     7.464785     1.799277     0.611993
C      0.448155     7.392373     2.838002    -0.022474
C      0.826137     6.049992     3.339677    -0.124654
C      1.798519     5.941375     4.286749    -0.007909
C      2.397365     7.088803     4.820583    -0.159231
C      2.041618     8.383839     4.294789     0.070485
C      1.052931     8.484101     3.294655    -0.158454
C      2.249133     4.621274     4.794856     0.591487
C     10.291056     7.880681     2.001877     0.650524
C      9.370554     8.097911     3.188531    -0.041465
C      9.005912     9.381806     3.469919    -0.100322
C      8.080963     9.657522     4.587433    -0.164276
C      7.750410     8.540728     5.396223     0.082529
C      8.982192     7.100873     3.963555    -0.095520
C      8.143215     7.240123     5.079460    -0.154120
C      4.268508     7.109223     8.714997     0.612180
C      5.389120     8.044991     8.258344    -0.023627
C      5.767105     9.150643     9.170042    -0.122446
C      6.739489    10.025141     8.790570    -0.009250
C      7.338335     9.913741     7.529950    -0.158779
C      6.982584     8.810873     6.671314     0.071140
C      5.993895     7.894601     7.084553    -0.157084
C      7.190106    11.125223     9.679757     0.592937
C     15.232019     7.076732     8.253520     0.651664
C     14.311518     7.995789     7.472065    -0.040299
C     13.946875     7.597533     6.219485    -0.103617
C     13.021927     8.427470     5.421950    -0.161668
C     12.691378     9.686299     5.984727     0.081246
C     13.923160     9.165498     7.948013    -0.095069
C     13.084185    10.062276     7.269465    -0.154387
C      9.209484    13.276192     5.565056     0.610133
C     10.330095    12.412836     4.982984    -0.022401
C     10.708080    12.649565     3.569611    -0.124040
C     11.680461    11.883684     3.002011    -0.007073
C     12.279304    10.847656     3.728797    -0.160697
C     11.923554    10.655488     5.113227     0.072025
C     10.934867    11.471498     5.700122    -0.159009
C     12.131078    12.103702     1.604717     0.592342
O     11.976438    23.373748    10.203943    -0.553496
O     15.840760    19.288116    14.730274    -0.540458
O      8.964413    14.923993     9.158786    -0.552620
O      9.195649    14.172035    11.184782    -0.604488
O      1.192774    21.535629    14.516419    -0.582159
O     12.815415    24.173047    12.109343    -0.542058
O      7.035462    15.716799     6.814420    -0.553525
O     10.899800    21.679529     8.089511    -0.541248
O      4.023450    19.036536    14.654701    -0.552150
O      4.254691    21.167078    14.292916    -0.602802
O     11.074709    20.370570     6.250036    -0.581417
O      7.874441    16.967275     5.169505    -0.543318
O     16.917393    16.609854    15.140297    -0.553911
O      5.958823    14.732755     9.338875    -0.540015
O     -0.917510    21.739870     8.345172    -0.552621
O     -0.686274    20.361286     6.680962    -0.603365
O      6.133731    13.794201    11.392205    -0.580734
O     17.756366    14.560078    14.879812    -0.542472
O      2.846495     4.476452     5.875387    -0.553496
O     -1.017827     8.562084     1.349056    -0.540458
O      5.858520    12.926207     6.920544    -0.552621
O      5.627284    13.678165     4.894548    -0.604490
O     13.630159     6.314571     1.562911    -0.582157
O      2.007518     3.677153     3.969987    -0.542058
O      7.787471    12.133401     9.264910    -0.553524
O      3.923133     6.170671     7.989819    -0.541247
O     10.799483     8.813664     1.424629    -0.552150
O     10.568242     6.683122     1.786414    -0.602801
O      3.748224     7.479630     9.829294    -0.581417
O      6.948492    10.882925    10.909825    -0.543317
O     -2.094460    11.240346     0.939033    -0.553911
O      8.864110    13.117445     6.740455    -0.540015
O     15.740443     6.110330     7.734158    -0.552621
O     15.509207     7.488914     9.398368    -0.603365
O      8.689202    14.055999     4.687125    -0.580736
O     -2.933433    13.290122     1.199518    -0.542474

The following XYZ coordinates are in angstroms. Other properties are in atomic units.
The sperically averaged electron density of each atom fit to a function of the form exp(a - br)
eigen_1, eigen_2 and eigen_3 are the three eigenvalues of traceless quadrupole moment tensor
  atom number  atomic symbol              X              Y              Z     net charge C6 coefficient C8 coefficient C10 coefficient fluctuating dipole atomic polarizability isotropic forcefield polarizability              a              b squared Pearson coefficient          <r^3>          <r^4>         wp_QDO          m_QDO          q_QDO       dipole_x       dipole_y       dipole_z         dipole            Qxy            Qxz            Qyz     Q(x^2-y^2)  Q(3z^2 - R^2)        eigen_1        eigen_2        eigen_3 static polarizability      alpha(xx)      alpha(xy)      alpha(xz)      alpha(yy)      alpha(yz)      alpha(zz) atomic spin moment
            1             Mn      16.800577       7.020471      10.797913       0.990006     155.653086 0.37781192E+04  0.14283972E+06                                22.771136                           19.546697       0.026711       1.802277                    0.999856      54.622380     160.788649       0.427199       0.379230      -1.163103       0.037741       0.075617       0.007845       0.084875       0.033883       0.059504       0.050115      -0.122724      -0.139935      -0.103167      -0.016349       0.119516             26.781874      23.895478      -5.200348       3.376367      30.160636      -9.834199      26.289510           4.740567
            2             Mn       6.918658      15.124427       4.600457       0.990484     155.460055 0.37719181E+04  0.14254451E+06                                22.751565                           19.529602       0.025659       1.802318                    0.999855      54.589803     160.650355       0.427427       0.379189      -1.163152       0.039126      -0.030044      -0.069155       0.084946       0.034988      -0.058737       0.031437       0.018607       0.282402      -0.102804      -0.015443       0.118248             26.758891      23.875107       5.522732       2.813143      35.743753       6.587189      20.657814           4.737092
            3             Mn      11.859613       5.705302       0.680960       0.990740     155.319207 0.37674882E+04  0.14233205E+06                                22.736276                           19.516313       0.029561       1.803512                    0.999856      54.569713     160.553927       0.427642       0.379118      -1.163233       0.038813      -0.043936       0.060703       0.084390      -0.068541      -0.000971      -0.081111      -0.067887       0.026058      -0.103153      -0.015551       0.118704             26.741720      23.863123      -0.323935      -6.182623      18.710516       3.236772      37.651522           4.737144
            4             Mn      -1.977644      20.829729       5.281417       0.990006     155.653075 0.37781194E+04  0.14283973E+06                                22.771136                           19.546699       0.026711       1.802277                    0.999856      54.622377     160.788642       0.427199       0.379230      -1.163103      -0.037740      -0.075617      -0.007846       0.084875       0.033883       0.059503       0.050116      -0.122725      -0.139936      -0.103167      -0.016350       0.119517             26.781872      23.895474      -5.200346       3.376364      30.160636      -9.834196      26.289507           4.740567
            5             Mn       7.904275      12.725773      11.478873       0.990477     155.460277 0.37719266E+04  0.14254492E+06                                22.751597                           19.529634       0.025655       1.802317                    0.999855      54.589813     160.650466       0.427426       0.379189      -1.163152      -0.039125       0.030042       0.069159       0.084948       0.034986      -0.058736       0.031435       0.018608       0.282413      -0.102803      -0.015448       0.118251             26.758924      23.875130       5.522730       2.813147      35.743792       6.587197      20.657849           4.737092
            6             Mn       2.963320      22.144898      15.398370       0.990743     155.319294 0.37674895E+04  0.14233211E+06                                22.736282                           19.516314       0.029561       1.803512                    0.999856      54.569736     160.554005       0.427642       0.379118      -1.163233      -0.038814       0.043933      -0.060703       0.084389      -0.068543      -0.000972      -0.081109      -0.067884       0.026063      -0.103155      -0.015547       0.118702             26.741732      23.863135      -0.323940      -6.182634      18.710519       3.236778      37.651540           4.737143
            7             Mn       2.470487       4.641694       8.039665       1.098087     140.750202 0.26702598E+04  0.93247833E+05                                22.789005                           17.651167       0.064027       1.832985                    0.999875      51.701073     149.819462       0.400863       0.437547      -1.114026       0.000000       0.000000       0.000000       0.000000       0.002163      -0.018775      -0.058429       0.120766       0.107885      -0.103136       0.031337       0.071800             30.806358      24.869272       1.089432       2.432167      44.553756      -7.027397      22.996046           4.735502
            8             Mn       7.411467      13.925100       8.039665       1.096613     140.835879 0.26725336E+04  0.93355910E+05                                22.804764                           17.663570       0.064953       1.832682                    0.999897      51.767063     150.080003       0.400518       0.437789      -1.113767      -0.000000       0.000000      -0.000000       0.000000      -0.017159       0.007429      -0.020494      -0.015724      -0.301609      -0.103329       0.031555       0.071775             30.825719      24.880864       1.566321      -2.155223      34.500342      12.856062      33.095951           4.735571
            9             Mn      -2.470470       9.283406       0.000000       1.097526     140.859277 0.26732219E+04  0.93374286E+05                                22.796676                           17.658303       0.064649       1.832976                    0.999886      51.717338     149.870050       0.400885       0.437416      -1.114144       0.000000       0.000000      -0.000000       0.000000       0.015340       0.011493       0.078459       0.085946       0.002717      -0.102986       0.031098       0.071888             30.813977      24.872328      -2.650773      -0.274259      22.307987      -5.817518      45.261616           4.735561
           10              H      10.425954      16.884649       8.827552       0.109486       1.208944 0.93142969E+01  0.94780515E+02                                 1.847158                            1.764002      -1.342784       2.236645                    0.993921       3.702260      10.478241       0.480461       1.252793      -0.714245      -0.013492      -0.003508      -0.036164       0.038758       0.005054      -0.001444       0.000539      -0.004017       0.045320      -0.013071      -0.002123       0.015194              1.876486       1.770864       0.145608       0.405045       1.668241       0.126874       2.190353          -0.000106
           11              H      12.023865      18.650352       9.358170       0.127769       0.961735 0.70452764E+01  0.67544573E+02                                 1.658770                            1.593102      -0.975175       2.429992                    0.997686       3.461462       9.831828       0.472926       1.350891      -0.693786       0.016722       0.022706      -0.030418       0.041478       0.012447      -0.002584      -0.004113      -0.007924       0.034817      -0.018869       0.004124       0.014745              1.682773       1.608949       0.292441      -0.154163       1.758756      -0.314236       1.680614          -0.000134
           12              H      10.477831      15.659236      12.545093       0.104537       1.233268 0.92014199E+01  0.91902806E+02                                 1.781682                            1.684603      -0.989226       2.398896                    0.998249       3.371390       8.983898       0.530226       1.156569      -0.740108      -0.012376      -0.022128       0.027279       0.037242       0.006377       0.000539      -0.007083      -0.002249       0.047738      -0.015273      -0.002725       0.017998              1.797166       1.632435       0.329607      -0.110085       1.888998      -0.308634       1.870063          -0.000333
           13              H      11.899349      17.366453      13.234897       0.127279       1.078010 0.76355194E+01  0.72571885E+02                                 1.609640                            1.520821      -0.863312       2.476806                    0.999308       3.112070       8.011600       0.567319       1.135922      -0.745660       0.011330      -0.000704       0.037612       0.039287       0.010991       0.005958      -0.005735      -0.008888       0.041379      -0.020682       0.004788       0.015894              1.649835       1.527588       0.156766       0.327556       1.355423       0.097023       2.066493           0.000032
           14              H      14.419250      22.560519      13.069279       0.131268       1.129716 0.84268563E+01  0.83035509E+02                                 1.726138                            1.647352      -1.223939       2.306391                    0.996367       3.396623       9.241845       0.514718       1.207643      -0.725992       0.016383       0.036110       0.013722       0.041960       0.009742       0.001503       0.004493      -0.017326      -0.011586      -0.011140      -0.004943       0.016083              1.748356       1.646444       0.165727       0.298272       1.939591       0.134851       1.659034          -0.000223
           15              H      11.803006      20.831023      10.572159       0.125762       1.010598 0.74194128E+01  0.72654634E+02                                 1.759890                            1.666720      -1.345336       2.251616                    0.993637       3.762907      11.096965       0.445477       1.404064      -0.681475      -0.024551       0.004636      -0.029268       0.038482      -0.000582       0.007798       0.002044       0.003326      -0.008247      -0.008658       0.000141       0.008517              1.821392       1.929704       0.010337       0.527323       1.634319      -0.094187       1.900152          -0.000102
           16              H      14.001238      18.530592      13.125557       0.128588       1.050549 0.78763577E+01  0.77029285E+02                                 1.707881                            1.642550      -1.089243       2.373368                    0.997170       3.451299       9.645960       0.487565       1.284526      -0.708212       0.010573      -0.032353       0.013582       0.036646      -0.003996       0.001886      -0.004699      -0.019467      -0.014981      -0.008416      -0.005888       0.014304              1.729235       1.701274      -0.124619       0.228688       1.909185      -0.221727       1.577245           0.000046
           17              H       5.484987      17.769353      13.122341       0.108245       1.212027 0.93374222E+01  0.95026981E+02                                 1.845980                            1.762731      -1.327861       2.241693                    0.994182       3.705244      10.470098       0.482292       1.247890      -0.715305      -0.013571      -0.030096       0.021265       0.039270      -0.003842      -0.003697      -0.009179      -0.019021       0.000040      -0.013110      -0.002061       0.015171              1.875289       1.769538       0.278089      -0.328443       1.948964      -0.289832       1.907364          -0.000106
           18              H       7.082896      17.346032      11.327888       0.129332       0.955654 0.69949710E+01  0.66985019E+02                                 1.656779                            1.591441      -0.987552       2.426911                    0.997525       3.453572       9.824239       0.471073       1.357771      -0.692463       0.016628      -0.037043      -0.004596       0.040863      -0.008366      -0.009321      -0.003885      -0.021467      -0.006451      -0.018682       0.003966       0.014716              1.680676       1.607129      -0.278825      -0.175773       1.969224       0.190357       1.465676          -0.000134
           19              H       5.536873      21.601544      12.324806       0.105045       1.231720 0.91890829E+01  0.91761674E+02                                 1.781453                            1.684506      -0.993134       2.397871                    0.998293       3.368753       8.980108       0.529679       1.157988      -0.739777      -0.012495       0.033977       0.005657       0.036641      -0.002658      -0.005782      -0.006318      -0.025856      -0.022784      -0.015404      -0.002921       0.018325              1.796890       1.632286      -0.259947      -0.230351       2.141513       0.162371       1.616870          -0.000333
           20              H       6.958389      21.345323      10.501410       0.126945       1.081827 0.76692045E+01  0.72983232E+02                                 1.614712                            1.525189      -0.874855       2.471970                    0.999186       3.116223       8.031234       0.565855       1.137440      -0.745300       0.011406       0.032765      -0.018259       0.039205      -0.000342      -0.012577      -0.004285      -0.026239      -0.009935      -0.020831       0.004797       0.016034              1.655244       1.532242       0.206557      -0.301230       1.811008      -0.358514       1.622481           0.000032
           21              H       9.478280      18.604867       6.086026       0.130285       1.130129 0.84296257E+01  0.83062244E+02                                 1.725895                            1.647106      -1.220042       2.307828                    0.996368       3.398024       9.242945       0.515045       1.206885      -0.726170       0.016665      -0.006284      -0.038460       0.042384      -0.003395      -0.009197       0.004166      -0.002741       0.032539      -0.011085      -0.005012       0.016097              1.748096       1.646162       0.175342      -0.292667       1.612056       0.054068       1.986070          -0.000223
           22              H       6.862036      17.307044       8.832376       0.124976       1.011365 0.74273060E+01  0.72754840E+02                                 1.761212                            1.667985      -1.342153       2.252406                    0.993669       3.765697      11.108725       0.445135       1.404702      -0.681364      -0.024809      -0.027723       0.010304       0.038603       0.006990      -0.003479      -0.000114       0.006794       0.002735      -0.008570       0.000037       0.008533              1.822783       1.931066       0.451763      -0.272811       1.916762      -0.067870       1.620522          -0.000102
           23              H       9.060276      20.668564       9.547906       0.127884       1.052119 0.78901581E+01  0.77192428E+02                                 1.709042                            1.643549      -1.085157       2.374487                    0.997126       3.453849       9.652561       0.487648       1.283840      -0.708358       0.010612       0.028226       0.021255       0.036893       0.003723       0.002526       0.009767      -0.010644       0.011494      -0.008471      -0.005822       0.014293              1.730441       1.702385       0.260731      -0.006324       1.853687       0.255083       1.635250           0.000046
           24              H       0.544026      21.046398      10.208767       0.109729       1.208901 0.93119327E+01  0.94736015E+02                                 1.845795                            1.762700      -1.340208       2.237387                    0.994034       3.701141      10.468735       0.481152       1.251262      -0.714572      -0.013375       0.033176       0.015164       0.038853      -0.001234       0.005155       0.008656      -0.019685      -0.002050      -0.013026      -0.002030       0.015057              1.875085       1.769489      -0.423147      -0.076439       2.168143       0.162633       1.687622          -0.000107
           25              H       2.141932      19.704016      11.472602       0.128348       0.957648 0.70082718E+01  0.67105374E+02                                 1.654799                            1.589544      -0.974720       2.431063                    0.997710       3.453183       9.804044       0.473145       1.351966      -0.693607       0.016545       0.014710       0.034679       0.041143      -0.003875       0.012035       0.007964      -0.014423       0.015376      -0.018810       0.003960       0.014850              1.678641       1.605167      -0.012671       0.328872       1.424992       0.122764       2.005764          -0.000134
           26              H       0.595904      18.439621       7.288760       0.104962       1.229939 0.91712350E+01  0.91520670E+02                                 1.777757                            1.681275      -0.985746       2.400688                    0.998353       3.368327       8.970043       0.531048       1.155795      -0.740276      -0.012988      -0.012303      -0.032240       0.036871      -0.003859       0.005144       0.013555      -0.013236       0.015556      -0.015449      -0.002766       0.018215              1.793082       1.629047      -0.069252       0.339079       1.604264       0.145510       2.145936          -0.000332
           27              H       2.017417      16.988623       8.422353       0.126927       1.082208 0.76729235E+01  0.73036276E+02                                 1.616117                            1.526358      -0.879896       2.469896                    0.999167       3.116391       8.035801       0.565126       1.138632      -0.745015       0.011258      -0.032116      -0.019359       0.039153      -0.010759       0.006588       0.009943      -0.016246       0.019900      -0.020850       0.004859       0.015991              1.656754       1.533469      -0.364756      -0.028428       1.982237       0.261429       1.454557           0.000032
           28              H       4.537305      14.535015      13.003354       0.130436       1.129230 0.84205276E+01  0.82937600E+02                                 1.723769                            1.645256      -1.221289       2.307534                    0.996363       3.396171       9.231375       0.515864       1.205477      -0.726493       0.016373      -0.030065       0.024616       0.042165      -0.006269       0.007841      -0.008497      -0.010179       0.009625      -0.011233      -0.004965       0.016198              1.745908       1.644236      -0.340314      -0.005647       1.843249      -0.188429       1.750240          -0.000222
           29              H       1.921068      17.562333      12.754125       0.125568       1.009593 0.74091099E+01  0.72507627E+02                                 1.756593                            1.663936      -1.327876       2.258375                    0.993881       3.758518      11.070065       0.446632       1.401324      -0.682005      -0.024473       0.022771       0.018684       0.038296      -0.006646      -0.004405      -0.001992       0.003483      -0.008911      -0.008726      -0.000119       0.008845              1.817795       1.925610      -0.460046      -0.253649       1.748673       0.161434       1.779102          -0.000102
           30              H       4.119303      16.501244       9.485197       0.128820       1.047544 0.78479663E+01  0.76678713E+02                                 1.704405                            1.639442      -1.083759       2.375984                    0.997240       3.445905       9.624812       0.488115       1.284299      -0.708277       0.010489       0.004311      -0.034784       0.036586       0.000454      -0.004383      -0.004920      -0.002741       0.036004      -0.008448      -0.005776       0.014224              1.725672       1.698012      -0.135303      -0.221377       1.465594      -0.032767       2.013409           0.000045
           31              H       4.396979      10.965551       7.251778       0.109486       1.208943 0.93142911E+01  0.94780443E+02                                 1.847157                            1.764001      -1.342784       2.236646                    0.993921       3.702259      10.478238       0.480461       1.252793      -0.714245       0.013492       0.003508       0.036164       0.038758       0.005054      -0.001444       0.000539      -0.004017       0.045320      -0.013071      -0.002123       0.015194              1.876486       1.770863       0.145608       0.405045       1.668240       0.126874       2.190353          -0.000106
           32              H       2.799068       9.199848       6.721160       0.127769       0.961735 0.70452759E+01  0.67544569E+02                                 1.658770                            1.593102      -0.975175       2.429992                    0.997686       3.461462       9.831829       0.472926       1.350892      -0.693785      -0.016722      -0.022706       0.030418       0.041478       0.012447      -0.002584      -0.004113      -0.007924       0.034817      -0.018869       0.004124       0.014745              1.682773       1.608949       0.292441      -0.154163       1.758756      -0.314236       1.680614          -0.000134
           33              H       4.345102      12.190964       3.534237       0.104537       1.233267 0.92014088E+01  0.91902662E+02                                 1.781680                            1.684601      -0.989224       2.398897                    0.998249       3.371389       8.983892       0.530226       1.156568      -0.740108       0.012376       0.022128      -0.027279       0.037242       0.006377       0.000539      -0.007083      -0.002249       0.047738      -0.015273      -0.002725       0.017998              1.797164       1.632434       0.329606      -0.110085       1.888996      -0.308634       1.870061          -0.000334
           34              H       2.923584      10.483747       2.844433       0.127279       1.078010 0.76355257E+01  0.72571963E+02                                 1.609641                            1.520821      -0.863312       2.476806                    0.999308       3.112071       8.011605       0.567319       1.135923      -0.745660      -0.011330       0.000704      -0.037612       0.039287       0.010991       0.005958      -0.005735      -0.008888       0.041379      -0.020682       0.004788       0.015894              1.649836       1.527589       0.156767       0.327556       1.355424       0.097023       2.066495           0.000032
           35              H       0.403683       5.289681       3.010051       0.131268       1.129718 0.84268724E+01  0.83035703E+02                                 1.726139                            1.647354      -1.223940       2.306391                    0.996367       3.396626       9.241854       0.514718       1.207643      -0.725992      -0.016383      -0.036110      -0.013722       0.041960       0.009742       0.001503       0.004493      -0.017326      -0.011586      -0.011140      -0.004943       0.016083              1.748358       1.646445       0.165728       0.298272       1.939592       0.134852       1.659036          -0.000223
           36              H       3.019927       7.019177       5.507171       0.125762       1.010598 0.74194128E+01  0.72654634E+02                                 1.759890                            1.666720      -1.345336       2.251616                    0.993637       3.762907      11.096965       0.445477       1.404064      -0.681475       0.024551      -0.004636       0.029268       0.038482      -0.000582       0.007798       0.002044       0.003326      -0.008247      -0.008658       0.000141       0.008517              1.821392       1.929704       0.010337       0.527323       1.634319      -0.094187       1.900152          -0.000102
           37              H       0.821695       9.319608       2.953773       0.128588       1.050549 0.78763570E+01  0.77029282E+02                                 1.707881                            1.642550      -1.089243       2.373368                    0.997170       3.451299       9.645962       0.487565       1.284527      -0.708212      -0.010573       0.032353      -0.013582       0.036646      -0.003996       0.001886      -0.004699      -0.019467      -0.014981      -0.008416      -0.005888       0.014304              1.729235       1.701274      -0.124619       0.228688       1.909186      -0.221727       1.577246           0.000046
           38              H       9.337946      10.080847       2.956989       0.108245       1.212027 0.93374222E+01  0.95026981E+02                                 1.845980                            1.762731      -1.327861       2.241693                    0.994182       3.705244      10.470098       0.482292       1.247890      -0.715305       0.013571       0.030096      -0.021265       0.039270      -0.003842      -0.003697      -0.009179      -0.019021       0.000040      -0.013110      -0.002061       0.015171              1.875289       1.769538       0.278089      -0.328443       1.948964      -0.289832       1.907364          -0.000106
           39              H       7.740037      10.504168       4.751442       0.129332       0.955653 0.69949664E+01  0.66984967E+02                                 1.656779                            1.591441      -0.987551       2.426911                    0.997525       3.453571       9.824237       0.471072       1.357772      -0.692463      -0.016628       0.037043       0.004596       0.040863      -0.008366      -0.009321      -0.003885      -0.021467      -0.006451      -0.018682       0.003966       0.014716              1.680676       1.607129      -0.278825      -0.175773       1.969223       0.190357       1.465675          -0.000134
           40              H       9.286060       6.248656       3.754524       0.105045       1.231720 0.91890789E+01  0.91761615E+02                                 1.781452                            1.684505      -0.993135       2.397870                    0.998293       3.368753       8.980104       0.529680       1.157987      -0.739778       0.012495      -0.033977      -0.005657       0.036641      -0.002658      -0.005782      -0.006318      -0.025856      -0.022784      -0.015404      -0.002921       0.018325              1.796889       1.632285      -0.259946      -0.230351       2.141512       0.162371       1.616869          -0.000333
           41              H       7.864544       6.504877       5.577920       0.126945       1.081827 0.76692056E+01  0.72983244E+02                                 1.614712                            1.525189      -0.874855       2.471969                    0.999186       3.116223       8.031234       0.565855       1.137440      -0.745300      -0.011406      -0.032765       0.018259       0.039205      -0.000342      -0.012577      -0.004285      -0.026239      -0.009935      -0.020831       0.004797       0.016034              1.655244       1.532242       0.206557      -0.301230       1.811008      -0.358514       1.622481           0.000032
           42              H       5.344653       9.245333       9.993304       0.130285       1.130131 0.84296394E+01  0.83062422E+02                                 1.725897                            1.647108      -1.220044       2.307827                    0.996368       3.398026       9.242956       0.515044       1.206886      -0.726170      -0.016665       0.006284       0.038460       0.042384      -0.003395      -0.009197       0.004166      -0.002741       0.032539      -0.011085      -0.005012       0.016097              1.748099       1.646165       0.175343      -0.292667       1.612058       0.054068       1.986073          -0.000222
           43              H       7.960897      10.543156       7.246954       0.124975       1.011365 0.74273089E+01  0.72754872E+02                                 1.761213                            1.667985      -1.342154       2.252406                    0.993669       3.765698      11.108727       0.445135       1.404702      -0.681364       0.024809       0.027723      -0.010304       0.038603       0.006990      -0.003479      -0.000114       0.006794       0.002735      -0.008570       0.000037       0.008533              1.822784       1.931067       0.451763      -0.272811       1.916763      -0.067870       1.620522          -0.000102
           44              H       5.762657       7.181636       6.531424       0.127884       1.052119 0.78901578E+01  0.77192426E+02                                 1.709042                            1.643549      -1.085157       2.374487                    0.997126       3.453849       9.652562       0.487647       1.283841      -0.708358      -0.010612      -0.028226      -0.021255       0.036893       0.003723       0.002526       0.009767      -0.010644       0.011494      -0.008471      -0.005822       0.014293              1.730441       1.702385       0.260731      -0.006324       1.853687       0.255083       1.635250           0.000046
           45              H      14.278907       6.803802       5.870563       0.109729       1.208901 0.93119327E+01  0.94736015E+02                                 1.845795                            1.762700      -1.340207       2.237387                    0.994034       3.701141      10.468735       0.481152       1.251262      -0.714572       0.013375      -0.033176      -0.015164       0.038853      -0.001234       0.005156       0.008656      -0.019685      -0.002050      -0.013026      -0.002030       0.015057              1.875085       1.769489      -0.423147      -0.076439       2.168143       0.162633       1.687622          -0.000107
           46              H      12.681001       8.146184       4.606728       0.128347       0.957647 0.70082706E+01  0.67105365E+02                                 1.654800                            1.589545      -0.974720       2.431062                    0.997710       3.453183       9.804047       0.473144       1.351967      -0.693606      -0.016545      -0.014710      -0.034679       0.041143      -0.003875       0.012035       0.007964      -0.014423       0.015376      -0.018810       0.003960       0.014850              1.678641       1.605167      -0.012671       0.328872       1.424992       0.122765       2.005764          -0.000134
           47              H      14.227029       9.410579       8.790570       0.104962       1.229940 0.91712409E+01  0.91520755E+02                                 1.777759                            1.681276      -0.985746       2.400688                    0.998353       3.368327       8.970048       0.531048       1.155796      -0.740276       0.012988       0.012303       0.032240       0.036871      -0.003859       0.005144       0.013555      -0.013236       0.015556      -0.015449      -0.002766       0.018215              1.793084       1.629048      -0.069252       0.339080       1.604266       0.145510       2.145938          -0.000332
           48              H      12.805516      10.861577       7.656977       0.126927       1.082208 0.76729274E+01  0.73036322E+02                                 1.616117                            1.526359      -0.879896       2.469896                    0.999167       3.116392       8.035804       0.565126       1.138632      -0.745015      -0.011258       0.032116       0.019359       0.039153      -0.010759       0.006588       0.009943      -0.016246       0.019900      -0.020850       0.004859       0.015991              1.656754       1.533469      -0.364756      -0.028428       1.982237       0.261429       1.454557           0.000032
           49              H      10.285628      13.315185       3.075976       0.130437       1.129228 0.84205037E+01  0.82937309E+02                                 1.723766                            1.645254      -1.221286       2.307535                    0.996363       3.396167       9.231362       0.515864       1.205477      -0.726493      -0.016373       0.030065      -0.024616       0.042165      -0.006269       0.007841      -0.008497      -0.010179       0.009625      -0.011233      -0.004965       0.016198              1.745906       1.644234      -0.340313      -0.005647       1.843247      -0.188429       1.750237          -0.000222
           50              H      12.901865      10.287867       3.325205       0.125568       1.009592 0.74091086E+01  0.72507612E+02                                 1.756593                            1.663936      -1.327875       2.258375                    0.993881       3.758518      11.070065       0.446632       1.401324      -0.682005       0.024473      -0.022771      -0.018684       0.038296      -0.006646      -0.004405      -0.001992       0.003483      -0.008911      -0.008726      -0.000119       0.008845              1.817795       1.925610      -0.460046      -0.253649       1.748672       0.161434       1.779102          -0.000102
           51              H      10.703630      11.348956       6.594133       0.128820       1.047545 0.78479707E+01  0.76678764E+02                                 1.704405                            1.639442      -1.083759       2.375984                    0.997240       3.445906       9.624814       0.488115       1.284299      -0.708277      -0.010489      -0.004311       0.034784       0.036586       0.000454      -0.004383      -0.004920      -0.002741       0.036004      -0.008448      -0.005776       0.014224              1.725672       1.698012      -0.135303      -0.221377       1.465594      -0.032767       2.013409           0.000045
           52              C       9.472838      14.957412      10.255397       0.653167      21.888499 0.22374688E+03  0.45132912E+04                                 7.330087                            5.359011       0.009119       2.080275                    0.999484      21.301609      59.166808       0.630850       0.481331      -1.013189      -0.038637      -0.063174      -0.007271       0.074409      -0.080050      -0.045932       0.019079       0.030945      -0.063451      -0.076045      -0.033529       0.109574              9.207902       8.835985       5.063477       2.583254      10.583518       1.610175       8.204203           0.015583
           53              C      10.393342      16.093701      10.660596      -0.040730      35.865082 0.41100451E+03  0.94783604E+04                                 9.456946                            6.727871       0.026725       2.017461                    0.999444      27.074296      75.785116       0.643101       0.412990      -1.071984       0.028185       0.034762       0.019357       0.048759      -0.005935      -0.005807      -0.008983       0.000864      -0.020436      -0.015509       0.005697       0.009812             12.389270      11.932218       7.701465       3.685290      14.354563       2.527199      10.881030           0.001658
           54              C      10.757987      16.979339       9.689404      -0.103067      33.770902 0.46610889E+03  0.11214255E+05                                 9.286881                            7.344452      -0.242271       1.886923                    0.999028      30.454868      90.230310       0.586625       0.433973      -1.047301       0.011561       0.019513       0.025125       0.033848      -0.013011      -0.002543       0.015811       0.006195       0.084628      -0.029689      -0.004419       0.034108             10.946337      10.983484       6.148397       2.199639      12.787912       0.553401       9.067614           0.002384
           55              C      11.682937      18.084992      10.009383      -0.160979      35.352659 0.50071657E+03  0.12204927E+05                                 9.475289                            7.534266       0.039079       1.980843                    0.999490      30.564937      89.709315       0.591074       0.425130      -1.057847      -0.014935      -0.012206      -0.006314       0.020295       0.016844      -0.012220      -0.017163      -0.028649       0.022884      -0.026540      -0.007900       0.034440             11.261374      11.666827       6.356620       2.670595      12.075014       1.271908      10.042282          -0.000811
           56              C      12.013488      18.227027      11.380950       0.081941      35.723026 0.43315014E+03  0.10122041E+05                                 9.531210                            6.979168      -0.093304       1.975757                    0.999195      26.836223      75.642659       0.621550       0.421697      -1.066297      -0.012319      -0.006041       0.000032       0.013720       0.010275       0.021673       0.002038       0.011068      -0.062602      -0.031069       0.000951       0.030119             11.975538      11.601386       7.560185       2.989561      14.270696       1.767330      10.054533           0.002176
           57              C      10.781702      16.266371      11.911568      -0.094552      33.303446 0.40137724E+03  0.92939932E+04                                 9.100964                            6.756604      -0.034974       1.959777                    0.999660      29.234272      84.715986       0.620185       0.426516      -1.052817       0.011000       0.033110      -0.014264       0.037693      -0.005371      -0.018018      -0.025707      -0.004506       0.014706      -0.033106       0.001876       0.031231             11.023578      10.883103       6.138918       3.635609      11.521323       2.409613      10.666308           0.002123
           58              C      11.620679      17.302398      12.348925      -0.155267      34.114725 0.43400255E+03  0.10183892E+05                                 9.110093                            6.933295       0.145014       2.014171                    0.999712      29.510076      84.346578       0.628443       0.415354      -1.066462      -0.013317      -0.015509      -0.008634       0.022191       0.012749       0.017365      -0.002904       0.000610       0.092441      -0.031601      -0.005075       0.036676             10.795674      10.765477       6.235723       2.531056      11.920182       1.022116       9.701363          -0.000757
           59              C      15.495389      20.385415      14.280053       0.611993      23.971018 0.25124648E+03  0.51927273E+04                                 7.687867                            5.610061       0.125229       2.101765                    0.999575      21.975228      60.849761       0.630876       0.469750      -1.024144       0.048988       0.008519       0.054324       0.073645      -0.007911      -0.089077       0.020874       0.022371       0.086365      -0.078769      -0.027893       0.106662              9.832848      10.383337      -0.964231       6.085972       8.169250      -1.459877      10.945956           0.016535
           60              C      14.374778      20.457827      13.241328      -0.022475      40.493609 0.44942534E+03  0.10561301E+05                                10.218407                            7.008874       0.005933       2.003050                    0.999272      27.394706      76.521588       0.635881       0.409893      -1.077793      -0.034157       0.012173      -0.038290       0.052735      -0.001930      -0.009647      -0.009240      -0.024865      -0.008175      -0.018865       0.000750       0.018115             14.070756      15.629612      -0.559148       9.779185      11.363464      -1.223021      15.219192           0.003909
           61              C      13.996796      21.800208      12.739653      -0.124654      37.030693 0.46294809E+03  0.11087049E+05                                 9.819442                            7.299582      -0.103880       1.934336                    0.999409      30.090725      88.107110       0.592553       0.431613      -1.051778      -0.004738      -0.023717      -0.000694       0.024196       0.011554      -0.039714       0.018293      -0.007906      -0.001971      -0.050054       0.011527       0.038527             12.309428      11.548925      -3.070146       6.836653      12.549146      -3.805266      12.830214           0.007889
           62              C      13.024414      21.908825      11.792581      -0.007909      38.322120 0.41800321E+03  0.96746166E+04                                 9.870827                            6.789317      -0.027599       2.003556                    0.999231      26.864141      75.182269       0.639953       0.413527      -1.072292       0.007646      -0.037466       0.015652       0.041318       0.006682      -0.007259       0.016336      -0.004580       0.017759      -0.020371       0.000993       0.019378             13.177694      10.235065      -2.696891       5.481162      17.861271      -4.549195      11.436744          -0.004554
           63              C      12.425568      20.761397      11.258747      -0.159231      35.667627 0.49676849E+03  0.12131998E+05                                 9.614029                            7.577357      -0.123086       1.926218                    0.998630      30.909302      91.972067       0.578649       0.433424      -1.048649       0.017542       0.014753       0.005355       0.023538      -0.009163      -0.005189       0.003791       0.062969       0.054170      -0.041972       0.014677       0.027295             11.143791       8.952172       1.276894       3.275972      15.887122      -1.455168       8.592079           0.005419
           64              C      12.781315      19.466361      11.784541       0.070485      39.913077 0.44888691E+03  0.10580795E+05                                10.257894                            7.111207      -0.100433       1.975028                    0.999204      26.980931      76.309169       0.615097       0.422456      -1.066120       0.010646       0.004593       0.003523       0.012118       0.010877       0.004851       0.002898      -0.015116       0.050859      -0.021951       0.003132       0.018819             13.519829      14.550955       5.056073       6.138646      15.913029       1.093064      10.095504          -0.002007
           65              C      13.770002      19.366099      12.784675      -0.158454      35.290932 0.44755486E+03  0.10669931E+05                                 9.554621                            7.192726      -0.166209       1.914024                    0.999234      30.491802      90.227824       0.592678       0.433483      -1.046530      -0.002540       0.004213      -0.004892       0.006938      -0.019012      -0.041063      -0.017900      -0.001392       0.003855      -0.053776       0.012714       0.041061             11.816520      14.138508       2.330447       7.193162       9.976230       1.190455      11.334822           0.005464
           66              C      12.573800      23.228926      11.284474       0.591487      25.163366 0.25380018E+03  0.52737728E+04                                 7.986381                            5.667219      -0.032433       2.050048                    0.999527      22.260386      62.382452       0.621151       0.474547      -1.018643      -0.014390       0.046414      -0.021655       0.053200       0.053228      -0.049630       0.004656       0.168402      -0.043806      -0.096965      -0.025788       0.122753             10.307959       6.128304      -2.750227       3.166797      14.253058      -4.005583      10.542516           0.023055
           67              C       4.531877      19.969519      14.077453       0.650524      21.928012 0.22418714E+03  0.45244105E+04                                 7.338580                            5.364006       0.006200       2.078980                    0.999493      21.325210      59.247690       0.630603       0.481281      -1.013211      -0.038541       0.024348       0.057803       0.073617       0.000225       0.092124      -0.003009       0.060341       0.024805      -0.075536      -0.034191       0.109728              9.220556       8.849039      -0.294561      -5.687468       7.411771       0.224833      11.400857           0.015587
           68              C       5.452379      19.752289      12.890799      -0.041465      35.937970 0.41186399E+03  0.95044295E+04                                 9.474355                            6.738160       0.022124       2.015696                    0.999459      27.104358      75.927783       0.642057       0.413390      -1.071580       0.027706      -0.000163      -0.039140       0.047954      -0.001799       0.007964       0.007734       0.001522      -0.019168      -0.014264       0.004882       0.009382             12.415938      11.960193      -0.661659      -8.535865       9.575492       0.242762      15.712128           0.001672
           69              C       5.817021      18.468394      12.609411      -0.100322      33.644347 0.46387261E+03  0.11146195E+05                                 9.262015                            7.325449      -0.235312       1.889653                    0.999000      30.386363      89.947508       0.587594       0.433811      -1.047478       0.010844       0.011594      -0.029197       0.033234       0.004565       0.012406      -0.028157      -0.013265       0.024942      -0.030190      -0.004395       0.034584             10.915030      10.949633      -1.164740      -6.402378       9.495590       1.328141      12.299869           0.002373
           70              C       6.741970      18.192678      11.491897      -0.164276      35.477444 0.50306589E+03  0.12276570E+05                                 9.496270                            7.550798       0.043178       1.981307                    0.999469      30.630073      89.953667       0.590557       0.425003      -1.057924      -0.015720       0.001177       0.014551       0.021453      -0.018708      -0.008301       0.009408      -0.040770      -0.013522      -0.026377      -0.007216       0.033593             11.287829      11.696372      -0.866392      -6.860113       9.465773       0.245229      12.701344          -0.000797
           71              C       7.072523      19.309472      10.683107       0.082529      35.720025 0.43308149E+03  0.10120591E+05                                 9.532737                            6.980071      -0.095793       1.974902                    0.999207      26.834940      75.653179       0.621282       0.421873      -1.066127      -0.012193       0.002038       0.006500       0.013967       0.014084      -0.019696       0.009580       0.032431      -0.000250      -0.030935       0.000525       0.030410             11.977801      11.602502      -1.193209      -8.043211       9.580948       0.944908      14.749952           0.002168
           72              C       5.840741      20.749327      12.115775      -0.095520      33.336501 0.40184487E+03  0.93078754E+04                                 9.107923                            6.761093      -0.034143       1.959718                    0.999661      29.251980      84.791482       0.619880       0.426586      -1.052735       0.011351      -0.028925      -0.020746       0.037362      -0.013112       0.013719       0.009766      -0.031294      -0.063161      -0.032845       0.001466       0.031379             11.033679      10.894240       0.080361      -7.143617       8.797361      -0.836288      13.409437           0.002115
           73              C       6.679718      20.610077      10.999870      -0.154120      34.059797 0.43306867E+03  0.10156339E+05                                 9.098982                            6.924049       0.151391       2.016391                    0.999706      29.483492      84.242648       0.629116       0.415140      -1.066617      -0.013872       0.000565       0.017663       0.022467       0.008745      -0.020056      -0.018742      -0.037960      -0.020537      -0.032271      -0.004944       0.037215             10.782807      10.749920      -0.921607      -6.656503       9.362637       0.445086      12.235863          -0.000745
           74              C      10.554425      20.740977       7.364333       0.612180      23.962640 0.25113958E+03  0.51899876E+04                                 7.686523                            5.609094       0.125692       2.102002                    0.999547      21.969940      60.832852       0.630890       0.469788      -1.024119       0.048323       0.043660      -0.033930       0.073434      -0.072746       0.051358      -0.034246      -0.001172       0.018977      -0.078448      -0.027986       0.106434              9.831208      10.381381       5.751703      -2.207338      11.514279      -0.472364       7.597963           0.016533
           75              C       9.433813      19.805209       7.820986      -0.023627      40.548799 0.45011488E+03  0.10582093E+05                                10.229129                            7.015451       0.002764       2.001849                    0.999288      27.416351      76.611261       0.635388       0.410033      -1.077646      -0.034276      -0.038953       0.007866       0.052479      -0.007182       0.006124       0.011684      -0.019169       0.004549      -0.018117       0.000513       0.017604             14.087473      15.649304       8.762284      -4.410098      15.334588      -1.060521      11.278528           0.003902
           76              C       9.055828      18.699557       6.909288      -0.122446      36.984578 0.46224054E+03  0.11066406E+05                                 9.814330                            7.296154      -0.102393       1.935262                    0.999415      30.064406      88.029199       0.592402       0.431868      -1.051572      -0.004500       0.010995       0.020557       0.023743      -0.039814       0.009765      -0.007123       0.011588       0.058465      -0.049992       0.011759       0.038234             12.302459      11.542879       7.450784      -0.759844      16.044797       1.779113       9.319700           0.007915
           77              C       8.083444      17.825059       7.288760      -0.009250      38.349043 0.41837625E+03  0.96848937E+04                                 9.872259                            6.789946      -0.022911       2.004794                    0.999251      26.878790      75.216543       0.640297       0.413235      -1.072539       0.007348       0.032341       0.024628       0.041309      -0.010454      -0.001792      -0.011182       0.005262       0.048703      -0.021588       0.001170       0.020418             13.180224      10.236778       6.096355      -0.405253      16.985665       5.057826      12.318230          -0.004559
           78              C       7.484598      17.936459       8.549380      -0.158779      35.715220 0.49751317E+03  0.12156563E+05                                 9.628624                            7.587629      -0.133134       1.923073                    0.998555      30.931049      92.106164       0.577645       0.433949      -1.048174       0.016847      -0.004321      -0.015455       0.023267       0.000725       0.009947      -0.027680       0.022838      -0.065651      -0.042018       0.015433       0.026585             11.162456       8.965677       2.201471      -2.748713      11.696423       3.895777      12.825269           0.005425
           79              C       7.840349      19.039327       9.408016       0.071140      39.917306 0.44888514E+03  0.10581363E+05                                10.260743                            7.112670      -0.101568       1.974743                    0.999226      26.980321      76.324251       0.614806       0.422631      -1.065946       0.009869       0.000653      -0.006260       0.011705      -0.001077      -0.011891      -0.008606      -0.025508       0.019225      -0.021753       0.003448       0.018305             13.524410      14.555493       2.789390      -7.450424      10.607342       1.973948      15.410395          -0.002019
           80              C       8.829038      19.955599       8.994777      -0.157084      35.237169 0.44675381E+03  0.10645762E+05                                 9.543513                            7.185056      -0.166284       1.914378                    0.999259      30.466184      90.122180       0.593163       0.433335      -1.046649      -0.001619      -0.006084      -0.001061       0.006385      -0.026086       0.037112       0.008808      -0.018422      -0.043782      -0.054048       0.013273       0.040775             11.801568      14.118907       5.057897      -5.604440       9.954150      -1.179927      11.331646           0.005463
           81              C       7.632827      16.724977       6.399573       0.592937      25.136394 0.25348358E+03  0.52657384E+04                                 7.982371                            5.664696      -0.034602       2.049586                    0.999509      22.245800      62.340222       0.621101       0.474717      -1.018515      -0.013772      -0.042660      -0.029777       0.053816      -0.069408      -0.021445      -0.029437       0.126540      -0.170226      -0.097126      -0.025508       0.122635             10.302333       6.124858       4.114375       0.797741      14.929589       3.607398       9.852551           0.023101
           82              C      -0.409086      20.773468       7.825810       0.651664      21.903747 0.22391425E+03  0.45171154E+04                                 7.330443                            5.358796       0.015238       2.082065                    0.999483      21.310652      59.177895       0.631310       0.480932      -1.013487      -0.039068       0.038056      -0.050709       0.074471       0.079381      -0.046286      -0.017237       0.027038      -0.079076      -0.075091      -0.034674       0.109765              9.209048       8.837336      -4.770104       3.094088      10.195184      -1.835902       8.594625           0.015563
           83              C       0.511415      19.854411       8.607265      -0.040299      35.913677 0.41157723E+03  0.94959974E+04                                 9.469060                            6.735196       0.023965       2.016271                    0.999465      27.095958      75.892797       0.642298       0.413314      -1.071647       0.027766      -0.033419       0.020482       0.048034       0.008506      -0.002201       0.000162       0.015202       0.024086      -0.015469       0.005764       0.009705             12.407548      11.951706      -7.055542       4.836209      13.958672      -2.775413      11.312265           0.001667
           84              C       0.876058      20.252667       9.859845      -0.103617      33.753008 0.46580992E+03  0.11204530E+05                                 9.280519                            7.339773      -0.239137       1.887888                    0.999034      30.450077      90.186600       0.587129       0.433698      -1.047535       0.011658      -0.032119       0.005110       0.034550       0.009126      -0.010796       0.011122      -0.041476      -0.060862      -0.030604      -0.003668       0.034271             10.938070      10.974376      -4.974637       4.220313      10.470088      -1.885055      11.369746           0.002377
           85              C       1.801006      19.422730      10.657380      -0.161668      35.388675 0.50140277E+03  0.12225956E+05                                 9.483008                            7.540651       0.090588       1.993860                    0.999223      30.579238      89.769901       0.590674       0.425267      -1.057751      -0.015037       0.011410      -0.007955       0.020484       0.002778       0.020710       0.007408      -0.012613       0.072599      -0.026816      -0.007356       0.034172             11.271261      11.678652      -5.498545       4.172933      11.663575      -1.520121      10.471556          -0.000800
           86              C       2.131555      18.163901      10.094603       0.081246      35.754278 0.43358226E+03  0.10134688E+05                                 9.536990                            6.982763      -0.096094       1.974703                    0.999205      26.849544      75.690284       0.621374       0.421711      -1.066286      -0.011868       0.004093      -0.005422       0.013675      -0.024080      -0.002053      -0.012466       0.028459      -0.009305      -0.031429       0.001280       0.030149             11.984178      11.609983      -6.374699       5.057304      12.647504      -2.712931      11.695047           0.002171
           87              C       0.899773      18.684702       8.131317      -0.095069      33.334974 0.40184477E+03  0.93078785E+04                                 9.109561                            6.762937      -0.036994       1.959059                    0.999662      29.245158      84.771912       0.619541       0.426819      -1.052591       0.012268      -0.004003       0.035520       0.037791       0.018605       0.003410       0.015026       0.013685       0.069739      -0.033454       0.002717       0.030737             11.035354      10.896305      -6.229055       3.500681      12.985090      -1.578709       9.224666           0.002116
           88              C       1.738748      17.787924       8.809865      -0.154387      34.034980 0.43274433E+03  0.10146042E+05                                 9.090543                            6.918316       0.155101       2.017494                    0.999681      29.477229      84.192155       0.629854       0.414764      -1.066942      -0.013566       0.014480      -0.008645       0.021644      -0.022202       0.002127       0.022203      -0.032656      -0.002972      -0.032586      -0.005186       0.037772             10.771724      10.737931      -5.298339       4.118526      11.123712      -1.462095      10.453528          -0.000747
           89              C       5.613449      14.574008      10.514274       0.610133      23.998958 0.25160317E+03  0.52016274E+04                                 7.691520                            5.612520       0.121875       2.100464                    0.999583      21.992024      60.893109       0.631033       0.469495      -1.024345       0.047914      -0.051142      -0.020609       0.073048       0.080503       0.038015       0.014111      -0.039292      -0.089115      -0.078653      -0.028000       0.106654              9.837898      10.388710      -4.791511      -3.880608       8.992407       1.933755      10.132579           0.016539
           90              C       4.492838      15.437364      11.096346      -0.022401      40.406255 0.44841158E+03  0.10530375E+05                                10.200127                            6.998203       0.009007       2.004559                    0.999317      27.364493      76.384041       0.636812       0.409569      -1.078124      -0.034015       0.026283       0.029091       0.051905       0.009199       0.003033      -0.002296      -0.004581       0.052556      -0.018639       0.000720       0.017919             14.042756      15.597571      -8.170209      -5.361927      13.169540       2.275225      13.361157           0.003891
           91              C       4.114853      15.200635      12.509719      -0.124040      37.052549 0.46329247E+03  0.11097668E+05                                 9.825838                            7.304596      -0.103503       1.934417                    0.999391      30.096102      88.140260       0.592054       0.431885      -1.051583      -0.003577       0.011857      -0.020911       0.024303       0.028038       0.030545      -0.012448      -0.021133      -0.039423      -0.051121       0.013099       0.038021             12.317713      11.556875      -4.388292      -6.082968       9.469866       2.026901      15.926398           0.007921
           92              C       3.142472      15.966516      13.077319      -0.007073      38.285184 0.41756384E+03  0.96621874E+04                                 9.865838                            6.786501      -0.029048       2.003279                    0.999275      26.848284      75.136229       0.639961       0.413619      -1.072201       0.007412       0.005569      -0.040987       0.042023       0.002503       0.010283      -0.006201      -0.024494      -0.043499      -0.022115       0.001503       0.020612             13.170204      10.228572      -3.395224      -5.072237       9.097885      -0.508355      20.184154          -0.004567
           93              C       2.543629      17.002544      12.350533      -0.160697      35.742323 0.49803111E+03  0.12171874E+05                                 9.633387                            7.592210      -0.136084       1.922067                    0.998557      30.942312      92.137116       0.577423       0.434021      -1.048175       0.017007      -0.011005       0.010928       0.023017       0.008525      -0.005905       0.023051       0.015173      -0.089597      -0.042145       0.015305       0.026840             11.167520       8.967911      -3.480737      -0.530768       9.172084      -2.440196      15.362565           0.005431
           94              C       2.899379      17.194712      10.966103       0.072024      39.849701 0.44804407E+03  0.10556364E+05                                10.248846                            7.105562      -0.101090       1.975253                    0.999219      26.955331      76.229633       0.615184       0.422579      -1.066002       0.009947      -0.005542       0.002295       0.011615      -0.010014       0.006270       0.005729      -0.029929       0.004969      -0.021418       0.003338       0.018081             13.506919      14.535706      -7.834654       1.308004      12.484025      -3.063303      13.501027          -0.002029
           95              C       3.888066      16.378702      10.379208      -0.159009      35.346805 0.44842336E+03  0.10696042E+05                                 9.566798                            7.201735      -0.171159       1.912279                    0.999244      30.513261      90.320310       0.592044       0.433728      -1.046360      -0.002423       0.002070       0.006535       0.007271       0.044975       0.003841       0.009098       0.014150       0.046630      -0.053586       0.012723       0.040863             11.833141      14.161846      -7.408007      -1.581167      12.043912      -0.005345       9.293665           0.005468
           96              C       2.691855      15.746498      14.474613       0.592342      25.128438 0.25340227E+03  0.52634760E+04                                 7.980062                            5.663199      -0.031015       2.050866                    0.999489      22.241917      62.320104       0.621297       0.474618      -1.018598      -0.013623      -0.003945       0.051156       0.053086       0.016403       0.070998       0.024743       0.117154      -0.194596      -0.096693      -0.025794       0.122487             10.299142       6.123307      -1.366143      -3.960557       7.995668       0.394795      16.778451           0.023051
           97              C       5.350095      12.892788       5.823933       0.653167      21.888471 0.22374656E+03  0.45132831E+04                                 7.330081                            5.359007       0.009122       2.080276                    0.999484      21.301595      59.166757       0.630850       0.481331      -1.013189       0.038637       0.063174       0.007271       0.074409      -0.080050      -0.045933       0.019079       0.030945      -0.063451      -0.076045      -0.033529       0.109574              9.207893       8.835976       5.063471       2.583251      10.583508       1.610172       8.204195           0.015584
           98              C       4.429591      11.756499       5.418734      -0.040730      35.865084 0.41100454E+03  0.94783611E+04                                 9.456946                            6.727871       0.026726       2.017461                    0.999444      27.074296      75.785113       0.643101       0.412990      -1.071984      -0.028185      -0.034762      -0.019357       0.048760      -0.005935      -0.005807      -0.008983       0.000864      -0.020436      -0.015509       0.005698       0.009812             12.389271      11.932219       7.701466       3.685288      14.354566       2.527198      10.881028           0.001655
           99              C       4.064946      10.870861       6.389926      -0.103067      33.770898 0.46610882E+03  0.11214253E+05                                 9.286880                            7.344451      -0.242271       1.886923                    0.999028      30.454865      90.230294       0.586625       0.433973      -1.047301      -0.011561      -0.019513      -0.025125       0.033848      -0.013011      -0.002543       0.015811       0.006195       0.084628      -0.029689      -0.004419       0.034108             10.946335      10.983482       6.148396       2.199638      12.787910       0.553400       9.067613           0.002387
          100              C       3.139996       9.765208       6.069947      -0.160979      35.352658 0.50071656E+03  0.12204927E+05                                 9.475290                            7.534267       0.039079       1.980843                    0.999490      30.564936      89.709315       0.591074       0.425130      -1.057847       0.014935       0.012206       0.006314       0.020295       0.016844      -0.012220      -0.017163      -0.028649       0.022884      -0.026540      -0.007900       0.034440             11.261374      11.666827       6.356620       2.670595      12.075014       1.271907      10.042282          -0.000815
          101              C       2.809445       9.623173       4.698380       0.081941      35.723027 0.43315014E+03  0.10122041E+05                                 9.531210                            6.979168      -0.093304       1.975757                    0.999195      26.836223      75.642662       0.621550       0.421697      -1.066297       0.012319       0.006041      -0.000032       0.013720       0.010275       0.021673       0.002038       0.011068      -0.062602      -0.031069       0.000951       0.030119             11.975539      11.601386       7.560185       2.989561      14.270697       1.767330      10.054534           0.002177
          102              C       4.041231      11.583829       4.167762      -0.094552      33.303439 0.40137715E+03  0.92939901E+04                                 9.100962                            6.756603      -0.034973       1.959777                    0.999660      29.234267      84.715958       0.620185       0.426516      -1.052817      -0.011000      -0.033110       0.014264       0.037693      -0.005371      -0.018018      -0.025707      -0.004506       0.014706      -0.033106       0.001876       0.031231             11.023576      10.883102       6.138918       3.635608      11.521322       2.409614      10.666305           0.002125
          103              C       3.202254      10.547802       3.730405      -0.155267      34.114730 0.43400261E+03  0.10183894E+05                                 9.110094                            6.933296       0.145014       2.014171                    0.999712      29.510079      84.346593       0.628443       0.415354      -1.066462       0.013317       0.015509       0.008634       0.022191       0.012749       0.017365      -0.002904       0.000610       0.092441      -0.031601      -0.005075       0.036676             10.795676      10.765479       6.235724       2.531057      11.920183       1.022116       9.701365          -0.000759
          104              C      -0.672456       7.464785       1.799277       0.611993      23.971031 0.25124663E+03  0.51927314E+04                                 7.687871                            5.610064       0.125228       2.101764                    0.999575      21.975234      60.849791       0.630876       0.469750      -1.024144      -0.048988      -0.008519      -0.054324       0.073645      -0.007911      -0.089077       0.020874       0.022371       0.086365      -0.078769      -0.027893       0.106662              9.832854      10.383343      -0.964232       6.085977       8.169255      -1.459879      10.945963           0.016532
          105              C       0.448155       7.392373       2.838002      -0.022474      40.493607 0.44942531E+03  0.10561301E+05                                10.218407                            7.008874       0.005932       2.003050                    0.999272      27.394705      76.521589       0.635881       0.409893      -1.077793       0.034157      -0.012173       0.038290       0.052735      -0.001930      -0.009647      -0.009240      -0.024865      -0.008175      -0.018865       0.000750       0.018115             14.070756      15.629610      -0.559149       9.779184      11.363466      -1.223023      15.219191           0.003911
          106              C       0.826137       6.049992       3.339677      -0.124654      37.030703 0.46294820E+03  0.11087053E+05                                 9.819445                            7.299583      -0.103882       1.934335                    0.999409      30.090731      88.107141       0.592553       0.431613      -1.051778       0.004738       0.023717       0.000694       0.024196       0.011554      -0.039715       0.018293      -0.007906      -0.001971      -0.050054       0.011527       0.038527             12.309432      11.548928      -3.070147       6.836655      12.549151      -3.805268      12.830217           0.007890
          107              C       1.798519       5.941375       4.286749      -0.007909      38.322121 0.41800320E+03  0.96746163E+04                                 9.870827                            6.789317      -0.027600       2.003556                    0.999231      26.864141      75.182270       0.639953       0.413527      -1.072292      -0.007646       0.037466      -0.015652       0.041318       0.006682      -0.007259       0.016336      -0.004580       0.017759      -0.020371       0.000993       0.019378             13.177694      10.235065      -2.696891       5.481162      17.861272      -4.549195      11.436745          -0.004554
          108              C       2.397365       7.088803       4.820583      -0.159231      35.667634 0.49676860E+03  0.12132002E+05                                 9.614030                            7.577358      -0.123086       1.926218                    0.998630      30.909306      91.972082       0.578649       0.433424      -1.048649      -0.017542      -0.014753      -0.005355       0.023538      -0.009163      -0.005189       0.003791       0.062969       0.054170      -0.041972       0.014677       0.027295             11.143793       8.952173       1.276894       3.275972      15.887124      -1.455168       8.592080           0.005420
          109              C       2.041618       8.383839       4.294789       0.070485      39.913078 0.44888693E+03  0.10580796E+05                                10.257894                            7.111207      -0.100433       1.975028                    0.999204      26.980932      76.309170       0.615097       0.422455      -1.066120      -0.010646      -0.004593      -0.003523       0.012118       0.010877       0.004851       0.002898      -0.015116       0.050859      -0.021951       0.003132       0.018819             13.519829      14.550954       5.056072       6.138646      15.913029       1.093064      10.095503          -0.002007
          110              C       1.052931       8.484101       3.294655      -0.158454      35.290936 0.44755493E+03  0.10669933E+05                                 9.554621                            7.192726      -0.166209       1.914024                    0.999234      30.491805      90.227835       0.592678       0.433483      -1.046530       0.002540      -0.004213       0.004892       0.006938      -0.019012      -0.041063      -0.017900      -0.001391       0.003855      -0.053776       0.012714       0.041061             11.816521      14.138509       2.330446       7.193163       9.976231       1.190454      11.334822           0.005465
          111              C       2.249133       4.621274       4.794856       0.591487      25.163369 0.25380021E+03  0.52737734E+04                                 7.986382                            5.667220      -0.032433       2.050048                    0.999527      22.260387      62.382457       0.621151       0.474547      -1.018643       0.014390      -0.046414       0.021655       0.053200       0.053228      -0.049630       0.004656       0.168402      -0.043806      -0.096965      -0.025788       0.122753             10.307961       6.128305      -2.750228       3.166798      14.253060      -4.005584      10.542518           0.023055
          112              C      10.291056       7.880681       2.001877       0.650524      21.928022 0.22418726E+03  0.45244133E+04                                 7.338582                            5.364007       0.006200       2.078980                    0.999493      21.325212      59.247693       0.630603       0.481281      -1.013211       0.038541      -0.024348      -0.057803       0.073617       0.000225       0.092124      -0.003009       0.060341       0.024805      -0.075536      -0.034191       0.109728              9.220558       8.849041      -0.294561      -5.687470       7.411773       0.224833      11.400860           0.015586
          113              C       9.370554       8.097911       3.188531      -0.041465      35.937963 0.41186395E+03  0.95044282E+04                                 9.474353                            6.738159       0.022124       2.015696                    0.999459      27.104357      75.927776       0.642057       0.413390      -1.071580      -0.027706       0.000163       0.039140       0.047954      -0.001799       0.007964       0.007734       0.001522      -0.019168      -0.014264       0.004882       0.009382             12.415934      11.960189      -0.661657      -8.535862       9.575489       0.242760      15.712123           0.001672
          114              C       9.005912       9.381806       3.469919      -0.100322      33.644349 0.46387267E+03  0.11146197E+05                                 9.262015                            7.325450      -0.235312       1.889653                    0.999000      30.386365      89.947516       0.587594       0.433812      -1.047478      -0.010843      -0.011594       0.029197       0.033234       0.004565       0.012405      -0.028157      -0.013265       0.024942      -0.030190      -0.004395       0.034584             10.915031      10.949633      -1.164739      -6.402378       9.495590       1.328140      12.299869           0.002372
          115              C       8.080963       9.657522       4.587433      -0.164276      35.477446 0.50306594E+03  0.12276571E+05                                 9.496270                            7.550798       0.043178       1.981307                    0.999469      30.630074      89.953669       0.590557       0.425003      -1.057924       0.015720      -0.001177      -0.014551       0.021453      -0.018708      -0.008301       0.009408      -0.040770      -0.013522      -0.026377      -0.007216       0.033593             11.287829      11.696371      -0.866392      -6.860112       9.465773       0.245229      12.701343          -0.000793
          116              C       7.750410       8.540728       5.396223       0.082529      35.720025 0.43308149E+03  0.10120592E+05                                 9.532737                            6.980071      -0.095793       1.974902                    0.999207      26.834940      75.653182       0.621282       0.421873      -1.066127       0.012193      -0.002038      -0.006500       0.013967       0.014084      -0.019696       0.009580       0.032431      -0.000250      -0.030935       0.000525       0.030410             11.977801      11.602503      -1.193209      -8.043211       9.580949       0.944907      14.749951           0.002166
          117              C       8.982192       7.100873       3.963555      -0.095520      33.336505 0.40184495E+03  0.93078776E+04                                 9.107924                            6.761094      -0.034143       1.959718                    0.999661      29.251982      84.791490       0.619879       0.426586      -1.052735      -0.011351       0.028925       0.020747       0.037362      -0.013112       0.013719       0.009766      -0.031294      -0.063161      -0.032845       0.001466       0.031379             11.033680      10.894240       0.080362      -7.143617       8.797361      -0.836289      13.409438           0.002115
          118              C       8.143215       7.240123       5.079460      -0.154120      34.059795 0.43306866E+03  0.10156339E+05                                 9.098982                            6.924049       0.151391       2.016391                    0.999706      29.483492      84.242649       0.629116       0.415140      -1.066617       0.013872      -0.000565      -0.017663       0.022467       0.008745      -0.020056      -0.018742      -0.037960      -0.020537      -0.032271      -0.004944       0.037215             10.782805      10.749918      -0.921606      -6.656502       9.362637       0.445085      12.235861          -0.000742
          119              C       4.268508       7.109223       8.714997       0.612180      23.962635 0.25113951E+03  0.51899858E+04                                 7.686522                            5.609093       0.125692       2.102002                    0.999547      21.969937      60.832844       0.630890       0.469788      -1.024119      -0.048323      -0.043659       0.033930       0.073434      -0.072746       0.051358      -0.034246      -0.001172       0.018977      -0.078448      -0.027986       0.106434              9.831207      10.381380       5.751702      -2.207338      11.514279      -0.472364       7.597963           0.016531
          120              C       5.389120       8.044991       8.258344      -0.023627      40.548794 0.45011481E+03  0.10582091E+05                                10.229128                            7.015450       0.002764       2.001849                    0.999288      27.416349      76.611252       0.635388       0.410033      -1.077646       0.034276       0.038953      -0.007866       0.052479      -0.007182       0.006124       0.011684      -0.019169       0.004549      -0.018117       0.000512       0.017604             14.087472      15.649302       8.762282      -4.410097      15.334586      -1.060521      11.278527           0.003907
          121              C       5.767105       9.150643       9.170042      -0.122446      36.984586 0.46224065E+03  0.11066409E+05                                 9.814332                            7.296155      -0.102394       1.935262                    0.999415      30.064412      88.029229       0.592402       0.431868      -1.051572       0.004500      -0.010995      -0.020557       0.023743      -0.039814       0.009765      -0.007123       0.011588       0.058465      -0.049992       0.011759       0.038234             12.302461      11.542882       7.450786      -0.759846      16.044798       1.779112       9.319702           0.007910
          122              C       6.739489      10.025141       8.790570      -0.009250      38.349051 0.41837634E+03  0.96848967E+04                                 9.872262                            6.789947      -0.022912       2.004794                    0.999251      26.878794      75.216567       0.640297       0.413235      -1.072539      -0.007348      -0.032341      -0.024628       0.041309      -0.010454      -0.001793      -0.011182       0.005262       0.048703      -0.021588       0.001170       0.020418             13.180228      10.236782       6.096358      -0.405254      16.985670       5.057826      12.318232          -0.004554
          123              C       7.338335       9.913741       7.529950      -0.158779      35.715220 0.49751317E+03  0.12156564E+05                                 9.628625                            7.587629      -0.133135       1.923073                    0.998555      30.931050      92.106170       0.577645       0.433949      -1.048174      -0.016847       0.004321       0.015455       0.023267       0.000725       0.009947      -0.027680       0.022838      -0.065651      -0.042018       0.015433       0.026585             11.162456       8.965678       2.201472      -2.748714      11.696422       3.895777      12.825268           0.005420
          124              C       6.982584       8.810873       6.671314       0.071140      39.917307 0.44888516E+03  0.10581364E+05                                10.260743                            7.112670      -0.101568       1.974743                    0.999226      26.980322      76.324253       0.614806       0.422631      -1.065946      -0.009869      -0.000653       0.006260       0.011705      -0.001077      -0.011891      -0.008606      -0.025508       0.019225      -0.021753       0.003448       0.018305             13.524409      14.555493       2.789390      -7.450424      10.607341       1.973948      15.410394          -0.002012
          125              C       5.993895       7.894601       7.084553      -0.157084      35.237173 0.44675387E+03  0.10645763E+05                                 9.543514                            7.185057      -0.166285       1.914378                    0.999259      30.466186      90.122189       0.593163       0.433335      -1.046649       0.001619       0.006084       0.001061       0.006385      -0.026086       0.037112       0.008808      -0.018422      -0.043782      -0.054048       0.013273       0.040775             11.801569      14.118908       5.057897      -5.604440       9.954151      -1.179928      11.331647           0.005460
          126              C       7.190106      11.125223       9.679757       0.592937      25.136419 0.25348385E+03  0.52657454E+04                                 7.982376                            5.664699      -0.034603       2.049586                    0.999509      22.245809      62.340253       0.621100       0.474717      -1.018515       0.013772       0.042660       0.029777       0.053816      -0.069408      -0.021445      -0.029437       0.126540      -0.170226      -0.097126      -0.025508       0.122635             10.302340       6.124862       4.114379       0.797743      14.929601       3.607402       9.852557           0.023102
          127              C      15.232019       7.076732       8.253520       0.651664      21.903743 0.22391423E+03  0.45171147E+04                                 7.330442                            5.358795       0.015239       2.082066                    0.999483      21.310652      59.177891       0.631310       0.480932      -1.013487       0.039068      -0.038056       0.050709       0.074471       0.079381      -0.046286      -0.017237       0.027038      -0.079076      -0.075091      -0.034674       0.109765              9.209046       8.837334      -4.770102       3.094087      10.195180      -1.835901       8.594624           0.015563
          128              C      14.311518       7.995789       7.472065      -0.040299      35.913676 0.41157721E+03  0.94959969E+04                                 9.469060                            6.735196       0.023965       2.016271                    0.999465      27.095957      75.892797       0.642298       0.413314      -1.071647      -0.027766       0.033419      -0.020482       0.048034       0.008506      -0.002201       0.000162       0.015202       0.024086      -0.015469       0.005764       0.009705             12.407548      11.951706      -7.055541       4.836209      13.958671      -2.775413      11.312266           0.001667
          129              C      13.946875       7.597533       6.219485      -0.103617      33.753010 0.46580994E+03  0.11204531E+05                                 9.280520                            7.339774      -0.239137       1.887888                    0.999034      30.450078      90.186604       0.587129       0.433698      -1.047535      -0.011658       0.032119      -0.005110       0.034550       0.009126      -0.010796       0.011122      -0.041476      -0.060862      -0.030604      -0.003668       0.034271             10.938070      10.974376      -4.974637       4.220313      10.470088      -1.885054      11.369746           0.002376
          130              C      13.021927       8.427470       5.421950      -0.161668      35.388681 0.50140288E+03  0.12225959E+05                                 9.483009                            7.540651       0.090588       1.993860                    0.999223      30.579242      89.769917       0.590674       0.425267      -1.057751       0.015037      -0.011410       0.007955       0.020484       0.002778       0.020710       0.007408      -0.012613       0.072599      -0.026816      -0.007357       0.034172             11.271262      11.678653      -5.498545       4.172933      11.663576      -1.520121      10.471558          -0.000800
          131              C      12.691378       9.686299       5.984727       0.081246      35.754285 0.43358234E+03  0.10134691E+05                                 9.536992                            6.982764      -0.096094       1.974703                    0.999205      26.849547      75.690298       0.621374       0.421711      -1.066286       0.011868      -0.004093       0.005422       0.013675      -0.024080      -0.002053      -0.012466       0.028459      -0.009305      -0.031429       0.001280       0.030149             11.984180      11.609985      -6.374700       5.057305      12.647506      -2.712931      11.695050           0.002171
          132              C      13.923160       9.165498       7.948013      -0.095069      33.334976 0.40184479E+03  0.93078794E+04                                 9.109561                            6.762937      -0.036994       1.959059                    0.999662      29.245160      84.771926       0.619541       0.426819      -1.052591      -0.012268       0.004003      -0.035520       0.037791       0.018605       0.003410       0.015026       0.013685       0.069739      -0.033454       0.002717       0.030737             11.035355      10.896306      -6.229055       3.500682      12.985090      -1.578710       9.224669           0.002115
          133              C      13.084185      10.062276       7.269465      -0.154387      34.034989 0.43274446E+03  0.10146045E+05                                 9.090545                            6.918317       0.155100       2.017494                    0.999681      29.477234      84.192176       0.629854       0.414764      -1.066942       0.013566      -0.014480       0.008645       0.021644      -0.022202       0.002127       0.022203      -0.032656      -0.002972      -0.032586      -0.005186       0.037772             10.771726      10.737934      -5.298341       4.118527      11.123714      -1.462096      10.453531          -0.000746
          134              C       9.209484      13.276192       5.565056       0.610133      23.998931 0.25160285E+03  0.52016189E+04                                 7.691513                            5.612515       0.121878       2.100465                    0.999583      21.992010      60.893054       0.631033       0.469495      -1.024346      -0.047915       0.051142       0.020609       0.073048       0.080503       0.038015       0.014111      -0.039292      -0.089115      -0.078653      -0.028001       0.106654              9.837889      10.388699      -4.791505      -3.880603       8.992398       1.933752      10.132570           0.016538
          135              C      10.330095      12.412836       4.982984      -0.022401      40.406259 0.44841162E+03  0.10530376E+05                                10.200127                            6.998203       0.009008       2.004559                    0.999317      27.364494      76.384038       0.636813       0.409569      -1.078124       0.034015      -0.026283      -0.029091       0.051905       0.009199       0.003033      -0.002296      -0.004581       0.052556      -0.018639       0.000720       0.017919             14.042756      15.597572      -8.170210      -5.361926      13.169541       2.275225      13.361155           0.003890
          136              C      10.708080      12.649565       3.569611      -0.124040      37.052536 0.46329229E+03  0.11097662E+05                                 9.825835                            7.304593      -0.103500       1.934417                    0.999391      30.096093      88.140211       0.592054       0.431885      -1.051583       0.003577      -0.011857       0.020911       0.024303       0.028038       0.030545      -0.012448      -0.021133      -0.039423      -0.051121       0.013099       0.038021             12.317709      11.556871      -4.388290      -6.082967       9.469862       2.026901      15.926393           0.007921
          137              C      11.680461      11.883684       3.002011      -0.007073      38.285186 0.41756385E+03  0.96621876E+04                                 9.865838                            6.786501      -0.029047       2.003280                    0.999275      26.848284      75.136226       0.639961       0.413619      -1.072201      -0.007412      -0.005569       0.040988       0.042023       0.002503       0.010283      -0.006201      -0.024494      -0.043498      -0.022115       0.001503       0.020612             13.170205      10.228572      -3.395224      -5.072238       9.097885      -0.508356      20.184158          -0.004567
          138              C      12.279304      10.847656       3.728797      -0.160697      35.742326 0.49803116E+03  0.12171875E+05                                 9.633388                            7.592211      -0.136085       1.922067                    0.998557      30.942313      92.137121       0.577423       0.434022      -1.048175      -0.017007       0.011005      -0.010928       0.023017       0.008525      -0.005905       0.023051       0.015172      -0.089597      -0.042145       0.015305       0.026840             11.167521       8.967912      -3.480737      -0.530768       9.172084      -2.440197      15.362568           0.005430
          139              C      11.923554      10.655488       5.113227       0.072025      39.849705 0.44804410E+03  0.10556365E+05                                10.248847                            7.105563      -0.101090       1.975253                    0.999219      26.955332      76.229638       0.615184       0.422579      -1.066002      -0.009947       0.005542      -0.002295       0.011615      -0.010014       0.006270       0.005729      -0.029929       0.004969      -0.021419       0.003338       0.018081             13.506921      14.535708      -7.834654       1.308004      12.484026      -3.063304      13.501029          -0.002028
          140              C      10.934867      11.471498       5.700122      -0.159009      35.346799 0.44842327E+03  0.10696039E+05                                 9.566798                            7.201735      -0.171159       1.912279                    0.999244      30.513258      90.320299       0.592044       0.433728      -1.046360       0.002423      -0.002070      -0.006535       0.007271       0.044975       0.003841       0.009098       0.014150       0.046630      -0.053586       0.012723       0.040863             11.833140      14.161845      -7.408006      -1.581167      12.043911      -0.005345       9.293665           0.005468
          141              C      12.131078      12.103702       1.604717       0.592342      25.128431 0.25340218E+03  0.52634737E+04                                 7.980060                            5.663198      -0.031015       2.050866                    0.999489      22.241916      62.320101       0.621297       0.474618      -1.018598       0.013623       0.003945      -0.051156       0.053086       0.016403       0.070999       0.024743       0.117154      -0.194595      -0.096693      -0.025794       0.122487             10.299140       6.123305      -1.366143      -3.960556       7.995667       0.394795      16.778448           0.023050
          142              O      11.976438      23.373748      10.203943      -0.553496      38.758966 0.55562795E+03  0.13523406E+05                                 9.213009                            7.366198      -0.076598       2.030843                    0.994136      27.916403      74.843422       0.687179       0.366213      -1.128649      -0.006572      -0.042876       0.024975       0.050053       0.016217       0.012849      -0.019315       0.106435       0.020039      -0.065180       0.010673       0.054507             11.241674       7.839547      -1.891829       3.998318      10.999656      -4.481415      14.885820           0.080334
          143              O      15.840760      19.288116      14.730274      -0.540458      37.183834 0.51510683E+03  0.12241324E+05                                 8.859996                            7.005964       0.342834       2.176191                    0.996326      26.940885      70.226382       0.721282       0.357330      -1.141232      -0.019378       0.012939      -0.013570       0.026964      -0.034656      -0.058423      -0.016351      -0.034074       0.030295      -0.081665       0.025131       0.056533             10.970974      10.125632      -4.028905       4.934117      10.148270      -4.495313      12.639021           0.044505
          144              O       8.964413      14.923993       9.158786      -0.552620      36.750057 0.52090386E+03  0.12439025E+05                                 8.838322                            7.096043       0.191571       2.126891                    0.994797      27.151006      71.417744       0.707573       0.362498      -1.134834       0.017281      -0.001599       0.022448       0.028375      -0.065763      -0.001704       0.023265       0.030841       0.031522      -0.076271       0.009385       0.066886             10.734679       9.908889       3.507547       4.957595       9.635682       4.127285      12.659465           0.049360
          145              O       9.195649      14.172035      11.184782      -0.604488      34.792423 0.51350511E+03  0.12223245E+05                                 8.374275                            6.932647       0.281500       2.129021                    0.998140      27.986217      73.589144       0.733128       0.350982      -1.143593       0.006337       0.047675      -0.042919       0.064460      -0.009106      -0.046612      -0.008282       0.003764      -0.019697      -0.050562       0.004241       0.046321              9.412391       8.866093       4.687516      -0.577623      12.321378      -1.710880       7.049702           0.055690
          146              O       1.192774      21.535629      14.516419      -0.582159      32.388247 0.50200977E+03  0.11817769E+05                                 7.886585                            6.785158       0.502946       2.210203                    0.998280      27.298226      70.126968       0.756561       0.343905      -1.155695      -0.037746      -0.026272      -0.004955       0.046255       0.030119      -0.031768       0.025480      -0.024375      -0.039195      -0.060653       0.021213       0.039439              8.694406       9.268991       2.157662       3.784915       7.983260       1.655834       8.830967           0.065365
          147              O      12.815415      24.173047      12.109343      -0.542058      27.659207 0.41556974E+03  0.93560224E+04                                 7.095584                            6.154383       0.633530       2.254676                    0.998811      26.781098      67.860688       0.795980       0.341788      -1.154444       0.047980      -0.038346       0.010126       0.062250       0.030932      -0.007315       0.037282      -0.014580      -0.034403      -0.051321       0.001648       0.049674              7.687517       4.917980      -0.430243       1.026270      10.455209       0.401597       7.689363           0.021515
          148              O       7.035462      15.716799       6.814420      -0.553525      38.781708 0.55601871E+03  0.13535960E+05                                 9.218975                            7.370624      -0.074955       2.031388                    0.994262      27.918238      74.868779       0.686683       0.366396      -1.128453      -0.007194       0.042665       0.024742       0.049842       0.002828      -0.020388      -0.017741       0.041242      -0.172282      -0.065121       0.011195       0.053926             11.249664       7.843660       4.411578      -0.360299      17.809416       0.559942       8.095915           0.080232
          149              O      10.899800      21.679529       8.089511      -0.541248      37.217145 0.51564033E+03  0.12257243E+05                                 8.865425                            7.009550       0.343929       2.176442                    0.996421      26.953635      70.270191       0.721100       0.357326      -1.141229      -0.019470      -0.018235      -0.003906       0.026960      -0.033419       0.059048       0.008709      -0.047225      -0.009169      -0.081587       0.024932       0.056655             10.979313      10.133772       6.294171       1.022468      15.922504       1.168816       6.881665           0.044443
          150              O       4.023450      19.036536      14.654701      -0.552150      36.706972 0.52013905E+03  0.12415463E+05                                 8.828984                            7.088735       0.196696       2.128530                    0.994926      27.141255      71.363045       0.708294       0.362284      -1.135069       0.017692       0.020752      -0.010722       0.029302       0.031724       0.057865      -0.025789       0.027121       0.021044      -0.076958       0.010218       0.066741             10.722878       9.898305       2.537779      -5.509439       8.320834      -3.370653      13.949494           0.049363
          151              O       4.254691      21.167078      14.292916      -0.602802      34.741168 0.51256049E+03  0.12195081E+05                                 8.366713                            6.926593       0.279610       2.128953                    0.998139      27.961597      73.506047       0.733400       0.351015      -1.143572       0.007221      -0.062979      -0.020050       0.066487      -0.036510       0.030954       0.007573       0.001631      -0.023702      -0.050912       0.004197       0.046716              9.403991       8.858724      -2.842058      -3.767052       9.840149       3.135582       9.513101           0.055728
          152              O      11.074709      20.370570       6.250036      -0.581417      32.347201 0.50123473E+03  0.11794588E+05                                 7.878916                            6.779075       0.507301       2.211903                    0.998308      27.281160      70.061114       0.757066       0.343820      -1.155804      -0.037447       0.009161       0.026090       0.046550      -0.042396      -0.009917       0.001164       0.020896       0.100863      -0.060764       0.021169       0.039595              8.685316       9.258156       2.194978      -3.756336       7.177270      -1.192869       9.620523           0.065280
          153              O       7.874441      16.967275       5.169505      -0.543318      27.684287 0.41603051E+03  0.93689948E+04                                 7.099700                            6.157540       0.631099       2.253957                    0.998884      26.796094      67.908189       0.795825       0.341760      -1.154467       0.048479       0.028805       0.027482       0.062731      -0.022046      -0.023490      -0.007922       0.035783       0.115831      -0.051218       0.001707       0.049511              7.692335       4.920443       1.105030      -0.140516       8.038590       0.997857      10.117971           0.021556
          154              O      16.917393      16.609854      15.140297      -0.553911      38.806476 0.55645275E+03  0.13549220E+05                                 9.222919                            7.373518      -0.074798       2.031367                    0.994356      27.929700      74.907870       0.686543       0.366397      -1.128447      -0.007168       0.000179      -0.049704       0.050218      -0.019409       0.007552       0.037486       0.074670      -0.071500      -0.065345       0.011309       0.054036             11.254661       7.847028      -2.519287      -3.641881      10.044001       3.927617      15.872954           0.080248
          155              O       5.958823      14.732755       9.338875      -0.540015      37.186808 0.51515862E+03  0.12243087E+05                                 8.861041                            7.006889       0.342995       2.176414                    0.996388      26.940127      70.230124       0.721133       0.357389      -1.141165      -0.019201       0.005928       0.018706       0.027454       0.067909      -0.000624       0.007910      -0.018098       0.079674      -0.082086       0.025815       0.056271             10.971910      10.126280      -2.258670      -5.956177       8.125068       3.326444      14.664383           0.044471
          156              O      -0.917510      21.739870       8.345172      -0.552621      36.742488 0.52073860E+03  0.12433726E+05                                 8.836026                            7.094006       0.190739       2.126548                    0.994832      27.152308      71.410420       0.707832       0.362405      -1.134940       0.017799      -0.018983      -0.012016       0.028663       0.034264      -0.056082       0.001577      -0.012237      -0.101161      -0.076347       0.009185       0.067162             10.732399       9.907054      -6.046203       0.558629      15.475144      -0.753972       6.814999           0.049422
          157              O      -0.686274      20.361286       6.680962      -0.603365      34.752740 0.51276850E+03  0.12201162E+05                                 8.367824                            6.927594       0.277960       2.128286                    0.998133      27.968638      73.525885       0.733418       0.350974      -1.143616       0.006806       0.013900       0.063824       0.065674       0.044972       0.015256       0.000846       0.016154       0.019836      -0.050502       0.004249       0.046253              9.404847       8.858897      -1.840936       4.344275       6.880245      -1.425449      12.475398           0.055626
          158              O       6.133731      13.794201      11.392205      -0.580734      32.338617 0.50109112E+03  0.11790635E+05                                 7.878532                            6.779137       0.506384       2.211606                    0.998325      27.274845      70.048435       0.756872       0.343925      -1.155689      -0.037883       0.018600      -0.021461       0.047346       0.012504       0.042011      -0.027501      -0.022591      -0.034459      -0.061247       0.021100       0.040147              8.684329       9.256765      -4.349185      -0.022859      10.041030      -0.461555       6.755192           0.065338
          159              O      17.756366      14.560078      14.879812      -0.542472      27.691048 0.41614236E+03  0.93720387E+04                                 7.101366                            6.158843       0.632311       2.254318                    0.998871      26.790096      67.892413       0.795658       0.341812      -1.154436       0.048172       0.010237      -0.038504       0.062513      -0.009650       0.030278      -0.029096      -0.028353      -0.076055      -0.050966       0.001167       0.049799              7.694362       4.921593      -0.674582      -0.887124       8.735997      -1.399163       9.425496           0.021534
          160              O       2.846495       4.476452       5.875387      -0.553496      38.758966 0.55562788E+03  0.13523404E+05                                 9.213009                            7.366197      -0.076599       2.030843                    0.994136      27.916402      74.843417       0.687179       0.366213      -1.128649       0.006572       0.042876      -0.024975       0.050053       0.016217       0.012849      -0.019315       0.106435       0.020038      -0.065180       0.010673       0.054507             11.241675       7.839547      -1.891829       3.998319      10.999656      -4.481417      14.885822           0.080335
          161              O      -1.017827       8.562084       1.349056      -0.540458      37.183852 0.51510706E+03  0.12241332E+05                                 8.860000                            7.005967       0.342832       2.176190                    0.996326      26.940888      70.226399       0.721282       0.357330      -1.141232       0.019378      -0.012939       0.013570       0.026964      -0.034656      -0.058423      -0.016351      -0.034074       0.030295      -0.081665       0.025131       0.056534             10.970979      10.125636      -4.028908       4.934119      10.148276      -4.495317      12.639026           0.044506
          162              O       5.858520      12.926207       6.920544      -0.552621      36.750041 0.52090369E+03  0.12439019E+05                                 8.838320                            7.096043       0.191571       2.126891                    0.994797      27.150999      71.417722       0.707573       0.362499      -1.134834      -0.017281       0.001599      -0.022448       0.028375      -0.065763      -0.001704       0.023265       0.030841       0.031522      -0.076271       0.009385       0.066886             10.734675       9.908885       3.507544       4.957592       9.635678       4.127281      12.659461           0.049360
          163              O       5.627284      13.678165       4.894548      -0.604490      34.792545 0.51350720E+03  0.12223309E+05                                 8.374300                            6.932665       0.281490       2.129017                    0.998140      27.986256      73.589323       0.733126       0.350982      -1.143593      -0.006337      -0.047675       0.042919       0.064460      -0.009107      -0.046612      -0.008282       0.003765      -0.019697      -0.050561       0.004240       0.046321              9.412423       8.866126       4.687539      -0.577624      12.321423      -1.710883       7.049720           0.055690
          164              O      13.630159       6.314571       1.562911      -0.582157      32.388200 0.50200890E+03  0.11817743E+05                                 7.886574                            6.785150       0.502951       2.210205                    0.998280      27.298215      70.126905       0.756562       0.343905      -1.155695       0.037746       0.026272       0.004955       0.046255       0.030119      -0.031767       0.025479      -0.024375      -0.039196      -0.060652       0.021212       0.039440              8.694393       9.268975       2.157660       3.784907       7.983250       1.655832       8.830952           0.065366
          165              O       2.007518       3.677153       3.969987      -0.542058      27.659208 0.41556976E+03  0.93560229E+04                                 7.095584                            6.154383       0.633530       2.254676                    0.998811      26.781101      67.860693       0.795980       0.341788      -1.154444      -0.047981       0.038346      -0.010126       0.062250       0.030932      -0.007315       0.037282      -0.014581      -0.034403      -0.051321       0.001647       0.049674              7.687517       4.917979      -0.430243       1.026270      10.455208       0.401597       7.689363           0.021513
          166              O       7.787471      12.133401       9.264910      -0.553524      38.781664 0.55601787E+03  0.13535934E+05                                 9.218966                            7.370617      -0.074952       2.031389                    0.994262      27.918223      74.868712       0.686683       0.366396      -1.128453       0.007194      -0.042666      -0.024742       0.049843       0.002828      -0.020388      -0.017741       0.041242      -0.172281      -0.065121       0.011195       0.053926             11.249653       7.843653       4.411574      -0.360299      17.809399       0.559940       8.095905           0.080232
          167              O       3.923133       6.170671       7.989819      -0.541247      37.217145 0.51564030E+03  0.12257242E+05                                 8.865425                            7.009550       0.343928       2.176441                    0.996421      26.953634      70.270187       0.721100       0.357326      -1.141229       0.019470       0.018235       0.003906       0.026960      -0.033419       0.059048       0.008709      -0.047225      -0.009170      -0.081587       0.024932       0.056655             10.979313      10.133769       6.294170       1.022468      15.922507       1.168816       6.881664           0.044444
          168              O      10.799483       8.813664       1.424629      -0.552150      36.706975 0.52013909E+03  0.12415465E+05                                 8.828984                            7.088735       0.196696       2.128530                    0.994926      27.141257      71.363050       0.708294       0.362284      -1.135069      -0.017692      -0.020752       0.010722       0.029302       0.031724       0.057865      -0.025789       0.027121       0.021044      -0.076958       0.010218       0.066741             10.722878       9.898307       2.537780      -5.509440       8.320834      -3.370654      13.949495           0.049364
          169              O      10.568242       6.683122       1.786414      -0.602801      34.741045 0.51255836E+03  0.12195016E+05                                 8.366688                            6.926575       0.279616       2.128955                    0.998139      27.961556      73.505864       0.733402       0.351015      -1.143573      -0.007221       0.062979       0.020050       0.066487      -0.036510       0.030954       0.007573       0.001630      -0.023702      -0.050912       0.004197       0.046715              9.403961       8.858693      -2.842047      -3.767033       9.840123       3.135570       9.513067           0.055729
          170              O       3.748224       7.479630       9.829294      -0.581417      32.347218 0.50123505E+03  0.11794598E+05                                 7.878920                            6.779078       0.507300       2.211903                    0.998308      27.281163      70.061135       0.757065       0.343820      -1.155804       0.037447      -0.009161      -0.026090       0.046549      -0.042396      -0.009917       0.001165       0.020896       0.100863      -0.060764       0.021169       0.039595              8.685321       9.258162       2.194981      -3.756339       7.177275      -1.192870       9.620527           0.065282
          171              O       6.948492      10.882925      10.909825      -0.543317      27.684217 0.41602926E+03  0.93689586E+04                                 7.099684                            6.157528       0.631106       2.253959                    0.998884      26.796077      67.908095       0.795827       0.341759      -1.154468      -0.048478      -0.028805      -0.027482       0.062731      -0.022046      -0.023490      -0.007921       0.035784       0.115832      -0.051217       0.001706       0.049511              7.692315       4.920432       1.105026      -0.140516       8.038567       0.997853      10.117947           0.021556
          172              O      -2.094460      11.240346       0.939033      -0.553911      38.806508 0.55645326E+03  0.13549236E+05                                 9.222924                            7.373522      -0.074799       2.031367                    0.994356      27.929711      74.907916       0.686543       0.366398      -1.128447       0.007168      -0.000179       0.049704       0.050218      -0.019409       0.007552       0.037486       0.074670      -0.071500      -0.065345       0.011310       0.054036             11.254669       7.847032      -2.519289      -3.641884      10.044008       3.927621      15.872966           0.080248
          173              O       8.864110      13.117445       6.740455      -0.540015      37.186801 0.51515848E+03  0.12243083E+05                                 8.861039                            7.006888       0.342996       2.176415                    0.996388      26.940125      70.230114       0.721133       0.357389      -1.141165       0.019201      -0.005928      -0.018706       0.027454       0.067909      -0.000624       0.007910      -0.018098       0.079674      -0.082086       0.025815       0.056271             10.971909      10.126276      -2.258669      -5.956175       8.125067       3.326444      14.664382           0.044471
          174              O      15.740443       6.110330       7.734158      -0.552621      36.742477 0.52073851E+03  0.12433723E+05                                 8.836024                            7.094006       0.190739       2.126548                    0.994832      27.152304      71.410406       0.707832       0.362405      -1.134940      -0.017799       0.018983       0.012016       0.028663       0.034264      -0.056082       0.001577      -0.012237      -0.101161      -0.076347       0.009185       0.067162             10.732396       9.907051      -6.046199       0.558628      15.475139      -0.753970       6.814998           0.049422
          175              O      15.509207       7.488914       9.398368      -0.603365      34.752781 0.51276919E+03  0.12201183E+05                                 8.367833                            6.927601       0.277958       2.128285                    0.998133      27.968649      73.525941       0.733417       0.350974      -1.143615      -0.006806      -0.013900      -0.063824       0.065674       0.044972       0.015256       0.000846       0.016154       0.019836      -0.050502       0.004249       0.046253              9.404858       8.858909      -1.840940       4.344282       6.880253      -1.425453      12.475412           0.055626
          176              O       8.689202      14.055999       4.687125      -0.580736      32.338684 0.50109237E+03  0.11790673E+05                                 7.878549                            6.779149       0.506376       2.211604                    0.998325      27.274860      70.048526       0.756870       0.343925      -1.155689       0.037883      -0.018600       0.021461       0.047346       0.012505       0.042010      -0.027501      -0.022592      -0.034459      -0.061247       0.021101       0.040146              8.684349       9.256788      -4.349198      -0.022861      10.041053      -0.461553       6.755205           0.065338
          177              O      -2.933433      13.290122       1.199518      -0.542474      27.691096 0.41614319E+03  0.93720629E+04                                 7.101377                            6.158852       0.632307       2.254317                    0.998871      26.790104      67.892470       0.795657       0.341813      -1.154435      -0.048172      -0.010236       0.038504       0.062513      -0.009650       0.030278      -0.029095      -0.028353      -0.076056      -0.050966       0.001167       0.049799              7.694376       4.921601      -0.674584      -0.887127       8.736011      -1.399165       9.425515           0.021536

******************************************************
Auxiliary information for the entire system
The total spin magnetic moment of the unit cell is   44.999852
The total net atomic charge of the unit cell is   0.000000
Accuracy of reproducing the electrostatic potential in the unit cell:
  The inner radius (bohr) =    5.0000
  The outer radius (bohr) =   12.0000
  Valid grid points have density less than (e/(bohr^3)) =    0.0001
  The number of valid grid points were=       561434
  The rms potential error without charges in kcal/mol is=      5.40101
  The rms potential error with partial charges in kcal/mol is=      1.05542
  The RRMSE value at monopole order=      0.19541
  The rms potential error with partial charges and cloud penetration in kcal/mol is=      1.05283
  The RRMSE value at monopole order with cloud penetration is=      0.19493
  The rms potential error with partial charges and atomic dipoles in kcal/mol is=      0.42880
  The RRMSE value at dipole order=      0.07939
  The rms potential error with partial charges, atomic dipoles and cloud penetration in kcal/mol is=      0.41856
  The RRMSE value at dipole order with cloud penetration=      0.07750

******************************************************
The electron densities and ab initio electrostatic potential were computed in VASP using the PBE functional and
projector augmented wave method. See the main text of the journal article for a description of computational details.
The atomic charges, dipoles, and quadrupoles were computed with the DDEC6 method as described in
(a) T. A. Manz and N. Gabaldon Limas, RSC Adv. 6 (2016) 47771-47801 DOI: 10.1039/c6ra04656h
(b) N. Gabaldon Limas and T. A. Manz, RSC Adv. 8 (2018) 2678-2707 DOI: 10.1039/c7ra11829e.
For each atom in the material, the electron cloud parameters were fit to the spherically averaged atom-in-material
electron density using radial positions for which this density was between 10^-4 and 10^-2 electrons per cubic bohr.
The polarizabilities, dispersion coefficients, and quantum Drude oscillator (QDO) parameters were fit using the MCLF method.
The magnetic structure of the system was optimized in VASP from the default ferromagnetic initial guess using spin polarization.
The atomic spin moments (ASMs) were computed on this optimized magnetic structure using the DDEC6 partition as inputs
to the method of T. A. Manz and D. S. Sholl, J. Chem. Theory Comput. 7 (2011) 4146-4164 DOI: 10.1021/ct200539n.
The RMSE and RRMSE were computed using a uniform grid with Ewald summation.
