# Supplementary material for: A collection of forcefield precursors for metal–organic frameworks
Source: RSC Adv. 2019 Nov 13;9(63):36492–507. doi: 10.1039/c9ra07327b (PMC9075174; doi:10.1039/c9ra07327b)
Supplement: RA-009-C9RA07327B-s5791 [file RA-009-C9RA07327B-s5791.xyz]

  354
jmolscript: load "" {1 1 1} spacegroup "x,y,z" unitcell [{     18.431000     0.000000     0.000000 }, {     -9.215500    15.961714     0.000000 }, {      0.000000     0.000000    40.520000 }]
Co     1.607091     0.927854    30.390000     0.721846
Co     9.215500    14.106005    30.390000     0.721936
Co    16.823909     0.927854    30.390000     0.721979
Co     7.608409    15.033860    10.130000     0.723591
Co     0.000000     1.855709    10.130000     0.723487
Co    -7.608409    15.033860    10.130000     0.723522
Cu     3.946169     8.362821    19.206075     0.880089
Cu    -3.946169     8.362821    19.206075     0.880104
Cu    -0.000000    15.197786    19.206075     0.880085
Cu     5.269331     7.598893    39.466075     0.880091
Cu    13.161669     7.598893    39.466075     0.880081
Cu     9.215500     0.763928    39.466075     0.880017
Cu    13.161669     7.598893    21.313925     0.880116
Cu     5.269331     7.598893    21.313925     0.880103
Cu     9.215500     0.763928    21.313925     0.880096
Cu    -3.946169     8.362821     1.053925     0.880054
Cu     3.946169     8.362821     1.053925     0.880070
Cu    -0.000000    15.197786     1.053925     0.880012
H      2.008979     5.861141    23.606952     0.123543
H     -1.861531     4.616128    25.118348     0.105686
H     -1.848629     3.565847    27.278064     0.103690
H     -5.144092    11.291316    23.606952     0.123545
H     -4.287051    15.265783    25.118348     0.105687
H     -5.203071    15.779750    27.278064     0.103691
H      3.135113    14.770970    23.606952     0.123545
H      6.148582    12.041517    25.118348     0.105686
H      7.051701    12.577831    27.278064     0.103693
H      7.206521    10.100573     3.346952     0.123543
H     11.077031    11.345586     4.858348     0.105686
H     11.064129    12.395867     7.018064     0.103694
H     14.359592     4.670398     3.346952     0.123545
H     13.502551     0.695931     4.858348     0.105687
H     14.418571     0.181964     7.018064     0.103695
H      6.080387     1.190744     3.346952     0.123544
H      3.066918     3.920197     4.858348     0.105687
H      2.163799     3.383883     7.018064     0.103696
H     11.224479    10.100573    16.913048     0.123543
H      7.353969    11.345586    15.401652     0.105686
H      7.366871    12.395867    13.241936     0.103694
H      4.071408     4.670398    16.913048     0.123545
H      4.928449     0.695931    15.401652     0.105687
H      4.012429     0.181964    13.241936     0.103695
H     12.350613     1.190744    16.913048     0.123545
H     15.364082     3.920197    15.401652     0.105687
H     16.267201     3.383883    13.241936     0.103696
H     -2.008979     5.861141    37.173048     0.123543
H      1.861531     4.616128    35.661652     0.105686
H      1.848629     3.565847    33.501936     0.103690
H      5.144092    11.291316    37.173048     0.123545
H      4.287051    15.265783    35.661652     0.105687
H      5.203071    15.779750    33.501936     0.103692
H     -3.135113    14.770970    37.173048     0.123545
H     -6.148582    12.041517    35.661652     0.105687
H     -7.051701    12.577831    33.501936     0.103693
H      7.206521    10.100573    16.913048     0.123543
H     11.077031    11.345586    15.401652     0.105686
H     11.064129    12.395867    13.241936     0.103694
H     14.359592     4.670398    16.913048     0.123545
H     13.502551     0.695931    15.401652     0.105687
H     14.418571     0.181964    13.241936     0.103695
H      6.080387     1.190744    16.913048     0.123545
H      3.066918     3.920197    15.401652     0.105687
H      2.163799     3.383883    13.241936     0.103696
H      2.008979     5.861141    37.173048     0.123543
H     -1.861531     4.616128    35.661652     0.105686
H     -1.848629     3.565847    33.501936     0.103690
H     -5.144092    11.291316    37.173048     0.123545
H     -4.287051    15.265783    35.661652     0.105687
H     -5.203071    15.779750    33.501936     0.103691
H      3.135113    14.770970    37.173048     0.123545
H      6.148582    12.041517    35.661652     0.105687
H      7.051701    12.577831    33.501936     0.103693
H     -2.008979     5.861141    23.606952     0.123543
H      1.861531     4.616128    25.118348     0.105686
H      1.848629     3.565847    27.278064     0.103690
H      5.144092    11.291316    23.606952     0.123545
H      4.287051    15.265783    25.118348     0.105687
H      5.203071    15.779750    27.278064     0.103692
H     -3.135113    14.770970    23.606952     0.123545
H     -6.148582    12.041517    25.118348     0.105687
H     -7.051701    12.577831    27.278064     0.103693
H     11.224479    10.100573     3.346952     0.123543
H      7.353969    11.345586     4.858348     0.105686
H      7.366871    12.395867     7.018064     0.103694
H      4.071408     4.670398     3.346952     0.123545
H      4.928449     0.695931     4.858348     0.105687
H      4.012429     0.181964     7.018064     0.103695
H     12.350613     1.190744     3.346952     0.123545
H     15.364082     3.920197     4.858348     0.105687
H     16.267201     3.383883     7.018064     0.103696
H      0.000000     7.549891    20.608472     0.128512
H     -2.677103    12.186769    20.608472     0.128513
H      2.677103    12.186769    20.608472     0.128511
H      9.215500     8.411823     0.348472     0.128510
H     11.892603     3.774945     0.348472     0.128510
H      6.538397     3.774945     0.348472     0.128509
H      9.215500     8.411823    19.911528     0.128511
H      6.538397     3.774945    19.911528     0.128509
H     11.892603     3.774945    19.911528     0.128511
H      0.000000     7.549891    40.171528     0.128511
H      2.677103    12.186769    40.171528     0.128510
H     -2.677103    12.186769    40.171528     0.128512
C      2.460538     7.170002    21.337832     0.584941
C      1.217368     6.759786    21.998308    -0.002867
C      1.201701     6.071836    23.195674    -0.140646
C     -1.051489     4.477261    25.551912    -0.151847
C     -1.037665     3.728656    26.856656    -0.107029
C     -4.236365    10.245824    21.337832     0.584946
C     -3.970037    11.527550    21.998308    -0.002867
C     -4.557986    11.885092    23.195674    -0.140645
C     -4.812334    14.633699    25.551912    -0.151847
C     -5.467556    14.996030    26.856656    -0.107036
C      1.775827    14.507602    21.337832     0.584948
C      2.752670    13.636092    21.998308    -0.002870
C      3.356285    13.966500    23.195674    -0.140642
C      5.863823    12.812468    25.551912    -0.151848
C      6.505221    13.198741    26.856656    -0.107033
C      6.754962     8.791712     1.077832     0.584940
C      7.998132     9.201928     1.738308    -0.002867
C      8.013799     9.889878     2.935674    -0.140644
C     10.266989    11.484453     5.291912    -0.151853
C     10.253165    12.233058     6.596656    -0.107020
C     13.451865     5.715890     1.077832     0.584944
C     13.185537     4.434164     1.738308    -0.002867
C     13.773486     4.076622     2.935674    -0.140642
C     14.027834     1.328015     5.291912    -0.151852
C     14.683056     0.965684     6.596656    -0.107025
C      7.439673     1.454112     1.077832     0.584944
C      6.462830     2.325622     1.738308    -0.002871
C      5.859215     1.995214     2.935674    -0.140640
C      3.351677     3.149246     5.291912    -0.151853
C      2.710279     2.762973     6.596656    -0.107023
C     11.676038     8.791712    19.182168     0.584942
C     10.432868     9.201928    18.521692    -0.002867
C     10.417201     9.889878    17.324326    -0.140645
C      8.164011    11.484453    14.968088    -0.151851
C      8.177835    12.233058    13.663344    -0.107020
C      4.979135     5.715890    19.182168     0.584945
C      5.245463     4.434164    18.521692    -0.002867
C      4.657514     4.076622    17.324326    -0.140642
C      4.403166     1.328015    14.968088    -0.151851
C      3.747944     0.965684    13.663344    -0.107026
C     10.991327     1.454112    19.182168     0.584947
C     11.968170     2.325622    18.521692    -0.002870
C     12.571785     1.995214    17.324326    -0.140641
C     15.079323     3.149246    14.968088    -0.151853
C     15.720721     2.762973    13.663344    -0.107024
C     -2.460539     7.170002    39.442168     0.584941
C     -1.217368     6.759786    38.781692    -0.002868
C     -1.201701     6.071836    37.584326    -0.140645
C      1.051489     4.477261    35.228088    -0.151846
C      1.037665     3.728656    33.923344    -0.107029
C      4.236365    10.245824    39.442168     0.584945
C      3.970037    11.527550    38.781692    -0.002867
C      4.557986    11.885092    37.584326    -0.140643
C      4.812334    14.633699    35.228088    -0.151847
C      5.467556    14.996030    33.923344    -0.107034
C     -1.775827    14.507602    39.442168     0.584944
C     -2.752670    13.636092    38.781692    -0.002871
C     -3.356285    13.966500    37.584326    -0.140643
C     -5.863823    12.812468    35.228088    -0.151849
C     -6.505221    13.198741    33.923344    -0.107033
C      6.754962     8.791712    19.182168     0.584941
C      7.998132     9.201928    18.521692    -0.002867
C      8.013799     9.889878    17.324326    -0.140644
C     10.266989    11.484453    14.968088    -0.151852
C     10.253165    12.233058    13.663344    -0.107021
C     13.451865     5.715890    19.182168     0.584946
C     13.185537     4.434164    18.521692    -0.002866
C     13.773486     4.076622    17.324326    -0.140643
C     14.027834     1.328015    14.968088    -0.151852
C     14.683056     0.965684    13.663344    -0.107026
C      7.439673     1.454112    19.182168     0.584948
C      6.462830     2.325622    18.521692    -0.002870
C      5.859215     1.995214    17.324326    -0.140640
C      3.351677     3.149246    14.968088    -0.151852
C      2.710279     2.762973    13.663344    -0.107024
C      2.460538     7.170002    39.442168     0.584941
C      1.217368     6.759786    38.781692    -0.002868
C      1.201701     6.071836    37.584326    -0.140645
C     -1.051489     4.477261    35.228088    -0.151847
C     -1.037665     3.728656    33.923344    -0.107028
C     -4.236365    10.245824    39.442168     0.584944
C     -3.970037    11.527550    38.781692    -0.002867
C     -4.557986    11.885092    37.584326    -0.140643
C     -4.812334    14.633699    35.228088    -0.151847
C     -5.467556    14.996030    33.923344    -0.107035
C      1.775827    14.507602    39.442168     0.584945
C      2.752670    13.636092    38.781692    -0.002871
C      3.356285    13.966500    37.584326    -0.140642
C      5.863823    12.812468    35.228088    -0.151849
C      6.505221    13.198741    33.923344    -0.107032
C     -2.460539     7.170002    21.337832     0.584943
C     -1.217368     6.759786    21.998308    -0.002867
C     -1.201701     6.071836    23.195674    -0.140647
C      1.051489     4.477261    25.551912    -0.151847
C      1.037665     3.728656    26.856656    -0.107030
C      4.236365    10.245824    21.337832     0.584946
C      3.970037    11.527550    21.998308    -0.002867
C      4.557986    11.885092    23.195674    -0.140643
C      4.812334    14.633699    25.551912    -0.151846
C      5.467556    14.996030    26.856656    -0.107035
C     -1.775827    14.507602    21.337832     0.584947
C     -2.752670    13.636092    21.998308    -0.002870
C     -3.356285    13.966500    23.195674    -0.140643
C     -5.863823    12.812468    25.551912    -0.151849
C     -6.505221    13.198741    26.856656    -0.107033
C     11.676038     8.791712     1.077832     0.584940
C     10.432868     9.201928     1.738308    -0.002867
C     10.417201     9.889878     2.935674    -0.140645
C      8.164011    11.484453     5.291912    -0.151852
C      8.177835    12.233058     6.596656    -0.107018
C      4.979135     5.715890     1.077832     0.584944
C      5.245463     4.434164     1.738308    -0.002867
C      4.657514     4.076622     2.935674    -0.140641
C      4.403166     1.328015     5.291912    -0.151852
C      3.747944     0.965684     6.596656    -0.107024
C     10.991327     1.454112     1.077832     0.584943
C     11.968170     2.325622     1.738308    -0.002871
C     12.571785     1.995214     2.935674    -0.140641
C     15.079323     3.149246     5.291912    -0.151854
C     15.720721     2.762973     6.596656    -0.107024
C      0.000000     7.090193    21.418872    -0.114511
C     -0.000000     5.682370    23.809552     0.078167
C      0.000000     4.916208    25.041360     0.109880
C      0.000000     3.316844    27.391520    -0.006832
C      0.000000     2.451719    28.538236     0.679142
C     -3.075212    12.416617    21.418872    -0.114518
C     -4.294423    13.120529    23.809552     0.078166
C     -4.957939    13.503610    25.041360     0.109881
C     -6.343029    14.303292    27.391520    -0.006828
C     -7.092249    14.735854    28.538236     0.679143
C      3.075212    12.416617    21.418872    -0.114518
C      4.294423    13.120529    23.809552     0.078165
C      4.957939    13.503610    25.041360     0.109880
C      6.343029    14.303292    27.391520    -0.006828
C      7.092249    14.735854    28.538236     0.679146
C      9.215500     8.871521     1.158872    -0.114513
C      9.215500    10.279344     3.549552     0.078166
C      9.215500    11.045506     4.781360     0.109878
C      9.215500    12.644870     7.131520    -0.006811
C      9.215500    13.509995     8.278236     0.679184
C     12.290712     3.545097     1.158872    -0.114521
C     13.509923     2.841185     3.549552     0.078165
C     14.173439     2.458104     4.781360     0.109879
C     15.558529     1.658422     7.131520    -0.006808
C     16.307749     1.225860     8.278236     0.679185
C      6.140288     3.545097     1.158872    -0.114520
C      4.921077     2.841185     3.549552     0.078165
C      4.257561     2.458104     4.781360     0.109879
C      2.872471     1.658422     7.131520    -0.006809
C      2.123251     1.225860     8.278236     0.679185
C      9.215500     8.871521    19.101128    -0.114513
C      9.215500    10.279344    16.710448     0.078166
C      9.215500    11.045506    15.478640     0.109878
C      9.215500    12.644870    13.128480    -0.006812
C      9.215500    13.509995    11.981764     0.679183
C      6.140288     3.545097    19.101128    -0.114519
C      4.921077     2.841185    16.710448     0.078164
C      4.257561     2.458104    15.478640     0.109879
C      2.872471     1.658422    13.128480    -0.006809
C      2.123251     1.225860    11.981764     0.679185
C     12.290712     3.545097    19.101128    -0.114520
C     13.509923     2.841185    16.710448     0.078164
C     14.173439     2.458104    15.478640     0.109879
C     15.558529     1.658422    13.128480    -0.006808
C     16.307749     1.225860    11.981764     0.679185
C      0.000000     7.090193    39.361128    -0.114512
C     -0.000000     5.682370    36.970448     0.078168
C      0.000000     4.916208    35.738640     0.109879
C      0.000000     3.316844    33.388480    -0.006833
C      0.000000     2.451719    32.241764     0.679142
C      3.075212    12.416617    39.361128    -0.114518
C      4.294423    13.120529    36.970448     0.078166
C      4.957939    13.503610    35.738640     0.109880
C      6.343029    14.303292    33.388480    -0.006828
C      7.092249    14.735854    32.241764     0.679146
C     -3.075212    12.416617    39.361128    -0.114520
C     -4.294423    13.120529    36.970448     0.078167
C     -4.957939    13.503610    35.738640     0.109880
C     -6.343029    14.303292    33.388480    -0.006828
C     -7.092249    14.735854    32.241764     0.679143
O      2.415383     7.685565    20.165588    -0.529846
O      1.038587     2.102158    28.981930    -0.507539
O      3.548889     6.989635    22.015326    -0.535935
O     -3.767296    10.027149    20.165588    -0.529853
O     -7.914271    14.011193    28.981930    -0.507559
O     -4.936743     9.393469    22.015326    -0.535952
O      1.351914    14.210714    20.165588    -0.529847
O      6.875685    15.810078    28.981930    -0.507567
O      1.387854    15.540325    22.015326    -0.535938
O      6.800117     8.276149    40.425588    -0.529854
O      8.176913    13.859556     8.721930    -0.507663
O      5.666611     8.972079     1.755326    -0.535925
O     12.982796     5.934565    40.425588    -0.529854
O     17.129771     1.950521     8.721930    -0.507660
O     14.152243     6.568245     1.755326    -0.535938
O      7.863586     1.751000    40.425588    -0.529841
O      2.339815     0.151636     8.721930    -0.507659
O      7.827646     0.421389     1.755326    -0.535922
O     11.630883     8.276149    20.354412    -0.529856
O     10.254087    13.859556    11.538070    -0.507655
O     12.764389     8.972079    18.504674    -0.535929
O      5.448204     5.934565    20.354412    -0.529859
O      1.301229     1.950521    11.538070    -0.507659
O      4.278757     6.568245    18.504674    -0.535940
O     10.567414     1.751000    20.354412    -0.529854
O     16.091185     0.151636    11.538070    -0.507662
O     10.603354     0.421389    18.504674    -0.535932
O     -2.415383     7.685565     0.094412    -0.529841
O     -1.038587     2.102158    31.798070    -0.507562
O     -3.548889     6.989635    38.764674    -0.535933
O      3.767296    10.027149     0.094412    -0.529849
O      7.914271    14.011193    31.798070    -0.507562
O      4.936743     9.393469    38.764674    -0.535947
O     -1.351914    14.210714     0.094412    -0.529838
O     -6.875685    15.810078    31.798070    -0.507539
O     -1.387854    15.540325    38.764674    -0.535927
O      6.800117     8.276149    20.354412    -0.529855
O      8.176913    13.859556    11.538070    -0.507661
O      5.666611     8.972079    18.504674    -0.535927
O     12.982796     5.934565    20.354412    -0.529859
O     17.129771     1.950521    11.538070    -0.507659
O     14.152243     6.568245    18.504674    -0.535945
O      7.863586     1.751000    20.354412    -0.529851
O      2.339815     0.151636    11.538070    -0.507660
O      7.827646     0.421389    18.504674    -0.535932
O      2.415383     7.685565     0.094412    -0.529845
O      1.038587     2.102158    31.798070    -0.507543
O      3.548889     6.989635    38.764674    -0.535934
O     -3.767296    10.027149     0.094412    -0.529846
O     -7.914271    14.011193    31.798070    -0.507556
O     -4.936743     9.393469    38.764674    -0.535946
O      1.351914    14.210714     0.094412    -0.529837
O      6.875685    15.810078    31.798070    -0.507564
O      1.387854    15.540325    38.764674    -0.535926
O     -2.415383     7.685565    20.165588    -0.529847
O     -1.038587     2.102158    28.981930    -0.507562
O     -3.548889     6.989635    22.015326    -0.535939
O      3.767296    10.027149    20.165588    -0.529849
O      7.914271    14.011193    28.981930    -0.507559
O      4.936743     9.393469    22.015326    -0.535950
O     -1.351914    14.210714    20.165588    -0.529847
O     -6.875685    15.810078    28.981930    -0.507538
O     -1.387854    15.540325    22.015326    -0.535939
O     11.630883     8.276149    40.425588    -0.529849
O     10.254087    13.859556     8.721930    -0.507658
O     12.764389     8.972079     1.755326    -0.535924
O      5.448204     5.934565    40.425588    -0.529857
O      1.301229     1.950521     8.721930    -0.507661
O      4.278757     6.568245     1.755326    -0.535938
O     10.567414     1.751000    40.425588    -0.529842
O     16.091185     0.151636     8.721930    -0.507664
O     10.603354     0.421389     1.755326    -0.535922

The following XYZ coordinates are in angstroms. Other properties are in atomic units.
The sperically averaged electron density of each atom fit to a function of the form exp(a - br)
eigen_1, eigen_2 and eigen_3 are the three eigenvalues of traceless quadrupole moment tensor
  atom number  atomic symbol              X              Y              Z     net charge C6 coefficient C8 coefficient C10 coefficient fluctuating dipole atomic polarizability isotropic forcefield polarizability              a              b squared Pearson coefficient          <r^3>          <r^4>         wp_QDO          m_QDO          q_QDO       dipole_x       dipole_y       dipole_z         dipole            Qxy            Qxz            Qyz     Q(x^2-y^2)  Q(3z^2 - R^2)        eigen_1        eigen_2        eigen_3 static polarizability      alpha(xx)      alpha(xy)      alpha(xz)      alpha(yy)      alpha(yz)      alpha(zz) atomic spin moment
            1             Co       1.607091       0.927854      30.390000       0.721846     158.698895 0.26208513E+04  0.89959698E+05                                21.822416                           15.517182       0.437728       1.946209                    0.999648      51.923043     143.179461       0.517948       0.344520      -1.197566       0.242255       0.139865       0.000000       0.279731      -0.052610      -0.000008      -0.000006      -0.060739       0.226914      -0.098565       0.022928       0.075638             31.580157      18.548122     -10.487065       0.000009      30.657412      -0.000011      45.534935           1.269846
            2             Co       9.215500      14.106005      30.390000       0.721936     158.684354 0.26205521E+04  0.89946588E+05                                21.820959                           15.516128       0.437948       1.946292                    0.999648      51.920851     143.169739       0.517975       0.344513      -1.197577       0.000002      -0.279722       0.000000       0.279722      -0.000000      -0.000002       0.000013       0.121540       0.226924      -0.098590       0.022949       0.075641             31.578107      36.709841      -0.000005      -0.000007      12.492550      -0.000002      45.531929           1.269903
            3             Co      16.823909       0.927854      30.390000       0.721979     158.685026 0.26205345E+04  0.89945948E+05                                21.821144                           15.516162       0.437906       1.946287                    0.999648      51.920450     143.169199       0.517970       0.344516      -1.197572      -0.242241       0.139860       0.000000       0.279717       0.052620      -0.000020       0.000009      -0.060742       0.226848      -0.098564       0.022948       0.075616             31.578511      18.547066      10.486550       0.000000      30.655772      -0.000005      45.532695           1.269907
            4             Co       7.608409      15.033860      10.130000       0.723591     158.538431 0.26172886E+04  0.89804552E+05                                21.807244                           15.505383       0.439538       1.946959                    0.999647      51.894835     143.063480       0.518221       0.344465      -1.197645      -0.242228      -0.139852       0.000001       0.279702      -0.052787      -0.000012      -0.000005      -0.060976       0.226784      -0.098757       0.023162       0.075595             31.560018      18.535299     -10.481010      -0.000002      30.637587       0.000002      45.507167           1.271411
            5             Co       0.000000       1.855709      10.130000       0.723487     158.546754 0.26174748E+04  0.89812570E+05                                21.807931                           15.505915       0.439553       1.946948                    0.999647      51.896571     143.069727       0.518213       0.344464      -1.197646       0.000000       0.279719      -0.000000       0.279719      -0.000016      -0.000003      -0.000003       0.121966       0.226822      -0.098787       0.023179       0.075607             31.560921      36.689953      -0.000047      -0.000006      12.484455       0.000000      45.508354           1.271333
            6             Co      -7.608409      15.033860      10.130000       0.723522     158.549244 0.26174953E+04  0.89813608E+05                                21.808317                           15.506096       0.439486       1.946933                    0.999647      51.896397     143.070353       0.518203       0.344469      -1.197639       0.242240      -0.139858       0.000000       0.279715       0.052788       0.000010      -0.000008      -0.060986       0.226814      -0.098764       0.023159       0.075605             31.561603      18.536158      10.481514       0.000012      30.639135       0.000017      45.509515           1.271360
            7             Cu       3.946169       8.362821      19.206075       0.880089      50.981814 0.73282070E+03  0.18396630E+05                                11.992795                            9.342466       1.043436       2.271633                    0.996000      39.548403      95.032130       0.546272       0.446639      -1.115881      -0.081214       0.046886      -0.119399       0.151823       0.027011      -0.071915       0.041525      -0.031185      -0.175943      -0.118018       0.057506       0.060512             16.328367      17.457484       1.741213      -5.771175      19.468162       3.332017      12.059455           0.640406
            8             Cu      -3.946169       8.362821      19.206075       0.880104      50.980109 0.73279327E+03  0.18395740E+05                                11.992445                            9.342217       1.043529       2.271663                    0.996001      39.548197      95.030626       0.546287       0.446632      -1.115888       0.081212       0.046885      -0.119397       0.151820      -0.027014       0.071922       0.041529      -0.031187      -0.175951      -0.118028       0.057511       0.060517             16.327858      17.456888      -1.741127       5.770956      19.467592       3.331942      12.059093           0.640411
            9             Cu      -0.000000      15.197786      19.206075       0.880085      50.981004 0.73280861E+03  0.18396241E+05                                11.992645                            9.342368       1.043453       2.271641                    0.996000      39.548269      95.031421       0.546277       0.446637      -1.115883       0.000001      -0.093779      -0.119404       0.151828      -0.000001      -0.000000      -0.083041       0.062383      -0.175932      -0.118015       0.057502       0.060513             16.328144      20.473139       0.000046      -0.000038      16.451998      -6.663888      12.059295           0.640438
           10             Cu       5.269331       7.598893      39.466075       0.880091      50.981202 0.73281066E+03  0.18396310E+05                                11.992689                            9.342393       1.043441       2.271637                    0.996000      39.548219      95.031428       0.546275       0.446638      -1.115882       0.081210      -0.046884      -0.119393       0.151815       0.027011       0.071916      -0.041525      -0.031187      -0.175941      -0.118019       0.057506       0.060512             16.328209      17.457315       1.741190       5.771110      19.467968      -3.331980      12.059345           0.640398
           11             Cu      13.161669       7.598893      39.466075       0.880081      50.981317 0.73281368E+03  0.18396407E+05                                11.992715                            9.342420       1.043395       2.271621                    0.996000      39.548279      95.031671       0.546274       0.446639      -1.115882      -0.081211      -0.046884      -0.119394       0.151817      -0.027011      -0.071915      -0.041525      -0.031183      -0.175939      -0.118017       0.057506       0.060511             16.328246      17.457313      -1.741166      -5.771101      19.468051      -3.332022      12.059373           0.640392
           12             Cu       9.215500       0.763928      39.466075       0.880017      50.984581 0.73286993E+03  0.18398242E+05                                11.993442                            9.342972       1.043106       2.271532                    0.995999      39.548578      95.034653       0.546238       0.446657      -1.115866       0.000000       0.093784      -0.119409       0.151835      -0.000001      -0.000001       0.083013       0.062360      -0.175884      -0.117978       0.057484       0.060494             16.329277      20.474562       0.000050       0.000040      16.453155       6.664375      12.060113           0.640392
           13             Cu      13.161669       7.598893      21.313925       0.880116      50.979148 0.73277674E+03  0.18395208E+05                                11.992257                            9.342077       1.043577       2.271680                    0.996001      39.547986      95.029583       0.546294       0.446629      -1.115890      -0.081209      -0.046883       0.119390       0.151812      -0.027015       0.071926       0.041531      -0.031189      -0.175961      -0.118034       0.057514       0.060520             16.327591      17.456608      -1.741099       5.770856      19.467263       3.331878      12.058902           0.640416
           14             Cu       5.269331       7.598893      21.313925       0.880103      50.980661 0.73280108E+03  0.18395998E+05                                11.992570                            9.342301       1.043495       2.271654                    0.996000      39.548155      95.030898       0.546281       0.446635      -1.115885       0.081209      -0.046884       0.119391       0.151813       0.027012      -0.071920       0.041526      -0.031188      -0.175952      -0.118025       0.057510       0.060516             16.328044      17.457133       1.741172      -5.771049      19.467776       3.331948      12.059225           0.640410
           15             Cu       9.215500       0.763928      21.313925       0.880096      50.980255 0.73279557E+03  0.18395825E+05                                11.992518                            9.342274       1.043469       2.271648                    0.996000      39.548021      95.030491       0.546281       0.446636      -1.115884      -0.000000       0.093775       0.119397       0.151820      -0.000001       0.000000      -0.083045       0.062385      -0.175944      -0.118021       0.057505       0.060516             16.327963      20.472907       0.000048      -0.000039      16.451818      -6.663808      12.059165           0.640441
           16             Cu      -3.946169       8.362821       1.053925       0.880054      50.982910 0.73284130E+03  0.18397295E+05                                11.993017                            9.342646       1.043318       2.271593                    0.996000      39.548672      95.033465       0.546262       0.446644      -1.115877       0.081216       0.046887       0.119404       0.151828      -0.027009      -0.071908      -0.041520      -0.031181      -0.175919      -0.118005       0.057500       0.060506             16.328675      17.457769      -1.741213      -5.771264      19.468575      -3.332120      12.059681           0.640387
           17             Cu       3.946169       8.362821       1.053925       0.880070      50.982746 0.73283684E+03  0.18397152E+05                                11.992983                            9.342608       1.043367       2.271611                    0.996000      39.548578      95.033108       0.546264       0.446643      -1.115878      -0.081217       0.046888       0.119402       0.151827       0.027008       0.071908      -0.041521      -0.031181      -0.175934      -0.118008       0.057501       0.060507             16.328634      17.457771       1.741238       5.771274      19.468484      -3.332077      12.059645           0.640394
           18             Cu      -0.000000      15.197786       1.053925       0.880012      50.985057 0.73287812E+03  0.18398502E+05                                11.993521                            9.343029       1.043098       2.271528                    0.995999      39.548741      95.035242       0.546236       0.446658      -1.115865       0.000000      -0.093787       0.119414       0.151841      -0.000001      -0.000000       0.083011       0.062360      -0.175884      -0.117976       0.057482       0.060494             16.329389      20.474708       0.000049       0.000040      16.453268       6.664425      12.060192           0.640391
           19              H       2.008979       5.861141      23.606952       0.123543       1.083200 0.79497789E+01  0.77198078E+02                                 1.677983                            1.597493      -1.117343       2.356426                    0.996949       3.370327       9.102219       0.523963       1.203800      -0.726603       0.034452      -0.005873       0.015534       0.038246      -0.004455       0.007099      -0.002433       0.011624      -0.006524      -0.006239      -0.006062       0.012301              1.713461       1.933207      -0.045027       0.114168       1.493674      -0.292870       1.713501           0.000237
           20              H      -1.861531       4.616128      25.118348       0.105686       1.164550 0.82846946E+01  0.80509437E+02                                 1.702417                            1.587459      -0.870041       2.455402                    0.999169       3.286466       8.605386       0.552556       1.140669      -0.743545      -0.027889       0.001808      -0.022533       0.035900       0.003183       0.006025      -0.008760       0.030439      -0.001587      -0.019945       0.002445       0.017500              1.758898       1.969926      -0.129636       0.363396       1.495420      -0.310655       1.811348          -0.000037
           21              H      -1.848629       3.565847      27.278064       0.103690       1.248760 0.91764547E+01  0.91285409E+02                                 1.770881                            1.661926      -0.992723       2.394364                    0.998495       3.351049       8.814919       0.545507       1.128703      -0.747129      -0.029821      -0.004602       0.022813       0.037827      -0.002022      -0.004443      -0.005568       0.033293      -0.003552      -0.018226      -0.000045       0.018271              1.810020       2.074762       0.139666      -0.332891       1.545081      -0.256869       1.810216          -0.000062
           22              H      -5.144092      11.291316      23.606952       0.123545       1.083205 0.79498458E+01  0.77199022E+02                                 1.678001                            1.597510      -1.117361       2.356421                    0.996948       3.370349       9.102347       0.523954       1.203814      -0.726599      -0.022313      -0.026900       0.015534       0.038247       0.007261      -0.005657      -0.004931       0.001903      -0.006526      -0.006239      -0.006063       0.012301              1.713480       1.642569       0.212839      -0.310720       1.784351       0.047565       1.713520           0.000236
           23              H      -4.287051      15.265783      25.118348       0.105687       1.164520 0.82844358E+01  0.80506128E+02                                 1.702370                            1.587419      -0.870029       2.455410                    0.999169       3.286442       8.605223       0.552571       1.140648      -0.743550       0.015512       0.023249      -0.022532       0.035900       0.011591      -0.010600      -0.000837      -0.020733      -0.001589      -0.019946       0.002445       0.017501              1.758847       1.726263       0.270270      -0.450711       1.738981      -0.159374       1.811296          -0.000038
           24              H      -5.203071      15.779750      27.278064       0.103691       1.248831 0.91771345E+01  0.91294352E+02                                 1.771001                            1.662031      -0.992720       2.394364                    0.998495       3.351080       8.815260       0.545465       1.128762      -0.747115       0.010925       0.028128       0.022812       0.037827       0.015427      -0.002602       0.006632      -0.013149      -0.003550      -0.018227      -0.000044       0.018271              1.810146       1.556645       0.159542      -0.056017       2.063449       0.416773       1.810345          -0.000062
           25              H       3.135113      14.770970      23.606952       0.123545       1.083194 0.79497081E+01  0.77197105E+02                                 1.677965                            1.597477      -1.117354       2.356421                    0.996949       3.370309       9.102110       0.523970       1.203786      -0.726606      -0.012140       0.032773       0.015534       0.038246      -0.002806      -0.001443       0.007364      -0.013530      -0.006525      -0.006239      -0.006063       0.012301              1.713442       1.564546      -0.167807       0.196543       1.862299       0.245304       1.713481           0.000236
           26              H       6.148582      12.041517      25.118348       0.105686       1.164532 0.82845358E+01  0.80507374E+02                                 1.702385                            1.587431      -0.870037       2.455404                    0.999169       3.286456       8.605285       0.552568       1.140652      -0.743549       0.012378      -0.025058      -0.022532       0.035900      -0.014773       0.004575       0.009598      -0.009709      -0.001588      -0.019947       0.002445       0.017502              1.758864       1.501753      -0.140645       0.087333       1.963526       0.470023       1.811312          -0.000038
           27              H       7.051701      12.577831      27.278064       0.103693       1.248693 0.91758207E+01  0.91277323E+02                                 1.770800                            1.661855      -0.992671       2.394392                    0.998495       3.350959       8.814532       0.545526       1.128685      -0.747134       0.018897      -0.023525       0.022812       0.037828      -0.013406       0.007044      -0.001064      -0.020149      -0.003554      -0.018226      -0.000046       0.018271              1.809935       1.798372      -0.299172       0.388870       1.821303      -0.159847       1.810129          -0.000062
           28              H       7.206521      10.100573       3.346952       0.123543       1.083203 0.79498023E+01  0.77198355E+02                                 1.677985                            1.597495      -1.117343       2.356426                    0.996949       3.370328       9.102222       0.523962       1.203800      -0.726603      -0.034452       0.005873       0.015534       0.038246      -0.004456      -0.007099       0.002433       0.011624      -0.006524      -0.006239      -0.006062       0.012301              1.713464       1.933211      -0.045027      -0.114168       1.493677       0.292872       1.713504           0.000237
           29              H      11.077031      11.345586       4.858348       0.105686       1.164543 0.82846341E+01  0.80508700E+02                                 1.702412                            1.587453      -0.870031       2.455407                    0.999169       3.286454       8.605346       0.552557       1.140670      -0.743545       0.027890      -0.001809      -0.022533       0.035900       0.003182      -0.006026       0.008760       0.030440      -0.001587      -0.019945       0.002445       0.017501              1.758893       1.969918      -0.129636      -0.363396       1.495417       0.310656       1.811345          -0.000038
           30              H      11.064129      12.395867       7.018064       0.103694       1.248726 0.91761495E+01  0.91281719E+02                                 1.770861                            1.661909      -0.992655       2.394402                    0.998495       3.350987       8.814757       0.545504       1.128717      -0.747126       0.029820       0.004605       0.022816       0.037829      -0.002022       0.004444       0.005570       0.033290      -0.003544      -0.018226      -0.000042       0.018268              1.810000       2.074736       0.139662       0.332884       1.545067       0.256869       1.810198          -0.000062
           31              H      14.359592       4.670398       3.346952       0.123545       1.083213 0.79499112E+01  0.77199817E+02                                 1.678008                            1.597516      -1.117365       2.356419                    0.996948       3.370358       9.102381       0.523953       1.203814      -0.726599       0.022313       0.026900       0.015534       0.038246       0.007261       0.005657       0.004931       0.001904      -0.006526      -0.006239      -0.006063       0.012302              1.713488       1.642576       0.212840       0.310723       1.784359      -0.047567       1.713529           0.000236
           32              H      13.502551       0.695931       4.858348       0.105687       1.164518 0.82844129E+01  0.80505848E+02                                 1.702368                            1.587417      -0.870025       2.455412                    0.999169       3.286438       8.605209       0.552572       1.140648      -0.743550      -0.015512      -0.023249      -0.022532       0.035900       0.011591       0.010599       0.000838      -0.020733      -0.001589      -0.019946       0.002445       0.017502              1.758846       1.726264       0.270269       0.450714       1.738977       0.159374       1.811297          -0.000038
           33              H      14.418571       0.181964       7.018064       0.103695       1.248795 0.91768117E+01  0.91290485E+02                                 1.770985                            1.662016      -0.992642       2.394408                    0.998496       3.351012       8.815096       0.545460       1.128781      -0.747111      -0.010922      -0.028129       0.022815       0.037829       0.015425       0.002604      -0.006634      -0.013149      -0.003542      -0.018227      -0.000040       0.018268              1.810130       1.556634       0.159539       0.056021       2.063426      -0.416769       1.810330          -0.000063
           34              H       6.080387       1.190744       3.346952       0.123544       1.083200 0.79497644E+01  0.77197776E+02                                 1.677971                            1.597482      -1.117358       2.356419                    0.996949       3.370314       9.102126       0.523970       1.203786      -0.726606       0.012139      -0.032773       0.015535       0.038246      -0.002806       0.001443      -0.007365      -0.013530      -0.006525      -0.006239      -0.006063       0.012301              1.713448       1.564551      -0.167808      -0.196545       1.862306      -0.245306       1.713488           0.000236
           35              H       3.066918       3.920197       4.858348       0.105687       1.164529 0.82845078E+01  0.80507046E+02                                 1.702384                            1.587430      -0.870030       2.455408                    0.999169       3.286450       8.605271       0.552567       1.140653      -0.743549      -0.012378       0.025058      -0.022532       0.035900      -0.014773      -0.004574      -0.009598      -0.009710      -0.001589      -0.019947       0.002445       0.017502              1.758864       1.501752      -0.140643      -0.087335       1.963526      -0.470024       1.811313          -0.000038
           36              H       2.163799       3.383883       7.018064       0.103696       1.248657 0.91755061E+01  0.91273507E+02                                 1.770779                            1.661836      -0.992599       2.394432                    0.998496       3.350898       8.814369       0.545524       1.128698      -0.747131      -0.018899       0.023524       0.022816       0.037830      -0.013405      -0.007046       0.001064      -0.020146      -0.003545      -0.018227      -0.000042       0.018269              1.809914       1.798350      -0.299164      -0.388866       1.821281       0.159840       1.810110          -0.000063
           37              H      11.224479      10.100573      16.913048       0.123543       1.083204 0.79498169E+01  0.77198513E+02                                 1.677985                            1.597495      -1.117349       2.356423                    0.996949       3.370331       9.102224       0.523964       1.203797      -0.726603       0.034452       0.005873      -0.015534       0.038246       0.004456      -0.007099      -0.002433       0.011624      -0.006524      -0.006239      -0.006062       0.012301              1.713464       1.933211       0.045027      -0.114168       1.493677      -0.292871       1.713504           0.000237
           38              H       7.353969      11.345586      15.401652       0.105686       1.164551 0.82847052E+01  0.80509564E+02                                 1.702420                            1.587460      -0.870035       2.455405                    0.999169       3.286466       8.605387       0.552556       1.140669      -0.743545      -0.027890      -0.001809       0.022533       0.035900      -0.003183      -0.006026      -0.008760       0.030440      -0.001587      -0.019945       0.002445       0.017501              1.758902       1.969929       0.129638      -0.363400       1.495423      -0.310658       1.811354          -0.000037
           39              H       7.366871      12.395867      13.241936       0.103694       1.248694 0.91758452E+01  0.91277754E+02                                 1.770814                            1.661868      -0.992650       2.394404                    0.998495       3.350951       8.814560       0.545518       1.128699      -0.747130      -0.029820       0.004605      -0.022816       0.037829       0.002021       0.004445      -0.005570       0.033290      -0.003545      -0.018226      -0.000043       0.018269              1.809950       2.074676      -0.139656       0.332869       1.545028      -0.256856       1.810147          -0.000062
           40              H       4.071408       4.670398      16.913048       0.123545       1.083198 0.79497617E+01  0.77197904E+02                                 1.677985                            1.597495      -1.117362       2.356421                    0.996948       3.370320       9.102213       0.523961       1.203805      -0.726602      -0.022313       0.026900      -0.015534       0.038246      -0.007261       0.005657      -0.004931       0.001904      -0.006525      -0.006238      -0.006063       0.012301              1.713463       1.642554      -0.212837       0.310717       1.784333       0.047563       1.713503           0.000236
           41              H       4.928449       0.695931      15.401652       0.105687       1.164510 0.82843400E+01  0.80504919E+02                                 1.702357                            1.587408      -0.870022       2.455414                    0.999169       3.286422       8.605140       0.552575       1.140644      -0.743551       0.015512      -0.023249       0.022532       0.035900      -0.011591       0.010599      -0.000838      -0.020733      -0.001589      -0.019946       0.002445       0.017501              1.758834       1.726251      -0.270266       0.450708       1.738965      -0.159372       1.811284          -0.000038
           42              H       4.012429       0.181964      13.241936       0.103695       1.248835 0.91771959E+01  0.91295513E+02                                 1.771047                            1.662070      -0.992638       2.394410                    0.998496       3.351053       8.815341       0.545440       1.128807      -0.747105       0.010922      -0.028128      -0.022815       0.037829      -0.015425       0.002604       0.006633      -0.013148      -0.003542      -0.018227      -0.000040       0.018267              1.810195       1.556685      -0.159547       0.056026       2.063505       0.416793       1.810396          -0.000062
           43              H      12.350613       1.190744      16.913048       0.123545       1.083204 0.79498252E+01  0.77198656E+02                                 1.677988                            1.597498      -1.117352       2.356422                    0.996949       3.370340       9.102268       0.523962       1.203800      -0.726602      -0.012140      -0.032773      -0.015535       0.038247       0.002806       0.001442       0.007365      -0.013529      -0.006526      -0.006239      -0.006063       0.012302              1.713467       1.564569       0.167811      -0.196551       1.862323       0.245307       1.713507           0.000237
           44              H      15.364082       3.920197      15.401652       0.105687       1.164527 0.82844942E+01  0.80506914E+02                                 1.702385                            1.587431      -0.870029       2.455408                    0.999169       3.286451       8.605285       0.552566       1.140657      -0.743548       0.012378       0.025058       0.022532       0.035901       0.014773      -0.004574       0.009598      -0.009710      -0.001589      -0.019947       0.002445       0.017502              1.758865       1.501753       0.140643      -0.087336       1.963526       0.470024       1.811315          -0.000038
           45              H      16.267201       3.383883      13.241936       0.103696       1.248648 0.91754183E+01  0.91272331E+02                                 1.770761                            1.661821      -0.992607       2.394428                    0.998496       3.350895       8.814320       0.545530       1.128688      -0.747133       0.018899       0.023524      -0.022815       0.037830       0.013405      -0.007046      -0.001064      -0.020146      -0.003545      -0.018227      -0.000042       0.018269              1.809895       1.798332       0.299158      -0.388860       1.821262      -0.159838       1.810092          -0.000062
           46              H      -2.008979       5.861141      37.173048       0.123543       1.083205 0.79498203E+01  0.77198551E+02                                 1.677985                            1.597495      -1.117350       2.356422                    0.996949       3.370333       9.102228       0.523964       1.203796      -0.726604      -0.034452      -0.005873      -0.015534       0.038246       0.004455       0.007099       0.002433       0.011624      -0.006524      -0.006239      -0.006062       0.012301              1.713463       1.933211       0.045028       0.114169       1.493676       0.292870       1.713503           0.000236
           47              H       1.861531       4.616128      35.661652       0.105686       1.164554 0.82847332E+01  0.80509906E+02                                 1.702422                            1.587462      -0.870040       2.455402                    0.999169       3.286471       8.605404       0.552555       1.140669      -0.743545       0.027889       0.001808       0.022532       0.035900      -0.003183       0.006025       0.008760       0.030439      -0.001587      -0.019945       0.002445       0.017500              1.758903       1.969933       0.129637       0.363399       1.495424       0.310656       1.811353          -0.000037
           48              H       1.848629       3.565847      33.501936       0.103690       1.248729 0.91761561E+01  0.91281497E+02                                 1.770833                            1.661884      -0.992723       2.394363                    0.998495       3.351013       8.814716       0.545522       1.128683      -0.747134       0.029821      -0.004602      -0.022813       0.037827       0.002022      -0.004444       0.005567       0.033294      -0.003552      -0.018225      -0.000046       0.018271              1.809969       2.074702      -0.139660      -0.332876       1.545041       0.256856       1.810164          -0.000062
           49              H       5.144092      11.291316      37.173048       0.123545       1.083196 0.79497470E+01  0.77197724E+02                                 1.677983                            1.597493      -1.117360       2.356421                    0.996948       3.370319       9.102208       0.523961       1.203805      -0.726602       0.022313      -0.026900      -0.015534       0.038246      -0.007261      -0.005657       0.004931       0.001904      -0.006525      -0.006238      -0.006063       0.012301              1.713461       1.642552      -0.212837      -0.310716       1.784330      -0.047562       1.713500           0.000236
           50              H       4.287051      15.265783      35.661652       0.105687       1.164514 0.82843828E+01  0.80505454E+02                                 1.702362                            1.587413      -0.870027       2.455411                    0.999169       3.286429       8.605170       0.552574       1.140646      -0.743551      -0.015512       0.023249       0.022532       0.035900      -0.011590      -0.010600       0.000837      -0.020733      -0.001588      -0.019946       0.002445       0.017501              1.758838       1.726255      -0.270268      -0.450708       1.738973       0.159373       1.811287          -0.000038
           51              H       5.203071      15.779750      33.501936       0.103692       1.248866 0.91774659E+01  0.91298755E+02                                 1.771062                            1.662083      -0.992702       2.394374                    0.998495       3.351108       8.815476       0.545444       1.128792      -0.747108      -0.010924       0.028128      -0.022812       0.037827      -0.015427      -0.002602      -0.006631      -0.013148      -0.003550      -0.018227      -0.000043       0.018270              1.810210       1.556694      -0.159550      -0.056022       2.063527      -0.416797       1.810409          -0.000062
           52              H      -3.135113      14.770970      37.173048       0.123545       1.083209 0.79498669E+01  0.77199160E+02                                 1.677992                            1.597502      -1.117358       2.356419                    0.996949       3.370347       9.102292       0.523961       1.203800      -0.726603       0.012140       0.032773      -0.015535       0.038246       0.002806      -0.001443      -0.007365      -0.013529      -0.006526      -0.006239      -0.006063       0.012302              1.713470       1.564572       0.167811       0.196550       1.862328      -0.245308       1.713511           0.000236
           53              H      -6.148582      12.041517      35.661652       0.105687       1.164531 0.82845319E+01  0.80507369E+02                                 1.702388                            1.587434      -0.870036       2.455405                    0.999169       3.286458       8.605307       0.552566       1.140656      -0.743548      -0.012378      -0.025058       0.022532       0.035900       0.014773       0.004575      -0.009598      -0.009710      -0.001589      -0.019947       0.002445       0.017502              1.758867       1.501756       0.140645       0.087334       1.963529      -0.470023       1.811316          -0.000038
           54              H      -7.051701      12.577831      33.501936       0.103693       1.248685 0.91757507E+01  0.91276376E+02                                 1.770785                            1.661842      -0.992681       2.394387                    0.998495       3.350958       8.814493       0.545532       1.128676      -0.747136      -0.018897      -0.023525      -0.022812       0.037828       0.013406       0.007044       0.001064      -0.020150      -0.003553      -0.018226      -0.000046       0.018272              1.809919       1.798357       0.299167       0.388865       1.821286       0.159845       1.810114          -0.000062
           55              H       7.206521      10.100573      16.913048       0.123543       1.083203 0.79498067E+01  0.77198417E+02                                 1.677986                            1.597496      -1.117344       2.356425                    0.996949       3.370330       9.102232       0.523962       1.203800      -0.726603      -0.034452       0.005873      -0.015534       0.038246      -0.004456       0.007099      -0.002433       0.011624      -0.006524      -0.006239      -0.006062       0.012301              1.713465       1.933212      -0.045027       0.114168       1.493678      -0.292872       1.713505           0.000237
           56              H      11.077031      11.345586      15.401652       0.105686       1.164546 0.82846612E+01  0.80509040E+02                                 1.702415                            1.587457      -0.870033       2.455406                    0.999169       3.286458       8.605364       0.552556       1.140671      -0.743545       0.027890      -0.001809       0.022533       0.035900       0.003182       0.006026      -0.008760       0.030439      -0.001587      -0.019945       0.002445       0.017500              1.758897       1.969923      -0.129637       0.363397       1.495420      -0.310657       1.811349          -0.000037
           57              H      11.064129      12.395867      13.241936       0.103694       1.248728 0.91761641E+01  0.91281902E+02                                 1.770863                            1.661910      -0.992655       2.394402                    0.998495       3.350989       8.814765       0.545503       1.128717      -0.747126       0.029820       0.004605      -0.022816       0.037829      -0.002021      -0.004444      -0.005570       0.033290      -0.003544      -0.018226      -0.000042       0.018268              1.810002       2.074738       0.139662      -0.332884       1.545068      -0.256869       1.810200          -0.000062
           58              H      14.359592       4.670398      16.913048       0.123545       1.083205 0.79498378E+01  0.77198937E+02                                 1.678001                            1.597510      -1.117359       2.356423                    0.996948       3.370345       9.102340       0.523954       1.203816      -0.726599       0.022313       0.026901      -0.015534       0.038247       0.007261      -0.005657      -0.004931       0.001904      -0.006526      -0.006239      -0.006063       0.012302              1.713481       1.642569       0.212839      -0.310721       1.784352       0.047566       1.713521           0.000236
           59              H      13.502551       0.695931      15.401652       0.105687       1.164517 0.82844002E+01  0.80505683E+02                                 1.702366                            1.587415      -0.870024       2.455413                    0.999169       3.286436       8.605198       0.552573       1.140647      -0.743550      -0.015512      -0.023249       0.022532       0.035900       0.011591      -0.010599      -0.000838      -0.020733      -0.001589      -0.019946       0.002445       0.017502              1.758844       1.726261       0.270269      -0.450713       1.738975      -0.159373       1.811295          -0.000038
           60              H      14.418571       0.181964      13.241936       0.103695       1.248796 0.91768182E+01  0.91290553E+02                                 1.770984                            1.662015      -0.992644       2.394407                    0.998495       3.351015       8.815100       0.545461       1.128779      -0.747111      -0.010922      -0.028128      -0.022815       0.037829       0.015425      -0.002604       0.006634      -0.013149      -0.003541      -0.018228      -0.000040       0.018268              1.810129       1.556633       0.159538      -0.056021       2.063424       0.416768       1.810329          -0.000062
           61              H       6.080387       1.190744      16.913048       0.123545       1.083192 0.79496963E+01  0.77196958E+02                                 1.677964                            1.597476      -1.117351       2.356423                    0.996949       3.370304       9.102093       0.523971       1.203787      -0.726606       0.012140      -0.032774      -0.015534       0.038246      -0.002806      -0.001443       0.007365      -0.013530      -0.006525      -0.006239      -0.006063       0.012301              1.713441       1.564545      -0.167807       0.196544       1.862298       0.245304       1.713481           0.000237
           62              H       3.066918       3.920197      15.401652       0.105687       1.164526 0.82844781E+01  0.80506671E+02                                 1.702380                            1.587426      -0.870029       2.455408                    0.999169       3.286445       8.605248       0.552569       1.140652      -0.743549      -0.012378       0.025058       0.022532       0.035900      -0.014773       0.004574       0.009598      -0.009710      -0.001589      -0.019947       0.002445       0.017502              1.758859       1.501748      -0.140643       0.087334       1.963520       0.470023       1.811308          -0.000038
           63              H       2.163799       3.383883      13.241936       0.103696       1.248659 0.91755221E+01  0.91273701E+02                                 1.770780                            1.661837      -0.992603       2.394430                    0.998496       3.350901       8.814377       0.545524       1.128697      -0.747131      -0.018899       0.023524      -0.022815       0.037830      -0.013405       0.007046      -0.001064      -0.020146      -0.003546      -0.018227      -0.000042       0.018269              1.809915       1.798351      -0.299164       0.388867       1.821282      -0.159840       1.810111          -0.000063
           64              H       2.008979       5.861141      37.173048       0.123543       1.083201 0.79497931E+01  0.77198247E+02                                 1.677984                            1.597495      -1.117343       2.356425                    0.996949       3.370329       9.102225       0.523963       1.203800      -0.726603       0.034452      -0.005873      -0.015534       0.038246      -0.004455      -0.007099       0.002433       0.011624      -0.006525      -0.006239      -0.006062       0.012301              1.713462       1.933209      -0.045027      -0.114168       1.493675       0.292870       1.713502           0.000237
           65              H      -1.861531       4.616128      35.661652       0.105686       1.164549 0.82846887E+01  0.80509370E+02                                 1.702417                            1.587459      -0.870039       2.455403                    0.999169       3.286464       8.605382       0.552556       1.140670      -0.743545      -0.027890       0.001808       0.022533       0.035900       0.003183      -0.006025       0.008760       0.030439      -0.001587      -0.019945       0.002445       0.017500              1.758898       1.969926      -0.129636      -0.363397       1.495420       0.310655       1.811348          -0.000037
           66              H      -1.848629       3.565847      33.501936       0.103690       1.248757 0.91764284E+01  0.91285083E+02                                 1.770879                            1.661924      -0.992717       2.394367                    0.998495       3.351043       8.814900       0.545507       1.128704      -0.747129      -0.029821      -0.004602      -0.022813       0.037827      -0.002022       0.004443       0.005568       0.033293      -0.003552      -0.018225      -0.000045       0.018271              1.810017       2.074760       0.139666       0.332891       1.545079       0.256868       1.810214          -0.000062
           67              H      -5.144092      11.291316      37.173048       0.123545       1.083208 0.79498648E+01  0.77199251E+02                                 1.678003                            1.597511      -1.117363       2.356420                    0.996948       3.370351       9.102354       0.523954       1.203814      -0.726599      -0.022313      -0.026900      -0.015534       0.038247       0.007261       0.005657       0.004931       0.001903      -0.006526      -0.006239      -0.006063       0.012301              1.713482       1.642571       0.212840       0.310721       1.784353      -0.047565       1.713522           0.000236
           68              H      -4.287051      15.265783      35.661652       0.105687       1.164521 0.82844441E+01  0.80506237E+02                                 1.702372                            1.587421      -0.870029       2.455410                    0.999169       3.286443       8.605230       0.552571       1.140649      -0.743550       0.015512       0.023249       0.022532       0.035900       0.011591       0.010600       0.000837      -0.020733      -0.001589      -0.019946       0.002445       0.017501              1.758849       1.726265       0.270270       0.450712       1.738983       0.159374       1.811299          -0.000038
           69              H      -5.203071      15.779750      33.501936       0.103691       1.248833 0.91771558E+01  0.91294631E+02                                 1.771005                            1.662034      -0.992724       2.394363                    0.998495       3.351082       8.815273       0.545464       1.128763      -0.747115       0.010925       0.028128      -0.022812       0.037827       0.015427       0.002602      -0.006632      -0.013149      -0.003550      -0.018227      -0.000044       0.018271              1.810150       1.556648       0.159542       0.056017       2.063454      -0.416775       1.810348          -0.000062
           70              H       3.135113      14.770970      37.173048       0.123545       1.083199 0.79497550E+01  0.77197665E+02                                 1.677969                            1.597481      -1.117359       2.356419                    0.996949       3.370314       9.102126       0.523970       1.203785      -0.726606      -0.012139       0.032773      -0.015535       0.038246      -0.002806       0.001443      -0.007365      -0.013529      -0.006525      -0.006239      -0.006063       0.012301              1.713446       1.564549      -0.167808      -0.196544       1.862304      -0.245305       1.713486           0.000237
           71              H       6.148582      12.041517      35.661652       0.105687       1.164532 0.82845380E+01  0.80507412E+02                                 1.702387                            1.587432      -0.870037       2.455404                    0.999169       3.286456       8.605290       0.552567       1.140653      -0.743549       0.012378      -0.025058       0.022532       0.035900      -0.014773      -0.004575      -0.009598      -0.009710      -0.001588      -0.019947       0.002445       0.017502              1.758865       1.501754      -0.140645      -0.087334       1.963528      -0.470023       1.811313          -0.000038
           72              H       7.051701      12.577831      33.501936       0.103693       1.248689 0.91757873E+01  0.91276909E+02                                 1.770797                            1.661853      -0.992665       2.394396                    0.998495       3.350953       8.814513       0.545526       1.128685      -0.747134       0.018897      -0.023525      -0.022812       0.037828      -0.013406      -0.007044       0.001064      -0.020149      -0.003553      -0.018226      -0.000046       0.018272              1.809932       1.798370      -0.299171      -0.388870       1.821300       0.159847       1.810126          -0.000063
           73              H      -2.008979       5.861141      23.606952       0.123543       1.083199 0.79497710E+01  0.77197952E+02                                 1.677979                            1.597490      -1.117345       2.356425                    0.996949       3.370325       9.102199       0.523965       1.203796      -0.726604      -0.034452      -0.005873       0.015534       0.038246       0.004455      -0.007099      -0.002433       0.011625      -0.006524      -0.006239      -0.006062       0.012301              1.713457       1.933204       0.045027      -0.114168       1.493671      -0.292869       1.713497           0.000237
           74              H       1.861531       4.616128      25.118348       0.105686       1.164554 0.82847303E+01  0.80509874E+02                                 1.702422                            1.587462      -0.870040       2.455402                    0.999169       3.286471       8.605405       0.552555       1.140669      -0.743545       0.027889       0.001809      -0.022533       0.035900      -0.003183      -0.006026      -0.008760       0.030439      -0.001587      -0.019945       0.002445       0.017500              1.758903       1.969933       0.129637      -0.363399       1.495424      -0.310656       1.811353          -0.000037
           75              H       1.848629       3.565847      27.278064       0.103690       1.248733 0.91761982E+01  0.91282024E+02                                 1.770837                            1.661888      -0.992730       2.394360                    0.998495       3.351021       8.814743       0.545521       1.128683      -0.747134       0.029821      -0.004602       0.022813       0.037827       0.002022       0.004444      -0.005567       0.033294      -0.003553      -0.018225      -0.000046       0.018271              1.809973       2.074706      -0.139660       0.332877       1.545044      -0.256857       1.810168          -0.000062
           76              H       5.144092      11.291316      23.606952       0.123545       1.083194 0.79497293E+01  0.77197507E+02                                 1.677980                            1.597491      -1.117359       2.356422                    0.996949       3.370317       9.102199       0.523961       1.203804      -0.726602       0.022313      -0.026900       0.015534       0.038246      -0.007261       0.005657      -0.004931       0.001904      -0.006525      -0.006238      -0.006063       0.012301              1.713458       1.642550      -0.212837       0.310715       1.784328       0.047562       1.713498           0.000236
           77              H       4.287051      15.265783      25.118348       0.105687       1.164515 0.82843863E+01  0.80505494E+02                                 1.702362                            1.587413      -0.870029       2.455410                    0.999169       3.286430       8.605172       0.552574       1.140645      -0.743551      -0.015512       0.023249      -0.022532       0.035900      -0.011591       0.010600      -0.000837      -0.020733      -0.001589      -0.019946       0.002445       0.017501              1.758838       1.726255      -0.270268       0.450708       1.738973      -0.159373       1.811287          -0.000038
           78              H       5.203071      15.779750      27.278064       0.103692       1.248866 0.91774675E+01  0.91298775E+02                                 1.771062                            1.662083      -0.992704       2.394373                    0.998495       3.351109       8.815479       0.545444       1.128792      -0.747108      -0.010924       0.028128       0.022812       0.037827      -0.015427       0.002602       0.006631      -0.013148      -0.003549      -0.018227      -0.000043       0.018270              1.810210       1.556695      -0.159550       0.056022       2.063527       0.416797       1.810409          -0.000062
           79              H      -3.135113      14.770970      23.606952       0.123545       1.083200 0.79497869E+01  0.77198191E+02                                 1.677984                            1.597495      -1.117350       2.356424                    0.996949       3.370335       9.102249       0.523962       1.203801      -0.726602       0.012140       0.032774       0.015535       0.038247       0.002807       0.001443       0.007365      -0.013529      -0.006526      -0.006239      -0.006063       0.012302              1.713462       1.564564       0.167810      -0.196549       1.862318       0.245306       1.713502           0.000237
           80              H      -6.148582      12.041517      25.118348       0.105687       1.164530 0.82845154E+01  0.80507165E+02                                 1.702386                            1.587432      -0.870036       2.455405                    0.999169       3.286456       8.605298       0.552566       1.140655      -0.743548      -0.012378      -0.025058      -0.022532       0.035900       0.014773      -0.004575       0.009598      -0.009710      -0.001589      -0.019947       0.002445       0.017502              1.758865       1.501755       0.140645      -0.087334       1.963526       0.470022       1.811313          -0.000038
           81              H      -7.051701      12.577831      27.278064       0.103693       1.248681 0.91757159E+01  0.91275945E+02                                 1.770782                            1.661840      -0.992674       2.394391                    0.998495       3.350952       8.814474       0.545532       1.128676      -0.747136      -0.018897      -0.023525       0.022812       0.037828       0.013406      -0.007044      -0.001064      -0.020149      -0.003553      -0.018226      -0.000045       0.018272              1.809916       1.798354       0.299166      -0.388864       1.821283      -0.159844       1.810111          -0.000062
           82              H      11.224479      10.100573       3.346952       0.123543       1.083205 0.79498227E+01  0.77198570E+02                                 1.677985                            1.597495      -1.117348       2.356423                    0.996949       3.370330       9.102216       0.523964       1.203795      -0.726604       0.034452       0.005873       0.015534       0.038246       0.004456       0.007099       0.002433       0.011624      -0.006524      -0.006239      -0.006062       0.012301              1.713463       1.933210       0.045027       0.114169       1.493676       0.292871       1.713503           0.000236
           83              H       7.353969      11.345586       4.858348       0.105686       1.164548 0.82846778E+01  0.80509229E+02                                 1.702416                            1.587457      -0.870032       2.455407                    0.999169       3.286461       8.605369       0.552556       1.140669      -0.743545      -0.027890      -0.001809      -0.022533       0.035900      -0.003183       0.006026       0.008760       0.030440      -0.001587      -0.019945       0.002445       0.017501              1.758899       1.969925       0.129637       0.363398       1.495421       0.310657       1.811350          -0.000038
           84              H       7.366871      12.395867       7.018064       0.103694       1.248699 0.91758918E+01  0.91278353E+02                                 1.770821                            1.661874      -0.992652       2.394403                    0.998495       3.350956       8.814586       0.545516       1.128701      -0.747130      -0.029820       0.004605       0.022817       0.037829       0.002021      -0.004445       0.005570       0.033290      -0.003544      -0.018226      -0.000042       0.018269              1.809957       2.074684      -0.139657      -0.332871       1.545033       0.256858       1.810154          -0.000062
           85              H       4.071408       4.670398       3.346952       0.123545       1.083198 0.79497654E+01  0.77197949E+02                                 1.677985                            1.597495      -1.117360       2.356421                    0.996948       3.370320       9.102214       0.523960       1.203805      -0.726602      -0.022313       0.026900       0.015534       0.038246      -0.007261      -0.005657       0.004931       0.001904      -0.006525      -0.006238      -0.006063       0.012301              1.713464       1.642555      -0.212838      -0.310718       1.784333      -0.047563       1.713504           0.000236
           86              H       4.928449       0.695931       4.858348       0.105687       1.164511 0.82843482E+01  0.80505027E+02                                 1.702358                            1.587409      -0.870022       2.455413                    0.999169       3.286423       8.605147       0.552575       1.140645      -0.743551       0.015512      -0.023249      -0.022532       0.035900      -0.011590      -0.010599       0.000838      -0.020733      -0.001589      -0.019946       0.002445       0.017501              1.758835       1.726253      -0.270267      -0.450709       1.738967       0.159372       1.811286          -0.000038
           87              H       4.012429       0.181964       7.018064       0.103695       1.248837 0.91772105E+01  0.91295690E+02                                 1.771048                            1.662070      -0.992640       2.394409                    0.998496       3.351055       8.815346       0.545440       1.128806      -0.747105       0.010922      -0.028128       0.022815       0.037829      -0.015425      -0.002604      -0.006633      -0.013148      -0.003542      -0.018227      -0.000040       0.018267              1.810196       1.556685      -0.159548      -0.056025       2.063507      -0.416793       1.810397          -0.000063
           88              H      12.350613       1.190744       3.346952       0.123545       1.083210 0.79498754E+01  0.77199262E+02                                 1.677993                            1.597503      -1.117358       2.356419                    0.996949       3.370347       9.102293       0.523961       1.203800      -0.726603      -0.012140      -0.032773       0.015535       0.038246       0.002806      -0.001443      -0.007365      -0.013530      -0.006526      -0.006239      -0.006063       0.012302              1.713472       1.564574       0.167811       0.196552       1.862330      -0.245308       1.713513           0.000237
           89              H      15.364082       3.920197       4.858348       0.105687       1.164531 0.82845254E+01  0.80507296E+02                                 1.702389                            1.587434      -0.870033       2.455407                    0.999169       3.286457       8.605306       0.552565       1.140657      -0.743548       0.012378       0.025058      -0.022532       0.035900       0.014773       0.004574      -0.009598      -0.009710      -0.001589      -0.019947       0.002445       0.017502              1.758869       1.501756       0.140643       0.087336       1.963531      -0.470026       1.811319          -0.000038
           90              H      16.267201       3.383883       7.018064       0.103696       1.248649 0.91754224E+01  0.91272387E+02                                 1.770762                            1.661822      -0.992609       2.394427                    0.998496       3.350895       8.814322       0.545530       1.128689      -0.747133       0.018899       0.023524       0.022815       0.037830       0.013405       0.007046       0.001064      -0.020146      -0.003545      -0.018227      -0.000042       0.018269              1.809896       1.798333       0.299158       0.388860       1.821263       0.159838       1.810093          -0.000063
           91              H       0.000000       7.549891      20.608472       0.128512       1.103688 0.82100929E+01  0.80280345E+02                                 1.692153                            1.618615      -1.168195       2.333058                    0.996653       3.369516       9.098124       0.523450       1.196658      -0.728503      -0.000000       0.019861      -0.037219       0.042187      -0.000000       0.000001      -0.009462      -0.010520       0.025951      -0.009585      -0.005425       0.015011              1.721539       1.742673       0.000000      -0.000000       1.554452      -0.335632       1.867493           0.000480
           92              H      -2.677103      12.186769      20.608472       0.128513       1.103697 0.82101850E+01  0.80281558E+02                                 1.692169                            1.618630      -1.168265       2.333029                    0.996652       3.369535       9.098225       0.523443       1.196667      -0.728501       0.017199      -0.009930      -0.037217       0.042184      -0.004552      -0.008194       0.004731       0.005257       0.025942      -0.009580      -0.005427       0.015008              1.721557       1.601523       0.081506      -0.290668       1.695637       0.167817       1.867509           0.000480
           93              H       2.677103      12.186769      20.608472       0.128511       1.103738 0.82105768E+01  0.80286446E+02                                 1.692218                            1.618673      -1.168318       2.333002                    0.996651       3.369614       9.098535       0.523434       1.196674      -0.728499      -0.017198      -0.009929      -0.037215       0.042182       0.004552       0.008192       0.004729       0.005258       0.025932      -0.009579      -0.005424       0.015003              1.721607       1.601568      -0.081510       0.290682       1.695687       0.167825       1.867567           0.000480
           94              H       9.215500       8.411823       0.348472       0.128510       1.103690 0.82101050E+01  0.80280463E+02                                 1.692152                            1.618614      -1.168198       2.333056                    0.996653       3.369519       9.098121       0.523451       1.196655      -0.728504       0.000000      -0.019861      -0.037219       0.042187      -0.000000      -0.000001       0.009462      -0.010520       0.025951      -0.009585      -0.005425       0.015011              1.721539       1.742672       0.000000       0.000000       1.554452       0.335632       1.867492           0.000480
           95              H      11.892603       3.774945       0.348472       0.128510       1.103708 0.82102890E+01  0.80282790E+02                                 1.692177                            1.618637      -1.168277       2.333021                    0.996652       3.369552       9.098269       0.523444       1.196663      -0.728502      -0.017199       0.009930      -0.037216       0.042184      -0.004552       0.008193      -0.004731       0.005257       0.025942      -0.009580      -0.005427       0.015007              1.721565       1.601531       0.081506       0.290670       1.695646      -0.167818       1.867519           0.000479
           96              H       6.538397       3.774945       0.348472       0.128509       1.103744 0.82106345E+01  0.80287115E+02                                 1.692221                            1.618676      -1.168325       2.332997                    0.996651       3.369623       9.098552       0.523435       1.196670      -0.728500       0.017198       0.009930      -0.037215       0.042182       0.004552      -0.008191      -0.004729       0.005257       0.025932      -0.009579      -0.005424       0.015003              1.721611       1.601571      -0.081510      -0.290683       1.695691      -0.167826       1.867571           0.000479
           97              H       9.215500       8.411823      19.911528       0.128511       1.103685 0.82100622E+01  0.80279947E+02                                 1.692148                            1.618610      -1.168192       2.333059                    0.996653       3.369513       9.098102       0.523451       1.196656      -0.728504       0.000000      -0.019861       0.037219       0.042187      -0.000000       0.000001      -0.009462      -0.010520       0.025951      -0.009585      -0.005426       0.015011              1.721534       1.742668       0.000000      -0.000000       1.554448      -0.335631       1.867487           0.000480
           98              H       6.538397       3.774945      19.911528       0.128509       1.103737 0.82105672E+01  0.80286312E+02                                 1.692216                            1.618671      -1.168318       2.333001                    0.996651       3.369614       9.098527       0.523434       1.196673      -0.728500       0.017198       0.009930       0.037215       0.042182       0.004552       0.008191       0.004729       0.005257       0.025932      -0.009579      -0.005424       0.015003              1.721606       1.601566      -0.081510       0.290682       1.695686       0.167825       1.867565           0.000479
           99              H      11.892603       3.774945      19.911528       0.128511       1.103695 0.82101698E+01  0.80281347E+02                                 1.692166                            1.618627      -1.168266       2.333028                    0.996652       3.369534       9.098210       0.523445       1.196665      -0.728502      -0.017199       0.009930       0.037216       0.042184      -0.004552      -0.008194       0.004731       0.005257       0.025942      -0.009580      -0.005427       0.015007              1.721554       1.601520       0.081505      -0.290667       1.695634       0.167817       1.867506           0.000479
          100              H       0.000000       7.549891      40.171528       0.128511       1.103694 0.82101446E+01  0.80280962E+02                                 1.692157                            1.618619      -1.168200       2.333055                    0.996653       3.369523       9.098144       0.523449       1.196657      -0.728504      -0.000000       0.019861       0.037219       0.042187      -0.000000      -0.000001       0.009462      -0.010521       0.025951      -0.009585      -0.005425       0.015011              1.721544       1.742678       0.000000       0.000000       1.554456       0.335633       1.867498           0.000480
          101              H       2.677103      12.186769      40.171528       0.128510       1.103747 0.82106600E+01  0.80287441E+02                                 1.692225                            1.618680      -1.168327       2.332997                    0.996651       3.369626       9.098570       0.523433       1.196672      -0.728500      -0.017198      -0.009930       0.037215       0.042182       0.004552      -0.008192      -0.004729       0.005258       0.025932      -0.009579      -0.005424       0.015003              1.721615       1.601574      -0.081511      -0.290684       1.695695      -0.167826       1.867575           0.000480
          102              H      -2.677103      12.186769      40.171528       0.128512       1.103707 0.82102768E+01  0.80282656E+02                                 1.692177                            1.618637      -1.168274       2.333023                    0.996652       3.369547       9.098260       0.523443       1.196665      -0.728502       0.017199      -0.009930       0.037217       0.042184      -0.004553       0.008194      -0.004731       0.005257       0.025942      -0.009581      -0.005427       0.015008              1.721565       1.601530       0.081506       0.290670       1.695646      -0.167818       1.867518           0.000480
          103              C       2.460538       7.170002      21.337832       0.584941      25.231071 0.26824612E+03  0.56321706E+04                                 8.021498                            5.800017       0.001108       2.056844                    0.999734      22.344277      62.238761       0.620308       0.470280      -1.024472       0.044573       0.013132      -0.028710       0.054621      -0.035197       0.021865       0.058136      -0.155942      -0.043627      -0.095319      -0.019575       0.114894             10.670254      16.488113       3.372277      -4.723308       6.413427      -2.610479       9.109221          -0.001521
          104              C       1.217368       6.759786      21.998308      -0.002867      41.010543 0.40110490E+03  0.91516143E+04                                10.237067                            6.570245       0.060765       2.032147                    0.999247      26.322113      72.192485       0.665166       0.403586      -1.083151      -0.026399      -0.010353       0.020415       0.034941      -0.007856       0.018162       0.002916       0.003568       0.017129      -0.020218      -0.000898       0.021115             14.618893      22.037364       3.563275      -5.238852       8.771275      -5.136332      13.048039           0.010322
          105              C       1.201701       6.071836      23.195674      -0.140646      37.801379 0.44028399E+03  0.10403006E+05                                 9.941216                            7.082081      -0.038495       1.958604                    0.999489      29.693587      86.095366       0.606820       0.427189      -1.055481      -0.002044       0.010444      -0.014195       0.017741      -0.017018       0.023595       0.025416      -0.025555      -0.045390      -0.047901       0.013637       0.034263             12.936742      12.867386       3.082860      -4.429700      10.063208      -7.232722      15.879632          -0.001561
          106              C      -1.051489       4.477261      25.551912      -0.151847      35.838591 0.40447734E+03  0.93537761E+04                                 9.565002                            6.748991       0.125861       2.014672                    0.999744      29.094332      83.378768       0.627189       0.422294      -1.058828       0.017720      -0.032735       0.018961       0.041774      -0.025082       0.034237      -0.008165       0.019615       0.025789      -0.036979      -0.013038       0.050017             12.876156       9.614007       0.795657      -0.494759      10.989755      -8.726161      18.024706          -0.000017
          107              C      -1.037665       3.728656      26.856656      -0.107029      34.176007 0.38645144E+03  0.88389047E+04                                 9.253552                            6.587929       0.089604       2.002574                    0.999767      28.699881      81.894933       0.635870       0.421147      -1.059156       0.036834       0.025419      -0.022829       0.050239       0.024810      -0.029909       0.005912       0.009106       0.012355      -0.041383       0.003544       0.037840             12.356578       9.265547      -0.908488       0.875399      10.623751      -8.274047      17.180435          -0.000778
          108              C      -4.236365      10.245824      21.337832       0.584946      25.231149 0.26824651E+03  0.56321859E+04                                 8.021543                            5.800037       0.001111       2.056846                    0.999733      22.344322      62.239110       0.620304       0.470282      -1.024470      -0.010913      -0.045164      -0.028702       0.054614      -0.049922       0.039413      -0.047999       0.138927      -0.043617      -0.095313      -0.019573       0.114886             10.670344       6.011662       2.676368       0.100925      16.890088       5.395797       9.109281          -0.001516
          109              C      -3.970037      11.527550      21.998308      -0.002867      41.011156 0.40110967E+03  0.91517644E+04                                10.237216                            6.570312       0.060750       2.032143                    0.999247      26.322277      72.193461       0.665157       0.403590      -1.083147       0.004233       0.028030       0.020417       0.034935       0.005474      -0.006561      -0.017185       0.011818       0.017123      -0.020215      -0.000903       0.021117             14.619159       9.002062       3.962854      -1.828792      21.807167       7.105280      13.048249           0.010324
          110              C      -4.557986      11.885092      23.195674      -0.140645      37.802026 0.44029158E+03  0.10403242E+05                                 9.941364                            7.082164      -0.038545       1.958588                    0.999489      29.693844      86.096683       0.606813       0.427192      -1.055478       0.010068      -0.003453      -0.014193       0.017741      -0.002559       0.010209      -0.033140       0.042245      -0.045390      -0.047896       0.013637       0.034259             12.936974       8.094549      -0.327198      -4.048961      14.836438       7.452746      15.879934          -0.001551
          111              C      -4.812334      14.633699      25.551912      -0.151847      35.838974 0.40448159E+03  0.93538984E+04                                 9.565076                            6.749030       0.125902       2.014685                    0.999744      29.094467      83.379249       0.627187       0.422294      -1.058828      -0.037209       0.001021       0.018963       0.041774       0.021038      -0.024192      -0.025565       0.033633       0.025780      -0.036976      -0.013043       0.050019             12.876300       9.956817      -0.993627      -7.309782      10.647103       4.791712      18.024980          -0.000015
          112              C      -5.467556      14.996030      26.856656      -0.107036      34.176273 0.38645464E+03  0.88390050E+04                                 9.253592                            6.587944       0.089642       2.002584                    0.999766      28.700140      81.896069       0.635871       0.421146      -1.059156       0.003597      -0.044607      -0.022830       0.050239      -0.008458       0.020072       0.022947      -0.047531       0.012346      -0.041381       0.003538       0.037843             12.356633      11.070962      -0.133877      -7.603207       8.818433       3.379000      17.180504          -0.000775
          113              C       1.775827      14.507602      21.337832       0.584948      25.230909 0.26824443E+03  0.56321258E+04                                 8.021473                            5.800005       0.001085       2.056839                    0.999734      22.344152      62.238338       0.620308       0.470281      -1.024472      -0.033656       0.032033      -0.028703       0.054614       0.085122      -0.061277      -0.010131       0.017008      -0.043624      -0.095317      -0.019573       0.114890             10.670214      11.852520      -6.048586       4.622350      11.048948      -2.785241       9.109173          -0.001513
          114              C       2.752670      13.636092      21.998308      -0.002870      41.010600 0.40110603E+03  0.91516474E+04                                10.237078                            6.570254       0.060775       2.032151                    0.999247      26.322152      72.192643       0.665165       0.403586      -1.083151       0.022161      -0.017681       0.020417       0.034937       0.002381      -0.011603       0.014273      -0.015390       0.017125      -0.020215      -0.000902       0.021116             14.618902      15.173657      -7.526003       7.067598      15.634995      -1.968765      13.048056           0.010325
          115              C       3.356285      13.966500      23.195674      -0.140642      37.801282 0.44028312E+03  0.10402977E+05                                 9.941190                            7.082067      -0.038509       1.958600                    0.999489      29.693571      86.095202       0.606822       0.427188      -1.055482      -0.008023      -0.006992      -0.014195       0.017741       0.019576      -0.033807       0.007726      -0.016696      -0.045390      -0.047900       0.013636       0.034264             12.936698      13.434014      -2.755628       8.478531       9.496471      -0.219828      15.879610          -0.001553
          116              C       5.863823      12.812468      25.551912      -0.151848      35.838926 0.40448189E+03  0.93539126E+04                                 9.565087                            6.749052       0.125898       2.014683                    0.999744      29.094454      83.379409       0.627183       0.422297      -1.058825       0.019488       0.031712       0.018962       0.041773       0.004046      -0.010044       0.033734      -0.053256       0.025788      -0.036978      -0.013042       0.050020             12.876274      11.334964       0.197914       7.804524       9.268970       3.934673      18.024886          -0.000014
          117              C       6.505221      13.198741      26.856656      -0.107033      34.176096 0.38645284E+03  0.88389403E+04                                 9.253574                            6.587948       0.089673       2.002595                    0.999766      28.699832      81.894677       0.635868       0.421148      -1.059156      -0.040430       0.019189      -0.022829       0.050239      -0.016352       0.009836      -0.028859       0.038413       0.012347      -0.041382       0.003540       0.037843             12.356606       9.497423       1.042387       6.727822      10.391919       4.895200      17.180476          -0.000777
          118              C       6.754962       8.791712       1.077832       0.584940      25.231105 0.26824649E+03  0.56321796E+04                                 8.021503                            5.800019       0.001113       2.056846                    0.999734      22.344280      62.238744       0.620308       0.470279      -1.024473      -0.044573      -0.013132      -0.028710       0.054621      -0.035197      -0.021864      -0.058135      -0.155941      -0.043626      -0.095318      -0.019575       0.114893             10.670268      16.488141       3.372286       4.723316       6.413435       2.610485       9.109229          -0.001521
          119              C       7.998132       9.201928       1.738308      -0.002867      41.010539 0.40110492E+03  0.91516145E+04                                10.237066                            6.570245       0.060766       2.032147                    0.999247      26.322114      72.192482       0.665166       0.403586      -1.083151       0.026399       0.010353       0.020415       0.034941      -0.007856      -0.018162      -0.002916       0.003567       0.017129      -0.020218      -0.000897       0.021115             14.618904      22.037365       3.563281       5.238858       8.771290       5.136348      13.048059           0.010320
          120              C       8.013799       9.889878       2.935674      -0.140644      37.801291 0.44028277E+03  0.10402970E+05                                 9.941201                            7.082071      -0.038493       1.958606                    0.999489      29.693547      86.095210       0.606821       0.427189      -1.055481       0.002044      -0.010444      -0.014194       0.017741      -0.017018      -0.023595      -0.025416      -0.025556      -0.045389      -0.047901       0.013637       0.034264             12.936743      12.867366       3.082858       4.429693      10.063219       7.232740      15.879645          -0.001560
          121              C      10.266989      11.484453       5.291912      -0.151853      35.838687 0.40447804E+03  0.93537918E+04                                 9.565013                            6.748988       0.125866       2.014673                    0.999744      29.094350      83.378689       0.627191       0.422293      -1.058829      -0.017719       0.032733       0.018961       0.041772      -0.025082      -0.034238       0.008166       0.019616       0.025791      -0.036980      -0.013039       0.050019             12.876255       9.614013       0.795647       0.494749      10.989869       8.726287      18.024882          -0.000014
          122              C      10.253165      12.233058       6.596656      -0.107020      34.175457 0.38644188E+03  0.88386188E+04                                 9.253442                            6.587822       0.089673       2.002601                    0.999767      28.699419      81.892927       0.635880       0.421144      -1.059160      -0.036832      -0.025414      -0.022822       0.050233       0.024813       0.029913      -0.005902       0.009099       0.012379      -0.041384       0.003536       0.037847             12.356571       9.265407      -0.908511      -0.875430      10.623803       8.274157      17.180503          -0.000777
          123              C      13.451865       5.715890       1.077832       0.584944      25.231291 0.26824797E+03  0.56322227E+04                                 8.021572                            5.800051       0.001114       2.056846                    0.999733      22.344350      62.239160       0.620304       0.470282      -1.024470       0.010912       0.045163      -0.028703       0.054614      -0.049922      -0.039412       0.047998       0.138926      -0.043615      -0.095312      -0.019573       0.114884             10.670401       6.011680       2.676385      -0.100926      16.890201      -5.395842       9.109323          -0.001516
          124              C      13.185537       4.434164       1.738308      -0.002867      41.011203 0.40111015E+03  0.91517790E+04                                10.237228                            6.570318       0.060746       2.032142                    0.999247      26.322297      72.193554       0.665156       0.403590      -1.083147      -0.004234      -0.028030       0.020418       0.034935       0.005474       0.006560       0.017185       0.011819       0.017123      -0.020215      -0.000902       0.021116             14.619194       9.002077       3.962845       1.828807      21.807209      -7.105312      13.048295           0.010324
          125              C      13.773486       4.076622       2.935674      -0.140642      37.801958 0.44029050E+03  0.10403211E+05                                 9.941355                            7.082156      -0.038544       1.958589                    0.999489      29.693816      86.096596       0.606813       0.427192      -1.055478      -0.010069       0.003454      -0.014192       0.017741      -0.002560      -0.010209       0.033139       0.042248      -0.045390      -0.047897       0.013636       0.034260             12.936987       8.094561      -0.327213       4.048987      14.836435      -7.452758      15.879965          -0.001551
          126              C      14.027834       1.328015       5.291912      -0.151852      35.839117 0.40448278E+03  0.93539290E+04                                 9.565098                            6.749032       0.125904       2.014684                    0.999744      29.094508      83.379273       0.627188       0.422293      -1.058829       0.037207      -0.001020       0.018962       0.041772       0.021039       0.024194       0.025564       0.033632       0.025783      -0.036976      -0.013045       0.050020             12.876418       9.956925      -0.993674       7.309909      10.647142      -4.791780      18.025188          -0.000015
          127              C      14.683056       0.965684       6.596656      -0.107025      34.175675 0.38644426E+03  0.88386968E+04                                 9.253480                            6.587833       0.089715       2.002614                    0.999766      28.699636      81.893957       0.635880       0.421143      -1.059159      -0.003594       0.044603      -0.022823       0.050232      -0.008463      -0.020064      -0.022956      -0.047533       0.012371      -0.041381       0.003530       0.037851             12.356632      11.070983      -0.133959       7.603323       8.818325      -3.379044      17.180587          -0.000773
          128              C       7.439673       1.454112       1.077832       0.584944      25.231143 0.26824686E+03  0.56321861E+04                                 8.021517                            5.800027       0.001092       2.056840                    0.999734      22.344185      62.238354       0.620308       0.470280      -1.024473       0.033655      -0.032032      -0.028703       0.054613       0.085120       0.061275       0.010131       0.017007      -0.043622      -0.095315      -0.019573       0.114887             10.670300      11.852627      -6.048658      -4.622407      11.049034       2.785277       9.109238          -0.001515
          129              C       6.462830       2.325622       1.738308      -0.002871      41.010687 0.40110714E+03  0.91516798E+04                                10.237094                            6.570264       0.060769       2.032148                    0.999247      26.322198      72.192820       0.665165       0.403586      -1.083150      -0.022161       0.017682       0.020418       0.034938       0.002381       0.011603      -0.014272      -0.015390       0.017123      -0.020215      -0.000901       0.021116             14.618940      15.173700      -7.526011      -7.067629      15.635018       1.968764      13.048102           0.010324
          130              C       5.859215       1.995214       2.935674      -0.140640      37.801205 0.44028208E+03  0.10402947E+05                                 9.941177                            7.082058      -0.038507       1.958601                    0.999489      29.693547      86.095109       0.606822       0.427188      -1.055482       0.008024       0.006992      -0.014194       0.017741       0.019578       0.033807      -0.007726      -0.016696      -0.045388      -0.047901       0.013635       0.034266             12.936702      13.434017      -2.755610      -8.478545       9.496460       0.219810      15.879630          -0.001551
          131              C       3.351677       3.149246       5.291912      -0.151853      35.839065 0.40448306E+03  0.93539436E+04                                 9.565110                            6.749057       0.125899       2.014683                    0.999744      29.094490      83.379447       0.627183       0.422296      -1.058826      -0.019487      -0.031711       0.018961       0.041772       0.004045       0.010043      -0.033736      -0.053257       0.025790      -0.036977      -0.013044       0.050021             12.876389      11.335056       0.197966      -7.804639       9.269024      -3.934751      18.025087          -0.000016
          132              C       2.710279       2.762973       6.596656      -0.107023      34.175568 0.38644352E+03  0.88386626E+04                                 9.253474                            6.587848       0.089741       2.002622                    0.999766      28.699376      81.892739       0.635877       0.421146      -1.059159       0.040426      -0.019190      -0.022823       0.050233      -0.016351      -0.009847       0.028856       0.038423       0.012371      -0.041383       0.003532       0.037851             12.356612       9.497419       1.042483      -6.727913      10.391851      -4.895285      17.180565          -0.000776
          133              C      11.676038       8.791712      19.182168       0.584942      25.230920 0.26824464E+03  0.56321298E+04                                 8.021459                            5.799998       0.001124       2.056850                    0.999734      22.344182      62.238365       0.620310       0.470279      -1.024473       0.044573      -0.013132       0.028710       0.054621       0.035198      -0.021865       0.058136      -0.155947      -0.043630      -0.095321      -0.019575       0.114896             10.670189      16.488001      -3.372246       4.723257       6.413395      -2.610456       9.109170          -0.001526
          134              C      10.432868       9.201928      18.521692      -0.002867      41.010406 0.40110406E+03  0.91515884E+04                                10.237038                            6.570235       0.060764       2.032147                    0.999247      26.322081      72.192319       0.665167       0.403586      -1.083151      -0.026399       0.010352      -0.020416       0.034941       0.007856      -0.018162       0.002916       0.003567       0.017128      -0.020218      -0.000897       0.021115             14.618845      22.037279      -3.563245       5.238804       8.771255      -5.136317      13.048001           0.010322
          135              C      10.417201       9.889878      17.324326      -0.140645      37.801267 0.44028293E+03  0.10402972E+05                                 9.941183                            7.082064      -0.038496       1.958604                    0.999489      29.693569      86.095200       0.606822       0.427188      -1.055482      -0.002044      -0.010445       0.014195       0.017741       0.017018      -0.023594       0.025416      -0.025555      -0.045389      -0.047900       0.013636       0.034264             12.936706      12.867336      -3.082835       4.429657      10.063191      -7.232710      15.879591          -0.001561
          136              C       8.164011      11.484453      14.968088      -0.151851      35.838616 0.40447745E+03  0.93537733E+04                                 9.564989                            6.748975       0.125868       2.014674                    0.999744      29.094351      83.378629       0.627193       0.422292      -1.058830       0.017719       0.032733      -0.018960       0.041772       0.025082      -0.034238      -0.008166       0.019616       0.025793      -0.036980      -0.013039       0.050018             12.876207       9.613999      -0.795623       0.494710      10.989823      -8.726239      18.024800          -0.000016
          137              C       8.177835      12.233058      13.663344      -0.107020      34.175467 0.38644223E+03  0.88386263E+04                                 9.253449                            6.587832       0.089673       2.002601                    0.999767      28.699381      81.892744       0.635879       0.421145      -1.059159       0.036832      -0.025415       0.022822       0.050233      -0.024812       0.029914       0.005902       0.009098       0.012378      -0.041384       0.003537       0.037847             12.356577       9.265402       0.908538      -0.875475      10.623815      -8.274162      17.180515          -0.000776
          138              C       4.979135       5.715890      19.182168       0.584945      25.230987 0.26824526E+03  0.56321499E+04                                 8.021488                            5.800011       0.001132       2.056853                    0.999733      22.344266      62.238781       0.620308       0.470280      -1.024472      -0.010913       0.045163       0.028703       0.054614       0.049923      -0.039412      -0.047999       0.138927      -0.043618      -0.095312      -0.019574       0.114886             10.670251       6.011622      -2.676339      -0.100912      16.889924       5.395729       9.109206          -0.001517
          139              C       5.245463       4.434164      18.521692      -0.002867      41.010634 0.40110540E+03  0.91516313E+04                                10.237094                            6.570254       0.060770       2.032150                    0.999247      26.322127      72.192616       0.665164       0.403587      -1.083150       0.004233      -0.028030      -0.020417       0.034935      -0.005474       0.006559      -0.017185       0.011821       0.017123      -0.020216      -0.000901       0.021116             14.618963       9.001959      -3.962757       1.828808      21.806803       7.105176      13.048128           0.010324
          140              C       4.657514       4.076622      17.324326      -0.140642      37.801345 0.44028302E+03  0.10402977E+05                                 9.941213                            7.082071      -0.038525       1.958596                    0.999489      29.693551      86.095240       0.606821       0.427189      -1.055481       0.010067       0.003454       0.014193       0.017741       0.002559      -0.010212      -0.033139       0.042252      -0.045391      -0.047898       0.013635       0.034263             12.936777       8.094439       0.327216       4.048920      14.836176       7.452624      15.879717          -0.001552
          141              C       4.403166       1.328015      14.968088      -0.151851      35.838966 0.40448086E+03  0.93538753E+04                                 9.565088                            6.749029       0.125903       2.014684                    0.999744      29.094398      83.378966       0.627186       0.422295      -1.058827      -0.037207      -0.001021      -0.018961       0.041773      -0.021040       0.024194      -0.025565       0.033630       0.025784      -0.036976      -0.013046       0.050021             12.876395       9.956892       0.993678       7.309877      10.647143       4.791792      18.025150          -0.000014
          142              C       3.747944       0.965684      13.663344      -0.107026      34.175568 0.38644255E+03  0.88386532E+04                                 9.253470                            6.587823       0.089715       2.002613                    0.999766      28.699606      81.894010       0.635880       0.421144      -1.059158       0.003593       0.044603       0.022824       0.050232       0.008463      -0.020064       0.022955      -0.047534       0.012370      -0.041381       0.003531       0.037850             12.356605      11.070939       0.133946       7.603271       8.818353       3.379063      17.180525          -0.000777
          143              C      10.991327       1.454112      19.182168       0.584947      25.231214 0.26824717E+03  0.56322021E+04                                 8.021560                            5.800047       0.001053       2.056827                    0.999734      22.344300      62.239021       0.620303       0.470283      -1.024470      -0.033657      -0.032031       0.028703       0.054614      -0.085120       0.061277      -0.010132       0.017006      -0.043616      -0.095316      -0.019572       0.114888             10.670377      11.852723       6.048707      -4.622459      11.049105      -2.785316       9.109302          -0.001517
          144              C      11.968170       2.325622      18.521692      -0.002870      41.011186 0.40111038E+03  0.91517837E+04                                10.237217                            6.570315       0.060760       2.032146                    0.999247      26.322303      72.193518       0.665157       0.403589      -1.083147       0.022160       0.017682      -0.020418       0.034937      -0.002380       0.011603       0.014274      -0.015389       0.017127      -0.020214      -0.000903       0.021117             14.619167      15.173973       7.526190      -7.067769      15.635259      -1.968861      13.048270           0.010325
          145              C      12.571785       1.995214      17.324326      -0.140641      37.801855 0.44028956E+03  0.10403181E+05                                 9.941334                            7.082148      -0.038521       1.958597                    0.999489      29.693782      86.096402       0.606814       0.427192      -1.055478      -0.008025       0.006993       0.014193       0.017741      -0.019575       0.033806       0.007729      -0.016692      -0.045391      -0.047899       0.013637       0.034262             12.936947      13.434295       2.755694      -8.478740       9.496624      -0.219852      15.879920          -0.001553
          146              C      15.079323       3.149246      14.968088      -0.151853      35.839216 0.40448461E+03  0.93539878E+04                                 9.565130                            6.749063       0.125897       2.014683                    0.999744      29.094562      83.379668       0.627184       0.422295      -1.058827       0.019487      -0.031711      -0.018961       0.041772      -0.004046       0.010043       0.033735      -0.053257       0.025787      -0.036978      -0.013043       0.050021             12.876439      11.335101      -0.197980      -7.804691       9.269038       3.934769      18.025178          -0.000014
          147              C      15.720721       2.762973      13.663344      -0.107024      34.175789 0.38644655E+03  0.88387471E+04                                 9.253501                            6.587865       0.089736       2.002620                    0.999766      28.699509      81.893125       0.635878       0.421145      -1.059160      -0.040425      -0.019190       0.022823       0.050233       0.016351      -0.009849      -0.028856       0.038422       0.012371      -0.041382       0.003530       0.037852             12.356667       9.497463      -1.042508      -6.727963      10.391869       4.895317      17.180670          -0.000777
          148              C      -2.460539       7.170002      39.442168       0.584941      25.231031 0.26824591E+03  0.56321618E+04                                 8.021483                            5.800011       0.001124       2.056850                    0.999734      22.344207      62.238419       0.620309       0.470279      -1.024473      -0.044573       0.013132       0.028710       0.054621       0.035198       0.021865      -0.058135      -0.155945      -0.043630      -0.095320      -0.019575       0.114895             10.670225      16.488071      -3.372259      -4.723277       6.413408       2.610463       9.109196          -0.001523
          149              C      -1.217368       6.759786      38.781692      -0.002868      41.010497 0.40110524E+03  0.91516229E+04                                10.237055                            6.570246       0.060759       2.032145                    0.999247      26.322123      72.192491       0.665166       0.403586      -1.083151       0.026399      -0.010353      -0.020415       0.034941       0.007855       0.018162      -0.002916       0.003567       0.017126      -0.020217      -0.000897       0.021115             14.618858      22.037325      -3.563239      -5.238797       8.771253       5.136306      13.047995           0.010322
          150              C      -1.201701       6.071836      37.584326      -0.140645      37.801319 0.44028378E+03  0.10402998E+05                                 9.941194                            7.082072      -0.038500       1.958603                    0.999489      29.693601      86.095343       0.606822       0.427188      -1.055482       0.002045       0.010443       0.014195       0.017741       0.017018       0.023594      -0.025416      -0.025556      -0.045388      -0.047901       0.013637       0.034264             12.936695      12.867347      -3.082829      -4.429651      10.063172       7.232686      15.879567          -0.001559
          151              C       1.051489       4.477261      35.228088      -0.151846      35.838496 0.40447655E+03  0.93537512E+04                                 9.564973                            6.748976       0.125866       2.014674                    0.999744      29.094321      83.378652       0.627191       0.422293      -1.058829      -0.017720      -0.032735      -0.018962       0.041774       0.025082       0.034237       0.008165       0.019614       0.025791      -0.036980      -0.013037       0.050017             12.876098       9.613989      -0.795632      -0.494720      10.989700       8.726103      18.024606          -0.000013
          152              C       1.037665       3.728656      33.923344      -0.107029      34.175982 0.38645150E+03  0.88389027E+04                                 9.253545                            6.587932       0.089605       2.002574                    0.999767      28.699838      81.894681       0.635870       0.421148      -1.059156      -0.036834       0.025420       0.022828       0.050240      -0.024808      -0.029910      -0.005914       0.009107       0.012355      -0.041384       0.003545       0.037839             12.356558       9.265536       0.908518       0.875448      10.623736       8.274024      17.180402          -0.000779
          153              C       4.236365      10.245824      39.442168       0.584945      25.231041 0.26824579E+03  0.56321634E+04                                 8.021501                            5.800018       0.001131       2.056853                    0.999733      22.344273      62.238803       0.620307       0.470281      -1.024472       0.010914      -0.045163       0.028703       0.054614       0.049922       0.039412       0.047999       0.138926      -0.043620      -0.095312      -0.019573       0.114885             10.670268       6.011629      -2.676348       0.100915      16.889954      -5.395741       9.109220          -0.001516
          154              C       3.970037      11.527550      38.781692      -0.002867      41.010674 0.40110591E+03  0.91516468E+04                                10.237102                            6.570259       0.060767       2.032149                    0.999247      26.322148      72.192714       0.665164       0.403587      -1.083150      -0.004232       0.028030      -0.020416       0.034935      -0.005474      -0.006559       0.017185       0.011820       0.017122      -0.020216      -0.000901       0.021116             14.618961       9.001963      -3.962772      -1.828800      21.806806      -7.105162      13.048115           0.010323
          155              C       4.557986      11.885092      37.584326      -0.140643      37.801380 0.44028362E+03  0.10402996E+05                                 9.941221                            7.082078      -0.038527       1.958595                    0.999489      29.693567      86.095324       0.606820       0.427189      -1.055481      -0.010067      -0.003453       0.014194       0.017741       0.002559       0.010212       0.033140       0.042251      -0.045389      -0.047898       0.013636       0.034263             12.936763       8.094432       0.327200      -4.048901      14.836168      -7.452604      15.879689          -0.001551
          156              C       4.812334      14.633699      35.228088      -0.151847      35.838860 0.40448019E+03  0.93538597E+04                                 9.565073                            6.749031       0.125902       2.014684                    0.999744      29.094379      83.379018       0.627185       0.422296      -1.058826       0.037209       0.001021      -0.018962       0.041774      -0.021039      -0.024193       0.025565       0.033631       0.025782      -0.036976      -0.013044       0.050020             12.876289       9.956793       0.993633      -7.309757      10.647114      -4.791732      18.024960          -0.000016
          157              C       5.467556      14.996030      33.923344      -0.107034      34.176009 0.38645081E+03  0.88388994E+04                                 9.253552                            6.587912       0.089654       2.002589                    0.999766      28.700014      81.895738       0.635872       0.421146      -1.059155      -0.003596      -0.044607       0.022830       0.050238       0.008458       0.020071      -0.022947      -0.047532       0.012347      -0.041381       0.003538       0.037843             12.356572      11.070884       0.133868      -7.603133       8.818437      -3.379016      17.180396          -0.000775
          158              C      -1.775827      14.507602      39.442168       0.584944      25.231452 0.26824956E+03  0.56322619E+04                                 8.021608                            5.800070       0.001057       2.056827                    0.999734      22.344332      62.239049       0.620302       0.470282      -1.024471       0.033657       0.032032       0.028702       0.054613      -0.085117      -0.061275       0.010131       0.017005      -0.043617      -0.095313      -0.019571       0.114885             10.670459      11.852820       6.048780       4.622507      11.049196       2.785353       9.109362          -0.001514
          159              C      -2.752670      13.636092      38.781692      -0.002871      41.011317 0.40111192E+03  0.91518293E+04                                10.237240                            6.570329       0.060752       2.032142                    0.999247      26.322369      72.193780       0.665156       0.403590      -1.083147      -0.022161      -0.017683      -0.020417       0.034938      -0.002380      -0.011603      -0.014274      -0.015388       0.017126      -0.020214      -0.000903       0.021117             14.619190      15.173988       7.526208       7.067765      15.635304       1.968861      13.048279           0.010323
          160              C      -3.356285      13.966500      37.584326      -0.140643      37.801971 0.44029122E+03  0.10403232E+05                                 9.941359                            7.082165      -0.038528       1.958594                    0.999489      29.693848      86.096701       0.606812       0.427192      -1.055478       0.008023      -0.006993       0.014193       0.017741      -0.019576      -0.033806      -0.007729      -0.016692      -0.045389      -0.047900       0.013638       0.034263             12.936955      13.434294       2.755702       8.478729       9.496648       0.219852      15.879924          -0.001550
          161              C      -5.863823      12.812468      35.228088      -0.151849      35.839077 0.40448349E+03  0.93539582E+04                                 9.565107                            6.749059       0.125897       2.014683                    0.999744      29.094528      83.379638       0.627183       0.422296      -1.058826      -0.019488       0.031713      -0.018962       0.041774      -0.004047      -0.010044      -0.033734      -0.053256       0.025785      -0.036978      -0.013041       0.050019             12.876321      11.335007      -0.197926       7.804573       9.268984      -3.934689      18.024973          -0.000014
          162              C      -6.505221      13.198741      33.923344      -0.107033      34.176263 0.38645515E+03  0.88390046E+04                                 9.253594                            6.587961       0.089669       2.002594                    0.999766      28.699938      81.894985       0.635869       0.421147      -1.059157       0.040429       0.019189       0.022830       0.050239       0.016352       0.009837       0.028858       0.038413       0.012346      -0.041382       0.003539       0.037843             12.356647       9.497457      -1.042407       6.727863      10.391925      -4.895221      17.180559          -0.000776
          163              C       6.754962       8.791712      19.182168       0.584941      25.231057 0.26824599E+03  0.56321671E+04                                 8.021494                            5.800014       0.001110       2.056845                    0.999734      22.344272      62.238736       0.620308       0.470280      -1.024472      -0.044573      -0.013132       0.028710       0.054621      -0.035197       0.021864       0.058136      -0.155942      -0.043626      -0.095319      -0.019575       0.114894             10.670253      16.488111       3.372279      -4.723307       6.413428      -2.610481       9.109219          -0.001523
          164              C       7.998132       9.201928      18.521692      -0.002867      41.010521 0.40110466E+03  0.91516072E+04                                10.237064                            6.570243       0.060767       2.032148                    0.999247      26.322103      72.192440       0.665166       0.403586      -1.083151       0.026399       0.010352      -0.020416       0.034941      -0.007856       0.018162       0.002916       0.003567       0.017128      -0.020218      -0.000897       0.021115             14.618900      22.037359       3.563281      -5.238859       8.771287      -5.136346      13.048055           0.010321
          165              C       8.013799       9.889878      17.324326      -0.140644      37.801311 0.44028300E+03  0.10402977E+05                                 9.941204                            7.082072      -0.038494       1.958605                    0.999489      29.693556      86.095246       0.606821       0.427189      -1.055481       0.002044      -0.010444       0.014194       0.017741      -0.017018       0.023594       0.025416      -0.025556      -0.045390      -0.047900       0.013637       0.034264             12.936748      12.867375       3.082862      -4.429699      10.063222      -7.232742      15.879649          -0.001562
          166              C      10.266989      11.484453      14.968088      -0.151852      35.838653 0.40447756E+03  0.93537781E+04                                 9.565008                            6.748984       0.125866       2.014673                    0.999744      29.094335      83.378641       0.627191       0.422293      -1.058829      -0.017719       0.032733      -0.018960       0.041772      -0.025083       0.034238      -0.008166       0.019615       0.025791      -0.036980      -0.013039       0.050018             12.876245       9.614009       0.795646      -0.494748      10.989859      -8.726278      18.024867          -0.000016
          167              C      10.253165      12.233058      13.663344      -0.107021      34.175460 0.38644196E+03  0.88386210E+04                                 9.253442                            6.587823       0.089672       2.002601                    0.999767      28.699425      81.892944       0.635880       0.421144      -1.059160      -0.036832      -0.025414       0.022823       0.050233       0.024813      -0.029913       0.005902       0.009098       0.012378      -0.041384       0.003537       0.037847             12.356570       9.265407      -0.908510       0.875429      10.623801      -8.274155      17.180501          -0.000777
          168              C      13.451865       5.715890      19.182168       0.584946      25.231142 0.26824645E+03  0.56321841E+04                                 8.021540                            5.800036       0.001113       2.056847                    0.999733      22.344318      62.239085       0.620304       0.470282      -1.024470       0.010912       0.045163       0.028703       0.054614      -0.049922       0.039413      -0.047999       0.138928      -0.043616      -0.095313      -0.019573       0.114886             10.670344       6.011660       2.676364       0.100922      16.890091       5.395799       9.109281          -0.001517
          169              C      13.185537       4.434164      18.521692      -0.002866      41.011122 0.40110932E+03  0.91517541E+04                                10.237211                            6.570309       0.060751       2.032144                    0.999247      26.322263      72.193403       0.665157       0.403590      -1.083147      -0.004234      -0.028029      -0.020418       0.034935       0.005474      -0.006560      -0.017185       0.011819       0.017123      -0.020215      -0.000902       0.021117             14.619165       9.002061       3.962839      -1.828802      21.807168       7.105295      13.048266           0.010327
          170              C      13.773486       4.076622      17.324326      -0.140643      37.801931 0.44029024E+03  0.10403202E+05                                 9.941347                            7.082152      -0.038541       1.958590                    0.999489      29.693795      86.096485       0.606814       0.427192      -1.055479      -0.010069       0.003454       0.014192       0.017741      -0.002559       0.010210      -0.033139       0.042247      -0.045391      -0.047897       0.013636       0.034260             12.936975       8.094551      -0.327214      -4.048978      14.836427       7.452755      15.879948          -0.001556
          171              C      14.027834       1.328015      14.968088      -0.151852      35.839100 0.40448256E+03  0.93539226E+04                                 9.565095                            6.749030       0.125903       2.014684                    0.999744      29.094498      83.379237       0.627188       0.422293      -1.058829       0.037207      -0.001021      -0.018962       0.041772       0.021039      -0.024194      -0.025565       0.033632       0.025783      -0.036976      -0.013044       0.050020             12.876414       9.956922      -0.993673      -7.309907      10.647138       4.791777      18.025182          -0.000015
          172              C      14.683056       0.965684      13.663344      -0.107026      34.175733 0.38644504E+03  0.88387193E+04                                 9.253491                            6.587841       0.089712       2.002612                    0.999766      28.699669      81.894082       0.635879       0.421143      -1.059159      -0.003593       0.044603       0.022823       0.050232      -0.008463       0.020064       0.022956      -0.047534       0.012371      -0.041381       0.003530       0.037851             12.356647      11.070997      -0.133960      -7.603334       8.818334       3.379047      17.180609          -0.000776
          173              C       7.439673       1.454112      19.182168       0.584948      25.230928 0.26824469E+03  0.56321322E+04                                 8.021475                            5.800007       0.001085       2.056838                    0.999734      22.344163      62.238368       0.620308       0.470281      -1.024472       0.033656      -0.032033       0.028703       0.054614       0.085122      -0.061276      -0.010131       0.017008      -0.043623      -0.095317      -0.019573       0.114890             10.670222      11.852532      -6.048591       4.622357      11.048954      -2.785243       9.109180          -0.001517
          174              C       6.462830       2.325622      18.521692      -0.002870      41.010582 0.40110582E+03  0.91516412E+04                                10.237075                            6.570252       0.060775       2.032151                    0.999247      26.322143      72.192606       0.665165       0.403586      -1.083151      -0.022161       0.017681      -0.020417       0.034937       0.002381      -0.011603       0.014273      -0.015391       0.017124      -0.020215      -0.000901       0.021116             14.618912      15.173673      -7.526000       7.067616      15.634988      -1.968766      13.048075           0.010325
          175              C       5.859215       1.995214      17.324326      -0.140640      37.801187 0.44028178E+03  0.10402936E+05                                 9.941172                            7.082055      -0.038505       1.958602                    0.999489      29.693522      86.094995       0.606823       0.427188      -1.055482       0.008024       0.006992       0.014194       0.017741       0.019576      -0.033806       0.007726      -0.016696      -0.045390      -0.047900       0.013635       0.034264             12.936698      13.434018      -2.755615       8.478545       9.496454      -0.219820      15.879621          -0.001553
          176              C       3.351677       3.149246      14.968088      -0.151852      35.839010 0.40448233E+03  0.93539218E+04                                 9.565100                            6.749050       0.125900       2.014684                    0.999744      29.094458      83.379314       0.627184       0.422296      -1.058826      -0.019487      -0.031712      -0.018960       0.041772       0.004045      -0.010043       0.033735      -0.053257       0.025789      -0.036978      -0.013043       0.050021             12.876375      11.335044       0.197967       7.804631       9.269012       3.934746      18.025068          -0.000015
          177              C       2.710279       2.762973      13.663344      -0.107024      34.175606 0.38644404E+03  0.88386776E+04                                 9.253480                            6.587852       0.089739       2.002621                    0.999766      28.699400      81.892827       0.635877       0.421146      -1.059159       0.040425      -0.019190       0.022823       0.050233      -0.016351       0.009847      -0.028857       0.038422       0.012371      -0.041382       0.003532       0.037851             12.356621       9.497427       1.042485       6.727919      10.391859       4.895289      17.180578          -0.000774
          178              C       2.460538       7.170002      39.442168       0.584941      25.231118 0.26824660E+03  0.56321826E+04                                 8.021507                            5.800021       0.001110       2.056845                    0.999734      22.344281      62.238755       0.620308       0.470280      -1.024472       0.044573       0.013132       0.028710       0.054621      -0.035197      -0.021865      -0.058135      -0.155941      -0.043626      -0.095319      -0.019574       0.114893             10.670270      16.488144       3.372284       4.723318       6.413433       2.610483       9.109232          -0.001522
          179              C       1.217368       6.759786      38.781692      -0.002868      41.010571 0.40110527E+03  0.91516252E+04                                10.237071                            6.570248       0.060765       2.032147                    0.999247      26.322129      72.192544       0.665166       0.403586      -1.083151      -0.026399      -0.010353      -0.020415       0.034941      -0.007855      -0.018162      -0.002916       0.003568       0.017128      -0.020217      -0.000898       0.021115             14.618898      22.037377       3.563273       5.238849       8.771277       5.136332      13.048041           0.010323
          180              C       1.201701       6.071836      37.584326      -0.140645      37.801366 0.44028387E+03  0.10403003E+05                                 9.941215                            7.082081      -0.038496       1.958604                    0.999489      29.693585      86.095368       0.606820       0.427189      -1.055481      -0.002045       0.010444       0.014195       0.017741      -0.017018      -0.023595      -0.025416      -0.025556      -0.045389      -0.047901       0.013637       0.034264             12.936737      12.867383       3.082855       4.429693      10.063203       7.232717      15.879624          -0.001560
          181              C      -1.051489       4.477261      35.228088      -0.151847      35.838547 0.40447690E+03  0.93537627E+04                                 9.564992                            6.748986       0.125863       2.014673                    0.999744      29.094315      83.378686       0.627190       0.422294      -1.058828       0.017720      -0.032735      -0.018962       0.041774      -0.025082      -0.034237       0.008165       0.019615       0.025789      -0.036980      -0.013038       0.050017             12.876138       9.613999       0.795656       0.494758      10.989738       8.726145      18.024678          -0.000013
          182              C      -1.037665       3.728656      33.923344      -0.107028      34.175921 0.38645047E+03  0.88388756E+04                                 9.253532                            6.587918       0.089610       2.002576                    0.999767      28.699840      81.894743       0.635871       0.421147      -1.059156       0.036834       0.025419       0.022828       0.050239       0.024809       0.029909      -0.005913       0.009106       0.012355      -0.041383       0.003544       0.037839             12.356547       9.265530      -0.908487      -0.875397      10.623722       8.274020      17.180388          -0.000780
          183              C      -4.236365      10.245824      39.442168       0.584944      25.231296 0.26824800E+03  0.56322236E+04                                 8.021573                            5.800052       0.001112       2.056846                    0.999733      22.344352      62.239173       0.620303       0.470282      -1.024470      -0.010913      -0.045163       0.028702       0.054614      -0.049921      -0.039412       0.047998       0.138925      -0.043616      -0.095312      -0.019572       0.114884             10.670399       6.011680       2.676387      -0.100928      16.890194      -5.395839       9.109322          -0.001513
          184              C      -3.970037      11.527550      38.781692      -0.002867      41.011217 0.40111034E+03  0.91517845E+04                                10.237228                            6.570319       0.060746       2.032142                    0.999247      26.322306      72.193582       0.665157       0.403590      -1.083147       0.004234       0.028030      -0.020417       0.034935       0.005474       0.006560       0.017185       0.011818       0.017122      -0.020215      -0.000902       0.021117             14.619181       9.002074       3.962861       1.828794      21.807203      -7.105292      13.048266           0.010324
          185              C      -4.557986      11.885092      37.584326      -0.140643      37.802001 0.44029123E+03  0.10403233E+05                                 9.941362                            7.082162      -0.038547       1.958588                    0.999489      29.693834      86.096662       0.606813       0.427192      -1.055478       0.010068      -0.003453       0.014193       0.017740      -0.002560      -0.010210       0.033140       0.042247      -0.045389      -0.047897       0.013637       0.034260             12.936971       8.094549      -0.327197       4.048963      14.836432      -7.452743      15.879932          -0.001551
          186              C      -4.812334      14.633699      35.228088      -0.151847      35.839000 0.40448186E+03  0.93539064E+04                                 9.565081                            6.749032       0.125902       2.014685                    0.999744      29.094480      83.379297       0.627187       0.422294      -1.058828      -0.037209       0.001021      -0.018963       0.041774       0.021039       0.024192       0.025565       0.033632       0.025781      -0.036976      -0.013043       0.050019             12.876310       9.956825      -0.993629       7.309791      10.647108      -4.791717      18.024998          -0.000014
          187              C      -5.467556      14.996030      33.923344      -0.107035      34.176274 0.38645454E+03  0.88390026E+04                                 9.253593                            6.587943       0.089641       2.002584                    0.999766      28.700139      81.896077       0.635871       0.421146      -1.059156       0.003597      -0.044607       0.022830       0.050239      -0.008458      -0.020073      -0.022947      -0.047531       0.012346      -0.041381       0.003539       0.037842             12.356637      11.070965      -0.133878       7.603211       8.818436      -3.379003      17.180512          -0.000777
          188              C       1.775827      14.507602      39.442168       0.584945      25.231141 0.26824681E+03  0.56321845E+04                                 8.021517                            5.800027       0.001091       2.056840                    0.999734      22.344179      62.238333       0.620308       0.470280      -1.024473      -0.033655       0.032032       0.028702       0.054613       0.085120       0.061275       0.010130       0.017007      -0.043623      -0.095315      -0.019572       0.114887             10.670295      11.852618      -6.048656      -4.622401      11.049033       2.785277       9.109233          -0.001516
          189              C       2.752670      13.636092      38.781692      -0.002871      41.010719 0.40110750E+03  0.91516906E+04                                10.237099                            6.570268       0.060767       2.032147                    0.999247      26.322213      72.192884       0.665164       0.403586      -1.083150       0.022162      -0.017681      -0.020417       0.034937       0.002381       0.011603      -0.014273      -0.015390       0.017124      -0.020215      -0.000901       0.021116             14.618934      15.173688      -7.526015      -7.067614      15.635027       1.968765      13.048088           0.010324
          190              C       3.356285      13.966500      37.584326      -0.140642      37.801310 0.44028357E+03  0.10402992E+05                                 9.941198                            7.082073      -0.038513       1.958599                    0.999489      29.693596      86.095326       0.606821       0.427189      -1.055482      -0.008022      -0.006992       0.014195       0.017741       0.019577       0.033807      -0.007726      -0.016696      -0.045387      -0.047901       0.013636       0.034265             12.936707      13.434018      -2.755623      -8.478535       9.496478       0.219820      15.879626          -0.001549
          191              C       5.863823      12.812468      35.228088      -0.151849      35.838952 0.40448225E+03  0.93539236E+04                                 9.565094                            6.749057       0.125897       2.014683                    0.999744      29.094464      83.379468       0.627182       0.422297      -1.058825       0.019488       0.031712      -0.018962       0.041773       0.004046       0.010044      -0.033734      -0.053257       0.025788      -0.036978      -0.013042       0.050020             12.876284      11.334974       0.197915      -7.804531       9.268977      -3.934676      18.024902          -0.000017
          192              C       6.505221      13.198741      33.923344      -0.107032      34.176056 0.38645234E+03  0.88389257E+04                                 9.253568                            6.587944       0.089677       2.002597                    0.999766      28.699806      81.894580       0.635869       0.421148      -1.059156      -0.040430       0.019189       0.022829       0.050239      -0.016352      -0.009836       0.028859       0.038413       0.012348      -0.041382       0.003539       0.037843             12.356597       9.497416       1.042387      -6.727817      10.391910      -4.895196      17.180464          -0.000775
          193              C      -2.460539       7.170002      21.337832       0.584943      25.230893 0.26824451E+03  0.56321266E+04                                 8.021455                            5.799997       0.001123       2.056850                    0.999734      22.344179      62.238360       0.620310       0.470279      -1.024473      -0.044573       0.013132      -0.028710       0.054621       0.035198      -0.021865       0.058136      -0.155947      -0.043631      -0.095321      -0.019575       0.114896             10.670174      16.487978      -3.372233       4.723241       6.413386      -2.610446       9.109158          -0.001523
          194              C      -1.217368       6.759786      21.998308      -0.002867      41.010421 0.40110444E+03  0.91515992E+04                                10.237041                            6.570238       0.060763       2.032147                    0.999247      26.322090      72.192356       0.665167       0.403586      -1.083151       0.026399      -0.010353       0.020415       0.034941       0.007856      -0.018162       0.002916       0.003567       0.017126      -0.020217      -0.000897       0.021115             14.618834      22.037285      -3.563233       5.238789       8.771240      -5.136298      13.047976           0.010323
          195              C      -1.201701       6.071836      23.195674      -0.140647      37.801322 0.44028384E+03  0.10402999E+05                                 9.941193                            7.082072      -0.038497       1.958603                    0.999489      29.693595      86.095296       0.606822       0.427188      -1.055482       0.002044       0.010443      -0.014195       0.017741       0.017018      -0.023594       0.025416      -0.025554      -0.045389      -0.047900       0.013637       0.034263             12.936695      12.867344      -3.082831       4.429655      10.063173      -7.232687      15.879567          -0.001564
          196              C       1.051489       4.477261      25.551912      -0.151847      35.838524 0.40447683E+03  0.93537597E+04                                 9.564979                            6.748980       0.125866       2.014674                    0.999744      29.094331      83.378702       0.627191       0.422293      -1.058829      -0.017720      -0.032735       0.018962       0.041774       0.025083      -0.034237      -0.008165       0.019614       0.025791      -0.036980      -0.013037       0.050017             12.876110       9.613993      -0.795631       0.494718      10.989711      -8.726115      18.024627          -0.000015
          197              C       1.037665       3.728656      26.856656      -0.107030      34.176049 0.38645225E+03  0.88389254E+04                                 9.253561                            6.587941       0.089600       2.002572                    0.999767      28.699873      81.894845       0.635869       0.421148      -1.059156      -0.036834       0.025420      -0.022829       0.050240      -0.024809       0.029910       0.005914       0.009106       0.012354      -0.041384       0.003545       0.037839             12.356582       9.265551       0.908521      -0.875450      10.623757      -8.274044      17.180437          -0.000780
          198              C       4.236365      10.245824      21.337832       0.584946      25.230999 0.26824535E+03  0.56321528E+04                                 8.021493                            5.800014       0.001129       2.056852                    0.999733      22.344272      62.238820       0.620307       0.470281      -1.024471       0.010914      -0.045163      -0.028702       0.054614       0.049923      -0.039412      -0.047999       0.138927      -0.043621      -0.095313      -0.019573       0.114886             10.670253       6.011624      -2.676343      -0.100915      16.889927       5.395730       9.109209          -0.001516
          199              C       3.970037      11.527550      21.998308      -0.002867      41.010666 0.40110571E+03  0.91516406E+04                                10.237100                            6.570257       0.060768       2.032149                    0.999247      26.322139      72.192673       0.665164       0.403587      -1.083150      -0.004232       0.028030       0.020416       0.034935      -0.005474       0.006560      -0.017185       0.011821       0.017122      -0.020216      -0.000901       0.021117             14.618960       9.001960      -3.962773       1.828797      21.806810       7.105163      13.048111           0.010325
          200              C       4.557986      11.885092      23.195674      -0.140643      37.801408 0.44028394E+03  0.10403005E+05                                 9.941225                            7.082080      -0.038528       1.958595                    0.999489      29.693577      86.095353       0.606820       0.427189      -1.055481      -0.010067      -0.003453      -0.014194       0.017740       0.002559      -0.010212      -0.033139       0.042250      -0.045390      -0.047898       0.013636       0.034262             12.936771       8.094433       0.327202       4.048901      14.836182       7.452615      15.879697          -0.001554
          201              C       4.812334      14.633699      25.551912      -0.151846      35.838867 0.40448025E+03  0.93538612E+04                                 9.565073                            6.749031       0.125900       2.014684                    0.999744      29.094384      83.379030       0.627185       0.422296      -1.058827       0.037209       0.001021       0.018962       0.041774      -0.021039       0.024193      -0.025565       0.033631       0.025782      -0.036976      -0.013044       0.050020             12.876290       9.956794       0.993634       7.309758      10.647115       4.791732      18.024961          -0.000013
          202              C       5.467556      14.996030      26.856656      -0.107035      34.176044 0.38645123E+03  0.88389116E+04                                 9.253560                            6.587916       0.089651       2.002588                    0.999766      28.700031      81.895808       0.635871       0.421146      -1.059155      -0.003596      -0.044607      -0.022830       0.050238       0.008459      -0.020071       0.022947      -0.047533       0.012348      -0.041381       0.003538       0.037843             12.356584      11.070894       0.133870       7.603142       8.818444       3.379021      17.180414          -0.000778
          203              C      -1.775827      14.507602      21.337832       0.584947      25.231218 0.26824719E+03  0.56322030E+04                                 8.021562                            5.800048       0.001051       2.056826                    0.999734      22.344305      62.239048       0.620303       0.470283      -1.024470       0.033657       0.032032      -0.028702       0.054614      -0.085120       0.061277      -0.010131       0.017006      -0.043618      -0.095316      -0.019572       0.114888             10.670374      11.852716       6.048706      -4.622453      11.049107      -2.785316       9.109299          -0.001516
          204              C      -2.752670      13.636092      21.998308      -0.002870      41.011212 0.40111065E+03  0.91517915E+04                                10.237220                            6.570317       0.060760       2.032146                    0.999247      26.322314      72.193560       0.665157       0.403589      -1.083147      -0.022161      -0.017682       0.020417       0.034937      -0.002380       0.011603       0.014274      -0.015388       0.017127      -0.020214      -0.000903       0.021117             14.619159      15.173959       7.526197      -7.067750      15.635270      -1.968863      13.048248           0.010325
          205              C      -3.356285      13.966500      23.195674      -0.140643      37.801916 0.44029050E+03  0.10403209E+05                                 9.941344                            7.082156      -0.038523       1.958596                    0.999489      29.693809      86.096507       0.606813       0.427192      -1.055478       0.008024      -0.006993      -0.014194       0.017741      -0.019575       0.033806       0.007729      -0.016692      -0.045390      -0.047899       0.013638       0.034262             12.936936      13.434281       2.755706      -8.478718       9.496632      -0.219863      15.879894          -0.001553
          206              C      -5.863823      12.812468      25.551912      -0.151849      35.839099 0.40448382E+03  0.93539680E+04                                 9.565111                            6.749062       0.125894       2.014682                    0.999744      29.094537      83.379677       0.627183       0.422296      -1.058826      -0.019488       0.031713       0.018962       0.041774      -0.004046       0.010044       0.033734      -0.053256       0.025785      -0.036978      -0.013041       0.050019             12.876327      11.335013      -0.197927      -7.804578       9.268987       3.934690      18.024982          -0.000016
          207              C      -6.505221      13.198741      26.856656      -0.107033      34.176265 0.38645527E+03  0.88390075E+04                                 9.253592                            6.587961       0.089671       2.002594                    0.999766      28.699940      81.894976       0.635869       0.421147      -1.059157       0.040429       0.019189      -0.022830       0.050239       0.016353      -0.009837      -0.028858       0.038413       0.012347      -0.041381       0.003538       0.037844             12.356643       9.497455      -1.042407      -6.727860      10.391922       4.895219      17.180554          -0.000774
          208              C      11.676038       8.791712       1.077832       0.584940      25.231048 0.26824595E+03  0.56321622E+04                                 8.021485                            5.800010       0.001127       2.056851                    0.999734      22.344201      62.238382       0.620310       0.470279      -1.024473       0.044573      -0.013132      -0.028710       0.054621       0.035198       0.021865      -0.058135      -0.155945      -0.043629      -0.095320      -0.019575       0.114895             10.670236      16.488089      -3.372270      -4.723290       6.413415       2.610470       9.109204          -0.001523
          209              C      10.432868       9.201928       1.738308      -0.002867      41.010465 0.40110474E+03  0.91516083E+04                                10.237048                            6.570241       0.060760       2.032145                    0.999247      26.322110      72.192429       0.665167       0.403586      -1.083151      -0.026399       0.010353       0.020416       0.034941       0.007855       0.018162      -0.002916       0.003567       0.017126      -0.020217      -0.000897       0.021114             14.618862      22.037303      -3.563250      -5.238811       8.771266       5.136325      13.048017           0.010320
          210              C      10.417201       9.889878       2.935674      -0.140645      37.801269 0.44028298E+03  0.10402973E+05                                 9.941184                            7.082064      -0.038495       1.958604                    0.999489      29.693574      86.095216       0.606822       0.427188      -1.055482      -0.002045      -0.010444      -0.014195       0.017741       0.017018       0.023594      -0.025416      -0.025556      -0.045388      -0.047900       0.013636       0.034264             12.936707      12.867332      -3.082834      -4.429655      10.063193       7.232713      15.879596          -0.001559
          211              C       8.164011      11.484453       5.291912      -0.151852      35.838636 0.40447773E+03  0.93537814E+04                                 9.564993                            6.748978       0.125869       2.014674                    0.999744      29.094357      83.378650       0.627192       0.422292      -1.058830       0.017720       0.032733       0.018960       0.041772       0.025083       0.034238       0.008166       0.019616       0.025793      -0.036980      -0.013039       0.050019             12.876215       9.614001      -0.795625      -0.494715      10.989831       8.726247      18.024813          -0.000015
          212              C       8.177835      12.233058       6.596656      -0.107018      34.175433 0.38644174E+03  0.88386127E+04                                 9.253442                            6.587827       0.089673       2.002601                    0.999767      28.699369      81.892706       0.635879       0.421145      -1.059159       0.036832      -0.025415      -0.022821       0.050233      -0.024812      -0.029914      -0.005902       0.009098       0.012379      -0.041384       0.003537       0.037847             12.356567       9.265399       0.908534       0.875469      10.623805       8.274153      17.180498          -0.000777
          213              C       4.979135       5.715890       1.077832       0.584944      25.231029 0.26824570E+03  0.56321608E+04                                 8.021496                            5.800015       0.001134       2.056854                    0.999733      22.344271      62.238779       0.620308       0.470280      -1.024472      -0.010913       0.045163      -0.028703       0.054614       0.049923       0.039412       0.047998       0.138926      -0.043619      -0.095312      -0.019573       0.114885             10.670264       6.011627      -2.676345       0.100913      16.889951      -5.395738       9.109215          -0.001517
          214              C       5.245463       4.434164       1.738308      -0.002867      41.010641 0.40110556E+03  0.91516363E+04                                10.237097                            6.570256       0.060769       2.032150                    0.999247      26.322134      72.192650       0.665164       0.403587      -1.083150       0.004233      -0.028030       0.020417       0.034935      -0.005474      -0.006559       0.017185       0.011821       0.017122      -0.020216      -0.000900       0.021116             14.618965       9.001962      -3.962757      -1.828809      21.806803      -7.105175      13.048131           0.010324
          215              C       4.657514       4.076622       2.935674      -0.140641      37.801300 0.44028245E+03  0.10402960E+05                                 9.941205                            7.082066      -0.038523       1.958596                    0.999489      29.693530      86.095163       0.606821       0.427189      -1.055481       0.010068       0.003454      -0.014193       0.017741       0.002559       0.010212       0.033139       0.042252      -0.045390      -0.047898       0.013635       0.034263             12.936765       8.094435       0.327214      -4.048918      14.836157      -7.452612      15.879702          -0.001551
          216              C       4.403166       1.328015       5.291912      -0.151852      35.838987 0.40448116E+03  0.93538843E+04                                 9.565093                            6.749033       0.125904       2.014684                    0.999744      29.094409      83.379017       0.627186       0.422295      -1.058827      -0.037207      -0.001021       0.018961       0.041772      -0.021040      -0.024194       0.025565       0.033630       0.025784      -0.036976      -0.013046       0.050021             12.876400       9.956896       0.993677      -7.309879      10.647148      -4.791793      18.025156          -0.000016
          217              C       3.747944       0.965684       6.596656      -0.107024      34.175513 0.38644186E+03  0.88386331E+04                                 9.253459                            6.587815       0.089716       2.002614                    0.999766      28.699581      81.893906       0.635880       0.421143      -1.059158       0.003593       0.044603      -0.022823       0.050232       0.008464       0.020064      -0.022955      -0.047534       0.012371      -0.041381       0.003531       0.037850             12.356587      11.070922       0.133943      -7.603256       8.818343      -3.379057      17.180496          -0.000775
          218              C      10.991327       1.454112       1.077832       0.584943      25.231451 0.26824957E+03  0.56322619E+04                                 8.021606                            5.800069       0.001060       2.056828                    0.999734      22.344333      62.239042       0.620303       0.470282      -1.024471      -0.033657      -0.032031      -0.028703       0.054613      -0.085118      -0.061275       0.010131       0.017005      -0.043616      -0.095313      -0.019571       0.114885             10.670462      11.852827       6.048781       4.622512      11.049194       2.785353       9.109364          -0.001517
          219              C      11.968170       2.325622       1.738308      -0.002871      41.011311 0.40111183E+03  0.91518263E+04                                10.237239                            6.570329       0.060752       2.032143                    0.999247      26.322364      72.193760       0.665156       0.403590      -1.083147       0.022160       0.017683       0.020418       0.034938      -0.002380      -0.011603      -0.014273      -0.015388       0.017126      -0.020214      -0.000903       0.021116             14.619204      15.174008       7.526208       7.067785      15.635302       1.968860      13.048301           0.010325
          220              C      12.571785       1.995214       2.935674      -0.140641      37.801908 0.44029026E+03  0.10403203E+05                                 9.941347                            7.082156      -0.038525       1.958595                    0.999489      29.693816      86.096570       0.606813       0.427192      -1.055478      -0.008025       0.006993      -0.014193       0.017741      -0.019576      -0.033806      -0.007729      -0.016692      -0.045390      -0.047900       0.013637       0.034263             12.936964      13.434309       2.755692       8.478751       9.496639       0.219843      15.879946          -0.001552
          221              C      15.079323       3.149246       5.291912      -0.151854      35.839237 0.40448482E+03  0.93539940E+04                                 9.565135                            6.749065       0.125895       2.014682                    0.999744      29.094574      83.379719       0.627184       0.422295      -1.058827       0.019487      -0.031712       0.018961       0.041772      -0.004046      -0.010043      -0.033735      -0.053257       0.025788      -0.036978      -0.013043       0.050021             12.876447      11.335107      -0.197981       7.804696       9.269044      -3.934773      18.025190          -0.000015
          222              C      15.720721       2.762973       6.596656      -0.107024      34.175771 0.38644625E+03  0.88387385E+04                                 9.253498                            6.587863       0.089737       2.002621                    0.999766      28.699497      81.893079       0.635878       0.421145      -1.059160      -0.040425      -0.019190      -0.022823       0.050233       0.016351       0.009848       0.028856       0.038422       0.012371      -0.041382       0.003530       0.037851             12.356664       9.497460      -1.042509       6.727961      10.391866      -4.895317      17.180667          -0.000772
          223              C       0.000000       7.090193      21.418872      -0.114511      36.036048 0.42877324E+03  0.10070149E+05                                 9.634179                            7.004230      -0.109528       1.939103                    0.999484      29.356279      85.026431       0.607818       0.429066      -1.053697      -0.000000      -0.009300       0.015121       0.017751      -0.000001       0.000000       0.015504      -0.098191       0.058610      -0.058864       0.011039       0.047825             12.226080      21.482205       0.000009      -0.000012       6.644672      -2.309773       8.551364          -0.000191
          224              C      -0.000000       5.682370      23.809552       0.078167      42.891335 0.39591609E+03  0.90202832E+04                                10.696739                            6.614149      -0.019099       2.011144                    0.999178      25.827570      71.207730       0.648803       0.414358      -1.074083      -0.000000      -0.004875       0.004719       0.006785      -0.000000      -0.000000      -0.017075       0.015311       0.020574      -0.021401       0.004226       0.017175             16.215062      12.228690       0.000016      -0.000023      13.826284     -11.880699      22.590211           0.000996
          225              C       0.000000       4.916208      25.041360       0.109880      31.867818 0.29563054E+03  0.63316534E+04                                 8.948106                            5.794504      -0.127303       1.988766                    0.999259      24.825555      68.834628       0.671466       0.425907      -1.054846      -0.000000       0.012287      -0.007008       0.014145      -0.000000      -0.000000       0.015517      -0.052100       0.017240      -0.028923      -0.003335       0.032258             13.137239       8.811788       0.000011      -0.000017      11.907519     -10.036760      18.692410          -0.000051
          226              C       0.000000       3.316844      27.391520      -0.006832      32.350117 0.29569444E+03  0.62986276E+04                                 8.871427                            5.686491       0.056755       2.057184                    0.999521      24.719986      67.138502       0.701175       0.410088      -1.070748      -0.000000       0.010669      -0.018211       0.021106       0.000000      -0.000001       0.036544      -0.055339       0.009387      -0.029234      -0.023690       0.052924             13.330616       8.565927       0.000012      -0.000018      12.602849     -10.508948      18.823071          -0.003774
          227              C       0.000000       2.451719      28.538236       0.679142      20.853727 0.18240355E+03  0.35033735E+04                                 7.198777                            4.869557       0.007962       2.108719                    0.999541      19.856068      54.181341       0.654148       0.487503      -1.007881      -0.000001      -0.035731       0.035337       0.050253      -0.000000       0.000000       0.098203      -0.077449       0.016397      -0.078653      -0.041457       0.120110             10.146015       7.206297      -0.000004       0.000006       9.429043      -7.141186      13.802706          -0.005928
          228              C      -3.075212      12.416617      21.418872      -0.114518      36.036807 0.42878190E+03  0.10070425E+05                                 9.634389                            7.004352      -0.109619       1.939076                    0.999484      29.356578      85.028181       0.607805       0.429073      -1.053691      -0.008050       0.004648       0.015117       0.017747      -0.042517       0.013430      -0.007753       0.049095       0.058589      -0.058860       0.011032       0.047827             12.226395      10.354316       6.425045      -2.000373      17.773315       1.154912       8.551553          -0.000203
          229              C      -4.294423      13.120529      23.809552       0.078166      42.892027 0.39592049E+03  0.90204184E+04                                10.696889                            6.614203      -0.019098       2.011144                    0.999178      25.827729      71.208560       0.648797       0.414360      -1.074081      -0.004225       0.002438       0.004721       0.006788       0.006634      -0.014786       0.008536      -0.007659       0.020567      -0.021402       0.004232       0.017171             16.215371      13.427115      -0.691837     -10.289226      12.628285       5.940511      22.590712           0.000991
          230              C      -4.957939      13.503610      25.041360       0.109881      31.868061 0.29563132E+03  0.63316815E+04                                 8.948189                            5.794530      -0.127264       1.988778                    0.999258      24.825644      68.835200       0.671460       0.425909      -1.054843       0.010639      -0.006143      -0.007007       0.014143      -0.022559       0.013437      -0.007757       0.026048       0.017238      -0.028922      -0.003335       0.032256             13.137427      11.133714      -1.340567      -8.692246       9.585814       5.018511      18.692754          -0.000057
          231              C      -6.343029      14.303292      27.391520      -0.006828      32.350096 0.29569455E+03  0.62986314E+04                                 8.871426                            5.686495       0.056810       2.057202                    0.999520      24.719991      67.138555       0.701174       0.410088      -1.070747       0.009241      -0.005336      -0.018212       0.021108      -0.023960       0.031647      -0.018271       0.027667       0.009387      -0.029232      -0.023690       0.052921             13.330617      11.593641      -1.748024      -9.101028       9.575137       5.254450      18.823073          -0.003779
          232              C      -7.092249      14.735854      28.538236       0.679143      20.853711 0.18240323E+03  0.35033656E+04                                 7.198783                            4.869561       0.008054       2.108750                    0.999540      19.855991      54.181102       0.654146       0.487504      -1.007880      -0.030947       0.017866       0.035338       0.050256      -0.033533       0.085044      -0.049100       0.038720       0.016393      -0.078653      -0.041453       0.120105             10.146030       8.873385      -0.962478      -6.184478       7.761970       3.570582      13.802735          -0.005928
          233              C       3.075212      12.416617      21.418872      -0.114518      36.036497 0.42877808E+03  0.10070308E+05                                 9.634306                            7.004300      -0.109611       1.939078                    0.999484      29.356513      85.027757       0.607810       0.429070      -1.053693       0.008052       0.004649       0.015117       0.017747       0.042518      -0.013433      -0.007755       0.049098       0.058582      -0.058860       0.011027       0.047833             12.226267      10.354200      -6.424934       2.000369      17.773090       1.154922       8.551513          -0.000205
          234              C       4.294423      13.120529      23.809552       0.078165      42.891747 0.39591894E+03  0.90203676E+04                                10.696824                            6.614179      -0.019103       2.011142                    0.999178      25.827663      71.208149       0.648801       0.414359      -1.074083       0.004225       0.002438       0.004721       0.006788      -0.006634       0.014786       0.008537      -0.007660       0.020567      -0.021404       0.004232       0.017171             16.215244      13.427002       0.691843      10.289127      12.628197       5.940477      22.590532           0.000992
          235              C       4.957939      13.503610      25.041360       0.109880      31.867969 0.29563088E+03  0.63316685E+04                                 8.948166                            5.794523      -0.127267       1.988777                    0.999258      24.825613      68.835050       0.671461       0.425909      -1.054844      -0.010639      -0.006143      -0.007008       0.014143       0.022558      -0.013436      -0.007757       0.026047       0.017238      -0.028921      -0.003334       0.032255             13.137370      11.133661       1.340555       8.692187       9.585796       5.018494      18.692654          -0.000059
          236              C       6.343029      14.303292      27.391520      -0.006828      32.349860 0.29569243E+03  0.62985710E+04                                 8.871370                            5.686466       0.056823       2.057207                    0.999520      24.719866      67.138003       0.701178       0.410087      -1.070749      -0.009241      -0.005336      -0.018212       0.021108       0.023961      -0.031647      -0.018271       0.027665       0.009387      -0.029231      -0.023690       0.052921             13.330512      11.593543       1.747991       9.100924       9.575108       5.254413      18.822884          -0.003779
          237              C       7.092249      14.735854      28.538236       0.679146      20.853438 0.18240102E+03  0.35033125E+04                                 7.198710                            4.869524       0.008058       2.108753                    0.999540      19.855913      54.180807       0.654150       0.487503      -1.007881       0.030946       0.017867       0.035338       0.050256       0.033534      -0.085046      -0.049102       0.038721       0.016393      -0.078655      -0.041454       0.120109             10.145904       8.873284       0.962453       6.184382       7.761889       3.570521      13.802541          -0.005929
          238              C       9.215500       8.871521       1.158872      -0.114513      36.036078 0.42877360E+03  0.10070159E+05                                 9.634182                            7.004231      -0.109525       1.939104                    0.999484      29.356301      85.026484       0.607818       0.429066      -1.053697      -0.000000       0.009299       0.015121       0.017752      -0.000000      -0.000000      -0.015504      -0.098191       0.058610      -0.058864       0.011039       0.047825             12.226093      21.482226       0.000008       0.000011       6.644680       2.309780       8.551373          -0.000188
          239              C       9.215500      10.279344       3.549552       0.078166      42.891279 0.39591549E+03  0.90202649E+04                                10.696730                            6.614142      -0.019092       2.011147                    0.999178      25.827547      71.207623       0.648804       0.414358      -1.074084      -0.000000       0.004874       0.004720       0.006785      -0.000000       0.000000       0.017075       0.015310       0.020574      -0.021401       0.004226       0.017175             16.215103      12.228690       0.000012       0.000019      13.826336      11.880757      22.590284           0.000995
          240              C       9.215500      11.045506       4.781360       0.109878      31.867793 0.29563015E+03  0.63316414E+04                                 8.948101                            5.794497      -0.127294       1.988769                    0.999259      24.825536      68.834507       0.671467       0.425906      -1.054847       0.000000      -0.012288      -0.007009       0.014146      -0.000000       0.000000      -0.015517      -0.052100       0.017238      -0.028923      -0.003336       0.032259             13.137298       8.811784       0.000009       0.000013      11.907594      10.036842      18.692516          -0.000052
          241              C       9.215500      12.644870       7.131520      -0.006811      32.349511 0.29568325E+03  0.62983235E+04                                 8.871357                            5.686377       0.056867       2.057232                    0.999521      24.719353      67.136224       0.701184       0.410087      -1.070749      -0.000000      -0.010665      -0.018203       0.021097      -0.000000      -0.000000      -0.036545      -0.055330       0.009382      -0.029229      -0.023694       0.052922             13.330763       8.565871       0.000003       0.000006      12.603049      10.509210      18.823368          -0.003776
          242              C       9.215500      13.509995       8.278236       0.679184      20.853238 0.18239887E+03  0.35032957E+04                                 7.198841                            4.869594       0.007641       2.108611                    0.999540      19.856541      54.184472       0.654119       0.487523      -1.007861      -0.000000       0.035723       0.035336       0.050247       0.000000       0.000000      -0.098248      -0.077439       0.016377      -0.078702      -0.041449       0.120151             10.146186       7.206331       0.000001       0.000002       9.429239       7.141330      13.802988          -0.005927
          243              C      12.290712       3.545097       1.158872      -0.114521      36.036915 0.42878334E+03  0.10070469E+05                                 9.634411                            7.004366      -0.109623       1.939074                    0.999484      29.356654      85.028491       0.607804       0.429073      -1.053691       0.008050      -0.004647       0.015118       0.017747      -0.042518      -0.013431       0.007752       0.049095       0.058591      -0.058860       0.011032       0.047828             12.226433      10.354344       6.425058       2.000384      17.773368      -1.154927       8.551586          -0.000203
          244              C      13.509923       2.841185       3.549552       0.078165      42.892022 0.39592029E+03  0.90204126E+04                                10.696892                            6.614202      -0.019095       2.011145                    0.999178      25.827720      71.208534       0.648797       0.414361      -1.074081       0.004224      -0.002438       0.004721       0.006788       0.006633       0.014785      -0.008536      -0.007659       0.020566      -0.021402       0.004231       0.017170             16.215437      13.427174      -0.691864      10.289296      12.628314      -5.940552      22.590824           0.000991
          245              C      14.173439       2.458104       4.781360       0.109879      31.868073 0.29563120E+03  0.63316780E+04                                 8.948194                            5.794528      -0.127258       1.988780                    0.999258      24.825642      68.835172       0.671460       0.425909      -1.054843      -0.010640       0.006143      -0.007008       0.014145      -0.022559      -0.013438       0.007758       0.026048       0.017236      -0.028921      -0.003336       0.032257             13.137508      11.133787      -1.340604       8.692334       9.585844      -5.018562      18.692894          -0.000057
          246              C      15.558529       1.658422       7.131520      -0.006808      32.349505 0.29568337E+03  0.62983282E+04                                 8.871362                            5.686383       0.056920       2.057249                    0.999520      24.719361      67.136307       0.701183       0.410087      -1.070749      -0.009238       0.005333      -0.018204       0.021099      -0.023957      -0.031648       0.018272       0.027661       0.009382      -0.029226      -0.023694       0.052920             13.330779      11.593782      -1.748145       9.101263       9.575160      -5.254600      18.823395          -0.003781
          247              C      16.307749       1.225860       8.278236       0.679185      20.853243 0.18239870E+03  0.35032916E+04                                 7.198852                            4.869601       0.007732       2.108642                    0.999540      19.856479      54.184288       0.654117       0.487524      -1.007860       0.030939      -0.017863       0.035338       0.050250      -0.033529      -0.085082       0.049123       0.038716       0.016374      -0.078701      -0.041445       0.120146             10.146212       8.873554      -0.962549       6.184616       7.762047      -3.570655      13.803035          -0.005926
          248              C       6.140288       3.545097       1.158872      -0.114520      36.036542 0.42877875E+03  0.10070328E+05                                 9.634315                            7.004306      -0.109611       1.939078                    0.999484      29.356552      85.027904       0.607809       0.429070      -1.053693      -0.008051      -0.004648       0.015118       0.017748       0.042519       0.013434       0.007755       0.049098       0.058582      -0.058861       0.011027       0.047834             12.226285      10.354212      -6.424936      -2.000375      17.773112      -1.154933       8.551531          -0.000201
          249              C       4.921077       2.841185       3.549552       0.078165      42.891682 0.39591828E+03  0.90203480E+04                                10.696814                            6.614172      -0.019096       2.011144                    0.999178      25.827637      71.208034       0.648801       0.414359      -1.074083      -0.004224      -0.002438       0.004721       0.006788      -0.006634      -0.014786      -0.008537      -0.007659       0.020567      -0.021403       0.004232       0.017171             16.215283      13.427040       0.691866     -10.289177      12.628205      -5.940504      22.590602           0.000992
          250              C       4.257561       2.458104       4.781360       0.109879      31.867947 0.29563052E+03  0.63316579E+04                                 8.948162                            5.794518      -0.127259       1.988780                    0.999258      24.825597      68.834957       0.671462       0.425909      -1.054844       0.010640       0.006143      -0.007008       0.014144       0.022558       0.013437       0.007757       0.026047       0.017236      -0.028921      -0.003335       0.032255             13.137431      11.133717       1.340588      -8.692258       9.585813      -5.018534      18.692762          -0.000055
          251              C       2.872471       1.658422       7.131520      -0.006809      32.349336 0.29568216E+03  0.62982923E+04                                 8.871314                            5.686361       0.056927       2.057251                    0.999520      24.719286      67.135924       0.701186       0.410086      -1.070750       0.009238       0.005334      -0.018205       0.021100       0.023957       0.031648       0.018272       0.027661       0.009383      -0.029226      -0.023693       0.052919             13.330673      11.593693       1.748102      -9.101162       9.575123      -5.254546      18.823203          -0.003776
          252              C       2.123251       1.225860       8.278236       0.679185      20.853042 0.18239709E+03  0.35032514E+04                                 7.198790                            4.869569       0.007758       2.108651                    0.999540      19.856395      54.183915       0.654121       0.487522      -1.007861      -0.030940      -0.017863       0.035338       0.050250       0.033530       0.085083       0.049123       0.038716       0.016375      -0.078701      -0.041446       0.120147             10.146100       8.873460       0.962526      -6.184528       7.761980      -3.570605      13.802859          -0.005929
          253              C       9.215500       8.871521      19.101128      -0.114513      36.036036 0.42877302E+03  0.10070141E+05                                 9.634173                            7.004225      -0.109522       1.939105                    0.999484      29.356270      85.026350       0.607819       0.429066      -1.053698       0.000000       0.009299      -0.015121       0.017751      -0.000001       0.000001       0.015504      -0.098191       0.058610      -0.058864       0.011039       0.047825             12.226081      21.482205       0.000008      -0.000011       6.644673      -2.309776       8.551363          -0.000188
          254              C       9.215500      10.279344      16.710448       0.078166      42.891311 0.39591581E+03  0.90202744E+04                                10.696735                            6.614145      -0.019093       2.011146                    0.999178      25.827559      71.207671       0.648804       0.414358      -1.074084      -0.000000       0.004874      -0.004720       0.006785      -0.000000      -0.000000      -0.017075       0.015310       0.020573      -0.021401       0.004226       0.017175             16.215110      12.228698       0.000014      -0.000021      13.826341     -11.880760      22.590291           0.000996
          255              C       9.215500      11.045506      15.478640       0.109878      31.867799 0.29563021E+03  0.63316432E+04                                 8.948102                            5.794498      -0.127295       1.988768                    0.999259      24.825538      68.834520       0.671467       0.425906      -1.054847      -0.000000      -0.012288       0.007009       0.014146      -0.000000      -0.000000       0.015517      -0.052100       0.017238      -0.028923      -0.003336       0.032259             13.137299       8.811788       0.000010      -0.000015      11.907594     -10.036842      18.692516          -0.000050
          256              C       9.215500      12.644870      13.128480      -0.006812      32.349498 0.29568317E+03  0.62983211E+04                                 8.871353                            5.686375       0.056868       2.057232                    0.999521      24.719351      67.136207       0.701184       0.410087      -1.070749      -0.000000      -0.010665       0.018204       0.021098      -0.000000       0.000000       0.036545      -0.055330       0.009382      -0.029229      -0.023694       0.052923             13.330755       8.565866       0.000002      -0.000005      12.603041     -10.509203      18.823357          -0.003775
          257              C       9.215500      13.509995      11.981764       0.679183      20.853269 0.18239917E+03  0.35033027E+04                                 7.198846                            4.869598       0.007635       2.108609                    0.999540      19.856553      54.184501       0.654119       0.487522      -1.007861      -0.000000       0.035724      -0.035336       0.050247       0.000000      -0.000000       0.098248      -0.077439       0.016377      -0.078702      -0.041449       0.120151             10.146194       7.206336       0.000001      -0.000001       9.429246      -7.141338      13.803001          -0.005927
          258              C       6.140288       3.545097      19.101128      -0.114519      36.036482 0.42877789E+03  0.10070301E+05                                 9.634299                            7.004296      -0.109606       1.939080                    0.999484      29.356508      85.027700       0.607810       0.429070      -1.053694      -0.008050      -0.004648      -0.015118       0.017747       0.042519      -0.013433      -0.007755       0.049097       0.058582      -0.058860       0.011027       0.047833             12.226266      10.354199      -6.424929       2.000373      17.773083       1.154925       8.551515          -0.000202
          259              C       4.921077       2.841185      16.710448       0.078164      42.891729 0.39591864E+03  0.90203582E+04                                10.696822                            6.614175      -0.019097       2.011144                    0.999178      25.827651      71.208085       0.648801       0.414359      -1.074083      -0.004225      -0.002438      -0.004721       0.006789      -0.006634       0.014786       0.008537      -0.007660       0.020567      -0.021403       0.004232       0.017171             16.215297      13.427050       0.691869      10.289187      12.628216       5.940512      22.590625           0.000991
          260              C       4.257561       2.458104      15.478640       0.109879      31.867964 0.29563061E+03  0.63316606E+04                                 8.948167                            5.794519      -0.127260       1.988780                    0.999258      24.825600      68.834974       0.671462       0.425909      -1.054844       0.010640       0.006143       0.007008       0.014144       0.022558      -0.013437      -0.007757       0.026047       0.017236      -0.028920      -0.003335       0.032255             13.137441      11.133724       1.340593       8.692267       9.585818       5.018541      18.692781          -0.000057
          261              C       2.872471       1.658422      13.128480      -0.006809      32.349349 0.29568223E+03  0.62982947E+04                                 8.871318                            5.686362       0.056925       2.057250                    0.999520      24.719293      67.135961       0.701186       0.410086      -1.070750       0.009238       0.005334       0.018205       0.021100       0.023957      -0.031648      -0.018272       0.027661       0.009383      -0.029226      -0.023693       0.052919             13.330680      11.593698       1.748104       9.101168       9.575128       5.254551      18.823215          -0.003779
          262              C       2.123251       1.225860      11.981764       0.679185      20.853070 0.18239732E+03  0.35032572E+04                                 7.198798                            4.869573       0.007751       2.108649                    0.999540      19.856411      54.183981       0.654121       0.487522      -1.007861      -0.030940      -0.017863      -0.035338       0.050250       0.033530      -0.085083      -0.049123       0.038716       0.016375      -0.078701      -0.041446       0.120147             10.146114       8.873472       0.962529       6.184539       7.761989       3.570612      13.802881          -0.005927
          263              C      12.290712       3.545097      19.101128      -0.114520      36.036825 0.42878214E+03  0.10070431E+05                                 9.634388                            7.004351      -0.109615       1.939077                    0.999484      29.356589      85.028181       0.607805       0.429072      -1.053692       0.008049      -0.004647      -0.015118       0.017746      -0.042517       0.013430      -0.007753       0.049094       0.058591      -0.058859       0.011032       0.047827             12.226401      10.354320       6.425044      -2.000378      17.773321       1.154917       8.551560          -0.000203
          264              C      13.509923       2.841185      16.710448       0.078164      42.892030 0.39592038E+03  0.90204145E+04                                10.696891                            6.614201      -0.019094       2.011145                    0.999178      25.827724      71.208527       0.648798       0.414360      -1.074081       0.004224      -0.002438      -0.004722       0.006789       0.006633      -0.014786       0.008536      -0.007659       0.020566      -0.021402       0.004232       0.017171             16.215433      13.427172      -0.691864     -10.289294      12.628309       5.940549      22.590818           0.000994
          265              C      14.173439       2.458104      15.478640       0.109879      31.868078 0.29563126E+03  0.63316793E+04                                 8.948194                            5.794529      -0.127259       1.988780                    0.999258      24.825644      68.835174       0.671460       0.425909      -1.054843      -0.010640       0.006143       0.007008       0.014144      -0.022559       0.013437      -0.007758       0.026047       0.017235      -0.028921      -0.003336       0.032257             13.137508      11.133787      -1.340605      -8.692334       9.585842       5.018562      18.692894          -0.000058
          266              C      15.558529       1.658422      13.128480      -0.006808      32.349518 0.29568352E+03  0.62983325E+04                                 8.871365                            5.686384       0.056918       2.057249                    0.999520      24.719371      67.136346       0.701183       0.410088      -1.070748      -0.009238       0.005333       0.018205       0.021100      -0.023957       0.031648      -0.018272       0.027661       0.009382      -0.029226      -0.023693       0.052919             13.330782      11.593785      -1.748144      -9.101266       9.575160       5.254600      18.823400          -0.003779
          267              C      16.307749       1.225860      11.981764       0.679185      20.853239 0.18239867E+03  0.35032906E+04                                 7.198850                            4.869599       0.007737       2.108643                    0.999540      19.856474      54.184261       0.654117       0.487524      -1.007860       0.030939      -0.017863      -0.035337       0.050250      -0.033529       0.085083      -0.049123       0.038716       0.016372      -0.078702      -0.041444       0.120146             10.146208       8.873551      -0.962548      -6.184613       7.762044       3.570653      13.803030          -0.005923
          268              C       0.000000       7.090193      39.361128      -0.114512      36.036105 0.42877399E+03  0.10070173E+05                                 9.634191                            7.004237      -0.109532       1.939102                    0.999484      29.356318      85.026599       0.607817       0.429066      -1.053697       0.000000      -0.009300      -0.015121       0.017752      -0.000001      -0.000000      -0.015505      -0.098192       0.058610      -0.058864       0.011039       0.047825             12.226097      21.482236       0.000009       0.000013       6.644681       2.309777       8.551375          -0.000191
          269              C      -0.000000       5.682370      36.970448       0.078168      42.891320 0.39591603E+03  0.90202816E+04                                10.696737                            6.614149      -0.019098       2.011144                    0.999178      25.827567      71.207725       0.648803       0.414358      -1.074083       0.000000      -0.004874      -0.004720       0.006785      -0.000000       0.000000       0.017075       0.015311       0.020574      -0.021401       0.004226       0.017175             16.215054      12.228690       0.000013       0.000019      13.826275      11.880690      22.590198           0.000994
          270              C       0.000000       4.916208      35.738640       0.109879      31.867819 0.29563063E+03  0.63316555E+04                                 8.948105                            5.794504      -0.127302       1.988766                    0.999259      24.825558      68.834628       0.671466       0.425907      -1.054846      -0.000000       0.012287       0.007008       0.014145      -0.000000       0.000000      -0.015516      -0.052100       0.017241      -0.028923      -0.003335       0.032258             13.137233       8.811787       0.000009       0.000014      11.907513      10.036753      18.692399          -0.000053
          271              C       0.000000       3.316844      33.388480      -0.006833      32.350078 0.29569420E+03  0.62986203E+04                                 8.871416                            5.686487       0.056761       2.057186                    0.999521      24.719969      67.138410       0.701176       0.410088      -1.070748      -0.000000       0.010669       0.018211       0.021106       0.000001       0.000001      -0.036544      -0.055339       0.009387      -0.029234      -0.023690       0.052924             13.330594       8.565917       0.000009       0.000015      12.602827      10.508927      18.823039          -0.003778
          272              C       0.000000       2.451719      32.241764       0.679142      20.853673 0.18240310E+03  0.35033622E+04                                 7.198762                            4.869550       0.007964       2.108721                    0.999541      19.856035      54.181209       0.654149       0.487502      -1.007881      -0.000001      -0.035731      -0.035337       0.050253      -0.000000      -0.000001      -0.098203      -0.077449       0.016396      -0.078653      -0.041457       0.120110             10.145989       7.206284      -0.000004      -0.000006       9.429016       7.141161      13.802667          -0.005928
          273              C       3.075212      12.416617      39.361128      -0.114518      36.036562 0.42877905E+03  0.10070338E+05                                 9.634321                            7.004311      -0.109617       1.939076                    0.999484      29.356565      85.027990       0.607809       0.429070      -1.053693       0.008052       0.004649      -0.015118       0.017748       0.042519       0.013434       0.007755       0.049098       0.058581      -0.058861       0.011027       0.047834             12.226287      10.354213      -6.424940      -2.000372      17.773116      -1.154931       8.551530          -0.000202
          274              C       4.294423      13.120529      36.970448       0.078166      42.891698 0.39591853E+03  0.90203561E+04                                10.696818                            6.614177      -0.019101       2.011143                    0.999178      25.827646      71.208102       0.648800       0.414359      -1.074082       0.004225       0.002438      -0.004721       0.006788      -0.006634      -0.014786      -0.008537      -0.007660       0.020567      -0.021403       0.004232       0.017171             16.215233      13.426994       0.691841     -10.289121      12.628188      -5.940471      22.590518           0.000990
          275              C       4.957939      13.503610      35.738640       0.109880      31.867944 0.29563068E+03  0.63316632E+04                                 8.948162                            5.794522      -0.127264       1.988778                    0.999258      24.825603      68.835016       0.671461       0.425909      -1.054844      -0.010639      -0.006143       0.007007       0.014143       0.022559       0.013436       0.007757       0.026048       0.017239      -0.028921      -0.003334       0.032255             13.137362      11.133654       1.340553      -8.692180       9.585790      -5.018489      18.692640          -0.000056
          276              C       6.343029      14.303292      33.388480      -0.006828      32.349855 0.29569241E+03  0.62985702E+04                                 8.871369                            5.686465       0.056827       2.057208                    0.999520      24.719863      67.137984       0.701178       0.410087      -1.070749      -0.009241      -0.005336       0.018212       0.021108       0.023961       0.031647       0.018271       0.027665       0.009387      -0.029231      -0.023690       0.052921             13.330509      11.593542       1.747989      -9.100923       9.575103      -5.254409      18.822881          -0.003776
          277              C       7.092249      14.735854      32.241764       0.679146      20.853434 0.18240100E+03  0.35033119E+04                                 7.198708                            4.869523       0.008059       2.108753                    0.999540      19.855910      54.180788       0.654150       0.487503      -1.007881       0.030946       0.017867      -0.035338       0.050256       0.033534       0.085046       0.049102       0.038721       0.016393      -0.078656      -0.041454       0.120109             10.145901       8.873280       0.962452      -6.184379       7.761886      -3.570519      13.802536          -0.005930
          278              C      -3.075212      12.416617      39.361128      -0.114520      36.036916 0.42878340E+03  0.10070471E+05                                 9.634413                            7.004368      -0.109626       1.939073                    0.999484      29.356652      85.028505       0.607803       0.429073      -1.053691      -0.008051       0.004648      -0.015118       0.017747      -0.042518      -0.013431       0.007753       0.049095       0.058590      -0.058861       0.011032       0.047829             12.226428      10.354340       6.425060       2.000379      17.773366      -1.154922       8.551579          -0.000201
          279              C      -4.294423      13.120529      36.970448       0.078167      42.892004 0.39592027E+03  0.90204126E+04                                10.696887                            6.614202      -0.019098       2.011144                    0.999178      25.827720      71.208544       0.648797       0.414361      -1.074081      -0.004224       0.002438      -0.004721       0.006788       0.006633       0.014786      -0.008536      -0.007659       0.020566      -0.021402       0.004232       0.017170             16.215370      13.427113      -0.691838      10.289226      12.628285      -5.940513      22.590713           0.000991
          280              C      -4.957939      13.503610      35.738640       0.109880      31.868072 0.29563142E+03  0.63316842E+04                                 8.948191                            5.794531      -0.127263       1.988779                    0.999258      24.825649      68.835217       0.671460       0.425909      -1.054843       0.010639      -0.006143       0.007007       0.014143      -0.022559      -0.013437       0.007757       0.026047       0.017238      -0.028922      -0.003334       0.032256             13.137433      11.133719      -1.340567       8.692251       9.585817      -5.018514      18.692763          -0.000058
          281              C      -6.343029      14.303292      33.388480      -0.006828      32.350111 0.29569459E+03  0.62986328E+04                                 8.871431                            5.686497       0.056806       2.057200                    0.999520      24.719994      67.138583       0.701174       0.410088      -1.070747       0.009241      -0.005336       0.018212       0.021108      -0.023961      -0.031647       0.018272       0.027667       0.009386      -0.029232      -0.023690       0.052922             13.330628      11.593650      -1.748026       9.101037       9.575144      -5.254456      18.823090          -0.003777
          282              C      -7.092249      14.735854      32.241764       0.679143      20.853769 0.18240375E+03  0.35033784E+04                                 7.198797                            4.869568       0.008052       2.108749                    0.999540      19.856028      54.181239       0.654146       0.487504      -1.007880      -0.030947       0.017866      -0.035339       0.050256      -0.033534      -0.085044       0.049099       0.038720       0.016394      -0.078652      -0.041454       0.120105             10.146054       8.873405      -0.962483       6.184496       7.761985      -3.570593      13.802771          -0.005931
          283              O       2.415383       7.685565      20.165588      -0.529846      32.110674 0.48526999E+03  0.11369298E+05                                 8.051412                            6.768031       0.394415       2.166959                    0.999172      27.353090      70.953926       0.738556       0.353975      -1.143144      -0.007139      -0.006932       0.016071       0.018902      -0.002420      -0.027530      -0.000647      -0.103907       0.098356      -0.075411       0.035617       0.039794              9.557970      11.168894       2.491449      -4.303809       7.422329      -2.412179      10.082688           0.054302
          284              O       1.038587       2.102158      28.981930      -0.507539      34.678822 0.45163057E+03  0.10414849E+05                                 8.473152                            6.536867       0.340715       2.165975                    0.998735      26.514840      68.710352       0.748599       0.354803      -1.140060      -0.025363      -0.003992       0.003394       0.025898      -0.039486       0.042113       0.052006      -0.026341       0.014908      -0.089430       0.029516       0.059914             10.794591       9.162397      -3.618219       3.965384      10.001713      -5.623960      13.219662          -0.003601
          285              O       3.548889       6.989635      22.015326      -0.535935      32.040397 0.49212706E+03  0.11567252E+05                                 8.031394                            6.813342       0.412744       2.170353                    0.999179      27.519831      71.436940       0.736680       0.353732      -1.143658      -0.022745      -0.004771      -0.007918       0.024552      -0.011322       0.033784       0.033690       0.024448      -0.135849      -0.072795       0.025555       0.047241              9.572167      15.531622       1.982981      -1.866506       6.573062      -0.737218       6.611817           0.058742
          286              O      -3.767296      10.027149      20.165588      -0.529853      32.110680 0.48526988E+03  0.11369293E+05                                 8.051408                            6.768023       0.394420       2.166959                    0.999172      27.353139      70.953998       0.738558       0.353974      -1.143144      -0.002430       0.009651       0.016068       0.018901      -0.043774       0.013208       0.024170       0.056127       0.098338      -0.075400       0.035608       0.039792              9.557978       6.201307       0.376597       0.062905      12.389917       4.933316      10.082709           0.054299
          287              O      -7.914271      14.011193      28.981930      -0.507559      34.678842 0.45163004E+03  0.10414837E+05                                 8.473190                            6.536884       0.340673       2.165962                    0.998735      26.514817      68.710372       0.748594       0.354805      -1.140058       0.009225       0.023951       0.003390       0.025889       0.008340       0.023989      -0.062474       0.081540       0.014897      -0.089425       0.029510       0.059914             10.794678      12.925469       1.445656      -6.853289       6.238767      -0.622136      13.219798          -0.003599
          288              O      -4.936743       9.393469      22.015326      -0.535952      32.041026 0.49213806E+03  0.11567577E+05                                 8.031500                            6.813416       0.412720       2.170341                    0.999178      27.520135      71.437966       0.736676       0.353732      -1.143658       0.007241       0.022077      -0.007917       0.024546       0.016260       0.012283      -0.046107       0.007376      -0.135842      -0.072797       0.025543       0.047254              9.572327       7.095481       2.887741       0.294817      15.009597       1.985104       6.611902           0.058738
          289              O       1.351914      14.210714      20.165588      -0.529847      32.110496 0.48526691E+03  0.11369207E+05                                 8.051390                            6.768016       0.394446       2.166973                    0.999172      27.352974      70.953559       0.738556       0.353976      -1.143143       0.009576      -0.002724       0.016068       0.018902       0.046192       0.014328      -0.023521       0.047746       0.098342      -0.075399       0.035606       0.039793              9.557944      10.516588      -2.868032       4.240888       8.074590      -2.521122      10.082654           0.054305
          290              O       6.875685      15.810078      28.981930      -0.507567      34.680234 0.45165106E+03  0.10415456E+05                                 8.473455                            6.537071       0.340717       2.165971                    0.998735      26.515214      68.712114       0.748577       0.354809      -1.140053       0.016134      -0.019965       0.003390       0.025892       0.031147      -0.066100       0.010462      -0.055231       0.014909      -0.089434       0.029515       0.059919             10.795059       6.658703       2.172710       2.888034      12.506144       6.246428      13.220329          -0.003606
          291              O       1.387854      15.540325      22.015326      -0.535938      32.039778 0.49211569E+03  0.11566908E+05                                 8.031255                            6.813233       0.412737       2.170352                    0.999179      27.519710      71.436187       0.736691       0.353729      -1.143661       0.015502      -0.017310      -0.007917       0.024548      -0.004932      -0.046072       0.012417      -0.031848      -0.135848      -0.072800       0.025548       0.047252              9.571983      10.529802      -4.870544       1.571635      11.574454      -1.247775       6.611692           0.058746
          292              O       6.800117       8.276149      40.425588      -0.529854      32.110712 0.48527076E+03  0.11369322E+05                                 8.051424                            6.768042       0.394395       2.166954                    0.999172      27.353096      70.953982       0.738554       0.353976      -1.143143       0.007139       0.006932       0.016071       0.018902      -0.002420       0.027529       0.000646      -0.103907       0.098355      -0.075411       0.035617       0.039794              9.557990      11.168922       2.491456       4.303819       7.422343       2.412184      10.082703           0.054302
          293              O       8.176913      13.859556       8.721930      -0.507663      34.690155 0.45179788E+03  0.10419767E+05                                 8.475357                            6.538317       0.340288       2.165758                    0.998735      26.519166      68.727107       0.748468       0.354829      -1.140029       0.025346       0.003938       0.003346       0.025868      -0.039493      -0.042091      -0.052066      -0.026367       0.014938      -0.089457       0.029475       0.059982             10.797927       9.164726      -3.619482      -3.966801      10.004880       5.626343      13.224176          -0.003567
          294              O       5.666611       8.972079       1.755326      -0.535925      32.039979 0.49211896E+03  0.11567009E+05                                 8.031308                            6.813272       0.412768       2.170363                    0.999179      27.519670      71.436257       0.736686       0.353731      -1.143659       0.022743       0.004771      -0.007918       0.024550      -0.011322      -0.033786      -0.033689       0.024455      -0.135851      -0.072796       0.025551       0.047245              9.572058      15.531442       1.982954       1.866472       6.572988       0.737210       6.611745           0.058742
          295              O      12.982796       5.934565      40.425588      -0.529854      32.110426 0.48526493E+03  0.11369144E+05                                 8.051357                            6.767980       0.394423       2.166962                    0.999172      27.353029      70.953550       0.738562       0.353973      -1.143145       0.002431      -0.009651       0.016069       0.018902      -0.043774      -0.013207      -0.024171       0.056125       0.098341      -0.075400       0.035606       0.039793              9.557922       6.201267       0.376597      -0.062902      12.389850      -4.933290      10.082649           0.054298
          296              O      17.129771       1.950521       8.721930      -0.507660      34.689113 0.45178162E+03  0.10419292E+05                                 8.475172                            6.538187       0.340282       2.165763                    0.998736      26.518753      68.725565       0.748478       0.354828      -1.140030      -0.009260      -0.023914       0.003349       0.025862       0.008335      -0.024045       0.062487       0.081565       0.014923      -0.089453       0.029476       0.059977             10.797665      12.929102       1.445917       6.855763       6.240066       0.622186      13.223826          -0.003569
          297              O      14.152243       6.568245       1.755326      -0.535938      32.040212 0.49212235E+03  0.11567106E+05                                 8.031336                            6.813281       0.412761       2.170359                    0.999178      27.519814      71.436628       0.736688       0.353729      -1.143661      -0.007241      -0.022075      -0.007916       0.024544       0.016265      -0.012280       0.046108       0.007368      -0.135846      -0.072799       0.025537       0.047262              9.572119       7.095330       2.887678      -0.294799      15.009262      -1.985044       6.611765           0.058738
          298              O       7.863586       1.751000      40.425588      -0.529841      32.109542 0.48524885E+03  0.11368668E+05                                 8.051201                            6.767863       0.394476       2.166989                    0.999172      27.352579      70.951957       0.738569       0.353973      -1.143146      -0.009574       0.002722       0.016069       0.018902       0.046190      -0.014334       0.023520       0.047746       0.098355      -0.075400       0.035602       0.039798              9.557710      10.516321      -2.867950      -4.240782       8.074386       2.521043      10.082423           0.054303
          299              O       2.339815       0.151636       8.721930      -0.507659      34.690256 0.45179877E+03  0.10419800E+05                                 8.475403                            6.538350       0.340311       2.165771                    0.998735      26.519016      68.726900       0.748461       0.354832      -1.140026      -0.016084       0.019977       0.003349       0.025865       0.031160       0.066135      -0.010420      -0.055233       0.014933      -0.089458       0.029481       0.059977             10.798000       6.660338       2.173579      -2.889214      12.509360      -6.248563      13.224302          -0.003569
          300              O       7.827646       0.421389       1.755326      -0.535922      32.038595 0.49209289E+03  0.11566225E+05                                 8.031021                            6.813043       0.412794       2.170379                    0.999179      27.519223      71.434212       0.736708       0.353726      -1.143665      -0.015501       0.017308      -0.007916       0.024546      -0.004939       0.046071      -0.012422      -0.031855      -0.135853      -0.072801       0.025539       0.047262              9.571686      10.529466      -4.870382      -1.571572      11.574095       1.247710       6.611498           0.058747
          301              O      11.630883       8.276149      20.354412      -0.529856      32.110373 0.48526517E+03  0.11369154E+05                                 8.051356                            6.767995       0.394449       2.166970                    0.999172      27.353031      70.953623       0.738558       0.353975      -1.143144      -0.007140       0.006932      -0.016070       0.018902       0.002422       0.027526      -0.000644      -0.103908       0.098350      -0.075409       0.035619       0.039790              9.557891      11.168779      -2.491402       4.303757       7.422276      -2.412142      10.082619           0.054303
          302              O      10.254087      13.859556      11.538070      -0.507655      34.690238 0.45179824E+03  0.10419784E+05                                 8.475394                            6.538339       0.340287       2.165762                    0.998735      26.519052      68.726964       0.748463       0.354831      -1.140026      -0.025346       0.003939      -0.003348       0.025868       0.039494      -0.042092       0.052064      -0.026366       0.014937      -0.089457       0.029478       0.059980             10.797981       9.164750       3.619501      -3.966819      10.004937      -5.626382      13.224257          -0.003565
          303              O      12.764389       8.972079      18.504674      -0.535929      32.040178 0.49212325E+03  0.11567137E+05                                 8.031346                            6.813307       0.412759       2.170357                    0.999179      27.519796      71.436708       0.736683       0.353731      -1.143659      -0.022744       0.004771       0.007919       0.024551       0.011321      -0.033784       0.033692       0.024448      -0.135855      -0.072797       0.025556       0.047242              9.572100      15.531496      -1.982967       1.866469       6.573034      -0.737206       6.611771           0.058744
          304              O       5.448204       5.934565      20.354412      -0.529859      32.111582 0.48528640E+03  0.11369790E+05                                 8.051606                            6.768180       0.394370       2.166944                    0.999171      27.353340      70.955135       0.738541       0.353979      -1.143140      -0.002433      -0.009651      -0.016071       0.018903       0.043778      -0.013212       0.024171       0.056122       0.098336      -0.075403       0.035610       0.039793              9.558236       6.201457      -0.376628      -0.062919      12.390315       4.933468      10.082936           0.054299
          305              O       1.301229       1.950521      11.538070      -0.507659      34.689381 0.45178595E+03  0.10419421E+05                                 8.475229                            6.538231       0.340281       2.165763                    0.998736      26.518824      68.725929       0.748473       0.354829      -1.140029       0.009259      -0.023915      -0.003349       0.025863      -0.008335      -0.024045      -0.062484       0.081572       0.014927      -0.089453       0.029476       0.059976             10.797733      12.929178      -1.445935       6.855801       6.240115      -0.622187      13.223905          -0.003568
          306              O       4.278757       6.568245      18.504674      -0.535940      32.040320 0.49212529E+03  0.11567193E+05                                 8.031351                            6.813303       0.412765       2.170359                    0.999178      27.519910      71.436955       0.736687       0.353729      -1.143661       0.007240      -0.022076       0.007917       0.024544      -0.016260      -0.012281      -0.046109       0.007370      -0.135849      -0.072799       0.025541       0.047258              9.572118       7.095348      -2.887668      -0.294791      15.009224       1.985028       6.611781           0.058738
          307              O      10.567414       1.751000      20.354412      -0.529854      32.110422 0.48526519E+03  0.11369154E+05                                 8.051363                            6.767989       0.394404       2.166956                    0.999172      27.353018      70.953564       0.738560       0.353974      -1.143145       0.009574       0.002724      -0.016069       0.018903      -0.046192      -0.014329      -0.023520       0.047739       0.098340      -0.075397       0.035605       0.039792              9.557926      10.516578       2.868025      -4.240902       8.074553      -2.521115      10.082646           0.054303
          308              O      16.091185       0.151636      11.538070      -0.507662      34.689757 0.45179186E+03  0.10419589E+05                                 8.475280                            6.538264       0.340320       2.165771                    0.998735      26.519016      68.726480       0.748473       0.354828      -1.140030       0.016082       0.019977      -0.003347       0.025863      -0.031156       0.066138       0.010420      -0.055228       0.014929      -0.089458       0.029479       0.059979             10.797836       6.660238      -2.173541      -2.889155      12.509180       6.248468      13.224089          -0.003569
          309              O      10.603354       0.421389      18.504674      -0.535932      32.040092 0.49212062E+03  0.11567057E+05                                 8.031324                            6.813278       0.412732       2.170351                    0.999179      27.519753      71.436482       0.736687       0.353730      -1.143660       0.015500       0.017308       0.007914       0.024545       0.004934       0.046071       0.012419      -0.031858      -0.135841      -0.072798       0.025543       0.047255              9.572096      10.529937       4.870641      -1.571685      11.574597      -1.247822       6.611753           0.058748
          310              O      -2.415383       7.685565       0.094412      -0.529841      32.109548 0.48524973E+03  0.11368692E+05                                 8.051184                            6.767857       0.394494       2.166989                    0.999172      27.352722      70.952295       0.738572       0.353972      -1.143148       0.007140      -0.006931      -0.016069       0.018901       0.002421      -0.027527       0.000649      -0.103904       0.098362      -0.075410       0.035615       0.039795              9.557666      11.168492      -2.491331      -4.303633       7.422105       2.412087      10.082402           0.054302
          311              O      -1.038587       2.102158      31.798070      -0.507562      34.680089 0.45164864E+03  0.10415384E+05                                 8.473423                            6.537044       0.340715       2.165970                    0.998735      26.515202      68.711987       0.748580       0.354808      -1.140054       0.025362      -0.003988      -0.003390       0.025897       0.039486       0.042109      -0.052010      -0.026346       0.014911      -0.089430       0.029511       0.059920             10.795012       9.162655       3.618365       3.965546      10.002128       5.624278      13.220254          -0.003604
          312              O      -3.548889       6.989635      38.764674      -0.535933      32.040006 0.49211964E+03  0.11567030E+05                                 8.031315                            6.813279       0.412753       2.170357                    0.999179      27.519705      71.436378       0.736685       0.353731      -1.143659       0.022745      -0.004771       0.007919       0.024552       0.011321       0.033785      -0.033691       0.024449      -0.135854      -0.072797       0.025555       0.047242              9.572063      15.531440      -1.982959      -1.866462       6.573003       0.737203       6.611747           0.058742
          313              O       3.767296      10.027149       0.094412      -0.529849      32.111135 0.48527793E+03  0.11369535E+05                                 8.051511                            6.768102       0.394402       2.166956                    0.999171      27.353180      70.954419       0.738549       0.353977      -1.143142       0.002432       0.009651      -0.016069       0.018902       0.043778       0.013209      -0.024174       0.056120       0.098344      -0.075404       0.035608       0.039796              9.558110       6.201379      -0.376619       0.062913      12.390135      -4.933395      10.082816           0.054298
          314              O       7.914271      14.011193      31.798070      -0.507562      34.679221 0.45163621E+03  0.10415019E+05                                 8.473262                            6.536940       0.340662       2.165957                    0.998735      26.514946      68.710924       0.748589       0.354806      -1.140056      -0.009224       0.023952      -0.003390       0.025889      -0.008340       0.023990       0.062474       0.081548       0.014899      -0.089427       0.029511       0.059916             10.794762      12.925568      -1.445683      -6.853335       6.238826       0.622143      13.219891          -0.003601
          315              O       4.936743       9.393469      38.764674      -0.535947      32.040315 0.49212527E+03  0.11567193E+05                                 8.031352                            6.813305       0.412753       2.170355                    0.999178      27.519907      71.436952       0.736686       0.353729      -1.143660      -0.007241       0.022077       0.007917       0.024546      -0.016259       0.012281       0.046108       0.007371      -0.135846      -0.072798       0.025542       0.047256              9.572118       7.095351      -2.887671       0.294793      15.009222      -1.985026       6.611781           0.058739
          316              O      -1.351914      14.210714       0.094412      -0.529838      32.109228 0.48524254E+03  0.11368477E+05                                 8.051123                            6.767794       0.394468       2.166985                    0.999172      27.352535      70.951575       0.738577       0.353970      -1.143149      -0.009574      -0.002724      -0.016068       0.018901      -0.046189       0.014335       0.023518       0.047739       0.098359      -0.075397       0.035599       0.039798              9.557618      10.516224       2.867914       4.240758       8.074284       2.521012      10.082344           0.054303
          317              O      -6.875685      15.810078      31.798070      -0.507539      34.678518 0.45162593E+03  0.10414712E+05                                 8.473093                            6.536826       0.340740       2.165985                    0.998735      26.514722      68.709863       0.748603       0.354802      -1.140061      -0.016137      -0.019965      -0.003395       0.025895      -0.031143      -0.066098      -0.010468      -0.055228       0.014901      -0.089432       0.029520       0.059912             10.794524       6.658391      -2.172556       2.887810      12.505577      -6.246064      13.219603          -0.003603
          318              O      -1.387854      15.540325      38.764674      -0.535927      32.039171 0.49210277E+03  0.11566522E+05                                 8.031144                            6.813129       0.412765       2.170369                    0.999179      27.519363      71.434910       0.736700       0.353727      -1.143663      -0.015499      -0.017309       0.007916       0.024546       0.004939      -0.046070      -0.012422      -0.031862      -0.135843      -0.072798       0.025537       0.047261              9.571867      10.529672       4.870519       1.571633      11.574327       1.247773       6.611602           0.058747
          319              O       6.800117       8.276149      20.354412      -0.529855      32.110892 0.48527416E+03  0.11369423E+05                                 8.051460                            6.768070       0.394391       2.166951                    0.999172      27.353169      70.954276       0.738552       0.353976      -1.143142       0.007138       0.006932      -0.016072       0.018903      -0.002420      -0.027530      -0.000645      -0.103907       0.098351      -0.075411       0.035618       0.039792              9.558034      11.168978       2.491469      -4.303843       7.422377      -2.412195      10.082748           0.054302
          320              O       8.176913      13.859556      11.538070      -0.507661      34.690051 0.45179634E+03  0.10419722E+05                                 8.475337                            6.538303       0.340296       2.165761                    0.998735      26.519134      68.726965       0.748469       0.354829      -1.140029       0.025346       0.003938      -0.003346       0.025868      -0.039493       0.042091       0.052065      -0.026366       0.014938      -0.089457       0.029476       0.059981             10.797898       9.164704      -3.619472       3.966791      10.004851      -5.626324      13.224140          -0.003567
          321              O       5.666611       8.972079      18.504674      -0.535927      32.040206 0.49212333E+03  0.11567140E+05                                 8.031355                            6.813310       0.412760       2.170359                    0.999179      27.519753      71.436621       0.736683       0.353731      -1.143658       0.022743       0.004771       0.007918       0.024550      -0.011322       0.033785       0.033690       0.024452      -0.135851      -0.072796       0.025553       0.047243              9.572119      15.531542       1.982971      -1.866492       6.573029      -0.737216       6.611785           0.058743
          322              O      12.982796       5.934565      20.354412      -0.529859      32.110861 0.48527335E+03  0.11369396E+05                                 8.051445                            6.768053       0.394404       2.166953                    0.999172      27.353213      70.954301       0.738555       0.353975      -1.143144       0.002431      -0.009651      -0.016070       0.018902      -0.043774       0.013209       0.024169       0.056128       0.098334      -0.075400       0.035609       0.039791              9.558029       6.201339       0.376600       0.062907      12.389993       4.933346      10.082756           0.054297
          323              O      17.129771       1.950521      11.538070      -0.507659      34.689116 0.45178159E+03  0.10419292E+05                                 8.475178                            6.538190       0.340269       2.165759                    0.998736      26.518740      68.725555       0.748477       0.354828      -1.140030      -0.009259      -0.023913      -0.003349       0.025861       0.008334       0.024045      -0.062487       0.081564       0.014923      -0.089453       0.029476       0.059977             10.797673      12.929113       1.445917      -6.855770       6.240069      -0.622186      13.223838          -0.003566
          324              O      14.152243       6.568245      18.504674      -0.535945      32.040820 0.49213412E+03  0.11567459E+05                                 8.031460                            6.813383       0.412735       2.170347                    0.999178      27.520051      71.437631       0.736679       0.353731      -1.143658      -0.007240      -0.022075       0.007916       0.024544       0.016262       0.012281      -0.046108       0.007374      -0.135844      -0.072799       0.025541       0.047257              9.572276       7.095443       2.887723       0.294811      15.009516       1.985090       6.611868           0.058739
          325              O       7.863586       1.751000      20.354412      -0.529851      32.110621 0.48526931E+03  0.11369279E+05                                 8.051415                            6.768036       0.394432       2.166967                    0.999172      27.353027      70.953772       0.738554       0.353976      -1.143143      -0.009575       0.002723      -0.016070       0.018903       0.046193       0.014328      -0.023523       0.047746       0.098339      -0.075399       0.035607       0.039792              9.557981      10.516631      -2.868047       4.240907       8.074623      -2.521135      10.082688           0.054304
          326              O       2.339815       0.151636      11.538070      -0.507660      34.690293 0.45179923E+03  0.10419813E+05                                 8.475411                            6.538354       0.340314       2.165772                    0.998735      26.519026      68.726945       0.748461       0.354832      -1.140025      -0.016085       0.019978      -0.003348       0.025866       0.031159      -0.066135       0.010420      -0.055234       0.014933      -0.089459       0.029482       0.059977             10.798013       6.660345       2.173584       2.889221      12.509372       6.248573      13.224321          -0.003568
          327              O       7.827646       0.421389      18.504674      -0.535932      32.039623 0.49211274E+03  0.11566819E+05                                 8.031223                            6.813207       0.412752       2.170358                    0.999179      27.519657      71.435955       0.736694       0.353728      -1.143662      -0.015502       0.017308       0.007916       0.024547      -0.004933      -0.046072       0.012418      -0.031849      -0.135849      -0.072800       0.025547       0.047253              9.571942      10.529757      -4.870521       1.571628      11.574402      -1.247765       6.611666           0.058748
          328              O       2.415383       7.685565       0.094412      -0.529845      32.110386 0.48526456E+03  0.11369136E+05                                 8.051354                            6.767984       0.394427       2.166965                    0.999172      27.352983      70.953466       0.738560       0.353974      -1.143145      -0.007139      -0.006932      -0.016070       0.018901      -0.002419       0.027530       0.000648      -0.103906       0.098362      -0.075412       0.035616       0.039796              9.557895      11.168798       2.491426       4.303769       7.422272       2.412161      10.082615           0.054302
          329              O       1.038587       2.102158      31.798070      -0.507543      34.678881 0.45163148E+03  0.10414877E+05                                 8.473168                            6.536879       0.340700       2.165970                    0.998735      26.514850      68.710431       0.748597       0.354804      -1.140059      -0.025362      -0.003992      -0.003395       0.025898      -0.039485      -0.042113      -0.052007      -0.026343       0.014906      -0.089430       0.029514       0.059915             10.794611       9.162412      -3.618226      -3.965389      10.001734       5.623972      13.219687          -0.003603
          330              O       3.548889       6.989635      38.764674      -0.535934      32.040209 0.49212343E+03  0.11567143E+05                                 8.031357                            6.813312       0.412752       2.170357                    0.999179      27.519757      71.436634       0.736682       0.353732      -1.143658      -0.022744      -0.004771       0.007918       0.024551      -0.011322      -0.033786      -0.033690       0.024450      -0.135849      -0.072796       0.025553       0.047242              9.572120      15.531545       1.982967       1.866491       6.573029       0.737213       6.611786           0.058742
          331              O      -3.767296      10.027149       0.094412      -0.529846      32.110072 0.48525830E+03  0.11368946E+05                                 8.051282                            6.767920       0.394448       2.166972                    0.999172      27.352903      70.952996       0.738567       0.353972      -1.143147      -0.002430       0.009651      -0.016068       0.018901      -0.043773      -0.013205      -0.024172       0.056124       0.098347      -0.075400       0.035605       0.039795              9.557821       6.201206       0.376588      -0.062895      12.389701      -4.933229      10.082555           0.054298
          332              O      -7.914271      14.011193      31.798070      -0.507556      34.678858 0.45163039E+03  0.10414846E+05                                 8.473182                            6.536878       0.340696       2.165968                    0.998736      26.514857      68.710431       0.748596       0.354804      -1.140059       0.009225       0.023953      -0.003391       0.025891       0.008339      -0.023988       0.062473       0.081543       0.014899      -0.089424       0.029510       0.059915             10.794666      12.925455       1.445656       6.853280       6.238761       0.622136      13.219780          -0.003602
          333              O      -4.936743       9.393469      38.764674      -0.535946      32.040586 0.49212948E+03  0.11567320E+05                                 8.031412                            6.813342       0.412740       2.170351                    0.999178      27.519955      71.437223       0.736683       0.353730      -1.143659       0.007241       0.022076       0.007917       0.024545       0.016263      -0.012281       0.046107       0.007372      -0.135844      -0.072798       0.025540       0.047258              9.572217       7.095399       2.887708      -0.294809      15.009422      -1.985075       6.611828           0.058737
          334              O       1.351914      14.210714       0.094412      -0.529837      32.109435 0.48524678E+03  0.11368606E+05                                 8.051180                            6.767846       0.394489       2.166994                    0.999172      27.352532      70.951773       0.738571       0.353972      -1.143147       0.009575      -0.002724      -0.016067       0.018901       0.046190      -0.014334       0.023519       0.047745       0.098358      -0.075399       0.035601       0.039798              9.557680      10.516285      -2.867939      -4.240766       8.074360       2.521035      10.082394           0.054302
          335              O       6.875685      15.810078      31.798070      -0.507564      34.680100 0.45164910E+03  0.10415399E+05                                 8.473431                            6.537055       0.340722       2.165974                    0.998735      26.515165      68.711925       0.748578       0.354809      -1.140054       0.016133      -0.019965      -0.003390       0.025892       0.031146       0.066100      -0.010463      -0.055234       0.014909      -0.089435       0.029517       0.059917             10.795024       6.658682       2.172698      -2.888019      12.506105      -6.246405      13.220285          -0.003602
          336              O       1.387854      15.540325      38.764674      -0.535926      32.038619 0.49209338E+03  0.11566240E+05                                 8.031026                            6.813047       0.412787       2.170377                    0.999179      27.519235      71.434257       0.736707       0.353726      -1.143665       0.015501      -0.017309       0.007917       0.024547      -0.004938       0.046071      -0.012421      -0.031854      -0.135851      -0.072800       0.025540       0.047260              9.571692      10.529468      -4.870384      -1.571570      11.574106       1.247711       6.611501           0.058748
          337              O      -2.415383       7.685565      20.165588      -0.529847      32.110135 0.48526092E+03  0.11369026E+05                                 8.051303                            6.767954       0.394472       2.166978                    0.999172      27.352958      70.953274       0.738563       0.353974      -1.143145       0.007140      -0.006932       0.016069       0.018901       0.002422       0.027527      -0.000646      -0.103907       0.098354      -0.075410       0.035618       0.039792              9.557817      11.168680      -2.491375       4.303711       7.422221      -2.412121      10.082549           0.054302
          338              O      -1.038587       2.102158      28.981930      -0.507562      34.680203 0.45165026E+03  0.10415432E+05                                 8.473443                            6.537056       0.340706       2.165966                    0.998735      26.515245      68.712146       0.748579       0.354808      -1.140054       0.025362      -0.003988       0.003390       0.025897       0.039486      -0.042109       0.052010      -0.026349       0.014913      -0.089429       0.029509       0.059920             10.795043       9.162675       3.618378      -3.965558      10.002161      -5.624301      13.220293          -0.003603
          339              O      -3.548889       6.989635      22.015326      -0.535939      32.040409 0.49212753E+03  0.11567266E+05                                 8.031396                            6.813347       0.412737       2.170349                    0.999179      27.519875      71.437073       0.736679       0.353732      -1.143657       0.022745      -0.004772      -0.007919       0.024552       0.011321      -0.033784       0.033692       0.024443      -0.135853      -0.072796       0.025558       0.047238              9.572164      15.531604      -1.982982       1.866488       6.573075      -0.737210       6.611814           0.058744
          340              O       3.767296      10.027149      20.165588      -0.529849      32.111361 0.48528226E+03  0.11369665E+05                                 8.051555                            6.768138       0.394397       2.166953                    0.999171      27.353274      70.954801       0.738546       0.353977      -1.143141       0.002432       0.009651       0.016070       0.018902       0.043778      -0.013211       0.024173       0.056121       0.098340      -0.075404       0.035609       0.039795              9.558166       6.201415      -0.376622      -0.062916      12.390212       4.933426      10.082870           0.054299
          341              O       7.914271      14.011193      28.981930      -0.507559      34.679133 0.45163495E+03  0.10414982E+05                                 8.473242                            6.536926       0.340682       2.165964                    0.998735      26.514923      68.710804       0.748590       0.354806      -1.140057      -0.009224       0.023952       0.003390       0.025890      -0.008342      -0.023989      -0.062474       0.081549       0.014902      -0.089428       0.029513       0.059915             10.794733      12.925532      -1.445682       6.853312       6.238814      -0.622144      13.219852          -0.003602
          342              O       4.936743       9.393469      22.015326      -0.535950      32.040585 0.49213032E+03  0.11567344E+05                                 8.031408                            6.813349       0.412742       2.170351                    0.999178      27.520000      71.437361       0.736682       0.353730      -1.143659      -0.007241       0.022077      -0.007917       0.024546      -0.016258      -0.012282      -0.046108       0.007373      -0.135844      -0.072798       0.025543       0.047254              9.572190       7.095399      -2.887693      -0.294799      15.009344       1.985050       6.611828           0.058738
          343              O      -1.351914      14.210714      20.165588      -0.529847      32.110313 0.48526312E+03  0.11369091E+05                                 8.051337                            6.767968       0.394423       2.166963                    0.999172      27.352985      70.953396       0.738562       0.353973      -1.143145      -0.009574      -0.002725       0.016069       0.018902      -0.046191      -0.014330      -0.023520       0.047740       0.098342      -0.075397       0.035604       0.039793              9.557887      10.516532       2.868009      -4.240882       8.074519      -2.521101      10.082609           0.054304
          344              O      -6.875685      15.810078      28.981930      -0.507538      34.678459 0.45162508E+03  0.10414687E+05                                 8.473086                            6.536821       0.340732       2.165983                    0.998735      26.514690      68.709769       0.748603       0.354802      -1.140061      -0.016136      -0.019964       0.003395       0.025893      -0.031142       0.066099       0.010468      -0.055229       0.014901      -0.089432       0.029520       0.059912             10.794512       6.658384      -2.172551      -2.887804      12.505564       6.246054      13.219587          -0.003602
          345              O      -1.387854      15.540325      22.015326      -0.535939      32.040289 0.49212433E+03  0.11567168E+05                                 8.031367                            6.813312       0.412712       2.170344                    0.999179      27.519814      71.436770       0.736683       0.353731      -1.143659      -0.015500      -0.017309      -0.007916       0.024547       0.004932       0.046070       0.012418      -0.031856      -0.135839      -0.072797       0.025545       0.047252              9.572150      10.529997       4.870673      -1.571695      11.574666      -1.247834       6.611788           0.058748
          346              O      11.630883       8.276149      40.425588      -0.529849      32.109896 0.48525607E+03  0.11368882E+05                                 8.051259                            6.767916       0.394469       2.166980                    0.999172      27.352839      70.952826       0.738566       0.353973      -1.143146      -0.007139       0.006932       0.016070       0.018901       0.002421      -0.027527       0.000647      -0.103906       0.098358      -0.075409       0.035616       0.039793              9.557770      11.168632      -2.491368      -4.303695       7.422181       2.412113      10.082498           0.054303
          347              O      10.254087      13.859556       8.721930      -0.507658      34.690348 0.45179985E+03  0.10419831E+05                                 8.475413                            6.538352       0.340289       2.165761                    0.998735      26.519093      68.727119       0.748462       0.354831      -1.140026      -0.025347       0.003939       0.003349       0.025868       0.039494       0.042091      -0.052064      -0.026367       0.014937      -0.089457       0.029476       0.059981             10.798010       9.164771       3.619511       3.966831      10.004964       5.626402      13.224294          -0.003568
          348              O      12.764389       8.972079       1.755326      -0.535924      32.039553 0.49211115E+03  0.11566775E+05                                 8.031223                            6.813206       0.412780       2.170368                    0.999179      27.519536      71.435659       0.736692       0.353729      -1.143661      -0.022743       0.004771      -0.007918       0.024550       0.011320       0.033786      -0.033690       0.024456      -0.135857      -0.072798       0.025551       0.047246              9.571945      15.531239      -1.982929      -1.866423       6.572926       0.737193       6.611669           0.058741
          349              O       5.448204       5.934565      40.425588      -0.529857      32.111412 0.48528322E+03  0.11369694E+05                                 8.051572                            6.768152       0.394376       2.166947                    0.999171      27.353276      70.954862       0.738544       0.353978      -1.143140      -0.002432      -0.009651       0.016070       0.018903       0.043778       0.013211      -0.024172       0.056121       0.098339      -0.075403       0.035610       0.039794              9.558192       6.201430      -0.376625       0.062917      12.390253      -4.933442      10.082892           0.054297
          350              O       1.301229       1.950521       8.721930      -0.507661      34.689405 0.45178625E+03  0.10419431E+05                                 8.475241                            6.538239       0.340262       2.165757                    0.998736      26.518811      68.725944       0.748471       0.354830      -1.140028       0.009259      -0.023914       0.003349       0.025862      -0.008335       0.024045       0.062484       0.081570       0.014926      -0.089452       0.029477       0.059976             10.797750      12.929199      -1.445935      -6.855815       6.240124       0.622186      13.223928          -0.003567
          351              O       4.278757       6.568245       1.755326      -0.535938      32.040076 0.49212059E+03  0.11567052E+05                                 8.031303                            6.813264       0.412772       2.170363                    0.999178      27.519809      71.436548       0.736690       0.353729      -1.143661       0.007240      -0.022076      -0.007916       0.024544      -0.016261       0.012280       0.046109       0.007368      -0.135849      -0.072799       0.025539       0.047260              9.572057       7.095305      -2.887651       0.294786      15.009124      -1.985008       6.611740           0.058740
          352              O      10.567414       1.751000      40.425588      -0.529842      32.109300 0.48524393E+03  0.11368518E+05                                 8.051139                            6.767807       0.394454       2.166980                    0.999172      27.352560      70.951690       0.738576       0.353971      -1.143149       0.009573       0.002723       0.016069       0.018902      -0.046189       0.014335       0.023518       0.047740       0.098357      -0.075397       0.035599       0.039798              9.557643      10.516255       2.867924       4.240773       8.074305       2.521019      10.082368           0.054305
          353              O      16.091185       0.151636       8.721930      -0.507664      34.689848 0.45179326E+03  0.10419629E+05                                 8.475293                            6.538273       0.340321       2.165770                    0.998735      26.519060      68.726622       0.748473       0.354828      -1.140030       0.016083       0.019978       0.003347       0.025864      -0.031158      -0.066138      -0.010419      -0.055227       0.014930      -0.089458       0.029478       0.059980             10.797854       6.660249      -2.173547       2.889162      12.509201      -6.248480      13.224111          -0.003571
          354              O      10.603354       0.421389       1.755326      -0.535922      32.039098 0.49210132E+03  0.11566479E+05                                 8.031130                            6.813118       0.412774       2.170372                    0.999179      27.519328      71.434782       0.736700       0.353727      -1.143663       0.015499       0.017308      -0.007915       0.024545       0.004940      -0.046070      -0.012422      -0.031863      -0.135845      -0.072799       0.025536       0.047263              9.571851      10.529658       4.870511       1.571633      11.574304       1.247770       6.611591           0.058746

******************************************************
Auxiliary information for the entire system
The total spin magnetic moment of the unit cell is   17.992116
The total net atomic charge of the unit cell is   -0.000001
Accuracy of reproducing the electrostatic potential in the unit cell:
  The inner radius (bohr) =    5.0000
  The outer radius (bohr) =   12.0000
  Valid grid points have density less than (e/(bohr^3)) =    0.0001
  The number of valid grid points were=      1877892
  The rms potential error without charges in kcal/mol is=      1.59518
  The rms potential error with partial charges in kcal/mol is=      0.74589
  The RRMSE value at monopole order=      0.46759
  The rms potential error with partial charges and cloud penetration in kcal/mol is=      0.74838
  The RRMSE value at monopole order with cloud penetration is=      0.46915
  The rms potential error with partial charges and atomic dipoles in kcal/mol is=      0.59982
  The RRMSE value at dipole order=      0.37602
  The rms potential error with partial charges, atomic dipoles and cloud penetration in kcal/mol is=      0.58421
  The RRMSE value at dipole order with cloud penetration=      0.36623

******************************************************
The electron densities and ab initio electrostatic potential were computed in VASP using the PBE functional and
projector augmented wave method. See the main text of the journal article for a description of computational details.
The atomic charges, dipoles, and quadrupoles were computed with the DDEC6 method as described in
(a) T. A. Manz and N. Gabaldon Limas, RSC Adv. 6 (2016) 47771-47801 DOI: 10.1039/c6ra04656h
(b) N. Gabaldon Limas and T. A. Manz, RSC Adv. 8 (2018) 2678-2707 DOI: 10.1039/c7ra11829e.
For each atom in the material, the electron cloud parameters were fit to the spherically averaged atom-in-material
electron density using radial positions for which this density was between 10^-4 and 10^-2 electrons per cubic bohr.
The polarizabilities, dispersion coefficients, and quantum Drude oscillator (QDO) parameters were fit using the MCLF method.
The magnetic structure of the system was optimized in VASP from the default ferromagnetic initial guess using spin polarization.
The atomic spin moments (ASMs) were computed on this optimized magnetic structure using the DDEC6 partition as inputs
to the method of T. A. Manz and D. S. Sholl, J. Chem. Theory Comput. 7 (2011) 4146-4164 DOI: 10.1021/ct200539n.
The RMSE and RRMSE were computed using a uniform grid with Ewald summation.
