# Supplementary material for: A collection of forcefield precursors for metal–organic frameworks
Source: RSC Adv. 2019 Nov 13;9(63):36492–507. doi: 10.1039/c9ra07327b (PMC9075174; doi:10.1039/c9ra07327b)
Supplement: RA-009-C9RA07327B-s5792 [file RA-009-C9RA07327B-s5792.xyz]

  248
jmolscript: load "" {1 1 1} spacegroup "x,y,z" unitcell [{     12.273100     0.000000     0.000000 }, {      0.000000    12.273100     0.000000 }, {      0.000000     0.000000    25.135000 }]
Cd     9.204825     9.204825    23.205135     0.613818
Cd     3.068275     3.068275    10.637635     0.613818
Cd     3.068275     3.068275     1.929865     0.613818
Cd     9.204825     9.204825    14.497365     0.613818
H     11.278979     7.032486    21.852369     0.078209
H     11.477803     5.338798    20.311594     0.144117
H      7.775009     6.193006    19.077465     0.132444
H      7.682961     7.829010    20.683592     0.088858
H      7.949287     3.985076    18.293253     0.097533
H      8.507713     5.006197    17.232556     0.095344
H      7.384724     2.129383    16.611722     0.097209
H      8.364118     1.929331    15.392674     0.101313
H      5.147338     1.395451    12.497122     0.075989
H      6.631156     1.488727    14.259086     0.138045
H      6.134095     5.444347    14.226410     0.138698
H      4.642914     5.191521    12.509690     0.083598
H      6.243326     9.460105    23.815413     0.151394
H      7.130671    11.377164    21.852369     0.078209
H      6.931847     0.797751    20.311594     0.144117
H     10.634641    12.216644    19.077465     0.132444
H     10.726689    10.580640    20.683592     0.088858
H     10.460363     2.151474    18.293253     0.097533
H      9.901937     1.130353    17.232556     0.095344
H     11.024926     4.007167    16.611722     0.097209
H     10.045532     4.207219    15.392674     0.101313
H      0.989212     4.741099    12.497122     0.075989
H     11.778494     4.647823    14.259086     0.138045
H      0.002455     0.692203    14.226410     0.138698
H      1.493636     0.945029    12.509690     0.083598
H     12.166324     8.949545    23.815413     0.151394
H      5.240614     5.142429     9.284869     0.078209
H      6.934302     5.341253     7.744094     0.144117
H      6.080094     1.638459     6.509965     0.132444
H      4.444090     1.546411     8.116092     0.088858
H      8.288024     1.812737     5.725753     0.097533
H      7.266903     2.371163     4.665056     0.095344
H     10.143717     1.248174     4.044221     0.097209
H     10.343769     2.227568     2.825174     0.101313
H     10.877649    11.283888    25.064622     0.075989
H     10.784373     0.494606     1.691586     0.138045
H      6.828753    -0.002455     1.658910     0.138698
H      7.081579    10.779464    25.077190     0.083598
H      2.812995     0.106776    11.247912     0.151394
H      0.895936     0.994121     9.284869     0.078209
H     11.475349     0.795297     7.744094     0.144117
H      0.056456     4.498091     6.509965     0.132444
H      1.692460     4.590139     8.116092     0.088858
H     10.121626     4.323813     5.725753     0.097533
H     11.142747     3.765387     4.665056     0.095344
H      8.265933     4.888376     4.044221     0.097209
H      8.065881     3.908982     2.825174     0.101313
H      7.532001     7.125762    25.064622     0.075989
H      7.625277     5.641944     1.691586     0.138045
H     11.580897     6.139005     1.658910     0.138698
H     11.328071     7.630186    25.077190     0.083598
H      3.323555     6.029774    11.247912     0.151394
H      0.994121     5.240614     3.282631     0.078210
H      0.795297     6.934302     4.823407     0.144117
H      4.498091     6.080094     6.057535     0.132444
H      4.590139     4.444090     4.451409     0.088858
H      4.323813     8.288024     6.841747     0.097533
H      3.765387     7.266903     7.902444     0.095344
H      4.888376    10.143717     8.523279     0.097209
H      3.908982    10.343769     9.742326     0.101313
H      7.125762    10.877649    12.637878     0.075989
H      5.641944    10.784373    10.875915     0.138045
H      6.139005     6.828753    10.908590     0.138698
H      7.630186     7.081579    12.625311     0.083598
H      6.029774     2.812995     1.319588     0.151394
H      5.142429     0.895936     3.282631     0.078210
H      5.341253    11.475349     4.823407     0.144117
H      1.638459     0.056456     6.057535     0.132444
H      1.546411     1.692460     4.451409     0.088858
H      1.812737    10.121626     6.841747     0.097533
H      2.371163    11.142747     7.902444     0.095344
H      1.248174     8.265933     8.523279     0.097209
H      2.227568     8.065881     9.742326     0.101313
H     11.283888     7.532001    12.637878     0.075989
H      0.494606     7.625277    10.875915     0.138045
H     -0.002455    11.580897    10.908590     0.138698
H     10.779464    11.328071    12.625311     0.083598
H      0.106776     3.323555     1.319588     0.151394
H      7.032486     7.130671    15.850131     0.078209
H      5.338798     6.931847    17.390907     0.144117
H      6.193006    10.634641    18.625035     0.132444
H      7.829010    10.726689    17.018909     0.088858
H      3.985076    10.460363    19.409247     0.097533
H      5.006197     9.901937    20.469944     0.095344
H      2.129383    11.024926    21.090778     0.097209
H      1.929331    10.045532    22.309826     0.101313
H      1.395451     0.989212     0.070378     0.075989
H      1.488727    11.778494    23.443415     0.138045
H      5.444347     0.002455    23.476090     0.138698
H      5.191521     1.493636     0.057811     0.083598
H      9.460105    12.166324    13.887088     0.151394
H     11.377164    11.278979    15.850131     0.078210
H      0.797751    11.477803    17.390907     0.144117
H     12.216644     7.775009    18.625035     0.132444
H     10.580640     7.682961    17.018909     0.088858
H      2.151474     7.949287    19.409247     0.097533
H      1.130353     8.507713    20.469944     0.095344
H      4.007167     7.384724    21.090778     0.097209
H      4.207219     8.364118    22.309826     0.101313
H      4.741099     5.147338     0.070378     0.075989
H      4.647823     6.631156    23.443415     0.138045
H      0.692203     6.134095    23.476090     0.138698
H      0.945029     4.642914     0.057811     0.083598
H      8.949545     6.243326    13.887088     0.151394
C     10.553639     6.847162    21.302918     0.088688
C     10.691097     5.830950    20.366891    -0.278480
C      9.636838     5.570760    19.525119     0.320019
C      8.500349     6.332920    19.640489    -0.298769
C      8.456166     7.317222    20.618241     0.117688
C      8.734765     4.241583    17.783767    -0.078540
C      8.047472     2.566305    16.053222    -0.077733
C      5.346162     2.228795    12.859066     0.114259
C      6.262963     2.266842    13.909709    -0.283243
C      6.594337     3.484333    14.395317     0.315446
C      5.957363     4.597503    13.884574    -0.276166
C      5.054063     4.433044    12.856552     0.085230
C      7.856011    11.562488    21.302918     0.088688
C      7.718553     0.305600    20.366891    -0.278480
C      8.772812     0.565790    19.525119     0.320019
C      9.909301    12.076730    19.640489    -0.298769
C      9.953484    11.092428    20.618241     0.117688
C      9.674885     1.894967    17.783767    -0.078540
C     10.362178     3.570245    16.053222    -0.077733
C      0.790388     3.907755    12.859066     0.114260
C     12.146687     3.869708    13.909709    -0.283243
C     11.815313     2.652217    14.395317     0.315446
C      0.179187     1.539047    13.884574    -0.276166
C      1.082487     1.703506    12.856552     0.085230
C      5.425938     4.417089     8.735418     0.088689
C      6.442150     4.554547     7.799391    -0.278480
C      6.702340     3.500288     6.957619     0.320019
C      5.940180     2.363799     7.072989    -0.298769
C      4.955878     2.319616     8.050741     0.117688
C      8.031517     2.598215     5.216267    -0.078540
C      9.706795     1.910922     3.485722    -0.077733
C     10.044305    11.482712     0.291566     0.114260
C     10.006258     0.126413     1.342209    -0.283243
C      8.788767     0.457787     1.827817     0.315446
C      7.675597    12.093913     1.317074    -0.276166
C      7.840056    11.190613     0.289053     0.085230
C      0.710612     1.719461     8.735418     0.088689
C     11.967500     1.582003     7.799391    -0.278480
C     11.707310     2.636262     6.957619     0.320019
C      0.196370     3.772751     7.072989    -0.298769
C      1.180672     3.816934     8.050741     0.117688
C     10.378133     3.538335     5.216267    -0.078540
C      8.702855     4.225628     3.485722    -0.077733
C      8.365345     6.926938     0.291566     0.114260
C      8.403392     6.010137     1.342209    -0.283243
C      9.620883     5.678763     1.827817     0.315446
C     10.734053     6.315737     1.317074    -0.276166
C     10.569594     7.219037     0.289053     0.085230
C      9.204825     3.068275    16.903288     0.088061
C      9.204825     3.068275     4.335787     0.088061
C      1.719461     5.425938     3.832082     0.088688
C      1.582003     6.442150     4.768110    -0.278480
C      2.636262     6.702340     5.609881     0.320019
C      3.772751     5.940180     5.494511    -0.298769
C      3.816934     4.955878     4.516760     0.117688
C      3.538335     8.031517     7.351233    -0.078540
C      4.225628     9.706795     9.081778    -0.077733
C      6.926938    10.044305    12.275934     0.114259
C      6.010137    10.006258    11.225291    -0.283243
C      5.678763     8.788767    10.739683     0.315446
C      6.315737     7.675597    11.250426    -0.276166
C      7.219037     7.840056    12.278448     0.085230
C      4.417089     0.710612     3.832082     0.088688
C      4.554547    11.967500     4.768110    -0.278480
C      3.500288    11.707310     5.609881     0.320019
C      2.363799     0.196370     5.494511    -0.298769
C      2.319616     1.180672     4.516760     0.117688
C      2.598215    10.378133     7.351233    -0.078540
C      1.910922     8.702855     9.081778    -0.077733
C     11.482712     8.365345    12.275934     0.114259
C      0.126413     8.403392    11.225291    -0.283243
C      0.457787     9.620883    10.739683     0.315446
C     12.093913    10.734053    11.250426    -0.276166
C     11.190613    10.569594    12.278448     0.085230
C      6.847162     7.856011    16.399582     0.088689
C      5.830950     7.718553    17.335610    -0.278480
C      5.570760     8.772812    18.177381     0.320019
C      6.332920     9.909301    18.062011    -0.298769
C      7.317222     9.953484    17.084260     0.117688
C      4.241583     9.674885    19.918733    -0.078540
C      2.566305    10.362178    21.649278    -0.077733
C      2.228795     0.790388    24.843434     0.114260
C      2.266842    12.146687    23.792791    -0.283243
C      3.484333    11.815313    23.307183     0.315446
C      4.597503     0.179187    23.817926    -0.276166
C      4.433044     1.082487    24.845948     0.085230
C     11.562488    10.553639    16.399582     0.088689
C      0.305600    10.691097    17.335610    -0.278480
C      0.565790     9.636838    18.177381     0.320019
C     12.076730     8.500349    18.062011    -0.298769
C     11.092428     8.456166    17.084260     0.117688
C      1.894967     8.734765    19.918733    -0.078540
C      3.570245     8.047472    21.649278    -0.077733
C      3.907755     5.346162    24.843434     0.114260
C      3.869708     6.262963    23.792791    -0.283243
C      2.652217     6.594337    23.307183     0.315446
C      1.539047     5.957363    23.817926    -0.276166
C      1.703506     5.054063    24.845948     0.085230
C      3.068275     9.204825     8.231713     0.088061
C      3.068275     9.204825    20.799213     0.088061
S      6.649320     8.884006    23.162908    -0.694472
S     11.760330     9.525644    23.162908    -0.694472
S      3.389094     0.512770    10.595408    -0.694472
S      2.747456     5.623780    10.595408    -0.694472
S      5.623780     3.389094     1.972092    -0.694472
S      0.512770     2.747456     1.972092    -0.694472
S      8.884006    11.760330    14.539592    -0.694472
S      9.525644     6.649320    14.539592    -0.694472
N      9.447832     7.574957    21.463782    -0.223579
N      4.739871     3.274463    12.337766    -0.224705
N      8.961818    10.834693    21.463782    -0.223579
N      1.396679     2.862087    12.337766    -0.224705
N      4.698143     3.311282     8.896282    -0.223579
N      8.998637    10.876421    24.905266    -0.224705
N      1.438407     2.825268     8.896282    -0.223579
N      9.411013     7.533229    24.905266    -0.224705
N      2.825268     4.698143     3.671218    -0.223579
N      7.533229     8.998637    12.797234    -0.224705
N      3.311282     1.438407     3.671218    -0.223579
N     10.876421     9.411013    12.797234    -0.224705
N      7.574957     8.961818    16.238718    -0.223579
N      3.274463     1.396679     0.229734    -0.224705
N     10.834693     9.447832    16.238718    -0.223579
N      2.862087     4.739871     0.229734    -0.224705
O      9.809889     4.569275    18.664748    -0.185147
O      7.476773     3.712613    15.405242    -0.194187
O      8.599761     1.567275    18.664748    -0.185147
O     10.932877     2.423937    15.405242    -0.194187
O      7.703825     3.673339     6.097248    -0.185147
O      8.560487     1.340223     2.837742    -0.194187
O     10.705825     2.463211     6.097248    -0.185147
O      9.849163     4.796327     2.837742    -0.194187
O      2.463211     7.703825     6.470252    -0.185147
O      4.796327     8.560487     9.729759    -0.194187
O      3.673339    10.705825     6.470252    -0.185147
O      1.340223     9.849163     9.729759    -0.194187
O      4.569275     8.599761    19.037752    -0.185147
O      3.712613    10.932877    22.297258    -0.194187
O      1.567275     9.809889    19.037752    -0.185147
O      2.423937     7.476773    22.297258    -0.194187

The following XYZ coordinates are in angstroms. Other properties are in atomic units.
The sperically averaged electron density of each atom fit to a function of the form exp(a - br)
eigen_1, eigen_2 and eigen_3 are the three eigenvalues of traceless quadrupole moment tensor
  atom number  atomic symbol              X              Y              Z     net charge C6 coefficient C8 coefficient C10 coefficient fluctuating dipole atomic polarizability isotropic forcefield polarizability              a              b squared Pearson coefficient          <r^3>          <r^4>         wp_QDO          m_QDO          q_QDO       dipole_x       dipole_y       dipole_z         dipole            Qxy            Qxz            Qyz     Q(x^2-y^2)  Q(3z^2 - R^2)        eigen_1        eigen_2        eigen_3 static polarizability      alpha(xx)      alpha(xy)      alpha(xz)      alpha(yy)      alpha(yz)      alpha(zz) atomic spin moment
            1             Cd       9.204825       9.204825      23.205135       0.613818     193.032700 0.47732425E+04  0.18665242E+06                                26.711619                           22.634845       1.388963       2.070164                    0.996382      87.213619     240.834223       0.389147       0.402506      -1.174595       0.000000      -0.000000      -0.019014       0.019014       0.067468       0.000000       0.000000       0.162350      -0.230184      -0.076728      -0.067189       0.143917             31.446442      24.693848      -1.651890      -0.000000      31.959263       0.000001      37.686214          -0.000000
            2             Cd       3.068275       3.068275      10.637635       0.613818     193.032681 0.47732424E+04  0.18665242E+06                                26.711617                           22.634845       1.388963       2.070164                    0.996382      87.213620     240.834229       0.389147       0.402506      -1.174595      -0.000000      -0.000000      -0.019014       0.019014      -0.067468       0.000000      -0.000000      -0.162350      -0.230184      -0.076728      -0.067189       0.143917             31.446439      31.959261       1.651890       0.000000      24.693846      -0.000000      37.686211          -0.000000
            3             Cd       3.068275       3.068275       1.929865       0.613818     193.032691 0.47732426E+04  0.18665243E+06                                26.711618                           22.634845       1.388963       2.070164                    0.996382      87.213620     240.834227       0.389147       0.402506      -1.174595      -0.000000       0.000000       0.019014       0.019014       0.067468       0.000000       0.000000       0.162350      -0.230184      -0.076728      -0.067189       0.143917             31.446440      24.693848      -1.651892      -0.000000      31.959260      -0.000000      37.686211          -0.000001
            4             Cd       9.204825       9.204825      14.497365       0.613818     193.032691 0.47732424E+04  0.18665242E+06                                26.711618                           22.634845       1.388963       2.070164                    0.996382      87.213618     240.834220       0.389147       0.402506      -1.174595      -0.000000      -0.000000       0.019014       0.019014      -0.067468       0.000000       0.000000      -0.162350      -0.230184      -0.076728      -0.067189       0.143917             31.446440      31.959261       1.651891      -0.000000      24.693849      -0.000000      37.686211          -0.000000
            5              H      11.278979       7.032486      21.852369       0.078209       1.175139 0.81972560E+01  0.81673644E+02                                 1.879139                            1.696545      -1.263110       2.254342                    0.994936       3.970393      11.520679       0.466874       1.316720      -0.697796       0.033608       0.003109       0.022699       0.040675      -0.012622       0.004002       0.004188       0.022588       0.001502      -0.018743       0.001814       0.016930              1.996529       2.304956       0.203614       0.667427       1.569708       0.215095       2.114923          -0.000000
            6              H      11.477803       5.338798      20.311594       0.144117       1.068526 0.78071844E+01  0.74860455E+02                                 1.628614                            1.562636      -0.865664       2.483692                    0.999496       3.082065       8.054626       0.544623       1.172877      -0.737311       0.028540      -0.017645      -0.000196       0.033554      -0.007073       0.006118       0.008772       0.013235      -0.017181      -0.016844       0.003949       0.012895              1.630843       1.890861      -0.287094       0.062153       1.602576       0.068531       1.399092          -0.000001
            7              H       7.775009       6.193006      19.077465       0.132444       1.067571 0.79857237E+01  0.78346941E+02                                 1.714046                            1.643719      -1.271737       2.277476                    0.996129       3.530947       9.875319       0.492069       1.268739      -0.710601      -0.026087      -0.003167      -0.016924       0.031257      -0.002602       0.004609       0.011860       0.015596      -0.014106      -0.017863       0.006334       0.011528              1.731371       1.843820      -0.007221       0.382107       1.563173       0.212728       1.787120          -0.000000
            8              H       7.682961       7.829010      20.683592       0.088858       1.065766 0.75685044E+01  0.73978998E+02                                 1.779544                            1.648874      -1.020300       2.387754                    0.996720       3.720312      10.720331       0.465170       1.347089      -0.693271      -0.038630       0.023741       0.005248       0.045645      -0.005698       0.007263       0.008206       0.015224      -0.007660      -0.016120       0.003533       0.012587              1.844779       2.214400      -0.569311      -0.091859       1.817218       0.133234       1.502718          -0.000000
            9              H       7.949287       3.985076      18.293253       0.097533       1.337669 0.11193178E+02  0.11824257E+03                                 1.943198                            1.904730      -1.041758       2.372318                    0.996154       3.660363      10.265674       0.477025       1.215472      -0.725822      -0.030022      -0.010316       0.016785       0.035909       0.005942      -0.000627       0.002573       0.029703       0.014878      -0.018771       0.005252       0.013519              1.960613       1.968204       0.203795      -0.296602       1.986702      -0.026788       1.926932          -0.000001
           10              H       8.507713       5.006197      17.232556       0.095344       1.148061 0.89952244E+01  0.92305710E+02                                 1.900974                            1.815986      -1.470374       2.162746                    0.991816       4.161047      12.506178       0.434155       1.374815      -0.685999      -0.006255       0.026344      -0.019737       0.033506      -0.000740       0.002105       0.000270       0.000175      -0.030344      -0.010409       0.004472       0.005936              1.964907       1.552232      -0.174255       0.137917       2.326471      -0.249241       2.016018          -0.000000
           11              H       7.384724       2.129383      16.611722       0.097209       1.370343 0.11375004E+02  0.12090535E+03                                 1.993880                            1.936632      -0.985575       2.397954                    0.996794       3.680574      10.426388       0.466056       1.236443      -0.721188      -0.024207      -0.015691       0.017844       0.033920      -0.000394      -0.007287      -0.003341       0.011192      -0.034118      -0.014280       0.000832       0.013448              2.026194       1.988910       0.255312      -0.182588       1.908144      -0.347855       2.181527          -0.000001
           12              H       8.364118       1.929331      15.392674       0.101313       1.143544 0.89735263E+01  0.91861379E+02                                 1.879928                            1.799090      -1.485460       2.154872                    0.991662       4.151003      12.387652       0.442346       1.352615      -0.690042       0.013028      -0.017574      -0.026896       0.034669      -0.001913      -0.004416      -0.004007      -0.001344       0.041766      -0.010433      -0.004952       0.015385              1.940394       1.785752      -0.216996      -0.038630       2.013714       0.421097       2.021716          -0.000000
           13              H       5.147338       1.395451      12.497122       0.075989       1.273095 0.91545713E+01  0.92791644E+02                                 1.909340                            1.741082      -1.195546       2.279589                    0.996969       3.831861      10.838514       0.486635       1.241744      -0.715532      -0.001954      -0.039001      -0.012583       0.041027      -0.010359       0.003416      -0.006479      -0.019089      -0.017598      -0.011233      -0.007920       0.019153              1.993292       1.658963       0.284140       0.280377       2.531065       0.511904       1.789847          -0.000001
           14              H       6.631156       1.488727      14.259086       0.138045       1.163667 0.84618435E+01  0.84299508E+02                                 1.813376                            1.686810      -1.446670       2.190527                    0.994781       3.672776      10.379382       0.487582       1.260952      -0.711099       0.007071      -0.025308       0.010419       0.028268       0.009517       0.010556      -0.000154      -0.013483       0.005632      -0.017423       0.003973       0.013450              1.877743       1.733426      -0.356507       0.374049       2.198050      -0.264507       1.701753          -0.000001
           15              H       6.134095       5.444347      14.226410       0.138698       1.031424 0.72061219E+01  0.69346259E+02                                 1.725048                            1.597248      -1.105942       2.370851                    0.996416       3.474606       9.826755       0.479414       1.327622      -0.698126       0.005197       0.029276       0.011745       0.031969      -0.004520       0.008596       0.004321      -0.016251      -0.008448      -0.015154       0.004008       0.011146              1.794827       1.451034       0.201353       0.188907       2.310879       0.327564       1.622567          -0.000000
           16              H       4.642914       5.191521      12.509690       0.083598       1.245549 0.88013963E+01  0.88660359E+02                                 1.919329                            1.735744      -1.152364       2.319750                    0.994927       3.754663      10.713741       0.473671       1.283663      -0.707043      -0.020717       0.037802      -0.015248       0.045724      -0.007303       0.009626       0.001312      -0.022867      -0.019500      -0.018228       0.001308       0.016920              2.021951       1.870234      -0.449462       0.418959       2.330032      -0.493411       1.865587          -0.000000
           17              H       6.243326       9.460105      23.815413       0.151394       0.781864 0.56319235E+01  0.50883736E+02                                 1.439837                            1.417204      -1.148701       2.363960                    0.998874       3.189697       8.699023       0.506926       1.337331      -0.697880      -0.023881       0.022892       0.027124       0.042779      -0.002441      -0.004127       0.008422       0.010207      -0.004495      -0.011509       0.001029       0.010479              1.461607       1.461305       0.001890       0.044273       1.475514       0.123479       1.448001          -0.000000
           18              H       7.130671      11.377164      21.852369       0.078209       1.175139 0.81972560E+01  0.81673644E+02                                 1.879139                            1.696545      -1.263110       2.254342                    0.994936       3.970393      11.520679       0.466874       1.316720      -0.697796      -0.033608      -0.003109       0.022699       0.040675      -0.012622      -0.004002      -0.004188       0.022588       0.001502      -0.018743       0.001814       0.016930              1.996529       2.304956       0.203614      -0.667427       1.569708      -0.215095       2.114923          -0.000000
           19              H       6.931847       0.797751      20.311594       0.144117       1.068526 0.78071829E+01  0.74860439E+02                                 1.628614                            1.562636      -0.865664       2.483692                    0.999496       3.082065       8.054627       0.544622       1.172877      -0.737311      -0.028540       0.017645      -0.000196       0.033554      -0.007073      -0.006118      -0.008772       0.013235      -0.017181      -0.016844       0.003949       0.012895              1.630843       1.890861      -0.287094      -0.062153       1.602575      -0.068531       1.399092          -0.000001
           20              H      10.634641      12.216644      19.077465       0.132444       1.067571 0.79857241E+01  0.78346944E+02                                 1.714046                            1.643719      -1.271737       2.277476                    0.996129       3.530947       9.875318       0.492069       1.268738      -0.710601       0.026087       0.003167      -0.016924       0.031257      -0.002602      -0.004609      -0.011860       0.015596      -0.014106      -0.017863       0.006334       0.011528              1.731371       1.843819      -0.007221      -0.382107       1.563173      -0.212728       1.787120          -0.000000
           21              H      10.726689      10.580640      20.683592       0.088858       1.065766 0.75685044E+01  0.73978998E+02                                 1.779544                            1.648874      -1.020300       2.387754                    0.996720       3.720312      10.720331       0.465170       1.347089      -0.693271       0.038630      -0.023741       0.005248       0.045645      -0.005698      -0.007263      -0.008206       0.015224      -0.007660      -0.016120       0.003533       0.012587              1.844779       2.214400      -0.569311       0.091859       1.817218      -0.133234       1.502718          -0.000000
           22              H      10.460363       2.151474      18.293253       0.097533       1.337669 0.11193176E+02  0.11824253E+03                                 1.943198                            1.904730      -1.041758       2.372318                    0.996154       3.660363      10.265672       0.477025       1.215471      -0.725822       0.030022       0.010316       0.016785       0.035909       0.005942       0.000627      -0.002573       0.029703       0.014878      -0.018771       0.005252       0.013519              1.960612       1.968203       0.203795       0.296602       1.986701       0.026788       1.926932          -0.000001
           23              H       9.901937       1.130353      17.232556       0.095344       1.148061 0.89952239E+01  0.92305703E+02                                 1.900973                            1.815986      -1.470374       2.162746                    0.991816       4.161047      12.506177       0.434155       1.374815      -0.685999       0.006255      -0.026344      -0.019737       0.033506      -0.000740      -0.002105      -0.000270       0.000175      -0.030344      -0.010409       0.004472       0.005936              1.964907       1.552232      -0.174255      -0.137917       2.326471       0.249241       2.016018          -0.000000
           24              H      11.024926       4.007167      16.611722       0.097209       1.370343 0.11375006E+02  0.12090538E+03                                 1.993880                            1.936633      -0.985576       2.397954                    0.996794       3.680574      10.426389       0.466056       1.236443      -0.721188       0.024207       0.015691       0.017844       0.033920      -0.000394       0.007287       0.003341       0.011192      -0.034118      -0.014280       0.000832       0.013448              2.026194       1.988910       0.255312       0.182588       1.908144       0.347856       2.181528          -0.000001
           25              H      10.045532       4.207219      15.392674       0.101313       1.143544 0.89735264E+01  0.91861379E+02                                 1.879928                            1.799090      -1.485460       2.154872                    0.991662       4.151003      12.387652       0.442346       1.352615      -0.690042      -0.013028       0.017574      -0.026896       0.034669      -0.001913       0.004416       0.004007      -0.001344       0.041766      -0.010433      -0.004952       0.015385              1.940394       1.785752      -0.216996       0.038630       2.013714      -0.421097       2.021716          -0.000000
           26              H       0.989212       4.741099      12.497122       0.075989       1.273094 0.91545666E+01  0.92791592E+02                                 1.909340                            1.741083      -1.195546       2.279589                    0.996969       3.831860      10.838514       0.486635       1.241745      -0.715532       0.001954       0.039001      -0.012583       0.041027      -0.010359      -0.003416       0.006479      -0.019089      -0.017598      -0.011233      -0.007920       0.019153              1.993292       1.658963       0.284140      -0.280377       2.531065      -0.511904       1.789847          -0.000001
           27              H      11.778494       4.647823      14.259086       0.138045       1.163666 0.84618387E+01  0.84299451E+02                                 1.813376                            1.686810      -1.446669       2.190528                    0.994781       3.672775      10.379380       0.487582       1.260953      -0.711098      -0.007071       0.025308       0.010419       0.028268       0.009517      -0.010556       0.000154      -0.013483       0.005632      -0.017423       0.003973       0.013450              1.877743       1.733426      -0.356507      -0.374049       2.198050       0.264507       1.701753          -0.000001
           28              H       0.002455       0.692203      14.226410       0.138698       1.031424 0.72061225E+01  0.69346264E+02                                 1.725048                            1.597248      -1.105942       2.370851                    0.996416       3.474606       9.826754       0.479414       1.327621      -0.698126      -0.005197      -0.029276       0.011745       0.031969      -0.004520      -0.008596      -0.004321      -0.016251      -0.008448      -0.015154       0.004008       0.011146              1.794826       1.451034       0.201352      -0.188907       2.310878      -0.327564       1.622567          -0.000000
           29              H       1.493636       0.945029      12.509690       0.083598       1.245549 0.88013976E+01  0.88660376E+02                                 1.919329                            1.735744      -1.152364       2.319750                    0.994927       3.754663      10.713741       0.473671       1.283663      -0.707043       0.020717      -0.037802      -0.015248       0.045724      -0.007303      -0.009626      -0.001312      -0.022867      -0.019500      -0.018228       0.001308       0.016920              2.021951       1.870234      -0.449462      -0.418959       2.330032       0.493411       1.865587          -0.000000
           30              H      12.166324       8.949545      23.815413       0.151394       0.781864 0.56319235E+01  0.50883736E+02                                 1.439837                            1.417204      -1.148701       2.363960                    0.998874       3.189697       8.699023       0.506926       1.337331      -0.697880       0.023881      -0.022892       0.027124       0.042779      -0.002441       0.004127      -0.008422       0.010207      -0.004495      -0.011509       0.001029       0.010479              1.461607       1.461305       0.001890      -0.044273       1.475514      -0.123479       1.448001          -0.000000
           31              H       5.240614       5.142429       9.284869       0.078209       1.175139 0.81972552E+01  0.81673636E+02                                 1.879139                            1.696545      -1.263110       2.254342                    0.994936       3.970393      11.520680       0.466873       1.316720      -0.697796      -0.003109       0.033608       0.022699       0.040675       0.012622      -0.004188       0.004002      -0.022588       0.001502      -0.018743       0.001814       0.016930              1.996529       1.569708      -0.203614      -0.215095       2.304957       0.667428       2.114924          -0.000000
           32              H       6.934302       5.341253       7.744094       0.144117       1.068527 0.78071881E+01  0.74860499E+02                                 1.628614                            1.562636      -0.865664       2.483692                    0.999496       3.082066       8.054629       0.544623       1.172877      -0.737311       0.017645       0.028540      -0.000196       0.033554       0.007073      -0.008772       0.006118      -0.013235      -0.017181      -0.016844       0.003949       0.012895              1.630843       1.602576       0.287094      -0.068531       1.890861       0.062153       1.399092          -0.000001
           33              H       6.080094       1.638459       6.509965       0.132444       1.067571 0.79857237E+01  0.78346942E+02                                 1.714046                            1.643719      -1.271737       2.277476                    0.996129       3.530947       9.875319       0.492069       1.268739      -0.710601       0.003167      -0.026087      -0.016924       0.031257       0.002602      -0.011860       0.004609      -0.015596      -0.014106      -0.017863       0.006334       0.011528              1.731371       1.563173       0.007221      -0.212728       1.843820       0.382107       1.787120          -0.000000
           34              H       4.444090       1.546411       8.116092       0.088858       1.065766 0.75685037E+01  0.73978991E+02                                 1.779544                            1.648875      -1.020300       2.387754                    0.996720       3.720312      10.720332       0.465169       1.347090      -0.693271      -0.023741      -0.038630       0.005248       0.045645       0.005698      -0.008206       0.007263      -0.015224      -0.007660      -0.016120       0.003533       0.012587              1.844779       1.817218       0.569311      -0.133234       2.214401      -0.091859       1.502718          -0.000000
           35              H       8.288024       1.812737       5.725753       0.097533       1.337669 0.11193172E+02  0.11824248E+03                                 1.943198                            1.904730      -1.041758       2.372318                    0.996154       3.660362      10.265670       0.477025       1.215472      -0.725822       0.010316      -0.030022       0.016785       0.035909      -0.005942      -0.002573      -0.000627      -0.029703       0.014877      -0.018771       0.005252       0.013519              1.960612       1.986701      -0.203795       0.026788       1.968203      -0.296602       1.926932          -0.000001
           36              H       7.266903       2.371163       4.665056       0.095344       1.148061 0.89952298E+01  0.92305774E+02                                 1.900973                            1.815986      -1.470374       2.162746                    0.991816       4.161048      12.506179       0.434156       1.374815      -0.685999      -0.026344      -0.006255      -0.019737       0.033506       0.000740      -0.000270       0.002105      -0.000175      -0.030344      -0.010409       0.004472       0.005936              1.964907       2.326471       0.174254       0.249241       1.552232       0.137917       2.016018          -0.000000
           37              H      10.143717       1.248174       4.044221       0.097209       1.370342 0.11374996E+02  0.12090526E+03                                 1.993880                            1.936632      -0.985575       2.397954                    0.996794       3.680573      10.426387       0.466056       1.236444      -0.721188       0.015691      -0.024207       0.017844       0.033920       0.000394       0.003341      -0.007287      -0.011192      -0.034118      -0.014280       0.000832       0.013448              2.026194       1.908144      -0.255312       0.347855       1.988911      -0.182588       2.181526          -0.000001
           38              H      10.343769       2.227568       2.825174       0.101313       1.143544 0.89735267E+01  0.91861383E+02                                 1.879929                            1.799090      -1.485460       2.154872                    0.991662       4.151003      12.387652       0.442346       1.352615      -0.690042       0.017574       0.013028      -0.026896       0.034669       0.001913       0.004007      -0.004416       0.001344       0.041766      -0.010433      -0.004952       0.015385              1.940394       2.013715       0.216996      -0.421097       1.785752      -0.038630       2.021716          -0.000000
           39              H      10.877649      11.283888      25.064622       0.075989       1.273094 0.91545666E+01  0.92791593E+02                                 1.909340                            1.741083      -1.195546       2.279589                    0.996969       3.831860      10.838514       0.486635       1.241745      -0.715532       0.039001      -0.001954      -0.012583       0.041027       0.010359       0.006479       0.003416       0.019089      -0.017598      -0.011233      -0.007920       0.019153              1.993292       2.531065      -0.284140      -0.511904       1.658963       0.280377       1.789847          -0.000001
           40              H      10.784373       0.494606       1.691586       0.138045       1.163666 0.84618383E+01  0.84299448E+02                                 1.813376                            1.686810      -1.446670       2.190528                    0.994781       3.672775      10.379381       0.487581       1.260953      -0.711098       0.025308       0.007071       0.010419       0.028268      -0.009517       0.000154       0.010556       0.013483       0.005632      -0.017423       0.003973       0.013450              1.877743       2.198050       0.356507       0.264507       1.733426       0.374049       1.701753          -0.000001
           41              H       6.828753      -0.002455       1.658910       0.138698       1.031424 0.72061221E+01  0.69346262E+02                                 1.725048                            1.597248      -1.105942       2.370851                    0.996416       3.474606       9.826755       0.479414       1.327622      -0.698126      -0.029276       0.005197       0.011745       0.031969       0.004520      -0.004321       0.008596       0.016251      -0.008448      -0.015154       0.004008       0.011146              1.794827       2.310879      -0.201353      -0.327564       1.451034       0.188907       1.622567          -0.000000
           42              H       7.081579      10.779464      25.077190       0.083598       1.245549 0.88013993E+01  0.88660396E+02                                 1.919330                            1.735744      -1.152364       2.319750                    0.994927       3.754663      10.713741       0.473671       1.283663      -0.707043      -0.037802      -0.020717      -0.015248       0.045724       0.007303      -0.001312       0.009626       0.022867      -0.019500      -0.018228       0.001308       0.016920              2.021951       2.330032       0.449462       0.493412       1.870234       0.418960       1.865588          -0.000000
           43              H       2.812995       0.106776      11.247912       0.151394       0.781864 0.56319216E+01  0.50883715E+02                                 1.439837                            1.417203      -1.148701       2.363960                    0.998874       3.189697       8.699023       0.506926       1.337331      -0.697880      -0.022892      -0.023881       0.027124       0.042779       0.002441      -0.008422      -0.004127      -0.010207      -0.004495      -0.011509       0.001029       0.010479              1.461606       1.475514      -0.001889      -0.123479       1.461305       0.044273       1.448001          -0.000000
           44              H       0.895936       0.994121       9.284869       0.078209       1.175139 0.81972552E+01  0.81673636E+02                                 1.879139                            1.696545      -1.263110       2.254342                    0.994936       3.970393      11.520680       0.466873       1.316720      -0.697796       0.003109      -0.033608       0.022699       0.040675       0.012622       0.004188      -0.004002      -0.022588       0.001502      -0.018743       0.001814       0.016930              1.996529       1.569708      -0.203614       0.215095       2.304956      -0.667428       2.114924          -0.000000
           45              H      11.475349       0.795297       7.744094       0.144117       1.068526 0.78071817E+01  0.74860425E+02                                 1.628614                            1.562636      -0.865664       2.483692                    0.999496       3.082065       8.054627       0.544622       1.172877      -0.737311      -0.017645      -0.028540      -0.000196       0.033554       0.007073       0.008772      -0.006118      -0.013235      -0.017181      -0.016844       0.003949       0.012895              1.630843       1.602575       0.287094       0.068531       1.890861      -0.062153       1.399092          -0.000001
           46              H       0.056456       4.498091       6.509965       0.132444       1.067571 0.79857237E+01  0.78346941E+02                                 1.714046                            1.643719      -1.271737       2.277476                    0.996129       3.530947       9.875319       0.492069       1.268739      -0.710601      -0.003167       0.026087      -0.016924       0.031257       0.002602       0.011860      -0.004609      -0.015596      -0.014106      -0.017863       0.006334       0.011528              1.731371       1.563173       0.007221       0.212728       1.843820      -0.382107       1.787120          -0.000000
           47              H       1.692460       4.590139       8.116092       0.088858       1.065766 0.75685044E+01  0.73978998E+02                                 1.779544                            1.648874      -1.020300       2.387754                    0.996720       3.720312      10.720331       0.465170       1.347089      -0.693271       0.023741       0.038630       0.005248       0.045645       0.005698       0.008206      -0.007263      -0.015224      -0.007660      -0.016120       0.003533       0.012587              1.844779       1.817217       0.569311       0.133234       2.214400       0.091859       1.502718          -0.000000
           48              H      10.121626       4.323813       5.725753       0.097533       1.337669 0.11193172E+02  0.11824249E+03                                 1.943198                            1.904730      -1.041758       2.372318                    0.996154       3.660362      10.265671       0.477025       1.215472      -0.725822      -0.010316       0.030022       0.016785       0.035909      -0.005942       0.002573       0.000627      -0.029703       0.014877      -0.018771       0.005252       0.013519              1.960612       1.986701      -0.203795      -0.026788       1.968203       0.296602       1.926932          -0.000001
           49              H      11.142747       3.765387       4.665056       0.095344       1.148061 0.89952307E+01  0.92305784E+02                                 1.900973                            1.815986      -1.470374       2.162746                    0.991816       4.161048      12.506178       0.434156       1.374814      -0.685999       0.026344       0.006255      -0.019737       0.033506       0.000740       0.000270      -0.002105      -0.000175      -0.030344      -0.010409       0.004472       0.005936              1.964907       2.326471       0.174254      -0.249241       1.552232      -0.137917       2.016018          -0.000000
           50              H       8.265933       4.888376       4.044221       0.097209       1.370343 0.11375000E+02  0.12090531E+03                                 1.993880                            1.936632      -0.985576       2.397954                    0.996794       3.680574      10.426388       0.466056       1.236443      -0.721188      -0.015691       0.024207       0.017844       0.033920       0.000394      -0.003341       0.007287      -0.011192      -0.034118      -0.014280       0.000832       0.013448              2.026193       1.908144      -0.255312      -0.347855       1.988911       0.182588       2.181526          -0.000001
           51              H       8.065881       3.908982       2.825174       0.101313       1.143544 0.89735267E+01  0.91861383E+02                                 1.879929                            1.799090      -1.485460       2.154872                    0.991662       4.151003      12.387652       0.442346       1.352615      -0.690042      -0.017574      -0.013028      -0.026896       0.034669       0.001913      -0.004007       0.004416       0.001344       0.041766      -0.010433      -0.004952       0.015385              1.940394       2.013715       0.216996       0.421097       1.785752       0.038630       2.021716          -0.000000
           52              H       7.532001       7.125762      25.064622       0.075989       1.273095 0.91545726E+01  0.92791660E+02                                 1.909340                            1.741083      -1.195547       2.279589                    0.996969       3.831861      10.838514       0.486635       1.241744      -0.715532      -0.039001       0.001954      -0.012583       0.041027       0.010359      -0.006479      -0.003416       0.019089      -0.017598      -0.011233      -0.007920       0.019153              1.993292       2.531065      -0.284140       0.511904       1.658963      -0.280377       1.789847          -0.000001
           53              H       7.625277       5.641944       1.691586       0.138045       1.163666 0.84618387E+01  0.84299451E+02                                 1.813376                            1.686810      -1.446669       2.190528                    0.994781       3.672775      10.379380       0.487582       1.260953      -0.711098      -0.025308      -0.007071       0.010419       0.028268      -0.009517      -0.000154      -0.010556       0.013483       0.005632      -0.017423       0.003973       0.013450              1.877743       2.198050       0.356507      -0.264507       1.733426      -0.374049       1.701752          -0.000001
           54              H      11.580897       6.139005       1.658910       0.138698       1.031425 0.72061226E+01  0.69346266E+02                                 1.725048                            1.597248      -1.105942       2.370851                    0.996416       3.474606       9.826754       0.479414       1.327621      -0.698126       0.029276      -0.005197       0.011745       0.031969       0.004520       0.004321      -0.008596       0.016251      -0.008448      -0.015154       0.004008       0.011146              1.794827       2.310879      -0.201353       0.327564       1.451034      -0.188907       1.622567          -0.000000
           55              H      11.328071       7.630186      25.077190       0.083598       1.245549 0.88014006E+01  0.88660413E+02                                 1.919330                            1.735744      -1.152364       2.319750                    0.994927       3.754663      10.713741       0.473671       1.283663      -0.707043       0.037802       0.020717      -0.015248       0.045724       0.007303       0.001312      -0.009626       0.022867      -0.019500      -0.018228       0.001308       0.016920              2.021952       2.330032       0.449462      -0.493412       1.870234      -0.418960       1.865588          -0.000000
           56              H       3.323555       6.029774      11.247912       0.151394       0.781864 0.56319216E+01  0.50883715E+02                                 1.439837                            1.417203      -1.148701       2.363960                    0.998874       3.189697       8.699023       0.506926       1.337331      -0.697880       0.022892       0.023881       0.027124       0.042779       0.002441       0.008422       0.004127      -0.010207      -0.004495      -0.011509       0.001029       0.010479              1.461606       1.475514      -0.001889       0.123479       1.461305      -0.044273       1.448001          -0.000000
           57              H       0.994121       5.240614       3.282631       0.078210       1.175138 0.81972516E+01  0.81673592E+02                                 1.879139                            1.696544      -1.263109       2.254342                    0.994936       3.970392      11.520677       0.466874       1.316720      -0.697796      -0.033608      -0.003109      -0.022699       0.040675      -0.012622       0.004002       0.004188       0.022588       0.001502      -0.018743       0.001814       0.016930              1.996529       2.304956       0.203614       0.667427       1.569708       0.215095       2.114923          -0.000000
           58              H       0.795297       6.934302       4.823407       0.144117       1.068527 0.78071881E+01  0.74860499E+02                                 1.628614                            1.562636      -0.865664       2.483692                    0.999496       3.082066       8.054629       0.544623       1.172877      -0.737311      -0.028540       0.017645       0.000196       0.033554      -0.007073       0.006118       0.008772       0.013235      -0.017181      -0.016844       0.003949       0.012895              1.630843       1.890861      -0.287094       0.062153       1.602576       0.068531       1.399092          -0.000001
           59              H       4.498091       6.080094       6.057535       0.132444       1.067571 0.79857282E+01  0.78346995E+02                                 1.714047                            1.643719      -1.271738       2.277475                    0.996129       3.530948       9.875322       0.492069       1.268738      -0.710601       0.026087       0.003167       0.016924       0.031257      -0.002602       0.004609       0.011860       0.015596      -0.014106      -0.017863       0.006334       0.011528              1.731371       1.843820      -0.007220       0.382107       1.563173       0.212728       1.787120          -0.000000
           60              H       4.590139       4.444090       4.451409       0.088858       1.065766 0.75685044E+01  0.73978998E+02                                 1.779544                            1.648874      -1.020300       2.387754                    0.996720       3.720312      10.720331       0.465170       1.347089      -0.693271       0.038630      -0.023741      -0.005248       0.045645      -0.005698       0.007263       0.008206       0.015224      -0.007660      -0.016120       0.003533       0.012587              1.844779       2.214400      -0.569311      -0.091859       1.817218       0.133234       1.502718          -0.000000
           61              H       4.323813       8.288024       6.841747       0.097533       1.337669 0.11193176E+02  0.11824254E+03                                 1.943198                            1.904730      -1.041758       2.372318                    0.996154       3.660363      10.265673       0.477025       1.215471      -0.725822       0.030022       0.010316      -0.016785       0.035909       0.005942      -0.000627       0.002573       0.029703       0.014877      -0.018771       0.005252       0.013519              1.960612       1.968203       0.203795      -0.296602       1.986701      -0.026788       1.926932          -0.000001
           62              H       3.765387       7.266903       7.902444       0.095344       1.148061 0.89952229E+01  0.92305691E+02                                 1.900973                            1.815986      -1.470374       2.162746                    0.991816       4.161047      12.506178       0.434155       1.374815      -0.685999       0.006255      -0.026344       0.019737       0.033506      -0.000740       0.002105       0.000270       0.000175      -0.030344      -0.010409       0.004472       0.005936              1.964907       1.552232      -0.174254       0.137917       2.326471      -0.249241       2.016018          -0.000000
           63              H       4.888376      10.143717       8.523279       0.097209       1.370343 0.11374998E+02  0.12090528E+03                                 1.993880                            1.936632      -0.985575       2.397954                    0.996794       3.680574      10.426388       0.466056       1.236443      -0.721188       0.024207       0.015691      -0.017844       0.033920      -0.000394      -0.007287      -0.003341       0.011192      -0.034118      -0.014280       0.000832       0.013448              2.026193       1.988910       0.255312      -0.182588       1.908143      -0.347855       2.181526          -0.000001
           64              H       3.908982      10.343769       9.742326       0.101313       1.143544 0.89735269E+01  0.91861388E+02                                 1.879929                            1.799091      -1.485460       2.154872                    0.991662       4.151003      12.387653       0.442346       1.352615      -0.690042      -0.013028       0.017574       0.026896       0.034669      -0.001913      -0.004416      -0.004007      -0.001344       0.041766      -0.010433      -0.004952       0.015385              1.940394       1.785752      -0.216996      -0.038630       2.013715       0.421097       2.021716          -0.000000
           65              H       7.125762      10.877649      12.637878       0.075989       1.273094 0.91545666E+01  0.92791592E+02                                 1.909340                            1.741083      -1.195546       2.279589                    0.996969       3.831860      10.838514       0.486635       1.241745      -0.715532       0.001954       0.039001       0.012583       0.041027      -0.010359       0.003416      -0.006479      -0.019089      -0.017598      -0.011233      -0.007920       0.019153              1.993292       1.658963       0.284140       0.280377       2.531065       0.511904       1.789847          -0.000001
           66              H       5.641944      10.784373      10.875915       0.138045       1.163667 0.84618413E+01  0.84299478E+02                                 1.813376                            1.686810      -1.446670       2.190528                    0.994781       3.672776      10.379381       0.487582       1.260952      -0.711099      -0.007071       0.025308      -0.010419       0.028268       0.009517       0.010556      -0.000154      -0.013483       0.005632      -0.017423       0.003973       0.013450              1.877742       1.733426      -0.356507       0.374049       2.198050      -0.264506       1.701752          -0.000001
           67              H       6.139005       6.828753      10.908590       0.138698       1.031424 0.72061218E+01  0.69346254E+02                                 1.725047                            1.597248      -1.105941       2.370852                    0.996416       3.474606       9.826753       0.479414       1.327621      -0.698126      -0.005197      -0.029276      -0.011745       0.031969      -0.004520       0.008596       0.004321      -0.016251      -0.008448      -0.015154       0.004008       0.011146              1.794826       1.451034       0.201352       0.188907       2.310878       0.327564       1.622567          -0.000000
           68              H       7.630186       7.081579      12.625311       0.083598       1.245549 0.88013992E+01  0.88660395E+02                                 1.919330                            1.735744      -1.152364       2.319750                    0.994927       3.754663      10.713741       0.473671       1.283663      -0.707043       0.020716      -0.037802       0.015248       0.045724      -0.007303       0.009626       0.001312      -0.022867      -0.019500      -0.018228       0.001308       0.016920              2.021951       1.870234      -0.449462       0.418960       2.330032      -0.493412       1.865588          -0.000000
           69              H       6.029774       2.812995       1.319588       0.151394       0.781864 0.56319216E+01  0.50883715E+02                                 1.439837                            1.417203      -1.148701       2.363960                    0.998874       3.189697       8.699023       0.506926       1.337331      -0.697880       0.023881      -0.022892      -0.027124       0.042779      -0.002441      -0.004127       0.008422       0.010207      -0.004495      -0.011509       0.001029       0.010479              1.461606       1.461305       0.001890       0.044273       1.475514       0.123479       1.448001          -0.000000
           70              H       5.142429       0.895936       3.282631       0.078210       1.175138 0.81972516E+01  0.81673592E+02                                 1.879139                            1.696544      -1.263109       2.254342                    0.994936       3.970392      11.520677       0.466874       1.316720      -0.697796       0.033608       0.003109      -0.022699       0.040675      -0.012622      -0.004002      -0.004188       0.022588       0.001502      -0.018743       0.001814       0.016930              1.996529       2.304956       0.203614      -0.667427       1.569708      -0.215095       2.114923          -0.000000
           71              H       5.341253      11.475349       4.823407       0.144117       1.068526 0.78071829E+01  0.74860439E+02                                 1.628614                            1.562636      -0.865664       2.483692                    0.999496       3.082065       8.054627       0.544622       1.172877      -0.737311       0.028540      -0.017645       0.000196       0.033554      -0.007073      -0.006118      -0.008772       0.013235      -0.017181      -0.016844       0.003949       0.012895              1.630843       1.890861      -0.287094      -0.062153       1.602575      -0.068531       1.399092          -0.000001
           72              H       1.638459       0.056456       6.057535       0.132444       1.067572 0.79857290E+01  0.78347007E+02                                 1.714047                            1.643720      -1.271738       2.277475                    0.996129       3.530948       9.875323       0.492069       1.268739      -0.710601      -0.026087      -0.003167       0.016924       0.031257      -0.002602      -0.004609      -0.011860       0.015596      -0.014106      -0.017863       0.006334       0.011528              1.731371       1.843820      -0.007220      -0.382107       1.563173      -0.212728       1.787121          -0.000000
           73              H       1.546411       1.692460       4.451409       0.088858       1.065766 0.75685044E+01  0.73978998E+02                                 1.779544                            1.648874      -1.020300       2.387754                    0.996720       3.720312      10.720331       0.465170       1.347089      -0.693271      -0.038630       0.023741      -0.005248       0.045645      -0.005698      -0.007263      -0.008206       0.015224      -0.007660      -0.016120       0.003533       0.012587              1.844779       2.214400      -0.569311       0.091859       1.817218      -0.133234       1.502718          -0.000000
           74              H       1.812737      10.121626       6.841747       0.097533       1.337669 0.11193178E+02  0.11824257E+03                                 1.943198                            1.904730      -1.041758       2.372318                    0.996154       3.660363      10.265674       0.477025       1.215472      -0.725822      -0.030022      -0.010316      -0.016785       0.035909       0.005942       0.000627      -0.002573       0.029703       0.014878      -0.018771       0.005252       0.013519              1.960613       1.968204       0.203795       0.296602       1.986702       0.026788       1.926932          -0.000001
           75              H       2.371163      11.142747       7.902444       0.095344       1.148061 0.89952238E+01  0.92305701E+02                                 1.900973                            1.815986      -1.470374       2.162746                    0.991816       4.161047      12.506177       0.434155       1.374815      -0.685999      -0.006255       0.026344       0.019737       0.033506      -0.000740      -0.002105      -0.000270       0.000175      -0.030344      -0.010409       0.004472       0.005936              1.964907       1.552232      -0.174254      -0.137916       2.326470       0.249241       2.016018          -0.000000
           76              H       1.248174       8.265933       8.523279       0.097209       1.370343 0.11374997E+02  0.12090527E+03                                 1.993879                            1.936631      -0.985576       2.397954                    0.996794       3.680574      10.426386       0.466056       1.236442      -0.721188      -0.024207      -0.015691      -0.017844       0.033920      -0.000394       0.007287       0.003341       0.011192      -0.034118      -0.014280       0.000832       0.013448              2.026193       1.988910       0.255312       0.182588       1.908143       0.347855       2.181525          -0.000001
           77              H       2.227568       8.065881       9.742326       0.101313       1.143544 0.89735265E+01  0.91861381E+02                                 1.879928                            1.799090      -1.485460       2.154872                    0.991662       4.151003      12.387652       0.442346       1.352615      -0.690042       0.013028      -0.017574       0.026896       0.034669      -0.001913       0.004416       0.004007      -0.001344       0.041766      -0.010433      -0.004952       0.015385              1.940394       1.785752      -0.216996       0.038630       2.013714      -0.421097       2.021716          -0.000000
           78              H      11.283888       7.532001      12.637878       0.075989       1.273094 0.91545666E+01  0.92791592E+02                                 1.909340                            1.741083      -1.195546       2.279589                    0.996969       3.831860      10.838514       0.486635       1.241745      -0.715532      -0.001954      -0.039001       0.012583       0.041027      -0.010359      -0.003416       0.006479      -0.019089      -0.017598      -0.011233      -0.007920       0.019153              1.993292       1.658963       0.284140      -0.280377       2.531065      -0.511904       1.789847          -0.000001
           79              H       0.494606       7.625277      10.875915       0.138045       1.163666 0.84618360E+01  0.84299418E+02                                 1.813376                            1.686810      -1.446669       2.190528                    0.994781       3.672775      10.379380       0.487582       1.260953      -0.711098       0.007071      -0.025308      -0.010419       0.028268       0.009517      -0.010556       0.000154      -0.013483       0.005632      -0.017423       0.003973       0.013450              1.877742       1.733426      -0.356507      -0.374049       2.198050       0.264506       1.701752          -0.000001
           80              H      -0.002455      11.580897      10.908590       0.138698       1.031424 0.72061212E+01  0.69346249E+02                                 1.725048                            1.597248      -1.105941       2.370851                    0.996416       3.474606       9.826754       0.479414       1.327621      -0.698126       0.005197       0.029276      -0.011745       0.031969      -0.004520      -0.008596      -0.004321      -0.016251      -0.008448      -0.015154       0.004008       0.011146              1.794826       1.451034       0.201352      -0.188907       2.310878      -0.327564       1.622567          -0.000000
           81              H      10.779464      11.328071      12.625311       0.083598       1.245549 0.88013992E+01  0.88660395E+02                                 1.919330                            1.735744      -1.152364       2.319750                    0.994927       3.754663      10.713741       0.473671       1.283663      -0.707043      -0.020717       0.037802       0.015248       0.045724      -0.007303      -0.009626      -0.001312      -0.022867      -0.019500      -0.018228       0.001308       0.016920              2.021951       1.870234      -0.449462      -0.418960       2.330032       0.493412       1.865588          -0.000000
           82              H       0.106776       3.323555       1.319588       0.151394       0.781864 0.56319222E+01  0.50883720E+02                                 1.439837                            1.417203      -1.148701       2.363960                    0.998874       3.189697       8.699022       0.506926       1.337331      -0.697880      -0.023881       0.022892      -0.027124       0.042779      -0.002441       0.004127      -0.008422       0.010207      -0.004495      -0.011509       0.001029       0.010479              1.461606       1.461304       0.001890      -0.044273       1.475514      -0.123479       1.448001          -0.000000
           83              H       7.032486       7.130671      15.850131       0.078209       1.175138 0.81972494E+01  0.81673568E+02                                 1.879139                            1.696545      -1.263110       2.254342                    0.994936       3.970392      11.520678       0.466873       1.316721      -0.697796       0.003109      -0.033608      -0.022699       0.040675       0.012622      -0.004188       0.004002      -0.022588       0.001502      -0.018743       0.001814       0.016930              1.996529       1.569708      -0.203614      -0.215095       2.304956       0.667427       2.114923          -0.000000
           84              H       5.338798       6.931847      17.390907       0.144117       1.068527 0.78071881E+01  0.74860499E+02                                 1.628614                            1.562636      -0.865664       2.483692                    0.999496       3.082066       8.054629       0.544623       1.172877      -0.737311      -0.017645      -0.028540       0.000196       0.033554       0.007073      -0.008772       0.006118      -0.013235      -0.017181      -0.016844       0.003949       0.012895              1.630843       1.602576       0.287094      -0.068531       1.890861       0.062153       1.399092          -0.000001
           85              H       6.193006      10.634641      18.625035       0.132444       1.067571 0.79857282E+01  0.78346995E+02                                 1.714047                            1.643719      -1.271738       2.277475                    0.996129       3.530948       9.875322       0.492069       1.268738      -0.710601      -0.003167       0.026087       0.016924       0.031257       0.002602      -0.011860       0.004609      -0.015596      -0.014106      -0.017863       0.006334       0.011528              1.731371       1.563173       0.007220      -0.212728       1.843820       0.382107       1.787120          -0.000000
           86              H       7.829010      10.726689      17.018909       0.088858       1.065766 0.75685044E+01  0.73978998E+02                                 1.779544                            1.648874      -1.020300       2.387754                    0.996720       3.720312      10.720331       0.465170       1.347089      -0.693271       0.023741       0.038630      -0.005248       0.045645       0.005698      -0.008206       0.007263      -0.015224      -0.007660      -0.016120       0.003533       0.012587              1.844779       1.817218       0.569311      -0.133234       2.214400      -0.091859       1.502718          -0.000000
           87              H       3.985076      10.460363      19.409247       0.097533       1.337669 0.11193178E+02  0.11824257E+03                                 1.943198                            1.904730      -1.041758       2.372318                    0.996154       3.660363      10.265674       0.477025       1.215472      -0.725822      -0.010316       0.030022      -0.016785       0.035909      -0.005942      -0.002573      -0.000627      -0.029703       0.014878      -0.018771       0.005252       0.013519              1.960613       1.986702      -0.203795       0.026788       1.968204      -0.296602       1.926932          -0.000001
           88              H       5.006197       9.901937      20.469944       0.095344       1.148061 0.89952229E+01  0.92305691E+02                                 1.900973                            1.815986      -1.470374       2.162746                    0.991816       4.161047      12.506178       0.434155       1.374815      -0.685999       0.026344       0.006255       0.019737       0.033506       0.000740      -0.000270       0.002105      -0.000175      -0.030344      -0.010409       0.004472       0.005936              1.964907       2.326471       0.174254       0.249241       1.552232       0.137917       2.016018          -0.000000
           89              H       2.129383      11.024926      21.090778       0.097209       1.370343 0.11375004E+02  0.12090536E+03                                 1.993880                            1.936632      -0.985575       2.397954                    0.996794       3.680574      10.426388       0.466056       1.236443      -0.721188      -0.015691       0.024207      -0.017844       0.033920       0.000394       0.003341      -0.007287      -0.011192      -0.034118      -0.014280       0.000832       0.013448              2.026194       1.908144      -0.255312       0.347856       1.988910      -0.182588       2.181527          -0.000001
           90              H       1.929331      10.045532      22.309826       0.101313       1.143544 0.89735265E+01  0.91861380E+02                                 1.879928                            1.799090      -1.485460       2.154872                    0.991662       4.151003      12.387652       0.442346       1.352615      -0.690042      -0.017574      -0.013028       0.026896       0.034669       0.001913       0.004007      -0.004416       0.001344       0.041766      -0.010433      -0.004952       0.015385              1.940394       2.013715       0.216996      -0.421097       1.785751      -0.038630       2.021716          -0.000000
           91              H       1.395451       0.989212       0.070378       0.075989       1.273095 0.91545726E+01  0.92791660E+02                                 1.909340                            1.741083      -1.195547       2.279589                    0.996969       3.831861      10.838514       0.486635       1.241744      -0.715532      -0.039001       0.001954       0.012583       0.041027       0.010359       0.006479       0.003416       0.019089      -0.017598      -0.011233      -0.007920       0.019153              1.993292       2.531065      -0.284140      -0.511904       1.658963       0.280377       1.789847          -0.000001
           92              H       1.488727      11.778494      23.443415       0.138045       1.163666 0.84618372E+01  0.84299434E+02                                 1.813376                            1.686810      -1.446670       2.190528                    0.994781       3.672775      10.379380       0.487582       1.260953      -0.711098      -0.025308      -0.007071      -0.010419       0.028268      -0.009517       0.000154       0.010556       0.013483       0.005632      -0.017423       0.003973       0.013450              1.877743       2.198050       0.356508       0.264506       1.733426       0.374049       1.701752          -0.000001
           93              H       5.444347       0.002455      23.476090       0.138698       1.031424 0.72061218E+01  0.69346254E+02                                 1.725047                            1.597248      -1.105941       2.370852                    0.996416       3.474606       9.826753       0.479414       1.327621      -0.698126       0.029276      -0.005197      -0.011745       0.031969       0.004520      -0.004321       0.008596       0.016251      -0.008448      -0.015154       0.004008       0.011146              1.794826       2.310878      -0.201352      -0.327564       1.451034       0.188907       1.622567          -0.000000
           94              H       5.191521       1.493636       0.057811       0.083598       1.245549 0.88013992E+01  0.88660395E+02                                 1.919330                            1.735744      -1.152364       2.319750                    0.994927       3.754663      10.713741       0.473671       1.283663      -0.707043       0.037802       0.020716       0.015248       0.045724       0.007303      -0.001312       0.009626       0.022867      -0.019500      -0.018228       0.001308       0.016920              2.021951       2.330032       0.449461       0.493412       1.870234       0.418960       1.865588          -0.000000
           95              H       9.460105      12.166324      13.887088       0.151394       0.781864 0.56319222E+01  0.50883720E+02                                 1.439837                            1.417203      -1.148701       2.363960                    0.998874       3.189697       8.699022       0.506926       1.337331      -0.697880       0.022892       0.023881      -0.027124       0.042779       0.002441      -0.008422      -0.004127      -0.010207      -0.004495      -0.011509       0.001029       0.010479              1.461606       1.475514      -0.001890      -0.123479       1.461304       0.044273       1.448001          -0.000000
           96              H      11.377164      11.278979      15.850131       0.078210       1.175138 0.81972516E+01  0.81673592E+02                                 1.879139                            1.696544      -1.263109       2.254342                    0.994936       3.970392      11.520677       0.466874       1.316720      -0.697796      -0.003109       0.033608      -0.022699       0.040675       0.012622       0.004188      -0.004002      -0.022588       0.001502      -0.018743       0.001814       0.016930              1.996529       1.569708      -0.203614       0.215095       2.304956      -0.667427       2.114923          -0.000000
           97              H       0.797751      11.477803      17.390907       0.144117       1.068526 0.78071866E+01  0.74860484E+02                                 1.628614                            1.562636      -0.865664       2.483692                    0.999496       3.082066       8.054630       0.544622       1.172877      -0.737311       0.017645       0.028540       0.000196       0.033554       0.007073       0.008772      -0.006118      -0.013235      -0.017181      -0.016844       0.003949       0.012895              1.630843       1.602576       0.287094       0.068531       1.890862      -0.062153       1.399092          -0.000001
           98              H      12.216644       7.775009      18.625035       0.132444       1.067571 0.79857285E+01  0.78346997E+02                                 1.714046                            1.643719      -1.271738       2.277475                    0.996129       3.530948       9.875321       0.492069       1.268738      -0.710601       0.003167      -0.026087       0.016924       0.031257       0.002602       0.011860      -0.004609      -0.015596      -0.014106      -0.017863       0.006334       0.011528              1.731371       1.563173       0.007220       0.212728       1.843820      -0.382107       1.787120          -0.000000
           99              H      10.580640       7.682961      17.018909       0.088858       1.065766 0.75685044E+01  0.73978998E+02                                 1.779544                            1.648874      -1.020300       2.387754                    0.996720       3.720312      10.720331       0.465170       1.347089      -0.693271      -0.023741      -0.038630      -0.005248       0.045645       0.005698       0.008206      -0.007263      -0.015224      -0.007660      -0.016120       0.003533       0.012587              1.844779       1.817218       0.569311       0.133234       2.214400       0.091859       1.502718          -0.000000
          100              H       2.151474       7.949287      19.409247       0.097533       1.337669 0.11193176E+02  0.11824254E+03                                 1.943198                            1.904730      -1.041758       2.372318                    0.996154       3.660363      10.265673       0.477025       1.215471      -0.725822       0.010316      -0.030022      -0.016785       0.035909      -0.005942       0.002573       0.000627      -0.029703       0.014878      -0.018771       0.005252       0.013519              1.960612       1.986702      -0.203795      -0.026788       1.968203       0.296602       1.926932          -0.000001
          101              H       1.130353       8.507713      20.469944       0.095344       1.148061 0.89952238E+01  0.92305701E+02                                 1.900973                            1.815986      -1.470374       2.162746                    0.991816       4.161047      12.506177       0.434155       1.374815      -0.685999      -0.026344      -0.006255       0.019737       0.033506       0.000740       0.000270      -0.002105      -0.000175      -0.030344      -0.010409       0.004472       0.005936              1.964907       2.326470       0.174254      -0.249241       1.552232      -0.137917       2.016018          -0.000000
          102              H       4.007167       7.384724      21.090778       0.097209       1.370344 0.11375008E+02  0.12090543E+03                                 1.993881                            1.936633      -0.985576       2.397954                    0.996794       3.680574      10.426392       0.466056       1.236444      -0.721188       0.015691      -0.024207      -0.017844       0.033920       0.000394      -0.003341       0.007287      -0.011192      -0.034118      -0.014280       0.000832       0.013448              2.026195       1.908145      -0.255313      -0.347856       1.988912       0.182588       2.181529          -0.000001
          103              H       4.207219       8.364118      22.309826       0.101313       1.143544 0.89735265E+01  0.91861381E+02                                 1.879928                            1.799090      -1.485460       2.154872                    0.991662       4.151003      12.387652       0.442346       1.352615      -0.690042       0.017574       0.013028       0.026896       0.034669       0.001913      -0.004007       0.004416       0.001344       0.041766      -0.010433      -0.004952       0.015385              1.940394       2.013715       0.216996       0.421097       1.785751       0.038630       2.021716          -0.000000
          104              H       4.741099       5.147338       0.070378       0.075989       1.273095 0.91545727E+01  0.92791661E+02                                 1.909340                            1.741083      -1.195547       2.279589                    0.996969       3.831861      10.838514       0.486635       1.241744      -0.715532       0.039001      -0.001954       0.012583       0.041027       0.010359      -0.006479      -0.003416       0.019089      -0.017598      -0.011233      -0.007920       0.019153              1.993292       2.531065      -0.284140       0.511904       1.658963      -0.280377       1.789847          -0.000001
          105              H       4.647823       6.631156      23.443415       0.138045       1.163666 0.84618360E+01  0.84299418E+02                                 1.813376                            1.686810      -1.446669       2.190528                    0.994781       3.672775      10.379380       0.487582       1.260953      -0.711098       0.025308       0.007071      -0.010419       0.028268      -0.009517      -0.000154      -0.010556       0.013483       0.005632      -0.017423       0.003973       0.013450              1.877742       2.198050       0.356508      -0.264506       1.733426      -0.374049       1.701752          -0.000001
          106              H       0.692203       6.134095      23.476090       0.138698       1.031424 0.72061224E+01  0.69346264E+02                                 1.725048                            1.597248      -1.105942       2.370851                    0.996416       3.474606       9.826754       0.479414       1.327621      -0.698126      -0.029276       0.005197      -0.011745       0.031969       0.004520       0.004321      -0.008596       0.016251      -0.008448      -0.015154       0.004008       0.011146              1.794826       2.310878      -0.201352       0.327564       1.451034      -0.188907       1.622567          -0.000000
          107              H       0.945029       4.642914       0.057811       0.083598       1.245548 0.88013951E+01  0.88660349E+02                                 1.919330                            1.735744      -1.152364       2.319750                    0.994927       3.754662      10.713740       0.473671       1.283663      -0.707042      -0.037802      -0.020717       0.015248       0.045724       0.007303       0.001312      -0.009626       0.022867      -0.019500      -0.018228       0.001308       0.016920              2.021952       2.330032       0.449462      -0.493412       1.870234      -0.418960       1.865588          -0.000000
          108              H       8.949545       6.243326      13.887088       0.151394       0.781864 0.56319216E+01  0.50883715E+02                                 1.439837                            1.417203      -1.148701       2.363960                    0.998874       3.189697       8.699023       0.506926       1.337331      -0.697880      -0.022892      -0.023881      -0.027124       0.042779       0.002441       0.008422       0.004127      -0.010207      -0.004495      -0.011509       0.001029       0.010479              1.461606       1.475514      -0.001890       0.123479       1.461305      -0.044273       1.448001          -0.000000
          109              C      10.553639       6.847162      21.302918       0.088688      27.687339 0.35270824E+03  0.79190679E+04                                 8.109935                            6.371947       0.053456       2.017512                    0.999720      26.981050      77.363684       0.631957       0.431678      -1.048102      -0.044643       0.005746      -0.013093       0.046877       0.007081      -0.001641      -0.034106       0.024481       0.020011      -0.040787       0.008084       0.032703              9.155488       9.471915      -0.816085       1.835560       8.451846       3.707123       9.542703           0.000001
          110              C      10.691097       5.830950      20.366891      -0.278480      34.136395 0.45236906E+03  0.10710297E+05                                 9.011669                            7.009068       0.241035       2.039012                    0.999880      30.336494      86.696895       0.635241       0.407248      -1.073243       0.014895       0.001220       0.014384       0.020743      -0.019357      -0.009399      -0.000386       0.020642      -0.054827      -0.022257      -0.010053       0.032310             10.331672       9.414923       0.450484       2.951575      10.112484       5.082224      11.467611           0.000000
          111              C       9.636838       5.570760      19.525119       0.320019      29.970055 0.31764638E+03  0.69039791E+04                                 8.596097                            6.089002       0.113195       2.067738                    0.999360      23.965607      66.234092       0.643830       0.437703      -1.051075       0.002053      -0.035862      -0.030658       0.047225       0.013469       0.002472       0.009479      -0.019862       0.046978      -0.024678       0.002182       0.022496             10.837371       8.153824       0.103162       2.184625      12.368817       7.024468      11.989473           0.000000
          112              C       8.500349       6.332920      19.640489      -0.298769      34.573495 0.48867406E+03  0.11842543E+05                                 9.202827                            7.379453       0.075802       1.982195                    0.999613      31.410485      92.011117       0.604812       0.417888      -1.062092      -0.013724       0.020697       0.010889       0.027116       0.005449       0.016996       0.012028       0.018968       0.013936      -0.018775      -0.008076       0.026851             10.339241       8.839607      -2.116463       0.583785      11.474813       5.349620      10.703303           0.000000
          113              C       8.456166       7.317222      20.618241       0.117688      26.238706 0.33161170E+03  0.73304066E+04                                 7.833739                            6.187325       0.132989       2.062121                    0.999593      26.051186      74.082784       0.640030       0.432920      -1.047504       0.035718      -0.015348       0.017987       0.042835      -0.001934      -0.018943      -0.025124       0.016604      -0.002420      -0.034524       0.004251       0.030273              8.781556       8.695247      -1.504903       1.235633       8.580875       3.727924       9.068547           0.000001
          114              C       8.734765       4.241583      17.783767      -0.078540      28.337215 0.38887740E+03  0.89992832E+04                                 8.439381                            6.707178      -0.510854       1.840466                    0.996253      29.066659      86.244301       0.610116       0.433809      -1.040715       0.083602      -0.008024       0.034014       0.090613       0.022173       0.030457       0.031589       0.056861       0.016316      -0.049645      -0.012583       0.062228             10.401988       6.663818       0.458930       0.872527      12.780395       4.575256      11.761750          -0.000000
          115              C       8.047472       2.566305      16.053222      -0.077733      27.015974 0.37842269E+03  0.87014001E+04                                 8.146277                            6.616835      -0.490048       1.852250                    0.996160      28.774132      85.215698       0.613959       0.433865      -1.040260      -0.009974       0.087118      -0.021601       0.090308      -0.021677       0.020733      -0.039523      -0.011703      -0.012045      -0.038151      -0.018561       0.056712              9.655563       9.732474      -0.581140       3.857808       8.205130      -0.774550      11.029087          -0.000000
          116              C       5.346162       2.228795      12.859066       0.114259      27.567655 0.32617908E+03  0.71782068E+04                                 8.072091                            6.109911       0.068002       2.032394                    0.999694      26.175915      74.190638       0.648487       0.429185      -1.050126       0.005411       0.042878       0.004591       0.043461       0.001773      -0.044072      -0.001025      -0.007600      -0.020482      -0.047800       0.007098       0.040702              9.261499       8.675601      -0.402156       4.776639       9.813912       0.378772       9.294982          -0.000000
          117              C       6.262963       2.266842      13.909709      -0.283243      36.764750 0.47293592E+03  0.11382619E+05                                 9.650256                            7.291762      -0.006162       1.960801                    0.998979      31.083362      91.129219       0.603632       0.421594      -1.058365      -0.009002      -0.023386      -0.021650       0.033116       0.000174       0.007889      -0.008878       0.000469       0.002770      -0.011775      -0.000261       0.012035             11.215351      10.764052      -0.052426       6.450645      11.243687       0.718190      11.638314          -0.000001
          118              C       6.594337       3.484333      14.395317       0.315446      30.160116 0.31742503E+03  0.68878884E+04                                 8.571980                            6.044964       0.107026       2.063248                    0.999408      23.961249      65.852649       0.653858       0.431695      -1.056256       0.042311       0.008978       0.030931       0.053174      -0.005940       0.014530      -0.010634       0.032335       0.022057      -0.023535      -0.003917       0.027452             10.663513      10.609023      -0.970446       6.805747       9.944244      -0.423692      11.437271          -0.000000
          119              C       5.957363       4.597503      13.884574      -0.276166      38.087408 0.47120671E+03  0.11289040E+05                                 9.753099                            7.179433       0.132360       2.002644                    0.999800      30.732786      88.821658       0.623247       0.410204      -1.069561      -0.003823       0.009163      -0.011729       0.015366       0.015359       0.002020       0.021444      -0.021356      -0.023679      -0.023794      -0.008983       0.032777             11.633897      10.817945      -1.016763       6.382523      12.263125      -0.410387      11.820621          -0.000001
          120              C       5.054063       4.433044      12.856552       0.085230      27.707356 0.32916001E+03  0.72615909E+04                                 8.076136                            6.120972       0.189397       2.067818                    0.999819      26.471157      75.163055       0.650454       0.426840      -1.051378       0.003032      -0.046871      -0.000045       0.046969      -0.012213      -0.030635      -0.014657       0.005340      -0.029080      -0.041270       0.010504       0.030766              9.332095       8.519841      -0.071150       4.690221      10.089029       0.252668       9.387416          -0.000000
          121              C       7.856011      11.562488      21.302918       0.088688      27.687339 0.35270826E+03  0.79190683E+04                                 8.109935                            6.371947       0.053456       2.017512                    0.999720      26.981050      77.363685       0.631957       0.431678      -1.048102       0.044643      -0.005746      -0.013093       0.046877       0.007081       0.001641       0.034106       0.024481       0.020011      -0.040787       0.008084       0.032703              9.155488       9.471915      -0.816085      -1.835560       8.451846      -3.707123       9.542703           0.000001
          122              C       7.718553       0.305600      20.366891      -0.278480      34.136375 0.45236875E+03  0.10710287E+05                                 9.011665                            7.009065       0.241036       2.039012                    0.999880      30.336491      86.696881       0.635241       0.407248      -1.073243      -0.014895      -0.001220       0.014384       0.020743      -0.019357       0.009399       0.000386       0.020642      -0.054827      -0.022257      -0.010053       0.032310             10.331668       9.414921       0.450485      -2.951574      10.112477      -5.082221      11.467605           0.000000
          123              C       8.772812       0.565790      19.525119       0.320019      29.970055 0.31764636E+03  0.69039787E+04                                 8.596097                            6.089002       0.113195       2.067739                    0.999360      23.965606      66.234087       0.643830       0.437703      -1.051075      -0.002053       0.035862      -0.030658       0.047225       0.013469      -0.002472      -0.009479      -0.019862       0.046978      -0.024678       0.002182       0.022496             10.837371       8.153824       0.103163      -2.184625      12.368817      -7.024468      11.989473           0.000000
          124              C       9.909301      12.076730      19.640489      -0.298769      34.573495 0.48867404E+03  0.11842543E+05                                 9.202827                            7.379453       0.075802       1.982195                    0.999613      31.410484      92.011115       0.604811       0.417888      -1.062092       0.013724      -0.020697       0.010889       0.027116       0.005449      -0.016996      -0.012028       0.018968       0.013936      -0.018775      -0.008076       0.026851             10.339241       8.839607      -2.116464      -0.583784      11.474814      -5.349620      10.703304           0.000000
          125              C       9.953484      11.092428      20.618241       0.117688      26.238706 0.33161170E+03  0.73304066E+04                                 7.833739                            6.187325       0.132989       2.062121                    0.999593      26.051186      74.082784       0.640030       0.432920      -1.047504      -0.035718       0.015348       0.017987       0.042835      -0.001934       0.018943       0.025124       0.016604      -0.002420      -0.034524       0.004251       0.030273              8.781556       8.695247      -1.504903      -1.235633       8.580875      -3.727924       9.068547           0.000001
          126              C       9.674885       1.894967      17.783767      -0.078540      28.337216 0.38887741E+03  0.89992835E+04                                 8.439381                            6.707179      -0.510854       1.840466                    0.996253      29.066659      86.244302       0.610116       0.433809      -1.040715      -0.083602       0.008024       0.034014       0.090613       0.022173      -0.030457      -0.031589       0.056861       0.016316      -0.049645      -0.012584       0.062228             10.401989       6.663818       0.458930      -0.872527      12.780396      -4.575256      11.761751          -0.000000
          127              C      10.362178       3.570245      16.053222      -0.077733      27.015974 0.37842268E+03  0.87013997E+04                                 8.146277                            6.616835      -0.490048       1.852250                    0.996160      28.774132      85.215699       0.613959       0.433865      -1.040260       0.009974      -0.087118      -0.021601       0.090308      -0.021677      -0.020733       0.039523      -0.011703      -0.012045      -0.038151      -0.018561       0.056712              9.655563       9.732473      -0.581140      -3.857808       8.205130       0.774551      11.029087          -0.000000
          128              C       0.790388       3.907755      12.859066       0.114260      27.567653 0.32617907E+03  0.71782065E+04                                 8.072090                            6.109910       0.068003       2.032394                    0.999694      26.175914      74.190632       0.648487       0.429185      -1.050126      -0.005411      -0.042878       0.004591       0.043461       0.001773       0.044072       0.001025      -0.007600      -0.020482      -0.047800       0.007098       0.040702              9.261498       8.675600      -0.402156      -4.776638       9.813912      -0.378772       9.294981          -0.000000
          129              C      12.146687       3.869708      13.909709      -0.283243      36.764747 0.47293588E+03  0.11382618E+05                                 9.650255                            7.291762      -0.006161       1.960801                    0.998979      31.083360      91.129209       0.603632       0.421594      -1.058365       0.009002       0.023386      -0.021650       0.033116       0.000174      -0.007889       0.008878       0.000469       0.002770      -0.011775      -0.000261       0.012035             11.215350      10.764051      -0.052426      -6.450644      11.243686      -0.718190      11.638313          -0.000001
          130              C      11.815313       2.652217      14.395317       0.315446      30.160116 0.31742503E+03  0.68878884E+04                                 8.571980                            6.044964       0.107026       2.063248                    0.999408      23.961249      65.852650       0.653858       0.431696      -1.056256      -0.042311      -0.008978       0.030931       0.053174      -0.005940      -0.014530       0.010634       0.032335       0.022057      -0.023535      -0.003917       0.027452             10.663513      10.609023      -0.970446      -6.805748       9.944245       0.423692      11.437272          -0.000000
          131              C       0.179187       1.539047      13.884574      -0.276166      38.087408 0.47120671E+03  0.11289040E+05                                 9.753100                            7.179433       0.132359       2.002644                    0.999800      30.732786      88.821659       0.623247       0.410204      -1.069561       0.003823      -0.009163      -0.011729       0.015366       0.015359      -0.002020      -0.021444      -0.021356      -0.023679      -0.023794      -0.008983       0.032777             11.633897      10.817946      -1.016763      -6.382524      12.263125       0.410388      11.820621          -0.000001
          132              C       1.082487       1.703506      12.856552       0.085230      27.707356 0.32916001E+03  0.72615908E+04                                 8.076136                            6.120972       0.189397       2.067818                    0.999819      26.471157      75.163055       0.650454       0.426840      -1.051378      -0.003032       0.046871      -0.000045       0.046969      -0.012213       0.030634       0.014657       0.005340      -0.029080      -0.041270       0.010504       0.030766              9.332095       8.519841      -0.071150      -4.690221      10.089029      -0.252668       9.387416          -0.000000
          133              C       5.425938       4.417089       8.735418       0.088689      27.687336 0.35270820E+03  0.79190668E+04                                 8.109934                            6.371947       0.053456       2.017512                    0.999720      26.981048      77.363677       0.631957       0.431678      -1.048102      -0.005746      -0.044643      -0.013093       0.046877      -0.007081       0.034106      -0.001641      -0.024481       0.020011      -0.040787       0.008084       0.032703              9.155487       8.451845       0.816085      -3.707123       9.471914       1.835560       9.542702           0.000001
          134              C       6.442150       4.554547       7.799391      -0.278480      34.136397 0.45236909E+03  0.10710297E+05                                 9.011670                            7.009069       0.241035       2.039012                    0.999880      30.336495      86.696902       0.635241       0.407248      -1.073243      -0.001220       0.014895       0.014384       0.020743       0.019357       0.000386      -0.009399      -0.020642      -0.054827      -0.022257      -0.010053       0.032310             10.331673      10.112484      -0.450484      -5.082224       9.414923       2.951575      11.467611           0.000000
          135              C       6.702340       3.500288       6.957619       0.320019      29.970053 0.31764637E+03  0.69039790E+04                                 8.596096                            6.089002       0.113195       2.067739                    0.999360      23.965607      66.234092       0.643830       0.437703      -1.051075       0.035862       0.002053      -0.030658       0.047225      -0.013469      -0.009479       0.002472       0.019862       0.046978      -0.024678       0.002182       0.022496             10.837370      12.368815      -0.103162      -7.024467       8.153823       2.184625      11.989472           0.000000
          136              C       5.940180       2.363799       7.072989      -0.298769      34.573495 0.48867406E+03  0.11842543E+05                                 9.202827                            7.379453       0.075802       1.982195                    0.999613      31.410485      92.011117       0.604812       0.417888      -1.062092      -0.020697      -0.013724       0.010889       0.027116      -0.005449      -0.012028       0.016996      -0.018968       0.013936      -0.018775      -0.008076       0.026851             10.339241      11.474813       2.116463      -5.349619       8.839607       0.583785      10.703303           0.000000
          137              C       4.955878       2.319616       8.050741       0.117688      26.238706 0.33161170E+03  0.73304067E+04                                 7.833740                            6.187325       0.132989       2.062121                    0.999593      26.051186      74.082786       0.640030       0.432920      -1.047504       0.015348       0.035718       0.017987       0.042835       0.001934       0.025124      -0.018943      -0.016604      -0.002420      -0.034524       0.004251       0.030273              8.781556       8.580875       1.504903      -3.727924       8.695247       1.235633       9.068548           0.000001
          138              C       8.031517       2.598215       5.216267      -0.078540      28.337217 0.38887748E+03  0.89992855E+04                                 8.439381                            6.707179      -0.510854       1.840466                    0.996253      29.066658      86.244296       0.610116       0.433809      -1.040715       0.008024       0.083602       0.034014       0.090613      -0.022173      -0.031589       0.030457      -0.056861       0.016316      -0.049645      -0.012583       0.062228             10.401988      12.780392      -0.458931      -4.575256       6.663818       0.872528      11.761755          -0.000000
          139              C       9.706795       1.910922       3.485722      -0.077733      27.015958 0.37842237E+03  0.87013912E+04                                 8.146274                            6.616832      -0.490048       1.852250                    0.996160      28.774131      85.215695       0.613959       0.433865      -1.040260      -0.087118      -0.009974      -0.021601       0.090308       0.021677       0.039523       0.020733       0.011703      -0.012045      -0.038151      -0.018561       0.056712              9.655559       8.205128       0.581137       0.774549       9.732474       3.857807      11.029076          -0.000000
          140              C      10.044305      11.482712       0.291566       0.114260      27.567648 0.32617904E+03  0.71782057E+04                                 8.072089                            6.109910       0.068002       2.032394                    0.999694      26.175913      74.190631       0.648487       0.429185      -1.050126      -0.042878       0.005411       0.004591       0.043461      -0.001773       0.001025      -0.044072       0.007600      -0.020482      -0.047800       0.007098       0.040702              9.261497       9.813910       0.402155      -0.378773       8.675599       4.776638       9.294980          -0.000000
          141              C      10.006258       0.126413       1.342209      -0.283243      36.764753 0.47293599E+03  0.11382622E+05                                 9.650256                            7.291762      -0.006162       1.960801                    0.998979      31.083364      91.129226       0.603632       0.421594      -1.058365       0.023386      -0.009002      -0.021650       0.033116      -0.000174       0.008878       0.007889      -0.000469       0.002770      -0.011775      -0.000261       0.012035             11.215351      11.243688       0.052426      -0.718190      10.764052       6.450645      11.638314          -0.000001
          142              C       8.788767       0.457787       1.827817       0.315446      30.160122 0.31742508E+03  0.68878897E+04                                 8.571981                            6.044964       0.107026       2.063248                    0.999408      23.961251      65.852655       0.653858       0.431695      -1.056256      -0.008978       0.042311       0.030931       0.053174       0.005940       0.010634       0.014530      -0.032335       0.022057      -0.023535      -0.003917       0.027452             10.663515       9.944245       0.970447       0.423693      10.609026       6.805750      11.437274          -0.000000
          143              C       7.675597      12.093913       1.317074      -0.276166      38.087409 0.47120652E+03  0.11289034E+05                                 9.753100                            7.179431       0.132359       2.002644                    0.999800      30.732788      88.821667       0.623247       0.410204      -1.069561      -0.009163      -0.003823      -0.011729       0.015366      -0.015359      -0.021444       0.002021       0.021356      -0.023679      -0.023794      -0.008983       0.032777             11.633898      12.263124       1.016762       0.410387      10.817949       6.382526      11.820621          -0.000001
          144              C       7.840056      11.190613       0.289053       0.085230      27.707368 0.32916008E+03  0.72615929E+04                                 8.076138                            6.120973       0.189397       2.067818                    0.999819      26.471158      75.163060       0.650454       0.426840      -1.051378       0.046871       0.003032      -0.000045       0.046969       0.012213       0.014657      -0.030634      -0.005340      -0.029080      -0.041270       0.010504       0.030766              9.332100      10.089026       0.071150      -0.252669       8.519849       4.690228       9.387424          -0.000000
          145              C       0.710612       1.719461       8.735418       0.088689      27.687337 0.35270824E+03  0.79190677E+04                                 8.109934                            6.371947       0.053456       2.017512                    0.999720      26.981049      77.363681       0.631957       0.431678      -1.048102       0.005746       0.044643      -0.013093       0.046877      -0.007081      -0.034106       0.001641      -0.024481       0.020011      -0.040787       0.008084       0.032703              9.155487       8.451845       0.816085       3.707123       9.471914      -1.835560       9.542702           0.000001
          146              C      11.967500       1.582003       7.799391      -0.278480      34.136377 0.45236879E+03  0.10710289E+05                                 9.011666                            7.009066       0.241035       2.039012                    0.999880      30.336492      86.696886       0.635241       0.407248      -1.073243       0.001220      -0.014895       0.014384       0.020743       0.019357      -0.000386       0.009399      -0.020642      -0.054827      -0.022257      -0.010053       0.032310             10.331668      10.112477      -0.450485       5.082221       9.414922      -2.951574      11.467606           0.000000
          147              C      11.707310       2.636262       6.957619       0.320019      29.970056 0.31764638E+03  0.69039793E+04                                 8.596097                            6.089002       0.113195       2.067738                    0.999360      23.965607      66.234091       0.643830       0.437703      -1.051075      -0.035862      -0.002053      -0.030658       0.047225      -0.013469       0.009479      -0.002472       0.019862       0.046978      -0.024678       0.002182       0.022496             10.837371      12.368816      -0.103163       7.024467       8.153824      -2.184626      11.989473           0.000000
          148              C       0.196370       3.772751       7.072989      -0.298769      34.573496 0.48867408E+03  0.11842544E+05                                 9.202827                            7.379453       0.075802       1.982195                    0.999613      31.410486      92.011121       0.604812       0.417888      -1.062092       0.020697       0.013724       0.010889       0.027116      -0.005449       0.012028      -0.016996      -0.018968       0.013936      -0.018775      -0.008076       0.026851             10.339241      11.474813       2.116463       5.349620       8.839607      -0.583785      10.703304           0.000000
          149              C       1.180672       3.816934       8.050741       0.117688      26.238706 0.33161170E+03  0.73304067E+04                                 7.833740                            6.187325       0.132989       2.062121                    0.999593      26.051186      74.082788       0.640030       0.432920      -1.047504      -0.015348      -0.035718       0.017987       0.042835       0.001934      -0.025124       0.018943      -0.016604      -0.002420      -0.034524       0.004251       0.030273              8.781557       8.580876       1.504903       3.727924       8.695247      -1.235633       9.068548           0.000001
          150              C      10.378133       3.538335       5.216267      -0.078540      28.337218 0.38887750E+03  0.89992860E+04                                 8.439381                            6.707180      -0.510854       1.840466                    0.996253      29.066659      86.244300       0.610116       0.433809      -1.040715      -0.008024      -0.083602       0.034014       0.090613      -0.022173       0.031589      -0.030457      -0.056861       0.016316      -0.049645      -0.012583       0.062228             10.401989      12.780392      -0.458931       4.575256       6.663818      -0.872528      11.761755          -0.000000
          151              C       8.702855       4.225628       3.485722      -0.077733      27.015958 0.37842237E+03  0.87013911E+04                                 8.146274                            6.616832      -0.490048       1.852250                    0.996160      28.774131      85.215694       0.613959       0.433865      -1.040260       0.087118       0.009974      -0.021601       0.090308       0.021677      -0.039523      -0.020733       0.011703      -0.012045      -0.038151      -0.018561       0.056712              9.655559       8.205128       0.581137      -0.774549       9.732474      -3.857806      11.029076          -0.000000
          152              C       8.365345       6.926938       0.291566       0.114260      27.567647 0.32617902E+03  0.71782051E+04                                 8.072088                            6.109910       0.068003       2.032394                    0.999694      26.175913      74.190625       0.648487       0.429185      -1.050126       0.042878      -0.005411       0.004591       0.043461      -0.001773      -0.001025       0.044072       0.007600      -0.020482      -0.047800       0.007098       0.040702              9.261495       9.813909       0.402155       0.378773       8.675598      -4.776637       9.294979          -0.000000
          153              C       8.403392       6.010137       1.342209      -0.283243      36.764743 0.47293583E+03  0.11382617E+05                                 9.650254                            7.291761      -0.006161       1.960801                    0.998979      31.083358      91.129201       0.603632       0.421594      -1.058365      -0.023386       0.009002      -0.021650       0.033116      -0.000174      -0.008878      -0.007889      -0.000469       0.002770      -0.011774      -0.000261       0.012035             11.215349      11.243685       0.052426       0.718190      10.764050      -6.450643      11.638311          -0.000001
          154              C       9.620883       5.678763       1.827817       0.315446      30.160115 0.31742500E+03  0.68878875E+04                                 8.571980                            6.044964       0.107027       2.063248                    0.999408      23.961247      65.852642       0.653858       0.431696      -1.056256       0.008978      -0.042311       0.030931       0.053174       0.005940      -0.010634      -0.014530      -0.032335       0.022057      -0.023535      -0.003917       0.027452             10.663514       9.944244       0.970447      -0.423693      10.609025      -6.805748      11.437272          -0.000000
          155              C      10.734053       6.315737       1.317074      -0.276166      38.087404 0.47120645E+03  0.11289032E+05                                 9.753098                            7.179430       0.132360       2.002644                    0.999800      30.732786      88.821654       0.623248       0.410204      -1.069561       0.009163       0.003823      -0.011729       0.015366      -0.015359       0.021444      -0.002020       0.021356      -0.023679      -0.023794      -0.008983       0.032777             11.633896      12.263122       1.016762      -0.410387      10.817947      -6.382525      11.820619          -0.000001
          156              C      10.569594       7.219037       0.289053       0.085230      27.707366 0.32916006E+03  0.72615920E+04                                 8.076137                            6.120972       0.189397       2.067818                    0.999819      26.471157      75.163052       0.650454       0.426840      -1.051379      -0.046871      -0.003032      -0.000045       0.046969       0.012213      -0.014657       0.030634      -0.005340      -0.029080      -0.041270       0.010504       0.030766              9.332098      10.089025       0.071150       0.252669       8.519848      -4.690227       9.387423          -0.000000
          157              C       9.204825       3.068275      16.903288       0.088061      32.154192 0.39608558E+03  0.91666184E+04                                 9.805095                            7.355482      -0.729962       1.806245                    0.996079      26.773042      78.273225       0.516680       0.512229      -1.002904       0.000000      -0.000000      -0.008585       0.008585      -0.005120      -0.000000       0.000000      -0.014862      -0.025103      -0.008368      -0.004840       0.013208             12.605172      10.199193       0.320672      -0.000000      13.293938       0.000000      14.322384          -0.000000
          158              C       9.204825       3.068275       4.335787       0.088061      32.154192 0.39608561E+03  0.91666194E+04                                 9.805094                            7.355482      -0.729962       1.806245                    0.996079      26.773042      78.273223       0.516680       0.512229      -1.002904       0.000000      -0.000000      -0.008585       0.008585       0.005120       0.000000      -0.000000       0.014862      -0.025103      -0.008368      -0.004840       0.013208             12.605170      13.293925      -0.320677      -0.000000      10.199202       0.000000      14.322384          -0.000000
          159              C       1.719461       5.425938       3.832082       0.088688      27.687344 0.35270844E+03  0.79190732E+04                                 8.109936                            6.371949       0.053456       2.017512                    0.999720      26.981051      77.363688       0.631957       0.431678      -1.048102       0.044643      -0.005746       0.013093       0.046877       0.007081      -0.001641      -0.034106       0.024481       0.020011      -0.040787       0.008084       0.032703              9.155489       9.471915      -0.816083       1.835562       8.451845       3.707123       9.542707           0.000001
          160              C       1.582003       6.442150       4.768110      -0.278480      34.136395 0.45236907E+03  0.10710297E+05                                 9.011669                            7.009068       0.241035       2.039012                    0.999880      30.336494      86.696898       0.635241       0.407248      -1.073243      -0.014895      -0.001220      -0.014384       0.020743      -0.019357      -0.009399      -0.000386       0.020642      -0.054827      -0.022257      -0.010053       0.032310             10.331673       9.414927       0.450486       2.951577      10.112481       5.082223      11.467610           0.000000
          161              C       2.636262       6.702340       5.609881       0.320019      29.970048 0.31764625E+03  0.69039759E+04                                 8.596095                            6.089001       0.113195       2.067739                    0.999360      23.965607      66.234091       0.643830       0.437703      -1.051075      -0.002053       0.035862       0.030658       0.047225       0.013469       0.002472       0.009479      -0.019862       0.046978      -0.024678       0.002182       0.022496             10.837368       8.153826       0.103161       2.184625      12.368813       7.024464      11.989467           0.000000
          162              C       3.772751       5.940180       5.494511      -0.298769      34.573489 0.48867375E+03  0.11842534E+05                                 9.202826                            7.379451       0.075802       1.982195                    0.999613      31.410483      92.011111       0.604812       0.417888      -1.062092       0.013724      -0.020697      -0.010889       0.027116       0.005449       0.016996       0.012028       0.018968       0.013936      -0.018775      -0.008076       0.026851             10.339240       8.839607      -2.116465       0.583784      11.474815       5.349620      10.703300           0.000000
          163              C       3.816934       4.955878       4.516760       0.117688      26.238709 0.33161171E+03  0.73304069E+04                                 7.833740                            6.187325       0.132989       2.062121                    0.999593      26.051186      74.082785       0.640030       0.432920      -1.047504      -0.035718       0.015348      -0.017987       0.042835      -0.001934      -0.018943      -0.025124       0.016604      -0.002420      -0.034524       0.004251       0.030273              8.781557       8.695243      -1.504903       1.235632       8.580880       3.727926       9.068549           0.000001
          164              C       3.538335       8.031517       7.351233      -0.078540      28.337218 0.38887749E+03  0.89992858E+04                                 8.439382                            6.707180      -0.510854       1.840466                    0.996253      29.066658      86.244298       0.610116       0.433809      -1.040715      -0.083602       0.008024      -0.034014       0.090613       0.022173       0.030457       0.031589       0.056861       0.016316      -0.049645      -0.012584       0.062228             10.401989       6.663818       0.458932       0.872528      12.780393       4.575256      11.761755          -0.000000
          165              C       4.225628       9.706795       9.081778      -0.077733      27.015964 0.37842245E+03  0.87013932E+04                                 8.146275                            6.616833      -0.490048       1.852250                    0.996160      28.774130      85.215692       0.613959       0.433865      -1.040260       0.009974      -0.087118       0.021601       0.090308      -0.021677       0.020733      -0.039523      -0.011703      -0.012045      -0.038151      -0.018561       0.056712              9.655561       9.732476      -0.581137       3.857809       8.205127      -0.774549      11.029082          -0.000000
          166              C       6.926938      10.044305      12.275934       0.114259      27.567655 0.32617910E+03  0.71782073E+04                                 8.072091                            6.109911       0.068002       2.032394                    0.999694      26.175915      74.190638       0.648487       0.429185      -1.050126      -0.005411      -0.042878      -0.004591       0.043461       0.001773      -0.044072      -0.001025      -0.007600      -0.020482      -0.047800       0.007098       0.040702              9.261499       8.675602      -0.402156       4.776639       9.813912       0.378771       9.294982          -0.000000
          167              C       6.010137      10.006258      11.225291      -0.283243      36.764740 0.47293574E+03  0.11382614E+05                                 9.650254                            7.291761      -0.006161       1.960801                    0.998979      31.083361      91.129216       0.603632       0.421594      -1.058365       0.009002       0.023386       0.021650       0.033116       0.000174       0.007889      -0.008878       0.000469       0.002770      -0.011775      -0.000261       0.012035             11.215349      10.764050      -0.052424       6.450643      11.243688       0.718193      11.638310          -0.000001
          168              C       5.678763       8.788767      10.739683       0.315446      30.160112 0.31742487E+03  0.68878841E+04                                 8.571979                            6.044962       0.107026       2.063248                    0.999408      23.961248      65.852646       0.653858       0.431695      -1.056256      -0.042311      -0.008978      -0.030931       0.053174      -0.005940       0.014530      -0.010634       0.032335       0.022057      -0.023535      -0.003917       0.027452             10.663513      10.609025      -0.970445       6.805748       9.944242      -0.423691      11.437270          -0.000000
          169              C       6.315737       7.675597      11.250426      -0.276166      38.087413 0.47120672E+03  0.11289040E+05                                 9.753100                            7.179433       0.132360       2.002644                    0.999800      30.732786      88.821658       0.623247       0.410204      -1.069561       0.003823      -0.009163       0.011729       0.015366       0.015359       0.002020       0.021444      -0.021356      -0.023679      -0.023794      -0.008983       0.032777             11.633899      10.817948      -1.016764       6.382525      12.263125      -0.410388      11.820623          -0.000001
          170              C       7.219037       7.840056      12.278448       0.085230      27.707367 0.32916013E+03  0.72615940E+04                                 8.076138                            6.120973       0.189397       2.067818                    0.999819      26.471157      75.163057       0.650454       0.426840      -1.051378      -0.003032       0.046871       0.000045       0.046969      -0.012213      -0.030635      -0.014657       0.005340      -0.029080      -0.041270       0.010504       0.030766              9.332099       8.519845      -0.071150       4.690224      10.089030       0.252666       9.387422          -0.000000
          171              C       4.417089       0.710612       3.832082       0.088688      27.687345 0.35270847E+03  0.79190742E+04                                 8.109936                            6.371949       0.053456       2.017512                    0.999720      26.981052      77.363692       0.631957       0.431678      -1.048102      -0.044643       0.005746       0.013093       0.046877       0.007081       0.001641       0.034106       0.024481       0.020011      -0.040787       0.008084       0.032703              9.155489       9.471916      -0.816084      -1.835561       8.451845      -3.707123       9.542707           0.000001
          172              C       4.554547      11.967500       4.768110      -0.278480      34.136378 0.45236880E+03  0.10710289E+05                                 9.011666                            7.009066       0.241035       2.039012                    0.999880      30.336492      86.696888       0.635241       0.407248      -1.073243       0.014895       0.001220      -0.014384       0.020743      -0.019357       0.009399       0.000386       0.020642      -0.054827      -0.022257      -0.010053       0.032310             10.331669       9.414926       0.450487      -2.951577      10.112474      -5.082220      11.467606           0.000000
          173              C       3.500288      11.707310       5.609881       0.320019      29.970050 0.31764627E+03  0.69039761E+04                                 8.596095                            6.089001       0.113195       2.067739                    0.999360      23.965607      66.234090       0.643830       0.437703      -1.051075       0.002053      -0.035862       0.030658       0.047225       0.013469      -0.002472      -0.009479      -0.019862       0.046978      -0.024678       0.002182       0.022496             10.837369       8.153826       0.103162      -2.184625      12.368813      -7.024464      11.989467           0.000000
          174              C       2.363799       0.196370       5.494511      -0.298769      34.573491 0.48867377E+03  0.11842535E+05                                 9.202826                            7.379451       0.075802       1.982195                    0.999613      31.410484      92.011114       0.604812       0.417888      -1.062092      -0.013724       0.020697      -0.010889       0.027116       0.005449      -0.016996      -0.012028       0.018968       0.013936      -0.018775      -0.008076       0.026851             10.339241       8.839607      -2.116464      -0.583784      11.474815      -5.349620      10.703300           0.000000
          175              C       2.319616       1.180672       4.516760       0.117688      26.238710 0.33161173E+03  0.73304076E+04                                 7.833740                            6.187325       0.132989       2.062121                    0.999593      26.051187      74.082789       0.640030       0.432920      -1.047504       0.035718      -0.015348      -0.017987       0.042835      -0.001934       0.018943       0.025124       0.016604      -0.002420      -0.034524       0.004251       0.030273              8.781558       8.695243      -1.504903      -1.235633       8.580880      -3.727927       9.068550           0.000001
          176              C       2.598215      10.378133       7.351233      -0.078540      28.337219 0.38887751E+03  0.89992863E+04                                 8.439381                            6.707179      -0.510854       1.840466                    0.996253      29.066659      86.244300       0.610116       0.433809      -1.040715       0.083602      -0.008024      -0.034014       0.090613       0.022173      -0.030457      -0.031589       0.056861       0.016316      -0.049645      -0.012584       0.062228             10.401989       6.663818       0.458932      -0.872528      12.780393      -4.575256      11.761755          -0.000000
          177              C       1.910922       8.702855       9.081778      -0.077733      27.015965 0.37842245E+03  0.87013935E+04                                 8.146275                            6.616834      -0.490048       1.852250                    0.996160      28.774130      85.215692       0.613959       0.433865      -1.040260      -0.009974       0.087118       0.021601       0.090308      -0.021677      -0.020733       0.039523      -0.011703      -0.012045      -0.038151      -0.018561       0.056712              9.655562       9.732476      -0.581137      -3.857809       8.205128       0.774549      11.029082          -0.000000
          178              C      11.482712       8.365345      12.275934       0.114259      27.567655 0.32617910E+03  0.71782073E+04                                 8.072091                            6.109911       0.068002       2.032394                    0.999694      26.175915      74.190638       0.648487       0.429185      -1.050126       0.005411       0.042878      -0.004591       0.043461       0.001773       0.044072       0.001025      -0.007600      -0.020482      -0.047800       0.007098       0.040702              9.261499       8.675602      -0.402156      -4.776639       9.813912      -0.378771       9.294982          -0.000000
          179              C       0.126413       8.403392      11.225291      -0.283243      36.764740 0.47293576E+03  0.11382615E+05                                 9.650254                            7.291761      -0.006161       1.960801                    0.998979      31.083361      91.129214       0.603632       0.421594      -1.058365      -0.009002      -0.023386       0.021650       0.033116       0.000174      -0.007889       0.008878       0.000469       0.002770      -0.011775      -0.000261       0.012035             11.215349      10.764050      -0.052424      -6.450642      11.243688      -0.718193      11.638309          -0.000000
          180              C       0.457787       9.620883      10.739683       0.315446      30.160112 0.31742487E+03  0.68878841E+04                                 8.571980                            6.044962       0.107026       2.063248                    0.999408      23.961248      65.852647       0.653858       0.431696      -1.056256       0.042311       0.008978      -0.030931       0.053174      -0.005940      -0.014530       0.010634       0.032335       0.022057      -0.023535      -0.003917       0.027452             10.663513      10.609025      -0.970445      -6.805749       9.944243       0.423691      11.437271          -0.000000
          181              C      12.093913      10.734053      11.250426      -0.276166      38.087416 0.47120677E+03  0.11289041E+05                                 9.753101                            7.179433       0.132359       2.002644                    0.999800      30.732788      88.821665       0.623247       0.410204      -1.069561      -0.003823       0.009163       0.011729       0.015366       0.015359      -0.002020      -0.021444      -0.021356      -0.023679      -0.023794      -0.008983       0.032777             11.633899      10.817949      -1.016764      -6.382526      12.263126       0.410388      11.820624          -0.000001
          182              C      11.190613      10.569594      12.278448       0.085230      27.707368 0.32916015E+03  0.72615945E+04                                 8.076138                            6.120973       0.189397       2.067818                    0.999819      26.471158      75.163059       0.650454       0.426840      -1.051378       0.003032      -0.046871       0.000045       0.046969      -0.012213       0.030635       0.014657       0.005340      -0.029080      -0.041270       0.010504       0.030766              9.332099       8.519845      -0.071150      -4.690224      10.089030      -0.252666       9.387422          -0.000000
          183              C       6.847162       7.856011      16.399582       0.088689      27.687342 0.35270842E+03  0.79190728E+04                                 8.109936                            6.371949       0.053456       2.017512                    0.999720      26.981050      77.363684       0.631957       0.431678      -1.048102       0.005746       0.044643       0.013093       0.046877      -0.007081       0.034106      -0.001641      -0.024481       0.020011      -0.040787       0.008084       0.032703              9.155488       8.451844       0.816083      -3.707123       9.471915       1.835562       9.542706           0.000001
          184              C       5.830950       7.718553      17.335610      -0.278480      34.136395 0.45236907E+03  0.10710297E+05                                 9.011670                            7.009068       0.241035       2.039012                    0.999880      30.336494      86.696898       0.635241       0.407248      -1.073243       0.001220      -0.014895      -0.014384       0.020743       0.019357       0.000386      -0.009399      -0.020642      -0.054827      -0.022257      -0.010053       0.032310             10.331673      10.112481      -0.450487      -5.082223       9.414927       2.951577      11.467611           0.000000
          185              C       5.570760       8.772812      18.177381       0.320019      29.970048 0.31764626E+03  0.69039759E+04                                 8.596095                            6.089001       0.113195       2.067739                    0.999360      23.965607      66.234092       0.643830       0.437703      -1.051075      -0.035862      -0.002053       0.030658       0.047225      -0.013469      -0.009479       0.002472       0.019862       0.046978      -0.024678       0.002182       0.022496             10.837369      12.368814      -0.103161      -7.024464       8.153826       2.184625      11.989467           0.000000
          186              C       6.332920       9.909301      18.062011      -0.298769      34.573490 0.48867375E+03  0.11842534E+05                                 9.202826                            7.379451       0.075802       1.982195                    0.999613      31.410483      92.011111       0.604812       0.417888      -1.062092       0.020697       0.013724      -0.010889       0.027116      -0.005449      -0.012028       0.016996      -0.018968       0.013936      -0.018775      -0.008076       0.026851             10.339241      11.474815       2.116465      -5.349620       8.839607       0.583783      10.703300           0.000000
          187              C       7.317222       9.953484      17.084260       0.117688      26.238709 0.33161171E+03  0.73304069E+04                                 7.833740                            6.187325       0.132989       2.062121                    0.999593      26.051186      74.082784       0.640030       0.432920      -1.047504      -0.015348      -0.035718      -0.017987       0.042835       0.001934       0.025124      -0.018943      -0.016604      -0.002420      -0.034524       0.004251       0.030273              8.781557       8.580880       1.504903      -3.727926       8.695243       1.235632       9.068549           0.000001
          188              C       4.241583       9.674885      19.918733      -0.078540      28.337217 0.38887748E+03  0.89992855E+04                                 8.439381                            6.707179      -0.510854       1.840466                    0.996253      29.066658      86.244299       0.610116       0.433809      -1.040715      -0.008024      -0.083602      -0.034014       0.090613      -0.022173      -0.031589       0.030457      -0.056861       0.016316      -0.049645      -0.012584       0.062228             10.401988      12.780393      -0.458932      -4.575256       6.663818       0.872528      11.761754          -0.000000
          189              C       2.566305      10.362178      21.649278      -0.077733      27.015969 0.37842256E+03  0.87013965E+04                                 8.146276                            6.616834      -0.490048       1.852250                    0.996160      28.774131      85.215694       0.613959       0.433865      -1.040260       0.087118       0.009974       0.021601       0.090308       0.021677       0.039523       0.020733       0.011703      -0.012045      -0.038151      -0.018561       0.056712              9.655562       8.205129       0.581139       0.774550       9.732474       3.857807      11.029082          -0.000000
          190              C       2.228795       0.790388      24.843434       0.114260      27.567650 0.32617903E+03  0.71782054E+04                                 8.072089                            6.109910       0.068003       2.032394                    0.999694      26.175913      74.190626       0.648487       0.429185      -1.050126       0.042878      -0.005411      -0.004591       0.043461      -0.001773       0.001025      -0.044072       0.007600      -0.020482      -0.047800       0.007098       0.040702              9.261496       9.813911       0.402157      -0.378771       8.675599       4.776638       9.294979          -0.000000
          191              C       2.266842      12.146687      23.792791      -0.283243      36.764736 0.47293572E+03  0.11382614E+05                                 9.650253                            7.291761      -0.006161       1.960801                    0.998979      31.083360      91.129211       0.603632       0.421594      -1.058365      -0.023386       0.009002       0.021650       0.033116      -0.000174       0.008878       0.007889      -0.000469       0.002770      -0.011775      -0.000261       0.012035             11.215348      11.243687       0.052425      -0.718192      10.764048       6.450641      11.638308          -0.000001
          192              C       3.484333      11.815313      23.307183       0.315446      30.160118 0.31742504E+03  0.68878885E+04                                 8.571981                            6.044964       0.107026       2.063248                    0.999408      23.961249      65.852648       0.653858       0.431695      -1.056256       0.008978      -0.042311      -0.030931       0.053174       0.005940       0.010634       0.014530      -0.032335       0.022057      -0.023535      -0.003917       0.027452             10.663514       9.944245       0.970446       0.423691      10.609024       6.805748      11.437273          -0.000000
          193              C       4.597503       0.179187      23.817926      -0.276166      38.087413 0.47120676E+03  0.11289041E+05                                 9.753100                            7.179433       0.132359       2.002644                    0.999800      30.732788      88.821664       0.623247       0.410204      -1.069561       0.009163       0.003823       0.011729       0.015366      -0.015359      -0.021444       0.002020       0.021356      -0.023679      -0.023794      -0.008983       0.032777             11.633898      12.263125       1.016763       0.410387      10.817946       6.382524      11.820623          -0.000001
          194              C       4.433044       1.082487      24.845948       0.085230      27.707367 0.32916015E+03  0.72615945E+04                                 8.076138                            6.120974       0.189397       2.067818                    0.999819      26.471158      75.163060       0.650454       0.426840      -1.051378      -0.046871      -0.003032       0.000045       0.046969       0.012213       0.014657      -0.030634      -0.005340      -0.029080      -0.041270       0.010504       0.030766              9.332099      10.089030       0.071150      -0.252666       8.519844       4.690224       9.387422          -0.000000
          195              C      11.562488      10.553639      16.399582       0.088689      27.687342 0.35270843E+03  0.79190729E+04                                 8.109936                            6.371949       0.053456       2.017512                    0.999720      26.981050      77.363683       0.631957       0.431678      -1.048102      -0.005746      -0.044643       0.013093       0.046877      -0.007081      -0.034106       0.001641      -0.024481       0.020011      -0.040787       0.008084       0.032703              9.155488       8.451844       0.816084       3.707123       9.471915      -1.835561       9.542706           0.000001
          196              C       0.305600      10.691097      17.335610      -0.278480      34.136376 0.45236876E+03  0.10710288E+05                                 9.011666                            7.009066       0.241036       2.039012                    0.999880      30.336491      86.696885       0.635241       0.407248      -1.073243      -0.001220       0.014895      -0.014384       0.020743       0.019357      -0.000386       0.009399      -0.020642      -0.054827      -0.022257      -0.010053       0.032310             10.331669      10.112474      -0.450487       5.082220       9.414926      -2.951576      11.467606           0.000000
          197              C       0.565790       9.636838      18.177381       0.320019      29.970050 0.31764627E+03  0.69039761E+04                                 8.596095                            6.089001       0.113195       2.067739                    0.999360      23.965607      66.234089       0.643830       0.437703      -1.051075       0.035862       0.002053       0.030658       0.047225      -0.013469       0.009479      -0.002472       0.019862       0.046978      -0.024678       0.002182       0.022496             10.837369      12.368814      -0.103162       7.024464       8.153826      -2.184625      11.989467           0.000000
          198              C      12.076730       8.500349      18.062011      -0.298769      34.573491 0.48867377E+03  0.11842535E+05                                 9.202826                            7.379451       0.075802       1.982195                    0.999613      31.410484      92.011112       0.604812       0.417888      -1.062092      -0.020697      -0.013724      -0.010889       0.027116      -0.005449       0.012028      -0.016996      -0.018968       0.013936      -0.018775      -0.008076       0.026851             10.339241      11.474815       2.116465       5.349620       8.839607      -0.583783      10.703300           0.000000
          199              C      11.092428       8.456166      17.084260       0.117688      26.238709 0.33161171E+03  0.73304070E+04                                 7.833740                            6.187325       0.132989       2.062121                    0.999593      26.051186      74.082787       0.640030       0.432920      -1.047504       0.015348       0.035718      -0.017987       0.042835       0.001934      -0.025124       0.018943      -0.016604      -0.002420      -0.034524       0.004251       0.030273              8.781558       8.580881       1.504903       3.727927       8.695243      -1.235632       9.068550           0.000001
          200              C       1.894967       8.734765      19.918733      -0.078540      28.337217 0.38887748E+03  0.89992856E+04                                 8.439382                            6.707180      -0.510854       1.840466                    0.996253      29.066658      86.244300       0.610116       0.433809      -1.040715       0.008024       0.083602      -0.034014       0.090613      -0.022173       0.031589      -0.030457      -0.056861       0.016316      -0.049645      -0.012584       0.062228             10.401989      12.780394      -0.458932       4.575257       6.663819      -0.872528      11.761755          -0.000000
          201              C       3.570245       8.047472      21.649278      -0.077733      27.015967 0.37842253E+03  0.87013957E+04                                 8.146275                            6.616834      -0.490048       1.852250                    0.996160      28.774131      85.215697       0.613959       0.433865      -1.040260      -0.087118      -0.009974       0.021601       0.090308       0.021677      -0.039523      -0.020733       0.011703      -0.012045      -0.038151      -0.018561       0.056712              9.655561       8.205129       0.581139      -0.774550       9.732474      -3.857807      11.029081          -0.000000
          202              C       3.907755       5.346162      24.843434       0.114260      27.567649 0.32617902E+03  0.71782050E+04                                 8.072089                            6.109910       0.068003       2.032394                    0.999694      26.175912      74.190626       0.648487       0.429185      -1.050126      -0.042878       0.005411      -0.004591       0.043461      -0.001773      -0.001025       0.044072       0.007600      -0.020482      -0.047800       0.007098       0.040702              9.261497       9.813911       0.402157       0.378771       8.675600      -4.776638       9.294980          -0.000000
          203              C       3.869708       6.262963      23.792791      -0.283243      36.764736 0.47293573E+03  0.11382614E+05                                 9.650253                            7.291761      -0.006161       1.960801                    0.998979      31.083360      91.129211       0.603632       0.421594      -1.058365       0.023386      -0.009002       0.021650       0.033116      -0.000174      -0.008878      -0.007889      -0.000469       0.002770      -0.011775      -0.000261       0.012035             11.215348      11.243687       0.052425       0.718192      10.764048      -6.450641      11.638308          -0.000001
          204              C       2.652217       6.594337      23.307183       0.315446      30.160118 0.31742504E+03  0.68878885E+04                                 8.571981                            6.044964       0.107026       2.063248                    0.999408      23.961249      65.852649       0.653858       0.431695      -1.056256      -0.008978       0.042311      -0.030931       0.053174       0.005940      -0.010634      -0.014530      -0.032335       0.022057      -0.023535      -0.003917       0.027452             10.663514       9.944245       0.970446      -0.423692      10.609024      -6.805748      11.437273          -0.000000
          205              C       1.539047       5.957363      23.817926      -0.276166      38.087411 0.47120673E+03  0.11289040E+05                                 9.753100                            7.179433       0.132359       2.002644                    0.999800      30.732787      88.821662       0.623247       0.410204      -1.069561      -0.009162      -0.003823       0.011729       0.015366      -0.015359       0.021444      -0.002020       0.021356      -0.023679      -0.023794      -0.008983       0.032777             11.633898      12.263125       1.016763      -0.410387      10.817946      -6.382524      11.820623          -0.000001
          206              C       1.703506       5.054063      24.845948       0.085230      27.707366 0.32916014E+03  0.72615942E+04                                 8.076137                            6.120973       0.189397       2.067818                    0.999819      26.471157      75.163054       0.650454       0.426840      -1.051379       0.046871       0.003032       0.000045       0.046969       0.012213      -0.014657       0.030634      -0.005340      -0.029080      -0.041270       0.010504       0.030766              9.332098      10.089029       0.071150       0.252666       8.519844      -4.690224       9.387421          -0.000000
          207              C       3.068275       9.204825       8.231713       0.088061      32.154193 0.39608560E+03  0.91666191E+04                                 9.805094                            7.355482      -0.729962       1.806245                    0.996079      26.773042      78.273224       0.516680       0.512229      -1.002904      -0.000000      -0.000000       0.008585       0.008585      -0.005120      -0.000000       0.000000      -0.014862      -0.025103      -0.008368      -0.004840       0.013208             12.605171      10.199200       0.320678       0.000000      13.293927       0.000000      14.322386          -0.000000
          208              C       3.068275       9.204825      20.799213       0.088061      32.154188 0.39608558E+03  0.91666184E+04                                 9.805094                            7.355482      -0.729962       1.806245                    0.996079      26.773042      78.273225       0.516680       0.512229      -1.002904      -0.000000      -0.000000       0.008585       0.008585       0.005120       0.000000       0.000000       0.014862      -0.025103      -0.008368      -0.004840       0.013208             12.605169      13.293925      -0.320677      -0.000000      10.199202      -0.000000      14.322382          -0.000000
          209              S       6.649320       8.884006      23.162908      -0.694472     177.054791 0.53672581E+04  0.22307431E+06                                21.890222                           20.184342       1.168528       1.956578                    0.998659      85.935207     271.288866       0.517727       0.284648      -1.240973       0.026735      -0.039898      -0.027375       0.055281      -0.142906      -0.175412       0.278876       0.179443      -0.068298      -0.331216      -0.069177       0.400393             23.545554      31.538778       0.884482       1.344082      19.236241       0.678267      19.861642           0.000003
          210              S      11.760330       9.525644      23.162908      -0.694472     177.054790 0.53672580E+04  0.22307430E+06                                21.890221                           20.184342       1.168528       1.956579                    0.998659      85.935207     271.288865       0.517727       0.284648      -1.240973      -0.026735       0.039898      -0.027375       0.055281      -0.142906       0.175412      -0.278876       0.179443      -0.068298      -0.331216      -0.069177       0.400393             23.545554      31.538778       0.884481      -1.344082      19.236241      -0.678267      19.861642           0.000003
          211              S       3.389094       0.512770      10.595408      -0.694472     177.054745 0.53672565E+04  0.22307423E+06                                21.890219                           20.184340       1.168528       1.956578                    0.998659      85.935208     271.288871       0.517727       0.284648      -1.240973       0.039898       0.026735      -0.027375       0.055281       0.142906      -0.278876      -0.175411      -0.179443      -0.068298      -0.331216      -0.069177       0.400392             23.545550      19.236240      -0.884480      -0.678266      31.538775       1.344081      19.861637           0.000003
          212              S       2.747456       5.623780      10.595408      -0.694472     177.054738 0.53672562E+04  0.22307421E+06                                21.890218                           20.184339       1.168528       1.956579                    0.998659      85.935206     271.288863       0.517727       0.284648      -1.240973      -0.039898      -0.026735      -0.027375       0.055281       0.142906       0.278876       0.175412      -0.179443      -0.068298      -0.331216      -0.069177       0.400392             23.545550      19.236239      -0.884480       0.678266      31.538774      -1.344081      19.861636           0.000003
          213              S       5.623780       3.389094       1.972092      -0.694472     177.054739 0.53672562E+04  0.22307421E+06                                21.890218                           20.184339       1.168528       1.956578                    0.998659      85.935206     271.288864       0.517727       0.284648      -1.240973      -0.026735       0.039898       0.027375       0.055281      -0.142906      -0.175411       0.278876       0.179443      -0.068298      -0.331216      -0.069177       0.400392             23.545550      31.538774       0.884482       1.344083      19.236240       0.678267      19.861637           0.000003
          214              S       0.512770       2.747456       1.972092      -0.694472     177.054735 0.53672560E+04  0.22307420E+06                                21.890218                           20.184339       1.168528       1.956578                    0.998659      85.935206     271.288861       0.517727       0.284648      -1.240973       0.026735      -0.039898       0.027375       0.055281      -0.142906       0.175412      -0.278876       0.179443      -0.068298      -0.331216      -0.069177       0.400392             23.545550      31.538773       0.884482      -1.344083      19.236239      -0.678267      19.861636           0.000003
          215              S       8.884006      11.760330      14.539592      -0.694472     177.054746 0.53672564E+04  0.22307422E+06                                21.890219                           20.184340       1.168528       1.956578                    0.998659      85.935207     271.288869       0.517727       0.284648      -1.240973      -0.039898      -0.026735       0.027375       0.055281       0.142906      -0.278876      -0.175411      -0.179443      -0.068298      -0.331216      -0.069177       0.400392             23.545551      19.236241      -0.884482      -0.678267      31.538776       1.344084      19.861637           0.000003
          216              S       9.525644       6.649320      14.539592      -0.694472     177.054742 0.53672563E+04  0.22307422E+06                                21.890219                           20.184339       1.168528       1.956578                    0.998659      85.935206     271.288865       0.517727       0.284648      -1.240973       0.039898       0.026735       0.027375       0.055281       0.142906       0.278876       0.175411      -0.179443      -0.068298      -0.331216      -0.069177       0.400392             23.545551      19.236240      -0.884482       0.678267      31.538775      -1.344084      19.861637           0.000003
          217              N       9.447832       7.574957      21.463782      -0.223579      34.821973 0.51777940E+03  0.12524397E+05                                 8.991683                            7.461838      -0.132023       1.989850                    0.997432      27.829106      77.211593       0.627937       0.403254      -1.089251       0.008665      -0.104202      -0.088881       0.137233      -0.012683       0.012605      -0.037064       0.093532      -0.075582      -0.067027       0.002094       0.064933              9.877509      10.905526      -1.634232       1.835154       8.653775       2.997352      10.073227           0.000001
          218              N       4.739871       3.274463      12.337766      -0.224705      35.492958 0.49908776E+03  0.11955262E+05                                 9.081929                            7.288616      -0.086579       2.001302                    0.998337      27.669308      76.258695       0.640589       0.399158      -1.092633       0.087710       0.015971       0.107024       0.139292      -0.013725      -0.041937      -0.005172      -0.074758      -0.116057      -0.072770       0.013541       0.059229             10.260311       9.122567      -0.333479       4.201224      12.107556       0.280166       9.550810          -0.000000
          219              N       8.961818      10.834693      21.463782      -0.223579      34.821973 0.51777940E+03  0.12524397E+05                                 8.991682                            7.461838      -0.132023       1.989850                    0.997432      27.829106      77.211592       0.627937       0.403254      -1.089251      -0.008665       0.104202      -0.088881       0.137233      -0.012683      -0.012605       0.037064       0.093532      -0.075582      -0.067027       0.002094       0.064933              9.877509      10.905526      -1.634232      -1.835154       8.653775      -2.997352      10.073227           0.000001
          220              N       1.396679       2.862087      12.337766      -0.224705      35.492958 0.49908777E+03  0.11955262E+05                                 9.081929                            7.288616      -0.086579       2.001302                    0.998337      27.669308      76.258695       0.640589       0.399158      -1.092633      -0.087710      -0.015971       0.107024       0.139292      -0.013725       0.041937       0.005172      -0.074758      -0.116057      -0.072770       0.013541       0.059229             10.260311       9.122567      -0.333479      -4.201224      12.107556      -0.280166       9.550810          -0.000000
          221              N       4.698143       3.311282       8.896282      -0.223579      34.821975 0.51777944E+03  0.12524398E+05                                 8.991683                            7.461838      -0.132023       1.989850                    0.997432      27.829107      77.211595       0.627937       0.403253      -1.089251       0.104202       0.008665      -0.088881       0.137233       0.012683       0.037064       0.012605      -0.093532      -0.075582      -0.067027       0.002094       0.064933              9.877509       8.653775       1.634232      -2.997352      10.905526       1.835154      10.073227           0.000001
          222              N       8.998637      10.876421      24.905266      -0.224705      35.492965 0.49908795E+03  0.11955267E+05                                 9.081930                            7.288618      -0.086579       2.001302                    0.998337      27.669309      76.258698       0.640589       0.399158      -1.092633      -0.015971       0.087710       0.107024       0.139292       0.013725       0.005172      -0.041937       0.074758      -0.116057      -0.072770       0.013541       0.059229             10.260313      12.107554       0.333478      -0.280168       9.122570       4.201227       9.550815          -0.000000
          223              N       1.438407       2.825268       8.896282      -0.223579      34.821973 0.51777941E+03  0.12524398E+05                                 8.991683                            7.461839      -0.132023       1.989850                    0.997432      27.829106      77.211595       0.627937       0.403254      -1.089251      -0.104202      -0.008665      -0.088881       0.137233       0.012683      -0.037064      -0.012605      -0.093532      -0.075582      -0.067027       0.002094       0.064933              9.877509       8.653775       1.634232       2.997352      10.905526      -1.835154      10.073227           0.000001
          224              N       9.411013       7.533229      24.905266      -0.224705      35.492963 0.49908793E+03  0.11955266E+05                                 9.081930                            7.288618      -0.086579       2.001302                    0.998337      27.669308      76.258694       0.640589       0.399158      -1.092633       0.015971      -0.087710       0.107024       0.139292       0.013725      -0.005172       0.041937       0.074758      -0.116057      -0.072770       0.013541       0.059229             10.260313      12.107553       0.333478       0.280168       9.122570      -4.201226       9.550814          -0.000000
          225              N       2.825268       4.698143       3.671218      -0.223579      34.821978 0.51777964E+03  0.12524405E+05                                 8.991684                            7.461840      -0.132023       1.989850                    0.997432      27.829106      77.211594       0.627937       0.403254      -1.089251      -0.008665       0.104202       0.088881       0.137234      -0.012683       0.012605      -0.037064       0.093532      -0.075582      -0.067027       0.002094       0.064933              9.877510      10.905522      -1.634230       1.835154       8.653776       2.997354      10.073233           0.000001
          226              N       7.533229       8.998637      12.797234      -0.224705      35.492956 0.49908775E+03  0.11955261E+05                                 9.081928                            7.288616      -0.086579       2.001302                    0.998337      27.669308      76.258693       0.640589       0.399158      -1.092633      -0.087710      -0.015971      -0.107024       0.139292      -0.013725      -0.041937      -0.005172      -0.074758      -0.116057      -0.072770       0.013541       0.059229             10.260311       9.122567      -0.333479       4.201224      12.107556       0.280165       9.550809          -0.000000
          227              N       3.311282       1.438407       3.671218      -0.223579      34.821978 0.51777964E+03  0.12524405E+05                                 8.991684                            7.461840      -0.132023       1.989850                    0.997432      27.829106      77.211595       0.627937       0.403254      -1.089251       0.008665      -0.104202       0.088881       0.137234      -0.012683      -0.012605       0.037064       0.093532      -0.075582      -0.067027       0.002094       0.064933              9.877511      10.905523      -1.634230      -1.835154       8.653776      -2.997354      10.073233           0.000001
          228              N      10.876421       9.411013      12.797234      -0.224705      35.492956 0.49908775E+03  0.11955261E+05                                 9.081929                            7.288616      -0.086579       2.001302                    0.998337      27.669308      76.258695       0.640589       0.399158      -1.092633       0.087710       0.015971      -0.107024       0.139292      -0.013725       0.041937       0.005172      -0.074758      -0.116057      -0.072770       0.013541       0.059229             10.260311       9.122568      -0.333479      -4.201224      12.107556      -0.280165       9.550809          -0.000000
          229              N       7.574957       8.961818      16.238718      -0.223579      34.821979 0.51777965E+03  0.12524405E+05                                 8.991684                            7.461840      -0.132023       1.989850                    0.997432      27.829106      77.211595       0.627937       0.403254      -1.089251      -0.104202      -0.008665       0.088881       0.137234       0.012683       0.037064       0.012605      -0.093532      -0.075582      -0.067027       0.002094       0.064933              9.877511       8.653777       1.634230      -2.997354      10.905523       1.835154      10.073233           0.000001
          230              N       3.274463       1.396679       0.229734      -0.224705      35.492958 0.49908779E+03  0.11955262E+05                                 9.081929                            7.288616      -0.086579       2.001302                    0.998337      27.669309      76.258696       0.640589       0.399158      -1.092633       0.015971      -0.087710      -0.107024       0.139292       0.013725       0.005172      -0.041937       0.074758      -0.116057      -0.072770       0.013541       0.059229             10.260311      12.107556       0.333479      -0.280165       9.122567       4.201224       9.550809          -0.000000
          231              N      10.834693       9.447832      16.238718      -0.223579      34.821979 0.51777965E+03  0.12524405E+05                                 8.991684                            7.461840      -0.132023       1.989850                    0.997432      27.829106      77.211595       0.627937       0.403254      -1.089251       0.104202       0.008665       0.088881       0.137234       0.012683      -0.037064      -0.012605      -0.093532      -0.075582      -0.067027       0.002094       0.064933              9.877511       8.653776       1.634230       2.997354      10.905523      -1.835154      10.073233           0.000001
          232              N       2.862087       4.739871       0.229734      -0.224705      35.492956 0.49908776E+03  0.11955261E+05                                 9.081929                            7.288616      -0.086579       2.001302                    0.998337      27.669308      76.258694       0.640589       0.399158      -1.092633      -0.015971       0.087710      -0.107024       0.139292       0.013725      -0.005172       0.041937       0.074758      -0.116057      -0.072770       0.013541       0.059229             10.260311      12.107556       0.333479       0.280165       9.122567      -4.201224       9.550809          -0.000000
          233              O       9.809889       4.569275      18.664748      -0.185147      30.434613 0.32862998E+03  0.69672408E+04                                 7.880580                            5.550113       0.461229       2.285041                    0.999312      22.103627      54.102285       0.821911       0.351502      -1.147994      -0.167729       0.062873      -0.026193       0.181031       0.046703       0.084549       0.103566      -0.015864       0.136289      -0.099115      -0.070019       0.169134             10.407540       5.647881       1.692104       2.185645      12.947398       7.931353      12.627342          -0.000001
          234              O       7.476773       3.712613      15.405242      -0.194187      31.050288 0.34611227E+03  0.74330366E+04                                 7.996308                            5.726534       0.474751       2.290556                    0.999004      22.265624      54.837903       0.802710       0.355302      -1.144995      -0.001388      -0.172277      -0.024522       0.174019      -0.058738       0.115530      -0.070043       0.008298       0.069829      -0.108722      -0.060796       0.169519             10.264606      11.221058      -1.790625       7.441402       7.165179      -1.842743      12.407580           0.000000
          235              O       8.599761       1.567275      18.664748      -0.185147      30.434613 0.32862999E+03  0.69672410E+04                                 7.880581                            5.550113       0.461229       2.285041                    0.999312      22.103627      54.102286       0.821911       0.351502      -1.147994       0.167729      -0.062873      -0.026193       0.181031       0.046703      -0.084549      -0.103566      -0.015864       0.136289      -0.099115      -0.070019       0.169134             10.407541       5.647881       1.692104      -2.185645      12.947399      -7.931353      12.627342          -0.000001
          236              O      10.932877       2.423937      15.405242      -0.194187      31.050289 0.34611228E+03  0.74330370E+04                                 7.996308                            5.726535       0.474751       2.290556                    0.999004      22.265624      54.837904       0.802710       0.355302      -1.144995       0.001388       0.172277      -0.024522       0.174019      -0.058738      -0.115530       0.070043       0.008297       0.069829      -0.108723      -0.060796       0.169519             10.264606      11.221059      -1.790625      -7.441403       7.165180       1.842743      12.407581           0.000000
          237              O       7.703825       3.673339       6.097248      -0.185147      30.434610 0.32862998E+03  0.69672407E+04                                 7.880580                            5.550113       0.461229       2.285041                    0.999312      22.103626      54.102284       0.821911       0.351502      -1.147994      -0.062873      -0.167729      -0.026193       0.181031      -0.046703      -0.103566       0.084549       0.015864       0.136289      -0.099115      -0.070019       0.169134             10.407539      12.947396      -1.692104      -7.931351       5.647881       2.185645      12.627341          -0.000001
          238              O       8.560487       1.340223       2.837742      -0.194187      31.050290 0.34611226E+03  0.74330364E+04                                 7.996308                            5.726535       0.474751       2.290556                    0.999004      22.265623      54.837902       0.802710       0.355302      -1.144995       0.172277      -0.001388      -0.024522       0.174019       0.058738       0.070043       0.115529      -0.008297       0.069829      -0.108722      -0.060796       0.169519             10.264607       7.165180       1.790626       1.842743      11.221061       7.441404      12.407581           0.000000
          239              O      10.705825       2.463211       6.097248      -0.185147      30.434610 0.32862998E+03  0.69672408E+04                                 7.880580                            5.550113       0.461229       2.285041                    0.999312      22.103627      54.102285       0.821911       0.351502      -1.147994       0.062873       0.167729      -0.026193       0.181031      -0.046703       0.103566      -0.084549       0.015864       0.136289      -0.099115      -0.070019       0.169134             10.407539      12.947396      -1.692103       7.931351       5.647880      -2.185645      12.627340          -0.000001
          240              O       9.849163       4.796327       2.837742      -0.194187      31.050288 0.34611224E+03  0.74330359E+04                                 7.996308                            5.726534       0.474751       2.290556                    0.999004      22.265623      54.837900       0.802710       0.355302      -1.144995      -0.172277       0.001388      -0.024522       0.174019       0.058738      -0.070043      -0.115529      -0.008298       0.069829      -0.108722      -0.060796       0.169519             10.264606       7.165180       1.790626      -1.842743      11.221060      -7.441403      12.407580           0.000000
          241              O       2.463211       7.703825       6.470252      -0.185147      30.434613 0.32862999E+03  0.69672408E+04                                 7.880580                            5.550113       0.461229       2.285041                    0.999312      22.103627      54.102284       0.821911       0.351502      -1.147994       0.167729      -0.062873       0.026193       0.181031       0.046703       0.084549       0.103566      -0.015864       0.136289      -0.099115      -0.070019       0.169134             10.407540       5.647881       1.692104       2.185646      12.947397       7.931352      12.627341          -0.000001
          242              O       4.796327       8.560487       9.729759      -0.194187      31.050293 0.34611220E+03  0.74330347E+04                                 7.996308                            5.726534       0.474751       2.290556                    0.999004      22.265624      54.837902       0.802710       0.355302      -1.144995       0.001388       0.172277       0.024522       0.174019      -0.058738       0.115530      -0.070043       0.008297       0.069829      -0.108723      -0.060796       0.169519             10.264608      11.221063      -1.790624       7.441406       7.165178      -1.842743      12.407582           0.000000
          243              O       3.673339      10.705825       6.470252      -0.185147      30.434611 0.32862997E+03  0.69672404E+04                                 7.880580                            5.550113       0.461229       2.285041                    0.999312      22.103627      54.102283       0.821911       0.351502      -1.147994      -0.167729       0.062873       0.026193       0.181031       0.046703      -0.084549      -0.103566      -0.015864       0.136289      -0.099115      -0.070019       0.169134             10.407539       5.647881       1.692104      -2.185646      12.947396      -7.931351      12.627340          -0.000001
          244              O       1.340223       9.849163       9.729759      -0.194187      31.050292 0.34611218E+03  0.74330342E+04                                 7.996308                            5.726534       0.474751       2.290556                    0.999004      22.265623      54.837900       0.802710       0.355302      -1.144995      -0.001388      -0.172277       0.024522       0.174019      -0.058738      -0.115529       0.070043       0.008297       0.069829      -0.108722      -0.060796       0.169519             10.264608      11.221063      -1.790624      -7.441406       7.165178       1.842742      12.407582           0.000000
          245              O       4.569275       8.599761      19.037752      -0.185147      30.434613 0.32862999E+03  0.69672408E+04                                 7.880580                            5.550113       0.461229       2.285041                    0.999312      22.103627      54.102284       0.821911       0.351502      -1.147994       0.062873       0.167729       0.026193       0.181031      -0.046703      -0.103566       0.084549       0.015864       0.136289      -0.099115      -0.070019       0.169134             10.407540      12.947397      -1.692104      -7.931353       5.647881       2.185646      12.627342          -0.000001
          246              O       3.712613      10.932877      22.297258      -0.194187      31.050290 0.34611226E+03  0.74330363E+04                                 7.996308                            5.726534       0.474751       2.290556                    0.999004      22.265623      54.837902       0.802710       0.355302      -1.144995      -0.172277       0.001388       0.024522       0.174019       0.058738       0.070043       0.115529      -0.008297       0.069829      -0.108722      -0.060796       0.169519             10.264607       7.165180       1.790626       1.842743      11.221060       7.441404      12.407581           0.000000
          247              O       1.567275       9.809889      19.037752      -0.185147      30.434613 0.32862998E+03  0.69672407E+04                                 7.880580                            5.550113       0.461229       2.285041                    0.999312      22.103627      54.102284       0.821911       0.351502      -1.147994      -0.062873      -0.167729       0.026193       0.181031      -0.046703       0.103566      -0.084549       0.015864       0.136289      -0.099115      -0.070019       0.169134             10.407540      12.947397      -1.692104       7.931352       5.647881      -2.185646      12.627341          -0.000001
          248              O       2.423937       7.476773      22.297258      -0.194187      31.050292 0.34611229E+03  0.74330372E+04                                 7.996309                            5.726535       0.474751       2.290556                    0.999004      22.265624      54.837905       0.802710       0.355302      -1.144995       0.172277      -0.001388       0.024522       0.174019       0.058738      -0.070043      -0.115530      -0.008297       0.069829      -0.108722      -0.060796       0.169519             10.264608       7.165180       1.790626      -1.842743      11.221061      -7.441404      12.407582           0.000000

******************************************************
Auxiliary information for the entire system
The total spin magnetic moment of the unit cell is   -0.000020
The total net atomic charge of the unit cell is   0.000008
Accuracy of reproducing the electrostatic potential in the unit cell:
  The inner radius (bohr) =    5.0000
  The outer radius (bohr) =   12.0000
  Valid grid points have density less than (e/(bohr^3)) =    0.0001
  The number of valid grid points were=       148082
  The rms potential error without charges in kcal/mol is=      5.25919
  The rms potential error with partial charges in kcal/mol is=      0.94347
  The RRMSE value at monopole order=      0.17940
  The rms potential error with partial charges and cloud penetration in kcal/mol is=      0.92992
  The RRMSE value at monopole order with cloud penetration is=      0.17682
  The rms potential error with partial charges and atomic dipoles in kcal/mol is=      0.54052
  The RRMSE value at dipole order=      0.10278
  The rms potential error with partial charges, atomic dipoles and cloud penetration in kcal/mol is=      0.52030
  The RRMSE value at dipole order with cloud penetration=      0.09893

******************************************************
The electron densities and ab initio electrostatic potential were computed in VASP using the PBE functional and
projector augmented wave method. See the main text of the journal article for a description of computational details.
The atomic charges, dipoles, and quadrupoles were computed with the DDEC6 method as described in
(a) T. A. Manz and N. Gabaldon Limas, RSC Adv. 6 (2016) 47771-47801 DOI: 10.1039/c6ra04656h
(b) N. Gabaldon Limas and T. A. Manz, RSC Adv. 8 (2018) 2678-2707 DOI: 10.1039/c7ra11829e.
For each atom in the material, the electron cloud parameters were fit to the spherically averaged atom-in-material
electron density using radial positions for which this density was between 10^-4 and 10^-2 electrons per cubic bohr.
The polarizabilities, dispersion coefficients, and quantum Drude oscillator (QDO) parameters were fit using the MCLF method.
The magnetic structure of the system was optimized in VASP from the default ferromagnetic initial guess using spin polarization.
The atomic spin moments (ASMs) were computed on this optimized magnetic structure using the DDEC6 partition as inputs
to the method of T. A. Manz and D. S. Sholl, J. Chem. Theory Comput. 7 (2011) 4146-4164 DOI: 10.1021/ct200539n.
The RMSE and RRMSE were computed using a uniform grid with Ewald summation.
