# Supplementary material for: A collection of forcefield precursors for metal–organic frameworks
Source: RSC Adv. 2019 Nov 13;9(63):36492–507. doi: 10.1039/c9ra07327b (PMC9075174; doi:10.1039/c9ra07327b)
Supplement: RA-009-C9RA07327B-s5793 [file RA-009-C9RA07327B-s5793.xyz]

  248
jmolscript: load "" {1 1 1} spacegroup "x,y,z" unitcell [{     12.175000     0.000000     0.000000 }, {      0.000000    12.175000     0.000000 }, {      0.000000     0.000000    24.924000 }]
Mn     9.131250     9.131250    23.025788     0.579158
Mn     3.043750     3.043750    10.563788     0.578807
Mn     3.043750     3.043750     1.898212     0.578951
Mn     9.131250     9.131250    14.360212     0.578323
H     11.236308    11.190043    21.741205     0.081933
H      0.700063    11.428673    20.163516     0.146373
H     12.099515     7.687295    18.977134     0.133014
H     10.486327     7.608158    20.597194     0.078553
H      2.122103     7.883313    18.174581     0.099447
H      1.120100     8.436058    17.092879     0.101115
H      3.966615     7.300130    16.484734     0.095817
H      4.191853     8.302133    15.293366     0.106980
H      0.675713     6.094805    14.064613     0.135061
H      4.611890     6.518495    14.176771     0.132802
H      0.937475     4.639893    12.334888     0.075607
H      4.734858     4.861478    12.554219     0.095432
H      9.243260     6.306650    22.142482     0.138033
H      7.026193     7.072457    21.741205     0.081933
H      5.387438     6.833828    20.163516     0.146377
H      6.162985    10.575205    18.977134     0.133014
H      7.776173    10.654343    20.597194     0.078553
H      3.965398    10.379188    18.174581     0.099449
H      4.967400     9.826443    17.092879     0.101115
H      2.120885    10.962370    16.484734     0.095818
H      1.895648     9.960368    15.293366     0.106981
H      5.411788    -0.007305    14.064613     0.135061
H      1.475610    11.744005    14.176771     0.132803
H      5.150025     1.447608    12.334888     0.075607
H      1.352643     1.226023    12.554219     0.095433
H      9.019240    11.955850    22.142482     0.138033
H      0.984958     5.148808     9.279205     0.081964
H      0.746328     6.787563     7.701516     0.146343
H      4.487705     6.012015     6.515134     0.132954
H      4.566842     4.398828     8.135194     0.078536
H      4.291688     8.209603     5.712581     0.099496
H      3.738943     7.207600     4.630879     0.101048
H      4.874870    10.054115     4.022734     0.095906
H      3.872868    10.279353     2.831366     0.106948
H      6.080195     6.763213     1.602613     0.135063
H      5.656505    10.699390     1.714771     0.132830
H      7.535108     7.024975    24.796888     0.075594
H      7.313523    10.822358     0.092219     0.095434
H      5.868350     3.155760     9.680482     0.137984
H      5.102543     0.938693     9.279205     0.081964
H      5.341173    11.474938     7.701516     0.146345
H      1.599795     0.075485     6.515134     0.132954
H      1.520658     1.688673     8.135194     0.078536
H      1.795813    10.052898     5.712581     0.099497
H      2.348558    11.054900     4.630879     0.101048
H      1.212630     8.208385     4.022734     0.095906
H      2.214633     7.983148     2.831366     0.106947
H      0.007305    11.499288     1.602613     0.135062
H      0.430995     7.563110     1.714771     0.132829
H     10.727393    11.237525    24.796888     0.075594
H     10.948978     7.440143     0.092219     0.095433
H      0.219150     2.931740     9.680482     0.137984
H      0.938693     0.984958     3.182795     0.081917
H     11.474938     0.746328     4.760484     0.146400
H      0.075485     4.487705     5.946866     0.132970
H      1.688673     4.566842     4.326806     0.078522
H     10.052898     4.291688     6.749419     0.099453
H     11.054900     3.738943     7.831121     0.101067
H      8.208385     4.874870     8.439266     0.095807
H      7.983148     3.872868     9.630634     0.106966
H     11.499288     6.080195    10.859387     0.134980
H      7.563110     5.656505    10.747229     0.132762
H     11.237525     7.535108    12.589112     0.075553
H      7.440143     7.313523    12.369781     0.095374
H      2.931740     5.868350     2.781518     0.138019
H      5.148808     5.102543     3.182795     0.081916
H      6.787563     5.341173     4.760484     0.146402
H      6.012015     1.599795     5.946866     0.132970
H      4.398828     1.520658     4.326806     0.078522
H      8.209603     1.795813     6.749419     0.099454
H      7.207600     2.348558     7.831121     0.101067
H     10.054115     1.212630     8.439266     0.095808
H     10.279353     2.214633     9.630634     0.106966
H      6.763213     0.007305    10.859387     0.134980
H     10.699390     0.430995    10.747229     0.132762
H      7.024975    10.727393    12.589112     0.075553
H     10.822358    10.948978    12.369781     0.095375
H      3.155760     0.219150     2.781518     0.138020
H     11.190043     7.026193    15.644795     0.081935
H     11.428673     5.387438    17.222484     0.146334
H      7.687295     6.162985    18.408866     0.132918
H      7.608158     7.776173    16.788806     0.078503
H      7.883313     3.965398    19.211419     0.099500
H      8.436058     4.967400    20.293121     0.101035
H      7.300130     2.120885    20.901266     0.095893
H      8.302133     1.895648    22.092634     0.106943
H      6.094805     5.411788    23.321387     0.135042
H      6.518495     1.475610    23.209229     0.132817
H      4.639893     5.150025     0.127112     0.075589
H      4.861478     1.352643    24.831781     0.095427
H      6.306650     9.019240    15.243518     0.137919
H      7.072457    11.236308    15.644795     0.081934
H      6.833828     0.700063    17.222484     0.146332
H     10.575205    12.099515    18.408866     0.132917
H     10.654343    10.486327    16.788806     0.078503
H     10.379188     2.122103    19.211419     0.099500
H      9.826443     1.120100    20.293121     0.101035
H     10.962370     3.966615    20.901266     0.095893
H      9.960368     4.191853    22.092634     0.106943
H     -0.007305     0.675713    23.321387     0.135041
H     11.744005     4.611890    23.209229     0.132816
H      1.447608     0.937475     0.127112     0.075589
H      1.226023     4.734858    24.831781     0.095426
H     11.955850     9.243260    15.243518     0.137920
C     11.416498    10.470500    21.180415     0.101204
C      0.233760    10.627558    20.237291    -0.283259
C      0.516220     9.571985    19.413304     0.316630
C     11.952198     8.417795    19.534933    -0.293453
C     10.986720     8.388575    20.513947     0.114257
C      1.873733     8.666165    17.657657    -0.075423
C      3.541708     7.977060    15.935907    -0.075210
C      2.612755     6.533105    14.269239     0.320050
C      1.526745     5.913398    13.737610    -0.281526
C      3.836343     6.145940    13.824595    -0.290436
C      1.702065     5.014883    12.708997     0.102572
C      3.896000     5.165853    12.817416     0.108387
C      6.846003     7.792000    21.180415     0.101205
C      5.853740     7.634943    20.237291    -0.283259
C      5.571280     8.690515    19.413304     0.316632
C      6.310303     9.844705    19.534933    -0.293452
C      7.275780     9.873925    20.513947     0.114258
C      4.213768     9.596335    17.657657    -0.075424
C      2.545793    10.285440    15.935907    -0.075211
C      3.474745    11.729395    14.269239     0.320051
C      4.560755     0.174103    13.737610    -0.281525
C      2.251158    12.116560    13.824595    -0.290435
C      4.385435     1.072618    12.708997     0.102572
C      2.191500     0.921648    12.817416     0.108387
C      1.704500     5.328998     8.718415     0.101258
C      1.547443     6.321260     7.775291    -0.283229
C      2.603015     6.603720     6.951304     0.316567
C      3.757205     5.864698     7.072933    -0.293540
C      3.786425     4.899220     8.051947     0.114251
C      3.508835     7.961233     5.195657    -0.075423
C      4.197940     9.629208     3.473907    -0.075234
C      5.641895     8.700255     1.807239     0.320082
C      6.261603     7.614245     1.275610    -0.281538
C      6.029060     9.923843     1.362595    -0.290439
C      7.160118     7.789565     0.246997     0.102585
C      7.009148     9.983500     0.355416     0.108388
C      4.383000     0.758503     8.718415     0.101258
C      4.540058    11.941240     7.775291    -0.283229
C      3.484485    11.658780     6.951304     0.316568
C      2.330295     0.222803     7.072933    -0.293540
C      2.301075     1.188280     8.051947     0.114251
C      2.578665    10.301267     5.195657    -0.075423
C      1.889560     8.633292     3.473907    -0.075234
C      0.445605     9.562245     1.807239     0.320081
C     12.000898    10.648255     1.275610    -0.281538
C      0.058440     8.338658     1.362595    -0.290440
C     11.102383    10.472935     0.246997     0.102584
C     11.253353     8.279000     0.355416     0.108386
C      3.043750     9.131250    16.810989     0.084538
C      3.043750     9.131250     4.348989     0.084544
C      0.758503     1.704500     3.743585     0.101158
C     11.941240     1.547443     4.686709    -0.283316
C     11.658780     2.603015     5.510696     0.316600
C      0.222803     3.757205     5.389067    -0.293525
C      1.188280     3.786425     4.410053     0.114176
C     10.301267     3.508835     7.266343    -0.075420
C      8.633292     4.197940     8.988093    -0.075205
C      9.562245     5.641895    10.654761     0.319987
C     10.648255     6.261603    11.186390    -0.281679
C      8.338658     6.029060    11.099405    -0.290590
C     10.472935     7.160118    12.215003     0.102528
C      8.279000     7.009148    12.106584     0.108330
C      5.328998     4.383000     3.743585     0.101159
C      6.321260     4.540058     4.686709    -0.283316
C      6.603720     3.484485     5.510696     0.316601
C      5.864698     2.330295     5.389067    -0.293524
C      4.899220     2.301075     4.410053     0.114176
C      7.961233     2.578665     7.266343    -0.075420
C      9.629208     1.889560     8.988093    -0.075205
C      8.700255     0.445605    10.654761     0.319988
C      7.614245    12.000898    11.186390    -0.281678
C      9.923843     0.058440    11.099405    -0.290589
C      7.789565    11.102383    12.215003     0.102530
C      9.983500    11.253353    12.106584     0.108332
C     10.470500     6.846003    16.205585     0.101197
C     10.627558     5.853740    17.148709    -0.283406
C      9.571985     5.571280    17.972696     0.316535
C      8.417795     6.310303    17.851067    -0.293643
C      8.388575     7.275780    16.872053     0.114132
C      8.666165     4.213768    19.728343    -0.075419
C      7.977060     2.545793    21.450093    -0.075228
C      6.533105     3.474745    23.116761     0.320077
C      5.913398     4.560755    23.648390    -0.281557
C      6.145940     2.251158    23.561405    -0.290440
C      5.014883     4.385435    24.677003     0.102569
C      5.165853     2.191500    24.568584     0.108368
C      7.792000    11.416498    16.205585     0.101196
C      7.634943     0.233760    17.148709    -0.283405
C      8.690515     0.516220    17.972696     0.316534
C      9.844705    11.952198    17.851067    -0.293644
C      9.873925    10.986720    16.872053     0.114131
C      9.596335     1.873733    19.728343    -0.075419
C     10.285440     3.541708    21.450093    -0.075228
C     11.729395     2.612755    23.116761     0.320076
C      0.174103     1.526745    23.648390    -0.281557
C     12.116560     3.836343    23.561405    -0.290441
C      1.072618     1.702065    24.677003     0.102568
C      0.921648     3.896000    24.568584     0.108367
C      9.131250     3.043750     8.113011     0.084530
C      9.131250     3.043750    20.575011     0.084542
S      9.457418     6.650837    23.013326    -0.700254
S      8.805082    11.611663    23.013326    -0.700254
S      5.524163     3.369918    10.551326    -0.700063
S      0.563337     2.717582    10.551326    -0.700063
S      2.717582     5.524163     1.910674    -0.700069
S      3.369918     0.563337     1.910674    -0.700070
S      6.650837     8.805082    14.372674    -0.700490
S     11.611663     9.457418    14.372674    -0.700488
N     10.710348     9.380838    21.345661    -0.214443
N      2.835558     4.649633    12.221733    -0.211757
N      7.552153     8.881663    21.345661    -0.214443
N      3.251943     1.437868    12.221733    -0.211757
N      2.794163     4.622848     8.883661    -0.214367
N      7.525368     8.923058    24.683733    -0.211752
N      3.293338     1.464653     8.883661    -0.214367
N     10.737133     9.339443    24.683733    -0.211753
N      1.464653     2.794163     3.578339    -0.214438
N      9.339443     7.525368    12.702267    -0.211643
N      4.622848     3.293338     3.578339    -0.214438
N      8.923058    10.737133    12.702267    -0.211642
N      9.380838     7.552153    16.040339    -0.214270
N      4.649633     3.251943     0.240267    -0.211744
N      8.881663    10.710348    16.040339    -0.214271
N      1.437868     2.835558     0.240267    -0.211745
O      1.526745     9.748523    18.531991    -0.198442
O      2.407484     7.418593    15.253488    -0.190269
O      4.560755     8.513978    18.531991    -0.198442
O      3.680016    10.843907    15.253488    -0.190268
O      2.426478     7.614245     6.069991    -0.198499
O      4.756407     8.494985     2.791488    -0.190255
O      3.661023    10.648255     6.069991    -0.198500
O      1.331093     9.767516     2.791488    -0.190255
O     10.648255     2.426478     6.392009    -0.198483
O      9.767516     4.756407     9.670512    -0.190335
O      7.614245     3.661023     6.392009    -0.198482
O      8.494985     1.331093     9.670512    -0.190335
O      9.748523     4.560755    18.854009    -0.198529
O      7.418593     3.680016    22.132512    -0.190261
O      8.513978     1.526745    18.854009    -0.198530
O     10.843907     2.407484    22.132512    -0.190261

The following XYZ coordinates are in angstroms. Other properties are in atomic units.
The sperically averaged electron density of each atom fit to a function of the form exp(a - br)
eigen_1, eigen_2 and eigen_3 are the three eigenvalues of traceless quadrupole moment tensor
  atom number  atomic symbol              X              Y              Z     net charge C6 coefficient C8 coefficient C10 coefficient fluctuating dipole atomic polarizability isotropic forcefield polarizability              a              b squared Pearson coefficient          <r^3>          <r^4>         wp_QDO          m_QDO          q_QDO       dipole_x       dipole_y       dipole_z         dipole            Qxy            Qxz            Qyz     Q(x^2-y^2)  Q(3z^2 - R^2)        eigen_1        eigen_2        eigen_3 static polarizability      alpha(xx)      alpha(xy)      alpha(xz)      alpha(yy)      alpha(yz)      alpha(zz) atomic spin moment
            1             Mn       9.131250       9.131250      23.025788       0.579158     150.048968 0.34651796E+04  0.12986610E+06                                23.956259                           19.984406       0.845579       1.942949                    0.998299      66.846749     204.316772       0.378136       0.432203      -1.111316       0.000000       0.000000       0.028623       0.028623      -0.025434       0.000000       0.000000      -0.152704      -0.091714      -0.065191      -0.030571       0.095763             28.567658      29.088692       1.309978       0.000003      21.723070       0.000002      34.891212           4.642613
            2             Mn       3.043750       3.043750      10.563788       0.578807     150.055236 0.34654081E+04  0.12987879E+06                                23.958245                           19.986103       0.845243       1.942801                    0.998301      66.854099     204.352703       0.378085       0.432248      -1.111270      -0.000000       0.000000       0.028654       0.028654       0.025439       0.000000       0.000000       0.152750      -0.091893      -0.065184      -0.030631       0.095816             28.569928      21.725158      -1.309889       0.000001      29.090878       0.000000      34.893748           4.642829
            3             Mn       3.043750       3.043750       1.898212       0.578951     150.052217 0.34652804E+04  0.12987157E+06                                23.957138                           19.985117       0.845405       1.942887                    0.998300      66.849039     204.328913       0.378115       0.432221      -1.111298      -0.000000       0.000000      -0.028623       0.028623      -0.025443      -0.000000      -0.000000      -0.152827      -0.091733      -0.065249      -0.030578       0.095827             28.568794      29.089860       1.309954       0.000001      21.723754       0.000000      34.892766          -4.648472
            4             Mn       9.131250       9.131250      14.360212       0.578323     150.043788 0.34650980E+04  0.12986732E+06                                23.959524                           19.987126       0.844604       1.942602                    0.998305      66.855641     204.373207       0.378012       0.432331      -1.111191      -0.000000       0.000000      -0.028632       0.028632       0.025471       0.000000      -0.000000       0.152954      -0.092089      -0.065259      -0.030696       0.095955             28.571524      21.727606      -1.309685      -0.000003      29.091990       0.000005      34.894975           4.642352
            5              H      11.236308      11.190043      21.741205       0.081933       1.102517 0.75847734E+01  0.74284941E+02                                 1.824542                            1.650215      -1.160573       2.311949                    0.995064       3.852850      11.165748       0.464492       1.346387      -0.692362      -0.005695       0.032218       0.024263       0.040732       0.006307      -0.002606       0.003529      -0.012507      -0.016988      -0.009739      -0.002275       0.012014              1.935986       1.543685      -0.190201      -0.201425       2.219740       0.640880       2.044532           0.000366
            6              H       0.700063      11.428673      20.163516       0.146373       1.074067 0.78482095E+01  0.75437882E+02                                 1.642785                            1.573610      -0.877602       2.481284                    0.999437       3.086225       8.105283       0.538558       1.183191      -0.734866       0.015902       0.027990      -0.000829       0.032203       0.007258      -0.009117       0.004902      -0.015353      -0.015163      -0.016957       0.003760       0.013197              1.646263       1.596020       0.283572      -0.075450       1.933903       0.045829       1.408866           0.000262
            7              H      12.099515       7.687295      18.977134       0.133014       1.080778 0.80803099E+01  0.79492434E+02                                 1.727057                            1.652788      -1.301370       2.264497                    0.995782       3.534825       9.893137       0.491101       1.267761      -0.710883       0.003578      -0.026342      -0.014854       0.030452       0.002573      -0.011907       0.003491      -0.016328      -0.016919      -0.018035       0.006345       0.011691              1.744967       1.565829      -0.005779      -0.219243       1.860517       0.390879       1.808555           0.000195
            8              H      10.486327       7.608158      20.597194       0.078553       1.115504 0.80180563E+01  0.79661880E+02                                 1.842667                            1.702169      -1.159549       2.313757                    0.994626       3.888736      11.367157       0.454943       1.355089      -0.690943      -0.023885      -0.039283       0.002167       0.046026       0.009938      -0.009511       0.010081      -0.013744      -0.038724      -0.023181       0.003841       0.019339              1.914442       1.864425       0.600338      -0.180029       2.312203      -0.144967       1.566697           0.000651
            9              H       2.122103       7.883313      18.174581       0.099447       1.326963 0.11049482E+02  0.11626912E+03                                 1.927589                            1.888236      -1.039456       2.374993                    0.996204       3.633199      10.147045       0.481041       1.210046      -0.727128       0.010996      -0.029392       0.018095       0.036225      -0.006204      -0.002626      -0.001359      -0.029570       0.015892      -0.019015       0.005547       0.013469              1.944597       1.962191      -0.188488       0.017894       1.948715      -0.308406       1.922885           0.000029
           10              H       1.120100       8.436058      17.092879       0.101115       1.015427 0.76268795E+01  0.74945785E+02                                 1.750022                            1.672768      -1.174063       2.315527                    0.993830       3.816482      11.149038       0.453054       1.375801      -0.687299      -0.029051      -0.004171      -0.024770       0.038404      -0.003522       0.009598      -0.001282       0.008331      -0.015790      -0.010608      -0.002435       0.013044              1.808544       2.128356       0.143304       0.258089       1.433749       0.108014       1.863525           0.000059
           11              H       3.966615       7.300130      16.484734       0.095817       1.370181 0.11418267E+02  0.12148698E+03                                 1.993015                            1.939675      -0.971089       2.400826                    0.997114       3.694190      10.472053       0.465894       1.235632      -0.721268       0.014280      -0.025043       0.017553       0.033752       0.001578       0.002970      -0.007970      -0.012538      -0.035115      -0.014879       0.000309       0.014570              2.022452       1.905687      -0.244015       0.330661       2.002358      -0.178841       2.159313           0.000041
           12              H       4.191853       8.302133      15.293366       0.106980       1.080241 0.83768159E+01  0.84718086E+02                                 1.854298                            1.774336      -1.443610       2.185835                    0.991436       4.076242      12.292510       0.429719       1.409367      -0.679540       0.021362       0.013093      -0.024193       0.034829       0.006747       0.008013       0.000674       0.012750       0.017429      -0.012611      -0.001235       0.013846              1.915003       2.055132       0.243120      -0.388031       1.766855      -0.042970       1.923021           0.001533
           13              H       0.675713       6.094805      14.064613       0.135061       1.067498 0.75019533E+01  0.73085103E+02                                 1.778262                            1.639258      -1.153604       2.343995                    0.995724       3.576867      10.252403       0.468058       1.343234      -0.694543      -0.029410       0.003938       0.010568       0.031498       0.005496      -0.003614       0.009477       0.021646      -0.001334      -0.017773       0.005219       0.012554              1.856656       2.426200      -0.223983      -0.326516       1.481012       0.201773       1.662756           0.000228
           14              H       4.611890       6.518495      14.176771       0.132802       1.221478 0.90280772E+01  0.91588350E+02                                 1.883855                            1.750405      -1.540974       2.144000                    0.993704       3.809321      10.933300       0.474404       1.272661      -0.708066       0.024609       0.009226       0.007824       0.027422      -0.010233      -0.002559       0.011667       0.010763       0.001901      -0.016855       0.000455       0.016400              1.951432       2.281949       0.376848       0.292353       1.808461       0.405805       1.763885           0.000660
           15              H       0.937475       4.639893      12.334888       0.075607       1.335531 0.97128238E+01  0.10023216E+03                                 1.993048                            1.809452      -1.264659       2.247733                    0.995277       3.963433      11.428305       0.469532       1.264095      -0.710114      -0.032353      -0.016572      -0.010561       0.037853      -0.002596      -0.008408       0.002631       0.011879      -0.022654      -0.011218      -0.002639       0.013857              2.092292       2.456697       0.376214       0.519598       1.858815       0.387939       1.961364           0.000183
           16              H       4.734858       4.861478      12.554219       0.095432       1.184884 0.84528910E+01  0.84410716E+02                                 1.875137                            1.717740      -0.990510       2.405435                    0.997684       3.621503      10.335448       0.468569       1.309003      -0.702623       0.042259      -0.017195      -0.011438       0.047035       0.000127       0.006213       0.012139       0.012311      -0.038347      -0.020887       0.006059       0.014828              1.950294       2.445720      -0.379201      -0.395715       1.717296       0.284126       1.687864          -0.000084
           17              H       9.243260       6.306650      22.142482       0.138033       0.734917 0.52387235E+01  0.47048693E+02                                 1.441590                            1.415250      -1.089929       2.377347                    0.999062       3.417752       9.667974       0.475677       1.433746      -0.677586      -0.008370      -0.016719      -0.035584       0.040197      -0.001775       0.002069       0.004255      -0.009546       0.023279      -0.009463      -0.000398       0.009861              1.468090       1.355542      -0.011576       0.032694       1.559227       0.091067       1.489502           0.003155
           18              H       7.026193       7.072457      21.741205       0.081933       1.102520 0.75847988E+01  0.74285253E+02                                 1.824545                            1.650218      -1.160577       2.311946                    0.995064       3.852857      11.165773       0.464492       1.346386      -0.692362       0.005696      -0.032218       0.024263       0.040732       0.006307       0.002606      -0.003529      -0.012507      -0.016989      -0.009739      -0.002275       0.012014              1.935989       1.543687      -0.190202       0.201426       2.219745      -0.640882       2.044536           0.000366
           19              H       5.387438       6.833828      20.163516       0.146377       1.074064 0.78481805E+01  0.75437530E+02                                 1.642780                            1.573606      -0.877600       2.481285                    0.999437       3.086222       8.105270       0.538559       1.183189      -0.734867      -0.015902      -0.027990      -0.000829       0.032203       0.007258       0.009117      -0.004902      -0.015353      -0.015163      -0.016957       0.003760       0.013197              1.646258       1.596015       0.283570       0.075450       1.933897      -0.045829       1.408862           0.000262
           20              H       6.162985      10.575205      18.977134       0.133014       1.080777 0.80802993E+01  0.79492307E+02                                 1.727057                            1.652787      -1.301371       2.264497                    0.995782       3.534822       9.893129       0.491101       1.267762      -0.710883      -0.003578       0.026342      -0.014854       0.030452       0.002573       0.011907      -0.003491      -0.016328      -0.016919      -0.018035       0.006344       0.011691              1.744967       1.565829      -0.005779       0.219244       1.860516      -0.390879       1.808555           0.000195
           21              H       7.776173      10.654343      20.597194       0.078553       1.115504 0.80180548E+01  0.79661870E+02                                 1.842668                            1.702170      -1.159551       2.313756                    0.994626       3.888735      11.367158       0.454942       1.355090      -0.690943       0.023885       0.039283       0.002167       0.046026       0.009938       0.009511      -0.010081      -0.013744      -0.038724      -0.023181       0.003841       0.019339              1.914442       1.864425       0.600338       0.180029       2.312204       0.144967       1.566698           0.000651
           22              H       3.965398      10.379188      18.174581       0.099449       1.326959 0.11049437E+02  0.11626852E+03                                 1.927584                            1.888232      -1.039452       2.374995                    0.996204       3.633191      10.147016       0.481041       1.210046      -0.727128      -0.010996       0.029392       0.018095       0.036225      -0.006204       0.002626       0.001359      -0.029570       0.015892      -0.019015       0.005546       0.013469              1.944592       1.962186      -0.188487      -0.017894       1.948711       0.308404       1.922880           0.000029
           23              H       4.967400       9.826443      17.092879       0.101115       1.015426 0.76268674E+01  0.74945639E+02                                 1.750021                            1.672766      -1.174063       2.315528                    0.993830       3.816480      11.149031       0.453054       1.375801      -0.687299       0.029051       0.004171      -0.024770       0.038404      -0.003522      -0.009598       0.001282       0.008331      -0.015790      -0.010608      -0.002435       0.013044              1.808542       2.128353       0.143305      -0.258088       1.433749      -0.108014       1.863524           0.000059
           24              H       2.120885      10.962370      16.484734       0.095818       1.370177 0.11418216E+02  0.12148629E+03                                 1.993009                            1.939670      -0.971086       2.400828                    0.997114       3.694182      10.472019       0.465895       1.235631      -0.721268      -0.014280       0.025043       0.017553       0.033752       0.001578      -0.002970       0.007970      -0.012538      -0.035116      -0.014879       0.000309       0.014570              2.022446       1.905682      -0.244014      -0.330659       2.002352       0.178840       2.159306           0.000041
           25              H       1.895648       9.960368      15.293366       0.106981       1.080242 0.83768204E+01  0.84718138E+02                                 1.854298                            1.774336      -1.443610       2.185835                    0.991436       4.076243      12.292511       0.429720       1.409366      -0.679540      -0.021362      -0.013093      -0.024193       0.034829       0.006747      -0.008013      -0.000674       0.012750       0.017429      -0.012611      -0.001235       0.013846              1.915002       2.055131       0.243120       0.388030       1.766854       0.042970       1.923021           0.001533
           26              H       5.411788      -0.007305      14.064613       0.135061       1.067497 0.75019492E+01  0.73085052E+02                                 1.778262                            1.639258      -1.153603       2.343996                    0.995724       3.576864      10.252393       0.468058       1.343235      -0.694543       0.029410      -0.003938       0.010568       0.031498       0.005496       0.003614      -0.009477       0.021646      -0.001334      -0.017773       0.005219       0.012554              1.856656       2.426199      -0.223983       0.326515       1.481012      -0.201773       1.662755           0.000228
           27              H       1.475610      11.744005      14.176771       0.132803       1.221478 0.90280823E+01  0.91588414E+02                                 1.883855                            1.750405      -1.540974       2.144000                    0.993704       3.809320      10.933298       0.474404       1.272661      -0.708066      -0.024609      -0.009226       0.007824       0.027422      -0.010233       0.002558      -0.011667       0.010763       0.001901      -0.016855       0.000455       0.016400              1.951432       2.281950       0.376848      -0.292353       1.808461      -0.405805       1.763885           0.000660
           28              H       5.150025       1.447608      12.334888       0.075607       1.335531 0.97128265E+01  0.10023219E+03                                 1.993048                            1.809451      -1.264659       2.247732                    0.995277       3.963433      11.428303       0.469532       1.264094      -0.710114       0.032353       0.016572      -0.010561       0.037853      -0.002596       0.008408      -0.002631       0.011879      -0.022654      -0.011218      -0.002639       0.013857              2.092292       2.456698       0.376214      -0.519598       1.858815      -0.387939       1.961364           0.000183
           29              H       1.352643       1.226023      12.554219       0.095433       1.184884 0.84528895E+01  0.84410707E+02                                 1.875137                            1.717740      -0.990511       2.405435                    0.997684       3.621504      10.335455       0.468568       1.309004      -0.702622      -0.042258       0.017195      -0.011438       0.047035       0.000127      -0.006213      -0.012139       0.012311      -0.038347      -0.020887       0.006059       0.014828              1.950294       2.445721      -0.379202       0.395715       1.717297      -0.284126       1.687865          -0.000084
           30              H       9.019240      11.955850      22.142482       0.138033       0.734916 0.52387113E+01  0.47048562E+02                                 1.441589                            1.415250      -1.089929       2.377347                    0.999062       3.417749       9.667968       0.475676       1.433748      -0.677586       0.008370       0.016719      -0.035584       0.040197      -0.001775      -0.002069      -0.004255      -0.009546       0.023279      -0.009463      -0.000398       0.009861              1.468090       1.355541      -0.011575      -0.032694       1.559226      -0.091066       1.489501           0.003155
           31              H       0.984958       5.148808       9.279205       0.081964       1.102413 0.75838611E+01  0.74273676E+02                                 1.824425                            1.650114      -1.160605       2.311958                    0.995065       3.852570      11.164714       0.464508       1.346383      -0.692363      -0.032217      -0.005683       0.024278       0.040738      -0.006304      -0.003527      -0.002603       0.012505      -0.016986      -0.009733      -0.002278       0.012011              1.935856       2.219596       0.190185      -0.640831       1.543586      -0.201401       2.044387           0.000415
           32              H       0.746328       6.787563       7.701516       0.146343       1.074031 0.78477725E+01  0.75432001E+02                                 1.642697                            1.573525      -0.877645       2.481264                    0.999436       3.086124       8.104706       0.538598       1.183130      -0.734882      -0.027990       0.015908      -0.000805       0.032205      -0.007255      -0.004906      -0.009115       0.015351      -0.015164      -0.016955       0.003759       0.013196              1.646174       1.933807      -0.283564      -0.045823       1.595930      -0.075440       1.408785           0.000275
           33              H       4.487705       6.012015       6.515134       0.132954       1.080840 0.80808096E+01  0.79497745E+02                                 1.727052                            1.652784      -1.301209       2.264542                    0.995783       3.534869       9.892946       0.491131       1.267676      -0.710902       0.026350       0.003583      -0.014834       0.030450      -0.002582      -0.003494      -0.011907       0.016330      -0.016928      -0.018039       0.006345       0.011694              1.744962       1.860507       0.005782      -0.390874       1.565823      -0.219245       1.808556           0.000228
           34              H       4.566842       4.398828       8.135194       0.078536       1.115651 0.80193482E+01  0.79678046E+02                                 1.842828                            1.702304      -1.159700       2.313664                    0.994624       3.889072      11.368433       0.454925       1.355085      -0.690942       0.039281      -0.023876       0.002175       0.046019      -0.009937      -0.010094      -0.009508       0.013733      -0.038733      -0.023186       0.003845       0.019340              1.914616       2.312433      -0.600421       0.144992       1.864589      -0.180059       1.566825           0.000639
           35              H       4.291688       8.209603       5.712581       0.099496       1.326587 0.11045312E+02  0.11621312E+03                                 1.927155                            1.887824      -1.039297       2.375106                    0.996207       3.632546      10.144364       0.481119       1.209975      -0.727146       0.029390       0.010994       0.018122       0.036236       0.006203       0.001365      -0.002626       0.029570       0.015914      -0.019019       0.005552       0.013466              1.944153       1.948270       0.188429       0.308316       1.961731       0.017911       1.922456           0.000062
           36              H       3.738943       7.207600       4.630879       0.101048       1.015653 0.76289751E+01  0.74971073E+02                                 1.750225                            1.672951      -1.174056       2.315481                    0.993828       3.816949      11.150531       0.453051       1.375724      -0.687313       0.004170      -0.029046      -0.024749       0.038387       0.003523       0.001285       0.009600      -0.008330      -0.015784      -0.010608      -0.002437       0.013045              1.808758       1.433899      -0.143342      -0.108044       2.128630       0.258118       1.863745           0.000050
           37              H       4.874870      10.054115       4.022734       0.095906       1.369763 0.11413634E+02  0.12142323E+03                                 1.992445                            1.939149      -0.970929       2.400927                    0.997117       3.693512      10.468903       0.466014       1.235462      -0.721305       0.025044       0.014276       0.017571       0.033760      -0.001578       0.007978       0.002966       0.012540      -0.035131      -0.014886       0.000308       0.014578              2.021860       2.001787       0.243904       0.178783       1.905136       0.330499       2.158656           0.000044
           38              H       3.872868      10.279353       2.831366       0.106948       1.080317 0.83775382E+01  0.84726513E+02                                 1.854321                            1.774363      -1.443438       2.185895                    0.991436       4.076277      12.292363       0.429738       1.409288      -0.679555      -0.013096       0.021360      -0.024184       0.034823      -0.006749      -0.000669       0.008009      -0.012764       0.017431      -0.012618      -0.001226       0.013844              1.915023       1.766867      -0.243112       0.042953       2.055163      -0.388028       1.923039          -0.001448
           39              H       6.080195       6.763213       1.602613       0.135063       1.067527 0.75021495E+01  0.73086936E+02                                 1.778232                            1.639231      -1.153523       2.344020                    0.995724       3.576852      10.252099       0.468087       1.343154      -0.694559      -0.003935      -0.029404       0.010571       0.031493      -0.005494      -0.009477      -0.003613      -0.021638      -0.001332      -0.017770       0.005221       0.012549              1.856623       1.480988       0.223987      -0.201771       2.426150      -0.326521       1.662731           0.000142
           40              H       5.656505      10.699390       1.714771       0.132830       1.221325 0.90265381E+01  0.91567187E+02                                 1.883557                            1.750146      -1.540655       2.144138                    0.993709       3.808872      10.931038       0.474492       1.272502      -0.708101      -0.009224       0.024607       0.007826       0.027419       0.010228      -0.011663      -0.002552      -0.010772       0.001893      -0.016854       0.000463       0.016391              1.951111       1.808175      -0.376759      -0.405707       2.281544       0.292292       1.763613          -0.000405
           41              H       7.535108       7.024975      24.796888       0.075594       1.335679 0.97141544E+01  0.10024935E+03                                 1.993187                            1.809568      -1.264804       2.247653                    0.995276       3.963694      11.429267       0.469519       1.264085      -0.710115       0.016570      -0.032346      -0.010565       0.037848       0.002600      -0.002626      -0.008409      -0.011875      -0.022639      -0.011213      -0.002642       0.013855              2.092441       1.858938      -0.376248      -0.387978       2.456883       0.519646       1.961502           0.000230
           42              H       7.313523      10.822358       0.092219       0.095434       1.185032 0.84541812E+01  0.84426662E+02                                 1.875265                            1.717847      -0.990693       2.405336                    0.997682       3.621735      10.336234       0.468564       1.308967      -0.702629       0.017196       0.042250      -0.011442       0.047029      -0.000128      -0.012137       0.006216      -0.012303      -0.038335      -0.020882       0.006057       0.014825              1.950430       1.717405       0.379237      -0.284153       2.445911      -0.395751       1.687972          -0.000047
           43              H       5.868350       3.155760       9.680482       0.137984       0.735182 0.52410518E+01  0.47073804E+02                                 1.441776                            1.415429      -1.089994       2.377240                    0.999059       3.418316       9.669311       0.475725       1.433472      -0.677633       0.016722      -0.008372      -0.035569       0.040185       0.001772      -0.004258       0.002072       0.009553       0.023287      -0.009467      -0.000400       0.009867              1.468283       1.559438       0.011574      -0.091091       1.355704       0.032702       1.489706           0.003153
           44              H       5.102543       0.938693       9.279205       0.081964       1.102414 0.75838786E+01  0.74273885E+02                                 1.824426                            1.650115      -1.160606       2.311957                    0.995065       3.852573      11.164723       0.464508       1.346383      -0.692364       0.032217       0.005683       0.024278       0.040738      -0.006304       0.003527       0.002603       0.012505      -0.016986      -0.009733      -0.002278       0.012011              1.935858       2.219599       0.190185       0.640832       1.543587       0.201401       2.044388           0.000415
           45              H       5.341173      11.474938       7.701516       0.146345       1.074028 0.78477491E+01  0.75431719E+02                                 1.642693                            1.573523      -0.877644       2.481264                    0.999436       3.086121       8.104695       0.538598       1.183129      -0.734882       0.027990      -0.015908      -0.000805       0.032205      -0.007255       0.004906       0.009115       0.015351      -0.015164      -0.016955       0.003759       0.013196              1.646171       1.933803      -0.283562       0.045823       1.595927       0.075440       1.408783           0.000275
           46              H       1.599795       0.075485       6.515134       0.132954       1.080839 0.80808052E+01  0.79497692E+02                                 1.727052                            1.652783      -1.301210       2.264542                    0.995783       3.534868       9.892943       0.491131       1.267677      -0.710902      -0.026350      -0.003583      -0.014834       0.030450      -0.002582       0.003494       0.011907       0.016330      -0.016928      -0.018039       0.006345       0.011694              1.744962       1.860507       0.005783       0.390874       1.565823       0.219245       1.808556           0.000228
           47              H       1.520658       1.688673       8.135194       0.078536       1.115652 0.80193565E+01  0.79678147E+02                                 1.842828                            1.702305      -1.159700       2.313663                    0.994624       3.889073      11.368436       0.454925       1.355085      -0.690942      -0.039281       0.023876       0.002175       0.046019      -0.009937       0.010094       0.009508       0.013733      -0.038733      -0.023186       0.003845       0.019340              1.914616       2.312433      -0.600422      -0.144993       1.864590       0.180059       1.566826           0.000639
           48              H       1.795813      10.052898       5.712581       0.099497       1.326584 0.11045278E+02  0.11621269E+03                                 1.927153                            1.887822      -1.039296       2.375107                    0.996207       3.632542      10.144354       0.481119       1.209976      -0.727146      -0.029390      -0.010994       0.018122       0.036236       0.006203      -0.001365       0.002626       0.029570       0.015914      -0.019019       0.005552       0.013466              1.944151       1.948268       0.188428      -0.308316       1.961728      -0.017911       1.922455           0.000062
           49              H       2.348558      11.054900       4.630879       0.101048       1.015652 0.76289640E+01  0.74970944E+02                                 1.750225                            1.672950      -1.174056       2.315481                    0.993828       3.816947      11.150527       0.453051       1.375725      -0.687313      -0.004170       0.029046      -0.024749       0.038387       0.003523      -0.001285      -0.009600      -0.008330      -0.015784      -0.010608      -0.002437       0.013045              1.808758       1.433899      -0.143342       0.108044       2.128630      -0.258118       1.863745           0.000050
           50              H       1.212630       8.208385       4.022734       0.095906       1.369765 0.11413653E+02  0.12142350E+03                                 1.992449                            1.939152      -0.970929       2.400927                    0.997117       3.693514      10.468918       0.466013       1.235464      -0.721305      -0.025045      -0.014276       0.017571       0.033760      -0.001578      -0.007978      -0.002966       0.012540      -0.035130      -0.014886       0.000308       0.014578              2.021863       2.001791       0.243905      -0.178784       1.905139      -0.330500       2.158659           0.000043
           51              H       2.214633       7.983148       2.831366       0.106947       1.080318 0.83775427E+01  0.84726565E+02                                 1.854321                            1.774363      -1.443437       2.185895                    0.991436       4.076278      12.292364       0.429738       1.409288      -0.679555       0.013096      -0.021360      -0.024184       0.034823      -0.006749       0.000669      -0.008009      -0.012764       0.017431      -0.012618      -0.001226       0.013844              1.915023       1.766868      -0.243112      -0.042953       2.055162       0.388028       1.923039          -0.001448
           52              H       0.007305      11.499288       1.602613       0.135062       1.067527 0.75021468E+01  0.73086911E+02                                 1.778233                            1.639232      -1.153521       2.344021                    0.995724       3.576851      10.252100       0.468086       1.343156      -0.694559       0.003936       0.029404       0.010571       0.031493      -0.005494       0.009477       0.003613      -0.021638      -0.001332      -0.017770       0.005221       0.012549              1.856624       1.480988       0.223986       0.201771       2.426152       0.326521       1.662731           0.000142
           53              H       0.430995       7.563110       1.714771       0.132829       1.221324 0.90265304E+01  0.91567102E+02                                 1.883558                            1.750147      -1.540653       2.144139                    0.993709       3.808870      10.931037       0.474491       1.272504      -0.708101       0.009224      -0.024607       0.007826       0.027419       0.010228       0.011663       0.002552      -0.010772       0.001893      -0.016854       0.000463       0.016391              1.951112       1.808176      -0.376760       0.405707       2.281546      -0.292292       1.763613          -0.000405
           54              H      10.727393      11.237525      24.796888       0.075594       1.335678 0.97141464E+01  0.10024925E+03                                 1.993186                            1.809568      -1.264802       2.247654                    0.995276       3.963693      11.429263       0.469519       1.264085      -0.710115      -0.016570       0.032346      -0.010565       0.037848       0.002600       0.002626       0.008409      -0.011875      -0.022639      -0.011213      -0.002642       0.013855              2.092440       1.858937      -0.376248       0.387978       2.456882      -0.519646       1.961501           0.000230
           55              H      10.948978       7.440143       0.092219       0.095433       1.185031 0.84541635E+01  0.84426440E+02                                 1.875263                            1.717846      -0.990692       2.405337                    0.997682       3.621733      10.336225       0.468564       1.308968      -0.702629      -0.017196      -0.042250      -0.011443       0.047029      -0.000128       0.012137      -0.006216      -0.012303      -0.038335      -0.020882       0.006057       0.014825              1.950428       1.717404       0.379237       0.284153       2.445908       0.395751       1.687971          -0.000047
           56              H       0.219150       2.931740       9.680482       0.137984       0.735182 0.52410509E+01  0.47073794E+02                                 1.441776                            1.415429      -1.089994       2.377240                    0.999059       3.418316       9.669311       0.475725       1.433472      -0.677633      -0.016722       0.008372      -0.035569       0.040185       0.001772       0.004258      -0.002072       0.009553       0.023286      -0.009467      -0.000400       0.009867              1.468283       1.559438       0.011574       0.091091       1.355704      -0.032702       1.489706           0.003153
           57              H       0.938693       0.984958       3.182795       0.081917       1.102546 0.75849915E+01  0.74287527E+02                                 1.824567                            1.650232      -1.160578       2.311941                    0.995064       3.852904      11.165897       0.464493       1.346376      -0.692364       0.005693      -0.032211      -0.024267       0.040729       0.006307      -0.002608       0.003529      -0.012503      -0.016988      -0.009740      -0.002273       0.012013              1.936016       1.543705      -0.190206      -0.201430       2.219779       0.640900       2.044566          -0.000349
           58              H      11.474938       0.746328       4.760484       0.146400       1.073859 0.78461500E+01  0.75411572E+02                                 1.642399                            1.573262      -0.877620       2.481264                    0.999437       3.085985       8.103753       0.538701       1.182978      -0.734915      -0.015906      -0.027985       0.000826       0.032200       0.007261      -0.009119       0.004901      -0.015351      -0.015170      -0.016959       0.003760       0.013199              1.645872       1.595650       0.283460      -0.075423       1.933396       0.045810       1.408569          -0.000242
           59              H       0.075485       4.487705       5.946866       0.132970       1.080865 0.80810697E+01  0.79501192E+02                                 1.727096                            1.652824      -1.301392       2.264466                    0.995781       3.534940       9.893301       0.491118       1.267697      -0.710897      -0.003585       0.026344       0.014848       0.030451       0.002576      -0.011909       0.003495      -0.016332      -0.016923      -0.018040       0.006345       0.011694              1.745008       1.565866      -0.005783      -0.219257       1.860551       0.390888       1.808606          -0.000220
           60              H       1.688673       4.566842       4.326806       0.078522       1.115568 0.80186338E+01  0.79668986E+02                                 1.842729                            1.702225      -1.159559       2.313738                    0.994625       3.888886      11.367662       0.454938       1.355080      -0.690945       0.023883       0.039277      -0.002171       0.046019       0.009938      -0.009513       0.010085      -0.013738      -0.038721      -0.023183       0.003845       0.019337              1.914507       1.864489       0.600359      -0.180044       2.312276      -0.144977       1.566756          -0.000628
           61              H      10.052898       4.291688       6.749419       0.099453       1.326852 0.11048177E+02  0.11625101E+03                                 1.927414                            1.888070      -1.039425       2.375014                    0.996204       3.632998      10.146020       0.481087       1.209976      -0.727144      -0.010999       0.029392      -0.018099       0.036228      -0.006205      -0.002626      -0.001360      -0.029572       0.015894      -0.019017       0.005547       0.013470              1.944420       1.962009      -0.188465       0.017902       1.948533      -0.308368       1.922718          -0.000046
           62              H      11.054900       3.738943       7.831121       0.101067       1.015607 0.76285614E+01  0.74966266E+02                                 1.750201                            1.672928      -1.174141       2.315455                    0.993828       3.816883      11.150417       0.453043       1.375762      -0.687306       0.029041       0.004173       0.024764       0.038393      -0.003521       0.009599      -0.001284       0.008328      -0.015789      -0.010609      -0.002435       0.013044              1.808733       2.128592       0.143331       0.258118       1.433881       0.108040       1.863728          -0.000043
           63              H       8.208385       4.874870       8.439266       0.095807       1.370265 0.11419069E+02  0.12149684E+03                                 1.993030                            1.939690      -0.971155       2.400779                    0.997114       3.694288      10.472157       0.465915       1.235563      -0.721283      -0.014268       0.025046      -0.017553       0.033749       0.001581       0.002966      -0.007972      -0.012535      -0.035105      -0.014876       0.000307       0.014569              2.022469       1.905703      -0.244018       0.330670       2.002372      -0.178837       2.159331           0.000055
           64              H       7.983148       3.872868       9.630634       0.106966       1.080117 0.83755615E+01  0.84701606E+02                                 1.854120                            1.774178      -1.443309       2.185987                    0.991437       4.075816      12.290655       0.429751       1.409327      -0.679549      -0.021358      -0.013092       0.024208       0.034837       0.006749       0.007999       0.000665       0.012763       0.017462      -0.012622      -0.001214       0.013835              1.914810       2.054902       0.243081      -0.387968       1.766690      -0.042968       1.922839           0.001535
           65              H      11.499288       6.080195      10.859387       0.134980       1.067702 0.75037126E+01  0.73106058E+02                                 1.778434                            1.639409      -1.153498       2.343987                    0.995723       3.577272      10.253616       0.468058       1.343166      -0.694557       0.029399      -0.003931      -0.010563       0.031486       0.005496      -0.003614       0.009482       0.021643      -0.001346      -0.017776       0.005222       0.012554              1.856839       2.426452      -0.224013      -0.326558       1.481148       0.201808       1.662915           0.000234
           66              H       7.563110       5.656505      10.747229       0.132762       1.221417 0.90275131E+01  0.91580462E+02                                 1.883740                            1.750312      -1.540601       2.144152                    0.993708       3.809179      10.932477       0.474436       1.272606      -0.708080      -0.024608      -0.009229      -0.007816       0.027419      -0.010221      -0.002559       0.011670       0.010770       0.001864      -0.016852       0.000457       0.016395              1.951304       2.281776       0.376801       0.292316       1.808352       0.405764       1.763785           0.000667
           67              H      11.237525       7.535108      12.589112       0.075553       1.335746 0.97147701E+01  0.10025845E+03                                 1.993356                            1.809704      -1.264813       2.247648                    0.995275       3.963937      11.430554       0.469466       1.264194      -0.710092       0.032334       0.016581       0.010567       0.037843      -0.002609      -0.008409       0.002632       0.011860      -0.022634      -0.011213      -0.002640       0.013853              2.092633       2.457111       0.376305       0.519720       1.859105       0.388044       1.961683           0.000190
           68              H       7.440143       7.313523      12.369781       0.095374       1.185026 0.84541610E+01  0.84427385E+02                                 1.875362                            1.717927      -0.990743       2.405319                    0.997681       3.621864      10.337049       0.468514       1.309092      -0.702604      -0.042245       0.017207       0.011449       0.047030       0.000128       0.006213       0.012143       0.012292      -0.038336      -0.020885       0.006065       0.014821              1.950539       2.446048      -0.379272      -0.395789       1.717502       0.284185       1.688066          -0.000076
           69              H       2.931740       5.868350       2.781518       0.138019       0.735042 0.52398313E+01  0.47060747E+02                                 1.441689                            1.415345      -1.089939       2.377306                    0.999061       3.418036       9.668737       0.475692       1.433635      -0.677605       0.008373       0.016710       0.035584       0.040194      -0.001774       0.002071       0.004258      -0.009550       0.023287      -0.009466      -0.000400       0.009866              1.468194       1.355629      -0.011576       0.032698       1.559341       0.091079       1.489611          -0.003150
           70              H       5.148808       5.102543       3.182795       0.081916       1.102550 0.75850183E+01  0.74287855E+02                                 1.824571                            1.650235      -1.160581       2.311940                    0.995064       3.852910      11.165919       0.464492       1.346376      -0.692364      -0.005693       0.032211      -0.024267       0.040729       0.006307       0.002608      -0.003529      -0.012503      -0.016988      -0.009740      -0.002273       0.012013              1.936020       1.543707      -0.190207       0.201431       2.219784      -0.640902       2.044570          -0.000349
           71              H       6.787563       5.341173       4.760484       0.146402       1.073855 0.78461094E+01  0.75411067E+02                                 1.642393                            1.573256      -0.877617       2.481265                    0.999437       3.085979       8.103725       0.538703       1.182976      -0.734915       0.015906       0.027985       0.000826       0.032200       0.007261       0.009119      -0.004901      -0.015351      -0.015170      -0.016959       0.003760       0.013199              1.645865       1.595644       0.283459       0.075422       1.933387      -0.045810       1.408564          -0.000242
           72              H       6.012015       1.599795       5.946866       0.132970       1.080865 0.80810724E+01  0.79501228E+02                                 1.727097                            1.652824      -1.301393       2.264465                    0.995781       3.534941       9.893305       0.491118       1.267697      -0.710897       0.003585      -0.026343       0.014848       0.030451       0.002576       0.011909      -0.003495      -0.016332      -0.016923      -0.018040       0.006345       0.011694              1.745008       1.565866      -0.005782       0.219257       1.860552      -0.390888       1.808607          -0.000220
           73              H       4.398828       1.520658       4.326806       0.078522       1.115569 0.80186400E+01  0.79669064E+02                                 1.842730                            1.702225      -1.159560       2.313737                    0.994625       3.888889      11.367672       0.454938       1.355079      -0.690945      -0.023883      -0.039277      -0.002171       0.046019       0.009938       0.009513      -0.010085      -0.013737      -0.038721      -0.023183       0.003845       0.019337              1.914508       1.864489       0.600359       0.180044       2.312277       0.144978       1.566756          -0.000628
           74              H       8.209603       1.795813       6.749419       0.099454       1.326852 0.11048169E+02  0.11625090E+03                                 1.927413                            1.888068      -1.039424       2.375015                    0.996204       3.632998      10.146018       0.481087       1.209975      -0.727145       0.010999      -0.029392      -0.018099       0.036228      -0.006205       0.002626       0.001360      -0.029572       0.015894      -0.019017       0.005547       0.013470              1.944418       1.962008      -0.188465      -0.017902       1.948531       0.308367       1.922716          -0.000046
           75              H       7.207600       2.348558       7.831121       0.101067       1.015607 0.76285643E+01  0.74966299E+02                                 1.750201                            1.672928      -1.174142       2.315455                    0.993828       3.816884      11.150419       0.453043       1.375762      -0.687306      -0.029041      -0.004173       0.024764       0.038393      -0.003521      -0.009599       0.001284       0.008328      -0.015789      -0.010609      -0.002435       0.013044              1.808733       2.128592       0.143330      -0.258118       1.433881      -0.108039       1.863727          -0.000043
           76              H      10.054115       1.212630       8.439266       0.095808       1.370263 0.11419050E+02  0.12149657E+03                                 1.993028                            1.939687      -0.971154       2.400780                    0.997114       3.694286      10.472147       0.465916       1.235563      -0.721283       0.014268      -0.025046      -0.017553       0.033749       0.001581      -0.002966       0.007972      -0.012535      -0.035105      -0.014876       0.000307       0.014569              2.022466       1.905701      -0.244017      -0.330669       2.002369       0.178836       2.159328           0.000055
           77              H      10.279353       2.214633       9.630634       0.106966       1.080118 0.83755682E+01  0.84701689E+02                                 1.854121                            1.774179      -1.443310       2.185986                    0.991437       4.075816      12.290655       0.429751       1.409327      -0.679549       0.021358       0.013092       0.024208       0.034837       0.006749      -0.007999      -0.000665       0.012763       0.017462      -0.012622      -0.001214       0.013836              1.914811       2.054903       0.243081       0.387968       1.766691       0.042969       1.922838           0.001535
           78              H       6.763213       0.007305      10.859387       0.134980       1.067702 0.75037167E+01  0.73106103E+02                                 1.778433                            1.639409      -1.153500       2.343986                    0.995723       3.577274      10.253620       0.468058       1.343165      -0.694557      -0.029399       0.003931      -0.010562       0.031486       0.005496       0.003614      -0.009482       0.021643      -0.001346      -0.017776       0.005222       0.012554              1.856838       2.426452      -0.224013       0.326558       1.481148      -0.201808       1.662915           0.000234
           79              H      10.699390       0.430995      10.747229       0.132762       1.221418 0.90275186E+01  0.91580528E+02                                 1.883741                            1.750312      -1.540602       2.144151                    0.993708       3.809181      10.932482       0.474436       1.272605      -0.708080       0.024608       0.009229      -0.007816       0.027419      -0.010221       0.002559      -0.011670       0.010770       0.001864      -0.016852       0.000457       0.016395              1.951305       2.281776       0.376801      -0.292317       1.808353      -0.405765       1.763786           0.000667
           80              H       7.024975      10.727393      12.589112       0.075553       1.335745 0.97147627E+01  0.10025835E+03                                 1.993355                            1.809703      -1.264812       2.247649                    0.995275       3.963935      11.430544       0.469466       1.264194      -0.710092      -0.032334      -0.016581       0.010568       0.037843      -0.002609       0.008409      -0.002632       0.011860      -0.022634      -0.011213      -0.002640       0.013853              2.092631       2.457109       0.376305      -0.519720       1.859104      -0.388044       1.961681           0.000189
           81              H      10.822358      10.948978      12.369781       0.095375       1.185027 0.84541775E+01  0.84427587E+02                                 1.875363                            1.717928      -0.990743       2.405319                    0.997681       3.621865      10.337052       0.468514       1.309092      -0.702604       0.042245      -0.017207       0.011449       0.047030       0.000128      -0.006213      -0.012143       0.012292      -0.038336      -0.020885       0.006065       0.014820              1.950540       2.446050      -0.379272       0.395789       1.717503      -0.284185       1.688067          -0.000076
           82              H       3.155760       0.219150       2.781518       0.138020       0.735042 0.52398278E+01  0.47060710E+02                                 1.441689                            1.415345      -1.089939       2.377306                    0.999061       3.418035       9.668735       0.475692       1.433636      -0.677605      -0.008373      -0.016710       0.035584       0.040194      -0.001774      -0.002071      -0.004258      -0.009550       0.023287      -0.009466      -0.000400       0.009866              1.468193       1.355628      -0.011576      -0.032698       1.559341      -0.091079       1.489611          -0.003150
           83              H      11.190043       7.026193      15.644795       0.081935       1.102499 0.75845794E+01  0.74282441E+02                                 1.824511                            1.650185      -1.160566       2.311953                    0.995065       3.852790      11.165467       0.464501       1.346372      -0.692365       0.032201       0.005694      -0.024278       0.040728      -0.006308      -0.003525      -0.002606       0.012496      -0.016984      -0.009735      -0.002274       0.012009              1.935956       2.219702       0.190207      -0.640876       1.543665      -0.201430       2.044500           0.000419
           84              H      11.428673       5.387438      17.222484       0.146334       1.074321 0.78505401E+01  0.75465426E+02                                 1.642971                            1.573783      -0.877918       2.481074                    0.999434       3.086733       8.106732       0.538563       1.183100      -0.734885       0.027975      -0.015901       0.000804       0.032188      -0.007252      -0.004911      -0.009118       0.015350      -0.015158      -0.016958       0.003765       0.013193              1.646451       1.934140      -0.283610      -0.045847       1.596195      -0.075464       1.409017           0.000253
           85              H       7.687295       6.162985      18.408866       0.132918       1.081065 0.80829856E+01  0.79524586E+02                                 1.727280                            1.652993      -1.301260       2.264469                    0.995782       3.535406       9.894820       0.491105       1.267657      -0.710904      -0.026343      -0.003582       0.014828       0.030441      -0.002591      -0.003498      -0.011911       0.016330      -0.016926      -0.018045       0.006350       0.011696              1.745195       1.860757       0.005775      -0.390944       1.566031      -0.219292       1.808798           0.000193
           86              H       7.608158       7.776173      16.788806       0.078503       1.115659 0.80194609E+01  0.79679457E+02                                 1.842836                            1.702317      -1.159661       2.313670                    0.994624       3.889174      11.368757       0.454923       1.355087      -0.690942      -0.039268       0.023878      -0.002191       0.046010      -0.009940      -0.010095      -0.009514       0.013722      -0.038710      -0.023187       0.003853       0.019335              1.914625       2.312418      -0.600410       0.144996       1.864609      -0.180069       1.566848           0.000652
           87              H       7.883313       3.965398      19.211419       0.099500       1.326797 0.11047702E+02  0.11624574E+03                                 1.927431                            1.888085      -1.039474       2.375012                    0.996204       3.632931      10.146101       0.481059       1.210048      -0.727127      -0.029381      -0.010992      -0.018127       0.036230       0.006202       0.001361      -0.002626       0.029561       0.015922      -0.019015       0.005556       0.013460              1.944437       1.948546       0.188474       0.308368       1.962038       0.017907       1.922725           0.000024
           88              H       8.436058       4.967400      20.293121       0.101035       1.015713 0.76295312E+01  0.74977821E+02                                 1.750281                            1.673000      -1.174028       2.315477                    0.993828       3.817098      11.151021       0.453049       1.375706      -0.687316      -0.004165       0.029046       0.024744       0.038383       0.003523       0.001286       0.009600      -0.008331      -0.015778      -0.010607      -0.002439       0.013046              1.808820       1.433938      -0.143345      -0.108050       2.128706       0.258136       1.863817           0.000062
           89              H       7.300130       2.120885      20.901266       0.095893       1.369889 0.11415112E+02  0.12144428E+03                                 1.992673                            1.939361      -0.970993       2.400896                    0.997116       3.693720      10.470117       0.465952       1.235573      -0.721281      -0.025042      -0.014275      -0.017572       0.033759      -0.001579       0.007975       0.002965       0.012533      -0.035135      -0.014885       0.000312       0.014574              2.022098       2.002013       0.243949       0.178796       1.905362       0.330566       2.158920          -0.000024
           90              H       8.302133       1.895648      22.092634       0.106943       1.080223 0.83765924E+01  0.84714434E+02                                 1.854215                            1.774266      -1.443300       2.185970                    0.991437       4.076036      12.291396       0.429749       1.409293      -0.679555       0.013097      -0.021368       0.024183       0.034828      -0.006751      -0.000668       0.008004      -0.012771       0.017426      -0.012621      -0.001220       0.013841              1.914911       1.766769      -0.243092       0.042958       2.055025      -0.387999       1.922939           0.001453
           91              H       6.094805       5.411788      23.321387       0.135042       1.067545 0.75023274E+01  0.73089320E+02                                 1.778277                            1.639271      -1.153498       2.344025                    0.995724       3.576928      10.252462       0.468071       1.343187      -0.694553       0.003935       0.029401      -0.010575       0.031492      -0.005493      -0.009479      -0.003611      -0.021639      -0.001333      -0.017770       0.005222       0.012549              1.856672       1.481023       0.223993      -0.201780       2.426218      -0.326531       1.662774          -0.000119
           92              H       6.518495       1.475610      23.209229       0.132817       1.221279 0.90261496E+01  0.91562597E+02                                 1.883548                            1.750139      -1.540605       2.144169                    0.993709       3.808822      10.930987       0.474479       1.272547      -0.708092       0.009225      -0.024608      -0.007832       0.027422       0.010223      -0.011664      -0.002550      -0.010770       0.001882      -0.016851       0.000465       0.016387              1.951101       1.808166      -0.376755      -0.405703       2.281531       0.292286       1.763607           0.000426
           93              H       4.639893       5.150025       0.127112       0.075589       1.335700 0.97143466E+01  0.10025204E+03                                 1.993227                            1.809601      -1.264728       2.247684                    0.995276       3.963741      11.429521       0.469508       1.264105      -0.710111      -0.016574       0.032343       0.010562       0.037846       0.002602      -0.002629      -0.008409      -0.011875      -0.022636      -0.011212      -0.002643       0.013856              2.092486       1.858977      -0.376261      -0.387994       2.456936       0.519662       1.961545          -0.000205
           94              H       4.861478       1.352643      24.831781       0.095427       1.185053 0.84543519E+01  0.84428812E+02                                 1.875288                            1.717866      -0.990646       2.405352                    0.997682       3.621776      10.336386       0.468561       1.308969      -0.702628      -0.017201      -0.042247       0.011438       0.047027      -0.000128      -0.012140       0.006215      -0.012303      -0.038332      -0.020883       0.006059       0.014825              1.950455       1.717427       0.379245      -0.284160       2.445944      -0.395760       1.687995           0.000078
           95              H       6.306650       9.019240      15.243518       0.137919       0.735268 0.52419247E+01  0.47084024E+02                                 1.441946                            1.415594      -1.090031       2.377195                    0.999057       3.418746       9.671053       0.475669       1.433567      -0.677616      -0.016702       0.008374       0.035577       0.040185       0.001772      -0.004266       0.002075       0.009559       0.023292      -0.009472      -0.000402       0.009875              1.468460       1.559649       0.011584      -0.091091       1.355871       0.032700       1.489859           0.003152
           96              H       7.072457      11.236308      15.644795       0.081934       1.102498 0.75845728E+01  0.74282364E+02                                 1.824511                            1.650185      -1.160566       2.311953                    0.995065       3.852789      11.165465       0.464501       1.346372      -0.692365      -0.032201      -0.005694      -0.024278       0.040728      -0.006308       0.003525       0.002606       0.012496      -0.016984      -0.009735      -0.002274       0.012009              1.935956       2.219702       0.190207       0.640876       1.543665       0.201430       2.044501           0.000419
           97              H       6.833828       0.700063      17.222484       0.146332       1.074323 0.78505662E+01  0.75465744E+02                                 1.642975                            1.573786      -0.877922       2.481072                    0.999434       3.086736       8.106745       0.538562       1.183101      -0.734885      -0.027975       0.015901       0.000804       0.032188      -0.007252       0.004911       0.009118       0.015350      -0.015157      -0.016958       0.003765       0.013193              1.646455       1.934145      -0.283611       0.045847       1.596199       0.075464       1.409020           0.000253
           98              H      10.575205      12.099515      18.408866       0.132917       1.081065 0.80829781E+01  0.79524498E+02                                 1.727280                            1.652993      -1.301261       2.264469                    0.995781       3.535405       9.894818       0.491105       1.267658      -0.710904       0.026343       0.003582       0.014828       0.030441      -0.002591       0.003498       0.011911       0.016330      -0.016926      -0.018045       0.006350       0.011696              1.745195       1.860757       0.005774       0.390944       1.566031       0.219291       1.808798           0.000193
           99              H      10.654343      10.486327      16.788806       0.078503       1.115659 0.80194641E+01  0.79679492E+02                                 1.842836                            1.702318      -1.159660       2.313670                    0.994624       3.889173      11.368752       0.454923       1.355087      -0.690942       0.039268      -0.023878      -0.002191       0.046010      -0.009940       0.010095       0.009514       0.013722      -0.038710      -0.023187       0.003853       0.019335              1.914625       2.312419      -0.600410      -0.144996       1.864608       0.180069       1.566848           0.000652
          100              H      10.379188       2.122103      19.211419       0.099500       1.326797 0.11047694E+02  0.11624563E+03                                 1.927429                            1.888084      -1.039473       2.375013                    0.996204       3.632929      10.146091       0.481060       1.210047      -0.727128       0.029381       0.010992      -0.018127       0.036230       0.006202      -0.001361       0.002626       0.029561       0.015922      -0.019015       0.005556       0.013460              1.944435       1.948545       0.188474      -0.308367       1.962037      -0.017907       1.922723           0.000024
          101              H       9.826443       1.120100      20.293121       0.101035       1.015712 0.76295210E+01  0.74977698E+02                                 1.750281                            1.673000      -1.174027       2.315478                    0.993828       3.817094      11.151009       0.453049       1.375707      -0.687316       0.004166      -0.029046       0.024744       0.038383       0.003523      -0.001286      -0.009600      -0.008331      -0.015778      -0.010607      -0.002439       0.013046              1.808819       1.433937      -0.143346       0.108050       2.128705      -0.258136       1.863815           0.000062
          102              H      10.962370       3.966615      20.901266       0.095893       1.369888 0.11415103E+02  0.12144416E+03                                 1.992672                            1.939359      -0.970992       2.400896                    0.997116       3.693720      10.470114       0.465952       1.235572      -0.721281       0.025042       0.014275      -0.017572       0.033759      -0.001579      -0.007975      -0.002965       0.012533      -0.035135      -0.014885       0.000312       0.014574              2.022097       2.002011       0.243948      -0.178796       1.905360      -0.330565       2.158918          -0.000024
          103              H       9.960368       4.191853      22.092634       0.106943       1.080224 0.83765955E+01  0.84714469E+02                                 1.854215                            1.774266      -1.443300       2.185970                    0.991437       4.076037      12.291397       0.429749       1.409292      -0.679555      -0.013097       0.021368       0.024183       0.034828      -0.006751       0.000668      -0.008003      -0.012771       0.017426      -0.012621      -0.001220       0.013840              1.914911       1.766769      -0.243091      -0.042957       2.055025       0.387999       1.922939           0.001453
          104              H      -0.007305       0.675713      23.321387       0.135041       1.067543 0.75023086E+01  0.73089097E+02                                 1.778276                            1.639269      -1.153496       2.344026                    0.995724       3.576925      10.252454       0.468071       1.343189      -0.694553      -0.003935      -0.029401      -0.010575       0.031492      -0.005492       0.009479       0.003611      -0.021639      -0.001333      -0.017770       0.005222       0.012549              1.856670       1.481023       0.223993       0.201780       2.426216       0.326531       1.662773          -0.000119
          105              H      11.744005       4.611890      23.209229       0.132816       1.221276 0.90261255E+01  0.91562298E+02                                 1.883546                            1.750138      -1.540602       2.144171                    0.993709       3.808819      10.930978       0.474478       1.272548      -0.708092      -0.009225       0.024608      -0.007832       0.027422       0.010223       0.011664       0.002550      -0.010770       0.001881      -0.016852       0.000465       0.016387              1.951099       1.808164      -0.376754       0.405703       2.281528      -0.292286       1.763606           0.000426
          106              H       1.447608       0.937475       0.127112       0.075589       1.335698 0.97143284E+01  0.10025181E+03                                 1.993226                            1.809600      -1.264726       2.247685                    0.995276       3.963738      11.429511       0.469508       1.264106      -0.710111       0.016574      -0.032343       0.010562       0.037846       0.002602       0.002629       0.008409      -0.011875      -0.022636      -0.011212      -0.002643       0.013856              2.092484       1.858975      -0.376261       0.387993       2.456933      -0.519661       1.961544          -0.000205
          107              H       1.226023       4.734858      24.831781       0.095426       1.185052 0.84543491E+01  0.84428773E+02                                 1.875287                            1.717866      -0.990644       2.405352                    0.997682       3.621774      10.336378       0.468561       1.308969      -0.702628       0.017201       0.042247       0.011438       0.047027      -0.000128       0.012140      -0.006215      -0.012304      -0.038332      -0.020883       0.006059       0.014825              1.950455       1.717427       0.379245       0.284160       2.445943       0.395759       1.687994           0.000078
          108              H      11.955850       9.243260      15.243518       0.137920       0.735268 0.52419246E+01  0.47084019E+02                                 1.441945                            1.415594      -1.090031       2.377195                    0.999057       3.418745       9.671048       0.475670       1.433566      -0.677616       0.016702      -0.008374       0.035577       0.040185       0.001772       0.004266      -0.002075       0.009559       0.023292      -0.009472      -0.000402       0.009875              1.468459       1.559648       0.011584       0.091091       1.355871      -0.032700       1.489859           0.003152
          109              C      11.416498      10.470500      21.180415       0.101204      26.386624 0.32964364E+03  0.72763933E+04                                 7.854133                            6.155497       0.205394       2.079927                    0.999790      26.197828      74.456990       0.643757       0.431035      -1.048600      -0.002437      -0.046234      -0.006664       0.046776      -0.022803       0.033672      -0.001475      -0.006455       0.009235      -0.041281       0.000755       0.040525              8.870530       8.146216       0.892930      -3.618918       9.183553       1.672937       9.281820           0.003870
          110              C       0.233760      10.627558      20.237291      -0.283259      33.828735 0.44727875E+03  0.10558907E+05                                 8.937677                            6.957291       0.237254       2.038119                    0.999855      30.283948      86.394982       0.639340       0.405820      -1.074283       0.000286       0.009677       0.019905       0.022135       0.021668      -0.001058      -0.012969      -0.019235      -0.035991      -0.022494      -0.010195       0.032689             10.222000       9.910774      -0.360366      -5.058216       9.421347       2.702665      11.333880           0.000508
          111              C       0.516220       9.571985      19.413304       0.316630      30.061429 0.32306023E+03  0.70424836E+04                                 8.589441                            6.121922       0.135957       2.072367                    0.999453      24.029719      66.236116       0.645863       0.435034      -1.054013       0.037134       0.001829      -0.028391       0.046780      -0.009484      -0.014088      -0.000318       0.024276       0.048710      -0.024207      -0.001828       0.026035             10.803876      12.257732      -0.112383      -7.017564       8.186255       2.090235      11.967640           0.002614
          112              C      11.952198       8.417795      19.534933      -0.293453      33.959925 0.47753390E+03  0.11505863E+05                                 9.088446                            7.284903       0.117817       1.998602                    0.999604      31.153216      90.989344       0.609981       0.416749      -1.062835      -0.015412      -0.019488       0.012193       0.027677      -0.008344      -0.004904       0.013474      -0.018081       0.006641      -0.013425      -0.008302       0.021727             10.197018      11.085278       1.944441      -5.317631       8.766937       0.615909      10.738840           0.000476
          113              C      10.986720       8.388575      20.513947       0.114257      26.774979 0.33759069E+03  0.75089689E+04                                 7.961068                            6.251797       0.005546       2.011393                    0.999757      26.525292      76.094005       0.634258       0.434161      -1.044945       0.018155       0.040458       0.014479       0.046649       0.001701       0.036341      -0.003423      -0.002346      -0.050356      -0.043323       0.009818       0.033505              8.949781       8.659075       1.438113      -3.966387       8.861599       1.181090       9.328668           0.004665
          114              C       1.873733       8.666165      17.657657      -0.075423      28.198006 0.38497638E+03  0.88678432E+04                                 8.368351                            6.648459      -0.436291       1.865496                    0.996801      28.693079      84.355345       0.617565       0.430565      -1.044872       0.006897       0.084138       0.033223       0.090722      -0.024718      -0.020094       0.028136      -0.040724       0.028433      -0.038040      -0.015665       0.053706             10.311568      12.785213      -0.437929      -4.519514       6.587072       0.766482      11.562418           0.000140
          115              C       3.541708       7.977060      15.935907      -0.075210      27.102575 0.37714868E+03  0.86597352E+04                                 8.151674                            6.596539      -0.439492       1.872369                    0.995804      28.560547      84.361619       0.616543       0.432664      -1.041590      -0.087833      -0.009034      -0.026652       0.092232       0.024940       0.037265       0.024914       0.023677      -0.019631      -0.036468      -0.024266       0.060734              9.694191       8.308368       0.683010       0.863041       9.803593       3.896937      10.970612           0.001239
          116              C       2.612755       6.533105      14.269239       0.320050      30.366354 0.31175399E+03  0.67574693E+04                                 8.677951                            6.037443       0.066094       2.051643                    0.999575      24.068654      66.854084       0.644479       0.438455      -1.048571      -0.005979       0.048777       0.028379       0.056747       0.008160       0.006943       0.011705      -0.030967       0.027593      -0.022671      -0.001685       0.024355             10.852824      10.002544       0.990497       0.751333      10.997232       7.068150      11.558698           0.002405
          117              C       1.526745       5.913398      13.737610      -0.281526      39.250834 0.47585316E+03  0.11462646E+05                                10.036060                            7.274632       0.035430       1.970311                    0.999335      31.072157      90.932956       0.609697       0.417043      -1.061963      -0.015368      -0.007460      -0.019230       0.025722      -0.007969      -0.017741      -0.001662       0.031001      -0.003384      -0.019851      -0.008148       0.028000             12.070757      12.711963       0.927071       0.564754      11.150599       6.743864      12.349708           0.000490
          118              C       3.836343       6.145940      13.824595      -0.290436      37.864000 0.49190740E+03  0.11968306E+05                                 9.876713                            7.458315      -0.099499       1.930064                    0.999164      31.592926      93.434808       0.593646       0.424062      -1.055753       0.020155      -0.003736      -0.030910       0.037089      -0.000143       0.008714       0.011885       0.007203      -0.000150      -0.015726       0.001179       0.014547             11.489531      11.501608      -0.135273      -0.584656      11.457927       6.689569      11.509059           0.000717
          119              C       1.702065       5.014883      12.708997       0.102572      27.066416 0.31420539E+03  0.68651052E+04                                 7.992893                            6.005874       0.144612       2.061162                    0.999792      26.111095      74.261053       0.651182       0.430497      -1.047070       0.048649       0.005977       0.004139       0.049189       0.011537       0.003466      -0.037952      -0.025964      -0.032417      -0.039678      -0.005868       0.045546              9.285030       9.975138      -0.401299      -0.272136       8.420212       4.737204       9.459741           0.003437
          120              C       3.896000       5.165853      12.817416       0.108387      27.229440 0.32514141E+03  0.71374927E+04                                 7.979459                            6.071188       0.209700       2.085886                    0.999791      25.842073      72.746565       0.656336       0.425115      -1.054427      -0.046268       0.004404      -0.003850       0.046637      -0.006023      -0.005529      -0.023459       0.003054      -0.058931      -0.034308       0.012041       0.022267              9.143383       9.612598      -0.137463      -0.038556       8.886270       4.785230       8.931281           0.004372
          121              C       6.846003       7.792000      21.180415       0.101205      26.386649 0.32964411E+03  0.72764060E+04                                 7.854138                            6.155501       0.205393       2.079926                    0.999790      26.197839      74.457030       0.643757       0.431035      -1.048600       0.002437       0.046234      -0.006664       0.046776      -0.022803      -0.033672       0.001475      -0.006454       0.009234      -0.041280       0.000755       0.040525              8.870536       8.146220       0.892923       3.618921       9.183561      -1.672944       9.281828           0.003870
          122              C       5.853740       7.634943      20.237291      -0.283259      33.828770 0.44727922E+03  0.10558921E+05                                 8.937683                            6.957295       0.237256       2.038119                    0.999855      30.283972      86.395062       0.639340       0.405820      -1.074283      -0.000286      -0.009677       0.019906       0.022135       0.021668       0.001058       0.012968      -0.019235      -0.035991      -0.022494      -0.010195       0.032689             10.222010       9.910782      -0.360377       5.058224       9.421352      -2.702676      11.333895           0.000508
          123              C       5.571280       8.690515      19.413304       0.316632      30.061444 0.32306018E+03  0.70424823E+04                                 8.589443                            6.121921       0.135958       2.072367                    0.999453      24.029720      66.236116       0.645863       0.435034      -1.054013      -0.037134      -0.001829      -0.028391       0.046780      -0.009484       0.014088       0.000318       0.024276       0.048710      -0.024207      -0.001828       0.026035             10.803882      12.257740      -0.112389       7.017573       8.186253      -2.090240      11.967652           0.002613
          124              C       6.310303       9.844705      19.534933      -0.293452      33.959901 0.47753333E+03  0.11505845E+05                                 9.088441                            7.284898       0.117818       1.998603                    0.999604      31.153193      90.989250       0.609982       0.416749      -1.062835       0.015413       0.019488       0.012193       0.027677      -0.008344       0.004904      -0.013474      -0.018080       0.006641      -0.013425      -0.008302       0.021727             10.197014      11.085273       1.944437       5.317632       8.766927      -0.615909      10.738841           0.000476
          125              C       7.275780       9.873925      20.513947       0.114258      26.774972 0.33759042E+03  0.75089615E+04                                 7.961066                            6.251794       0.005545       2.011393                    0.999757      26.525282      76.093964       0.634258       0.434161      -1.044945      -0.018155      -0.040458       0.014479       0.046648       0.001701      -0.036341       0.003422      -0.002345      -0.050357      -0.043323       0.009818       0.033505              8.949779       8.659071       1.438108       3.966389       8.861594      -1.181090       9.328670           0.004665
          126              C       4.213768       9.596335      17.657657      -0.075424      28.198027 0.38497670E+03  0.88678521E+04                                 8.368355                            6.648462      -0.436291       1.865496                    0.996801      28.693082      84.355353       0.617565       0.430566      -1.044872      -0.006897      -0.084138       0.033223       0.090722      -0.024718       0.020094      -0.028136      -0.040725       0.028433      -0.038040      -0.015666       0.053706             10.311574      12.785215      -0.437929       4.519522       6.587077      -0.766488      11.562430           0.000140
          127              C       2.545793      10.285440      15.935907      -0.075211      27.102592 0.37714875E+03  0.86597372E+04                                 8.151677                            6.596540      -0.439491       1.872369                    0.995804      28.560549      84.361618       0.616543       0.432664      -1.041590       0.087833       0.009034      -0.026652       0.092231       0.024940      -0.037265      -0.024914       0.023678      -0.019632      -0.036468      -0.024266       0.060734              9.694197       8.308370       0.683010      -0.863042       9.803600      -3.896948      10.970621           0.001239
          128              C       3.474745      11.729395      14.269239       0.320051      30.366343 0.31175380E+03  0.67574636E+04                                 8.677947                            6.037440       0.066095       2.051644                    0.999575      24.068648      66.854048       0.644479       0.438455      -1.048571       0.005979      -0.048777       0.028379       0.056747       0.008160      -0.006942      -0.011705      -0.030967       0.027593      -0.022670      -0.001685       0.024355             10.852821      10.002535       0.990494      -0.751329      10.997232      -7.068150      11.558695           0.002405
          129              C       4.560755       0.174103      13.737610      -0.281525      39.250838 0.47585321E+03  0.11462646E+05                                10.036059                            7.274631       0.035432       1.970312                    0.999335      31.072135      90.932855       0.609697       0.417042      -1.061964       0.015368       0.007460      -0.019230       0.025722      -0.007968       0.017741       0.001662       0.031001      -0.003384      -0.019851      -0.008148       0.028000             12.070756      12.711959       0.927067      -0.564750      11.150602      -6.743865      12.349706           0.000490
          130              C       2.251158      12.116560      13.824595      -0.290435      37.864003 0.49190751E+03  0.11968309E+05                                 9.876711                            7.458314      -0.099498       1.930064                    0.999164      31.592922      93.434776       0.593646       0.424062      -1.055754      -0.020155       0.003736      -0.030910       0.037089      -0.000143      -0.008714      -0.011885       0.007203      -0.000150      -0.015726       0.001179       0.014548             11.489530      11.501608      -0.135279       0.584663      11.457927      -6.689567      11.509053           0.000717
          131              C       4.385435       1.072618      12.708997       0.102572      27.066406 0.31420517E+03  0.68650994E+04                                 7.992890                            6.005872       0.144612       2.061162                    0.999792      26.111097      74.261058       0.651182       0.430497      -1.047070      -0.048649      -0.005977       0.004139       0.049189       0.011537      -0.003466       0.037952      -0.025963      -0.032416      -0.039678      -0.005868       0.045546              9.285028       9.975135      -0.401300       0.272138       8.420210      -4.737203       9.459737           0.003437
          132              C       2.191500       0.921648      12.817416       0.108387      27.229445 0.32514163E+03  0.71374990E+04                                 7.979460                            6.071190       0.209699       2.085885                    0.999791      25.842080      72.746592       0.656336       0.425115      -1.054427       0.046268      -0.004403      -0.003849       0.046637      -0.006023       0.005529       0.023459       0.003054      -0.058931      -0.034308       0.012041       0.022267              9.143385       9.612602      -0.137469       0.038562       8.886273      -4.785229       8.931279           0.004372
          133              C       1.704500       5.328998       8.718415       0.101258      26.383788 0.32960238E+03  0.72752186E+04                                 7.853532                            6.155091       0.205498       2.079996                    0.999790      26.195566      74.448000       0.643785       0.431032      -1.048607       0.046244      -0.002364      -0.006602       0.046773       0.022799       0.001501       0.033702       0.006388       0.009231      -0.041279       0.000708       0.040570              8.869801       9.182936      -0.892876      -1.672826       8.145480      -3.618484       9.280986           0.003861
          134              C       1.547443       6.321260       7.775291      -0.283229      33.825040 0.44722330E+03  0.10557186E+05                                 8.936785                            6.956688       0.237668       2.038265                    0.999855      30.282061      86.385654       0.639397       0.405800      -1.074305      -0.009649       0.000351       0.020018       0.022225      -0.021654       0.012938      -0.001033       0.019233      -0.036002      -0.022483      -0.010176       0.032659             10.220884       9.420522       0.360232      -2.702365       9.909564      -5.057454      11.332564           0.000457
          135              C       2.603015       6.603720       6.951304       0.316567      30.062086 0.32307258E+03  0.70427664E+04                                 8.589275                            6.121854       0.136058       2.072373                    0.999453      24.030267      66.236034       0.645901       0.435008      -1.054037      -0.001796       0.037208      -0.028335       0.046804       0.009474       0.000318      -0.014126      -0.024304       0.048730      -0.024217      -0.001860       0.026077             10.803576       8.186121       0.112264      -2.090112      12.257291      -7.017264      11.967317           0.002566
          136              C       3.757205       5.864698       7.072933      -0.293540      33.961034 0.47755074E+03  0.11506304E+05                                 9.088371                            7.284829       0.118242       1.998700                    0.999606      31.154303      90.990937       0.610013       0.416726      -1.062856       0.019542      -0.015341       0.012298       0.027721       0.008336      -0.013498      -0.004912       0.018131       0.006576      -0.013426      -0.008333       0.021759             10.196938       8.766822      -1.944469      -0.615803      11.085182      -5.317617      10.738811           0.000484
          137              C       3.786425       4.899220       8.051947       0.114251      26.775181 0.33759049E+03  0.75089537E+04                                 7.961033                            6.251734       0.005441       2.011351                    0.999757      26.525461      76.094113       0.634271       0.434152      -1.044951      -0.040417       0.018219       0.014531       0.046655      -0.001681       0.003417       0.036342       0.002287      -0.050411      -0.043321       0.009795       0.033526              8.949759       8.861611      -1.438152      -1.181041       8.659022      -3.966379       9.328645           0.004639
          138              C       3.508835       7.961233       5.195657      -0.075423      28.198279 0.38497940E+03  0.88678827E+04                                 8.368282                            6.648402      -0.436195       1.865520                    0.996803      28.692773      84.352830       0.617583       0.430555      -1.044884      -0.084132       0.006902       0.033259       0.090731       0.024681      -0.028108      -0.020092       0.040655       0.028507      -0.038005      -0.015646       0.053651             10.311448       6.586880       0.437813      -0.766549      12.785158      -4.519424      11.562306           0.000071
          139              C       4.197940       9.629208       3.473907      -0.075234      27.104177 0.37717886E+03  0.86605496E+04                                 8.151924                            6.596791      -0.439398       1.872378                    0.995806      28.560984      84.361847       0.616536       0.432663      -1.041597       0.009036      -0.087835      -0.026639       0.092229      -0.024975      -0.024890       0.037256      -0.023699      -0.019601      -0.036431      -0.024308       0.060739              9.694460       9.803835      -0.683113      -3.897249       8.308559       0.862977      10.970985          -0.001063
          140              C       5.641895       8.700255       1.807239       0.320082      30.365299 0.31174573E+03  0.67571926E+04                                 8.677541                            6.037229       0.066182       2.051667                    0.999575      24.068093      66.850342       0.644517       0.438436      -1.048591      -0.048751      -0.005975       0.028382       0.056726      -0.008158      -0.011696       0.006943       0.030971       0.027641      -0.022680      -0.001669       0.024349             10.852244      10.996693      -0.990391      -7.067765      10.001895       0.751243      11.558144           0.002057
          141              C       6.261603       7.614245       1.275610      -0.281538      39.249466 0.47583736E+03  0.11462108E+05                                10.035599                            7.274354       0.035710       1.970393                    0.999336      31.071836      90.929779       0.609731       0.417025      -1.061980       0.007471      -0.015357      -0.019213       0.025706       0.007972       0.001665      -0.017750      -0.031001      -0.003348      -0.019862      -0.008145       0.028007             12.070131      11.150024      -0.926868      -6.743515      12.711180       0.564543      12.349191           0.000031
          142              C       6.029060       9.923843       1.362595      -0.290439      37.861992 0.49188116E+03  0.11967372E+05                                 9.875931                            7.457815      -0.099140       1.930159                    0.999166      31.592221      93.428091       0.593708       0.424028      -1.055787       0.003741       0.020145      -0.030898       0.037075       0.000128      -0.011880       0.008727      -0.007222      -0.000110      -0.015722       0.001156       0.014566             11.488549      11.456971       0.135374      -6.688974      11.500484      -0.584680      11.508193          -0.000053
          143              C       7.160118       7.789565       0.246997       0.102585      27.066426 0.31420423E+03  0.68650948E+04                                 7.992976                            6.005924       0.144439       2.061107                    0.999792      26.111207      74.262202       0.651167       0.430506      -1.047061      -0.005985       0.048657       0.004124       0.049197      -0.011543       0.037970       0.003466       0.025984      -0.032338      -0.039682      -0.005887       0.045569              9.285118       8.420229       0.401326      -4.737225       9.975273      -0.272178       9.459851           0.003327
          144              C       7.009148       9.983500       0.355416       0.108388      27.229828 0.32514657E+03  0.71376512E+04                                 7.979583                            6.071287       0.209521       2.085822                    0.999791      25.842442      72.748398       0.656321       0.425122      -1.054420      -0.004412      -0.046278      -0.003869       0.046649       0.006034       0.023474      -0.005531      -0.003027      -0.058854      -0.034304       0.012018       0.022287              9.143501       8.886291       0.137531      -4.785224       9.612840      -0.038603       8.931372           0.003750
          145              C       4.383000       0.758503       8.718415       0.101258      26.383794 0.32960258E+03  0.72752243E+04                                 7.853534                            6.155093       0.205497       2.079996                    0.999790      26.195571      74.448021       0.643784       0.431032      -1.048607      -0.046244       0.002364      -0.006602       0.046773       0.022799      -0.001501      -0.033702       0.006388       0.009231      -0.041278       0.000708       0.040570              8.869801       9.182941      -0.892880       1.672823       8.145482       3.618481       9.280979           0.003861
          146              C       4.540058      11.941240       7.775291      -0.283229      33.825059 0.44722407E+03  0.10557209E+05                                 8.936789                            6.956695       0.237668       2.038264                    0.999855      30.282076      86.385708       0.639396       0.405800      -1.074305       0.009649      -0.000351       0.020018       0.022225      -0.021654      -0.012938       0.001033       0.019233      -0.036002      -0.022483      -0.010176       0.032659             10.220886       9.420527       0.360232       2.702362       9.909569       5.057452      11.332562           0.000457
          147              C       3.484485      11.658780       6.951304       0.316568      30.062090 0.32307285E+03  0.70427736E+04                                 8.589276                            6.121857       0.136057       2.072373                    0.999453      24.030267      66.236036       0.645901       0.435008      -1.054037       0.001796      -0.037208      -0.028335       0.046803       0.009474      -0.000317       0.014126      -0.024305       0.048730      -0.024217      -0.001860       0.026077             10.803576       8.186119       0.112258       2.090105      12.257297       7.017263      11.967312           0.002566
          148              C       2.330295       0.222803       7.072933      -0.293540      33.961038 0.47755066E+03  0.11506301E+05                                 9.088371                            7.284828       0.118242       1.998700                    0.999606      31.154300      90.990925       0.610013       0.416726      -1.062856      -0.019542       0.015341       0.012298       0.027721       0.008336       0.013498       0.004912       0.018131       0.006576      -0.013426      -0.008333       0.021759             10.196939       8.766819      -1.944467       0.615803      11.085184       5.317620      10.738814           0.000485
          149              C       2.301075       1.188280       8.051947       0.114251      26.775202 0.33759075E+03  0.75089608E+04                                 7.961038                            6.251736       0.005441       2.011351                    0.999757      26.525462      76.094118       0.634271       0.434152      -1.044951       0.040418      -0.018219       0.014531       0.046655      -0.001681      -0.003417      -0.036342       0.002287      -0.050411      -0.043321       0.009795       0.033526              8.949765       8.861614      -1.438151       1.181041       8.659029       3.966385       9.328652           0.004639
          150              C       2.578665      10.301267       5.195657      -0.075423      28.198258 0.38497919E+03  0.88678770E+04                                 8.368278                            6.648400      -0.436195       1.865520                    0.996803      28.692772      84.352829       0.617583       0.430555      -1.044884       0.084132      -0.006902       0.033259       0.090730       0.024681       0.028108       0.020092       0.040655       0.028507      -0.038005      -0.015646       0.053651             10.311442       6.586877       0.437811       0.766546      12.785150       4.519418      11.562299           0.000071
          151              C       1.889560       8.633292       3.473907      -0.075234      27.104149 0.37717858E+03  0.86605415E+04                                 8.151918                            6.596788      -0.439397       1.872378                    0.995806      28.560974      84.361809       0.616536       0.432663      -1.041597      -0.009037       0.087835      -0.026639       0.092229      -0.024975       0.024890      -0.037256      -0.023699      -0.019601      -0.036431      -0.024308       0.060739              9.694450       9.803827      -0.683112       3.897239       8.308550      -0.862978      10.970974          -0.001063
          152              C       0.445605       9.562245       1.807239       0.320081      30.365294 0.31174556E+03  0.67571889E+04                                 8.677542                            6.037229       0.066180       2.051667                    0.999575      24.068099      66.850382       0.644517       0.438436      -1.048591       0.048751       0.005975       0.028382       0.056726      -0.008158       0.011696      -0.006943       0.030971       0.027641      -0.022680      -0.001669       0.024349             10.852245      10.996691      -0.990383       7.067765      10.001898      -0.751236      11.558146           0.002057
          153              C      12.000898      10.648255       1.275610      -0.281538      39.249475 0.47583747E+03  0.11462112E+05                                10.035602                            7.274357       0.035709       1.970392                    0.999336      31.071831      90.929782       0.609731       0.417025      -1.061980      -0.007470       0.015357      -0.019213       0.025706       0.007973      -0.001665       0.017750      -0.031002      -0.003348      -0.019862      -0.008145       0.028007             12.070136      11.150022      -0.926871       6.743514      12.711192      -0.564546      12.349193           0.000031
          154              C       0.058440       8.338658       1.362595      -0.290440      37.862022 0.49188135E+03  0.11967379E+05                                 9.875939                            7.457819      -0.099142       1.930159                    0.999166      31.592228      93.428148       0.593708       0.424028      -1.055786      -0.003741      -0.020145      -0.030898       0.037075       0.000128       0.011880      -0.008727      -0.007223      -0.000110      -0.015722       0.001156       0.014566             11.488560      11.456976       0.135381       6.688980      11.500499       0.584687      11.508204          -0.000053
          155              C      11.102383      10.472935       0.246997       0.102584      27.066417 0.31420409E+03  0.68650915E+04                                 7.992976                            6.005924       0.144438       2.061107                    0.999792      26.111211      74.262228       0.651167       0.430506      -1.047061       0.005985      -0.048657       0.004124       0.049196      -0.011543      -0.037970      -0.003466       0.025984      -0.032338      -0.039682      -0.005886       0.045568              9.285117       8.420229       0.401326       4.737226       9.975271       0.272179       9.459852           0.003327
          156              C      11.253353       8.279000       0.355416       0.108386      27.229828 0.32514657E+03  0.71376517E+04                                 7.979584                            6.071288       0.209520       2.085822                    0.999791      25.842449      72.748431       0.656321       0.425122      -1.054420       0.004413       0.046278      -0.003870       0.046649       0.006034      -0.023474       0.005531      -0.003028      -0.058853      -0.034304       0.012018       0.022286              9.143503       8.886292       0.137537       4.785226       9.612840       0.038609       8.931377           0.003750
          157              C       3.043750       9.131250      16.810989       0.084538      32.150439 0.39205543E+03  0.90409538E+04                                 9.749992                            7.282117      -0.718739       1.808398                    0.996359      26.646062      77.504144       0.523649       0.507223      -1.006395       0.000000       0.000000      -0.000817       0.000817       0.002486       0.000000       0.000000       0.017924      -0.026025      -0.008675      -0.004963       0.013638             12.573601      13.701712      -0.233975      -0.000004       9.883332      -0.000004      14.135760           0.000008
          158              C       3.043750       9.131250       4.348989       0.084544      32.150564 0.39206003E+03  0.90410815E+04                                 9.749944                            7.282111      -0.718762       1.808389                    0.996359      26.646042      77.504047       0.523655       0.507216      -1.006399      -0.000000       0.000000      -0.000801       0.000801      -0.002457      -0.000000      -0.000000      -0.017838      -0.025998      -0.008666      -0.004918       0.013584             12.573456       9.882950       0.233931       0.000001      13.701785      -0.000002      14.135634           0.000010
          159              C       0.758503       1.704500       3.743585       0.101158      26.387092 0.32965000E+03  0.72765717E+04                                 7.854230                            6.155563       0.205367       2.079909                    0.999790      26.198151      74.458206       0.643752       0.431036      -1.048599       0.002414       0.046247       0.006641       0.046784      -0.022809       0.033673      -0.001471      -0.006431       0.009233      -0.041282       0.000751       0.040531              8.870662       8.146268       0.892845      -3.618958       9.183701       1.673105       9.282017          -0.003800
          160              C      11.941240       1.547443       4.686709      -0.283316      33.829846 0.44729721E+03  0.10559411E+05                                 8.937815                            6.957422       0.237282       2.038110                    0.999855      30.284427      86.395529       0.639338       0.405818      -1.074288      -0.000315      -0.009652      -0.019935       0.022151       0.021671      -0.001055      -0.012975      -0.019229      -0.036016      -0.022503      -0.010193       0.032696             10.222203       9.910975      -0.360582      -5.058454       9.421280       2.702835      11.334355          -0.000407
          161              C      11.658780       2.603015       5.510696       0.316600      30.061551 0.32305942E+03  0.70424586E+04                                 8.589451                            6.121901       0.135890       2.072338                    0.999453      24.029768      66.236125       0.645867       0.435032      -1.054015      -0.037158      -0.001815       0.028358       0.046778      -0.009488      -0.014089      -0.000324       0.024284       0.048725      -0.024216      -0.001823       0.026039             10.803951      12.257858      -0.112363      -7.017739       8.186122       2.090169      11.967874          -0.002543
          162              C       0.222803       3.757205       5.389067      -0.293525      33.961404 0.47755537E+03  0.11506500E+05                                 9.088624                            7.284998       0.117855       1.998589                    0.999605      31.154354      90.992888       0.609986       0.416741      -1.062841       0.015371       0.019497      -0.012234       0.027678      -0.008347      -0.004920       0.013494      -0.018095       0.006611      -0.013426      -0.008328       0.021755             10.197273      11.085576       1.944434      -5.317900       8.766986       0.615898      10.739255          -0.000466
          163              C       1.188280       3.786425       4.410053       0.114176      26.776614 0.33761306E+03  0.75096111E+04                                 7.961450                            6.252048       0.005407       2.011330                    0.999757      26.526425      76.098651       0.634237       0.434167      -1.044938      -0.018170      -0.040451      -0.014502       0.046656       0.001705       0.036337      -0.003425      -0.002318      -0.050404      -0.043323       0.009813       0.033511              8.950256       8.659552       1.438144      -3.966709       8.861942       1.181152       9.329274          -0.004581
          164              C      10.301267       3.508835       7.266343      -0.075420      28.198464 0.38498127E+03  0.88679809E+04                                 8.368437                            6.648494      -0.436334       1.865472                    0.996802      28.693384      84.356272       0.617565       0.430564      -1.044873      -0.006905      -0.084130      -0.033229       0.090717      -0.024711      -0.020091       0.028137      -0.040720       0.028457      -0.038037      -0.015665       0.053701             10.311726      12.785426      -0.437882      -4.519599       6.587083       0.766563      11.562668          -0.000053
          165              C       8.633292       4.197940       8.988093      -0.075205      27.102958 0.37715392E+03  0.86598513E+04                                 8.151650                            6.596513      -0.439375       1.872394                    0.995806      28.560530      84.360454       0.616556       0.432655      -1.041599       0.087838       0.009041       0.026668       0.092242       0.024939       0.037232       0.024897       0.023639      -0.019517      -0.036416      -0.024276       0.060692              9.694195       8.308193       0.683006       0.863154       9.803680       3.897048      10.970711           0.001249
          166              C       9.562245       5.641895      10.654761       0.319987      30.367184 0.31176157E+03  0.67576677E+04                                 8.678036                            6.037462       0.066018       2.051600                    0.999575      24.069214      66.855585       0.644487       0.438447      -1.048577       0.005974      -0.048770      -0.028383       0.056743       0.008156       0.006940       0.011736      -0.031015       0.027622      -0.022693      -0.001701       0.024394             10.852970      10.002564       0.990513       0.751359      10.997403       7.068317      11.558945           0.002416
          167              C      10.648255       6.261603      11.186390      -0.281679      39.255164 0.47591328E+03  0.11464463E+05                                10.036676                            7.275008       0.035612       1.970321                    0.999337      31.074875      90.942548       0.609691       0.417033      -1.061969       0.015352       0.007484       0.019226       0.025716      -0.007973      -0.017755      -0.001632       0.031041      -0.003507      -0.019839      -0.008196       0.028036             12.071540      12.712654       0.927172       0.564851      11.151366       6.744431      12.350600           0.000515
          168              C       8.338658       6.029060      11.099405      -0.290590      37.867122 0.49195853E+03  0.11969832E+05                                 9.877095                            7.458594      -0.099195       1.930118                    0.999166      31.594933      93.441095       0.593649       0.424050      -1.055764      -0.020145       0.003738       0.030921       0.037093      -0.000102       0.008716       0.011920       0.007242      -0.000286      -0.015758       0.001174       0.014584             11.489982      11.501911      -0.135491      -0.584880      11.458420       6.689917      11.509617           0.000746
          169              C      10.472935       7.160118      12.215003       0.102528      27.066871 0.31420687E+03  0.68651938E+04                                 7.993205                            6.006027       0.144398       2.061101                    0.999792      26.111287      74.263608       0.651147       0.430517      -1.047050      -0.048647      -0.005950      -0.004138       0.049184       0.011540       0.003473      -0.037944      -0.026051      -0.032325      -0.039652      -0.005913       0.045565              9.285448       9.975595      -0.401218      -0.272059       8.420564       4.737481       9.460186           0.003454
          170              C       8.279000       7.009148      12.106584       0.108330      27.230314 0.32515048E+03  0.71378003E+04                                 7.979915                            6.071473       0.209306       2.085766                    0.999791      25.842372      72.749908       0.656283       0.425143      -1.054401       0.046264      -0.004390       0.003859       0.046632      -0.006038      -0.005548      -0.023456       0.002960      -0.058844      -0.034286       0.011993       0.022294              9.143944       9.613262      -0.137614      -0.038696       8.886763       4.785545       8.931807           0.004391
          171              C       5.328998       4.383000       3.743585       0.101159      26.387100 0.32964997E+03  0.72765712E+04                                 7.854231                            6.155562       0.205365       2.079908                    0.999790      26.198162      74.458249       0.643752       0.431036      -1.048599      -0.002414      -0.046247       0.006641       0.046784      -0.022809      -0.033673       0.001471      -0.006431       0.009233      -0.041282       0.000751       0.040531              8.870662       8.146266       0.892848       3.618956       9.183705      -1.673104       9.282016          -0.003800
          172              C       6.321260       4.540058       4.686709      -0.283316      33.829886 0.44729801E+03  0.10559434E+05                                 8.937822                            6.957429       0.237283       2.038109                    0.999855      30.284440      86.395567       0.639338       0.405819      -1.074288       0.000315       0.009652      -0.019935       0.022151       0.021671       0.001055       0.012975      -0.019229      -0.036017      -0.022503      -0.010192       0.032696             10.222210       9.910984      -0.360580       5.058460       9.421281      -2.702832      11.334365          -0.000407
          173              C       6.603720       3.484485       5.510696       0.316601      30.061531 0.32305938E+03  0.70424577E+04                                 8.589448                            6.121900       0.135889       2.072338                    0.999453      24.029764      66.236112       0.645867       0.435032      -1.054015       0.037158       0.001815       0.028358       0.046778      -0.009488       0.014089       0.000324       0.024285       0.048724      -0.024216      -0.001823       0.026039             10.803944      12.257850      -0.112357       7.017732       8.186119      -2.090162      11.967863          -0.002543
          174              C       5.864698       2.330295       5.389067      -0.293524      33.961394 0.47755542E+03  0.11506501E+05                                 9.088622                            7.284998       0.117854       1.998589                    0.999605      31.154357      90.992902       0.609986       0.416741      -1.062841      -0.015371      -0.019497      -0.012234       0.027678      -0.008347       0.004920      -0.013494      -0.018095       0.006610      -0.013426      -0.008329       0.021755             10.197269      11.085570       1.944436       5.317893       8.766989      -0.615898      10.739248          -0.000466
          175              C       4.899220       2.301075       4.410053       0.114176      26.776618 0.33761330E+03  0.75096179E+04                                 7.961452                            6.252051       0.005405       2.011329                    0.999757      26.526431      76.098680       0.634236       0.434167      -1.044938       0.018169       0.040452      -0.014502       0.046656       0.001705      -0.036337       0.003425      -0.002318      -0.050404      -0.043323       0.009813       0.033511              8.950257       8.659550       1.438147       3.966704       8.861952      -1.181153       9.329270          -0.004581
          176              C       7.961233       2.578665       7.266343      -0.075420      28.198450 0.38498125E+03  0.88679806E+04                                 8.368435                            6.648494      -0.436334       1.865471                    0.996802      28.693387      84.356282       0.617565       0.430565      -1.044873       0.006905       0.084130      -0.033229       0.090717      -0.024711       0.020091      -0.028137      -0.040720       0.028457      -0.038037      -0.015665       0.053701             10.311721      12.785426      -0.437885       4.519591       6.587078      -0.766561      11.562659          -0.000053
          177              C       9.629208       1.889560       8.988093      -0.075205      27.102996 0.37715437E+03  0.86598642E+04                                 8.151658                            6.596518      -0.439375       1.872394                    0.995806      28.560541      84.360496       0.616556       0.432655      -1.041599      -0.087838      -0.009041       0.026668       0.092242       0.024939      -0.037232      -0.024897       0.023639      -0.019517      -0.036416      -0.024276       0.060692              9.694207       8.308203       0.683012      -0.863158       9.803694      -3.897058      10.970723           0.001249
          178              C       8.700255       0.445605      10.654761       0.319988      30.367195 0.31176167E+03  0.67576703E+04                                 8.678037                            6.037463       0.066018       2.051600                    0.999575      24.069214      66.855580       0.644487       0.438447      -1.048577      -0.005974       0.048770      -0.028383       0.056743       0.008156      -0.006940      -0.011736      -0.031015       0.027622      -0.022693      -0.001701       0.024394             10.852973      10.002569       0.990520      -0.751367      10.997402      -7.068318      11.558947           0.002416
          179              C       7.614245      12.000898      11.186390      -0.281678      39.255113 0.47591255E+03  0.11464441E+05                                10.036667                            7.275002       0.035613       1.970321                    0.999337      31.074873      90.942530       0.609691       0.417033      -1.061969      -0.015352      -0.007483       0.019226       0.025716      -0.007973       0.017755       0.001632       0.031041      -0.003506      -0.019839      -0.008196       0.028035             12.071527      12.712647       0.927175      -0.564854      11.151349      -6.744420      12.350586           0.000515
          180              C       9.923843       0.058440      11.099405      -0.290589      37.867107 0.49195825E+03  0.11969823E+05                                 9.877091                            7.458591      -0.099194       1.930118                    0.999166      31.594935      93.441091       0.593649       0.424050      -1.055764       0.020145      -0.003738       0.030921       0.037093      -0.000102      -0.008716      -0.011920       0.007241      -0.000285      -0.015758       0.001174       0.014584             11.489978      11.501901      -0.135486       0.584874      11.458415      -6.689917      11.509617           0.000746
          181              C       7.789565      11.102383      12.215003       0.102530      27.066856 0.31420676E+03  0.68651901E+04                                 7.993200                            6.006024       0.144400       2.061102                    0.999792      26.111267      74.263520       0.651147       0.430517      -1.047050       0.048647       0.005950      -0.004138       0.049184       0.011540      -0.003473       0.037944      -0.026051      -0.032325      -0.039652      -0.005913       0.045565              9.285443       9.975590      -0.401216       0.272056       8.420558      -4.737477       9.460181           0.003454
          182              C       9.983500      11.253353      12.106584       0.108332      27.230296 0.32515005E+03  0.71377881E+04                                 7.979909                            6.071468       0.209308       2.085767                    0.999791      25.842358      72.749846       0.656283       0.425143      -1.054401      -0.046264       0.004390       0.003859       0.046632      -0.006038       0.005548       0.023456       0.002960      -0.058844      -0.034286       0.011993       0.022294              9.143938       9.613254      -0.137609       0.038691       8.886756      -4.785543       8.931804           0.004392
          183              C      10.470500       6.846003      16.205585       0.101197      26.385522 0.32962413E+03  0.72758373E+04                                 7.853901                            6.155300       0.205519       2.079980                    0.999790      26.196736      74.452660       0.643771       0.431033      -1.048604      -0.046249       0.002376       0.006594       0.046777       0.022823       0.001489       0.033669       0.006355       0.009257      -0.041264       0.000709       0.040555              8.870294       9.183330      -0.892868      -1.672966       8.146025      -3.618844       9.281527           0.003890
          184              C      10.627558       5.853740      17.148709      -0.283406      33.833359 0.44734910E+03  0.10561000E+05                                 8.938402                            6.957784       0.237340       2.038086                    0.999855      30.287182      86.406423       0.639324       0.405814      -1.074286       0.009620      -0.000352      -0.020025       0.022218      -0.021668       0.012938      -0.001052       0.019257      -0.036069      -0.022480      -0.010210       0.032690             10.222875       9.422246       0.360453      -2.703048       9.911575      -5.058674      11.334804           0.000485
          185              C       9.571985       5.571280      17.972696       0.316535      30.064452 0.32309245E+03  0.70433695E+04                                 8.589911                            6.122155       0.135804       2.072272                    0.999453      24.031534      66.242219       0.645861       0.435024      -1.054018       0.001788      -0.037219       0.028316       0.046800       0.009476       0.000319      -0.014152      -0.024335       0.048759      -0.024236      -0.001874       0.026110             10.804540       8.186770       0.112340      -2.090371      12.258530      -7.018059      11.968320           0.002579
          186              C       8.417795       6.310303      17.851067      -0.293643      33.965632 0.47762413E+03  0.11508574E+05                                 9.089202                            7.285377       0.118218       1.998643                    0.999606      31.157581      91.004056       0.609989       0.416724      -1.062851      -0.019535       0.015323      -0.012324       0.027718       0.008321      -0.013533      -0.004941       0.018161       0.006576      -0.013425      -0.008377       0.021802             10.197956       8.767649      -1.944735      -0.615870      11.086422      -5.318269      10.739798           0.000462
          187              C       8.388575       7.275780      16.872053       0.114132      26.778509 0.33763922E+03  0.75103812E+04                                 7.962005                            6.252428       0.005101       2.011214                    0.999756      26.527578      76.104330       0.634193       0.434186      -1.044921       0.040407      -0.018223      -0.014557       0.046655      -0.001693       0.003443       0.036326       0.002245      -0.050389      -0.043299       0.009774       0.033525              8.950921       8.862554      -1.438320      -1.181155       8.660288      -3.967113       9.329922           0.004665
          188              C       8.666165       4.213768      19.728343      -0.075419      28.198719 0.38498245E+03  0.88680144E+04                                 8.368422                            6.648444      -0.436254       1.865489                    0.996803      28.693692      84.357191       0.617576       0.430557      -1.044878       0.084134      -0.006898      -0.033270       0.090736       0.024670      -0.028095      -0.020092       0.040603       0.028537      -0.037985      -0.015641       0.053626             10.311732       6.587026       0.437913      -0.766594      12.785622      -4.519583      11.562547           0.000132
          189              C       7.977060       2.545793      21.450093      -0.075228      27.103828 0.37717109E+03  0.86603294E+04                                 8.151832                            6.596691      -0.439365       1.872392                    0.995806      28.560729      84.360981       0.616545       0.432658      -1.041599      -0.009038       0.087831       0.026632       0.092224      -0.024988      -0.024893       0.037252      -0.023728      -0.019621      -0.036428      -0.024322       0.060750              9.694399       9.803721      -0.683063      -3.897217       8.308458       0.863054      10.971018           0.001071
          190              C       6.533105       3.474745      23.116761       0.320077      30.365155 0.31174209E+03  0.67571055E+04                                 8.677581                            6.037235       0.066159       2.051664                    0.999575      24.067965      66.850314       0.644509       0.438442      -1.048586       0.048728       0.005972      -0.028398       0.056715      -0.008157      -0.011688       0.006945       0.030978       0.027615      -0.022679      -0.001663       0.024342             10.852337      10.996746      -0.990393      -7.067859      10.001945       0.751252      11.558319          -0.002038
          191              C       5.913398       4.560755      23.648390      -0.281557      39.250405 0.47584958E+03  0.11462492E+05                                10.035802                            7.274474       0.035694       1.970382                    0.999336      31.072251      90.931772       0.609722       0.417028      -1.061977      -0.007492       0.015350       0.019181       0.025684       0.007983       0.001656      -0.017752      -0.030999      -0.003369      -0.019861      -0.008152       0.028012             12.070414      11.150275      -0.926893      -6.743716      12.711449       0.564571      12.349520           0.000027
          192              C       6.145940       2.251158      23.561405      -0.290440      37.862258 0.49188460E+03  0.11967491E+05                                 9.876038                            7.457882      -0.099162       1.930154                    0.999166      31.592205      93.428563       0.593700       0.424032      -1.055782      -0.003763      -0.020140       0.030863       0.037045       0.000118      -0.011887       0.008730      -0.007206      -0.000139      -0.015725       0.001150       0.014575             11.488702      11.457102       0.135411      -6.689091      11.500612      -0.584738      11.508391           0.000112
          193              C       5.014883       4.385435      24.677003       0.102569      27.066751 0.31420814E+03  0.68651968E+04                                 7.992999                            6.005924       0.144558       2.061140                    0.999792      26.111439      74.262782       0.651174       0.430500      -1.047065       0.005956      -0.048661      -0.004144       0.049199      -0.011547       0.037955       0.003473       0.025972      -0.032329      -0.039674      -0.005877       0.045551              9.285165       8.420271       0.401321      -4.737274       9.975301      -0.272180       9.459924          -0.003286
          194              C       5.165853       2.191500      24.568584       0.108368      27.230280 0.32515279E+03  0.71378190E+04                                 7.979644                            6.071321       0.209583       2.085834                    0.999791      25.842761      72.749357       0.656323       0.425119      -1.054422       0.004381       0.046280       0.003846       0.046645       0.006039       0.023464      -0.005534      -0.003037      -0.058851      -0.034298       0.012021       0.022277              9.143588       8.886370       0.137557      -4.785287       9.612918      -0.038632       8.931476          -0.003693
          195              C       7.792000      11.416498      16.205585       0.101196      26.385545 0.32962435E+03  0.72758436E+04                                 7.853906                            6.155303       0.205518       2.079980                    0.999790      26.196742      74.452690       0.643771       0.431033      -1.048604       0.046249      -0.002376       0.006593       0.046777       0.022823      -0.001489      -0.033669       0.006356       0.009257      -0.041264       0.000709       0.040555              8.870303       9.183335      -0.892864       1.672971       8.146031       3.618851       9.281541           0.003890
          196              C       7.634943       0.233760      17.148709      -0.283405      33.833345 0.44734837E+03  0.10560979E+05                                 8.938399                            6.957778       0.237339       2.038086                    0.999855      30.287169      86.406386       0.639324       0.405814      -1.074286      -0.009620       0.000353      -0.020025       0.022218      -0.021668      -0.012937       0.001052       0.019257      -0.036068      -0.022480      -0.010210       0.032690             10.222876       9.422242       0.360454       2.703051       9.911574       5.058678      11.334810           0.000486
          197              C       8.690515       0.516220      17.972696       0.316534      30.064452 0.32309216E+03  0.70433617E+04                                 8.589911                            6.122153       0.135805       2.072272                    0.999453      24.031534      66.242222       0.645861       0.435024      -1.054018      -0.001788       0.037219       0.028316       0.046801       0.009476      -0.000319       0.014152      -0.024335       0.048759      -0.024236      -0.001874       0.026111             10.804543       8.186772       0.112345       2.090377      12.258529       7.018062      11.968328           0.002580
          198              C       9.844705      11.952198      17.851067      -0.293644      33.965612 0.47762392E+03  0.11508568E+05                                 9.089201                            7.285377       0.118215       1.998642                    0.999606      31.157570      91.004030       0.609988       0.416725      -1.062851       0.019535      -0.015323      -0.012324       0.027718       0.008320       0.013533       0.004941       0.018161       0.006576      -0.013425      -0.008377       0.021802             10.197955       8.767652      -1.944738       0.615870      11.086420       5.318264      10.739793           0.000463
          199              C       9.873925      10.986720      16.872053       0.114131      26.778507 0.33763925E+03  0.75103818E+04                                 7.962005                            6.252428       0.005102       2.011214                    0.999756      26.527572      76.104305       0.634193       0.434186      -1.044921      -0.040407       0.018223      -0.014557       0.046655      -0.001693      -0.003443      -0.036325       0.002246      -0.050389      -0.043299       0.009775       0.033524              8.950920       8.862555      -1.438323       1.181155       8.660287       3.967110       9.329919           0.004666
          200              C       9.596335       1.873733      19.728343      -0.075419      28.198745 0.38498255E+03  0.88680168E+04                                 8.368427                            6.648444      -0.436254       1.865489                    0.996803      28.693678      84.357133       0.617576       0.430557      -1.044878      -0.084134       0.006898      -0.033270       0.090736       0.024670       0.028095       0.020092       0.040603       0.028536      -0.037985      -0.015641       0.053626             10.311741       6.587030       0.437912       0.766595      12.785636       4.519596      11.562558           0.000132
          201              C      10.285440       3.541708      21.450093      -0.075228      27.103825 0.37717122E+03  0.86603333E+04                                 8.151833                            6.596693      -0.439364       1.872392                    0.995806      28.560736      84.361010       0.616545       0.432659      -1.041599       0.009038      -0.087831       0.026632       0.092224      -0.024988       0.024893      -0.037251      -0.023728      -0.019621      -0.036428      -0.024322       0.060750              9.694398       9.803718      -0.683059       3.897213       8.308461      -0.863048      10.971016           0.001071
          202              C      11.729395       2.612755      23.116761       0.320076      30.365168 0.31174246E+03  0.67571155E+04                                 8.677584                            6.037240       0.066159       2.051664                    0.999575      24.067968      66.850329       0.644508       0.438442      -1.048586      -0.048728      -0.005972      -0.028398       0.056715      -0.008157       0.011688      -0.006945       0.030978       0.027615      -0.022679      -0.001663       0.024342             10.852340      10.996751      -0.990396       7.067861      10.001947      -0.751254      11.558320          -0.002039
          203              C       0.174103       1.526745      23.648390      -0.281557      39.250347 0.47584889E+03  0.11462472E+05                                10.035793                            7.274469       0.035694       1.970382                    0.999336      31.072229      90.931691       0.609722       0.417028      -1.061977       0.007492      -0.015350       0.019181       0.025684       0.007983      -0.001656       0.017752      -0.030999      -0.003369      -0.019861      -0.008152       0.028012             12.070402      11.150269      -0.926888       6.743712      12.711428      -0.564567      12.349509           0.000027
          204              C      12.116560       3.836343      23.561405      -0.290441      37.862250 0.49188475E+03  0.11967496E+05                                 9.876037                            7.457884      -0.099162       1.930154                    0.999166      31.592202      93.428554       0.593700       0.424032      -1.055782       0.003763       0.020140       0.030864       0.037045       0.000118       0.011888      -0.008730      -0.007207      -0.000139      -0.015725       0.001150       0.014576             11.488700      11.457105       0.135404       6.689091      11.500606       0.584731      11.508389           0.000112
          205              C       1.072618       1.702065      24.677003       0.102568      27.066769 0.31420846E+03  0.68652053E+04                                 7.993003                            6.005928       0.144558       2.061140                    0.999792      26.111439      74.262783       0.651174       0.430500      -1.047065      -0.005956       0.048661      -0.004144       0.049199      -0.011547      -0.037955      -0.003473       0.025971      -0.032329      -0.039674      -0.005877       0.045551              9.285170       8.420276       0.401322       4.737276       9.975307       0.272181       9.459927          -0.003286
          206              C       0.921648       3.896000      24.568584       0.108367      27.230293 0.32515297E+03  0.71378239E+04                                 7.979646                            6.071323       0.209583       2.085834                    0.999791      25.842760      72.749353       0.656323       0.425119      -1.054422      -0.004381      -0.046280       0.003846       0.046645       0.006039      -0.023464       0.005534      -0.003037      -0.058852      -0.034298       0.012021       0.022277              9.143591       8.886375       0.137551       4.785289       9.612921       0.038625       8.931477          -0.003693
          207              C       9.131250       3.043750       8.113011       0.084530      32.150861 0.39205931E+03  0.90410681E+04                                 9.750085                            7.282159      -0.718763       1.808387                    0.996359      26.646258      77.504888       0.523647       0.507224      -1.006395       0.000000      -0.000000       0.000811       0.000811       0.002489       0.000000      -0.000000       0.017892      -0.025989      -0.008663      -0.004954       0.013617             12.573765      13.701895      -0.233920      -0.000001       9.883492      -0.000001      14.135908          -0.000007
          208              C       9.131250       3.043750      20.575011       0.084542      32.150862 0.39205653E+03  0.90409967E+04                                 9.750114                            7.282157      -0.718769       1.808386                    0.996359      26.646256      77.505098       0.523644       0.507227      -1.006392      -0.000000      -0.000000       0.000793       0.000793      -0.002447       0.000000      -0.000000      -0.017825      -0.025993      -0.008664      -0.004910       0.013575             12.573842       9.883158       0.233940      -0.000005      13.702302       0.000006      14.136067           0.000011
          209              S       9.457418       6.650837      23.013326      -0.700254     182.471947 0.54854510E+04  0.22982290E+06                                22.423497                           20.461690       0.936307       1.886786                    0.998951      87.526716     279.768201       0.510767       0.286221      -1.236075      -0.009731       0.039420       0.078130       0.088051       0.002615       0.134711       0.267092      -0.239317       0.918102      -0.319257      -0.152796       0.472053             24.235416      19.004236      -1.358806       0.754557      32.018325       3.376840      21.683688           0.075665
          210              S       8.805082      11.611663      23.013326      -0.700254     182.472034 0.54854562E+04  0.22982317E+06                                22.423504                           20.461700       0.936306       1.886785                    0.998951      87.526741     279.768311       0.510767       0.286221      -1.236075       0.009735      -0.039420       0.078130       0.088051       0.002616      -0.134711      -0.267092      -0.239319       0.918103      -0.319257      -0.152796       0.472053             24.235420      19.004239      -1.358802      -0.754557      32.018330      -3.376839      21.683692           0.075665
          211              S       5.524163       3.369918      10.551326      -0.700063     182.450630 0.54846238E+04  0.22977948E+06                                22.421546                           20.459946       0.936544       1.886861                    0.998951      87.523762     279.753037       0.510797       0.286216      -1.236082      -0.039375      -0.009748       0.078389       0.088263      -0.002634      -0.267007       0.134762       0.239483       0.917973      -0.319307      -0.152683       0.471989             24.233266      32.015382       1.358632      -3.376695      19.002572       0.754469      21.681842           0.075630
          212              S       0.563337       2.717582      10.551326      -0.700063     182.450754 0.54846274E+04  0.22977967E+06                                22.421557                           20.459954       0.936543       1.886861                    0.998951      87.523779     279.753122       0.510797       0.286216      -1.236082       0.039374       0.009749       0.078389       0.088263      -0.002634       0.267007      -0.134762       0.239484       0.917973      -0.319307      -0.152683       0.471989             24.233280      32.015410       1.358629       3.376698      19.002580      -0.754468      21.681849           0.075629
          213              S       2.717582       5.524163       1.910674      -0.700069     182.460999 0.54850153E+04  0.22980002E+06                                22.422466                           20.460745       0.936365       1.886810                    0.998951      87.525103     279.759966       0.510784       0.286218      -1.236080       0.009772      -0.039618      -0.078207       0.088212       0.002640       0.134740       0.267091      -0.239241       0.918389      -0.319266      -0.152852       0.472118             24.234285      19.003390      -1.358716       0.754534      32.016598       3.376665      21.682865          -0.075594
          214              S       3.369918       0.563337       1.910674      -0.700070     182.461210 0.54850222E+04  0.22980038E+06                                22.422484                           20.460759       0.936364       1.886810                    0.998951      87.525142     279.760144       0.510784       0.286218      -1.236080      -0.009776       0.039617      -0.078207       0.088212       0.002641      -0.134740      -0.267090      -0.239242       0.918389      -0.319265      -0.152852       0.472118             24.234306      19.003408      -1.358719      -0.754533      32.016634      -3.376667      21.682878          -0.075595
          215              S       6.650837       8.805082      14.372674      -0.700490     182.517167 0.54871444E+04  0.22991229E+06                                22.427250                           20.464815       0.936221       1.886695                    0.998954      87.539060     279.821657       0.510728       0.286220      -1.236072       0.039862       0.009791      -0.078215       0.088331      -0.002637      -0.267207       0.134806       0.239270       0.918505      -0.319351      -0.152907       0.472257             24.239780      32.024949       1.359237      -3.377397      19.007447       0.754571      21.686945           0.075607
          216              S      11.611663       9.457418      14.372674      -0.700488     182.517024 0.54871401E+04  0.22991206E+06                                22.427237                           20.464807       0.936222       1.886695                    0.998954      87.539036     279.821543       0.510728       0.286220      -1.236073      -0.039862      -0.009790      -0.078215       0.088331      -0.002638       0.267207      -0.134804       0.239270       0.918506      -0.319350      -0.152907       0.472257             24.239764      32.024918       1.359236       3.377391      19.007439      -0.754569      21.686935           0.075607
          217              N      10.710348       9.380838      21.345661      -0.214443      34.563662 0.50765225E+03  0.12241846E+05                                 8.982937                            7.409781      -0.255120       1.950983                    0.997262      27.832625      77.576078       0.626253       0.405579      -1.085651       0.102966       0.011426      -0.089574       0.136952       0.001356       0.048885       0.022384      -0.071696      -0.077037      -0.075130       0.016615       0.058515              9.910364       8.727232       1.576230      -3.151807      10.965745       1.792452      10.038115           0.034943
          218              N       2.835558       4.649633      12.221733      -0.211757      34.665962 0.47868637E+03  0.11355706E+05                                 8.974890                            7.153241      -0.064964       2.020777                    0.997327      27.197587      74.770848       0.644106       0.400854      -1.090690      -0.010965       0.090285       0.099169       0.134559       0.006661       0.011153      -0.040067       0.079088      -0.128196      -0.073603       0.011419       0.062184             10.220106      11.784743      -0.296669      -0.200804       9.008494       4.357257       9.867080           0.034225
          219              N       7.552153       8.881663      21.345661      -0.214443      34.563694 0.50765287E+03  0.12241865E+05                                 8.982944                            7.409787      -0.255123       1.950982                    0.997262      27.832641      77.576145       0.626253       0.405579      -1.085651      -0.102966      -0.011426      -0.089574       0.136952       0.001356      -0.048885      -0.022384      -0.071695      -0.077038      -0.075130       0.016615       0.058515              9.910373       8.727239       1.576225       3.151815      10.965749      -1.792455      10.038130           0.034943
          220              N       3.251943       1.437868      12.221733      -0.211757      34.665968 0.47868651E+03  0.11355711E+05                                 8.974892                            7.153242      -0.064966       2.020776                    0.997327      27.197594      74.770878       0.644106       0.400854      -1.090690       0.010965      -0.090285       0.099169       0.134559       0.006661      -0.011153       0.040067       0.079088      -0.128196      -0.073603       0.011419       0.062184             10.220107      11.784748      -0.296673       0.200809       9.008494      -4.357257       9.867080           0.034225
          221              N       2.794163       4.622848       8.883661      -0.214367      34.560870 0.50760260E+03  0.12240335E+05                                 8.982484                            7.409445      -0.255303       1.950947                    0.997262      27.830985      77.570216       0.626264       0.405582      -1.085651      -0.011403       0.102997      -0.089501       0.136926      -0.001346      -0.022384       0.048909       0.071667      -0.077044      -0.075149       0.016644       0.058505              9.909829      10.965324      -1.576067      -1.792494       8.726618      -3.151477      10.037545           0.034915
          222              N       7.525368       8.923058      24.683733      -0.211752      34.666295 0.47869166E+03  0.11355901E+05                                 8.975082                            7.153390      -0.065164       2.020717                    0.997326      27.197664      74.772101       0.644082       0.400866      -1.090678      -0.090310      -0.010964       0.099144       0.134557      -0.006661       0.040078       0.011153      -0.079092      -0.128172      -0.073611       0.011429       0.062182             10.220310       9.008563       0.296714      -4.357285      11.785096      -0.200839       9.867272           0.034192
          223              N       3.293338       1.464653       8.883661      -0.214367      34.560879 0.50760271E+03  0.12240339E+05                                 8.982486                            7.409446      -0.255304       1.950947                    0.997262      27.830989      77.570231       0.626264       0.405582      -1.085651       0.011403      -0.102996      -0.089501       0.136926      -0.001346       0.022384      -0.048909       0.071667      -0.077044      -0.075149       0.016644       0.058505              9.909831      10.965327      -1.576066       1.792492       8.726621       3.151479      10.037543           0.034915
          224              N      10.737133       9.339443      24.683733      -0.211753      34.666276 0.47869146E+03  0.11355895E+05                                 8.975079                            7.153388      -0.065160       2.020718                    0.997326      27.197659      74.772080       0.644082       0.400866      -1.090678       0.090311       0.010964       0.099144       0.134557      -0.006661      -0.040078      -0.011152      -0.079092      -0.128172      -0.073611       0.011429       0.062182             10.220306       9.008560       0.296717       4.357283      11.785091       0.200842       9.867269           0.034192
          225              N       1.464653       2.794163       3.578339      -0.214438      34.562168 0.50762349E+03  0.12240998E+05                                 8.982758                            7.409630      -0.255193       1.950976                    0.997261      27.831806      77.573699       0.626251       0.405586      -1.085645      -0.102971      -0.011417       0.089554       0.136943       0.001352       0.048889       0.022382      -0.071674      -0.077061      -0.075132       0.016625       0.058507              9.910176       8.727033       1.576125      -3.151733      10.965522       1.792513      10.037974          -0.034941
          226              N       9.339443       7.525368      12.702267      -0.211643      34.658860 0.47856567E+03  0.11352135E+05                                 8.973831                            7.152441      -0.064920       2.020866                    0.997325      27.193719      74.758042       0.644127       0.400865      -1.090682       0.010961      -0.090251      -0.099136       0.134511       0.006667       0.011151      -0.040080       0.079101      -0.128194      -0.073618       0.011428       0.062190             10.218828      11.783730      -0.296606      -0.200761       9.007123       4.356402       9.865632           0.034210
          227              N       4.622848       3.293338       3.578339      -0.214438      34.562187 0.50762375E+03  0.12241007E+05                                 8.982763                            7.409633      -0.255196       1.950976                    0.997261      27.831817      77.573749       0.626251       0.405586      -1.085645       0.102971       0.011417       0.089554       0.136943       0.001352      -0.048889      -0.022382      -0.071674      -0.077062      -0.075132       0.016625       0.058507              9.910181       8.727037       1.576133       3.151731      10.965533      -1.792512      10.037972          -0.034941
          228              N       8.923058      10.737133      12.702267      -0.211642      34.658860 0.47856563E+03  0.11352133E+05                                 8.973831                            7.152441      -0.064920       2.020866                    0.997325      27.193713      74.758017       0.644128       0.400865      -1.090682      -0.010961       0.090251      -0.099136       0.134511       0.006667      -0.011151       0.040080       0.079101      -0.128194      -0.073618       0.011428       0.062190             10.218828      11.783727      -0.296601       0.200754       9.007124      -4.356402       9.865632           0.034210
          229              N       9.380838       7.552153      16.040339      -0.214270      34.555288 0.50749649E+03  0.12237154E+05                                 8.981655                            7.408753      -0.255283       1.951014                    0.997260      27.827876      77.559938       0.626282       0.405591      -1.085643       0.011395      -0.102977       0.089477       0.136895      -0.001340      -0.022373       0.048899       0.071692      -0.077089      -0.075148       0.016641       0.058507              9.908921      10.964409      -1.575928      -1.792351       8.725877      -3.151139      10.036477           0.034889
          230              N       4.649633       3.251943       0.240267      -0.211744      34.665482 0.47867739E+03  0.11355468E+05                                 8.974922                            7.153264      -0.065099       2.020745                    0.997326      27.197263      74.770479       0.644091       0.400864      -1.090681       0.090282       0.010964      -0.099164       0.134553      -0.006660       0.040073       0.011154      -0.079094      -0.128160      -0.073604       0.011423       0.062182             10.220132       9.008382       0.296716      -4.357186      11.784913      -0.200849       9.867100          -0.034195
          231              N       8.881663      10.710348      16.040339      -0.214271      34.555293 0.50749660E+03  0.12237158E+05                                 8.981655                            7.408754      -0.255282       1.951015                    0.997260      27.827881      77.559952       0.626282       0.405591      -1.085643      -0.011395       0.102977       0.089477       0.136895      -0.001340       0.022373      -0.048899       0.071692      -0.077089      -0.075148       0.016641       0.058507              9.908922      10.964407      -1.575929       1.792351       8.725877       3.151139      10.036481           0.034889
          232              N       1.437868       2.835558       0.240267      -0.211745      34.665488 0.47867742E+03  0.11355469E+05                                 8.974922                            7.153263      -0.065096       2.020745                    0.997326      27.197265      74.770481       0.644091       0.400864      -1.090681      -0.090283      -0.010964      -0.099164       0.134553      -0.006660      -0.040073      -0.011154      -0.079095      -0.128160      -0.073604       0.011423       0.062182             10.220132       9.008383       0.296712       4.357187      11.784913       0.200846       9.867101          -0.034195
          233              O       1.526745       9.748523      18.531991      -0.198442      30.434515 0.33226535E+03  0.70559929E+04                                 7.864804                            5.567432       0.492737       2.292061                    0.999362      22.209470      54.212366       0.824474       0.349829      -1.150621      -0.058217      -0.169465      -0.023280       0.180691      -0.046179      -0.109800       0.087386       0.016369       0.133923      -0.106194      -0.069086       0.175280             10.382175      12.957255      -1.686579      -7.925979       5.599643       2.110938      12.589629           0.001026
          234              O       2.407484       7.418593      15.253488      -0.190269      32.165970 0.34960660E+03  0.75398552E+04                                 8.232847                            5.790635       0.440710       2.283189                    0.998823      22.279838      55.297249       0.789621       0.359670      -1.139551       0.175360      -0.010395      -0.026578       0.177667       0.060697       0.071443       0.115823      -0.006107       0.066310      -0.109785      -0.061466       0.171251             10.658260       7.349554       1.888568       2.023438      11.809531       7.866762      12.815696           0.001479
          235              O       4.560755       8.513978      18.531991      -0.198442      30.434527 0.33226521E+03  0.70559896E+04                                 7.864807                            5.567431       0.492736       2.292061                    0.999362      22.209469      54.212368       0.824474       0.349829      -1.150621       0.058216       0.169465      -0.023280       0.180691      -0.046179       0.109800      -0.087386       0.016370       0.133923      -0.106194      -0.069086       0.175280             10.382181      12.957260      -1.686582       7.925986       5.599644      -2.110943      12.589640           0.001026
          236              O       3.680016      10.843907      15.253488      -0.190268      32.165942 0.34960611E+03  0.75398418E+04                                 8.232841                            5.790629       0.440711       2.283189                    0.998823      22.279830      55.297213       0.789622       0.359670      -1.139551      -0.175360       0.010395      -0.026578       0.177667       0.060697      -0.071443      -0.115823      -0.006107       0.066310      -0.109785      -0.061466       0.171251             10.658252       7.349547       1.888565      -2.023434      11.809525      -7.866756      12.815685           0.001479
          237              O       2.426478       7.614245       6.069991      -0.198499      30.433843 0.33226089E+03  0.70558599E+04                                 7.864572                            5.567330       0.492636       2.292010                    0.999362      22.209830      54.212729       0.824497       0.349821      -1.150630       0.169488      -0.058201      -0.023200       0.180699       0.046167      -0.087416      -0.109798      -0.016332       0.133960      -0.106216      -0.069078       0.175294             10.381752       5.599455       1.686407      -2.110829      12.956566      -7.925545      12.589234           0.001004
          238              O       4.756407       8.494985       2.791488      -0.190255      32.162531 0.34957035E+03  0.75388303E+04                                 8.232047                            5.790179       0.440861       2.283238                    0.998824      22.279311      55.293904       0.789689       0.359650      -1.139574       0.010410       0.175366      -0.026541       0.177669      -0.060700      -0.115814       0.071435       0.006131       0.066348      -0.109767      -0.061477       0.171245             10.657099      11.808288      -1.888339      -7.865786       7.348757       2.023118      12.814252           0.000559
          239              O       3.661023      10.648255       6.069991      -0.198500      30.433848 0.33226118E+03  0.70558675E+04                                 7.864574                            5.567333       0.492635       2.292010                    0.999362      22.209835      54.212746       0.824497       0.349821      -1.150630      -0.169489       0.058201      -0.023200       0.180699       0.046167       0.087416       0.109798      -0.016332       0.133960      -0.106216      -0.069078       0.175294             10.381751       5.599456       1.686404       2.110826      12.956568       7.925542      12.589230           0.001004
          240              O       1.331093       9.767516       2.791488      -0.190255      32.162550 0.34957067E+03  0.75388391E+04                                 8.232052                            5.790183       0.440863       2.283239                    0.998824      22.279312      55.293918       0.789688       0.359651      -1.139573      -0.010411      -0.175366      -0.026541       0.177669      -0.060701       0.115814      -0.071435       0.006131       0.066347      -0.109767      -0.061477       0.171245             10.657106      11.808295      -1.888335       7.865792       7.348761      -2.023114      12.814261           0.000559
          241              O      10.648255       2.426478       6.392009      -0.198483      30.435089 0.33227055E+03  0.70561285E+04                                 7.864886                            5.567454       0.492619       2.292009                    0.999362      22.209786      54.213169       0.824477       0.349826      -1.150624       0.058198       0.169469       0.023260       0.180687      -0.046175      -0.109800       0.087388       0.016367       0.133936      -0.106195      -0.069084       0.175280             10.382347      12.957394      -1.686528      -7.926162       5.599670       2.110937      12.589977          -0.000996
          242              O       9.767516       4.756407       9.670512      -0.190335      32.166764 0.34961431E+03  0.75400450E+04                                 8.232892                            5.790619       0.440881       2.283224                    0.998824      22.280368      55.298218       0.789640       0.359660      -1.139562      -0.175384       0.010424       0.026598       0.177695       0.060706       0.071463       0.115820      -0.006094       0.066323      -0.109786      -0.061480       0.171266             10.658392       7.349463       1.888563       2.023462      11.809699       7.866976      12.816015           0.001488
          243              O       7.614245       3.661023       6.392009      -0.198482      30.435063 0.33227051E+03  0.70561271E+04                                 7.864882                            5.567454       0.492620       2.292009                    0.999362      22.209781      54.213151       0.824477       0.349826      -1.150624      -0.058198      -0.169469       0.023260       0.180687      -0.046175       0.109800      -0.087388       0.016367       0.133936      -0.106195      -0.069084       0.175280             10.382338      12.957384      -1.686522       7.926153       5.599666      -2.110930      12.589964          -0.000996
          244              O       8.494985       1.331093       9.670512      -0.190335      32.166774 0.34961424E+03  0.75400434E+04                                 8.232893                            5.790618       0.440879       2.283224                    0.998824      22.280372      55.298230       0.789641       0.359660      -1.139562       0.175384      -0.010424       0.026598       0.177695       0.060706      -0.071463      -0.115820      -0.006094       0.066323      -0.109786      -0.061480       0.171266             10.658395       7.349463       1.888570      -2.023470      11.809701      -7.866979      12.816019           0.001488
          245              O       9.748523       4.560755      18.854009      -0.198529      30.438970 0.33231421E+03  0.70573067E+04                                 7.865582                            5.567854       0.492483       2.291938                    0.999362      22.211014      54.217615       0.824438       0.349831      -1.150617      -0.169506       0.058212       0.023175       0.180715       0.046171      -0.087432      -0.109803      -0.016318       0.133976      -0.106228      -0.069083       0.175311             10.383351       5.600128       1.686777      -2.111201      12.958840      -7.927070      12.591084           0.001016
          246              O       7.418593       3.680016      22.132512      -0.190261      32.162886 0.34957181E+03  0.75388740E+04                                 8.232152                            5.790214       0.440928       2.283262                    0.998824      22.279234      55.293865       0.789681       0.359653      -1.139571      -0.010412      -0.175364       0.026527       0.177664      -0.060694      -0.115812       0.071435       0.006143       0.066340      -0.109763      -0.061477       0.171240             10.657310      11.808425      -1.888360      -7.866005       7.348843       2.023200      12.814661          -0.000556
          247              O       8.513978       1.526745      18.854009      -0.198530      30.439020 0.33231444E+03  0.70573132E+04                                 7.865592                            5.567857       0.492482       2.291938                    0.999362      22.211020      54.217646       0.824437       0.349831      -1.150617       0.169506      -0.058212       0.023175       0.180715       0.046171       0.087432       0.109803      -0.016318       0.133976      -0.106228      -0.069083       0.175311             10.383369       5.600132       1.686783       2.111206      12.958865       7.927091      12.591110           0.001016
          248              O      10.843907       2.407484      22.132512      -0.190261      32.162863 0.34957179E+03  0.75388733E+04                                 8.232148                            5.790214       0.440929       2.283263                    0.998824      22.279230      55.293852       0.789681       0.359653      -1.139571       0.010413       0.175364       0.026527       0.177664      -0.060694       0.115812      -0.071435       0.006143       0.066340      -0.109763      -0.061477       0.171240             10.657302      11.808416      -1.888356       7.865996       7.348840      -2.023196      12.814649          -0.000556

******************************************************
Auxiliary information for the entire system
The total spin magnetic moment of the unit cell is   9.999060
The total net atomic charge of the unit cell is   0.000003
Accuracy of reproducing the electrostatic potential in the unit cell:
  The inner radius (bohr) =    5.0000
  The outer radius (bohr) =   12.0000
  Valid grid points have density less than (e/(bohr^3)) =    0.0001
  The number of valid grid points were=       144324
  The rms potential error without charges in kcal/mol is=      7.59373
  The rms potential error with partial charges in kcal/mol is=      0.90294
  The RRMSE value at monopole order=      0.11891
  The rms potential error with partial charges and cloud penetration in kcal/mol is=      0.88380
  The RRMSE value at monopole order with cloud penetration is=      0.11639
  The rms potential error with partial charges and atomic dipoles in kcal/mol is=      0.36804
  The RRMSE value at dipole order=      0.04847
  The rms potential error with partial charges, atomic dipoles and cloud penetration in kcal/mol is=      0.35810
  The RRMSE value at dipole order with cloud penetration=      0.04716

******************************************************
The electron densities and ab initio electrostatic potential were computed in VASP using the PBE functional and
projector augmented wave method. See the main text of the journal article for a description of computational details.
The atomic charges, dipoles, and quadrupoles were computed with the DDEC6 method as described in
(a) T. A. Manz and N. Gabaldon Limas, RSC Adv. 6 (2016) 47771-47801 DOI: 10.1039/c6ra04656h
(b) N. Gabaldon Limas and T. A. Manz, RSC Adv. 8 (2018) 2678-2707 DOI: 10.1039/c7ra11829e.
For each atom in the material, the electron cloud parameters were fit to the spherically averaged atom-in-material
electron density using radial positions for which this density was between 10^-4 and 10^-2 electrons per cubic bohr.
The polarizabilities, dispersion coefficients, and quantum Drude oscillator (QDO) parameters were fit using the MCLF method.
The magnetic structure of the system was optimized in VASP from the default ferromagnetic initial guess using spin polarization.
The atomic spin moments (ASMs) were computed on this optimized magnetic structure using the DDEC6 partition as inputs
to the method of T. A. Manz and D. S. Sholl, J. Chem. Theory Comput. 7 (2011) 4146-4164 DOI: 10.1021/ct200539n.
The RMSE and RRMSE were computed using a uniform grid with Ewald summation.
