# Supplementary material for: A collection of forcefield precursors for metal–organic frameworks
Source: RSC Adv. 2019 Nov 13;9(63):36492–507. doi: 10.1039/c9ra07327b (PMC9075174; doi:10.1039/c9ra07327b)
Supplement: RA-009-C9RA07327B-s5794 [file RA-009-C9RA07327B-s5794.xyz]

  248
jmolscript: load "" {1 1 1} spacegroup "x,y,z" unitcell [{     12.147000     0.000000     0.000000 }, {      0.000000    12.147000     0.000000 }, {      0.000000     0.000000    24.744000 }]
Fe     9.110250     9.110250    22.792193     0.514568
Fe     3.036750     3.036750    10.420193     0.514595
Fe     3.036750     3.036750     1.951807     0.514565
Fe     9.110250     9.110250    14.323807     0.514568
H      7.098707     6.911643    21.683167     0.090937
H      6.888564     5.235357    20.156462     0.143330
H     10.451279     6.284858    18.669348     0.131995
H     10.583681     7.888262    20.297503     0.077926
H      9.749182     4.992417    16.905101     0.093980
H     10.384470     4.003651    17.954246     0.096768
H      9.945964     1.931373    15.081468     0.098120
H     10.942018     2.118437    16.284026     0.092841
H      1.088371     1.358035    12.243331     0.077326
H     11.703634     1.471002    13.940770     0.132574
H      0.089888     5.396912    13.970462     0.136151
H      1.580325     5.155187    12.245806     0.082320
H      6.446413    10.624981    22.692722     0.144169
H     11.121793    11.308857    21.683167     0.090937
H     11.331936     0.838143    20.156462     0.143328
H      7.769221    11.935642    18.669348     0.131996
H      7.636819    10.332238    20.297503     0.077926
H      8.471318     1.081083    16.905101     0.093980
H      7.836030     2.069849    17.954246     0.096768
H      8.274536     4.142127    15.081468     0.098120
H      7.278482     3.955063    16.284026     0.092840
H      4.985129     4.715465    12.243331     0.077326
H      6.516866     4.602498    13.940770     0.132574
H      5.983612     0.676588    13.970462     0.136151
H      4.493175     0.918313    12.245806     0.082320
H     11.774087     7.595519    22.692722     0.144169
H      5.235357     1.025207     9.311167     0.090932
H      6.911643     0.815064     7.784462     0.143316
H      5.862142     4.377779     6.297348     0.131990
H      4.258738     4.510181     7.925503     0.077921
H      7.154583     3.675682     4.533101     0.093974
H      8.143349     4.310970     5.582246     0.096762
H     10.215627     3.872464     2.709468     0.098117
H     10.028563     4.868518     3.912026     0.092839
H     10.788965     7.161871    24.615331     0.077328
H     10.675998     5.630134     1.568770     0.132577
H      6.750088     6.163388     1.598462     0.136155
H      6.991813     7.653825    24.617806     0.082323
H      1.522019     0.372913    10.320722     0.144172
H      0.838143     5.048293     9.311167     0.090932
H     11.308857     5.258436     7.784462     0.143315
H      0.211358     1.695721     6.297348     0.131990
H      1.814762     1.563319     7.925503     0.077921
H     11.065917     2.397818     4.533101     0.093974
H     10.077151     1.762530     5.582246     0.096762
H      8.004873     2.201036     2.709468     0.098117
H      8.191937     1.204982     3.912026     0.092839
H      7.431535    11.058629    24.615331     0.077328
H      7.544502     0.443365     1.568770     0.132577
H     11.470412    12.057112     1.598462     0.136155
H     11.228687    10.566675    24.617806     0.082323
H      4.551481     5.700587    10.320722     0.144172
H      5.048293     5.235357     3.060833     0.090937
H      5.258436     6.911643     4.587538     0.143331
H      1.695721     5.862142     6.074652     0.131998
H      1.563319     4.258738     4.446497     0.077928
H      2.397818     7.154583     7.838899     0.093982
H      1.762530     8.143349     6.789754     0.096770
H      2.201036    10.215627     9.662532     0.098121
H      1.204982    10.028563     8.459974     0.092844
H     11.058629    10.788965    12.500669     0.077333
H      0.443365    10.675998    10.803230     0.132582
H     12.057112     6.750088    10.773538     0.136160
H     10.566675     6.991813    12.498194     0.082327
H      5.700587     1.522019     2.051278     0.144173
H      1.025207     0.838143     3.060833     0.090937
H      0.815064    11.308857     4.587538     0.143329
H      4.377779     0.211358     6.074652     0.131998
H      4.510181     1.814762     4.446497     0.077928
H      3.675682    11.065917     7.838899     0.093982
H      4.310970    10.077151     6.789754     0.096770
H      3.872464     8.004873     9.662532     0.098121
H      4.868518     8.191937     8.459974     0.092844
H      7.161871     7.431535    12.500669     0.077333
H      5.630134     7.544502    10.803230     0.132582
H      6.163388    11.470412    10.773538     0.136160
H      7.653825    11.228687    12.498194     0.082328
H      0.372913     4.551481     2.051278     0.144173
H      6.911643    11.121793    15.432833     0.090938
H      5.235357    11.331936    16.959538     0.143322
H      6.284858     7.769221    18.446652     0.131995
H      7.888262     7.636819    16.818497     0.077926
H      4.992417     8.471318    20.210899     0.093977
H      4.003651     7.836030    19.161754     0.096764
H      1.931373     8.274536    22.034532     0.098120
H      2.118437     7.278482    20.831974     0.092842
H      1.358035     4.985129     0.128669     0.077330
H      1.471002     6.516866    23.175230     0.132579
H      5.396912     5.983612    23.145538     0.136157
H      5.155187     4.493175     0.126194     0.082325
H     10.624981    11.774087    14.423278     0.144176
H     11.308857     7.098707    15.432833     0.090938
H      0.838143     6.888564    16.959538     0.143320
H     11.935642    10.451279    18.446652     0.131995
H     10.332238    10.583681    16.818497     0.077926
H      1.081083     9.749182    20.210899     0.093977
H      2.069849    10.384470    19.161754     0.096763
H      4.142127     9.945964    22.034532     0.098120
H      3.955063    10.942018    20.831974     0.092841
H      4.715465     1.088371     0.128669     0.077331
H      4.602498    11.703634    23.175230     0.132579
H      0.676588     0.089888    23.145538     0.136157
H      0.918313     1.580325     0.126194     0.082325
H      7.595519     6.446413    14.423278     0.144176
C      7.797159     6.767094    21.084857     0.092366
C      7.656254     5.761322    20.169824    -0.274909
C      8.682676     5.539032    19.258255     0.312580
C      9.766188     6.372316    19.293392    -0.290647
C      9.829352     7.346506    20.270285     0.111662
C      9.573051     4.224727    17.472233    -0.074601
C     10.271503     2.563017    15.742628    -0.079883
C      0.872155     2.196178    12.583809     0.108061
C     12.086265     2.250839    13.609200    -0.290850
C     11.738861     3.467968    14.123133     0.314339
C      0.251443     4.551481    13.619345    -0.274691
C      1.163683     4.394785    12.584551     0.092464
C     10.423341    11.453406    21.084857     0.092366
C     10.564246     0.312178    20.169824    -0.274908
C      9.537824     0.534468    19.258255     0.312580
C      8.454312    11.848184    19.293392    -0.290647
C      8.391148    10.873994    20.270285     0.111662
C      8.647449     1.848773    17.472233    -0.074601
C      7.948997     3.510483    15.742628    -0.079883
C      5.201345     3.877322    12.583809     0.108062
C      6.134235     3.822661    13.609200    -0.290850
C      6.481639     2.605532    14.123133     0.314339
C      5.822057     1.522019    13.619345    -0.274691
C      4.909817     1.678715    12.584551     0.092465
C      5.379906     1.723659     8.712857     0.092353
C      6.385678     1.582754     7.797824    -0.274911
C      6.607968     2.609176     6.886255     0.312570
C      5.774684     3.692688     6.921392    -0.290652
C      4.800494     3.755852     7.898285     0.111655
C      7.922273     3.499551     5.100233    -0.074599
C      9.583983     4.198003     3.370628    -0.079883
C      9.950822     6.945655     0.211809     0.108062
C      9.896161     6.012765     1.237200    -0.290848
C      8.679032     5.665361     1.751133     0.314345
C      7.595519     6.324943     1.247345    -0.274688
C      7.752215     7.237183     0.212551     0.092467
C      0.693594     4.349841     8.712857     0.092353
C     11.834822     4.490746     7.797824    -0.274910
C     11.612532     3.464324     6.886255     0.312571
C      0.298816     2.380812     6.921392    -0.290652
C      1.273006     2.317648     7.898285     0.111655
C     10.298227     2.573949     5.100233    -0.074598
C      8.636517     1.875497     3.370628    -0.079883
C      8.269678    11.274845     0.211809     0.108062
C      8.324339     0.060735     1.237200    -0.290848
C      9.541469     0.408139     1.751133     0.314345
C     10.624981    11.895557     1.247345    -0.274688
C     10.468285    10.983317     0.212551     0.092467
C      9.110250     3.036750    16.632917     0.086071
C      9.110250     3.036750     4.260917     0.086070
C      4.349841     5.379906     3.659143     0.092361
C      4.490746     6.385678     4.574176    -0.274907
C      3.464324     6.607968     5.485745     0.312578
C      2.380812     5.774684     5.450608    -0.290645
C      2.317648     4.800494     4.473715     0.111663
C      2.573949     7.922273     7.271767    -0.074603
C      1.875497     9.583983     9.001372    -0.079885
C     11.274845     9.950822    12.160191     0.108065
C      0.060735     9.896161    11.134800    -0.290844
C      0.408139     8.679032    10.620867     0.314345
C     11.895557     7.595519    11.124655    -0.274681
C     10.983317     7.752215    12.159449     0.092468
C      1.723659     0.693594     3.659143     0.092361
C      1.582754    11.834822     4.574176    -0.274906
C      2.609176    11.612532     5.485745     0.312578
C      3.692688     0.298816     5.450608    -0.290645
C      3.755852     1.273006     4.473715     0.111663
C      3.499551    10.298227     7.271767    -0.074603
C      4.198003     8.636517     9.001372    -0.079884
C      6.945655     8.269678    12.160191     0.108065
C      6.012765     8.324339    11.134800    -0.290843
C      5.665361     9.541469    10.620867     0.314345
C      6.324943    10.624981    11.124655    -0.274681
C      7.237183    10.468285    12.159449     0.092468
C      6.767094    10.423341    16.031143     0.092361
C      5.761322    10.564246    16.946176    -0.274906
C      5.539032     9.537824    17.857745     0.312575
C      6.372316     8.454312    17.822608    -0.290649
C      7.346506     8.391148    16.845715     0.111659
C      4.224727     8.647449    19.643767    -0.074600
C      2.563017     7.948997    21.373372    -0.079884
C      2.196178     5.201345    24.532191     0.108067
C      2.250839     6.134235    23.506800    -0.290847
C      3.467968     6.481639    22.992867     0.314344
C      4.551481     5.822057    23.496655    -0.274687
C      4.394785     4.909817    24.531449     0.092467
C     11.453406     7.797159    16.031143     0.092361
C      0.312178     7.656254    16.946176    -0.274904
C      0.534468     8.682676    17.857745     0.312575
C     11.848184     9.766188    17.822608    -0.290649
C     10.873994     9.829352    16.845715     0.111659
C      1.848773     9.573051    19.643767    -0.074600
C      3.510483    10.271503    21.373372    -0.079884
C      3.877322     0.872155    24.532191     0.108067
C      3.822661    12.086265    23.506800    -0.290847
C      2.605532    11.738861    22.992867     0.314344
C      1.522019     0.251443    23.496655    -0.274687
C      1.678715     1.163683    24.531449     0.092467
C      3.036750     9.110250     8.111083     0.086072
C      3.036750     9.110250    20.483083     0.086071
S      6.684251     9.449880    22.748644    -0.642245
S     11.536249     8.770620    22.748644    -0.642245
S      2.697120     0.610751    10.376644    -0.642253
S      3.376380     5.462749    10.376644    -0.642253
S      5.462749     2.697120     1.995356    -0.642256
S      0.610751     3.376380     1.995356    -0.642256
S      9.449880    11.536249    14.367356    -0.642240
S      8.770620     6.684251    14.367356    -0.642240
N      8.872169     7.557863    21.178390    -0.217465
N      1.472216     3.232317    12.058494    -0.210991
N      9.348331    10.662637    21.178390    -0.217465
N      4.601284     2.841183    12.058494    -0.210991
N      4.589137     2.798669     8.806390    -0.217477
N      8.914683     7.545716    24.430494    -0.210986
N      1.484363     3.274831     8.806390    -0.217477
N      9.305817    10.674784    24.430494    -0.210986
N      3.274831     4.589137     3.565610    -0.217468
N     10.674784     8.914683    12.685506    -0.210986
N      2.798669     1.484363     3.565610    -0.217468
N      7.545716     9.305817    12.685506    -0.210986
N      7.557863     9.348331    15.937610    -0.217468
N      3.232317     4.601284     0.313506    -0.210985
N     10.662637     8.872169    15.937610    -0.217468
N      2.841183     1.472216     0.313506    -0.210985
O     10.839983     3.685400    15.096067    -0.179616
O      8.507759     4.512611    18.387266    -0.194345
O      7.380517     2.388100    15.096067    -0.179616
O      9.712741     1.560890    18.387266    -0.194345
O      8.461600     4.766483     2.724067    -0.179611
O      7.634390     2.434259     6.015266    -0.194351
O      9.758900     1.307017     2.724067    -0.179611
O     10.586111     3.639241     6.015266    -0.194351
O      1.307017     8.461600     9.647933    -0.179608
O      3.639241     7.634390     6.356734    -0.194345
O      4.766483     9.758900     9.647933    -0.179608
O      2.434259    10.586111     6.356734    -0.194345
O      3.685400     7.380517    22.019933    -0.179612
O      4.512611     9.712741    18.728734    -0.194347
O      2.388100    10.839983    22.019933    -0.179612
O      1.560890     8.507759    18.728734    -0.194347

The following XYZ coordinates are in angstroms. Other properties are in atomic units.
The sperically averaged electron density of each atom fit to a function of the form exp(a - br)
eigen_1, eigen_2 and eigen_3 are the three eigenvalues of traceless quadrupole moment tensor
  atom number  atomic symbol              X              Y              Z     net charge C6 coefficient C8 coefficient C10 coefficient fluctuating dipole atomic polarizability isotropic forcefield polarizability              a              b squared Pearson coefficient          <r^3>          <r^4>         wp_QDO          m_QDO          q_QDO       dipole_x       dipole_y       dipole_z         dipole            Qxy            Qxz            Qyz     Q(x^2-y^2)  Q(3z^2 - R^2)        eigen_1        eigen_2        eigen_3 static polarizability      alpha(xx)      alpha(xy)      alpha(xz)      alpha(yy)      alpha(yz)      alpha(zz) atomic spin moment
            1             Fe       9.110250       9.110250      22.792193       0.514568     130.789206 0.28237793E+04  0.10047519E+06                                21.870689                           18.011941       0.899589       1.985510                    0.996829      64.040548     190.269141       0.399536       0.430846      -1.113006      -0.000000      -0.000000       0.003424       0.003424      -0.079075       0.000001      -0.000001       0.305002      -0.361911      -0.120637      -0.111465       0.232102             26.381685      19.347268       0.179169      -0.000000      27.215863       0.000000      32.581924           3.841793
            2             Fe       3.036750       3.036750      10.420193       0.514595     130.790917 0.28238196E+04  0.10047670E+06                                21.870615                           18.011867       0.899641       1.985529                    0.996828      64.040378     190.266955       0.399545       0.430836      -1.113015      -0.000000       0.000000       0.003421       0.003421       0.078958       0.000000       0.000000      -0.305305      -0.362248      -0.120749      -0.111489       0.232238             26.381623      27.215832      -0.179203      -0.000000      19.347111       0.000000      32.581926           3.842144
            3             Fe       3.036750       3.036750       1.951807       0.514565     130.789046 0.28237705E+04  0.10047483E+06                                21.870708                           18.011941       0.899590       1.985510                    0.996829      64.040437     190.268966       0.399535       0.430847      -1.113005      -0.000000      -0.000000      -0.003422       0.003422      -0.079019      -0.000000       0.000000       0.305159      -0.361988      -0.120663      -0.111496       0.232159             26.381738      19.347238       0.179198      -0.000000      27.215950       0.000000      32.582026           3.841990
            4             Fe       9.110250       9.110250      14.323807       0.514568     130.789943 0.28237968E+04  0.10047594E+06                                21.870726                           18.011963       0.899608       1.985514                    0.996829      64.040782     190.269720       0.399538       0.430844      -1.113007       0.000000      -0.000000      -0.003420       0.003420       0.079032       0.000000       0.000000      -0.305129      -0.361995      -0.120665      -0.111487       0.232152             26.381738      27.215917      -0.179186       0.000001      19.347272      -0.000000      32.582024           3.841951
            5              H       7.098707       6.911643      21.683167       0.090937       1.037016 0.70920097E+01  0.68387609E+02                                 1.766753                            1.608401      -1.115580       2.346376                    0.995248       3.722071      10.747064       0.464352       1.367888      -0.688763      -0.033134       0.008684       0.029933       0.045489       0.009089      -0.008050       0.011111       0.012025       0.005340      -0.020231       0.008558       0.011673              1.867756       2.085400      -0.115846      -0.609873       1.468040       0.156584       2.049827          -0.000192
            6              H       6.888564       5.235357      20.156462       0.143330       1.086494 0.79488522E+01  0.76627262E+02                                 1.652575                            1.581113      -0.888123       2.473524                    0.999292       3.108063       8.166897       0.538734       1.179377      -0.735669      -0.027652      -0.018525       0.000611       0.033289       0.008413      -0.006697       0.008526       0.010962      -0.015151      -0.017091       0.004253       0.012837              1.656653       1.886427       0.329084      -0.091711       1.663605       0.051230       1.419926           0.000227
            7              H      10.451279       6.284858      18.669348       0.131995       1.056740 0.79150743E+01  0.77823722E+02                                 1.730040                            1.657480      -1.291865       2.267359                    0.995788       3.608459      10.249638       0.478604       1.301586      -0.702970       0.022975      -0.000491      -0.018926       0.029771       0.003623      -0.004440       0.010077       0.008835      -0.008519      -0.014587       0.006700       0.007887              1.749966       1.799095       0.036504      -0.407298       1.570762       0.192717       1.880042           0.000191
            8              H      10.583681       7.888262      20.297503       0.077926       1.161902 0.85558001E+01  0.86383746E+02                                 1.879422                            1.747065      -1.390747       2.196529                    0.992867       4.062257      11.965106       0.453467       1.337793      -0.693258       0.035124       0.022688      -0.002455       0.041886       0.003338      -0.012477       0.001933       0.010170      -0.019232      -0.014436      -0.001204       0.015640              1.944517       2.287768       0.611092       0.070112       1.939990       0.112847       1.605792           0.000049
            9              H       9.749182       4.992417      16.905101       0.093980       1.158498 0.91045310E+01  0.93831577E+02                                 1.918596                            1.831256      -1.510106       2.140421                    0.991448       4.241609      12.830117       0.430272       1.381249      -0.684311       0.005469       0.025710      -0.020270       0.033193       0.001758      -0.002643       0.000490      -0.001637      -0.023163      -0.008394       0.002510       0.005884              1.984224       1.546772       0.123126      -0.097290       2.375616      -0.257584       2.030286           0.000202
           10              H      10.384470       4.003651      17.954246       0.096768       1.353059 0.11392968E+02  0.12094457E+03                                 1.963642                            1.926816      -1.019502       2.383135                    0.996096       3.672837      10.342117       0.472152       1.222011      -0.724501       0.032598      -0.009827       0.016216       0.037711      -0.006209       0.001294       0.002877       0.029792       0.012454      -0.018629       0.004515       0.014114              1.976652       2.029172      -0.194341       0.300030       1.968989      -0.000036       1.931794          -0.000055
           11              H       9.945964       1.931373      15.081468       0.098120       1.194838 0.95675499E+01  0.99922215E+02                                 1.969456                            1.884754      -1.528108       2.136079                    0.990949       4.266898      13.030222       0.421216       1.392323      -0.682342      -0.011928      -0.016659      -0.025536       0.032739      -0.002182      -0.000357      -0.005061      -0.006581       0.029325      -0.009038      -0.002673       0.011711              2.032825       1.873727       0.209494       0.030404       2.147714       0.436687       2.077035           0.001195
           12              H      10.942018       2.118437      16.284026       0.092841       1.402117 0.11805951E+02  0.12673866E+03                                 2.028975                            1.976527      -0.991111       2.390570                    0.996544       3.743222      10.678867       0.459793       1.240898      -0.720081       0.024008      -0.014776       0.018560       0.033752       0.001476       0.007635      -0.003254       0.011105      -0.031825      -0.013965       0.000657       0.013309              2.056717       2.019946      -0.260380       0.175781       1.953851      -0.341071       2.196354          -0.000050
           13              H       1.088371       1.358035      12.243331       0.077326       1.254010 0.89827218E+01  0.90996257E+02                                 1.924181                            1.749898      -1.171538       2.297049                    0.996377       3.853211      11.044399       0.472979       1.278347      -0.707412       0.005407      -0.039169      -0.013859       0.041899       0.011996      -0.005059      -0.001762      -0.023141      -0.008714      -0.016413      -0.002318       0.018731              2.010699       1.661050      -0.297023      -0.309081       2.525200       0.534649       1.845846           0.000119
           14              H      11.703634       1.471002      13.940770       0.132574       1.064078 0.75107156E+01  0.73060704E+02                                 1.756477                            1.624923      -1.269551       2.281130                    0.995449       3.612330      10.285861       0.477626       1.318304      -0.699056      -0.010301      -0.028087       0.009076       0.031263      -0.004081      -0.012125       0.000566      -0.023306      -0.010061      -0.019493       0.004926       0.014567              1.826984       1.687741       0.396089      -0.370903       2.172309      -0.266272       1.620902           0.000565
           15              H       0.089888       5.396912      13.970462       0.136151       1.013765 0.70635968E+01  0.67857331E+02                                 1.730249                            1.600400      -1.060818       2.392462                    0.996612       3.488985       9.964636       0.468892       1.359760      -0.691701      -0.005749       0.029250       0.011945       0.032114       0.003443      -0.009590       0.005352      -0.014994      -0.007376      -0.015656       0.004768       0.010888              1.802794       1.438967      -0.190796      -0.190260       2.336299       0.347955       1.633117           0.000172
           16              H       1.580325       5.155187      12.245806       0.082320       1.381771 0.10221052E+02  0.10719256E+03                                 2.070926                            1.882209      -1.287838       2.248230                    0.993675       4.006996      11.776993       0.449330       1.299785      -0.702806       0.017063       0.033644      -0.016221       0.041063      -0.003423      -0.007344       0.005087      -0.025606       0.016784      -0.018011       0.003036       0.014975              2.170839       2.012812       0.450628      -0.411305       2.524422      -0.476026       1.975284          -0.000068
           17              H       6.446413      10.624981      22.692722       0.144169       1.519786 0.13500956E+02  0.15106223E+03                                 2.169086                            2.128653      -1.582464       2.092767                    0.995133       4.273041      12.769413       0.434949       1.258568      -0.711916      -0.008135       0.039964      -0.001171       0.040801      -0.002771       0.003041       0.001785      -0.014536      -0.034606      -0.012625      -0.000980       0.013606              2.202313       2.371024      -0.186781       0.060889       2.185752       0.109017       2.050162           0.002190
           18              H      11.121793      11.308857      21.683167       0.090937       1.037016 0.70920137E+01  0.68387654E+02                                 1.766753                            1.608401      -1.115580       2.346376                    0.995248       3.722072      10.747066       0.464352       1.367887      -0.688763       0.033134      -0.008684       0.029933       0.045489       0.009089       0.008050      -0.011111       0.012025       0.005340      -0.020231       0.008558       0.011673              1.867756       2.085400      -0.115846       0.609873       1.468040      -0.156584       2.049827          -0.000192
           19              H      11.331936       0.838143      20.156462       0.143328       1.086497 0.79488776E+01  0.76627566E+02                                 1.652579                            1.581116      -0.888125       2.473522                    0.999292       3.108067       8.166910       0.538734       1.179377      -0.735669       0.027652       0.018525       0.000611       0.033289       0.008413       0.006697      -0.008526       0.010962      -0.015151      -0.017091       0.004253       0.012837              1.656656       1.886431       0.329086       0.091711       1.663608      -0.051230       1.419928           0.000227
           20              H       7.769221      11.935642      18.669348       0.131996       1.056740 0.79150708E+01  0.77823679E+02                                 1.730040                            1.657480      -1.291865       2.267359                    0.995788       3.608458      10.249635       0.478604       1.301586      -0.702970      -0.022975       0.000491      -0.018926       0.029771       0.003623       0.004440      -0.010077       0.008835      -0.008519      -0.014587       0.006700       0.007887              1.749966       1.799094       0.036504       0.407298       1.570762      -0.192717       1.880041           0.000191
           21              H       7.636819      10.332238      20.297503       0.077926       1.161902 0.85558001E+01  0.86383746E+02                                 1.879422                            1.747065      -1.390747       2.196529                    0.992867       4.062257      11.965106       0.453467       1.337793      -0.693258      -0.035124      -0.022688      -0.002455       0.041886       0.003338       0.012477      -0.001933       0.010170      -0.019232      -0.014436      -0.001204       0.015640              1.944517       2.287768       0.611092      -0.070112       1.939990      -0.112847       1.605792           0.000049
           22              H       8.471318       1.081083      16.905101       0.093980       1.158498 0.91045305E+01  0.93831575E+02                                 1.918597                            1.831257      -1.510106       2.140421                    0.991448       4.241609      12.830119       0.430271       1.381249      -0.684310      -0.005469      -0.025710      -0.020270       0.033193       0.001758       0.002643      -0.000490      -0.001637      -0.023163      -0.008394       0.002510       0.005884              1.984225       1.546772       0.123126       0.097290       2.375617       0.257584       2.030286           0.000202
           23              H       7.836030       2.069849      17.954246       0.096768       1.353060 0.11392976E+02  0.12094466E+03                                 1.963643                            1.926817      -1.019503       2.383135                    0.996096       3.672838      10.342119       0.472152       1.222010      -0.724502      -0.032598       0.009827       0.016216       0.037711      -0.006209      -0.001294      -0.002877       0.029792       0.012454      -0.018629       0.004515       0.014114              1.976652       2.029172      -0.194341      -0.300030       1.968989       0.000036       1.931794          -0.000055
           24              H       8.274536       4.142127      15.081468       0.098120       1.194837 0.95675443E+01  0.99922148E+02                                 1.969456                            1.884754      -1.528108       2.136079                    0.990949       4.266897      13.030221       0.421216       1.392324      -0.682342       0.011928       0.016659      -0.025536       0.032739      -0.002182       0.000357       0.005061      -0.006581       0.029325      -0.009038      -0.002673       0.011711              2.032825       1.873727       0.209494      -0.030404       2.147714      -0.436687       2.077035           0.001195
           25              H       7.278482       3.955063      16.284026       0.092840       1.402118 0.11805963E+02  0.12673881E+03                                 2.028975                            1.976528      -0.991112       2.390570                    0.996544       3.743224      10.678871       0.459793       1.240897      -0.720081      -0.024008       0.014776       0.018560       0.033752       0.001476      -0.007635       0.003254       0.011105      -0.031825      -0.013965       0.000657       0.013309              2.056717       2.019946      -0.260380      -0.175781       1.953851       0.341071       2.196354          -0.000050
           26              H       4.985129       4.715465      12.243331       0.077326       1.254009 0.89827167E+01  0.90996195E+02                                 1.924181                            1.749898      -1.171538       2.297049                    0.996377       3.853210      11.044397       0.472979       1.278348      -0.707412      -0.005407       0.039169      -0.013859       0.041899       0.011996       0.005059       0.001762      -0.023140      -0.008714      -0.016413      -0.002318       0.018731              2.010699       1.661050      -0.297022       0.309081       2.525200      -0.534649       1.845846           0.000119
           27              H       6.516866       4.602498      13.940770       0.132574       1.064078 0.75107163E+01  0.73060710E+02                                 1.756477                            1.624923      -1.269552       2.281129                    0.995449       3.612330      10.285860       0.477626       1.318303      -0.699056       0.010301       0.028087       0.009076       0.031263      -0.004081       0.012125      -0.000566      -0.023306      -0.010061      -0.019493       0.004926       0.014567              1.826984       1.687741       0.396089       0.370903       2.172309       0.266272       1.620902           0.000565
           28              H       5.983612       0.676588      13.970462       0.136151       1.013765 0.70635961E+01  0.67857322E+02                                 1.730248                            1.600399      -1.060818       2.392462                    0.996612       3.488985       9.964635       0.468892       1.359760      -0.691701       0.005749      -0.029250       0.011945       0.032114       0.003443       0.009590      -0.005352      -0.014994      -0.007376      -0.015656       0.004768       0.010888              1.802794       1.438967      -0.190796       0.190260       2.336298      -0.347955       1.633117           0.000172
           29              H       4.493175       0.918313      12.245806       0.082320       1.381771 0.10221046E+02  0.10719248E+03                                 2.070926                            1.882209      -1.287837       2.248230                    0.993675       4.006995      11.776989       0.449330       1.299785      -0.702806      -0.017063      -0.033644      -0.016221       0.041063      -0.003423       0.007344      -0.005087      -0.025606       0.016784      -0.018011       0.003036       0.014975              2.170839       2.012812       0.450628       0.411305       2.524421       0.476026       1.975283          -0.000068
           30              H      11.774087       7.595519      22.692722       0.144169       1.519786 0.13500948E+02  0.15106213E+03                                 2.169086                            2.128653      -1.582464       2.092767                    0.995133       4.273040      12.769410       0.434949       1.258568      -0.711916       0.008135      -0.039964      -0.001171       0.040801      -0.002771      -0.003041      -0.001785      -0.014536      -0.034606      -0.012625      -0.000980       0.013605              2.202312       2.371024      -0.186781      -0.060889       2.185751      -0.109017       2.050162           0.002190
           31              H       5.235357       1.025207       9.311167       0.090932       1.037024 0.70920856E+01  0.68388491E+02                                 1.766759                            1.608407      -1.115565       2.346380                    0.995249       3.722089      10.747111       0.464353       1.367883      -0.688764      -0.008683      -0.033134       0.029932       0.045488      -0.009090      -0.011111      -0.008049      -0.012026       0.005339      -0.020231       0.008559       0.011673              1.867762       1.468046       0.115847      -0.156585       2.085406      -0.609875       2.049834          -0.000184
           32              H       6.911643       0.815064       7.784462       0.143316       1.086517 0.79490661E+01  0.76629830E+02                                 1.652600                            1.581135      -0.888148       2.473509                    0.999292       3.108099       8.167015       0.538730       1.179379      -0.735669       0.018526      -0.027651       0.000611       0.033289      -0.008413      -0.008526      -0.006697      -0.010962      -0.015151      -0.017091       0.004254       0.012837              1.656678       1.663630      -0.329093      -0.051232       1.886458      -0.091713       1.419946           0.000253
           33              H       5.862142       4.377779       6.297348       0.131990       1.056745 0.79151196E+01  0.77824264E+02                                 1.730045                            1.657484      -1.291867       2.267358                    0.995788       3.608469      10.249667       0.478604       1.301585      -0.702970       0.000491       0.022975      -0.018927       0.029771      -0.003623      -0.010076      -0.004440      -0.008835      -0.008519      -0.014587       0.006700       0.007887              1.749972       1.570767      -0.036504      -0.192718       1.799100      -0.407301       1.880048           0.000198
           34              H       4.258738       4.510181       7.925503       0.077921       1.161892 0.85557104E+01  0.86382632E+02                                 1.879415                            1.747059      -1.390722       2.196542                    0.992867       4.062240      11.965049       0.453467       1.337798      -0.693257      -0.022689       0.035123      -0.002455       0.041886      -0.003338      -0.001933      -0.012477      -0.010170      -0.019232      -0.014436      -0.001205       0.015641              1.944508       1.939982      -0.611086      -0.112846       2.287756       0.070110       1.605787           0.000056
           35              H       7.154583       3.675682       4.533101       0.093974       1.158501 0.91045528E+01  0.93831844E+02                                 1.918599                            1.831259      -1.510101       2.140423                    0.991448       4.241614      12.830129       0.430271       1.381249      -0.684311      -0.025710       0.005468      -0.020270       0.033193      -0.001758      -0.000490      -0.002643       0.001638      -0.023163      -0.008394       0.002510       0.005884              1.984228       2.375621      -0.123127       0.257587       1.546773      -0.097290       2.030290           0.000203
           36              H       8.143349       4.310970       5.582246       0.096762       1.353069 0.11393065E+02  0.12094577E+03                                 1.963647                            1.926821      -1.019514       2.383129                    0.996096       3.672848      10.342134       0.472153       1.222006      -0.724503       0.009827       0.032597       0.016217       0.037711       0.006209      -0.002877       0.001294      -0.029791       0.012454      -0.018629       0.004516       0.014113              1.976657       1.968994       0.194342       0.000037       2.029178       0.300032       1.931799          -0.000033
           37              H      10.215627       3.872464       2.709468       0.098117       1.194834 0.95675073E+01  0.99921673E+02                                 1.969454                            1.884752      -1.528105       2.136080                    0.990949       4.266891      13.030200       0.421215       1.392326      -0.682342       0.016659      -0.011928      -0.025535       0.032739       0.002182       0.005062      -0.000358       0.006581       0.029324      -0.009038      -0.002673       0.011711              2.032823       2.147712      -0.209494      -0.436687       1.873724       0.030404       2.077032           0.001193
           38              H      10.028563       4.868518       3.912026       0.092839       1.402106 0.11805808E+02  0.12673658E+03                                 2.028951                            1.976505      -0.991113       2.390569                    0.996544       3.743204      10.678744       0.459799       1.240885      -0.720084       0.014777       0.024007       0.018561       0.033752      -0.001476       0.003254       0.007636      -0.011105      -0.031826      -0.013966       0.000657       0.013309              2.056692       1.953828       0.260375       0.341064       2.019922       0.175778       2.196326          -0.000036
           39              H      10.788965       7.161871      24.615331       0.077328       1.254018 0.89827954E+01  0.90997215E+02                                 1.924192                            1.749906      -1.171559       2.297039                    0.996377       3.853228      11.044471       0.472977       1.278349      -0.707412       0.039170       0.005407      -0.013859       0.041899      -0.011996       0.001762      -0.005060       0.023140      -0.008714      -0.016413      -0.002318       0.018731              2.010711       2.525218       0.297025      -0.534655       1.661058      -0.309083       1.845856           0.000112
           40              H      10.675998       5.630134       1.568770       0.132577       1.064067 0.75106275E+01  0.73059661E+02                                 1.756469                            1.624916      -1.269553       2.281132                    0.995449       3.612311      10.285807       0.477626       1.318308      -0.699056       0.028088      -0.010301       0.009076       0.031264       0.004081      -0.000566      -0.012125       0.023306      -0.010060      -0.019493       0.004926       0.014567              1.826975       2.172298      -0.396086       0.266270       1.687734      -0.370900       1.620895           0.000563
           41              H       6.750088       6.163388       1.598462       0.136155       1.013763 0.70635852E+01  0.67857217E+02                                 1.730249                            1.600400      -1.060829       2.392458                    0.996612       3.488985       9.964648       0.468891       1.359762      -0.691700      -0.029250      -0.005749       0.011945       0.032114      -0.003443      -0.005352      -0.009590       0.014994      -0.007375      -0.015656       0.004768       0.010888              1.802795       2.336299       0.190796      -0.347955       1.438967      -0.190260       1.633117           0.000170
           42              H       6.991813       7.653825      24.617806       0.082323       1.381779 0.10221124E+02  0.10719355E+03                                 2.070937                            1.882218      -1.287852       2.248224                    0.993675       4.007012      11.777073       0.449328       1.299788      -0.702805      -0.033644       0.017064      -0.016222       0.041064       0.003423      -0.005087      -0.007344       0.025605       0.016785      -0.018011       0.003037       0.014974              2.170852       2.524438      -0.450632       0.476031       2.012823      -0.411309       1.975293          -0.000074
           43              H       1.522019       0.372913      10.320722       0.144172       1.519708 0.13500083E+02  0.15105032E+03                                 2.169037                            2.128606      -1.582456       2.092784                    0.995132       4.272916      12.769029       0.434946       1.258593      -0.711911      -0.039965      -0.008137      -0.001172       0.040802       0.002772      -0.001784       0.003041       0.014537      -0.034608      -0.012626      -0.000981       0.013606              2.202261       2.185703       0.186773      -0.109013       2.370964       0.060888       2.050118           0.002200
           44              H       0.838143       5.048293       9.311167       0.090932       1.037024 0.70920864E+01  0.68388499E+02                                 1.766759                            1.608406      -1.115565       2.346380                    0.995249       3.722089      10.747110       0.464353       1.367883      -0.688764       0.008683       0.033134       0.029932       0.045488      -0.009090       0.011111       0.008049      -0.012026       0.005339      -0.020231       0.008559       0.011673              1.867762       1.468045       0.115847       0.156584       2.085406       0.609874       2.049834          -0.000184
           45              H      11.308857       5.258436       7.784462       0.143315       1.086520 0.79490885E+01  0.76630093E+02                                 1.652602                            1.581137      -0.888150       2.473508                    0.999291       3.108103       8.167026       0.538730       1.179378      -0.735669      -0.018526       0.027651       0.000611       0.033289      -0.008413       0.008526       0.006697      -0.010962      -0.015152      -0.017091       0.004254       0.012837              1.656680       1.663632      -0.329093       0.051232       1.886460       0.091713       1.419947           0.000253
           46              H       0.211358       1.695721       6.297348       0.131990       1.056745 0.79151195E+01  0.77824264E+02                                 1.730045                            1.657484      -1.291867       2.267358                    0.995788       3.608469      10.249667       0.478604       1.301585      -0.702970      -0.000491      -0.022975      -0.018927       0.029771      -0.003623       0.010076       0.004440      -0.008835      -0.008519      -0.014587       0.006700       0.007887              1.749972       1.570767      -0.036504       0.192718       1.799100       0.407301       1.880048           0.000198
           47              H       1.814762       1.563319       7.925503       0.077921       1.161892 0.85557104E+01  0.86382632E+02                                 1.879415                            1.747059      -1.390722       2.196542                    0.992867       4.062240      11.965049       0.453467       1.337798      -0.693257       0.022689      -0.035123      -0.002455       0.041886      -0.003338       0.001933       0.012477      -0.010170      -0.019232      -0.014436      -0.001205       0.015641              1.944508       1.939982      -0.611087       0.112846       2.287756      -0.070110       1.605787           0.000056
           48              H      11.065917       2.397818       4.533101       0.093974       1.158500 0.91045518E+01  0.93831834E+02                                 1.918599                            1.831259      -1.510101       2.140423                    0.991448       4.241614      12.830130       0.430271       1.381249      -0.684311       0.025710      -0.005468      -0.020270       0.033193      -0.001758       0.000490       0.002643       0.001638      -0.023163      -0.008394       0.002510       0.005884              1.984228       2.375621      -0.123127      -0.257587       1.546773       0.097290       2.030290           0.000203
           49              H      10.077151       1.762530       5.582246       0.096762       1.353071 0.11393083E+02  0.12094602E+03                                 1.963649                            1.926822      -1.019515       2.383128                    0.996096       3.672851      10.342144       0.472153       1.222006      -0.724503      -0.009827      -0.032597       0.016217       0.037711       0.006209       0.002877      -0.001294      -0.029791       0.012454      -0.018629       0.004516       0.014113              1.976658       1.968995       0.194342      -0.000037       2.029179      -0.300032       1.931800          -0.000033
           50              H       8.004873       2.201036       2.709468       0.098117       1.194834 0.95675074E+01  0.99921673E+02                                 1.969454                            1.884752      -1.528105       2.136080                    0.990949       4.266891      13.030200       0.421215       1.392326      -0.682342      -0.016659       0.011928      -0.025535       0.032739       0.002182      -0.005062       0.000358       0.006581       0.029324      -0.009038      -0.002673       0.011711              2.032823       2.147712      -0.209494       0.436687       1.873724      -0.030404       2.077032           0.001193
           51              H       8.191937       1.204982       3.912026       0.092839       1.402107 0.11805822E+02  0.12673675E+03                                 2.028952                            1.976506      -0.991114       2.390569                    0.996544       3.743206      10.678749       0.459799       1.240884      -0.720084      -0.014777      -0.024007       0.018561       0.033752      -0.001476      -0.003254      -0.007636      -0.011105      -0.031826      -0.013966       0.000657       0.013309              2.056693       1.953828       0.260375      -0.341064       2.019923      -0.175778       2.196327          -0.000036
           52              H       7.431535      11.058629      24.615331       0.077328       1.254018 0.89827902E+01  0.90997153E+02                                 1.924192                            1.749906      -1.171558       2.297039                    0.996377       3.853227      11.044469       0.472977       1.278349      -0.707412      -0.039170      -0.005407      -0.013859       0.041899      -0.011996      -0.001762       0.005060       0.023140      -0.008714      -0.016413      -0.002318       0.018731              2.010710       2.525218       0.297025       0.534654       1.661058       0.309083       1.845856           0.000112
           53              H       7.544502       0.443365       1.568770       0.132577       1.064067 0.75106253E+01  0.73059636E+02                                 1.756469                            1.624916      -1.269554       2.281131                    0.995449       3.612311      10.285808       0.477626       1.318308      -0.699055      -0.028088       0.010301       0.009076       0.031264       0.004081       0.000566       0.012125       0.023306      -0.010060      -0.019493       0.004926       0.014567              1.826975       2.172298      -0.396086      -0.266270       1.687733       0.370900       1.620895           0.000563
           54              H      11.470412      12.057112       1.598462       0.136155       1.013763 0.70635860E+01  0.67857225E+02                                 1.730249                            1.600400      -1.060829       2.392458                    0.996612       3.488985       9.964647       0.468891       1.359762      -0.691700       0.029250       0.005749       0.011945       0.032114      -0.003443       0.005352       0.009590       0.014994      -0.007375      -0.015656       0.004768       0.010888              1.802794       2.336299       0.190796       0.347955       1.438967       0.190260       1.633117           0.000170
           55              H      11.228687      10.566675      24.617806       0.082323       1.381779 0.10221120E+02  0.10719350E+03                                 2.070937                            1.882218      -1.287851       2.248224                    0.993675       4.007011      11.777069       0.449328       1.299788      -0.702805       0.033644      -0.017064      -0.016222       0.041064       0.003423       0.005087       0.007344       0.025605       0.016785      -0.018011       0.003037       0.014974              2.170851       2.524437      -0.450632      -0.476030       2.012823       0.411309       1.975293          -0.000074
           56              H       4.551481       5.700587      10.320722       0.144172       1.519709 0.13500090E+02  0.15105042E+03                                 2.169038                            2.128607      -1.582456       2.092784                    0.995132       4.272917      12.769033       0.434946       1.258593      -0.711911       0.039965       0.008137      -0.001172       0.040801       0.002772       0.001784      -0.003041       0.014537      -0.034608      -0.012626      -0.000981       0.013606              2.202262       2.185703       0.186773       0.109013       2.370965      -0.060888       2.050118           0.002200
           57              H       5.048293       5.235357       3.060833       0.090937       1.037025 0.70920876E+01  0.68388523E+02                                 1.766760                            1.608406      -1.115571       2.346377                    0.995248       3.722091      10.747122       0.464353       1.367882      -0.688764       0.033134      -0.008684      -0.029932       0.045488       0.009090      -0.008049       0.011111       0.012026       0.005340      -0.020231       0.008558       0.011673              1.867763       2.085407      -0.115847      -0.609876       1.468045       0.156584       2.049835          -0.000190
           58              H       5.258436       6.911643       4.587538       0.143331       1.086501 0.79489156E+01  0.76627973E+02                                 1.652576                            1.581113      -0.888126       2.473520                    0.999292       3.108080       8.166929       0.538738       1.179368      -0.735671       0.027652       0.018524      -0.000611       0.033289       0.008413      -0.006697       0.008526       0.010963      -0.015152      -0.017091       0.004254       0.012837              1.656653       1.886426       0.329084      -0.091711       1.663605       0.051230       1.419927           0.000246
           59              H       1.695721       5.862142       6.074652       0.131998       1.056742 0.79150909E+01  0.77823900E+02                                 1.730039                            1.657479      -1.291864       2.267359                    0.995788       3.608461      10.249634       0.478605       1.301581      -0.702971      -0.022975       0.000490       0.018926       0.029771       0.003623      -0.004440       0.010077       0.008835      -0.008520      -0.014587       0.006701       0.007887              1.749965       1.799094       0.036504      -0.407298       1.570761       0.192717       1.880041           0.000197
           60              H       1.563319       4.258738       4.446497       0.077928       1.161887 0.85556684E+01  0.86382099E+02                                 1.879409                            1.747054      -1.390718       2.196544                    0.992867       4.062227      11.965002       0.453468       1.337796      -0.693257      -0.035123      -0.022689       0.002455       0.041886       0.003338      -0.012477       0.001934       0.010170      -0.019231      -0.014436      -0.001204       0.015640              1.944502       2.287749       0.611084       0.070110       1.939975       0.112845       1.605782           0.000052
           61              H       2.397818       7.154583       7.838899       0.093982       1.158483 0.91043811E+01  0.93829648E+02                                 1.918581                            1.831242      -1.510097       2.140428                    0.991448       4.241574      12.829986       0.430273       1.381251      -0.684310      -0.005468      -0.025711       0.020270       0.033194       0.001758      -0.002643       0.000490      -0.001638      -0.023163      -0.008394       0.002511       0.005884              1.984208       1.546761       0.123125      -0.097289       2.375594      -0.257581       2.030269           0.000207
           62              H       1.762530       8.143349       6.789754       0.096770       1.353060 0.11392966E+02  0.12094442E+03                                 1.963633                            1.926808      -1.019510       2.383131                    0.996096       3.672837      10.342079       0.472156       1.222000      -0.724504      -0.032597       0.009827      -0.016217       0.037711      -0.006209       0.001294       0.002877       0.029792       0.012453      -0.018629       0.004515       0.014114              1.976642       2.029162      -0.194339       0.300027       1.968980      -0.000036       1.931785          -0.000033
           63              H       2.201036      10.215627       9.662532       0.098121       1.194828 0.95674506E+01  0.99920917E+02                                 1.969446                            1.884745      -1.528102       2.136083                    0.990949       4.266873      13.030128       0.421217       1.392324      -0.682342       0.011928       0.016659       0.025535       0.032739      -0.002182      -0.000357      -0.005062      -0.006581       0.029325      -0.009038      -0.002673       0.011711              2.032814       1.873716       0.209492       0.030403       2.147703       0.436684       2.077023           0.001197
           64              H       1.204982      10.028563       8.459974       0.092844       1.402085 0.11805588E+02  0.12673357E+03                                 2.028928                            1.976484      -0.991101       2.390577                    0.996544       3.743172      10.678611       0.459803       1.240881      -0.720085      -0.024008       0.014777      -0.018561       0.033753       0.001476       0.007636      -0.003254       0.011105      -0.031827      -0.013966       0.000657       0.013309              2.056668       2.019899      -0.260370       0.175775       1.953805      -0.341057       2.196299          -0.000028
           65              H      11.058629      10.788965      12.500669       0.077333       1.254009 0.89827101E+01  0.90996066E+02                                 1.924175                            1.749893      -1.171541       2.297048                    0.996377       3.853203      11.044355       0.472981       1.278341      -0.707413      -0.005406       0.039169       0.013859       0.041899       0.011996      -0.005060      -0.001762      -0.023141      -0.008714      -0.016413      -0.002318       0.018731              2.010692       1.661044      -0.297021      -0.309078       2.525193       0.534647       1.845839           0.000119
           66              H       0.443365      10.675998      10.803230       0.132582       1.064051 0.75104814E+01  0.73057834E+02                                 1.756446                            1.624897      -1.269533       2.281143                    0.995450       3.612269      10.285635       0.477631       1.318302      -0.699057       0.010301       0.028088      -0.009076       0.031264      -0.004081      -0.012125       0.000565      -0.023306      -0.010060      -0.019493       0.004926       0.014567              1.826951       1.687711       0.396078      -0.370892       2.172266      -0.266265       1.620875           0.000569
           67              H      12.057112       6.750088      10.773538       0.136160       1.013746 0.70634410E+01  0.67855469E+02                                 1.730229                            1.600383      -1.060816       2.392467                    0.996612       3.488945       9.964499       0.468894       1.359761      -0.691701       0.005749      -0.029251      -0.011946       0.032115       0.003443      -0.009590       0.005352      -0.014994      -0.007375      -0.015656       0.004768       0.010888              1.802773       1.438952      -0.190793      -0.190256       2.336268       0.347950       1.633099           0.000178
           68              H      10.566675       6.991813      12.498194       0.082327       1.381768 0.10221025E+02  0.10719218E+03                                 2.070920                            1.882204      -1.287839       2.248230                    0.993675       4.006988      11.776958       0.449332       1.299781      -0.702806      -0.017063      -0.033644       0.016222       0.041064      -0.003423      -0.007344       0.005087      -0.025606       0.016784      -0.018011       0.003037       0.014974              2.170832       2.012805       0.450626      -0.411302       2.524414      -0.476024       1.975277          -0.000067
           69              H       5.700587       1.522019       2.051278       0.144173       1.519738 0.13500419E+02  0.15105497E+03                                 2.169059                            2.128627      -1.582461       2.092777                    0.995133       4.272969      12.769213       0.434946       1.258587      -0.711912       0.008137      -0.039964       0.001172       0.040800      -0.002772       0.003041       0.001785      -0.014536      -0.034607      -0.012626      -0.000980       0.013606              2.202284       2.370991      -0.186776       0.060889       2.185724       0.109015       2.050138           0.002193
           70              H       1.025207       0.838143       3.060833       0.090937       1.037025 0.70920927E+01  0.68388582E+02                                 1.766760                            1.608407      -1.115571       2.346377                    0.995248       3.722092      10.747124       0.464353       1.367882      -0.688764      -0.033134       0.008684      -0.029932       0.045488       0.009090       0.008049      -0.011111       0.012026       0.005340      -0.020231       0.008558       0.011673              1.867763       2.085407      -0.115847       0.609876       1.468046      -0.156585       2.049835          -0.000190
           71              H       0.815064      11.308857       4.587538       0.143329       1.086504 0.79489416E+01  0.76628288E+02                                 1.652579                            1.581116      -0.888127       2.473519                    0.999292       3.108084       8.166943       0.538737       1.179369      -0.735671      -0.027652      -0.018524      -0.000611       0.033289       0.008413       0.006697      -0.008526       0.010963      -0.015152      -0.017091       0.004254       0.012838              1.656656       1.886431       0.329085       0.091711       1.663608      -0.051230       1.419929           0.000246
           72              H       4.377779       0.211358       6.074652       0.131998       1.056742 0.79150912E+01  0.77823898E+02                                 1.730039                            1.657478      -1.291864       2.267359                    0.995788       3.608461      10.249631       0.478606       1.301581      -0.702971       0.022975      -0.000490       0.018926       0.029771       0.003623       0.004440      -0.010077       0.008835      -0.008520      -0.014587       0.006701       0.007887              1.749965       1.799093       0.036504       0.407298       1.570761      -0.192716       1.880040           0.000197
           73              H       4.510181       1.814762       4.446497       0.077928       1.161887 0.85556684E+01  0.86382099E+02                                 1.879409                            1.747054      -1.390718       2.196544                    0.992867       4.062227      11.965002       0.453468       1.337796      -0.693257       0.035123       0.022689       0.002455       0.041886       0.003338       0.012477      -0.001933       0.010170      -0.019231      -0.014436      -0.001204       0.015640              1.944502       2.287749       0.611084      -0.070110       1.939976      -0.112845       1.605782           0.000052
           74              H       3.675682      11.065917       7.838899       0.093982       1.158482 0.91043801E+01  0.93829637E+02                                 1.918581                            1.831243      -1.510097       2.140428                    0.991448       4.241574      12.829987       0.430273       1.381251      -0.684310       0.005468       0.025711       0.020270       0.033194       0.001758       0.002643      -0.000490      -0.001638      -0.023163      -0.008394       0.002511       0.005884              1.984208       1.546761       0.123125       0.097289       2.375594       0.257581       2.030269           0.000207
           75              H       4.310970      10.077151       6.789754       0.096770       1.353060 0.11392972E+02  0.12094449E+03                                 1.963633                            1.926808      -1.019510       2.383131                    0.996096       3.672838      10.342081       0.472156       1.222000      -0.724504       0.032597      -0.009827      -0.016217       0.037711      -0.006209      -0.001294      -0.002877       0.029792       0.012453      -0.018629       0.004515       0.014114              1.976642       2.029162      -0.194339      -0.300027       1.968980       0.000036       1.931785          -0.000033
           76              H       3.872464       8.004873       9.662532       0.098121       1.194828 0.95674506E+01  0.99920917E+02                                 1.969446                            1.884745      -1.528102       2.136083                    0.990949       4.266873      13.030128       0.421217       1.392324      -0.682342      -0.011928      -0.016659       0.025535       0.032739      -0.002182       0.000357       0.005062      -0.006581       0.029325      -0.009038      -0.002673       0.011711              2.032814       1.873716       0.209492      -0.030403       2.147703      -0.436684       2.077024           0.001197
           77              H       4.868518       8.191937       8.459974       0.092844       1.402086 0.11805596E+02  0.12673368E+03                                 2.028928                            1.976484      -0.991102       2.390576                    0.996544       3.743173      10.678615       0.459803       1.240881      -0.720085       0.024008      -0.014777      -0.018561       0.033753       0.001476      -0.007636       0.003254       0.011105      -0.031827      -0.013966       0.000657       0.013309              2.056669       2.019900      -0.260371      -0.175775       1.953806       0.341057       2.196300          -0.000028
           78              H       7.161871       7.431535      12.500669       0.077333       1.254008 0.89827057E+01  0.90996015E+02                                 1.924175                            1.749893      -1.171541       2.297048                    0.996377       3.853202      11.044354       0.472981       1.278342      -0.707413       0.005406      -0.039169       0.013859       0.041899       0.011996       0.005060       0.001762      -0.023141      -0.008714      -0.016413      -0.002318       0.018731              2.010692       1.661044      -0.297021       0.309078       2.525193      -0.534647       1.845839           0.000119
           79              H       5.630134       7.544502      10.803230       0.132582       1.064051 0.75104838E+01  0.73057861E+02                                 1.756446                            1.624897      -1.269534       2.281142                    0.995450       3.612269      10.285635       0.477631       1.318302      -0.699057      -0.010301      -0.028088      -0.009076       0.031264      -0.004081       0.012125      -0.000565      -0.023306      -0.010060      -0.019493       0.004926       0.014567              1.826951       1.687712       0.396078       0.370892       2.172266       0.266265       1.620875           0.000569
           80              H       6.163388      11.470412      10.773538       0.136160       1.013747 0.70634418E+01  0.67855476E+02                                 1.730229                            1.600383      -1.060816       2.392467                    0.996612       3.488945       9.964498       0.468894       1.359761      -0.691701      -0.005749       0.029251      -0.011946       0.032115       0.003443       0.009590      -0.005352      -0.014994      -0.007375      -0.015656       0.004768       0.010888              1.802773       1.438952      -0.190793       0.190256       2.336268      -0.347949       1.633099           0.000178
           81              H       7.653825      11.228687      12.498194       0.082328       1.381768 0.10221022E+02  0.10719214E+03                                 2.070919                            1.882204      -1.287839       2.248230                    0.993675       4.006987      11.776953       0.449332       1.299781      -0.702806       0.017063       0.033644       0.016222       0.041064      -0.003423       0.007344      -0.005087      -0.025606       0.016784      -0.018011       0.003037       0.014974              2.170831       2.012805       0.450626       0.411302       2.524413       0.476024       1.975276          -0.000067
           82              H       0.372913       4.551481       2.051278       0.144173       1.519737 0.13500413E+02  0.15105489E+03                                 2.169059                            2.128627      -1.582461       2.092778                    0.995133       4.272968      12.769211       0.434946       1.258587      -0.711912      -0.008137       0.039964       0.001172       0.040800      -0.002772      -0.003041      -0.001785      -0.014536      -0.034607      -0.012626      -0.000980       0.013606              2.202284       2.370991      -0.186776      -0.060889       2.185724      -0.109015       2.050138           0.002193
           83              H       6.911643      11.121793      15.432833       0.090938       1.037017 0.70920226E+01  0.68387747E+02                                 1.766752                            1.608400      -1.115572       2.346379                    0.995249       3.722072      10.747059       0.464353       1.367885      -0.688764       0.008683       0.033134      -0.029933       0.045489      -0.009090      -0.011111      -0.008050      -0.012025       0.005339      -0.020231       0.008558       0.011673              1.867754       1.468040       0.115846      -0.156584       2.085398      -0.609872       2.049825          -0.000189
           84              H       5.235357      11.331936      16.959538       0.143322       1.086515 0.79490559E+01  0.76629815E+02                                 1.652609                            1.581143      -0.888130       2.473520                    0.999292       3.108089       8.167031       0.538723       1.179392      -0.735666      -0.018525       0.027652      -0.000611       0.033290      -0.008412      -0.008526      -0.006697      -0.010962      -0.015151      -0.017091       0.004254       0.012837              1.656687       1.663639      -0.329096      -0.051232       1.886470      -0.091714       1.419952           0.000232
           85              H       6.284858       7.769221      18.446652       0.131995       1.056739 0.79150688E+01  0.77823680E+02                                 1.730042                            1.657482      -1.291862       2.267361                    0.995788       3.608460      10.249653       0.478603       1.301589      -0.702969      -0.000491      -0.022975       0.018926       0.029771      -0.003623      -0.010076      -0.004440      -0.008835      -0.008519      -0.014587       0.006700       0.007887              1.749968       1.570764      -0.036504      -0.192718       1.799096      -0.407299       1.880044           0.000192
           86              H       7.888262       7.636819      16.818497       0.077926       1.161900 0.85557827E+01  0.86383523E+02                                 1.879420                            1.747063      -1.390735       2.196534                    0.992867       4.062253      11.965089       0.453468       1.337792      -0.693258       0.022688      -0.035123       0.002455       0.041886      -0.003338      -0.001933      -0.012477      -0.010170      -0.019232      -0.014436      -0.001204       0.015641              1.944514       1.939987      -0.611090      -0.112846       2.287764       0.070111       1.605791           0.000050
           87              H       4.992417       8.471318      20.210899       0.093977       1.158504 0.91045875E+01  0.93832313E+02                                 1.918604                            1.831263      -1.510112       2.140418                    0.991448       4.241624      12.830177       0.430271       1.381250      -0.684310       0.025710      -0.005468       0.020270       0.033193      -0.001758      -0.000490      -0.002643       0.001637      -0.023162      -0.008394       0.002510       0.005884              1.984233       2.375627      -0.123126       0.257587       1.546777      -0.097290       2.030295           0.000201
           88              H       4.003651       7.836030      19.161754       0.096764       1.353073 0.11393119E+02  0.12094662E+03                                 1.963660                            1.926833      -1.019509       2.383132                    0.996096       3.672857      10.342207       0.472148       1.222015      -0.724500      -0.009827      -0.032597      -0.016217       0.037711       0.006209      -0.002877       0.001294      -0.029791       0.012454      -0.018629       0.004516       0.014113              1.976670       1.969007       0.194344       0.000036       2.029191       0.300034       1.931812          -0.000054
           89              H       1.931373       8.274536      22.034532       0.098120       1.194840 0.95675689E+01  0.99922498E+02                                 1.969461                            1.884758      -1.528119       2.136074                    0.990948       4.266908      13.030273       0.421215       1.392326      -0.682341      -0.016659       0.011928       0.025536       0.032740       0.002182       0.005061      -0.000358       0.006581       0.029324      -0.009038      -0.002673       0.011711              2.032830       2.147719      -0.209495      -0.436688       1.873731       0.030403       2.077039           0.001193
           90              H       2.118437       7.278482      20.831974       0.092842       1.402116 0.11805925E+02  0.12673822E+03                                 2.028964                            1.976518      -0.991119       2.390566                    0.996543       3.743224      10.678837       0.459797       1.240888      -0.720083      -0.014776      -0.024008      -0.018560       0.033752      -0.001476       0.003254       0.007635      -0.011105      -0.031825      -0.013966       0.000657       0.013309              2.056706       1.953840       0.260377       0.341067       2.019935       0.175779       2.196342          -0.000054
           91              H       1.358035       4.985129       0.128669       0.077330       1.254022 0.89828288E+01  0.90997646E+02                                 1.924195                            1.749909      -1.171554       2.297041                    0.996377       3.853237      11.044506       0.472977       1.278348      -0.707412      -0.039169      -0.005407       0.013859       0.041899      -0.011997       0.001762      -0.005060       0.023140      -0.008713      -0.016414      -0.002318       0.018731              2.010714       2.525222       0.297026      -0.534655       1.661061      -0.309084       1.845859           0.000111
           92              H       1.471002       6.516866      23.175230       0.132579       1.064082 0.75107489E+01  0.73061114E+02                                 1.756480                            1.624925      -1.269564       2.281124                    0.995449       3.612340      10.285898       0.477626       1.318302      -0.699057      -0.028087       0.010301      -0.009076       0.031263       0.004081      -0.000566      -0.012125       0.023306      -0.010060      -0.019493       0.004926       0.014567              1.826987       2.172313      -0.396090       0.266272       1.687744      -0.370904       1.620905           0.000560
           93              H       5.396912       5.983612      23.145538       0.136157       1.013765 0.70635995E+01  0.67857366E+02                                 1.730247                            1.600399      -1.060821       2.392460                    0.996612       3.488987       9.964643       0.468893       1.359758      -0.691701       0.029251       0.005749      -0.011945       0.032114      -0.003443      -0.005352      -0.009590       0.014994      -0.007376      -0.015657       0.004768       0.010888              1.802793       2.336296       0.190796      -0.347954       1.438966      -0.190260       1.633116           0.000167
           94              H       5.155187       4.493175       0.126194       0.082325       1.381789 0.10221214E+02  0.10719473E+03                                 2.070945                            1.882224      -1.287858       2.248220                    0.993675       4.007031      11.777138       0.449328       1.299785      -0.702805       0.033643      -0.017063       0.016222       0.041063       0.003424      -0.005087      -0.007344       0.025606       0.016785      -0.018011       0.003037       0.014975              2.170860       2.524447      -0.450634       0.476033       2.012831      -0.411311       1.975301          -0.000076
           95              H      10.624981      11.774087      14.423278       0.144176       1.519747 0.13500507E+02  0.15105606E+03                                 2.169057                            2.128625      -1.582457       2.092776                    0.995133       4.272975      12.769195       0.434949       1.258576      -0.711915       0.039964       0.008136       0.001171       0.040801       0.002771      -0.001785       0.003041       0.014537      -0.034606      -0.012625      -0.000980       0.013606              2.202282       2.185722       0.186777      -0.109015       2.370989       0.060888       2.050134           0.002194
           96              H      11.308857       7.098707      15.432833       0.090938       1.037017 0.70920250E+01  0.68387771E+02                                 1.766752                            1.608400      -1.115572       2.346379                    0.995249       3.722072      10.747056       0.464354       1.367884      -0.688764      -0.008683      -0.033134      -0.029933       0.045489      -0.009090       0.011111       0.008050      -0.012025       0.005339      -0.020231       0.008558       0.011673              1.867754       1.468039       0.115846       0.156583       2.085397       0.609872       2.049825          -0.000189
           97              H       0.838143       6.888564      16.959538       0.143320       1.086518 0.79490865E+01  0.76630190E+02                                 1.652614                            1.581147      -0.888133       2.473519                    0.999292       3.108093       8.167048       0.538722       1.179393      -0.735665       0.018525      -0.027652      -0.000611       0.033290      -0.008412       0.008526       0.006697      -0.010962      -0.015151      -0.017091       0.004254       0.012837              1.656692       1.663644      -0.329098       0.051232       1.886475       0.091715       1.419955           0.000232
           98              H      11.935642      10.451279      18.446652       0.131995       1.056740 0.79150723E+01  0.77823721E+02                                 1.730042                            1.657482      -1.291862       2.267361                    0.995788       3.608461      10.249655       0.478603       1.301589      -0.702969       0.000491       0.022975       0.018926       0.029771      -0.003623       0.010076       0.004440      -0.008835      -0.008519      -0.014587       0.006700       0.007887              1.749968       1.570764      -0.036504       0.192718       1.799097       0.407299       1.880044           0.000192
           99              H      10.332238      10.583681      16.818497       0.077926       1.161900 0.85557836E+01  0.86383532E+02                                 1.879420                            1.747063      -1.390735       2.196535                    0.992867       4.062253      11.965088       0.453468       1.337792      -0.693258      -0.022688       0.035123       0.002455       0.041886      -0.003338       0.001933       0.012477      -0.010170      -0.019232      -0.014436      -0.001204       0.015640              1.944514       1.939987      -0.611090       0.112846       2.287764      -0.070111       1.605791           0.000050
          100              H       1.081083       9.749182      20.210899       0.093977       1.158504 0.91045877E+01  0.93832315E+02                                 1.918604                            1.831263      -1.510112       2.140418                    0.991448       4.241624      12.830177       0.430271       1.381250      -0.684310      -0.025710       0.005468       0.020270       0.033193      -0.001758       0.000490       0.002643       0.001637      -0.023162      -0.008394       0.002510       0.005884              1.984233       2.375627      -0.123127      -0.257587       1.546777       0.097290       2.030295           0.000201
          101              H       2.069849      10.384470      19.161754       0.096763       1.353073 0.11393127E+02  0.12094673E+03                                 1.963661                            1.926834      -1.019510       2.383131                    0.996096       3.672858      10.342210       0.472148       1.222015      -0.724500       0.009827       0.032597      -0.016217       0.037711       0.006209       0.002877      -0.001294      -0.029791       0.012454      -0.018629       0.004516       0.014113              1.976671       1.969008       0.194344      -0.000036       2.029192      -0.300035       1.931813          -0.000054
          102              H       4.142127       9.945964      22.034532       0.098120       1.194840 0.95675690E+01  0.99922499E+02                                 1.969461                            1.884758      -1.528118       2.136074                    0.990948       4.266908      13.030273       0.421215       1.392326      -0.682341       0.016659      -0.011928       0.025536       0.032740       0.002182      -0.005061       0.000358       0.006581       0.029324      -0.009038      -0.002673       0.011711              2.032830       2.147719      -0.209495       0.436688       1.873731      -0.030404       2.077039           0.001193
          103              H       3.955063      10.942018      20.831974       0.092841       1.402117 0.11805935E+02  0.12673835E+03                                 2.028965                            1.976519      -0.991120       2.390565                    0.996543       3.743225      10.678840       0.459797       1.240888      -0.720083       0.014776       0.024008      -0.018560       0.033752      -0.001476      -0.003254      -0.007635      -0.011105      -0.031825      -0.013966       0.000657       0.013309              2.056707       1.953841       0.260377      -0.341068       2.019936      -0.175779       2.196343          -0.000054
          104              H       4.715465       1.088371       0.128669       0.077331       1.254021 0.89828251E+01  0.90997600E+02                                 1.924194                            1.749909      -1.171553       2.297041                    0.996377       3.853236      11.044503       0.472977       1.278348      -0.707412       0.039169       0.005407       0.013859       0.041899      -0.011997      -0.001762       0.005060       0.023140      -0.008713      -0.016414      -0.002318       0.018731              2.010713       2.525221       0.297026       0.534655       1.661061       0.309084       1.845859           0.000111
          105              H       4.602498      11.703634      23.175230       0.132579       1.064081 0.75107476E+01  0.73061103E+02                                 1.756480                            1.624926      -1.269565       2.281123                    0.995449       3.612340      10.285900       0.477626       1.318302      -0.699056       0.028087      -0.010301      -0.009076       0.031263       0.004081       0.000566       0.012125       0.023306      -0.010060      -0.019493       0.004926       0.014567              1.826988       2.172313      -0.396090      -0.266273       1.687745       0.370904       1.620905           0.000560
          106              H       0.676588       0.089888      23.145538       0.136157       1.013764 0.70635960E+01  0.67857327E+02                                 1.730247                            1.600399      -1.060821       2.392460                    0.996612       3.488986       9.964641       0.468893       1.359758      -0.691701      -0.029251      -0.005749      -0.011945       0.032114      -0.003443       0.005352       0.009590       0.014994      -0.007376      -0.015657       0.004768       0.010888              1.802793       2.336295       0.190796       0.347954       1.438966       0.190260       1.633116           0.000167
          107              H       0.918313       1.580325       0.126194       0.082325       1.381789 0.10221209E+02  0.10719465E+03                                 2.070944                            1.882224      -1.287857       2.248220                    0.993675       4.007030      11.777133       0.449328       1.299785      -0.702805      -0.033643       0.017063       0.016222       0.041063       0.003424       0.005087       0.007344       0.025606       0.016785      -0.018011       0.003037       0.014975              2.170859       2.524446      -0.450634      -0.476033       2.012830       0.411311       1.975300          -0.000076
          108              H       7.595519       6.446413      14.423278       0.144176       1.519747 0.13500517E+02  0.15105621E+03                                 2.169058                            2.128626      -1.582457       2.092776                    0.995133       4.272976      12.769200       0.434949       1.258576      -0.711915      -0.039964      -0.008136       0.001171       0.040801       0.002771       0.001785      -0.003041       0.014537      -0.034607      -0.012625      -0.000980       0.013606              2.202283       2.185723       0.186777       0.109015       2.370990      -0.060888       2.050135           0.002194
          109              C       7.797159       6.767094      21.084857       0.092366      27.253221 0.34578589E+03  0.77268922E+04                                 8.046659                            6.327799       0.139731       2.054202                    0.999739      26.616478      76.189723       0.631218       0.434240      -1.046334       0.044085       0.015547      -0.011891       0.048235      -0.014910      -0.003953      -0.022691       0.020731       0.021700      -0.033803       0.010385       0.023418              9.073848       8.899268       1.241666      -1.796002       8.644518       3.560597       9.677760          -0.002866
          110              C       7.656254       5.761322      20.169824      -0.274909      33.827344 0.44817908E+03  0.10585502E+05                                 8.938021                            6.962612       0.251853       2.042669                    0.999888      30.264501      86.361840       0.639326       0.405624      -1.074411      -0.009487       0.001189       0.012182       0.015486       0.024412       0.009703      -0.002189       0.017075      -0.059573      -0.026008      -0.010579       0.036587             10.197969       8.957828       0.033395      -2.882152      10.069159       4.833035      11.566918           0.001399
          111              C       8.682676       5.539032      19.258255       0.312580      30.518789 0.32905264E+03  0.72092057E+04                                 8.701334                            6.194922       0.128950       2.070967                    0.999501      24.145524      66.815061       0.639214       0.437358      -1.052163      -0.005150      -0.035211      -0.029694       0.046347      -0.011139      -0.004369       0.014591      -0.021335       0.044211      -0.022888      -0.004043       0.026931             10.964686       7.844788       0.160017      -2.256406      12.749307       6.978518      12.299962          -0.006985
          112              C       9.766188       6.372316      19.293392      -0.290647      34.188551 0.47906884E+03  0.11561516E+05                                 9.152311                            7.309361       0.085211       1.990710                    0.999325      31.181172      91.387224       0.606872       0.418208      -1.061043       0.011901       0.026763       0.006543       0.030012      -0.006995      -0.013407       0.001792       0.013477       0.034911      -0.016199      -0.005393       0.021593             10.331095       8.341757       2.303022      -0.691312      11.666369       5.221979      10.985158           0.001069
          113              C       9.829352       7.346506      20.270285       0.111662      26.864145 0.34264062E+03  0.76541446E+04                                 7.998691                            6.314261      -0.033400       1.999691                    0.999606      26.659404      76.791025       0.628363       0.436352      -1.043016      -0.038831      -0.017476       0.015676       0.045376      -0.009433       0.011449      -0.036780       0.007353      -0.015413      -0.040035      -0.000084       0.040119              9.003378       8.446992       1.722200      -1.251929       8.869658       3.822439       9.693484          -0.006396
          114              C       9.573051       4.224727      17.472233      -0.074601      28.119153 0.38687950E+03  0.89510398E+04                                 8.413195                            6.698979      -0.565790       1.822678                    0.996494      29.152056      86.788908       0.608605       0.434983      -1.038906      -0.078393      -0.012349       0.037571       0.087804      -0.019127      -0.030725       0.035318       0.054891       0.021528      -0.052091      -0.010204       0.062295             10.342293       6.615791      -0.463571      -0.805696      12.787038       4.504723      11.624050           0.000169
          115              C      10.271503       2.563017      15.742628      -0.079883      26.898140 0.37362954E+03  0.85770620E+04                                 8.126289                            6.571789      -0.465541       1.860477                    0.995893      28.873997      85.872365       0.615533       0.433468      -1.038896       0.008020       0.090550      -0.019855       0.093047       0.018889      -0.017230      -0.033146      -0.014122      -0.007570      -0.030741      -0.017770       0.048510              9.658177       9.837237       0.671664      -3.954280       8.221472      -0.793902      10.915823           0.000995
          116              C       0.872155       2.196178      12.583809       0.108061      27.716809 0.32378078E+03  0.71184464E+04                                 8.114974                            6.088987       0.095030       2.042168                    0.999730      26.200485      74.433845       0.648786       0.429408      -1.049082       0.000127       0.046885       0.003271       0.046999      -0.001900       0.038236       0.005725      -0.005664      -0.017565      -0.041866       0.006184       0.035682              9.374198       8.972273       0.346870      -5.014428       9.708011       0.398645       9.442310          -0.007193
          117              C      12.086265       2.250839      13.609200      -0.290850      37.895309 0.48185111E+03  0.11636427E+05                                 9.811532                            7.323158       0.082571       1.987892                    0.999563      31.157719      91.116496       0.607693       0.417364      -1.062407       0.008132      -0.016642      -0.022656       0.029264       0.010601      -0.016766      -0.014078      -0.020309      -0.034935      -0.025707      -0.004491       0.030198             11.507217      11.305909       0.079848      -6.820198      11.337947       0.801470      11.877795           0.001639
          118              C      11.738861       3.467968      14.123133       0.314339      30.784295 0.31576024E+03  0.68578019E+04                                 8.741287                            6.064503       0.076193       2.054520                    0.999506      24.072410      66.663672       0.645676       0.436781      -1.050858      -0.044385       0.006915       0.030105       0.054076       0.006495      -0.013103      -0.008566       0.024967       0.029113      -0.020134      -0.004414       0.024548             10.968758      11.307962       1.105683      -7.264584       9.854436      -0.463620      11.743875          -0.008331
          119              C       0.251443       4.551481      13.619345      -0.274691      38.809182 0.47515693E+03  0.11424591E+05                                 9.931091                            7.238357       0.135883       2.002575                    0.999600      30.859652      89.787466       0.616067       0.413499      -1.065824       0.005777       0.011447      -0.015960       0.020473      -0.017340      -0.001476       0.025439      -0.031387      -0.020740      -0.027699      -0.011778       0.039476             11.916604      11.258531       1.152811      -6.692549      12.371032      -0.340651      12.120248           0.001582
          120              C       1.163683       4.394785      12.584551       0.092464      27.913820 0.33163065E+03  0.73501495E+04                                 8.195823                            6.191492       0.066930       2.034015                    0.999585      26.589187      76.362604       0.637525       0.433478      -1.044428      -0.001747      -0.049421      -0.001508       0.049475       0.003768       0.027238      -0.013463       0.007892      -0.001113      -0.031238       0.000747       0.030491              9.500160       8.776921      -0.025845      -4.836634      10.139922       0.452644       9.583637          -0.005377
          121              C      10.423341      11.453406      21.084857       0.092366      27.253230 0.34578603E+03  0.77268961E+04                                 8.046660                            6.327800       0.139731       2.054202                    0.999739      26.616484      76.189743       0.631218       0.434240      -1.046334      -0.044085      -0.015547      -0.011891       0.048235      -0.014910       0.003953       0.022691       0.020731       0.021700      -0.033803       0.010385       0.023418              9.073850       8.899269       1.241667       1.796002       8.644520      -3.560598       9.677760          -0.002867
          122              C      10.564246       0.312178      20.169824      -0.274908      33.827306 0.44817848E+03  0.10585484E+05                                 8.938013                            6.962607       0.251854       2.042670                    0.999888      30.264485      86.361775       0.639326       0.405624      -1.074411       0.009487      -0.001189       0.012182       0.015486       0.024412      -0.009703       0.002189       0.017075      -0.059573      -0.026008      -0.010579       0.036588             10.197959       8.957822       0.033398       2.882148      10.069150      -4.833028      11.566903           0.001399
          123              C       9.537824       0.534468      19.258255       0.312580      30.518794 0.32905284E+03  0.72092110E+04                                 8.701335                            6.194924       0.128951       2.070967                    0.999501      24.145525      66.815064       0.639214       0.437358      -1.052163       0.005150       0.035211      -0.029694       0.046347      -0.011139       0.004369      -0.014592      -0.021335       0.044211      -0.022888      -0.004043       0.026931             10.964687       7.844791       0.160017       2.256407      12.749309      -6.978517      12.299960          -0.006985
          124              C       8.454312      11.848184      19.293392      -0.290647      34.188551 0.47906887E+03  0.11561516E+05                                 9.152310                            7.309361       0.085211       1.990710                    0.999325      31.181173      91.387226       0.606872       0.418208      -1.061043      -0.011901      -0.026763       0.006543       0.030012      -0.006995       0.013407      -0.001792       0.013477       0.034911      -0.016199      -0.005393       0.021593             10.331094       8.341757       2.303022       0.691313      11.666368      -5.221978      10.985157           0.001069
          125              C       8.391148      10.873994      20.270285       0.111662      26.864145 0.34264064E+03  0.76541451E+04                                 7.998691                            6.314260      -0.033400       1.999691                    0.999606      26.659405      76.791026       0.628363       0.436352      -1.043016       0.038831       0.017476       0.015676       0.045376      -0.009433      -0.011449       0.036780       0.007353      -0.015413      -0.040035      -0.000084       0.040119              9.003377       8.446992       1.722200       1.251929       8.869657      -3.822439       9.693483          -0.006396
          126              C       8.647449       1.848773      17.472233      -0.074601      28.119139 0.38687937E+03  0.89510360E+04                                 8.413191                            6.698977      -0.565790       1.822678                    0.996494      29.152053      86.788891       0.608605       0.434983      -1.038906       0.078393       0.012349       0.037571       0.087804      -0.019127       0.030725      -0.035318       0.054892       0.021528      -0.052091      -0.010204       0.062295             10.342286       6.615789      -0.463569       0.805695      12.787027      -4.504716      11.624043           0.000169
          127              C       7.948997       3.510483      15.742628      -0.079883      26.898137 0.37362949E+03  0.85770605E+04                                 8.126288                            6.571789      -0.465541       1.860477                    0.995893      28.873995      85.872355       0.615533       0.433468      -1.038896      -0.008020      -0.090550      -0.019855       0.093047       0.018889       0.017230       0.033146      -0.014122      -0.007570      -0.030741      -0.017770       0.048510              9.658176       9.837235       0.671664       3.954278       8.221471       0.793903      10.915821           0.000995
          128              C       5.201345       3.877322      12.583809       0.108062      27.716809 0.32378079E+03  0.71184468E+04                                 8.114973                            6.088986       0.095030       2.042168                    0.999730      26.200485      74.433840       0.648787       0.429408      -1.049082      -0.000127      -0.046885       0.003272       0.046999      -0.001900      -0.038236      -0.005725      -0.005664      -0.017565      -0.041866       0.006184       0.035682              9.374197       8.972272       0.346870       5.014427       9.708010      -0.398645       9.442308          -0.007193
          129              C       6.134235       3.822661      13.609200      -0.290850      37.895303 0.48185103E+03  0.11636424E+05                                 9.811531                            7.323158       0.082571       1.987892                    0.999563      31.157716      91.116483       0.607693       0.417364      -1.062407      -0.008132       0.016642      -0.022656       0.029264       0.010601       0.016766       0.014077      -0.020308      -0.034935      -0.025707      -0.004491       0.030198             11.507215      11.305908       0.079849       6.820197      11.337945      -0.801470      11.877793           0.001639
          130              C       6.481639       2.605532      14.123133       0.314339      30.784290 0.31576019E+03  0.68578006E+04                                 8.741285                            6.064502       0.076193       2.054520                    0.999506      24.072408      66.663661       0.645676       0.436781      -1.050858       0.044385      -0.006915       0.030105       0.054076       0.006495       0.013103       0.008566       0.024967       0.029112      -0.020134      -0.004413       0.024548             10.968756      11.307960       1.105683       7.264582       9.854434       0.463620      11.743873          -0.008331
          131              C       5.822057       1.522019      13.619345      -0.274691      38.809185 0.47515699E+03  0.11424593E+05                                 9.931092                            7.238358       0.135883       2.002575                    0.999600      30.859654      89.787472       0.616067       0.413499      -1.065824      -0.005777      -0.011447      -0.015960       0.020473      -0.017340       0.001476      -0.025439      -0.031387      -0.020740      -0.027699      -0.011778       0.039476             11.916604      11.258532       1.152811       6.692549      12.371032       0.340651      12.120248           0.001582
          132              C       4.909817       1.678715      12.584551       0.092465      27.913817 0.33163063E+03  0.73501488E+04                                 8.195822                            6.191491       0.066930       2.034015                    0.999585      26.589185      76.362594       0.637525       0.433478      -1.044428       0.001747       0.049421      -0.001508       0.049475       0.003768      -0.027238       0.013463       0.007892      -0.001113      -0.031238       0.000747       0.030491              9.500158       8.776919      -0.025845       4.836633      10.139921      -0.452644       9.583635          -0.005377
          133              C       5.379906       1.723659       8.712857       0.092353      27.253516 0.34579030E+03  0.77270190E+04                                 8.046726                            6.327847       0.139720       2.054196                    0.999739      26.616699      76.190615       0.631214       0.434241      -1.046332      -0.015548       0.044087      -0.011893       0.048237       0.014909       0.022690      -0.003957      -0.020733       0.021699      -0.033804       0.010390       0.023414              9.073926       8.644602      -1.241683      -3.560639       8.899329      -1.796008       9.677848          -0.002847
          134              C       6.385678       1.582754       7.797824      -0.274911      33.827336 0.44817839E+03  0.10585486E+05                                 8.938028                            6.962612       0.251833       2.042663                    0.999888      30.264512      86.361992       0.639325       0.405625      -1.074410      -0.001188      -0.009485       0.012182       0.015485      -0.024414       0.002189       0.009703      -0.017072      -0.059579      -0.026010      -0.010580       0.036590             10.197979      10.069175      -0.033410      -4.833041       8.957839      -2.882146      11.566922           0.001442
          135              C       6.607968       2.609176       6.886255       0.312570      30.518775 0.32905243E+03  0.72092018E+04                                 8.701345                            6.194929       0.128943       2.070965                    0.999501      24.145509      66.815085       0.639212       0.437360      -1.052162       0.035212      -0.005149      -0.029694       0.046348       0.011139      -0.014591      -0.004369       0.021337       0.044210      -0.022889      -0.004042       0.026931             10.964701      12.749323      -0.160014      -6.978526       7.844800      -2.256415      12.299978          -0.006982
          136              C       5.774684       3.692688       6.921392      -0.290652      34.188526 0.47906827E+03  0.11561500E+05                                 9.152310                            7.309359       0.085207       1.990708                    0.999325      31.181164      91.387239       0.606872       0.418208      -1.061042      -0.026762       0.011900       0.006541       0.030010       0.006996      -0.001792      -0.013409      -0.013474       0.034915      -0.016200      -0.005395       0.021595             10.331093      11.666361      -2.303014      -5.221974       8.341757      -0.691326      10.985162           0.001095
          137              C       4.800494       3.755852       7.898285       0.111655      26.864247 0.34264228E+03  0.76541957E+04                                 7.998735                            6.314295      -0.033443       1.999678                    0.999606      26.659477      76.791467       0.628358       0.436355      -1.043013       0.017474      -0.038834       0.015676       0.045378       0.009431       0.036780       0.011449      -0.007353      -0.015418      -0.040036      -0.000082       0.040117              9.003428       8.869708      -1.722201      -3.822466       8.447027      -1.251945       9.693549          -0.006385
          138              C       7.922273       3.499551       5.100233      -0.074599      28.118972 0.38687663E+03  0.89509558E+04                                 8.413156                            6.698951      -0.565787       1.822680                    0.996494      29.151949      86.788474       0.608607       0.434983      -1.038906       0.012349      -0.078394       0.037572       0.087805       0.019127      -0.035317      -0.030724      -0.054887       0.021530      -0.052089      -0.010203       0.062292             10.342238      12.786964       0.463570      -4.504678       6.615765      -0.805691      11.623987           0.000181
          139              C       9.583983       4.198003       3.370628      -0.079883      26.898124 0.37362934E+03  0.85770541E+04                                 8.126288                            6.571791      -0.465540       1.860478                    0.995893      28.873941      85.872116       0.615533       0.433469      -1.038896      -0.090549       0.008018      -0.019854       0.093047      -0.018891       0.033149      -0.017230       0.014127      -0.007572      -0.030742      -0.017772       0.048514              9.658175       8.221473      -0.671667       0.793898       9.837229      -3.954284      10.915823           0.001001
          140              C       9.950822       6.945655       0.211809       0.108062      27.716837 0.32378126E+03  0.71184564E+04                                 8.114956                            6.088973       0.095078       2.042182                    0.999730      26.200522      74.433837       0.648790       0.429406      -1.049084      -0.046884       0.000125       0.003271       0.046998       0.001900      -0.005725       0.038233       0.005667      -0.017567      -0.041864       0.006185       0.035679              9.374176       9.708012      -0.346863      -0.398656       8.972242      -5.014404       9.442273          -0.007207
          141              C       9.896161       6.012765       1.237200      -0.290848      37.895321 0.48185152E+03  0.11636440E+05                                 9.811539                            7.323166       0.082558       1.987889                    0.999563      31.157709      91.116490       0.607692       0.417365      -1.062407       0.016642       0.008129      -0.022657       0.029264      -0.010600       0.014077      -0.016765       0.020307      -0.034934      -0.025706      -0.004490       0.030197             11.507223      11.337964      -0.079842      -0.801479      11.305913      -6.820195      11.877793           0.001629
          142              C       8.679032       5.665361       1.751133       0.314345      30.784224 0.31575956E+03  0.68577828E+04                                 8.741271                            6.064495       0.076198       2.054522                    0.999506      24.072372      66.663521       0.645676       0.436781      -1.050858      -0.006915      -0.044386       0.030103       0.054075      -0.006495       0.008566      -0.013101      -0.024966       0.029110      -0.020133      -0.004411       0.024545             10.968734       9.854428      -1.105679       0.463617      11.307933      -7.264559      11.743840          -0.008324
          143              C       7.595519       6.324943       1.247345      -0.274688      38.809227 0.47515786E+03  0.11424620E+05                                 9.931098                            7.238364       0.135876       2.002572                    0.999600      30.859682      89.787578       0.616067       0.413499      -1.065824      -0.011448       0.005773      -0.015962       0.020473       0.017341      -0.025438      -0.001475       0.031386      -0.020735      -0.027698      -0.011777       0.039475             11.916609      12.371051      -1.152809       0.340652      11.258533      -6.692545      12.120243           0.001576
          144              C       7.752215       7.237183       0.212551       0.092467      27.913845 0.33163103E+03  0.73501586E+04                                 8.195816                            6.191485       0.066937       2.034016                    0.999585      26.589213      76.362637       0.637527       0.433477      -1.044429       0.049421      -0.001747      -0.001511       0.049475      -0.003767       0.013464       0.027236      -0.007893      -0.001117      -0.031236       0.000747       0.030490              9.500149      10.139930       0.025841      -0.452640       8.776906      -4.836620       9.583612          -0.005388
          145              C       0.693594       4.349841       8.712857       0.092353      27.253525 0.34579043E+03  0.77270227E+04                                 8.046727                            6.327848       0.139720       2.054196                    0.999739      26.616704      76.190632       0.631214       0.434241      -1.046332       0.015548      -0.044087      -0.011893       0.048237       0.014909      -0.022690       0.003957      -0.020733       0.021699      -0.033804       0.010390       0.023414              9.073929       8.644604      -1.241684       3.560640       8.899331       1.796008       9.677851          -0.002847
          146              C      11.834822       4.490746       7.797824      -0.274910      33.827311 0.44817790E+03  0.10585471E+05                                 8.938023                            6.962608       0.251834       2.042663                    0.999888      30.264498      86.361936       0.639325       0.405625      -1.074410       0.001188       0.009485       0.012182       0.015485      -0.024414      -0.002188      -0.009703      -0.017072      -0.059579      -0.026009      -0.010581       0.036590             10.197973      10.069169      -0.033411       4.833038       8.957835       2.882144      11.566916           0.001442
          147              C      11.612532       3.464324       6.886255       0.312571      30.518776 0.32905233E+03  0.72091992E+04                                 8.701344                            6.194927       0.128944       2.070965                    0.999501      24.145511      66.815089       0.639213       0.437360      -1.052162      -0.035212       0.005149      -0.029695       0.046348       0.011139       0.014591       0.004369       0.021337       0.044210      -0.022889      -0.004043       0.026931             10.964700      12.749320      -0.160014       6.978527       7.844799       2.256415      12.299980          -0.006982
          148              C       0.298816       2.380812       6.921392      -0.290652      34.188533 0.47906837E+03  0.11561503E+05                                 9.152312                            7.309360       0.085206       1.990708                    0.999325      31.181167      91.387253       0.606872       0.418208      -1.061042       0.026762      -0.011900       0.006541       0.030010       0.006996       0.001792       0.013409      -0.013475       0.034915      -0.016200      -0.005395       0.021595             10.331096      11.666365      -2.303015       5.221977       8.341758       0.691325      10.985164           0.001095
          149              C       1.273006       2.317648       7.898285       0.111655      26.864246 0.34264225E+03  0.76541949E+04                                 7.998735                            6.314294      -0.033443       1.999678                    0.999606      26.659476      76.791461       0.628359       0.436355      -1.043013      -0.017474       0.038834       0.015676       0.045378       0.009431      -0.036780      -0.011449      -0.007353      -0.015418      -0.040036      -0.000082       0.040117              9.003428       8.869708      -1.722201       3.822466       8.447027       1.251944       9.693549          -0.006385
          150              C      10.298227       2.573949       5.100233      -0.074598      28.118971 0.38687653E+03  0.89509531E+04                                 8.413156                            6.698950      -0.565787       1.822680                    0.996494      29.151945      86.788460       0.608607       0.434983      -1.038906      -0.012349       0.078394       0.037572       0.087805       0.019127       0.035317       0.030724      -0.054887       0.021530      -0.052089      -0.010203       0.062292             10.342239      12.786966       0.463571       4.504680       6.615764       0.805690      11.623987           0.000181
          151              C       8.636517       1.875497       3.370628      -0.079883      26.898118 0.37362923E+03  0.85770508E+04                                 8.126287                            6.571790      -0.465540       1.860478                    0.995893      28.873937      85.872099       0.615533       0.433469      -1.038896       0.090549      -0.008019      -0.019854       0.093047      -0.018891      -0.033149       0.017229       0.014127      -0.007572      -0.030742      -0.017772       0.048514              9.658173       8.221473      -0.671667      -0.793898       9.837226       3.954281      10.915820           0.001001
          152              C       8.269678      11.274845       0.211809       0.108062      27.716837 0.32378133E+03  0.71184585E+04                                 8.114956                            6.088974       0.095078       2.042182                    0.999730      26.200525      74.433848       0.648790       0.429406      -1.049084       0.046884      -0.000125       0.003271       0.046998       0.001900       0.005725      -0.038233       0.005667      -0.017567      -0.041864       0.006185       0.035679              9.374175       9.708012      -0.346864       0.398655       8.972240       5.014402       9.442272          -0.007207
          153              C       8.324339       0.060735       1.237200      -0.290848      37.895310 0.48185161E+03  0.11636442E+05                                 9.811537                            7.323166       0.082558       1.987889                    0.999563      31.157708      91.116482       0.607692       0.417365      -1.062407      -0.016642      -0.008129      -0.022657       0.029264      -0.010600      -0.014077       0.016765       0.020307      -0.034933      -0.025706      -0.004490       0.030197             11.507219      11.337964      -0.079843       0.801477      11.305906       6.820190      11.877788           0.001629
          154              C       9.541469       0.408139       1.751133       0.314345      30.784226 0.31575951E+03  0.68577813E+04                                 8.741271                            6.064494       0.076198       2.054523                    0.999506      24.072370      66.663509       0.645676       0.436781      -1.050858       0.006915       0.044386       0.030103       0.054075      -0.006495      -0.008566       0.013101      -0.024966       0.029110      -0.020133      -0.004411       0.024545             10.968734       9.854427      -1.105687      -0.463625      11.307935       7.264560      11.743840          -0.008324
          155              C      10.624981      11.895557       1.247345      -0.274688      38.809228 0.47515763E+03  0.11424613E+05                                 9.931098                            7.238362       0.135876       2.002572                    0.999600      30.859683      89.787583       0.616067       0.413499      -1.065824       0.011448      -0.005773      -0.015962       0.020473       0.017341       0.025438       0.001475       0.031386      -0.020735      -0.027698      -0.011777       0.039475             11.916610      12.371049      -1.152811      -0.340654      11.258536       6.692548      12.120246           0.001576
          156              C      10.468285      10.983317       0.212551       0.092467      27.913846 0.33163099E+03  0.73501574E+04                                 8.195816                            6.191485       0.066938       2.034016                    0.999585      26.589210      76.362628       0.637527       0.433477      -1.044429      -0.049421       0.001747      -0.001511       0.049475      -0.003767      -0.013464      -0.027236      -0.007893      -0.001117      -0.031236       0.000747       0.030490              9.500151      10.139930       0.025841       0.452640       8.776909       4.836622       9.583614          -0.005388
          157              C       9.110250       3.036750      16.632917       0.086071      32.639088 0.40037848E+03  0.92933959E+04                                 9.898261                            7.388725      -0.726233       1.807071                    0.995983      26.859265      78.708398       0.516063       0.511328      -1.003084       0.000000       0.000000      -0.004398       0.004398       0.003277       0.000000      -0.000000      -0.009126      -0.019183      -0.006394      -0.002421       0.008815             12.781961      10.050845      -0.172922       0.000000      13.897370      -0.000000      14.397668           0.000019
          158              C       9.110250       3.036750       4.260917       0.086070      32.639078 0.40037862E+03  0.92933973E+04                                 9.898251                            7.388720      -0.726230       1.807072                    0.995983      26.859234      78.708221       0.516064       0.511327      -1.003085      -0.000000       0.000000      -0.004398       0.004398      -0.003275      -0.000000      -0.000000       0.009124      -0.019182      -0.006394      -0.002419       0.008813             12.781946      13.897360       0.172920      -0.000001      10.050819      -0.000001      14.397660           0.000021
          159              C       4.349841       5.379906       3.659143       0.092361      27.253475 0.34578963E+03  0.77269991E+04                                 8.046711                            6.327835       0.139723       2.054197                    0.999739      26.616668      76.190463       0.631215       0.434240      -1.046333      -0.044083      -0.015548       0.011895       0.048235      -0.014909      -0.003954      -0.022690       0.020735       0.021701      -0.033804       0.010388       0.023416              9.073911       8.899318       1.241673      -1.796014       8.644581       3.560631       9.677835          -0.002862
          160              C       4.490746       6.385678       4.574176      -0.274907      33.827568 0.44818231E+03  0.10585601E+05                                 8.938066                            6.962643       0.251835       2.042661                    0.999888      30.264638      86.362416       0.639323       0.405625      -1.074410       0.009488      -0.001194      -0.012180       0.015485       0.024413       0.009702      -0.002188       0.017077      -0.059579      -0.026009      -0.010582       0.036590             10.198025       8.957866       0.033389      -2.882169      10.069219       4.833073      11.566990           0.001423
          161              C       3.464324       6.607968       5.485745       0.312578      30.518959 0.32905457E+03  0.72092612E+04                                 8.701374                            6.194945       0.128936       2.070961                    0.999501      24.145609      66.815436       0.639212       0.437359      -1.052163       0.005151       0.035209       0.029696       0.046347      -0.011138      -0.004370       0.014594      -0.021337       0.044212      -0.022889      -0.004045       0.026934             10.964743       7.844819       0.160010      -2.256421      12.749382       6.978563      12.300027          -0.006980
          162              C       2.380812       5.774684       5.450608      -0.290645      34.188579 0.47906944E+03  0.11561535E+05                                 9.152315                            7.309365       0.085206       1.990708                    0.999325      31.181206      91.387364       0.606872       0.418208      -1.061043      -0.011898      -0.026767      -0.006540       0.030014      -0.006995      -0.013409       0.001793       0.013478       0.034913      -0.016199      -0.005395       0.021595             10.331098       8.341762       2.303021      -0.691321      11.666371       5.221974      10.985162           0.001087
          163              C       2.317648       4.800494       4.473715       0.111663      26.864157 0.34264098E+03  0.76541570E+04                                 7.998709                            6.314276      -0.033421       1.999686                    0.999606      26.659402      76.791126       0.628361       0.436354      -1.043014       0.038833       0.017473      -0.015675       0.045377      -0.009432       0.011450      -0.036778       0.007352      -0.015409      -0.040033      -0.000084       0.040117              9.003398       8.447002       1.722198      -1.251936       8.869678       3.822450       9.693513          -0.006391
          164              C       2.573949       7.922273       7.271767      -0.074603      28.119243 0.38688089E+03  0.89510795E+04                                 8.413218                            6.698994      -0.565788       1.822678                    0.996494      29.152095      86.789039       0.608604       0.434984      -1.038906       0.078394       0.012348      -0.037572       0.087805      -0.019127      -0.030723       0.035318       0.054888       0.021524      -0.052090      -0.010203       0.062293             10.342326       6.615802      -0.463576      -0.805704      12.787088       4.504752      11.624087           0.000183
          165              C       1.875497       9.583983       9.001372      -0.079885      26.898224 0.37363109E+03  0.85771014E+04                                 8.126303                            6.571804      -0.465537       1.860478                    0.995893      28.873959      85.872105       0.615533       0.433468      -1.038896      -0.008019      -0.090549       0.019854       0.093046       0.018890      -0.017230      -0.033149      -0.014127      -0.007575      -0.030742      -0.017771       0.048513              9.658193       9.837241       0.671670      -3.954303       8.221486      -0.793896      10.915853           0.001009
          166              C      11.274845       9.950822      12.160191       0.108065      27.716800 0.32378103E+03  0.71184487E+04                                 8.114946                            6.088971       0.095071       2.042180                    0.999730      26.200499      74.433710       0.648790       0.429406      -1.049084      -0.000124      -0.046884      -0.003270       0.046998      -0.001899       0.038234       0.005725      -0.005667      -0.017568      -0.041864       0.006185       0.035679              9.374160       8.972226       0.346867      -5.014394       9.707990       0.398648       9.442265          -0.007189
          167              C       0.060735       9.896161      11.134800      -0.290844      37.895071 0.48184831E+03  0.11636336E+05                                 9.811478                            7.323130       0.082581       1.987897                    0.999563      31.157592      91.115867       0.607695       0.417363      -1.062408      -0.008130       0.016643       0.022658       0.029265       0.010601      -0.016764      -0.014077      -0.020309      -0.034932      -0.025705      -0.004491       0.030197             11.507145      11.305831       0.079835      -6.820143      11.337879       0.801476      11.877724           0.001654
          168              C       0.408139       8.679032      10.620867       0.314345      30.784187 0.31575948E+03  0.68577771E+04                                 8.741248                            6.064484       0.076213       2.054527                    0.999506      24.072353      66.663333       0.645679       0.436780      -1.050860       0.044386      -0.006916      -0.030104       0.054076       0.006495      -0.013102      -0.008566       0.024964       0.029110      -0.020132      -0.004414       0.024546             10.968701      11.307902       1.105670      -7.264541       9.854384      -0.463612      11.743819          -0.008316
          169              C      11.895557       7.595519      11.124655      -0.274681      38.808868 0.47515318E+03  0.11424474E+05                                 9.931032                            7.238326       0.135887       2.002579                    0.999599      30.859487      89.786773       0.616069       0.413498      -1.065824      -0.005773      -0.011448       0.015962       0.020474      -0.017340      -0.001474       0.025438      -0.031384      -0.020733      -0.027699      -0.011775       0.039474             11.916522      11.258450       1.152795      -6.692493      12.370949      -0.340644      12.120168           0.001598
          170              C      10.983317       7.752215      12.159449       0.092468      27.913834 0.33163118E+03  0.73501612E+04                                 8.195810                            6.191486       0.066940       2.034017                    0.999585      26.589203      76.362550       0.637527       0.433477      -1.044430       0.001749       0.049420       0.001511       0.049474       0.003766       0.027236      -0.013463       0.007891      -0.001116      -0.031236       0.000747       0.030489              9.500139       8.776894      -0.025848      -4.836613      10.139914       0.452647       9.583610          -0.005371
          171              C       1.723659       0.693594       3.659143       0.092361      27.253483 0.34578974E+03  0.77270022E+04                                 8.046712                            6.327836       0.139723       2.054197                    0.999739      26.616673      76.190478       0.631215       0.434240      -1.046333       0.044083       0.015549       0.011895       0.048235      -0.014909       0.003954       0.022690       0.020735       0.021701      -0.033804       0.010388       0.023416              9.073913       8.899319       1.241674       1.796013       8.644582      -3.560632       9.677837          -0.002862
          172              C       1.582754      11.834822       4.574176      -0.274906      33.827535 0.44818172E+03  0.10585583E+05                                 8.938059                            6.962637       0.251836       2.042662                    0.999888      30.264622      86.362347       0.639324       0.405625      -1.074410      -0.009488       0.001194      -0.012180       0.015485       0.024413      -0.009702       0.002188       0.017077      -0.059579      -0.026008      -0.010582       0.036590             10.198016       8.957860       0.033391       2.882166      10.069210      -4.833067      11.566979           0.001424
          173              C       2.609176      11.612532       5.485745       0.312578      30.518957 0.32905444E+03  0.72092574E+04                                 8.701373                            6.194943       0.128937       2.070961                    0.999501      24.145609      66.815430       0.639212       0.437359      -1.052163      -0.005151      -0.035209       0.029696       0.046347      -0.011138       0.004370      -0.014594      -0.021337       0.044211      -0.022889      -0.004045       0.026934             10.964741       7.844817       0.160010       2.256421      12.749378      -6.978563      12.300027          -0.006980
          174              C       3.692688       0.298816       5.450608      -0.290645      34.188580 0.47906942E+03  0.11561534E+05                                 9.152315                            7.309365       0.085206       1.990708                    0.999325      31.181205      91.387359       0.606872       0.418208      -1.061043       0.011898       0.026767      -0.006540       0.030014      -0.006995       0.013409      -0.001793       0.013477       0.034913      -0.016199      -0.005395       0.021595             10.331099       8.341762       2.303021       0.691320      11.666373      -5.221975      10.985162           0.001087
          175              C       3.755852       1.273006       4.473715       0.111663      26.864158 0.34264097E+03  0.76541570E+04                                 7.998709                            6.314276      -0.033421       1.999686                    0.999606      26.659402      76.791126       0.628361       0.436354      -1.043014      -0.038833      -0.017473      -0.015675       0.045377      -0.009432      -0.011450       0.036778       0.007352      -0.015409      -0.040033      -0.000084       0.040117              9.003398       8.447002       1.722198       1.251936       8.869679      -3.822450       9.693513          -0.006391
          176              C       3.499551      10.298227       7.271767      -0.074603      28.119244 0.38688082E+03  0.89510774E+04                                 8.413218                            6.698994      -0.565788       1.822678                    0.996494      29.152090      86.789018       0.608604       0.434984      -1.038906      -0.078394      -0.012348      -0.037572       0.087805      -0.019127       0.030723      -0.035318       0.054888       0.021524      -0.052090      -0.010203       0.062293             10.342327       6.615802      -0.463578       0.805705      12.787092      -4.504754      11.624087           0.000183
          177              C       4.198003       8.636517       9.001372      -0.079884      26.898224 0.37363105E+03  0.85771000E+04                                 8.126302                            6.571803      -0.465537       1.860478                    0.995893      28.873957      85.872095       0.615533       0.433468      -1.038896       0.008019       0.090549       0.019854       0.093046       0.018890       0.017230       0.033149      -0.014127      -0.007575      -0.030742      -0.017771       0.048513              9.658193       9.837239       0.671670       3.954302       8.221487       0.793896      10.915852           0.001009
          178              C       6.945655       8.269678      12.160191       0.108065      27.716798 0.32378107E+03  0.71184496E+04                                 8.114945                            6.088971       0.095071       2.042180                    0.999730      26.200501      74.433713       0.648790       0.429406      -1.049084       0.000124       0.046884      -0.003270       0.046998      -0.001899      -0.038234      -0.005725      -0.005667      -0.017568      -0.041864       0.006185       0.035679              9.374158       8.972223       0.346868       5.014391       9.707989      -0.398648       9.442261          -0.007189
          179              C       6.012765       8.324339      11.134800      -0.290843      37.895084 0.48184871E+03  0.11636348E+05                                 9.811480                            7.323132       0.082582       1.987897                    0.999563      31.157590      91.115853       0.607695       0.417363      -1.062408       0.008130      -0.016643       0.022658       0.029265       0.010601       0.016764       0.014077      -0.020309      -0.034932      -0.025705      -0.004491       0.030197             11.507146      11.305834       0.079839       6.820144      11.337878      -0.801473      11.877724           0.001654
          180              C       5.665361       9.541469      10.620867       0.314345      30.784187 0.31575942E+03  0.68577754E+04                                 8.741248                            6.064484       0.076213       2.054527                    0.999506      24.072351      66.663326       0.645679       0.436780      -1.050860      -0.044386       0.006916      -0.030104       0.054076       0.006495       0.013102       0.008566       0.024964       0.029110      -0.020132      -0.004414       0.024546             10.968702      11.307904       1.105678       7.264542       9.854383       0.463621      11.743819          -0.008316
          181              C       6.324943      10.624981      11.124655      -0.274681      38.808873 0.47515299E+03  0.11424469E+05                                 9.931033                            7.238325       0.135887       2.002579                    0.999599      30.859490      89.786786       0.616069       0.413499      -1.065824       0.005773       0.011448       0.015962       0.020474      -0.017340       0.001474      -0.025438      -0.031384      -0.020733      -0.027699      -0.011775       0.039474             11.916525      11.258454       1.152798       6.692497      12.370948       0.340646      12.120172           0.001598
          182              C       7.237183      10.468285      12.159449       0.092468      27.913840 0.33163120E+03  0.73501616E+04                                 8.195811                            6.191487       0.066940       2.034017                    0.999585      26.589203      76.362550       0.637527       0.433477      -1.044430      -0.001749      -0.049420       0.001511       0.049474       0.003766      -0.027236       0.013463       0.007891      -0.001116      -0.031236       0.000747       0.030489              9.500142       8.776897      -0.025849       4.836616      10.139914      -0.452647       9.583613          -0.005371
          183              C       6.767094      10.423341      16.031143       0.092361      27.253366 0.34578809E+03  0.77269535E+04                                 8.046684                            6.327817       0.139735       2.054202                    0.999739      26.616580      76.190073       0.631217       0.434239      -1.046334       0.015547      -0.044085       0.011892       0.048236       0.014908       0.022690      -0.003955      -0.020733       0.021697      -0.033803       0.010388       0.023415              9.073878       8.644555      -1.241678      -3.560615       8.899291      -1.795998       9.677788          -0.002859
          184              C       5.761322      10.564246      16.946176      -0.274906      33.827168 0.44817584E+03  0.10585409E+05                                 8.937991                            6.962585       0.251853       2.042670                    0.999888      30.264418      86.361596       0.639327       0.405624      -1.074411       0.001188       0.009486      -0.012183       0.015486      -0.024412       0.002189       0.009702      -0.017074      -0.059574      -0.026008      -0.010580       0.036588             10.197934      10.069127      -0.033416      -4.833010       8.957815      -2.882135      11.566861           0.001412
          185              C       5.539032       9.537824      17.857745       0.312575      30.518790 0.32905258E+03  0.72092046E+04                                 8.701339                            6.194924       0.128952       2.070968                    0.999501      24.145519      66.815067       0.639214       0.437359      -1.052163      -0.035211       0.005149       0.029695       0.046348       0.011138      -0.014591      -0.004369       0.021335       0.044210      -0.022888      -0.004043       0.026931             10.964693      12.749309      -0.160015      -6.978520       7.844799      -2.256415      12.299971          -0.006989
          186              C       6.372316       8.454312      17.822608      -0.290649      34.188578 0.47906912E+03  0.11561526E+05                                 9.152321                            7.309366       0.085209       1.990709                    0.999325      31.181180      91.387304       0.606871       0.418208      -1.061042       0.026762      -0.011901      -0.006542       0.030011       0.006996      -0.001792      -0.013407      -0.013476       0.034914      -0.016200      -0.005393       0.021593             10.331108      11.666386      -2.303023      -5.221990       8.341765      -0.691315      10.985175           0.001074
          187              C       7.346506       8.391148      16.845715       0.111659      26.864252 0.34264224E+03  0.76541915E+04                                 7.998719                            6.314281      -0.033414       1.999686                    0.999606      26.659482      76.791364       0.628361       0.436353      -1.043015      -0.017476       0.038832      -0.015676       0.045377       0.009432       0.036779       0.011449      -0.007353      -0.015416      -0.040035      -0.000083       0.040117              9.003411       8.869693      -1.722203      -3.822458       8.447017      -1.251936       9.693523          -0.006397
          188              C       4.224727       8.647449      19.643767      -0.074600      28.119055 0.38687785E+03  0.89509930E+04                                 8.413173                            6.698961      -0.565791       1.822678                    0.996494      29.152021      86.788789       0.608606       0.434983      -1.038906      -0.012349       0.078394      -0.037571       0.087805       0.019127      -0.035318      -0.030725      -0.054890       0.021530      -0.052090      -0.010204       0.062294             10.342264      12.786991       0.463573      -4.504697       6.615780      -0.805689      11.624020           0.000169
          189              C       2.563017       7.948997      21.373372      -0.079884      26.898224 0.37363077E+03  0.85770983E+04                                 8.126312                            6.571805      -0.465546       1.860474                    0.995893      28.874054      85.872607       0.615532       0.433469      -1.038895       0.090550      -0.008019       0.019855       0.093047      -0.018889       0.033148      -0.017230       0.014123      -0.007570      -0.030742      -0.017770       0.048511              9.658211       8.221495      -0.671670       0.793903       9.837274      -3.954308      10.915863           0.000990
          190              C       2.196178       5.201345      24.532191       0.108067      27.716874 0.32378151E+03  0.71184660E+04                                 8.114974                            6.088983       0.095050       2.042173                    0.999730      26.200544      74.434009       0.648788       0.429407      -1.049083       0.046884      -0.000125      -0.003269       0.046998       0.001900      -0.005726       0.038232       0.005663      -0.017564      -0.041862       0.006183       0.035679              9.374201       9.708026      -0.346865      -0.398654       8.972274      -5.014426       9.442302          -0.007217
          191              C       2.250839       6.134235      23.506800      -0.290847      37.895587 0.48185517E+03  0.11636551E+05                                 9.811578                            7.323188       0.082559       1.987887                    0.999563      31.157880      91.117110       0.607692       0.417364      -1.062407      -0.016642      -0.008129       0.022658       0.029265      -0.010602       0.014077      -0.016767       0.020311      -0.034936      -0.025708      -0.004491       0.030199             11.507275      11.338004      -0.079848      -0.801476      11.305973      -6.820238      11.877849           0.001616
          192              C       3.467968       6.481639      22.992867       0.314344      30.784451 0.31576182E+03  0.68578459E+04                                 8.741314                            6.064516       0.076185       2.054516                    0.999506      24.072492      66.663973       0.645675       0.436781      -1.050858       0.006915       0.044387      -0.030103       0.054076      -0.006495       0.008566      -0.013104      -0.024966       0.029112      -0.020133      -0.004414       0.024548             10.968798       9.854468      -1.105690       0.463626      11.308011      -7.264618      11.743916          -0.008339
          193              C       4.551481       5.822057      23.496655      -0.274687      38.809430 0.47516033E+03  0.11424694E+05                                 9.931129                            7.238380       0.135877       2.002571                    0.999600      30.859792      89.787975       0.616067       0.413498      -1.065824       0.011448      -0.005773       0.015964       0.020475       0.017341      -0.025439      -0.001477       0.031389      -0.020742      -0.027698      -0.011780       0.039478             11.916654      12.371078      -1.152822       0.340664      11.258588      -6.692585      12.120296           0.001563
          194              C       4.394785       4.909817      24.531449       0.092467      27.913996 0.33163295E+03  0.73502142E+04                                 8.195850                            6.191507       0.066927       2.034011                    0.999585      26.589324      76.363101       0.637525       0.433477      -1.044429      -0.049420       0.001748       0.001510       0.049474      -0.003766       0.013464       0.027236      -0.007893      -0.001118      -0.031236       0.000747       0.030490              9.500195      10.139965       0.025837      -0.452636       8.776956      -4.836654       9.583664          -0.005398
          195              C      11.453406       7.797159      16.031143       0.092361      27.253370 0.34578817E+03  0.77269559E+04                                 8.046685                            6.327818       0.139736       2.054202                    0.999739      26.616583      76.190083       0.631217       0.434239      -1.046334      -0.015547       0.044086       0.011892       0.048236       0.014908      -0.022690       0.003955      -0.020733       0.021697      -0.033803       0.010388       0.023416              9.073879       8.644557      -1.241679       3.560616       8.899291       1.795997       9.677788          -0.002859
          196              C       0.312178       7.656254      16.946176      -0.274904      33.827128 0.44817520E+03  0.10585390E+05                                 8.937982                            6.962578       0.251854       2.042671                    0.999888      30.264401      86.361531       0.639328       0.405624      -1.074411      -0.001188      -0.009486      -0.012183       0.015486      -0.024413      -0.002189      -0.009702      -0.017074      -0.059574      -0.026008      -0.010580       0.036588             10.197923      10.069116      -0.033421       4.833002       8.957809       2.882130      11.566845           0.001412
          197              C       0.534468       8.682676      17.857745       0.312575      30.518796 0.32905280E+03  0.72092104E+04                                 8.701340                            6.194927       0.128953       2.070968                    0.999501      24.145521      66.815075       0.639214       0.437359      -1.052163       0.035211      -0.005149       0.029695       0.046348       0.011138       0.014592       0.004369       0.021335       0.044210      -0.022888      -0.004043       0.026931             10.964694      12.749312      -0.160015       6.978519       7.844802       2.256416      12.299969          -0.006989
          198              C      11.848184       9.766188      17.822608      -0.290649      34.188586 0.47906926E+03  0.11561530E+05                                 9.152323                            7.309368       0.085208       1.990709                    0.999325      31.181186      91.387330       0.606871       0.418208      -1.061042      -0.026762       0.011901      -0.006542       0.030011       0.006996       0.001792       0.013407      -0.013476       0.034914      -0.016200      -0.005393       0.021593             10.331110      11.666388      -2.303023       5.221990       8.341766       0.691316      10.985177           0.001074
          199              C      10.873994       9.829352      16.845715       0.111659      26.864252 0.34264223E+03  0.76541913E+04                                 7.998720                            6.314281      -0.033414       1.999686                    0.999606      26.659482      76.791366       0.628361       0.436353      -1.043015       0.017476      -0.038832      -0.015676       0.045377       0.009432      -0.036779      -0.011449      -0.007353      -0.015416      -0.040035      -0.000083       0.040117              9.003411       8.869693      -1.722203       3.822458       8.447017       1.251936       9.693523          -0.006397
          200              C       1.848773       9.573051      19.643767      -0.074600      28.119036 0.38687764E+03  0.89509870E+04                                 8.413169                            6.698959      -0.565791       1.822678                    0.996494      29.152016      86.788771       0.608606       0.434983      -1.038906       0.012349      -0.078394      -0.037571       0.087805       0.019127       0.035318       0.030725      -0.054890       0.021530      -0.052090      -0.010204       0.062294             10.342257      12.786980       0.463570       4.504690       6.615778       0.805688      11.624013           0.000169
          201              C       3.510483      10.271503      21.373372      -0.079884      26.898216 0.37363064E+03  0.85770945E+04                                 8.126310                            6.571804      -0.465546       1.860474                    0.995893      28.874049      85.872586       0.615532       0.433469      -1.038895      -0.090550       0.008019       0.019855       0.093047      -0.018889      -0.033148       0.017230       0.014123      -0.007570      -0.030742      -0.017770       0.048511              9.658208       8.221493      -0.671669      -0.793903       9.837271       3.954305      10.915860           0.000990
          202              C       3.877322       0.872155      24.532191       0.108067      27.716878 0.32378157E+03  0.71184678E+04                                 8.114976                            6.088984       0.095049       2.042173                    0.999730      26.200546      74.434022       0.648788       0.429407      -1.049083      -0.046884       0.000125      -0.003269       0.046998       0.001900       0.005726      -0.038232       0.005663      -0.017564      -0.041862       0.006183       0.035679              9.374203       9.708028      -0.346866       0.398653       8.972276       5.014428       9.442304          -0.007217
          203              C       3.822661      12.086265      23.506800      -0.290847      37.895588 0.48185521E+03  0.11636552E+05                                 9.811578                            7.323188       0.082559       1.987887                    0.999563      31.157881      91.117114       0.607692       0.417364      -1.062407       0.016642       0.008129       0.022658       0.029265      -0.010602      -0.014077       0.016767       0.020311      -0.034936      -0.025709      -0.004490       0.030199             11.507275      11.338004      -0.079849       0.801475      11.305973       6.820238      11.877849           0.001616
          204              C       2.605532      11.738861      22.992867       0.314344      30.784446 0.31576178E+03  0.68578447E+04                                 8.741313                            6.064515       0.076185       2.054516                    0.999506      24.072490      66.663965       0.645675       0.436781      -1.050858      -0.006915      -0.044387      -0.030103       0.054076      -0.006495      -0.008566       0.013104      -0.024966       0.029111      -0.020134      -0.004414       0.024548             10.968797       9.854467      -1.105690      -0.463626      11.308009       7.264617      11.743915          -0.008339
          205              C       1.522019       0.251443      23.496655      -0.274687      38.809434 0.47516041E+03  0.11424697E+05                                 9.931129                            7.238380       0.135877       2.002571                    0.999600      30.859794      89.787983       0.616067       0.413498      -1.065824      -0.011447       0.005773       0.015964       0.020475       0.017341       0.025439       0.001477       0.031389      -0.020742      -0.027698      -0.011780       0.039477             11.916654      12.371079      -1.152822      -0.340663      11.258588       6.692585      12.120296           0.001563
          206              C       1.678715       1.163683      24.531449       0.092467      27.913997 0.33163297E+03  0.73502146E+04                                 8.195851                            6.191507       0.066927       2.034011                    0.999585      26.589324      76.363103       0.637525       0.433477      -1.044429       0.049420      -0.001748       0.001510       0.049474      -0.003766      -0.013464      -0.027236      -0.007893      -0.001118      -0.031236       0.000747       0.030490              9.500195      10.139966       0.025837       0.452636       8.776956       4.836654       9.583664          -0.005398
          207              C       3.036750       9.110250       8.111083       0.086072      32.639092 0.40037851E+03  0.92933960E+04                                 9.898256                            7.388721      -0.726234       1.807070                    0.995983      26.859260      78.708359       0.516064       0.511327      -1.003084      -0.000000      -0.000000       0.004397       0.004397       0.003276       0.000000      -0.000000      -0.009125      -0.019185      -0.006395      -0.002419       0.008814             12.781955      10.050806      -0.172922      -0.000000      13.897377       0.000001      14.397683           0.000023
          208              C       3.036750       9.110250      20.483083       0.086071      32.639078 0.40037814E+03  0.92933867E+04                                 9.898263                            7.388725      -0.726232       1.807071                    0.995983      26.859261      78.708395       0.516063       0.511328      -1.003084       0.000000      -0.000000       0.004399       0.004399      -0.003277      -0.000000       0.000000       0.009126      -0.019182      -0.006394      -0.002421       0.008815             12.781969      13.897368       0.172918       0.000000      10.050850       0.000000      14.397688           0.000018
          209              S       6.684251       9.449880      22.748644      -0.642245     186.429711 0.56500297E+04  0.23779573E+06                                22.392681                           20.467808       1.033782       1.916926                    0.999085      86.486493     274.505338       0.523395       0.278050      -1.248610       0.053732      -0.114350       0.007148       0.126547      -0.138447       0.068724      -0.036491      -0.450834      -0.897182      -0.318537      -0.099601       0.418139             24.179535      31.234668      -3.038831       1.987650      22.003677       0.206671      19.300260           0.063686
          210              S      11.536249       8.770620      22.748644      -0.642245     186.429714 0.56500297E+04  0.23779573E+06                                22.392681                           20.467808       1.033782       1.916926                    0.999085      86.486493     274.505335       0.523395       0.278050      -1.248610      -0.053732       0.114350       0.007148       0.126547      -0.138447      -0.068724       0.036491      -0.450834      -0.897182      -0.318537      -0.099601       0.418139             24.179535      31.234669      -3.038831      -1.987650      22.003677      -0.206670      19.300260           0.063686
          211              S       2.697120       0.610751      10.376644      -0.642253     186.426985 0.56499284E+04  0.23779048E+06                                22.392555                           20.467710       1.033670       1.916903                    0.999085      86.485324     274.501321       0.523393       0.278053      -1.248607       0.114336       0.053726       0.007137       0.126531       0.138449       0.036492       0.068720       0.450803      -0.897171      -0.318530      -0.099594       0.418125             24.179382      22.003532       3.038780      -0.206674      31.234405       1.987635      19.300208           0.063724
          212              S       3.376380       5.462749      10.376644      -0.642253     186.426994 0.56499285E+04  0.23779048E+06                                22.392555                           20.467710       1.033670       1.916903                    0.999085      86.485326     274.501329       0.523393       0.278053      -1.248607      -0.114336      -0.053726       0.007136       0.126531       0.138449      -0.036493      -0.068720       0.450803      -0.897171      -0.318530      -0.099594       0.418125             24.179383      22.003534       3.038782       0.206674      31.234406      -1.987634      19.300208           0.063724
          213              S       5.462749       2.697120       1.995356      -0.642256     186.429167 0.56500096E+04  0.23779471E+06                                22.392682                           20.467810       1.033715       1.916912                    0.999085      86.486062     274.503998       0.523393       0.278051      -1.248609      -0.053727       0.114331      -0.007135       0.126527      -0.138442       0.068727      -0.036490      -0.450808      -0.897166      -0.318533      -0.099589       0.418122             24.179537      31.234642      -3.038816       1.987664      22.003673       0.206675      19.300294           0.063696
          214              S       0.610751       3.376380       1.995356      -0.642256     186.429166 0.56500096E+04  0.23779471E+06                                22.392681                           20.467810       1.033715       1.916912                    0.999085      86.486063     274.503999       0.523393       0.278051      -1.248609       0.053727      -0.114331      -0.007135       0.126527      -0.138442      -0.068727       0.036490      -0.450808      -0.897166      -0.318533      -0.099589       0.418122             24.179536      31.234641      -3.038816      -1.987664      22.003673      -0.206675      19.300293           0.063696
          215              S       9.449880      11.536249      14.367356      -0.642240     186.428365 0.56499794E+04  0.23779308E+06                                22.392586                           20.467730       1.033749       1.916920                    0.999085      86.486070     274.503656       0.523395       0.278051      -1.248610      -0.114345      -0.053730      -0.007141       0.126541       0.138449       0.036492       0.068719       0.450818      -0.897184      -0.318534      -0.099599       0.418133             24.179423      22.003557       3.038806      -0.206671      31.234522       1.987626      19.300189           0.063708
          216              S       8.770620       6.684251      14.367356      -0.642240     186.428353 0.56499792E+04  0.23779307E+06                                22.392585                           20.467730       1.033748       1.916920                    0.999085      86.486069     274.503656       0.523395       0.278051      -1.248610       0.114345       0.053730      -0.007141       0.126541       0.138448      -0.036492      -0.068719       0.450818      -0.897185      -0.318534      -0.099598       0.418133             24.179421      22.003557       3.038806       0.206671      31.234518      -1.987626      19.300188           0.063708
          217              N       8.872169       7.557863      21.178390      -0.217465      36.065246 0.53655321E+03  0.13111683E+05                                 9.233176                            7.603936      -0.198318       1.959145                    0.998509      28.287504      79.221921       0.620248       0.404106      -1.087256      -0.014118      -0.094455      -0.086601       0.128922       0.002725      -0.021453      -0.040567       0.076279      -0.077517      -0.067635       0.008563       0.059073             10.258640      10.568358       1.941774      -1.950310       9.328966       3.167017      10.878595           0.022064
          218              N       1.472216       3.232317      12.058494      -0.210991      35.966206 0.50087424E+03  0.12027857E+05                                 9.216815                            7.324987      -0.081562       2.002073                    0.998844      27.739191      76.944160       0.634936       0.401713      -1.089160      -0.083122       0.015300       0.101351       0.131967       0.013809       0.043427      -0.008362      -0.078789      -0.107971      -0.074510       0.014757       0.059753             10.540129       9.517754       0.307446      -4.554312      12.002092       0.388670      10.100540           0.021757
          219              N       9.348331      10.662637      21.178390      -0.217465      36.065250 0.53655327E+03  0.13111685E+05                                 9.233176                            7.603937      -0.198319       1.959144                    0.998509      28.287506      79.221929       0.620248       0.404106      -1.087256       0.014118       0.094455      -0.086601       0.128922       0.002725       0.021453       0.040567       0.076279      -0.077517      -0.067635       0.008563       0.059073             10.258641      10.568359       1.941774       1.950310       9.328967      -3.167016      10.878595           0.022064
          220              N       4.601284       2.841183      12.058494      -0.210991      35.966206 0.50087425E+03  0.12027858E+05                                 9.216815                            7.324987      -0.081563       2.002073                    0.998844      27.739191      76.944161       0.634936       0.401713      -1.089160       0.083122      -0.015299       0.101351       0.131967       0.013809      -0.043427       0.008362      -0.078789      -0.107971      -0.074510       0.014757       0.059753             10.540129       9.517755       0.307445       4.554312      12.002092      -0.388670      10.100540           0.021757
          221              N       4.589137       2.798669       8.806390      -0.217477      36.065620 0.53655966E+03  0.13111877E+05                                 9.233217                            7.603963      -0.198248       1.959161                    0.998510      28.287723      79.222581       0.620249       0.404104      -1.087258       0.094457      -0.014117      -0.086608       0.128928      -0.002727       0.040567      -0.021456      -0.076282      -0.077532      -0.067638       0.008560       0.059078             10.258690       9.329022      -1.941787      -3.167043      10.568390      -1.950315      10.878657           0.022078
          222              N       8.914683       7.545716      24.430494      -0.210986      35.966039 0.50087136E+03  0.12027775E+05                                 9.216807                            7.324982      -0.081622       2.002058                    0.998844      27.739095      76.943949       0.634934       0.401715      -1.089159      -0.015301      -0.083121       0.101347       0.131964      -0.013811       0.008359       0.043424       0.078785      -0.107965      -0.074505       0.014755       0.059751             10.540116      12.002111      -0.307446      -0.388673       9.517733      -4.554291      10.100504           0.021745
          223              N       1.484363       3.274831       8.806390      -0.217477      36.065621 0.53655965E+03  0.13111877E+05                                 9.233217                            7.603963      -0.198248       1.959161                    0.998510      28.287723      79.222582       0.620249       0.404104      -1.087258      -0.094457       0.014117      -0.086608       0.128928      -0.002727      -0.040567       0.021456      -0.076282      -0.077532      -0.067638       0.008560       0.059078             10.258690       9.329022      -1.941787       3.167043      10.568390       1.950315      10.878658           0.022078
          224              N       9.305817      10.674784      24.430494      -0.210986      35.966040 0.50087139E+03  0.12027776E+05                                 9.216807                            7.324982      -0.081622       2.002058                    0.998844      27.739096      76.943953       0.634934       0.401715      -1.089159       0.015301       0.083121       0.101347       0.131964      -0.013812      -0.008359      -0.043424       0.078785      -0.107965      -0.074505       0.014755       0.059751             10.540116      12.002111      -0.307446       0.388673       9.517733       4.554291      10.100504           0.021745
          225              N       3.274831       4.589137       3.565610      -0.217468      36.065346 0.53655485E+03  0.13111734E+05                                 9.233188                            7.603943      -0.198292       1.959151                    0.998509      28.287566      79.222132       0.620248       0.404106      -1.087257       0.014114       0.094453       0.086605       0.128922       0.002729      -0.021452      -0.040566       0.076281      -0.077529      -0.067635       0.008560       0.059075             10.258657      10.568361       1.941781      -1.950306       9.328990       3.167030      10.878619           0.022068
          226              N      10.674784       8.914683      12.685506      -0.210986      35.966205 0.50087449E+03  0.12027867E+05                                 9.216821                            7.324995      -0.081601       2.002062                    0.998844      27.739197      76.944237       0.634935       0.401714      -1.089160       0.083123      -0.015300      -0.101349       0.131966       0.013811       0.043425      -0.008360      -0.078787      -0.107971      -0.074507       0.014755       0.059752             10.540131       9.517748       0.307443      -4.554303      12.002111       0.388674      10.100534           0.021755
          227              N       2.798669       1.484363       3.565610      -0.217468      36.065350 0.53655491E+03  0.13111735E+05                                 9.233189                            7.603944      -0.198292       1.959151                    0.998509      28.287568      79.222140       0.620248       0.404106      -1.087257      -0.014114      -0.094453       0.086605       0.128922       0.002729       0.021452       0.040566       0.076281      -0.077528      -0.067635       0.008560       0.059075             10.258658      10.568362       1.941781       1.950307       9.328991      -3.167030      10.878620           0.022068
          228              N       7.545716       9.305817      12.685506      -0.210986      35.966206 0.50087449E+03  0.12027867E+05                                 9.216822                            7.324995      -0.081601       2.002061                    0.998844      27.739197      76.944241       0.634935       0.401714      -1.089160      -0.083123       0.015300      -0.101349       0.131966       0.013811      -0.043425       0.008360      -0.078787      -0.107971      -0.074507       0.014755       0.059752             10.540132       9.517749       0.307443       4.554304      12.002111      -0.388675      10.100535           0.021755
          229              N       7.557863       9.348331      15.937610      -0.217468      36.065444 0.53655655E+03  0.13111784E+05                                 9.233199                            7.603951      -0.198293       1.959150                    0.998509      28.287620      79.222281       0.620248       0.404105      -1.087257      -0.094455       0.014117       0.086605       0.128924      -0.002726       0.040566      -0.021454      -0.076279      -0.077527      -0.067635       0.008561       0.059075             10.258668       9.328997      -1.941781      -3.167032      10.568380      -1.950314      10.878628           0.022069
          230              N       3.232317       4.601284       0.313506      -0.210985      35.966176 0.50087344E+03  0.12027841E+05                                 9.216836                            7.325000      -0.081615       2.002058                    0.998844      27.739164      76.944254       0.634933       0.401715      -1.089158       0.015298       0.083120      -0.101347       0.131963      -0.013809       0.008358       0.043424       0.078787      -0.107976      -0.074506       0.014754       0.059753             10.540156      12.002136      -0.307447      -0.388671       9.517780      -4.554323      10.100553           0.021743
          231              N      10.662637       8.872169      15.937610      -0.217468      36.065444 0.53655655E+03  0.13111784E+05                                 9.233199                            7.603951      -0.198293       1.959150                    0.998509      28.287620      79.222284       0.620248       0.404105      -1.087257       0.094455      -0.014117       0.086605       0.128924      -0.002726      -0.040566       0.021454      -0.076279      -0.077527      -0.067635       0.008561       0.059075             10.258669       9.328998      -1.941781       3.167032      10.568380       1.950314      10.878628           0.022069
          232              N       2.841183       1.472216       0.313506      -0.210985      35.966176 0.50087343E+03  0.12027841E+05                                 9.216836                            7.325000      -0.081615       2.002058                    0.998844      27.739164      76.944254       0.634933       0.401715      -1.089158      -0.015298      -0.083120      -0.101347       0.131963      -0.013809      -0.008358      -0.043424       0.078788      -0.107976      -0.074506       0.014754       0.059753             10.540156      12.002135      -0.307447       0.388671       9.517780       4.554323      10.100553           0.021743
          233              O      10.839983       3.685400      15.096067      -0.179616      31.943133 0.34671152E+03  0.74667434E+04                                 8.199737                            5.771660       0.357107       2.253925                    0.998708      22.252174      55.306502       0.789366       0.360300      -1.138312       0.004344      -0.176000      -0.021384       0.177348       0.062457      -0.115204      -0.064912       0.018105       0.062310      -0.106142      -0.062438       0.168580             10.594849      11.856612       1.937464      -7.815680       7.336995      -1.947368      12.590939          -0.001556
          234              O       8.507759       4.512611      18.387266      -0.194345      30.751407 0.33902453E+03  0.72442545E+04                                 7.950665                            5.648109       0.425502       2.268911                    0.999158      22.341597      54.911343       0.812339       0.352863      -1.146811       0.165030       0.067021      -0.033041       0.181158      -0.038555      -0.090206       0.111489      -0.016827       0.146978      -0.112439      -0.063958       0.176397             10.467427       5.597023      -1.597261      -2.154086      13.048883       7.908856      12.756373          -0.001284
          235              O       7.380517       2.388100      15.096067      -0.179616      31.943130 0.34671149E+03  0.74667425E+04                                 8.199736                            5.771660       0.357107       2.253925                    0.998708      22.252174      55.306499       0.789366       0.360300      -1.138312      -0.004344       0.176000      -0.021384       0.177348       0.062457       0.115204       0.064912       0.018105       0.062310      -0.106142      -0.062438       0.168580             10.594847      11.856610       1.937464       7.815679       7.336995       1.947368      12.590937          -0.001557
          236              O       9.712741       1.560890      18.387266      -0.194345      30.751401 0.33902465E+03  0.72442578E+04                                 7.950664                            5.648110       0.425502       2.268911                    0.999158      22.341597      54.911345       0.812339       0.352863      -1.146811      -0.165030      -0.067021      -0.033041       0.181158      -0.038555       0.090206      -0.111489      -0.016827       0.146978      -0.112439      -0.063958       0.176397             10.467424       5.597024      -1.597260       2.154087      13.048881      -7.908851      12.756368          -0.001284
          237              O       8.461600       4.766483       2.724067      -0.179611      31.942877 0.34670866E+03  0.74666640E+04                                 8.199686                            5.771630       0.357110       2.253928                    0.998708      22.252100      55.306197       0.789370       0.360299      -1.138313       0.175999       0.004340      -0.021383       0.177347      -0.062456       0.064911      -0.115203      -0.018107       0.062313      -0.106140      -0.062438       0.168578             10.594774       7.336951      -1.937449       1.947351      11.856527      -7.815614      12.590844          -0.001551
          238              O       7.634390       2.434259       6.015266      -0.194351      30.751497 0.33902571E+03  0.72442871E+04                                 7.950688                            5.648124       0.425501       2.268911                    0.999158      22.341607      54.911422       0.812336       0.352864      -1.146810      -0.067021       0.165030      -0.033039       0.181158       0.038555      -0.111489      -0.090207       0.016827       0.146979      -0.112439      -0.063958       0.176397             10.467459      13.048928       1.597269      -7.908882       5.597039      -2.154097      12.756411          -0.001278
          239              O       9.758900       1.307017       2.724067      -0.179611      31.942879 0.34670858E+03  0.74666620E+04                                 8.199686                            5.771630       0.357110       2.253928                    0.998708      22.252099      55.306193       0.789370       0.360299      -1.138313      -0.175999      -0.004340      -0.021383       0.177347      -0.062456      -0.064911       0.115203      -0.018107       0.062313      -0.106140      -0.062438       0.168578             10.594775       7.336951      -1.937453      -1.947355      11.856529       7.815616      12.590845          -0.001552
          240              O      10.586111       3.639241       6.015266      -0.194351      30.751505 0.33902563E+03  0.72442852E+04                                 7.950689                            5.648124       0.425501       2.268911                    0.999158      22.341608      54.911426       0.812337       0.352864      -1.146810       0.067021      -0.165030      -0.033039       0.181158       0.038555       0.111489       0.090207       0.016827       0.146979      -0.112439      -0.063958       0.176397             10.467462      13.048930       1.597270       7.908887       5.597039       2.154098      12.756416          -0.001278
          241              O       1.307017       8.461600       9.647933      -0.179608      31.942660 0.34670628E+03  0.74665977E+04                                 8.199639                            5.771604       0.357115       2.253930                    0.998708      22.252051      55.305963       0.789373       0.360299      -1.138314      -0.004342       0.175998       0.021383       0.177346       0.062456      -0.115203      -0.064912       0.018105       0.062311      -0.106141      -0.062437       0.168579             10.594707      11.856446       1.937433      -7.815556       7.336907      -1.947334      12.590768          -0.001545
          242              O       3.639241       7.634390       6.356734      -0.194345      30.751548 0.33902629E+03  0.72443014E+04                                 7.950686                            5.648121       0.425499       2.268908                    0.999158      22.341657      54.911524       0.812339       0.352863      -1.146811      -0.165031      -0.067024       0.033041       0.181161      -0.038556      -0.090208       0.111490      -0.016826       0.146977      -0.112440      -0.063959       0.176398             10.467458       5.597036      -1.597269      -2.154094      13.048936       7.908883      12.756402          -0.001275
          243              O       4.766483       9.758900       9.647933      -0.179608      31.942664 0.34670622E+03  0.74665961E+04                                 8.199640                            5.771604       0.357115       2.253930                    0.998708      22.252050      55.305961       0.789373       0.360299      -1.138314       0.004342      -0.175998       0.021383       0.177346       0.062456       0.115203       0.064912       0.018105       0.062311      -0.106141      -0.062437       0.168579             10.594709      11.856449       1.937437       7.815559       7.336908       1.947339      12.590771          -0.001545
          244              O       2.434259      10.586111       6.356734      -0.194345      30.751553 0.33902617E+03  0.72442984E+04                                 7.950687                            5.648120       0.425499       2.268908                    0.999158      22.341657      54.911524       0.812339       0.352863      -1.146811       0.165031       0.067024       0.033041       0.181160      -0.038556       0.090207      -0.111490      -0.016826       0.146977      -0.112440      -0.063959       0.176398             10.467460       5.597036      -1.597271       2.154094      13.048937      -7.908887      12.756407          -0.001276
          245              O       3.685400       7.380517      22.019933      -0.179612      31.943163 0.34671168E+03  0.74667473E+04                                 8.199739                            5.771659       0.357101       2.253923                    0.998708      22.252185      55.306521       0.789367       0.360300      -1.138312      -0.176000      -0.004341       0.021385       0.177348      -0.062456       0.064912      -0.115204      -0.018105       0.062311      -0.106142      -0.062438       0.168580             10.594855       7.336995      -1.937465       1.947367      11.856628      -7.815690      12.590944          -0.001560
          246              O       4.512611       9.712741      18.728734      -0.194347      30.751459 0.33902506E+03  0.72442695E+04                                 7.950680                            5.648118       0.425502       2.268911                    0.999158      22.341593      54.911371       0.812337       0.352864      -1.146811       0.067021      -0.165030       0.033041       0.181158       0.038555      -0.111489      -0.090206       0.016827       0.146978      -0.112439      -0.063958       0.176397             10.467449      13.048909       1.597269      -7.908876       5.597035      -2.154096      12.756403          -0.001286
          247              O       2.388100      10.839983      22.019933      -0.179612      31.943158 0.34671163E+03  0.74667458E+04                                 8.199738                            5.771658       0.357101       2.253923                    0.998708      22.252184      55.306515       0.789367       0.360300      -1.138312       0.176000       0.004341       0.021385       0.177348      -0.062456      -0.064912       0.115204      -0.018105       0.062311      -0.106142      -0.062438       0.168580             10.594854       7.336994      -1.937465      -1.947367      11.856625       7.815688      12.590941          -0.001560
          248              O       1.560890       8.507759      18.728734      -0.194347      30.751459 0.33902526E+03  0.72442749E+04                                 7.950680                            5.648120       0.425502       2.268911                    0.999158      22.341595      54.911380       0.812337       0.352864      -1.146811      -0.067021       0.165030       0.033041       0.181158       0.038555       0.111489       0.090206       0.016827       0.146979      -0.112439      -0.063958       0.176396             10.467448      13.048909       1.597268       7.908872       5.597036       2.154097      12.756399          -0.001286

******************************************************
Auxiliary information for the entire system
The total spin magnetic moment of the unit cell is   16.000071
The total net atomic charge of the unit cell is   -0.000012
Accuracy of reproducing the electrostatic potential in the unit cell:
  The inner radius (bohr) =    5.0000
  The outer radius (bohr) =   12.0000
  Valid grid points have density less than (e/(bohr^3)) =    0.0001
  The number of valid grid points were=       135312
  The rms potential error without charges in kcal/mol is=      5.66241
  The rms potential error with partial charges in kcal/mol is=      0.56893
  The RRMSE value at monopole order=      0.10047
  The rms potential error with partial charges and cloud penetration in kcal/mol is=      0.54875
  The RRMSE value at monopole order with cloud penetration is=      0.09691
  The rms potential error with partial charges and atomic dipoles in kcal/mol is=      0.39830
  The RRMSE value at dipole order=      0.07034
  The rms potential error with partial charges, atomic dipoles and cloud penetration in kcal/mol is=      0.37898
  The RRMSE value at dipole order with cloud penetration=      0.06693

******************************************************
The electron densities and ab initio electrostatic potential were computed in VASP using the PBE functional and
projector augmented wave method. See the main text of the journal article for a description of computational details.
The atomic charges, dipoles, and quadrupoles were computed with the DDEC6 method as described in
(a) T. A. Manz and N. Gabaldon Limas, RSC Adv. 6 (2016) 47771-47801 DOI: 10.1039/c6ra04656h
(b) N. Gabaldon Limas and T. A. Manz, RSC Adv. 8 (2018) 2678-2707 DOI: 10.1039/c7ra11829e.
For each atom in the material, the electron cloud parameters were fit to the spherically averaged atom-in-material
electron density using radial positions for which this density was between 10^-4 and 10^-2 electrons per cubic bohr.
The polarizabilities, dispersion coefficients, and quantum Drude oscillator (QDO) parameters were fit using the MCLF method.
The magnetic structure of the system was optimized in VASP from the default ferromagnetic initial guess using spin polarization.
The atomic spin moments (ASMs) were computed on this optimized magnetic structure using the DDEC6 partition as inputs
to the method of T. A. Manz and D. S. Sholl, J. Chem. Theory Comput. 7 (2011) 4146-4164 DOI: 10.1021/ct200539n.
The RMSE and RRMSE were computed using a uniform grid with Ewald summation.
