# Supplementary material for: A collection of forcefield precursors for metal–organic frameworks
Source: RSC Adv. 2019 Nov 13;9(63):36492–507. doi: 10.1039/c9ra07327b (PMC9075174; doi:10.1039/c9ra07327b)
Supplement: RA-009-C9RA07327B-s5795 [file RA-009-C9RA07327B-s5795.xyz]

  248
jmolscript: load "" {1 1 1} spacegroup "x,y,z" unitcell [{     12.079000     0.000000     0.000000 }, {      0.000000    12.079000     0.000000 }, {      0.000000     0.000000    24.539000 }]
Co     9.059250     9.059250    22.639681     0.481926
Co     3.019750     3.019750    10.370181     0.315528
Co     3.019750     3.019750     1.899319     0.317044
Co     9.059250     9.059250    14.168819     0.315993
H      7.029978     6.939386    21.530519     0.085192
H      6.818596     5.266444    20.011555     0.143421
H     10.442296     6.241219    18.593200     0.133049
H     10.534096     7.856182    20.207867     0.077280
H      9.718763     4.964469    16.799399     0.092716
H     10.322713     3.972783    17.866846     0.098257
H      9.890285     1.886740    14.988421     0.103461
H     10.894050     2.090875    16.185924     0.094894
H      1.180118     1.357680    12.213060     0.074854
H     11.671938     1.479678    13.884166     0.135005
H      0.170314     5.358244    13.893982     0.135328
H      1.478470     5.129951    12.046195     0.084454
H      6.387375    10.459206    22.085100     0.139930
H     11.088522    11.179115    21.530519     0.085193
H     11.299905     0.773056    20.011555     0.143422
H      7.676204    11.877281    18.593200     0.133051
H      7.584404    10.262318    20.207867     0.077283
H      8.399737     1.075031    16.799399     0.092714
H      7.795787     2.066717    17.866846     0.098257
H      8.228215     4.152760    14.988421     0.103464
H      7.224450     3.948625    16.185924     0.094896
H      4.859382     4.681820    12.213060     0.074856
H      6.446562     4.559823    13.884166     0.135006
H      5.869186     0.681256    13.893982     0.135330
H      4.561030     0.909549    12.046195     0.084455
H     11.731125     7.659294    22.085100     0.139929
H      5.139615     0.990478     9.261019     0.084586
H      6.812556     0.779096     7.742055     0.143985
H      5.837781     4.402796     6.323700     0.133735
H      4.222818     4.494596     7.938367     0.077103
H      7.114531     3.679263     4.529899     0.092872
H      8.106217     4.283213     5.597346     0.097903
H     10.192260     3.850785     2.718921     0.103783
H      9.988125     4.854550     3.916424     0.094342
H     10.721320     7.219618    24.482560     0.076155
H     10.599323     5.632438     1.614666     0.134438
H      6.720756     6.209814     1.624482     0.134566
H      6.949049     7.517970    24.315695     0.084916
H      1.619794     0.347875     9.815600     0.135174
H      0.899886     5.049022     9.261019     0.084588
H     11.305944     5.260405     7.742055     0.143986
H      0.201719     1.636705     6.323700     0.133737
H      1.816682     1.544904     7.938367     0.077105
H     11.003969     2.360237     4.529899     0.092872
H     10.012283     1.756287     5.597346     0.097903
H      7.926240     2.188715     2.718921     0.103783
H      8.130375     1.184950     3.916424     0.094342
H      7.397180    10.898882    24.482560     0.076155
H      7.519178     0.407062     1.614666     0.134438
H     11.397744    11.908686     1.624482     0.134566
H     11.169451    10.600530    24.315695     0.084916
H      4.419706     5.691625     9.815600     0.135171
H      5.049022     5.139615     3.008481     0.084920
H      5.260405     6.812556     4.527446     0.144241
H      1.636705     5.837781     5.945800     0.133734
H      1.544904     4.222818     4.331133     0.077043
H      2.360237     7.114531     7.739601     0.092874
H      1.756287     8.106217     6.672154     0.098106
H      2.188715    10.192260     9.550579     0.103675
H      1.184950     9.988125     8.353076     0.094638
H     10.898882    10.721320    12.325940     0.074807
H      0.407062    10.599323    10.654834     0.135017
H     11.908686     6.720756    10.645018     0.135249
H     10.600530     6.949049    12.492805     0.084511
H      5.691625     1.619794     2.453900     0.135262
H      0.990478     0.899886     3.008481     0.084919
H      0.779096    11.305944     4.527446     0.144241
H      4.402796     0.201719     5.945800     0.133735
H      4.494596     1.816682     4.331133     0.077042
H      3.679263    11.003969     7.739601     0.092874
H      4.283213    10.012283     6.672154     0.098107
H      3.850785     7.926240     9.550579     0.103675
H      4.854550     8.130375     8.353076     0.094638
H      7.219618     7.397180    12.325940     0.074811
H      5.632438     7.519178    10.654834     0.135017
H      6.209814    11.397744    10.645018     0.135249
H      7.517970    11.169451    12.492805     0.084512
H      0.347875     4.419706     2.453900     0.135263
H      6.939386    11.088522    15.277981     0.084431
H      5.266444    11.299905    16.796946     0.144056
H      6.241219     7.676204    18.215300     0.134084
H      7.856182     7.584404    16.600634     0.077235
H      4.964469     8.399737    20.009101     0.094834
H      3.972783     7.795787    18.941654     0.097248
H      1.886740     8.228215    21.820079     0.102383
H      2.090875     7.224450    20.622576     0.093707
H      1.357680     4.859382     0.056440     0.074925
H      1.479678     6.446562    22.924334     0.136178
H      5.358244     5.869186    22.914518     0.135493
H      5.129951     4.561030     0.223305     0.084264
H     10.459206    11.731125    14.723400     0.135601
H     11.179115     7.029978    15.277981     0.084436
H      0.773056     6.818596    16.796946     0.144058
H     11.877281    10.442296    18.215300     0.134086
H     10.262318    10.534096    16.600634     0.077241
H      1.075031     9.718763    20.009101     0.094834
H      2.066717    10.322713    18.941654     0.097250
H      4.152760     9.890285    21.820079     0.102384
H      3.948625    10.894050    20.622576     0.093708
H      4.681820     1.180118     0.056440     0.074926
H      4.559823    11.671938    22.924334     0.136179
H      0.681256     0.170314    22.914518     0.135493
H      0.909549     1.478470     0.223305     0.084265
H      7.659294     6.387375    14.723400     0.135595
C      7.735392     6.781151    20.945018     0.089134
C      7.592859     5.781009    20.031186    -0.278080
C      8.624406     5.540637    19.126187     0.311218
C      9.738090     6.347515    19.190234    -0.297436
C      9.774327     7.319874    20.170322     0.112002
C      9.521876     4.203492    17.369195    -0.074464
C     10.217626     2.524511    15.642386    -0.077994
C      0.927667     2.198378    12.519307     0.108462
C     -0.026574     2.256357    13.541602    -0.289894
C     11.702135     3.460634    14.011524     0.318086
C      0.287480     4.517546    13.513137    -0.275313
C      1.136634     4.361727    12.445935     0.099230
C     10.383108    11.337349    20.945018     0.089133
C     10.525641     0.258491    20.031186    -0.278084
C      9.494094     0.498863    19.126187     0.311216
C      8.380410    11.770986    19.190234    -0.297435
C      8.344173    10.798626    20.170322     0.112007
C      8.596624     1.836008    17.369195    -0.074464
C      7.900874     3.514989    15.642386    -0.077994
C      5.111833     3.841122    12.519307     0.108464
C      6.066074     3.783143    13.541602    -0.289892
C      6.416365     2.578867    14.011524     0.318085
C      5.752020     1.521954    13.513137    -0.275319
C      4.902866     1.677773    12.445935     0.099226
C      5.297849     1.695892     8.675518     0.083437
C      6.297991     1.553359     7.761686    -0.276425
C      6.538363     2.584906     6.856687     0.310135
C      5.731486     3.698590     6.920734    -0.296072
C      4.759126     3.734827     7.900822     0.106170
C      7.875508     3.482376     5.099695    -0.074351
C      9.554489     4.178126     3.372886    -0.078022
C      9.880622     6.967167     0.249807     0.113001
C      9.822643     6.012926     1.272102    -0.291084
C      8.618367     5.662635     1.742024     0.318222
C      7.561454     6.326980     1.243637    -0.276535
C      7.717273     7.176134     0.176435     0.104211
C      0.741651     4.343608     8.675518     0.083443
C     11.820509     4.486141     7.761686    -0.276428
C     11.580137     3.454594     6.856687     0.310138
C      0.308015     2.340910     6.920734    -0.296078
C      1.280374     2.304673     7.900822     0.106170
C     10.242992     2.557124     5.099695    -0.074351
C      8.564011     1.861374     3.372886    -0.078022
C      8.237878    11.151333     0.249807     0.113001
C      8.295857     0.026574     1.272102    -0.291083
C      9.500134     0.376865     1.742024     0.318222
C     10.557046    11.791520     1.243637    -0.276536
C     10.401227    10.942366     0.176435     0.104211
C      9.059250     3.019750    16.529961     0.088806
C      9.059250     3.019750     4.260461     0.088748
C      4.343608     5.297849     3.593982     0.084324
C      4.486141     6.297991     4.507814    -0.275850
C      3.454594     6.538363     5.412813     0.310178
C      2.340910     5.731486     5.348766    -0.295953
C      2.304673     4.759126     4.368678     0.106379
C      2.557124     7.875508     7.169805    -0.074400
C      1.861374     9.554489     8.896614    -0.078005
C     11.151333     9.880622    12.019693     0.108660
C      0.026574     9.822643    10.997398    -0.289960
C      0.376865     8.618367    10.527476     0.317991
C     11.791520     7.561454    11.025863    -0.275453
C     10.942366     7.717273    12.093065     0.099459
C      1.695892     0.741651     3.593982     0.084327
C      1.553359    11.820509     4.507814    -0.275853
C      2.584906    11.580137     5.412813     0.310174
C      3.698590     0.308015     5.348766    -0.295957
C      3.734827     1.280374     4.368678     0.106382
C      3.482376    10.242992     7.169805    -0.074400
C      4.178126     8.564011     8.896614    -0.078003
C      6.967167     8.237878    12.019693     0.108655
C      6.012926     8.295857    10.997398    -0.289949
C      5.662635     9.500134    10.527476     0.317998
C      6.326980    10.557046    11.025863    -0.275442
C      7.176134    10.401227    12.093065     0.099444
C      6.781151    10.383108    15.863482     0.082999
C      5.781009    10.525641    16.777314    -0.276169
C      5.540637     9.494094    17.682313     0.310779
C      6.347515     8.380410    17.618266    -0.295316
C      7.319874     8.344173    16.638178     0.106225
C      4.203492     8.596624    19.439305    -0.074164
C      2.524511     7.900874    21.166114    -0.078158
C      2.198378     5.111833    24.289193     0.107194
C      2.256357     6.066074    23.266898    -0.287955
C      3.460634     6.416365    22.796976     0.319286
C      4.517546     5.752020    23.295363    -0.274624
C      4.361727     4.902866    24.362565     0.098071
C     11.337349     7.735392    15.863482     0.083004
C      0.258491     7.592859    16.777314    -0.276159
C      0.498863     8.624406    17.682313     0.310773
C     11.770986     9.738090    17.618266    -0.295311
C     10.798626     9.774327    16.638178     0.106210
C      1.836008     9.521876    19.439305    -0.074163
C      3.514989    10.217626    21.166114    -0.078157
C      3.841122     0.927667    24.289193     0.107195
C      3.783143    -0.026574    23.266898    -0.287952
C      2.578867    11.702135    22.796976     0.319287
C      1.521954     0.287480    23.295363    -0.274623
C      1.677773     1.136634    24.362565     0.098068
C      3.019750     9.059250     8.009039     0.088827
C      3.019750     9.059250    20.278539     0.089020
S      6.633787     9.406884    22.605572    -0.652922
S     11.484713     8.711616    22.605572    -0.652920
S      2.672116     0.594287    10.336072    -0.581678
S      3.367384     5.445213    10.336072    -0.581669
S      5.445213     2.672116     1.933428    -0.576807
S      0.594287     3.367384     1.933428    -0.576806
S      9.406884    11.484713    14.202928    -0.580409
S      8.711616     6.633787    14.202928    -0.580397
N      8.830957     7.556622    21.058143    -0.212699
N      1.486925     3.233548    11.964971    -0.171928
N      9.287543    10.561878    21.058143    -0.212698
N      4.552575     2.805952    11.964971    -0.171918
N      4.522378     2.791457     8.788643    -0.182569
N      8.845452     7.526425    24.234471    -0.200737
N      1.517122     3.248043     8.788643    -0.182548
N      9.273048    10.592075    24.234471    -0.200736
N      3.248043     4.522378     3.480857    -0.181814
N     10.592075     8.845452    12.574029    -0.171492
N      2.791457     1.517122     3.480857    -0.181786
N      7.526425     9.273048    12.574029    -0.171473
N      7.556622     9.287543    15.750357    -0.182691
N      3.233548     4.552575     0.304529    -0.172075
N     10.561878     8.830957    15.750357    -0.182645
N      2.805952     1.486925     0.304529    -0.172095
O      8.449019     4.516942    18.269531    -0.194767
O     10.772898     3.675640    14.980323    -0.197497
O      9.669481     1.522558    18.269531    -0.194769
O      7.345602     2.363860    14.980323    -0.197501
O      7.562058     2.409519     6.000031    -0.194409
O      8.403360     4.733398     2.710823    -0.198393
O     10.556442     3.629981     6.000031    -0.194413
O      9.715140     1.306102     2.710823    -0.198394
O      3.629981     7.562058     6.269469    -0.194422
O      1.306102     8.403360     9.558677    -0.197683
O      2.409519    10.556442     6.269469    -0.194426
O      4.733398     9.715140     9.558677    -0.197687
O      4.516942     9.669481    18.538969    -0.193873
O      3.675640     7.345602    21.828177    -0.197247
O      1.522558     8.449019    18.538969    -0.193875
O      2.363860    10.772898    21.828177    -0.197245

The following XYZ coordinates are in angstroms. Other properties are in atomic units.
The sperically averaged electron density of each atom fit to a function of the form exp(a - br)
eigen_1, eigen_2 and eigen_3 are the three eigenvalues of traceless quadrupole moment tensor
  atom number  atomic symbol              X              Y              Z     net charge C6 coefficient C8 coefficient C10 coefficient fluctuating dipole atomic polarizability isotropic forcefield polarizability              a              b squared Pearson coefficient          <r^3>          <r^4>         wp_QDO          m_QDO          q_QDO       dipole_x       dipole_y       dipole_z         dipole            Qxy            Qxz            Qyz     Q(x^2-y^2)  Q(3z^2 - R^2)        eigen_1        eigen_2        eigen_3 static polarizability      alpha(xx)      alpha(xy)      alpha(xz)      alpha(yy)      alpha(yz)      alpha(zz) atomic spin moment
            1             Co       9.059250       9.059250      22.639681       0.481926     118.149391 0.24050078E+04  0.81294739E+05                                19.698568                           16.051580       1.228624       2.141758                    0.993600      57.107907     159.446308       0.451034       0.401745      -1.145365      -0.000002      -0.000000       0.010078       0.010078      -0.002475       0.000008      -0.000022       0.318970       0.010730      -0.161293       0.003577       0.157716             24.001402      16.722141       0.454445      -0.000004      25.160275       0.000007      30.121791           2.706036
            2             Co       3.019750       3.019750      10.370181       0.315528     124.365960 0.25733992E+04  0.88704498E+05                                20.476305                           16.685836       1.101327       2.085016                    0.993572      60.649932     172.478291       0.437973       0.405714      -1.139545       0.000000       0.000000       0.006490       0.006490      -0.009755      -0.000005      -0.000019      -0.212678      -0.208784      -0.071988      -0.069594       0.141583             24.929277      26.085276      -0.449159      -0.000058      17.434788       0.000011      31.267767           1.137826
            3             Co       3.019750       3.019750       1.899319       0.317044     124.406185 0.25745200E+04  0.88743364E+05                                20.473055                           16.683669       1.098916       2.084844                    0.993525      60.610248     172.305830       0.438277       0.405432      -1.139864      -0.000000      -0.000000      -0.007111       0.007111       0.009924       0.000016      -0.000006       0.211431      -0.207915      -0.071528      -0.069305       0.140833             24.925288      17.425118       0.452770       0.000013      26.084286       0.000084      31.266460           1.100307
            4             Co       9.059250       9.059250      14.168819       0.315993     124.381999 0.25739557E+04  0.88724917E+05                                20.474959                           16.685393       1.100473       2.084956                    0.993555      60.637334     172.421052       0.438085       0.405605      -1.139668       0.000006      -0.000004      -0.006144       0.006144      -0.010012       0.000039      -0.000014      -0.212431      -0.208847      -0.071879      -0.069615       0.141494             24.926715      26.083155      -0.451172      -0.000138      17.431663       0.000029      31.265326          -1.271394
            5              H       7.029978       6.939386      21.530519       0.085192       1.093079 0.75948889E+01  0.74697343E+02                                 1.840264                            1.671241      -1.239407       2.277797                    0.993993       3.925453      11.545127       0.451579       1.379076      -0.685564      -0.032845       0.006240       0.028822       0.044141       0.011867      -0.006537       0.009123       0.016363       0.011119      -0.021235       0.008207       0.013029              1.948638       2.189406      -0.130118      -0.634200       1.533267       0.173487       2.123242           0.000012
            6              H       6.818596       5.266444      20.011555       0.143421       1.074508 0.78552160E+01  0.75565549E+02                                 1.646260                            1.576415      -0.881113       2.478416                    0.999370       3.103206       8.168475       0.536693       1.186354      -0.733954      -0.027855      -0.017565       0.001157       0.032951       0.007785      -0.006872       0.008393       0.011175      -0.014946      -0.016776       0.004259       0.012517              1.650710       1.889603       0.319288      -0.087104       1.644261       0.054754       1.418265           0.000298
            7              H      10.442296       6.241219      18.593200       0.133049       1.063542 0.79719062E+01  0.78448861E+02                                 1.730922                            1.658690      -1.308177       2.260377                    0.995670       3.596192      10.187703       0.480930       1.294195      -0.704635       0.023953      -0.001311      -0.017676       0.029798       0.003433      -0.004462       0.011409       0.011522      -0.012818      -0.016638       0.007257       0.009381              1.749915       1.821809       0.022895      -0.403067       1.568315       0.201083       1.859620           0.000250
            8              H      10.534096       7.856182      20.207867       0.077280       1.117045 0.81803566E+01  0.81865585E+02                                 1.852016                            1.724324      -1.346278       2.221321                    0.993022       4.030952      11.912407       0.449035       1.363003      -0.688395       0.034956       0.023454       0.000158       0.042095       0.003598      -0.009574       0.003169       0.013546      -0.019299      -0.012917      -0.001692       0.014608              1.916362       2.264600       0.582228       0.102835       1.882758       0.125010       1.601729           0.000321
            9              H       9.718763       4.964469      16.799399       0.092716       1.163755 0.91460195E+01  0.94369974E+02                                 1.924361                            1.835128      -1.515731       2.136948                    0.991580       4.256368      12.883939       0.429905       1.380804      -0.684339       0.005995       0.025678      -0.019595       0.032852       0.000873      -0.001345       0.000647      -0.000072      -0.026609      -0.009044       0.003719       0.005325              1.992061       1.557124       0.139006      -0.111312       2.379992      -0.266138       2.039068           0.000058
           10              H      10.322713       3.972783      17.866846       0.098257       1.340670 0.11252828E+02  0.11905659E+03                                 1.948844                            1.912448      -1.005082       2.389307                    0.996329       3.659107      10.277370       0.474969       1.218846      -0.725161       0.031177      -0.010269       0.016782       0.036866      -0.006150       0.001162       0.002617       0.029495       0.013075      -0.018500       0.004658       0.013842              1.961672       1.992732      -0.194065       0.303074       1.967907      -0.010086       1.924376          -0.000028
           11              H       9.890285       1.886740      14.988421       0.103461       1.139795 0.89986151E+01  0.92602384E+02                                 1.915630                            1.834151      -1.501650       2.155649                    0.991000       4.165606      12.650246       0.424555       1.401929      -0.680792      -0.012417      -0.019447      -0.025999       0.034760      -0.001120       0.000577      -0.003818      -0.011315       0.027494      -0.010352      -0.000374       0.010725              1.977101       1.814102       0.203491       0.032486       2.125427       0.414800       1.991775           0.000213
           12              H      10.894050       2.090875      16.185924       0.094894       1.363217 0.11412151E+02  0.12146797E+03                                 1.990876                            1.943464      -0.974131       2.400970                    0.996961       3.695582      10.495567       0.463655       1.241128      -0.720098       0.024928      -0.014874       0.019196       0.034801       0.001343       0.007953      -0.002396       0.010371      -0.033563      -0.014259       0.000880       0.013379              2.015868       1.987774      -0.245919       0.166420       1.919727      -0.316126       2.140104          -0.000007
           13              H       1.180118       1.357680      12.213060       0.074854       1.321932 0.96506887E+01  0.99315068E+02                                 1.969601                            1.796721      -1.223409       2.264576                    0.996251       3.937424      11.294343       0.474477       1.254394      -0.712316       0.006533      -0.037076      -0.011638       0.039405       0.012224      -0.003918      -0.005696      -0.014406      -0.011446      -0.012329      -0.005919       0.018248              2.051350       1.735330      -0.341873      -0.314158       2.587876       0.487306       1.830846           0.000144
           14              H      11.671938       1.479678      13.884166       0.135005       1.087723 0.77108230E+01  0.75450924E+02                                 1.776937                            1.642487      -1.331872       2.253212                    0.995011       3.625270      10.330357       0.477099       1.312001      -0.700368      -0.010322      -0.027030       0.009622       0.030492      -0.005339      -0.012837      -0.001768      -0.020827      -0.011729      -0.020068       0.006254       0.013814              1.848684       1.710496       0.394870      -0.390687       2.180644      -0.291490       1.654912           0.000119
           15              H       0.170314       5.358244      13.893982       0.135328       1.029494 0.71476367E+01  0.68726276E+02                                 1.735148                            1.600111      -1.021305       2.409399                    0.997149       3.464324       9.832255       0.474217       1.343288      -0.695242      -0.002268       0.027502       0.015220       0.031514       0.004499      -0.008805       0.006576      -0.017488      -0.000284      -0.016354       0.004067       0.012287              1.810696       1.424567      -0.168101      -0.184295       2.346719       0.390102       1.660801           0.000135
           16              H       1.478470       5.129951      12.046195       0.084454       1.269022 0.91552525E+01  0.93738347E+02                                 1.988567                            1.804906      -1.218364       2.287880                    0.994293       3.911347      11.490593       0.448321       1.334352      -0.695747       0.016877       0.032449      -0.022774       0.043086      -0.000796      -0.011220       0.001337      -0.021104       0.015302      -0.018449       0.007251       0.011198              2.085835       1.827115       0.347310      -0.378089       2.448532      -0.522492       1.981859           0.000217
           17              H       6.387375      10.459206      22.085100       0.139930       1.501931 0.13440071E+02  0.15033096E+03                                 2.154455                            2.125425      -1.607457       2.076800                    0.995381       4.324423      12.954501       0.434448       1.260437      -0.711085      -0.008925       0.034672      -0.017239       0.039736      -0.002535       0.003639      -0.006235      -0.007356      -0.015930      -0.008796      -0.001535       0.010331              2.183119       2.395631      -0.140910      -0.007186       2.065452      -0.047957       2.088275           0.001117
           18              H      11.088522      11.179115      21.530519       0.085193       1.093077 0.75948700E+01  0.74697111E+02                                 1.840262                            1.671239      -1.239407       2.277797                    0.993993       3.925448      11.545109       0.451580       1.379076      -0.685564       0.032845      -0.006240       0.028822       0.044141       0.011867       0.006537      -0.009123       0.016363       0.011118      -0.021235       0.008206       0.013029              1.948636       2.189403      -0.130117       0.634199       1.533264      -0.173486       2.123239           0.000012
           19              H      11.299905       0.773056      20.011555       0.143422       1.074503 0.78551689E+01  0.75564978E+02                                 1.646255                            1.576410      -0.881109       2.478419                    0.999370       3.103197       8.168443       0.536694       1.186353      -0.733954       0.027855       0.017565       0.001157       0.032951       0.007785       0.006872      -0.008393       0.011175      -0.014946      -0.016776       0.004259       0.012517              1.650704       1.889596       0.319286       0.087103       1.644255      -0.054754       1.418261           0.000298
           20              H       7.676204      11.877281      18.593200       0.133051       1.063534 0.79718340E+01  0.78447989E+02                                 1.730915                            1.658684      -1.308183       2.260376                    0.995669       3.596177      10.187657       0.480930       1.294197      -0.704635      -0.023954       0.001310      -0.017676       0.029798       0.003433       0.004462      -0.011409       0.011521      -0.012819      -0.016638       0.007257       0.009381              1.749908       1.821802       0.022896       0.403065       1.568309      -0.201081       1.859613           0.000250
           21              H       7.584404      10.262318      20.207867       0.077283       1.117032 0.81802367E+01  0.81864109E+02                                 1.852005                            1.724314      -1.346269       2.221327                    0.993022       4.030923      11.912313       0.449035       1.363007      -0.688395      -0.034956      -0.023454       0.000157       0.042096       0.003598       0.009574      -0.003169       0.013546      -0.019298      -0.012917      -0.001692       0.014608              1.916350       2.264585       0.582222      -0.102833       1.882747      -0.125008       1.601719           0.000321
           22              H       8.399737       1.075031      16.799399       0.092714       1.163766 0.91461257E+01  0.94371338E+02                                 1.924372                            1.835138      -1.515741       2.136941                    0.991580       4.256394      12.884033       0.429904       1.380802      -0.684340      -0.005996      -0.025677      -0.019595       0.032851       0.000873       0.001346      -0.000648      -0.000071      -0.026610      -0.009045       0.003720       0.005325              1.992072       1.557132       0.139008       0.111314       2.380007       0.266140       2.039079           0.000055
           23              H       7.795787       2.066717      17.866846       0.098257       1.340665 0.11252765E+02  0.11905576E+03                                 1.948838                            1.912443      -1.005080       2.389308                    0.996329       3.659098      10.277337       0.474970       1.218847      -0.725161      -0.031177       0.010269       0.016782       0.036866      -0.006150      -0.001162      -0.002617       0.029495       0.013075      -0.018500       0.004658       0.013842              1.961666       1.992727      -0.194064      -0.303072       1.967902       0.010086       1.924371          -0.000029
           24              H       8.228215       4.152760      14.988421       0.103464       1.139783 0.89985035E+01  0.92600993E+02                                 1.915621                            1.834144      -1.501652       2.155651                    0.991000       4.165587      12.650192       0.424554       1.401934      -0.680791       0.012417       0.019448      -0.025998       0.034760      -0.001119      -0.000576       0.003819      -0.011315       0.027490      -0.010351      -0.000374       0.010725              1.977092       1.814093       0.203489      -0.032485       2.125417      -0.414797       1.991766           0.000212
           25              H       7.224450       3.948625      16.185924       0.094896       1.363213 0.11412106E+02  0.12146739E+03                                 1.990873                            1.943460      -0.974139       2.400968                    0.996961       3.695575      10.495544       0.463656       1.241128      -0.720098      -0.024928       0.014875       0.019196       0.034801       0.001344      -0.007953       0.002396       0.010372      -0.033563      -0.014259       0.000880       0.013380              2.015864       1.987770      -0.245918      -0.166419       1.919724       0.316125       2.140099          -0.000006
           26              H       4.859382       4.681820      12.213060       0.074856       1.321926 0.96506445E+01  0.99314505E+02                                 1.969596                            1.796717      -1.223401       2.264580                    0.996251       3.937415      11.294313       0.474477       1.254395      -0.712316      -0.006533       0.037076      -0.011638       0.039405       0.012224       0.003918       0.005696      -0.014406      -0.011447      -0.012329      -0.005919       0.018249              2.051345       1.735326      -0.341872       0.314158       2.587869      -0.487304       1.830842           0.000144
           27              H       6.446562       4.559823      13.884166       0.135006       1.087737 0.77109528E+01  0.75452546E+02                                 1.776955                            1.642502      -1.331908       2.253195                    0.995011       3.625302      10.330488       0.477096       1.312003      -0.700367       0.010322       0.027030       0.009622       0.030492      -0.005340       0.012838       0.001768      -0.020828      -0.011729      -0.020069       0.006254       0.013815              1.848704       1.710513       0.394877       0.390692       2.180670       0.291495       1.654928           0.000114
           28              H       5.869186       0.681256      13.893982       0.135330       1.029485 0.71475604E+01  0.68725360E+02                                 1.735138                            1.600103      -1.021307       2.409400                    0.997149       3.464307       9.832194       0.474218       1.343288      -0.695242       0.002267      -0.027502       0.015221       0.031515       0.004499       0.008805      -0.006576      -0.017488      -0.000283      -0.016354       0.004067       0.012286              1.810685       1.424560      -0.168099       0.184294       2.346704      -0.390099       1.660793           0.000135
           29              H       4.561030       0.909549      12.046195       0.084455       1.269029 0.91553112E+01  0.93739083E+02                                 1.988572                            1.804910      -1.218376       2.287874                    0.994293       3.911357      11.490624       0.448321       1.334349      -0.695747      -0.016877      -0.032449      -0.022774       0.043086      -0.000796       0.011220      -0.001338      -0.021104       0.015304      -0.018449       0.007251       0.011199              2.085841       1.827119       0.347311       0.378090       2.448539       0.522493       1.981864           0.000217
           30              H      11.731125       7.659294      22.085100       0.139929       1.501938 0.13440158E+02  0.15033214E+03                                 2.154460                            2.125429      -1.607455       2.076799                    0.995381       4.324436      12.954538       0.434449       1.260434      -0.711086       0.008925      -0.034672      -0.017238       0.039736      -0.002535      -0.003639       0.006235      -0.007356      -0.015929      -0.008795      -0.001535       0.010330              2.183124       2.395637      -0.140910       0.007187       2.065456       0.047958       2.088279           0.001117
           31              H       5.139615       0.990478       9.261019       0.084586       1.102201 0.76725284E+01  0.75639717E+02                                 1.848168                            1.677906      -1.251657       2.270838                    0.993901       3.944155      11.607174       0.451510       1.376030      -0.686064      -0.005821      -0.032444       0.028745       0.043735      -0.012724      -0.009386      -0.006443      -0.016897       0.011885      -0.022164       0.008590       0.013575              1.957475       1.539700       0.130704      -0.174695       2.199351      -0.637904       2.133375           0.000048
           32              H       6.812556       0.779096       7.742055       0.143985       1.071350 0.78271045E+01  0.75233192E+02                                 1.643833                            1.574257      -0.878366       2.480444                    0.999389       3.097465       8.151965       0.536681       1.187358      -0.733744       0.017849      -0.027876       0.001004       0.033117      -0.007790      -0.008320      -0.006796      -0.010879      -0.015101      -0.016649       0.004227       0.012422              1.648241       1.641882      -0.318483      -0.054622       1.886437      -0.086878       1.416405           0.000180
           33              H       5.837781       4.402796       6.323700       0.133735       1.062862 0.79687981E+01  0.78432329E+02                                 1.732224                            1.659994      -1.311802       2.259432                    0.995604       3.597022      10.200182       0.479902       1.296736      -0.704095       0.001387       0.023871      -0.018011       0.029936      -0.003282      -0.011361      -0.004435      -0.011474      -0.012772      -0.016525       0.007165       0.009360              1.751246       1.569746      -0.023010      -0.201451       1.822931      -0.403205       1.861062           0.000136
           34              H       4.222818       4.494596       7.938367       0.077103       1.127326 0.82747284E+01  0.83044950E+02                                 1.861915                            1.732985      -1.368724       2.209902                    0.992866       4.054281      11.996977       0.448414       1.361029      -0.688669      -0.023756       0.034073       0.000065       0.041537      -0.003445      -0.003517      -0.010258      -0.011914      -0.016286      -0.013099      -0.001089       0.014189              1.927008       1.893189      -0.586751      -0.126373       2.277524       0.103602       1.610311           0.000056
           35              H       7.114531       3.679263       4.529899       0.092872       1.164608 0.91548402E+01  0.94487340E+02                                 1.925464                            1.836123      -1.518235       2.135751                    0.991577       4.258939      12.895118       0.429733       1.380969      -0.684293      -0.025551       0.006046      -0.019673       0.032809      -0.000943      -0.000819      -0.001374      -0.000020      -0.026654      -0.009086       0.003689       0.005397              1.993263       2.381585      -0.139084       0.266301       1.557893      -0.111394       2.040311          -0.000073
           36              H       8.106217       4.283213       5.597346       0.097903       1.342544 0.11273246E+02  0.11932796E+03                                 1.950641                            1.914157      -1.005465       2.388828                    0.996317       3.662563      10.289823       0.474762       1.218813      -0.725159       0.010331       0.031210       0.016535       0.036800       0.006167      -0.002637       0.001131      -0.029486       0.012960      -0.018487       0.004628       0.013859              1.963521       1.969861       0.194310       0.010008       1.994491       0.303451       1.926211          -0.000008
           37              H      10.192260       3.850785       2.718921       0.103783       1.138018 0.89810849E+01  0.92377094E+02                                 1.913828                            1.832544      -1.501080       2.156261                    0.991007       4.161104      12.633574       0.424677       1.402205      -0.680757       0.019366      -0.012386      -0.026277       0.034913       0.001142       0.003699       0.000660       0.011304       0.027919      -0.010424      -0.000341       0.010765              1.975168       2.123084      -0.203299      -0.414122       1.812523       0.032667       1.989896          -0.000242
           38              H       9.988125       4.854550       3.916424       0.094342       1.368441 0.11468589E+02  0.12222381E+03                                 1.996077                            1.948325      -0.977133       2.399061                    0.996921       3.703778      10.526784       0.463038       1.241206      -0.720060       0.014792       0.024923       0.018998       0.034654      -0.001355       0.002389       0.007925      -0.010310      -0.033281      -0.014168       0.000866       0.013303              2.021247       1.924922       0.246887       0.317576       1.992877       0.166824       2.145943          -0.000033
           39              H      10.721320       7.219618      24.482560       0.076155       1.299023 0.94489213E+01  0.96767243E+02                                 1.952052                            1.781983      -1.193511       2.281158                    0.996426       3.902314      11.181870       0.474574       1.260248      -0.711187       0.038403       0.006580      -0.012272       0.040850      -0.011082       0.004399      -0.003839       0.016693      -0.014153      -0.011875      -0.005789       0.017664              2.032295       2.562406       0.337362      -0.480937       1.720169      -0.309260       1.814311           0.000628
           40              H      10.599323       5.632438       1.614666       0.134438       1.088902 0.77187377E+01  0.75527837E+02                                 1.776195                            1.641785      -1.329486       2.253798                    0.995040       3.625032      10.320754       0.478000       1.309536      -0.700882       0.027028      -0.010346       0.009320       0.030404       0.005256       0.001679      -0.012908       0.020961      -0.011876      -0.020140       0.006269       0.013871              1.847875       2.179910      -0.394720       0.291369       1.709633      -0.390305       1.654082           0.000160
           41              H       6.720756       6.209814       1.624482       0.134566       1.032605 0.71730086E+01  0.69019799E+02                                 1.737228                            1.601847      -1.020949       2.408771                    0.997150       3.469218       9.844296       0.474528       1.341442      -0.695598      -0.027492      -0.002155       0.014894       0.031342      -0.004600      -0.006625      -0.008847       0.017663      -0.000518      -0.016493       0.004087       0.012407              1.812944       2.350074       0.168390      -0.390771       1.426063      -0.184644       1.662695           0.000208
           42              H       6.949049       7.517970      24.315695       0.084916       1.258848 0.90669284E+01  0.92626581E+02                                 1.979874                            1.797687      -1.210454       2.292365                    0.994408       3.898702      11.447615       0.448571       1.336593      -0.695325      -0.032878       0.017052      -0.023147       0.043675       0.000415      -0.001264      -0.011243       0.020697       0.014914      -0.018273       0.007304       0.010969              2.076199       2.436995      -0.345265       0.519402       1.818903      -0.375252       1.972698           0.000080
           43              H       1.619794       0.347875       9.815600       0.135174       1.511959 0.13548273E+02  0.15179754E+03                                 2.162053                            2.132507      -1.610970       2.075518                    0.994788       4.333745      12.980050       0.434307       1.258717      -0.711552      -0.036641      -0.009733      -0.016307       0.041270       0.001978       0.008228       0.002865       0.001669      -0.033197      -0.014533       0.003533       0.011001              2.190885       2.075573       0.143663       0.050513       2.401695      -0.006544       2.095386          -0.000359
           44              H       0.899886       5.049022       9.261019       0.084588       1.102200 0.76725161E+01  0.75639560E+02                                 1.848165                            1.677904      -1.251661       2.270837                    0.993901       3.944149      11.607151       0.451510       1.376029      -0.686064       0.005820       0.032443       0.028745       0.043735      -0.012724       0.009386       0.006443      -0.016897       0.011886      -0.022164       0.008590       0.013574              1.957473       1.539698       0.130705       0.174695       2.199348       0.637903       2.133373           0.000049
           45              H      11.305944       5.260405       7.742055       0.143986       1.071341 0.78270223E+01  0.75232204E+02                                 1.643824                            1.574250      -0.878348       2.480453                    0.999389       3.097449       8.151912       0.536682       1.187359      -0.733744      -0.017850       0.027877       0.001005       0.033117      -0.007790       0.008320       0.006796      -0.010879      -0.015101      -0.016648       0.004227       0.012422              1.648233       1.641873      -0.318481       0.054621       1.886427       0.086877       1.416398           0.000180
           46              H       0.201719       1.636705       6.323700       0.133737       1.062855 0.79687270E+01  0.78431437E+02                                 1.732214                            1.659985      -1.311801       2.259433                    0.995605       3.597006      10.200117       0.479904       1.296734      -0.704096      -0.001387      -0.023871      -0.018011       0.029936      -0.003282       0.011361       0.004435      -0.011474      -0.012773      -0.016525       0.007165       0.009360              1.751237       1.569738      -0.023010       0.201450       1.822920       0.403202       1.861052           0.000135
           47              H       1.816682       1.544904       7.938367       0.077105       1.127323 0.82747048E+01  0.83044637E+02                                 1.861911                            1.732982      -1.368718       2.209904                    0.992866       4.054272      11.996937       0.448415       1.361027      -0.688669       0.023756      -0.034073       0.000065       0.041537      -0.003444       0.003517       0.010258      -0.011913      -0.016286      -0.013099      -0.001089       0.014189              1.927003       1.893185      -0.586749       0.126373       2.277518      -0.103602       1.610307           0.000057
           48              H      11.003969       2.360237       4.529899       0.092872       1.164612 0.91548812E+01  0.94487870E+02                                 1.925468                            1.836127      -1.518242       2.135747                    0.991577       4.258949      12.895156       0.429733       1.380969      -0.684293       0.025551      -0.006046      -0.019673       0.032809      -0.000942       0.000819       0.001374      -0.000020      -0.026654      -0.009086       0.003689       0.005397              1.993267       2.381591      -0.139084      -0.266302       1.557896       0.111394       2.040315          -0.000072
           49              H      10.012283       1.756287       5.597346       0.097903       1.342537 0.11273175E+02  0.11932701E+03                                 1.950634                            1.914150      -1.005462       2.388830                    0.996317       3.662553      10.289781       0.474763       1.218812      -0.725159      -0.010331      -0.031211       0.016535       0.036800       0.006167       0.002637      -0.001131      -0.029487       0.012960      -0.018487       0.004629       0.013859              1.963514       1.969854       0.194309      -0.010009       1.994483      -0.303449       1.926204          -0.000008
           50              H       7.926240       2.188715       2.718921       0.103783       1.138015 0.89810616E+01  0.92376800E+02                                 1.913826                            1.832543      -1.501079       2.156262                    0.991007       4.161100      12.633561       0.424677       1.402206      -0.680757      -0.019366       0.012386      -0.026277       0.034913       0.001141      -0.003699      -0.000660       0.011304       0.027919      -0.010424      -0.000341       0.010765              1.975166       2.123081      -0.203299       0.414122       1.812521      -0.032667       1.989894          -0.000242
           51              H       8.130375       1.184950       3.916424       0.094342       1.368446 0.11468639E+02  0.12222448E+03                                 1.996082                            1.948329      -0.977139       2.399057                    0.996921       3.703785      10.526811       0.463037       1.241206      -0.720060      -0.014792      -0.024923       0.018997       0.034654      -0.001355      -0.002389      -0.007925      -0.010310      -0.033281      -0.014168       0.000865       0.013303              2.021252       1.924927       0.246888      -0.317578       1.992881      -0.166824       2.145949          -0.000033
           52              H       7.397180      10.898882      24.482560       0.076155       1.299031 0.94489934E+01  0.96768164E+02                                 1.952059                            1.781989      -1.193522       2.281152                    0.996426       3.902329      11.181923       0.474573       1.260247      -0.711187      -0.038403      -0.006580      -0.012273       0.040850      -0.011083      -0.004400       0.003839       0.016693      -0.014152      -0.011875      -0.005789       0.017664              2.032303       2.562416       0.337363       0.480940       1.720175       0.309262       1.814317           0.000628
           53              H       7.519178       0.407062       1.614666       0.134438       1.088904 0.77187601E+01  0.75528127E+02                                 1.776199                            1.641788      -1.329489       2.253796                    0.995040       3.625040      10.320789       0.477999       1.309537      -0.700881      -0.027028       0.010346       0.009320       0.030404       0.005256      -0.001679       0.012908       0.020961      -0.011876      -0.020140       0.006269       0.013871              1.847879       2.179915      -0.394722      -0.291370       1.709637       0.390307       1.654086           0.000161
           54              H      11.397744      11.908686       1.624482       0.134566       1.032607 0.71730265E+01  0.69020006E+02                                 1.737229                            1.601848      -1.020951       2.408770                    0.997150       3.469222       9.844306       0.474528       1.341440      -0.695598       0.027492       0.002155       0.014894       0.031342      -0.004600       0.006625       0.008847       0.017663      -0.000518      -0.016493       0.004087       0.012407              1.812946       2.350076       0.168390       0.390772       1.426064       0.184644       1.662696           0.000208
           55              H      11.169451      10.600530      24.315695       0.084916       1.258850 0.90669411E+01  0.92626737E+02                                 1.979875                            1.797688      -1.210455       2.292364                    0.994408       3.898704      11.447620       0.448571       1.336592      -0.695325       0.032878      -0.017052      -0.023147       0.043675       0.000415       0.001264       0.011243       0.020696       0.014914      -0.018273       0.007304       0.010969              2.076200       2.436997      -0.345265      -0.519402       1.818904       0.375252       1.972699           0.000080
           56              H       4.419706       5.691625       9.815600       0.135171       1.511972 0.13548421E+02  0.15179955E+03                                 2.162061                            2.132515      -1.610963       2.075519                    0.994788       4.333766      12.980112       0.434308       1.258713      -0.711553       0.036641       0.009733      -0.016306       0.041270       0.001978      -0.008227      -0.002865       0.001669      -0.033197      -0.014533       0.003533       0.011000              2.190893       2.075581       0.143664      -0.050514       2.401705       0.006545       2.095394          -0.000359
           57              H       5.049022       5.139615       3.008481       0.084920       1.101478 0.76659481E+01  0.75557119E+02                                 1.847233                            1.677095      -1.252557       2.270648                    0.993905       3.941753      11.597985       0.451664       1.375881      -0.686096       0.032451      -0.005637      -0.028869       0.043798       0.012667      -0.006410       0.009339       0.016905       0.011959      -0.022090       0.008568       0.013522              1.956429       2.198279      -0.130577      -0.637500       1.538839       0.174437       2.132169           0.000088
           58              H       5.260405       6.812556       4.527446       0.144241       1.069465 0.78089354E+01  0.75010562E+02                                 1.641572                            1.572171      -0.876766       2.481435                    0.999403       3.093858       8.138311       0.537201       1.186968      -0.733848       0.027877       0.017912      -0.001156       0.033156       0.007782      -0.006788       0.008257       0.010825      -0.015071      -0.016579       0.004180       0.012399              1.645952       1.883768       0.317938      -0.086624       1.639588       0.054444       1.414500           0.000182
           59              H       1.636705       5.837781       5.945800       0.133734       1.062001 0.79599868E+01  0.78319293E+02                                 1.730922                            1.658790      -1.310106       2.260248                    0.995624       3.594696      10.189900       0.480229       1.296289      -0.704198      -0.023909       0.001381       0.017962       0.029936       0.003311      -0.004433       0.011334       0.011461      -0.012738      -0.016502       0.007159       0.009343              1.749915       1.821618       0.022956      -0.402840       1.568512       0.201194       1.859617           0.000131
           60              H       1.544904       4.222818       4.331133       0.077043       1.128538 0.82851312E+01  0.83168803E+02                                 1.862507                            1.733486      -1.370151       2.209058                    0.992866       4.055730      11.999524       0.448614       1.360106      -0.688841      -0.034087      -0.023662       0.000002       0.041494       0.003379      -0.010335       0.003416       0.011891      -0.016287      -0.013060      -0.001180       0.014239              1.927630       2.278453       0.587094       0.103547       1.893719       0.126395       1.610717           0.000056
           61              H       2.360237       7.114531       7.739601       0.092874       1.163831 0.91471009E+01  0.94386313E+02                                 1.924578                            1.835338      -1.516912       2.136432                    0.991582       4.257013      12.887311       0.429834       1.380957      -0.684303      -0.006015      -0.025625       0.019641       0.032842       0.000911      -0.001357       0.000764      -0.000054      -0.026630      -0.009068       0.003706       0.005361              1.992284       1.557295       0.139055      -0.111296       2.380371      -0.266065       2.039185          -0.000078
           62              H       1.756287       8.106217       6.672154       0.098106       1.340478 0.11250104E+02  0.11901468E+03                                 1.948201                            1.911844      -1.004355       2.389515                    0.996335       3.658992      10.274820       0.475207       1.218371      -0.725268      -0.031199       0.010297      -0.016674       0.036843      -0.006155       0.001175       0.002628       0.029482       0.013114      -0.018505       0.004672       0.013833              1.961000       1.992026      -0.193893       0.302987       1.967181      -0.010037       1.923794          -0.000006
           63              H       2.188715      10.192260       9.550579       0.103675       1.139590 0.89968672E+01  0.92582849E+02                                 1.915616                            1.834141      -1.502824       2.155192                    0.991000       4.165667      12.651642       0.424484       1.402186      -0.680739       0.012389       0.019404       0.026092       0.034797      -0.001170       0.000572      -0.003827      -0.011234       0.027610      -0.010341      -0.000417       0.010758              1.977076       1.814147       0.203526       0.032559       2.125393       0.414756       1.991687          -0.000223
           64              H       1.184950       9.988125       8.353076       0.094638       1.365681 0.11438814E+02  0.12182557E+03                                 1.993376                            1.945800      -0.975417       2.400133                    0.996941       3.699465      10.510549       0.463342       1.241214      -0.720069      -0.024909       0.014869      -0.019081       0.034722       0.001337       0.007922      -0.002391       0.010370      -0.033451      -0.014209       0.000862       0.013347              2.018436       1.990275      -0.246400       0.166677       1.922175      -0.316788       2.142858           0.000005
           65              H      10.898882      10.721320      12.325940       0.074807       1.323424 0.96639165E+01  0.99486662E+02                                 1.971083                            1.797941      -1.224862       2.263745                    0.996246       3.940050      11.304412       0.474313       1.254380      -0.712308      -0.006423       0.037038       0.011660       0.039357       0.012292      -0.003877      -0.005720      -0.014336      -0.011423      -0.012363      -0.005920       0.018283              2.052960       1.736595      -0.342301      -0.314561       2.590099       0.487881       1.832186          -0.000170
           66              H       0.407062      10.599323      10.654834       0.135017       1.087803 0.77117239E+01  0.75464435E+02                                 1.777261                            1.642762      -1.332016       2.253160                    0.995008       3.625819      10.333357       0.476965       1.312287      -0.700306       0.010375       0.027043      -0.009538       0.030495      -0.005337      -0.012852      -0.001743      -0.020858      -0.011686      -0.020083       0.006258       0.013825              1.849035       1.710817       0.395011      -0.390819       2.181092      -0.291596       1.655196          -0.000119
           67              H      11.908686       6.720756      10.645018       0.135249       1.030092 0.71529759E+01  0.68792627E+02                                 1.736009                            1.600849      -1.021966       2.409007                    0.997141       3.465888       9.838783       0.474030       1.343524      -0.695190       0.002311      -0.027518      -0.015143       0.031494       0.004511      -0.008812       0.006605      -0.017508      -0.000318      -0.016379       0.004059       0.012320              1.811635       1.425229      -0.168209      -0.184459       2.348048       0.390393       1.661627          -0.000145
           68              H      10.600530       6.949049      12.492805       0.084511       1.269569 0.91603316E+01  0.93808472E+02                                 1.989545                            1.805712      -1.219414       2.287389                    0.994283       3.912765      11.497917       0.448083       1.334803      -0.695650      -0.016795      -0.032440       0.022826       0.043075      -0.000817      -0.011213       0.001334      -0.021111       0.015366      -0.018452       0.007243       0.011209              2.086913       1.828021       0.347579      -0.378421       2.449835      -0.522881       1.982883          -0.000254
           69              H       5.691625       1.619794       2.453900       0.135262       1.509728 0.13520217E+02  0.15139340E+03                                 2.159496                            2.129996      -1.609965       2.076338                    0.994761       4.327626      12.954723       0.434688       1.258361      -0.711655       0.009884      -0.036777       0.016127       0.041356      -0.001893       0.002784      -0.008329      -0.001618      -0.033333      -0.014630       0.003653       0.010978              2.188226       2.398281      -0.143544      -0.006378       2.073546      -0.050784       2.092852          -0.000352
           70              H       0.990478       0.899886       3.008481       0.084919       1.101485 0.76660081E+01  0.75557849E+02                                 1.847240                            1.677101      -1.252562       2.270645                    0.993905       3.941768      11.598035       0.451664       1.375879      -0.686097      -0.032451       0.005637      -0.028869       0.043798       0.012667       0.006410      -0.009339       0.016905       0.011959      -0.022090       0.008568       0.013522              1.956436       2.198288      -0.130579       0.637503       1.538844      -0.174439       2.132177           0.000087
           71              H       0.779096      11.305944       4.527446       0.144241       1.069463 0.78089186E+01  0.75010356E+02                                 1.641570                            1.572169      -0.876770       2.481433                    0.999403       3.093858       8.138307       0.537201       1.186967      -0.733848      -0.027877      -0.017912      -0.001157       0.033156       0.007782       0.006788      -0.008257       0.010825      -0.015071      -0.016579       0.004180       0.012399              1.645949       1.883764       0.317937       0.086624       1.639586      -0.054444       1.414499           0.000182
           72              H       4.402796       0.201719       5.945800       0.133735       1.062000 0.79599808E+01  0.78319228E+02                                 1.730922                            1.658790      -1.310105       2.260249                    0.995624       3.594695      10.189901       0.480228       1.296290      -0.704197       0.023909      -0.001381       0.017962       0.029936       0.003311       0.004433      -0.011334       0.011461      -0.012738      -0.016502       0.007159       0.009343              1.749915       1.821617       0.022956       0.402839       1.568512      -0.201194       1.859616           0.000131
           73              H       4.494596       1.816682       4.331133       0.077042       1.128547 0.82852058E+01  0.83169718E+02                                 1.862514                            1.733492      -1.370160       2.209052                    0.992866       4.055747      11.999577       0.448614       1.360102      -0.688841       0.034087       0.023661       0.000001       0.041494       0.003379       0.010335      -0.003416       0.011892      -0.016288      -0.013060      -0.001180       0.014240              1.927637       2.278461       0.587097      -0.103548       1.893726      -0.126396       1.610723           0.000057
           74              H       3.679263      11.003969       7.739601       0.092874       1.163829 0.91470823E+01  0.94386075E+02                                 1.924576                            1.835337      -1.516911       2.136433                    0.991582       4.257009      12.887297       0.429834       1.380958      -0.684303       0.006015       0.025625       0.019641       0.032842       0.000911       0.001357      -0.000764      -0.000054      -0.026630      -0.009068       0.003706       0.005361              1.992282       1.557294       0.139055       0.111296       2.380369       0.266065       2.039184          -0.000078
           75              H       4.283213      10.012283       6.672154       0.098107       1.340475 0.11250069E+02  0.11901423E+03                                 1.948198                            1.911842      -1.004352       2.389517                    0.996335       3.658986      10.274802       0.475207       1.218372      -0.725268       0.031199      -0.010297      -0.016674       0.036843      -0.006155      -0.001175      -0.002629       0.029482       0.013114      -0.018505       0.004672       0.013833              1.960998       1.992024      -0.193892      -0.302987       1.967178       0.010037       1.923791          -0.000006
           76              H       3.850785       7.926240       9.550579       0.103675       1.139591 0.89968715E+01  0.92582899E+02                                 1.915617                            1.834142      -1.502824       2.155193                    0.991000       4.165666      12.651637       0.424484       1.402186      -0.680739      -0.012389      -0.019404       0.026092       0.034797      -0.001170      -0.000572       0.003827      -0.011234       0.027610      -0.010341      -0.000417       0.010758              1.977076       1.814147       0.203526      -0.032560       2.125394      -0.414756       1.991687          -0.000223
           77              H       4.854550       8.130375       8.353076       0.094638       1.365684 0.11438847E+02  0.12182601E+03                                 1.993380                            1.945804      -0.975417       2.400133                    0.996941       3.699468      10.510565       0.463341       1.241215      -0.720069       0.024909      -0.014869      -0.019081       0.034722       0.001336      -0.007922       0.002391       0.010370      -0.033451      -0.014209       0.000862       0.013347              2.018440       1.990279      -0.246401      -0.166678       1.922178       0.316789       2.142862           0.000005
           78              H       7.219618       7.397180      12.325940       0.074811       1.323419 0.96638867E+01  0.99486432E+02                                 1.971091                            1.797948      -1.224880       2.263741                    0.996246       3.940051      11.304476       0.474308       1.254394      -0.712305       0.006423      -0.037038       0.011661       0.039358       0.012293       0.003877       0.005720      -0.014334      -0.011418      -0.012364      -0.005918       0.018283              2.052969       1.736603      -0.342303       0.314563       2.590109      -0.487883       1.832194          -0.000166
           79              H       5.632438       7.519178      10.654834       0.135017       1.087803 0.77117205E+01  0.75464419E+02                                 1.777264                            1.642763      -1.332017       2.253161                    0.995008       3.625819      10.333370       0.476963       1.312291      -0.700306      -0.010376      -0.027043      -0.009538       0.030495      -0.005336       0.012852       0.001743      -0.020858      -0.011686      -0.020083       0.006258       0.013825              1.849038       1.710820       0.395013       0.390821       2.181096       0.291598       1.655199          -0.000118
           80              H       6.209814      11.397744      10.645018       0.135249       1.030093 0.71529783E+01  0.68792637E+02                                 1.736008                            1.600848      -1.021968       2.409007                    0.997141       3.465885       9.838764       0.474031       1.343521      -0.695191      -0.002311       0.027517      -0.015144       0.031494       0.004511       0.008812      -0.006606      -0.017508      -0.000317      -0.016379       0.004059       0.012320              1.811634       1.425227      -0.168210       0.184459       2.348049      -0.390394       1.661626          -0.000146
           81              H       7.517970      11.169451      12.492805       0.084512       1.269542 0.91601014E+01  0.93805420E+02                                 1.989510                            1.805684      -1.219378       2.287407                    0.994284       3.912711      11.497674       0.448089       1.334795      -0.695652       0.016795       0.032442       0.022825       0.043076      -0.000815       0.011212      -0.001333      -0.021112       0.015363      -0.018451       0.007244       0.011207              2.086874       1.827990       0.347568       0.378409       2.449785       0.522864       1.982848          -0.000254
           82              H       0.347875       4.419706       2.453900       0.135263       1.509722 0.13520137E+02  0.15139226E+03                                 2.159488                            2.129989      -1.609964       2.076339                    0.994761       4.327613      12.954666       0.434689       1.258360      -0.711655      -0.009884       0.036777       0.016127       0.041356      -0.001894      -0.002783       0.008329      -0.001618      -0.033333      -0.014630       0.003652       0.010978              2.188218       2.398271      -0.143543       0.006378       2.073539       0.050784       2.092845          -0.000349
           83              H       6.939386      11.088522      15.277981       0.084431       1.102357 0.76740918E+01  0.75657117E+02                                 1.848160                            1.677946      -1.250692       2.271193                    0.993906       3.944346      11.606954       0.451568       1.375815      -0.686108       0.005855       0.032499      -0.028625       0.043702      -0.012717      -0.009369      -0.006428      -0.016901       0.011791      -0.022136       0.008555       0.013581              1.957419       1.539706       0.130662      -0.174670       2.199237      -0.637767       2.133315          -0.000084
           84              H       5.266444      11.299905      16.796946       0.144056       1.071127 0.78251500E+01  0.75210588E+02                                 1.643719                            1.574160      -0.877922       2.480745                    0.999392       3.096926       8.150650       0.536641       1.187507      -0.733713      -0.017841       0.027904      -0.000867       0.033132      -0.007818      -0.008315      -0.006766      -0.010902      -0.015129      -0.016647       0.004203       0.012444              1.648119       1.641797      -0.318452      -0.054661       1.886240      -0.086804       1.416322          -0.000189
           85              H       6.241219       7.676204      18.215300       0.134084       1.061005 0.79499021E+01  0.78192027E+02                                 1.729535                            1.657504      -1.311081       2.260010                    0.995628       3.592165      10.179516       0.480537       1.295921      -0.704277      -0.001322      -0.023805       0.018155       0.029967      -0.003247      -0.011271      -0.004391      -0.011474      -0.012521      -0.016395       0.007090       0.009305              1.748485       1.567331      -0.022915      -0.200841       1.820097      -0.402401       1.858025          -0.000154
           86              H       7.856182       7.584404      16.600634       0.077235       1.125949 0.82623044E+01  0.82890117E+02                                 1.860662                            1.731902      -1.367128       2.210880                    0.992871       4.050959      11.985438       0.448464       1.361372      -0.688617       0.023811      -0.034113       0.000032       0.041601      -0.003475      -0.003574      -0.010184      -0.012040      -0.016334      -0.013106      -0.001076       0.014183              1.925645       1.891816      -0.586158      -0.126144       2.275897       0.103384       1.609221          -0.000120
           87              H       4.964469       8.399737      20.009101       0.094834       1.145430 0.89669120E+01  0.92072468E+02                                 1.906254                            1.819043      -1.499549       2.147086                    0.991673       4.214543      12.729420       0.431067       1.383803      -0.683917       0.026054      -0.005586       0.020554       0.033653      -0.000445       0.000051      -0.001151       0.000669      -0.026643      -0.008982       0.003961       0.005021              1.972568       2.354263      -0.136624       0.262339       1.544242      -0.109088       2.019199           0.000156
           88              H       3.972783       7.795787      18.941654       0.097248       1.347431 0.11324717E+02  0.11999196E+03                                 1.953786                            1.917189      -1.009282       2.386284                    0.996281       3.669903      10.310675       0.474950       1.217121      -0.725516      -0.010368      -0.031114      -0.016265       0.036608       0.006190      -0.002615       0.001112      -0.029517       0.012903      -0.018494       0.004605       0.013889              1.966651       1.972555       0.194231       0.009155       1.998026       0.304102       1.929371           0.000005
           89              H       1.886740       8.228215      21.820079       0.102383       1.170053 0.93018993E+01  0.96540148E+02                                 1.947533                            1.862792      -1.533495       2.136195                    0.991014       4.240917      12.942621       0.421873       1.398906      -0.681017      -0.018267       0.012055       0.025109       0.033309       0.002054       0.006207      -0.000384       0.009949       0.026784      -0.010007      -0.002230       0.012237              2.011112       2.164251      -0.209278      -0.425560       1.843893       0.033001       2.025192           0.001651
           90              H       2.090875       7.224450      20.622576       0.093707       1.367276 0.11453607E+02  0.12201918E+03                                 1.994565                            1.946719      -0.970721       2.401523                    0.996963       3.703820      10.523536       0.463366       1.240783      -0.720152      -0.015273      -0.024471      -0.018587       0.034315      -0.001356       0.002571       0.007657      -0.009853      -0.034078      -0.014308       0.001273       0.013034              2.019665       1.922145       0.246283       0.317113       1.991596       0.168143       2.145254          -0.000027
           91              H       1.357680       4.859382       0.056440       0.074925       1.317624 0.96112986E+01  0.98790332E+02                                 1.964169                            1.792196      -1.219251       2.266736                    0.996287       3.928184      11.254229       0.475504       1.253199      -0.712617      -0.037247      -0.006453       0.011540       0.039525      -0.012170       0.005697      -0.003989       0.014541      -0.012088      -0.012228      -0.006107       0.018336              2.045433       2.579598       0.340590      -0.485274       1.730838      -0.312788       1.825863           0.000139
           92              H       1.479678       6.446562      22.924334       0.136178       1.083749 0.76776552E+01  0.75053224E+02                                 1.773372                            1.639572      -1.332609       2.253332                    0.995123       3.619138      10.311347       0.477201       1.312997      -0.700162      -0.027034       0.010543      -0.009444       0.030515       0.005488       0.001278      -0.012478       0.021775      -0.010552      -0.019912       0.005724       0.014188              1.844718       2.175224      -0.393276       0.290495       1.707219      -0.389656       1.651710           0.000506
           93              H       5.358244       5.869186      22.914518       0.135493       1.028842 0.71437521E+01  0.68686805E+02                                 1.735223                            1.600332      -1.021626       2.409479                    0.997138       3.464029       9.834640       0.473843       1.344389      -0.695027       0.027540       0.002592      -0.015184       0.031555      -0.004401      -0.006610      -0.008825       0.017625      -0.000279      -0.016376       0.004006       0.012370              1.810638       2.346445       0.167700      -0.389637       1.424751      -0.184237       1.660719           0.000093
           94              H       5.129951       4.561030       0.223305       0.084264       1.269492 0.91581816E+01  0.93760514E+02                                 1.987711                            1.804159      -1.217687       2.288034                    0.994293       3.910470      11.481407       0.448873       1.332821      -0.696060       0.032533      -0.016814       0.022643       0.043056       0.000701      -0.001408      -0.011241       0.021119       0.014882      -0.018440       0.007277       0.011163              2.084955       2.447162      -0.347224       0.522265       1.826537      -0.378029       1.981166           0.000226
           95              H      10.459206      11.731125      14.723400       0.135601       1.508601 0.13510150E+02  0.15127666E+03                                 2.159870                            2.130385      -1.610746       2.076227                    0.994756       4.328074      12.962647       0.434217       1.259758      -0.711344       0.036619       0.009795       0.016453       0.041323       0.001990       0.008214       0.002898       0.001680      -0.033198      -0.014529       0.003515       0.011013              2.188639       2.073578       0.143431       0.050453       2.399000      -0.006440       2.093338           0.000332
           96              H      11.179115       7.029978      15.277981       0.084436       1.102331 0.76738694E+01  0.75654425E+02                                 1.848137                            1.677927      -1.250680       2.271204                    0.993906       3.944291      11.606778       0.451568       1.375824      -0.686106      -0.005857      -0.032499      -0.028626       0.043703      -0.012715       0.009369       0.006428      -0.016900       0.011793      -0.022134       0.008554       0.013580              1.957394       1.539688       0.130659       0.174666       2.199207       0.637755       2.133287          -0.000085
           97              H       0.773056       6.818596      16.796946       0.144058       1.071116 0.78250426E+01  0.75209273E+02                                 1.643706                            1.574147      -0.877926       2.480745                    0.999392       3.096905       8.150571       0.536644       1.187505      -0.733713       0.017841      -0.027905      -0.000867       0.033132      -0.007819       0.008315       0.006766      -0.010902      -0.015129      -0.016647       0.004203       0.012444              1.648106       1.641784      -0.318449       0.054660       1.886224       0.086802       1.416310          -0.000189
           98              H      11.877281      10.442296      18.215300       0.134086       1.060992 0.79497765E+01  0.78190461E+02                                 1.729520                            1.657490      -1.311079       2.260013                    0.995628       3.592134      10.179397       0.480540       1.295920      -0.704277       0.001323       0.023806       0.018155       0.029968      -0.003247       0.011271       0.004391      -0.011475      -0.012521      -0.016395       0.007090       0.009306              1.748469       1.567317      -0.022915       0.200838       1.820082       0.402396       1.858008          -0.000153
           99              H      10.262318      10.534096      16.600634       0.077241       1.125900 0.82618779E+01  0.82884938E+02                                 1.860628                            1.731874      -1.367094       2.210905                    0.992871       4.050872      11.985196       0.448460       1.361398      -0.688612      -0.023813       0.034114       0.000032       0.041603      -0.003475       0.003575       0.010182      -0.012039      -0.016335      -0.013106      -0.001075       0.014181              1.925608       1.891781      -0.586139       0.126140       2.275849      -0.103381       1.609194          -0.000118
          100              H       1.075031       9.718763      20.009101       0.094834       1.145429 0.89669076E+01  0.92072408E+02                                 1.906254                            1.819042      -1.499546       2.147087                    0.991673       4.214540      12.729408       0.431067       1.383802      -0.683917      -0.026054       0.005586       0.020555       0.033653      -0.000445      -0.000051       0.001151       0.000669      -0.026643      -0.008982       0.003961       0.005021              1.972568       2.354263      -0.136625      -0.262339       1.544242       0.109088       2.019198           0.000156
          101              H       2.066717      10.322713      18.941654       0.097250       1.347422 0.11324628E+02  0.11999079E+03                                 1.953779                            1.917183      -1.009284       2.386285                    0.996281       3.669888      10.310627       0.474950       1.217123      -0.725516       0.010369       0.031114      -0.016265       0.036608       0.006190       0.002615      -0.001112      -0.029517       0.012903      -0.018495       0.004605       0.013889              1.966644       1.972548       0.194230      -0.009155       1.998020      -0.304101       1.929364           0.000005
          102              H       4.152760       9.890285      21.820079       0.102384       1.170048 0.93018539E+01  0.96539560E+02                                 1.947529                            1.862788      -1.533492       2.136197                    0.991014       4.240907      12.942583       0.421873       1.398906      -0.681017       0.018268      -0.012055       0.025109       0.033309       0.002054      -0.006207       0.000384       0.009949       0.026784      -0.010007      -0.002230       0.012237              2.011106       2.164244      -0.209277       0.425558       1.843888      -0.033001       2.025186           0.001651
          103              H       3.948625      10.894050      20.622576       0.093708       1.367275 0.11453595E+02  0.12201904E+03                                 1.994565                            1.946720      -0.970725       2.401522                    0.996963       3.703817      10.523532       0.463366       1.240784      -0.720152       0.015273       0.024471      -0.018587       0.034316      -0.001356      -0.002571      -0.007657      -0.009852      -0.034078      -0.014308       0.001274       0.013034              2.019665       1.922145       0.246283      -0.317114       1.991597      -0.168143       2.145254          -0.000027
          104              H       4.681820       1.180118       0.056440       0.074926       1.317619 0.96112615E+01  0.98789890E+02                                 1.964168                            1.792195      -1.219246       2.266739                    0.996287       3.928178      11.254221       0.475502       1.253202      -0.712617       0.037247       0.006453       0.011540       0.039525      -0.012171      -0.005697       0.003989       0.014540      -0.012086      -0.012229      -0.006107       0.018336              2.045432       2.579597       0.340589       0.485273       1.730837       0.312788       1.825862           0.000137
          105              H       4.559823      11.671938      22.924334       0.136179       1.083750 0.76776606E+01  0.75053289E+02                                 1.773373                            1.639573      -1.332612       2.253331                    0.995123       3.619137      10.311345       0.477201       1.312997      -0.700162       0.027034      -0.010543      -0.009444       0.030515       0.005489      -0.001279       0.012478       0.021775      -0.010552      -0.019912       0.005724       0.014188              1.844718       2.175226      -0.393277      -0.290495       1.707220       0.389656       1.651710           0.000506
          106              H       0.681256       0.170314      22.914518       0.135493       1.028843 0.71437567E+01  0.68686845E+02                                 1.735222                            1.600331      -1.021624       2.409479                    0.997138       3.464028       9.834630       0.473843       1.344387      -0.695027      -0.027540      -0.002593      -0.015184       0.031555      -0.004401       0.006610       0.008825       0.017625      -0.000279      -0.016376       0.004006       0.012370              1.810638       2.346444       0.167701       0.389637       1.424750       0.184237       1.660718           0.000093
          107              H       0.909549       1.478470       0.223305       0.084265       1.269484 0.91581102E+01  0.93759587E+02                                 1.987702                            1.804152      -1.217677       2.288039                    0.994293       3.910454      11.481343       0.448874       1.332820      -0.696061      -0.032534       0.016814       0.022643       0.043056       0.000700       0.001408       0.011241       0.021119       0.014881      -0.018440       0.007277       0.011162              2.084945       2.447150      -0.347222      -0.522261       1.826528       0.378026       1.981156           0.000225
          108              H       7.659294       6.387375      14.723400       0.135595       1.508663 0.13510862E+02  0.15128651E+03                                 2.159918                            2.130431      -1.610745       2.076218                    0.994757       4.328183      12.963025       0.434216       1.259747      -0.711346      -0.036619      -0.009794       0.016452       0.041322       0.001987      -0.008212      -0.002903       0.001681      -0.033205      -0.014530       0.003518       0.011012              2.188689       2.073622       0.143436      -0.050454       2.399059       0.006441       2.093384           0.000343
          109              C       7.735392       6.781151      20.945018       0.089134      27.810525 0.35329563E+03  0.79472496E+04                                 8.178078                            6.407117       0.040843       2.017314                    0.999745      26.983698      77.817742       0.624898       0.435731      -1.044118       0.048324       0.013317      -0.011706       0.051474      -0.010703       0.000967      -0.030562       0.023887       0.024776      -0.038323       0.007252       0.031071              9.245284       9.188576       1.232447      -1.773837       8.741694       3.692704       9.805581          -0.002564
          110              C       7.592859       5.781009      20.031186      -0.278080      34.111393 0.45101673E+03  0.10674639E+05                                 9.001859                            6.992901       0.245207       2.040113                    0.999859      30.385334      86.937346       0.636491       0.406587      -1.073242      -0.008221       0.000198       0.012767       0.015187       0.022415       0.008705      -0.004376       0.020050      -0.063063      -0.026907      -0.008598       0.035506             10.297190       9.075879      -0.060386      -2.874904      10.134752       4.982692      11.680940           0.002338
          111              C       8.624406       5.540637      19.126187       0.311218      30.666093 0.32991899E+03  0.72309027E+04                                 8.718761                            6.195419       0.105606       2.063902                    0.999525      24.171894      66.839077       0.640554       0.436280      -1.053110      -0.006161      -0.036906      -0.028906       0.047282      -0.011429      -0.004168       0.015932      -0.021746       0.045820      -0.023608      -0.004839       0.028447             11.007661       7.898488       0.065841      -2.195851      12.772165       7.128857      12.352329          -0.005102
          112              C       9.738090       6.347515      19.190234      -0.297436      34.454675 0.48411333E+03  0.11706747E+05                                 9.179193                            7.333514       0.108594       1.995108                    0.999419      31.296835      91.635614       0.608007       0.416590      -1.062720       0.013907       0.026294       0.009417       0.031200      -0.004068      -0.015860       0.007599       0.014628       0.027001      -0.014451      -0.009610       0.024062             10.361714       8.469208       2.151326      -0.702865      11.548407       5.351538      11.067527           0.002227
          113              C       9.774327       7.319874      20.170322       0.112002      26.763842 0.33826917E+03  0.75377770E+04                                 7.990524                            6.281793      -0.031572       2.001868                    0.999621      26.610484      76.737971       0.628332       0.437458      -1.041595      -0.039924      -0.018249       0.012602       0.045670      -0.007972       0.019003      -0.039079       0.008962      -0.022549      -0.044870      -0.000021       0.044891              9.020461       8.478239       1.552935      -1.250924       8.817858       3.982627       9.765286          -0.003916
          114              C       9.521876       4.203492      17.369195      -0.074464      28.197395 0.38682112E+03  0.89479211E+04                                 8.429080                            6.698203      -0.544630       1.829757                    0.996495      29.109323      86.607899       0.608774       0.434948      -1.039093      -0.080259      -0.009774       0.037338       0.089057      -0.020064      -0.030904       0.033287       0.053831       0.020248      -0.049910      -0.011869       0.061779             10.379691       6.596560      -0.465415      -0.796720      12.975343       4.526044      11.567169           0.000071
          115              C      10.217626       2.524511      15.642386      -0.077994      27.119678 0.38315020E+03  0.88388447E+04                                 8.158726                            6.651476      -0.450542       1.864536                    0.995992      28.877647      85.704503       0.613171       0.433010      -1.040614       0.007759       0.089353      -0.022138       0.092381       0.020315      -0.019045      -0.036297      -0.021370      -0.008820      -0.032756      -0.021156       0.053912              9.644416       9.729164       0.617555      -3.834133       8.427905      -0.731224      10.776180           0.000268
          116              C       0.927667       2.198378      12.519307       0.108462      27.542175 0.32354124E+03  0.71153901E+04                                 8.107183                            6.104517       0.051741       2.030584                    0.999732      26.172892      74.487504       0.644811       0.431921      -1.047033      -0.003062       0.046846       0.001924       0.046985      -0.000434       0.041302       0.007464       0.004274      -0.025978      -0.043874       0.002472       0.041402              9.346249       8.967406       0.131625      -5.009061       9.734235       0.221533       9.337106          -0.002167
          117              C      -0.026574       2.256357      13.541602      -0.289894      37.209710 0.47312093E+03  0.11379172E+05                                 9.704060                            7.260199       0.067843       1.985271                    0.999489      31.030571      90.707961       0.609553       0.417788      -1.061607       0.006725      -0.020714      -0.024678       0.032913       0.006381      -0.012324      -0.015435      -0.011986      -0.012498      -0.018698      -0.005401       0.024099             11.357574      11.213873       0.098554      -6.711410      11.284518       0.587452      11.574331           0.001222
          118              C      11.702135       3.460634      14.011524       0.318086      29.749058 0.30470914E+03  0.65602899E+04                                 8.536280                            5.947587       0.080823       2.058057                    0.999513      23.850688      65.800698       0.653493       0.435339      -1.051539      -0.046112       0.010006       0.030314       0.056084       0.005092      -0.009559      -0.007865       0.027565       0.042025      -0.022810       0.000177       0.022633             10.662493      11.042240       1.060630      -6.992926       9.716487      -0.514174      11.228753          -0.002004
          119              C       0.287480       4.517546      13.513137      -0.275313      38.026836 0.45662837E+03  0.10875297E+05                                 9.794081                            7.096988       0.169341       2.017100                    0.999662      30.529097      88.533357       0.621744       0.413634      -1.065263       0.012098       0.008082      -0.013323       0.019728      -0.020121       0.002667       0.026022      -0.022691      -0.013231      -0.032548      -0.004652       0.037200             11.769066      10.809947       1.122549      -6.590651      12.179885      -0.128004      12.317366           0.001162
          120              C       1.136634       4.361727      12.445935       0.099230      26.968352 0.31115677E+03  0.67889553E+04                                 8.008987                            5.996385       0.156220       2.072877                    0.999635      25.975256      74.072438       0.647816       0.433342      -1.044267      -0.003105      -0.046162       0.002353       0.046326       0.015176       0.027435      -0.012587       0.026688       0.011718      -0.037336       0.001772       0.035564              9.323998       8.226131      -0.377629      -4.761977       9.957496       0.303711       9.788366          -0.001400
          121              C      10.383108      11.337349      20.945018       0.089133      27.810554 0.35329611E+03  0.79472624E+04                                 8.178080                            6.407119       0.040849       2.017315                    0.999745      26.983721      77.817800       0.624898       0.435731      -1.044118      -0.048325      -0.013315      -0.011704       0.051474      -0.010702      -0.000966       0.030562       0.023887       0.024774      -0.038322       0.007252       0.031070              9.245287       9.188577       1.232449       1.773837       8.741699      -3.692705       9.805584          -0.002565
          122              C      10.525641       0.258491      20.031186      -0.278084      34.111490 0.45101818E+03  0.10674680E+05                                 9.001869                            6.992907       0.245214       2.040115                    0.999859      30.385379      86.937447       0.636491       0.406586      -1.073242       0.008220      -0.000196       0.012769       0.015188       0.022416      -0.008705       0.004376       0.020050      -0.063063      -0.026907      -0.008599       0.035506             10.297205       9.075888      -0.060394       2.874913      10.134765      -4.982704      11.680961           0.002339
          123              C       9.494094       0.498863      19.126187       0.311216      30.666128 0.32991944E+03  0.72309131E+04                                 8.718756                            6.195415       0.105615       2.063903                    0.999525      24.171924      66.839106       0.640555       0.436279      -1.053111       0.006160       0.036908      -0.028905       0.047283      -0.011428       0.004169      -0.015932      -0.021745       0.045820      -0.023607      -0.004840       0.028447             11.007653       7.898484       0.065838       2.195853      12.772153      -7.128852      12.352323          -0.005103
          124              C       8.380410      11.770986      19.190234      -0.297435      34.454579 0.48411212E+03  0.11706710E+05                                 9.179177                            7.333506       0.108590       1.995108                    0.999419      31.296771      91.635368       0.608007       0.416590      -1.062720      -0.013909      -0.026295       0.009417       0.031202      -0.004067       0.015860      -0.007597       0.014625       0.026996      -0.014450      -0.009610       0.024060             10.361693       8.469197       2.151325       0.702869      11.548384      -5.351517      11.067498           0.002228
          125              C       8.344173      10.798626      20.170322       0.112007      26.763672 0.33826691E+03  0.75377123E+04                                 7.990491                            6.281773      -0.031568       2.001872                    0.999621      26.610347      76.737452       0.628333       0.437458      -1.041595       0.039923       0.018249       0.012600       0.045668      -0.007973      -0.019002       0.039079       0.008962      -0.022547      -0.044870      -0.000021       0.044891              9.020421       8.478203       1.552926       1.250922       8.817820      -3.982602       9.765239          -0.003916
          126              C       8.596624       1.836008      17.369195      -0.074464      28.197386 0.38682099E+03  0.89479177E+04                                 8.429078                            6.698201      -0.544633       1.829756                    0.996495      29.109328      86.607921       0.608775       0.434948      -1.039093       0.080258       0.009774       0.037338       0.089056      -0.020063       0.030905      -0.033288       0.053834       0.020246      -0.049912      -0.011868       0.061780             10.379687       6.596557      -0.465410       0.796723      12.975342      -4.526038      11.567163           0.000070
          127              C       7.900874       3.514989      15.642386      -0.077994      27.119636 0.38314958E+03  0.88388278E+04                                 8.158726                            6.651477      -0.450543       1.864537                    0.995992      28.877603      85.704389       0.613170       0.433011      -1.040613      -0.007759      -0.089352      -0.022138       0.092380       0.020317       0.019046       0.036298      -0.021372      -0.008827      -0.032758      -0.021158       0.053915              9.644415       9.729163       0.617550       3.834135       8.427907       0.731218      10.776175           0.000272
          128              C       5.111833       3.841122      12.519307       0.108464      27.542114 0.32354043E+03  0.71153656E+04                                 8.107163                            6.104504       0.051755       2.030589                    0.999732      26.172842      74.487254       0.644813       0.431920      -1.047034       0.003061      -0.046847       0.001922       0.046986      -0.000434      -0.041301      -0.007464       0.004275      -0.025982      -0.043873       0.002472       0.041401              9.346226       8.967384       0.131634       5.009049       9.734212      -0.221523       9.337083          -0.002167
          129              C       6.066074       3.783143      13.541602      -0.289892      37.209794 0.47312188E+03  0.11379203E+05                                 9.704081                            7.260211       0.067834       1.985268                    0.999489      31.030613      90.708189       0.609552       0.417789      -1.061606      -0.006724       0.020713      -0.024678       0.032912       0.006379       0.012324       0.015436      -0.011986      -0.012490      -0.018698      -0.005401       0.024098             11.357600      11.213893       0.098569       6.711422      11.284558      -0.587441      11.574350           0.001218
          130              C       6.416365       2.578867      14.011524       0.318085      29.748965 0.30470829E+03  0.65602644E+04                                 8.536249                            5.947570       0.080840       2.058062                    0.999513      23.850653      65.800480       0.653496       0.435338      -1.051540       0.046111      -0.010005       0.030315       0.056083       0.005093       0.009559       0.007865       0.027564       0.042025      -0.022810       0.000176       0.022633             10.662450      11.042187       1.060620       6.992887       9.716462       0.514163      11.228701          -0.002003
          131              C       5.752020       1.521954      13.513137      -0.275319      38.026873 0.45662929E+03  0.10875319E+05                                 9.794071                            7.096983       0.169362       2.017106                    0.999662      30.529124      88.533309       0.621746       0.413633      -1.065264      -0.012100      -0.008081      -0.013321       0.019727      -0.020121      -0.002667      -0.026024      -0.022691      -0.013227      -0.032549      -0.004652       0.037201             11.769052      10.809931       1.122555       6.590640      12.179874       0.128008      12.317351           0.001163
          132              C       4.902866       1.677773      12.445935       0.099226      26.968439 0.31115804E+03  0.67889889E+04                                 8.008998                            5.996393       0.156224       2.072877                    0.999635      25.975318      74.072614       0.647816       0.433342      -1.044268       0.003105       0.046163       0.002354       0.046327       0.015177      -0.027435       0.012587       0.026685       0.011720      -0.037336       0.001773       0.035563              9.324009       8.226138      -0.377623       4.761982       9.957512      -0.303706       9.788377          -0.001400
          133              C       5.297849       1.695892       8.675518       0.083437      27.960190 0.35551941E+03  0.80094920E+04                                 8.206127                            6.426727       0.038055       2.015469                    0.999738      27.064251      78.098963       0.624046       0.435660      -1.044204      -0.013005       0.047713      -0.011641       0.050806       0.008653       0.028090       0.000578      -0.023769       0.027138      -0.035657       0.007183       0.028474              9.278760       8.770934      -1.237509      -3.707455       9.222598      -1.783296       9.842749          -0.002257
          134              C       6.297991       1.553359       7.761686      -0.276425      34.095046 0.45076549E+03  0.10667515E+05                                 9.000332                            6.991980       0.242480       2.039365                    0.999860      30.373742      86.907597       0.636374       0.406706      -1.073132      -0.000041      -0.008853       0.012213       0.015084      -0.022292       0.004492       0.008914      -0.018657      -0.063433      -0.027110      -0.008072       0.035182             10.295195      10.128426       0.066771      -4.980452       9.074178      -2.880739      11.682981           0.001353
          135              C       6.538363       2.584906       6.856687       0.310135      30.676396 0.33000187E+03  0.72332461E+04                                 8.720411                            6.196080       0.105358       2.063971                    0.999536      24.176107      66.855360       0.640531       0.436264      -1.053109       0.036737      -0.006324      -0.029303       0.047416       0.011123      -0.015464      -0.004662       0.020885       0.045443      -0.022947      -0.004982       0.027929             11.009263      12.773180      -0.066250      -7.128461       7.901374      -2.197082      12.353234          -0.003894
          136              C       5.731486       3.698590       6.920734      -0.296072      34.492680 0.48477739E+03  0.11728819E+05                                 9.191707                            7.342738       0.097103       1.991421                    0.999403      31.318313      91.772997       0.607001       0.417066      -1.062235      -0.026630       0.013598       0.008244       0.031016       0.004184      -0.007623      -0.015784      -0.013225       0.027736      -0.013937      -0.009969       0.023906             10.376006      11.568440      -2.159821      -5.359368       8.480745      -0.698512      11.078833           0.001324
          137              C       4.759126       3.734827       7.900822       0.106170      26.895679 0.34014379E+03  0.75901154E+04                                 8.017366                            6.299475      -0.036348       1.999813                    0.999587      26.681353      76.998811       0.627398       0.437499      -1.041559       0.017215      -0.040036       0.011636       0.045108       0.006657       0.036519       0.018265      -0.007282      -0.018646      -0.041777      -0.000203       0.041980              9.052863       8.848056      -1.559928      -3.999718       8.508879      -1.257807       9.801652          -0.003253
          138              C       7.875508       3.482376       5.099695      -0.074351      28.199005 0.38683270E+03  0.89487481E+04                                 8.430733                            6.699142      -0.546250       1.829207                    0.996492      29.115814      86.645479       0.608584       0.435057      -1.038971       0.009822      -0.080202       0.036993       0.088867       0.020342      -0.033471      -0.031202      -0.054630       0.019783      -0.050354      -0.012035       0.062389             10.382377      12.978838       0.464943      -4.527749       6.598109      -0.796339      11.570183          -0.000037
          139              C       9.554489       4.178126       3.372886      -0.078022      27.123558 0.38318799E+03  0.88403103E+04                                 8.159711                            6.651753      -0.450987       1.864262                    0.995996      28.887526      85.748616       0.613139       0.433004      -1.040573      -0.089431       0.007704      -0.022544       0.092550      -0.019830       0.036065      -0.019039       0.020557      -0.007338      -0.032526      -0.020792       0.053318              9.646280       8.428325      -0.617849       0.734198       9.732766      -3.834831      10.777747          -0.000266
          140              C       9.880622       6.967167       0.249807       0.113001      27.424825 0.32218670E+03  0.70768525E+04                                 8.077922                            6.086961       0.057510       2.032566                    0.999728      26.110693      74.219357       0.646620       0.431246      -1.047639      -0.048113      -0.004001       0.000820       0.048286       0.000590      -0.007944       0.043550      -0.003005      -0.028516      -0.046725       0.003548       0.043178              9.310103       9.691937      -0.132715      -0.218894       8.935816      -4.987022       9.302556          -0.002586
          141              C       9.822643       6.012926       1.272102      -0.291084      37.200599 0.47299781E+03  0.11374383E+05                                 9.699110                            7.257194       0.073845       1.987052                    0.999497      31.029215      90.668381       0.609997       0.417551      -1.061859       0.020338       0.006013      -0.025778       0.033381      -0.007111       0.015359      -0.012469       0.013054      -0.013291      -0.018744      -0.005983       0.024726             11.352398      11.277343      -0.106303      -0.579172      11.210586      -6.709177      11.569265           0.001788
          142              C       8.618367       5.662635       1.742024       0.318222      29.760120 0.30484166E+03  0.65638662E+04                                 8.538300                            5.948535       0.079633       2.057413                    0.999509      23.858638      65.826578       0.653497       0.435288      -1.051568      -0.009952      -0.046574       0.029768       0.056163      -0.004995       0.007803      -0.010287      -0.028364       0.043024      -0.023269      -0.000238       0.023507             10.667285       9.715196      -1.062834       0.516546      11.050050      -6.999685      11.236609          -0.003163
          143              C       7.561454       6.326980       1.243637      -0.276535      38.050160 0.45684314E+03  0.10881464E+05                                 9.796907                            7.097505       0.172055       2.017768                    0.999668      30.541487      88.567530       0.621885       0.413500      -1.065371      -0.007933       0.011610      -0.014289       0.020048       0.020013      -0.026182       0.002688       0.024046      -0.014854      -0.032607      -0.005115       0.037722             11.775331      12.183211      -1.117140       0.121720      10.816967      -6.597375      12.325815           0.001999
          144              C       7.717273       7.176134       0.176435       0.104211      26.855029 0.30969522E+03  0.67499129E+04                                 7.990166                            5.984651       0.150449       2.071866                    0.999627      25.920730      73.906250       0.647990       0.433685      -1.043938       0.047497      -0.003887       0.001329       0.047674      -0.015429       0.012762       0.028922      -0.027208       0.011715      -0.038517       0.001335       0.037182              9.301181       9.928083       0.377247      -0.302649       8.208848      -4.749893       9.766610          -0.002268
          145              C       0.741651       4.343608       8.675518       0.083443      27.960086 0.35551792E+03  0.80094470E+04                                 8.206100                            6.426709       0.038076       2.015477                    0.999738      27.064157      78.098540       0.624048       0.435659      -1.044205       0.013005      -0.047713      -0.011640       0.050805       0.008652      -0.028091      -0.000578      -0.023768       0.027138      -0.035657       0.007182       0.028475              9.278727       8.770900      -1.237501       3.707438       9.222569       1.783293       9.842711          -0.002257
          146              C      11.820509       4.486141       7.761686      -0.276428      34.095033 0.45076569E+03  0.10667518E+05                                 9.000320                            6.991976       0.242495       2.039370                    0.999860      30.373726      86.907446       0.636375       0.406706      -1.073133       0.000041       0.008853       0.012213       0.015084      -0.022293      -0.004492      -0.008914      -0.018657      -0.063432      -0.027110      -0.008072       0.035182             10.295179      10.128406       0.066778       4.980440       9.074167       2.880740      11.682965           0.001352
          147              C      11.580137       3.454594       6.856687       0.310138      30.676284 0.33000064E+03  0.72332108E+04                                 8.720385                            6.196065       0.105376       2.063977                    0.999536      24.176051      66.855118       0.640533       0.436263      -1.053109      -0.036737       0.006324      -0.029303       0.047416       0.011123       0.015463       0.004662       0.020885       0.045441      -0.022947      -0.004981       0.027928             11.009224      12.773138      -0.066252       7.128431       7.901349       2.197071      12.353186          -0.003891
          148              C       0.308015       2.340910       6.920734      -0.296078      34.492719 0.48477821E+03  0.11728841E+05                                 9.191708                            7.342741       0.097107       1.991422                    0.999403      31.318344      91.773041       0.607001       0.417066      -1.062236       0.026630      -0.013598       0.008245       0.031016       0.004184       0.007623       0.015784      -0.013225       0.027735      -0.013937      -0.009969       0.023906             10.376005      11.568446      -2.159823       5.359370       8.480739       0.698504      11.078830           0.001324
          149              C       1.280374       2.304673       7.900822       0.106170      26.895684 0.34014386E+03  0.75901151E+04                                 8.017360                            6.299471      -0.036338       1.999816                    0.999587      26.681335      76.998672       0.627399       0.437499      -1.041559      -0.017215       0.040037       0.011637       0.045108       0.006657      -0.036518      -0.018265      -0.007281      -0.018647      -0.041776      -0.000203       0.041979              9.052854       8.848049      -1.559925       3.999714       8.508871       1.257806       9.801644          -0.003249
          150              C      10.242992       2.557124       5.099695      -0.074351      28.199005 0.38683280E+03  0.89487502E+04                                 8.430731                            6.699141      -0.546250       1.829206                    0.996492      29.115812      86.645452       0.608584       0.435057      -1.038971      -0.009822       0.080202       0.036993       0.088867       0.020343       0.033471       0.031203      -0.054633       0.019783      -0.050355      -0.012035       0.062391             10.382371      12.978833       0.464941       4.527739       6.598107       0.796341      11.570174          -0.000036
          151              C       8.564011       1.861374       3.372886      -0.078022      27.123552 0.38318780E+03  0.88403055E+04                                 8.159711                            6.651752      -0.450986       1.864262                    0.995996      28.887526      85.748631       0.613139       0.433004      -1.040573       0.089431      -0.007705      -0.022544       0.092550      -0.019831      -0.036065       0.019039       0.020556      -0.007338      -0.032527      -0.020792       0.053319              9.646281       8.428327      -0.617851      -0.734203       9.732767       3.834831      10.777749          -0.000267
          152              C       8.237878      11.151333       0.249807       0.113001      27.424853 0.32218698E+03  0.70768611E+04                                 8.077931                            6.086966       0.057502       2.032563                    0.999728      26.110715      74.219466       0.646619       0.431246      -1.047638       0.048112       0.004001       0.000819       0.048286       0.000590       0.007944      -0.043550      -0.003006      -0.028515      -0.046725       0.003547       0.043178              9.310114       9.691949      -0.132715       0.218895       8.935826       4.987029       9.302567          -0.002586
          153              C       8.295857       0.026574       1.272102      -0.291083      37.200597 0.47299779E+03  0.11374383E+05                                 9.699114                            7.257195       0.073844       1.987052                    0.999497      31.029218      90.668424       0.609997       0.417551      -1.061859      -0.020337      -0.006013      -0.025779       0.033381      -0.007112      -0.015358       0.012469       0.013054      -0.013291      -0.018743      -0.005983       0.024726             11.352402      11.277345      -0.106307       0.579169      11.210591       6.709181      11.569271           0.001789
          154              C       9.500134       0.376865       1.742024       0.318222      29.760144 0.30484180E+03  0.65638701E+04                                 8.538304                            5.948537       0.079634       2.057413                    0.999509      23.858647      65.826613       0.653497       0.435288      -1.051568       0.009952       0.046574       0.029768       0.056163      -0.004995      -0.007803       0.010288      -0.028364       0.043025      -0.023270      -0.000238       0.023508             10.667292       9.715203      -1.062843      -0.516554      11.050057       6.999689      11.236616          -0.003164
          155              C      10.557046      11.791520       1.243637      -0.276536      38.050197 0.45684334E+03  0.10881470E+05                                 9.796913                            7.097506       0.172054       2.017768                    0.999668      30.541510      88.567612       0.621885       0.413500      -1.065371       0.007932      -0.011611      -0.014290       0.020048       0.020013       0.026182      -0.002688       0.024047      -0.014855      -0.032607      -0.005115       0.037723             11.775340      12.183218      -1.117145      -0.121724      10.816976       6.597382      12.325825           0.001999
          156              C      10.401227      10.942366       0.176435       0.104211      26.855057 0.30969548E+03  0.67499197E+04                                 7.990169                            5.984651       0.150452       2.071866                    0.999627      25.920745      73.906284       0.647990       0.433685      -1.043938      -0.047496       0.003887       0.001330       0.047673      -0.015429      -0.012762      -0.028922      -0.027209       0.011715      -0.038517       0.001335       0.037182              9.301185       9.928088       0.377245       0.302648       8.208852       4.749896       9.766615          -0.002268
          157              C       9.059250       3.019750      16.529961       0.088806      32.469460 0.39855139E+03  0.92439216E+04                                 9.876380                            7.379678      -0.719492       1.810394                    0.995928      26.831206      78.693629       0.515362       0.512415      -1.002171       0.000000       0.000000      -0.002817       0.002817       0.002105      -0.000000      -0.000001      -0.007796      -0.021200      -0.007067      -0.000897       0.007963             12.737682       9.878705      -0.227091      -0.000000      14.203728      -0.000002      14.130612           0.000033
          158              C       9.059250       3.019750       4.260461       0.088748      32.470890 0.39853276E+03  0.92438237E+04                                 9.878384                            7.380683      -0.719645       1.810349                    0.995925      26.835755      78.720700       0.515179       0.512579      -1.002043       0.000000       0.000000      -0.003005       0.003005      -0.002478       0.000000      -0.000000       0.008372      -0.020945      -0.006982      -0.001374       0.008355             12.741079      14.206149       0.225664      -0.000005       9.884690       0.000002      14.132398           0.000005
          159              C       4.343608       5.297849       3.593982       0.084324      27.923353 0.35499182E+03  0.79943233E+04                                 8.198973                            6.422163       0.037795       2.015820                    0.999736      27.036986      77.994271       0.624262       0.435688      -1.044229      -0.047924      -0.012277       0.011199       0.050723      -0.008534       0.000858      -0.028672       0.023436       0.027430      -0.035986       0.006839       0.029147              9.269589       9.215558       1.236636      -1.781652       8.760575       3.701274       9.832635          -0.002129
          160              C       4.486141       6.297991       4.507814      -0.275850      34.042738 0.45002556E+03  0.10644842E+05                                 8.989848                            6.985494       0.245757       2.040801                    0.999860      30.342701      86.776713       0.636819       0.406620      -1.073269       0.008719       0.000390      -0.012957       0.015622       0.022057       0.008820      -0.004936       0.018327      -0.062421      -0.027101      -0.007580       0.034681             10.281505       9.063919      -0.066051      -2.876338      10.113594       4.971053      11.667003           0.001314
          161              C       3.454594       6.538363       5.412813       0.310178      30.659006 0.32987216E+03  0.72291586E+04                                 8.715129                            6.193684       0.106951       2.064503                    0.999533      24.168354      66.812055       0.640885       0.436098      -1.053287       0.006165       0.037074       0.029105       0.047535      -0.011087      -0.004629       0.015415      -0.021022       0.045748      -0.023015      -0.004912       0.027927             11.000537       7.896863       0.067499      -2.194453      12.761965       7.120543      12.342784          -0.003696
          162              C       2.340910       5.731486       5.348766      -0.295953      34.468364 0.48440063E+03  0.11716772E+05                                 9.185928                            7.338968       0.099789       1.992387                    0.999407      31.303675      91.701923       0.607304       0.416962      -1.062361      -0.013914      -0.026451      -0.008620       0.031106      -0.004131      -0.015716       0.007441       0.013207       0.027917      -0.013819      -0.009965       0.023784             10.368513       8.476015       2.158618      -0.697743      11.558966       5.353930      11.070557           0.001279
          163              C       2.304673       4.759126       4.368678       0.106379      26.884653 0.33997454E+03  0.75851848E+04                                 8.014606                            6.297633      -0.035747       2.000082                    0.999589      26.673460      76.963217       0.627548       0.437461      -1.041610       0.039831       0.017622      -0.011731       0.045107      -0.006863       0.018173      -0.036866       0.007138      -0.018661      -0.042005      -0.000327       0.042332              9.049223       8.506912       1.559524      -1.258040       8.843265       3.996638       9.797491          -0.003092
          164              C       2.557124       7.875508       7.169805      -0.074400      28.196254 0.38682804E+03  0.89481066E+04                                 8.429144                            6.698581      -0.545210       1.829615                    0.996488      29.107718      86.602778       0.608715       0.434990      -1.039070       0.080252       0.009786      -0.037162       0.088978      -0.020194      -0.031020       0.033403       0.054227       0.020173      -0.050159      -0.011905       0.062064             10.379095       6.596408      -0.464117      -0.795788      12.974633       4.525733      11.566245          -0.000046
          165              C       1.861374       9.554489       8.896614      -0.078005      27.117911 0.38311821E+03  0.88382488E+04                                 8.158871                            6.651477      -0.451296       1.864292                    0.995987      28.881795      85.727849       0.613109       0.433047      -1.040553      -0.007706      -0.089379       0.022308       0.092443       0.020028      -0.019140      -0.036297      -0.021055      -0.008446      -0.032821      -0.020922       0.053744              9.644347       9.730317       0.617339      -3.833257       8.428225      -0.731768      10.774500          -0.000315
          166              C      11.151333       9.880622      12.019693       0.108660      27.540134 0.32349078E+03  0.71142082E+04                                 8.107647                            6.104589       0.050829       2.030360                    0.999732      26.171854      74.491197       0.644702       0.431999      -1.046956       0.003443      -0.046844      -0.001662       0.047000      -0.000296       0.041483       0.007441       0.004587      -0.026007      -0.043965       0.002280       0.041685              9.346887       8.967905       0.131093      -5.009308       9.735532       0.222133       9.337224           0.001809
          167              C       0.026574       9.822643      10.997398      -0.289960      37.210968 0.47312971E+03  0.11379472E+05                                 9.704280                            7.260162       0.068213       1.985397                    0.999489      31.031065      90.710706       0.609566       0.417776      -1.061611      -0.006356       0.020739       0.025164       0.033222       0.006441      -0.012332      -0.015332      -0.012078      -0.012590      -0.018651      -0.005420       0.024071             11.357935      11.214490       0.098339      -6.711826      11.284924       0.587714      11.574389          -0.001406
          168              C       0.376865       8.618367      10.527476       0.317991      29.754799 0.30475859E+03  0.65617114E+04                                 8.537585                            5.948150       0.080564       2.057931                    0.999514      23.853930      65.814410       0.653440       0.435351      -1.051517       0.046461      -0.010049      -0.030071       0.056248       0.005089      -0.009691      -0.007867       0.027580       0.042093      -0.022822       0.000058       0.022764             10.664365      11.044526       1.061198      -6.994441       9.718138      -0.514526      11.230431           0.001743
          169              C      11.791520       7.561454      11.025863      -0.275453      38.041042 0.45679627E+03  0.10880565E+05                                 9.797142                            7.098623       0.168698       2.016840                    0.999661      30.535969      88.565598       0.621613       0.413673      -1.065211      -0.011740      -0.008175       0.013759       0.019849      -0.020100       0.002636       0.026032      -0.022784      -0.013475      -0.032522      -0.004722       0.037244             11.773264      10.814239       1.123206      -6.593720      12.183792      -0.128133      12.321762          -0.001329
          170              C      10.942366       7.717273      12.093065       0.099459      26.968772 0.31114185E+03  0.67888397E+04                                 8.010451                            5.997115       0.154250       2.072335                    0.999630      25.975288      74.084056       0.647607       0.433469      -1.044146       0.003462       0.046130      -0.002105       0.046307       0.015056       0.027554      -0.012552       0.026908       0.011756      -0.037316       0.001580       0.035736              9.325991       8.228075      -0.377515      -4.763421       9.959430       0.303587       9.790468           0.001115
          171              C       1.695892       0.741651       3.593982       0.084327      27.923381 0.35499210E+03  0.79943304E+04                                 8.198979                            6.422166       0.037796       2.015820                    0.999736      27.036976      77.994216       0.624262       0.435688      -1.044229       0.047924       0.012276       0.011199       0.050723      -0.008534      -0.000857       0.028671       0.023436       0.027429      -0.035985       0.006839       0.029146              9.269596       9.215568       1.236631       1.781661       8.760578      -3.701278       9.832643          -0.002136
          172              C       1.553359      11.820509       4.507814      -0.275853      34.042817 0.45002689E+03  0.10644882E+05                                 8.989864                            6.985506       0.245751       2.040798                    0.999860      30.342760      86.776940       0.636818       0.406620      -1.073268      -0.008718      -0.000391      -0.012959       0.015623       0.022057      -0.008819       0.004936       0.018327      -0.062424      -0.027101      -0.007581       0.034682             10.281523       9.063933      -0.066060       2.876353      10.113608      -4.971062      11.667029           0.001314
          173              C       2.584906      11.580137       5.412813       0.310174      30.659019 0.32987226E+03  0.72291610E+04                                 8.715127                            6.193682       0.106962       2.064507                    0.999533      24.168363      66.812065       0.640886       0.436097      -1.053287      -0.006164      -0.037075       0.029105       0.047535      -0.011086       0.004629      -0.015415      -0.021023       0.045749      -0.023015      -0.004913       0.027927             11.000534       7.896863       0.067501       2.194453      12.761961      -7.120538      12.342778          -0.003696
          174              C       3.698590       0.308015       5.348766      -0.295957      34.468482 0.48440279E+03  0.11716838E+05                                 9.185950                            7.338986       0.099786       1.992386                    0.999407      31.303739      91.702178       0.607303       0.416962      -1.062361       0.013914       0.026450      -0.008622       0.031106      -0.004131       0.015717      -0.007441       0.013208       0.027915      -0.013819      -0.009965       0.023784             10.368536       8.476035       2.158632       0.697736      11.558997      -5.353940      11.070574           0.001279
          175              C       3.734827       1.280374       4.368678       0.106382      26.884701 0.33997512E+03  0.75852004E+04                                 8.014614                            6.297638      -0.035746       2.000081                    0.999589      26.673475      76.963250       0.627548       0.437461      -1.041610      -0.039831      -0.017623      -0.011731       0.045108      -0.006862      -0.018174       0.036866       0.007138      -0.018662      -0.042005      -0.000327       0.042331              9.049231       8.506925       1.559530       1.258040       8.843272      -3.996641       9.797498          -0.003089
          176              C       3.482376      10.242992       7.169805      -0.074400      28.196220 0.38682751E+03  0.89480902E+04                                 8.429135                            6.698575      -0.545207       1.829616                    0.996488      29.107688      86.602643       0.608716       0.434989      -1.039070      -0.080251      -0.009786      -0.037162       0.088978      -0.020194       0.031020      -0.033403       0.054227       0.020174      -0.050159      -0.011905       0.062065             10.379082       6.596402      -0.464114       0.795787      12.974614      -4.525724      11.566229          -0.000045
          177              C       4.178126       8.564011       8.896614      -0.078003      27.117839 0.38311708E+03  0.88382161E+04                                 8.158856                            6.651466      -0.451293       1.864293                    0.995987      28.881754      85.727698       0.613110       0.433047      -1.040553       0.007706       0.089380       0.022308       0.092444       0.020028       0.019140       0.036297      -0.021055      -0.008446      -0.032821      -0.020923       0.053744              9.644325       9.730292       0.617335       3.833237       8.428213       0.731766      10.774469          -0.000315
          178              C       6.967167       8.237878      12.019693       0.108655      27.540168 0.32349149E+03  0.71142321E+04                                 8.107682                            6.104617       0.050798       2.030352                    0.999732      26.171837      74.491335       0.644697       0.432002      -1.046954      -0.003444       0.046846      -0.001662       0.047002      -0.000295      -0.041485      -0.007442       0.004586      -0.026000      -0.043967       0.002279       0.041688              9.346927       8.967940       0.131090       5.009332       9.735575      -0.222137       9.337266           0.001827
          179              C       6.012926       8.295857      10.997398      -0.289949      37.210537 0.47312354E+03  0.11379284E+05                                 9.704200                            7.260109       0.068219       1.985401                    0.999489      31.030840      90.709823       0.609569       0.417775      -1.061612       0.006356      -0.020740       0.025162       0.033221       0.006441       0.012333       0.015330      -0.012075      -0.012589      -0.018650      -0.005419       0.024069             11.357835      11.214386       0.098333       6.711758      11.284834      -0.587713      11.574286          -0.001409
          180              C       5.662635       9.500134      10.527476       0.317998      29.754684 0.30475730E+03  0.65616771E+04                                 8.537571                            5.948144       0.080564       2.057932                    0.999514      23.853851      65.814171       0.653439       0.435352      -1.051516      -0.046461       0.010049      -0.030072       0.056249       0.005089       0.009690       0.007866       0.027581       0.042091      -0.022822       0.000059       0.022763             10.664344      11.044502       1.061198       6.994422       9.718126       0.514526      11.230406           0.001745
          181              C       6.326980      10.557046      11.025863      -0.275442      38.040673 0.45679087E+03  0.10880403E+05                                 9.797078                            7.098579       0.168702       2.016844                    0.999661      30.535783      88.564893       0.621615       0.413673      -1.065212       0.011741       0.008176       0.013759       0.019849      -0.020100      -0.002637      -0.026032      -0.022781      -0.013469      -0.032522      -0.004720       0.037242             11.773181      10.814155       1.123194       6.593661      12.183718       0.128122      12.321669          -0.001337
          182              C       7.176134      10.401227      12.093065       0.099444      26.969072 0.31114631E+03  0.67889601E+04                                 8.010515                            5.997165       0.154247       2.072332                    0.999630      25.975435      74.084563       0.647603       0.433470      -1.044146      -0.003463      -0.046130      -0.002107       0.046308       0.015058      -0.027555       0.012553       0.026904       0.011751      -0.037317       0.001581       0.035736              9.326065       8.228142      -0.377541       4.763465       9.959500      -0.303618       9.790554           0.001114
          183              C       6.781151      10.383108      15.863482       0.082999      27.971609 0.35572166E+03  0.80151411E+04                                 8.207731                            6.428162       0.038699       2.015508                    0.999739      27.073656      78.129940       0.624037       0.435607      -1.044242       0.013370      -0.047523       0.012023       0.050811       0.008587       0.027940       0.000394      -0.024237       0.026868      -0.035688       0.007533       0.028156              9.280170       8.772458      -1.238541      -3.707885       9.223891      -1.782564       9.844160           0.001780
          184              C       5.781009      10.525641      16.777314      -0.276169      34.091128 0.45075806E+03  0.10667453E+05                                 9.000420                            6.992636       0.240034       2.038658                    0.999859      30.371784      86.906642       0.636237       0.406789      -1.073061       0.000369       0.009154      -0.011589       0.014772      -0.022311       0.004396       0.009062      -0.018613      -0.063021      -0.027061      -0.008094       0.035155             10.294577      10.128180       0.065691      -4.979801       9.073428      -2.879279      11.682122          -0.001526
          185              C       5.540637       9.494094      17.682313       0.310779      30.646182 0.32969367E+03  0.72244379E+04                                 8.714202                            6.192805       0.105418       2.064213                    0.999535      24.160001      66.790306       0.640792       0.436210      -1.053195      -0.036195       0.006550       0.029667       0.047256       0.011279      -0.014958      -0.004535       0.020478       0.046064      -0.023030      -0.004466       0.027496             11.000260      12.761942      -0.066789      -7.121212       7.895795      -2.194956      12.343043           0.003257
          186              C       6.347515       8.380410      17.618266      -0.295316      34.458612 0.48427157E+03  0.11713202E+05                                 9.186325                            7.339706       0.095673       1.991312                    0.999400      31.294558      91.681937       0.607044       0.417157      -1.062207       0.027053      -0.013253      -0.007541       0.031055       0.004099      -0.007467      -0.015485      -0.012771       0.028620      -0.013707      -0.009894       0.023601             10.368646      11.558846      -2.158177      -5.353177       8.476128      -0.698811      11.070964          -0.001614
          187              C       7.319874       8.344173      16.638178       0.106225      26.884463 0.34003177E+03  0.75866663E+04                                 8.014102                            6.297765      -0.034440       2.000516                    0.999588      26.673096      76.959409       0.627610       0.437406      -1.041659      -0.016818       0.040278      -0.011217       0.045067       0.006543       0.036559       0.018179      -0.007656      -0.018328      -0.041850      -0.000027       0.041877              9.048323       8.842435      -1.559025      -3.995971       8.505820      -1.258100       9.796714           0.002554
          188              C       4.203492       8.596624      19.439305      -0.074164      28.188379 0.38676174E+03  0.89450847E+04                                 8.426922                            6.697836      -0.518472       1.838356                    0.996227      29.080291      86.479081       0.608847       0.434967      -1.039212      -0.009400       0.080748      -0.036125       0.088958       0.021485      -0.032268      -0.031073      -0.054392       0.020904      -0.049397      -0.012909       0.062306             10.377183      12.959723       0.468458      -4.535696       6.597113      -0.793307      11.574713           0.000115
          189              C       2.524511       7.900874      21.166114      -0.078158      27.082073 0.38233536E+03  0.88192870E+04                                 8.158324                            6.648123      -0.466253       1.859569                    0.995942      28.918134      85.946098       0.612537       0.433496      -1.039858       0.089517      -0.007239       0.022035       0.092473      -0.018740       0.039157      -0.020411       0.021760      -0.013305      -0.036738      -0.019339       0.056077              9.644598       8.435058      -0.621798       0.722603       9.725103      -3.823464      10.773632           0.001320
          190              C       2.198378       5.111833      24.289193       0.107194      27.550505 0.32372603E+03  0.71193927E+04                                 8.104057                            6.102968       0.058157       2.032257                    0.999734      26.177725      74.464118       0.645513       0.431455      -1.047474       0.046822       0.003245      -0.001804       0.046969       0.000152      -0.007460       0.040884      -0.003457      -0.029546      -0.044039       0.003356       0.040682              9.342301       9.725588      -0.130801      -0.221427       8.967445      -5.008759       9.333870          -0.001792
          191              C       2.256357       6.066074      23.266898      -0.287955      37.171530 0.47256467E+03  0.11363553E+05                                 9.703180                            7.260305       0.058125       1.983003                    0.999475      30.997686      90.631609       0.608938       0.418292      -1.061184      -0.020660      -0.005268       0.025378       0.033146      -0.006250       0.014672      -0.011895       0.011148      -0.012220      -0.017888      -0.005175       0.023062             11.356186      11.277962      -0.096058      -0.588110      11.218094      -6.713691      11.572503           0.001540
          192              C       3.460634       6.416365      22.796976       0.319286      29.783777 0.30491823E+03  0.65683285E+04                                 8.554309                            5.957116       0.073597       2.056208                    0.999543      23.864153      65.934605       0.651500       0.436435      -1.050492       0.009899       0.047179      -0.029264       0.056393      -0.005668       0.007976      -0.008915      -0.027214       0.040284      -0.022588       0.000666       0.021922             10.688351       9.732261      -1.068715       0.521603      11.077824      -7.016673      11.254967          -0.001731
          193              C       4.517546       5.752020      23.295363      -0.274624      38.072567 0.45707843E+03  0.10890241E+05                                 9.807353                            7.103992       0.161248       2.014628                    0.999644      30.541871      88.628640       0.620889       0.414043      -1.064848       0.008394      -0.010988       0.013973       0.019658       0.020336      -0.026056       0.002588       0.022671      -0.013210      -0.032659      -0.004700       0.037359             11.788137      12.192102      -1.130653       0.135496      10.835130      -6.607803      12.337178           0.001148
          194              C       4.361727       4.902866      24.362565       0.098071      26.994559 0.31147869E+03  0.67975286E+04                                 8.012499                            5.998243       0.159468       2.073501                    0.999644      25.993487      74.125481       0.647936       0.433163      -1.044407      -0.046229       0.003447      -0.002281       0.046413      -0.015267       0.012632       0.027216      -0.026022       0.009307      -0.037211       0.002130       0.035080              9.329242       9.957520       0.376598      -0.301962       8.234958      -4.768459       9.795247          -0.001225
          195              C      11.337349       7.735392      15.863482       0.083004      27.971409 0.35571933E+03  0.80150741E+04                                 8.207710                            6.428156       0.038683       2.015507                    0.999739      27.073437      78.129191       0.624036       0.435609      -1.044241      -0.013375       0.047517       0.012027       0.050808       0.008587      -0.027946      -0.000395      -0.024224       0.026872      -0.035689       0.007526       0.028163              9.280140       8.772435      -1.238542       3.707865       9.223858       1.782555       9.844125           0.001765
          196              C       0.258491       7.592859      16.777314      -0.276159      34.090658 0.45075128E+03  0.10667249E+05                                 9.000335                            6.992582       0.240044       2.038665                    0.999859      30.371515      86.905593       0.636240       0.406789      -1.073062      -0.000368      -0.009156      -0.011590       0.014774      -0.022307      -0.004397      -0.009062      -0.018607      -0.063017      -0.027059      -0.008090       0.035149             10.294469      10.128069       0.065695       4.979730       9.073343       2.879254      11.681994          -0.001530
          197              C       0.498863       8.624406      17.682313       0.310773      30.646058 0.32969272E+03  0.72244094E+04                                 8.714172                            6.192792       0.105429       2.064218                    0.999535      24.159950      66.790057       0.640794       0.436209      -1.053195       0.036197      -0.006550       0.029667       0.047257       0.011280       0.014954       0.004534       0.020480       0.046060      -0.023031      -0.004461       0.027492             11.000209      12.761884      -0.066793       7.121165       7.895769       2.194944      12.342974           0.003249
          198              C      11.770986       9.738090      17.618266      -0.295311      34.458303 0.48426696E+03  0.11713060E+05                                 9.186271                            7.339673       0.095671       1.991314                    0.999400      31.294371      91.681216       0.607045       0.417157      -1.062207      -0.027055       0.013255      -0.007541       0.031057       0.004100       0.007467       0.015483      -0.012768       0.028606      -0.013704      -0.009893       0.023596             10.368575      11.558773      -2.158170       5.353122       8.476086       0.698801      11.070867          -0.001612
          199              C      10.798626       9.774327      16.638178       0.106210      26.884658 0.34003584E+03  0.75867788E+04                                 8.014154                            6.297814      -0.034455       2.000512                    0.999588      26.673133      76.959588       0.627606       0.437408      -1.041658       0.016813      -0.040280      -0.011208       0.045064       0.006546      -0.036559      -0.018180      -0.007659      -0.018345      -0.041851      -0.000027       0.041878              9.048378       8.842494      -1.559014       3.996004       8.505854       1.258118       9.796786           0.002565
          200              C       1.836008       9.521876      19.439305      -0.074163      28.188289 0.38676059E+03  0.89450505E+04                                 8.426903                            6.697826      -0.518472       1.838358                    0.996227      29.080224      86.478817       0.608848       0.434967      -1.039212       0.009403      -0.080748      -0.036124       0.088958       0.021486       0.032267       0.031076      -0.054395       0.020905      -0.049397      -0.012912       0.062309             10.377150      12.959685       0.468453       4.535663       6.597100       0.793303      11.574665           0.000115
          201              C       3.514989      10.217626      21.166114      -0.078157      27.082050 0.38233502E+03  0.88192778E+04                                 8.158324                            6.648123      -0.466256       1.859568                    0.995942      28.918112      85.946042       0.612536       0.433496      -1.039858      -0.089517       0.007239       0.022034       0.092472      -0.018741      -0.039157       0.020411       0.021761      -0.013305      -0.036738      -0.019339       0.056078              9.644598       8.435053      -0.621801      -0.722610       9.725106       3.823466      10.773634           0.001320
          202              C       3.841122       0.927667      24.289193       0.107195      27.550427 0.32372491E+03  0.71193631E+04                                 8.104047                            6.102960       0.058160       2.032259                    0.999734      26.177682      74.464008       0.645513       0.431456      -1.047474      -0.046822      -0.003244      -0.001804       0.046969       0.000152       0.007460      -0.040883      -0.003458      -0.029545      -0.044038       0.003356       0.040683              9.342290       9.725573      -0.130802       0.221426       8.967436       5.008753       9.333861          -0.001796
          203              C       3.783143      -0.026574      23.266898      -0.287952      37.171448 0.47256317E+03  0.11363507E+05                                 9.703165                            7.260293       0.058127       1.983004                    0.999475      30.997629      90.631385       0.608939       0.418292      -1.061184       0.020660       0.005268       0.025378       0.033146      -0.006249      -0.014672       0.011894       0.011147      -0.012218      -0.017887      -0.005175       0.023062             11.356171      11.277944      -0.096062       0.588104      11.218080       6.713683      11.572489           0.001539
          204              C       2.578867      11.702135      22.796976       0.319287      29.783787 0.30491845E+03  0.65683344E+04                                 8.554312                            5.957119       0.073592       2.056206                    0.999543      23.864158      65.934625       0.651500       0.436436      -1.050492      -0.009899      -0.047178      -0.029264       0.056393      -0.005668      -0.007976       0.008915      -0.027214       0.040283      -0.022587       0.000666       0.021922             10.688355       9.732262      -1.068708      -0.521596      11.077830       7.016678      11.254974          -0.001731
          205              C       1.521954       0.287480      23.295363      -0.274623      38.072521 0.45707794E+03  0.10890226E+05                                 9.807343                            7.103986       0.161253       2.014630                    0.999644      30.541847      88.628525       0.620889       0.414043      -1.064849      -0.008394       0.010987       0.013974       0.019658       0.020336       0.026056      -0.002588       0.022671      -0.013210      -0.032660      -0.004699       0.037359             11.788124      12.192094      -1.130642      -0.135484      10.835115       6.607792      12.337164           0.001148
          206              C       1.677773       1.136634      24.362565       0.098068      26.994527 0.31147839E+03  0.67975198E+04                                 8.012489                            5.998238       0.159471       2.073502                    0.999644      25.993482      74.125439       0.647937       0.433162      -1.044408       0.046229      -0.003447      -0.002280       0.046413      -0.015267      -0.012633      -0.027216      -0.026021       0.009306      -0.037210       0.002131       0.035080              9.329229       9.957505       0.376603       0.301967       8.234948       4.768451       9.795234          -0.001220
          207              C       3.019750       9.059250       8.009039       0.088827      32.467290 0.39855053E+03  0.92441274E+04                                 9.876653                            7.380162      -0.719517       1.810418                    0.995924      26.832501      78.704811       0.515281       0.512483      -1.002113      -0.000000      -0.000000       0.002939       0.002939       0.002294      -0.000000       0.000000      -0.008206      -0.021079      -0.007026      -0.001187       0.008214             12.737075       9.881111      -0.226533      -0.000000      14.202703       0.000001      14.127412          -0.000010
          208              C       3.019750       9.059250      20.278539       0.089020      32.449106 0.39817725E+03  0.92336784E+04                                 9.876188                            7.378667      -0.718194       1.811147                    0.995898      26.822924      78.679445       0.515107       0.512756      -1.001939       0.000000       0.000001       0.003687       0.003687      -0.002685       0.000000      -0.000001       0.011611      -0.021080      -0.007027      -0.002883       0.009910             12.739112      14.182292       0.234480      -0.000012       9.880835      -0.000001      14.154208          -0.000017
          209              S       6.633787       9.406884      22.605572      -0.652922     188.893101 0.57508215E+04  0.24318033E+06                                22.615555                           20.685522       1.049912       1.915673                    0.999349      87.366596     278.214809       0.519127       0.279019      -1.247164       0.060121      -0.085985       0.054492       0.118226      -0.128948       0.104158      -0.206918      -0.357737      -0.468629      -0.260602      -0.133615       0.394217             24.415237      31.450606      -3.077232       2.713962      21.591133      -1.062653      20.203973           0.078844
          210              S      11.484713       8.711616      22.605572      -0.652920     188.892775 0.57508076E+04  0.24317959E+06                                22.615530                           20.685498       1.049913       1.915673                    0.999349      87.366521     278.214500       0.519127       0.279019      -1.247164      -0.060120       0.085986       0.054496       0.118227      -0.128947      -0.104160       0.206913      -0.357751      -0.468613      -0.260597      -0.133619       0.394216             24.415214      31.450581      -3.077230      -2.713957      21.591114       1.062666      20.203947           0.078848
          211              S       2.672116       0.594287      10.336072      -0.581678     183.122995 0.55266422E+04  0.23150293E+06                                22.221559                           20.331877       1.062847       1.925479                    0.999441      85.673331     271.973730       0.521298       0.280495      -1.244908       0.078435       0.080770       0.043362       0.120648       0.110697       0.244184       0.098380       0.199966      -0.781175      -0.367624      -0.018789       0.386413             23.978197      21.250124       3.041586       1.067143      30.837644       2.670627      19.846821          -0.021609
          212              S       3.367384       5.445213      10.336072      -0.581669     183.122037 0.55266058E+04  0.23150105E+06                                22.221492                           20.331820       1.062846       1.925480                    0.999441      85.673077     271.972786       0.521298       0.280495      -1.244908      -0.078439      -0.080765       0.043366       0.120649       0.110700      -0.244191      -0.098370       0.199956      -0.781170      -0.367625      -0.018789       0.386414             23.978119      21.250067       3.041555      -1.067154      30.837531      -2.670616      19.846759          -0.021609
          213              S       5.445213       2.672116       1.933428      -0.576807     182.386170 0.54983040E+04  0.23001707E+06                                22.164294                           20.281998       1.065234       1.927019                    0.999432      85.479246     271.169911       0.521856       0.280559      -1.244853      -0.078273       0.077354      -0.046879       0.119616      -0.110319       0.096315      -0.244507      -0.193908      -0.787335      -0.369333      -0.015293       0.384626             23.914059      30.742537      -3.032616       2.668654      21.201477      -1.070472      19.798163          -0.022062
          214              S       0.594287       3.367384       1.933428      -0.576806     182.385483 0.54982775E+04  0.23001569E+06                                22.164248                           20.281958       1.065228       1.927018                    0.999432      85.479034     271.169082       0.521856       0.280559      -1.244853       0.078270      -0.077358      -0.046882       0.119617      -0.110336      -0.096271       0.244514      -0.193899      -0.787305      -0.369318      -0.015305       0.384623             23.914008      30.742479      -3.032593      -2.668649      21.201430       1.070464      19.798114          -0.022110
          215              S       9.406884      11.484713      14.202928      -0.580409     182.995551 0.55218777E+04  0.23125407E+06                                22.213563                           20.325166       1.061658       1.925435                    0.999435      85.624454     271.791818       0.521304       0.280552      -1.244842      -0.078760      -0.080149      -0.041043       0.119631       0.110502       0.243964       0.098614       0.197585      -0.782643      -0.368068      -0.017591       0.385659             23.968978      21.241716       3.039564       1.066026      30.823522       2.671878      19.841695           0.018522
          216              S       8.711616       6.633787      14.202928      -0.580397     182.998410 0.55219894E+04  0.23125996E+06                                22.213778                           20.325356       1.061672       1.925433                    0.999435      85.625327     271.795467       0.521302       0.280551      -1.244842       0.078754       0.080165      -0.041024       0.119631       0.110429      -0.243929      -0.098796       0.197641      -0.782777      -0.368128      -0.017543       0.385671             23.969213      21.241928       3.039568      -1.066074      30.823826      -2.671904      19.841885           0.018383
          217              N       8.830957       7.556622      21.058143      -0.212699      36.245431 0.53420333E+03  0.13045549E+05                                 9.263772                            7.585164      -0.194097       1.956035                    0.999068      28.374380      79.550323       0.621006       0.403882      -1.086940      -0.014912      -0.091694      -0.083082       0.124631       0.005557      -0.017760      -0.041799       0.063811      -0.078491      -0.065268       0.011900       0.053368             10.342139      10.706652       1.858351      -1.911687       9.396195       3.347808      10.923570           0.029209
          218              N       1.486925       3.233548      11.964971      -0.171928      34.243533 0.46389205E+03  0.10938660E+05                                 8.939565                            7.060022      -0.005637       2.033020                    0.999404      27.068116      74.634755       0.644663       0.402927      -1.087298      -0.067641       0.012475       0.086476       0.110495       0.007753       0.039174      -0.015716      -0.056001      -0.096356      -0.065185       0.018010       0.047175             10.264535       9.245472      -0.078358      -4.541095      11.589717       0.293148       9.958417           0.014301
          219              N       9.287543      10.561878      21.058143      -0.212698      36.245412 0.53420321E+03  0.13045545E+05                                 9.263769                            7.585163      -0.194122       1.956028                    0.999068      28.374370      79.550283       0.621006       0.403882      -1.086940       0.014912       0.091694      -0.083082       0.124631       0.005558       0.017761       0.041799       0.063811      -0.078494      -0.065268       0.011898       0.053370             10.342134      10.706643       1.858353       1.911682       9.396197      -3.347806      10.923563           0.029211
          220              N       4.552575       2.805952      11.964971      -0.171918      34.243262 0.46388769E+03  0.10938530E+05                                 8.939522                            7.059992      -0.005635       2.033023                    0.999404      27.067968      74.634237       0.644664       0.402927      -1.087298       0.067640      -0.012472       0.086478       0.110495       0.007751      -0.039174       0.015714      -0.055996      -0.096360      -0.065183       0.018011       0.047172             10.264481       9.245415      -0.078350       4.541059      11.589670      -0.293139       9.958358           0.014306
          221              N       4.522378       2.791457       8.788643      -0.182569      35.317285 0.51730718E+03  0.12530627E+05                                 9.111241                            7.467309      -0.174974       1.969078                    0.999109      27.899740      77.877661       0.625563       0.404214      -1.086822       0.082083      -0.013530      -0.073388       0.110934      -0.008520       0.033551      -0.018240      -0.059386      -0.065310      -0.054464       0.003922       0.050542             10.161802       9.215697      -1.827313      -3.255140      10.554877      -1.893204      10.714830           0.014735
          222              N       8.845452       7.526425      24.234471      -0.200737      35.077603 0.47764916E+03  0.11347676E+05                                 9.082778                            7.164572      -0.025922       2.020731                    0.999299      27.490709      76.128668       0.639743       0.402998      -1.087056      -0.014195      -0.077375       0.095293       0.123568      -0.009179       0.017693       0.046666       0.059705      -0.109396      -0.075453       0.023814       0.051639             10.443167      11.741842       0.089172      -0.305898       9.429440      -4.658082      10.158220           0.027681
          223              N       1.517122       3.248043       8.788643      -0.182548      35.316690 0.51729669E+03  0.12530300E+05                                 9.111123                            7.467221      -0.174946       1.969091                    0.999109      27.899417      77.876356       0.625568       0.404212      -1.086823      -0.082079       0.013529      -0.073388       0.110932      -0.008520      -0.033549       0.018240      -0.059382      -0.065315      -0.054461       0.003921       0.050540             10.161661       9.215561      -1.827287       3.255069      10.554754       1.893188      10.714667           0.014737
          224              N       9.273048      10.592075      24.234471      -0.200736      35.077610 0.47764921E+03  0.11347676E+05                                 9.082771                            7.164565      -0.025888       2.020740                    0.999299      27.490715      76.128633       0.639744       0.402997      -1.087057       0.014195       0.077374       0.095292       0.123567      -0.009179      -0.017692      -0.046666       0.059704      -0.109393      -0.075453       0.023815       0.051638             10.443159      11.741837       0.089170       0.305896       9.429430       4.658076      10.158209           0.027679
          225              N       3.248043       4.522378       3.480857      -0.181814      35.293001 0.51690849E+03  0.12517982E+05                                 9.106098                            7.463818      -0.174519       1.969348                    0.999112      27.885786      77.817770       0.625815       0.404147      -1.086916       0.013338       0.082248       0.072761       0.110620       0.008562      -0.018290      -0.033577       0.058867      -0.064545      -0.054297       0.003960       0.050337             10.155213      10.549847       1.825875      -1.893309       9.207491       3.250515      10.708301           0.014366
          226              N      10.592075       8.845452      12.574029      -0.171492      34.236423 0.46376838E+03  0.10935179E+05                                 8.939097                            7.059576      -0.006317       2.032898                    0.999403      27.063640      74.624146       0.644605       0.402984      -1.087244       0.067844      -0.012498      -0.086122       0.110345       0.007759       0.039206      -0.015728      -0.055859      -0.096289      -0.065185       0.018084       0.047101             10.263977       9.244802      -0.078440      -4.540566      11.589878       0.293193       9.957250          -0.016377
          227              N       2.791457       1.517122       3.480857      -0.181786      35.292171 0.51689363E+03  0.12517517E+05                                 9.105922                            7.463685      -0.174459       1.969373                    0.999112      27.885340      77.815895       0.625824       0.404144      -1.086920      -0.013336      -0.082247       0.072757       0.110617       0.008562       0.018289       0.033576       0.058869      -0.064539      -0.054295       0.003959       0.050336             10.155004      10.549673       1.825841       1.893286       9.207284      -3.250407      10.708056           0.014357
          228              N       7.526425       9.273048      12.574029      -0.171473      34.235692 0.46375696E+03  0.10934834E+05                                 8.938951                            7.059474      -0.006303       2.032908                    0.999403      27.063277      74.622715       0.644613       0.402982      -1.087246      -0.067844       0.012495      -0.086122       0.110345       0.007759      -0.039208       0.015724      -0.055861      -0.096294      -0.065188       0.018086       0.047101             10.263792       9.244610      -0.078437       4.540443      11.589710      -0.293188       9.957054          -0.016374
          229              N       7.556622       9.287543      15.750357      -0.182691      35.318216 0.51734529E+03  0.12531627E+05                                 9.110847                            7.467256      -0.174021       1.969346                    0.999110      27.901128      77.878658       0.625614       0.404178      -1.086859      -0.081640       0.013671       0.073541       0.110726      -0.008673       0.033188      -0.018264      -0.059282      -0.064958      -0.054031       0.003544       0.050488             10.160879       9.214617      -1.828021      -3.254165      10.554271      -1.892493      10.713750          -0.017018
          230              N       3.233548       4.552575       0.304529      -0.172075      34.256130 0.46410323E+03  0.10944760E+05                                 8.941028                            7.061268      -0.004801       2.033093                    0.999404      27.076253      74.658243       0.644662       0.402886      -1.087338       0.012397       0.067344      -0.086421       0.110261      -0.007624       0.015630       0.038485       0.055336      -0.096728      -0.064434       0.017557       0.046877             10.266717      11.584642       0.080556      -0.294569       9.252548      -4.546058       9.962961           0.014080
          231              N      10.561878       8.830957      15.750357      -0.182645      35.316619 0.51731741E+03  0.12530765E+05                                 9.110545                            7.467033      -0.174025       1.969358                    0.999110      27.900286      77.875363       0.625627       0.404176      -1.086862       0.081624      -0.013679       0.073546       0.110719      -0.008672      -0.033188       0.018265      -0.059283      -0.064954      -0.054032       0.003544       0.050488             10.160519       9.214279      -1.827949       3.253990      10.553939       1.892449      10.713338          -0.017037
          232              N       2.805952       1.486925       0.304529      -0.172095      34.256643 0.46411143E+03  0.10945010E+05                                 8.941137                            7.061345      -0.004832       2.033079                    0.999404      27.076522      74.659347       0.644656       0.402888      -1.087337      -0.012396      -0.067345      -0.086424       0.110264      -0.007624      -0.015630      -0.038485       0.055336      -0.096734      -0.064435       0.017558       0.046878             10.266853      11.584761       0.080563       0.294577       9.252687       4.546147       9.963111           0.014084
          233              O       8.449019       4.516942      18.269531      -0.194767      30.663381 0.33598872E+03  0.71634770E+04                                 7.928774                            5.618597       0.446441       2.276363                    0.999200      22.301100      54.756481       0.815351       0.352340      -1.147201       0.166047       0.063986      -0.027895       0.180122      -0.043734      -0.088249       0.107649      -0.017289       0.137327      -0.105984      -0.067467       0.173452             10.443110       5.587844      -1.625297      -2.119877      13.107410       7.923389      12.634075          -0.001318
          234              O      10.772898       3.675640      14.980323      -0.197497      32.556811 0.36078691E+03  0.78376759E+04                                 8.291354                            5.880085       0.370330       2.253657                    0.998797      22.476445      55.876764       0.784552       0.359375      -1.140480       0.011977      -0.172689      -0.021706       0.174460       0.063476      -0.121689      -0.068637       0.012492       0.050241      -0.114745      -0.060624       0.175369             10.688113      12.021494       1.840264      -7.857924       7.443765      -1.890274      12.599079          -0.000259
          235              O       9.669481       1.522558      18.269531      -0.194769      30.663434 0.33598931E+03  0.71634926E+04                                 7.928782                            5.618602       0.446435       2.276360                    0.999200      22.301122      54.756551       0.815350       0.352340      -1.147201      -0.166048      -0.063986      -0.027894       0.180122      -0.043733       0.088248      -0.107649      -0.017289       0.137327      -0.105985      -0.067467       0.173452             10.443122       5.587850      -1.625298       2.119882      13.107423      -7.923400      12.634094          -0.001318
          236              O       7.345602       2.363860      14.980323      -0.197501      32.556790 0.36078695E+03  0.78376761E+04                                 8.291346                            5.880083       0.370329       2.253657                    0.998797      22.476453      55.876762       0.784553       0.359375      -1.140480      -0.011978       0.172690      -0.021705       0.174461       0.063477       0.121689       0.068636       0.012493       0.050243      -0.114744      -0.060624       0.175368             10.688098      12.021476       1.840255       7.857909       7.443759       1.890262      12.599058          -0.000259
          237              O       7.562058       2.409519       6.000031      -0.194409      30.656173 0.33588309E+03  0.71606326E+04                                 7.927550                            5.617648       0.447368       2.276728                    0.999204      22.297303      54.744164       0.815437       0.352332      -1.147213      -0.064102       0.165854      -0.028384       0.180062       0.043650      -0.107766      -0.088088       0.017603       0.137169      -0.106011      -0.067390       0.173401             10.441596      13.105591       1.624414      -7.922138       5.587146      -2.119097      12.632052          -0.001028
          238              O       8.403360       4.733398       2.710823      -0.198393      32.610558 0.36140084E+03  0.78546424E+04                                 8.301219                            5.885544       0.368383       2.252626                    0.998799      22.493740      55.939473       0.784068       0.359431      -1.140393       0.172918       0.011969      -0.022460       0.174781      -0.063609       0.068965      -0.121712      -0.012038       0.050482      -0.114875      -0.060747       0.175622             10.703342       7.451980      -1.844291       1.895099      12.039185      -7.871988      12.618860          -0.001030
          239              O      10.556442       3.629981       6.000031      -0.194413      30.656171 0.33588312E+03  0.71606335E+04                                 7.927551                            5.617651       0.447368       2.276729                    0.999204      22.297301      54.744168       0.815437       0.352332      -1.147213       0.064101      -0.165853      -0.028384       0.180061       0.043649       0.107766       0.088088       0.017603       0.137169      -0.106011      -0.067389       0.173400             10.441595      13.105590       1.624413       7.922135       5.587147       2.119098      12.632049          -0.001027
          240              O       9.715140       1.306102       2.710823      -0.198394      32.610634 0.36140160E+03  0.78546637E+04                                 8.301233                            5.885551       0.368381       2.252625                    0.998799      22.493760      55.939553       0.784067       0.359431      -1.140393      -0.172918      -0.011970      -0.022461       0.174781      -0.063610      -0.068966       0.121712      -0.012038       0.050482      -0.114875      -0.060748       0.175622             10.703363       7.451993      -1.844300      -1.895109      12.039208       7.872006      12.618887          -0.001029
          241              O       3.629981       7.562058       6.269469      -0.194422      30.623300 0.33556899E+03  0.71519917E+04                                 7.920538                            5.614227       0.448309       2.277112                    0.999204      22.292079      54.717114       0.815890       0.352232      -1.147338      -0.165989      -0.064064       0.028084       0.180126      -0.043613      -0.088216       0.107703      -0.017488       0.137534      -0.106047      -0.067403       0.173450             10.429767       5.582479      -1.621711      -2.116223      13.089061       7.910603      12.617759          -0.000974
          242              O       1.306102       8.403360       9.558677      -0.197683      32.578419 0.36103445E+03  0.78445939E+04                                 8.295672                            5.882591       0.369106       2.253157                    0.998794      22.482075      55.900799       0.784268       0.359435      -1.140404      -0.011871       0.172746       0.022088       0.174556       0.063523      -0.121735      -0.068758       0.012302       0.050300      -0.114838      -0.060649       0.175487             10.694152      12.028863       1.841789      -7.863038       7.447833      -1.891835      12.605761           0.000200
          243              O       2.409519      10.556442       6.269469      -0.194426      30.623389 0.33556990E+03  0.71520171E+04                                 7.920558                            5.614239       0.448296       2.277108                    0.999204      22.292095      54.717200       0.815888       0.352233      -1.147337       0.165988       0.064064       0.028083       0.180125      -0.043612       0.088217      -0.107703      -0.017487       0.137535      -0.106047      -0.067403       0.173449             10.429795       5.582491      -1.621715       2.116228      13.089099      -7.910629      12.617796          -0.000974
          244              O       4.733398       9.715140       9.558677      -0.197687      32.578458 0.36103499E+03  0.78446102E+04                                 8.295687                            5.882602       0.369093       2.253154                    0.998794      22.482074      55.900851       0.784266       0.359435      -1.140403       0.011871      -0.172745       0.022088       0.174555       0.063523       0.121734       0.068758       0.012302       0.050299      -0.114837      -0.060649       0.175486             10.694169      12.028880       1.841795       7.863048       7.447848       1.891842      12.605777           0.000200
          245              O       4.516942       9.669481      18.538969      -0.193873      30.585905 0.33509641E+03  0.71390091E+04                                 7.913558                            5.609298       0.452335       2.278612                    0.999217      22.278809      54.663522       0.816506       0.352110      -1.147501       0.064222      -0.165650       0.029336       0.180069       0.043898      -0.107444      -0.087682       0.018326       0.138151      -0.105275      -0.067869       0.173144             10.421479      13.078691       1.621611      -7.905465       5.577753      -2.114003      12.607993           0.000858
          246              O       3.675640       7.345602      21.828177      -0.197247      32.753962 0.36301380E+03  0.79006434E+04                                 8.334037                            5.904912       0.351603       2.246883                    0.998744      22.518368      56.089545       0.781325       0.360193      -1.139478      -0.172962      -0.010001       0.022673       0.174728      -0.063687       0.067965      -0.122313      -0.013310       0.049912      -0.115171      -0.060480       0.175651             10.748950       7.487010      -1.859699       1.906694      12.098713      -7.908318      12.661126          -0.000058
          247              O       1.522558       8.449019      18.538969      -0.193875      30.585778 0.33509512E+03  0.71389762E+04                                 7.913547                            5.609297       0.452305       2.278604                    0.999217      22.278742      54.663376       0.816504       0.352111      -1.147499      -0.064218       0.165648       0.029335       0.180066       0.043898       0.107442       0.087680       0.018329       0.138150      -0.105271      -0.067869       0.173140             10.421455      13.078665       1.621606       7.905437       5.577745       2.113996      12.607955           0.000856
          248              O       2.363860      10.772898      21.828177      -0.197245      32.753909 0.36301337E+03  0.79006305E+04                                 8.334022                            5.904904       0.351618       2.246887                    0.998744      22.518367      56.089503       0.781327       0.360192      -1.139479       0.172963       0.010000       0.022673       0.174729      -0.063687      -0.067966       0.122314      -0.013310       0.049912      -0.115172      -0.060480       0.175652             10.748930       7.486998      -1.859693      -1.906689      12.098690       7.908299      12.661100          -0.000058

******************************************************
Auxiliary information for the entire system
The total spin magnetic moment of the unit cell is   3.901182
The total net atomic charge of the unit cell is   0.000004
Accuracy of reproducing the electrostatic potential in the unit cell:
  The inner radius (bohr) =    5.0000
  The outer radius (bohr) =   12.0000
  Valid grid points have density less than (e/(bohr^3)) =    0.0001
  The number of valid grid points were=       130318
  The rms potential error without charges in kcal/mol is=      6.32689
  The rms potential error with partial charges in kcal/mol is=      0.65990
  The RRMSE value at monopole order=      0.10430
  The rms potential error with partial charges and cloud penetration in kcal/mol is=      0.63590
  The RRMSE value at monopole order with cloud penetration is=      0.10051
  The rms potential error with partial charges and atomic dipoles in kcal/mol is=      0.42947
  The RRMSE value at dipole order=      0.06788
  The rms potential error with partial charges, atomic dipoles and cloud penetration in kcal/mol is=      0.40818
  The RRMSE value at dipole order with cloud penetration=      0.06452

******************************************************
The electron densities and ab initio electrostatic potential were computed in VASP using the PBE functional and
projector augmented wave method. See the main text of the journal article for a description of computational details.
The atomic charges, dipoles, and quadrupoles were computed with the DDEC6 method as described in
(a) T. A. Manz and N. Gabaldon Limas, RSC Adv. 6 (2016) 47771-47801 DOI: 10.1039/c6ra04656h
(b) N. Gabaldon Limas and T. A. Manz, RSC Adv. 8 (2018) 2678-2707 DOI: 10.1039/c7ra11829e.
For each atom in the material, the electron cloud parameters were fit to the spherically averaged atom-in-material
electron density using radial positions for which this density was between 10^-4 and 10^-2 electrons per cubic bohr.
The polarizabilities, dispersion coefficients, and quantum Drude oscillator (QDO) parameters were fit using the MCLF method.
The magnetic structure of the system was optimized in VASP from the default ferromagnetic initial guess using spin polarization.
The atomic spin moments (ASMs) were computed on this optimized magnetic structure using the DDEC6 partition as inputs
to the method of T. A. Manz and D. S. Sholl, J. Chem. Theory Comput. 7 (2011) 4146-4164 DOI: 10.1021/ct200539n.
The RMSE and RRMSE were computed using a uniform grid with Ewald summation.
