# Supplementary material for: A collection of forcefield precursors for metal–organic frameworks
Source: RSC Adv. 2019 Nov 13;9(63):36492–507. doi: 10.1039/c9ra07327b (PMC9075174; doi:10.1039/c9ra07327b)
Supplement: RA-009-C9RA07327B-s5796 [file RA-009-C9RA07327B-s5796.xyz]

   39
jmolscript: load "" {1 1 1} spacegroup "x,y,z" unitcell [{      7.681900     0.000000     0.000000 }, {     -2.401377     8.540310     0.000000 }, {     -0.550026    -3.083060     9.833867 }]
Cd     4.613290     3.201423     6.568236     1.076038
Cd     0.117207     2.255827     3.265631     1.076038
Cd     3.565937    -1.541530     4.916933     1.078837
H     -0.533588     0.961764     8.501378     0.130550
H      2.133275     6.207038     1.364941     0.111737
H      2.207787     4.619794     9.511316     0.124141
H      5.264085     4.495486     1.332489     0.130550
H      2.597222    -0.749788     8.468926     0.111737
H      2.522710     0.837456     0.322551     0.124141
C      1.230944     3.663988     7.989034    -0.032728
C      0.395608     2.588094     7.696968    -0.048268
C      0.035623     1.694518     8.702972    -0.099254
C      1.054710     4.952210     0.167176    -0.008714
C      1.845259     6.061127     0.471042    -0.090831
C      1.662921     3.869556     9.302838    -0.112508
C      1.650436     4.658999     6.931893     0.645526
C     -0.066801     2.314315     6.295642     0.581532
C      0.732740     3.934044     1.216449     0.572219
C      3.499553     1.793262     1.844833    -0.032728
C      4.334889     2.869156     2.136899    -0.048268
C      4.694874     3.762732     1.130895    -0.099254
C      3.675787     0.505040     9.666691    -0.008714
C      2.885238    -0.603877     9.362825    -0.090831
C      3.067576     1.587694     0.531029    -0.112508
C      3.080061     0.798251     2.901974     0.645526
C      4.797298     3.142935     3.538225     0.581532
C      3.997757     1.523206     8.617418     0.572219
O      2.849605     4.714483     6.594198    -0.573061
O      0.743649     5.419089     6.485140    -0.536725
O      0.755604     2.552995     5.373618    -0.512919
O     -1.221831     1.836928     6.126696    -0.606069
O      0.048192     2.918957     0.937463    -0.561970
O      1.157595     4.110947     2.401037    -0.598113
O      1.880892     0.742767     3.239669    -0.573061
O      3.986848     0.038161     3.348727    -0.536725
O      3.974893     2.904255     4.460249    -0.512918
O      5.952328     3.620322     3.707171    -0.606069
O      4.682305     2.538293     8.896404    -0.561970
O      3.572902     1.346303     7.432830    -0.598113

The following XYZ coordinates are in angstroms. Other properties are in atomic units.
The sperically averaged electron density of each atom fit to a function of the form exp(a - br)
eigen_1, eigen_2 and eigen_3 are the three eigenvalues of traceless quadrupole moment tensor
  atom number  atomic symbol              X              Y              Z     net charge C6 coefficient C8 coefficient C10 coefficient fluctuating dipole atomic polarizability isotropic forcefield polarizability              a              b squared Pearson coefficient          <r^3>          <r^4>         wp_QDO          m_QDO          q_QDO       dipole_x       dipole_y       dipole_z         dipole            Qxy            Qxz            Qyz     Q(x^2-y^2)  Q(3z^2 - R^2)        eigen_1        eigen_2        eigen_3 static polarizability      alpha(xx)      alpha(xy)      alpha(xz)      alpha(yy)      alpha(yz)      alpha(zz) atomic spin moment
            1             Cd       4.613290       3.201423       6.568236       1.076038     132.829697 0.33885458E+04  0.12128266E+06                                19.928300                           18.125048       0.712723       1.976410                    0.997744      73.179350     191.545422       0.470700       0.363560      -1.208293      -0.016293       0.009410      -0.021357       0.028462       0.050880       0.037754       0.037941      -0.093048      -0.289960      -0.111622      -0.016851       0.128474             21.789404      25.034380      -3.666877      -2.755904      15.029887      -3.352887      25.303946          -0.000010
            2             Cd       0.117207       2.255827       3.265631       1.076038     132.829708 0.33885460E+04  0.12128267E+06                                19.928301                           18.125049       0.712723       1.976410                    0.997744      73.179350     191.545426       0.470700       0.363560      -1.208293       0.016293      -0.009409       0.021357       0.028462       0.050880       0.037754       0.037941      -0.093047      -0.289960      -0.111622      -0.016851       0.128473             21.789406      25.034382      -3.666878      -2.755904      15.029889      -3.352887      25.303948          -0.000010
            3             Cd       3.565937      -1.541530       4.916933       1.078837     132.828271 0.32279037E+04  0.11407094E+06                                20.014242                           17.799441       0.590320       1.943965                    0.999181      72.584400     188.416659       0.470899       0.368064      -1.205294       0.000000      -0.000000      -0.000000       0.000000       0.059337      -0.058405       0.140002       0.189362      -0.207345      -0.224291       0.075404       0.148887             22.003348      12.288887      -1.095911       1.154374      30.181303      -9.196813      23.539855          -0.000029
            4              H      -0.533588       0.961764       8.501378       0.130550       1.164581 0.91474992E+01  0.93201214E+02                                 1.858042                            1.794407      -1.264571       2.291652                    0.994713       3.615707      10.435075       0.455424       1.319990      -0.700910      -0.028284      -0.032289      -0.008165       0.043695       0.012003       0.001563       0.008815      -0.005835      -0.008929      -0.013133      -0.003923       0.017056              1.868260       1.959886       0.417115       0.113057       1.964296       0.012980       1.680597           0.000003
            5              H       2.133275       6.207038       1.364941       0.111737       1.210386 0.93555011E+01  0.95524421E+02                                 1.870030                            1.784268      -1.251970       2.278488                    0.995147       3.713053      10.606093       0.470083       1.276099      -0.709327       0.016906       0.007377       0.033524       0.038264       0.010918       0.011780       0.003600       0.003023       0.009911      -0.014660      -0.003634       0.018294              1.887966       1.557289       0.046899       0.217050       1.695669       0.135583       2.410938          -0.000000
            6              H       2.207787       4.619794       9.511316       0.124141       1.082784 0.80180014E+01  0.78448283E+02                                 1.726514                            1.645984      -0.826310       2.494754                    0.999061       3.344760       9.228062       0.494052       1.267116      -0.713499       0.028343       0.030529       0.011964       0.043341       0.017157       0.008283      -0.001603      -0.008796       0.016343      -0.022492       0.005980       0.016512              1.759585       1.643180       0.375427       0.088286       2.139424       0.192994       1.496151          -0.000003
            7              H       5.264085       4.495486       1.332489       0.130550       1.164581 0.91474983E+01  0.93201198E+02                                 1.858042                            1.794406      -1.264571       2.291652                    0.994713       3.615707      10.435073       0.455424       1.319990      -0.700910       0.028284       0.032289       0.008165       0.043695       0.012003       0.001563       0.008815      -0.005835      -0.008929      -0.013133      -0.003923       0.017056              1.868259       1.959885       0.417115       0.113057       1.964296       0.012980       1.680596           0.000003
            8              H       2.597222      -0.749788       8.468926       0.111737       1.210385 0.93554913E+01  0.95524294E+02                                 1.870029                            1.784267      -1.251969       2.278489                    0.995147       3.713051      10.606085       0.470083       1.276099      -0.709327      -0.016906      -0.007377      -0.033524       0.038264       0.010918       0.011780       0.003600       0.003023       0.009911      -0.014660      -0.003634       0.018294              1.887965       1.557289       0.046899       0.217050       1.695668       0.135583       2.410937          -0.000000
            9              H       2.522710       0.837456       0.322551       0.124141       1.082784 0.80180003E+01  0.78448265E+02                                 1.726513                            1.645984      -0.826310       2.494754                    0.999061       3.344760       9.228060       0.494052       1.267116      -0.713499      -0.028343      -0.030529      -0.011965       0.043341       0.017157       0.008283      -0.001603      -0.008796       0.016343      -0.022492       0.005980       0.016512              1.759585       1.643179       0.375427       0.088286       2.139424       0.192994       1.496151          -0.000003
           10              C       1.230944       3.663988       7.989034      -0.032728      35.840292 0.47822561E+03  0.11484991E+05                                 9.530967                            7.374225      -0.162693       1.950550                    0.998613      28.171717      81.180177       0.598104       0.426414      -1.060598       0.000688      -0.030535       0.024315       0.039039      -0.030728      -0.008823      -0.008428       0.015436      -0.056542      -0.032763      -0.008398       0.041161             10.789265       7.688191       3.399940       0.441493      11.010069      -2.373704      13.669535           0.000004
           11              C       0.395608       2.588094       7.696968      -0.048268      38.432271 0.47927939E+03  0.11524732E+05                                 9.989114                            7.376066      -0.120755       1.960493                    0.999027      28.389440      82.047008       0.598373       0.425689      -1.060304       0.024020      -0.010980       0.041943       0.049565      -0.008150      -0.015312       0.010832       0.031145      -0.037564      -0.023039      -0.007979       0.031019             11.793449       8.527967       3.307749       1.960382       9.829112      -1.663425      17.023269           0.000005
           12              C       0.035623       1.694518       8.702972      -0.099254      33.427625 0.45715569E+03  0.10972441E+05                                 9.262294                            7.319711      -0.257739       1.895675                    0.998776      30.106334      89.804947       0.580647       0.439496      -1.041445       0.006968       0.016503       0.001796       0.018004      -0.012681      -0.021422       0.027488       0.018267      -0.109911      -0.052170       0.005490       0.046680             10.434409       7.591575       2.099277       0.953919       8.629933      -3.318223      15.081718           0.000011
           13              C       1.054710       4.952210       0.167176      -0.008714      35.116254 0.44902639E+03  0.10607233E+05                                 9.411572                            7.125492      -0.082020       1.986389                    0.998848      27.398727      78.111324       0.611486       0.424023      -1.062891       0.004585       0.026181      -0.028667       0.039093      -0.002163      -0.002828       0.006544       0.027720      -0.017397      -0.015415      -0.002019       0.017434             10.980393       7.272430       2.964630       0.235880      11.393121      -4.213586      14.275629           0.000006
           14              C       1.845259       6.061127       0.471042      -0.090831      30.838596 0.44450914E+03  0.10562160E+05                                 8.669785                            7.140250      -0.078586       1.951665                    0.999289      29.616243      87.030815       0.599317       0.430108      -1.050273       0.008724      -0.000174      -0.029056       0.030338      -0.011161       0.012667       0.012145       0.043987      -0.019919      -0.030918       0.000217       0.030701              9.356811       6.527971       2.809105      -0.114838      10.775696      -1.950794      10.766766           0.000004
           15              C       1.662921       3.869556       9.302838      -0.112508      31.507175 0.45063903E+03  0.10719610E+05                                 8.736913                            7.153808       0.048160       1.992953                    0.999017      29.537476      86.190617       0.604615       0.425870      -1.055325       0.000857      -0.031789      -0.001335       0.031829       0.011447       0.017873       0.015044       0.015368      -0.039820      -0.025829      -0.006259       0.032088              9.487909       6.269513       2.239308       0.337866      10.086404      -1.416877      12.107810          -0.000006
           16              C       1.650436       4.658999       6.931893       0.645526      22.433733 0.25825990E+03  0.54248431E+04                                 7.520884                            5.851596      -0.379843       1.933070                    0.998891      22.681716      65.272920       0.586480       0.497191      -1.000349       0.001051       0.040012      -0.042011       0.058026       0.015450       0.036116       0.101726      -0.049147       0.111705      -0.085257      -0.047279       0.132536              8.403655       9.178432      -0.871925      -0.945410       8.476910      -3.105691       7.555623           0.000006
           17              C      -0.066801       2.314315       6.295642       0.581532      24.459881 0.26489027E+03  0.55885940E+04                                 7.825952                            5.824320      -0.149708       1.995985                    0.999529      23.236889      66.592469       0.604524       0.480237      -1.011031      -0.002813      -0.035686      -0.052610       0.063634      -0.038964       0.000297      -0.029837      -0.153358      -0.210649      -0.076252      -0.049195       0.125448              9.106548      10.229407       1.641427       0.342022       4.634572       0.197542      12.455666           0.000011
           18              C       0.732740       3.934044       1.216449       0.572219      22.333896 0.27043867E+03  0.57353934E+04                                 7.434521                            5.907131      -0.272640       1.959556                    0.998764      23.325352      67.023598       0.596892       0.483855      -1.009118      -0.011589      -0.033602       0.034921       0.049829      -0.060567      -0.011971       0.030450       0.096727      -0.121162      -0.073788      -0.028050       0.101838              8.391916       6.112587       2.091073      -0.244190       8.495858      -3.206622      10.567301           0.000011
           19              C       3.499553       1.793262       1.844833      -0.032728      35.840290 0.47822557E+03  0.11484990E+05                                 9.530967                            7.374225      -0.162693       1.950550                    0.998613      28.171716      81.180176       0.598104       0.426414      -1.060598      -0.000688       0.030535      -0.024315       0.039039      -0.030728      -0.008823      -0.008428       0.015436      -0.056542      -0.032763      -0.008398       0.041161             10.789265       7.688192       3.399940       0.441493      11.010070      -2.373705      13.669534           0.000004
           20              C       4.334889       2.869156       2.136899      -0.048268      38.432266 0.47927933E+03  0.11524730E+05                                 9.989113                            7.376065      -0.120754       1.960493                    0.999027      28.389438      82.047000       0.598373       0.425689      -1.060304      -0.024020       0.010980      -0.041943       0.049565      -0.008150      -0.015312       0.010832       0.031145      -0.037564      -0.023039      -0.007980       0.031019             11.793448       8.527966       3.307749       1.960382       9.829112      -1.663425      17.023267           0.000004
           21              C       4.694874       3.762732       1.130895      -0.099254      33.427626 0.45715571E+03  0.10972442E+05                                 9.262295                            7.319712      -0.257739       1.895675                    0.998776      30.106334      89.804949       0.580647       0.439496      -1.041445      -0.006968      -0.016503      -0.001796       0.018004      -0.012681      -0.021422       0.027488       0.018267      -0.109911      -0.052170       0.005490       0.046680             10.434409       7.591576       2.099277       0.953919       8.629933      -3.318224      15.081719           0.000011
           22              C       3.675787       0.505040       9.666691      -0.008714      35.116246 0.44902629E+03  0.10607230E+05                                 9.411571                            7.125491      -0.082020       1.986389                    0.998848      27.398723      78.111309       0.611486       0.424023      -1.062891      -0.004585      -0.026181       0.028667       0.039093      -0.002163      -0.002828       0.006544       0.027720      -0.017397      -0.015415      -0.002019       0.017434             10.980392       7.272429       2.964629       0.235879      11.393119      -4.213585      14.275627           0.000006
           23              C       2.885238      -0.603877       9.362825      -0.090831      30.838592 0.44450909E+03  0.10562158E+05                                 8.669784                            7.140249      -0.078585       1.951666                    0.999289      29.616239      87.030793       0.599317       0.430108      -1.050273      -0.008723       0.000174       0.029056       0.030338      -0.011161       0.012667       0.012145       0.043987      -0.019919      -0.030918       0.000217       0.030701              9.356809       6.527970       2.809104      -0.114839      10.775695      -1.950794      10.766763           0.000004
           24              C       3.067576       1.587694       0.531029      -0.112508      31.507175 0.45063905E+03  0.10719610E+05                                 8.736913                            7.153809       0.048160       1.992953                    0.999017      29.537476      86.190617       0.604615       0.425870      -1.055325      -0.000857       0.031789       0.001335       0.031829       0.011447       0.017873       0.015044       0.015368      -0.039820      -0.025829      -0.006259       0.032088              9.487909       6.269513       2.239308       0.337866      10.086404      -1.416878      12.107811          -0.000006
           25              C       3.080061       0.798251       2.901974       0.645526      22.433738 0.25825996E+03  0.54248448E+04                                 7.520885                            5.851597      -0.379842       1.933070                    0.998891      22.681720      65.272934       0.586480       0.497191      -1.000349      -0.001051      -0.040012       0.042011       0.058026       0.015449       0.036116       0.101726      -0.049147       0.111706      -0.085257      -0.047279       0.132536              8.403656       9.178433      -0.871925      -0.945410       8.476912      -3.105692       7.555624           0.000006
           26              C       4.797298       3.142935       3.538225       0.581532      24.459883 0.26489030E+03  0.55885947E+04                                 7.825952                            5.824320      -0.149708       1.995985                    0.999529      23.236890      66.592472       0.604524       0.480237      -1.011031       0.002813       0.035686       0.052610       0.063634      -0.038964       0.000297      -0.029837      -0.153358      -0.210649      -0.076252      -0.049195       0.125448              9.106548      10.229407       1.641428       0.342022       4.634572       0.197542      12.455666           0.000012
           27              C       3.997757       1.523206       8.617418       0.572219      22.333893 0.27043863E+03  0.57353924E+04                                 7.434520                            5.907131      -0.272640       1.959556                    0.998764      23.325350      67.023592       0.596892       0.483856      -1.009118       0.011589       0.033602      -0.034921       0.049829      -0.060567      -0.011971       0.030450       0.096727      -0.121162      -0.073788      -0.028050       0.101838              8.391915       6.112587       2.091073      -0.244190       8.495858      -3.206622      10.567301           0.000010
           28              O       2.849605       4.714483       6.594198      -0.573061      34.411619 0.53808285E+03  0.12957902E+05                                 8.354852                            7.169214       0.328938       2.134157                    0.997988      28.368675      75.011012       0.710061       0.358200      -1.137873      -0.014600      -0.024821       0.007831       0.029842       0.009226      -0.005978       0.103997       0.095099      -0.015930      -0.131622       0.050806       0.080816              8.972261      13.636347      -1.354574      -2.506591       6.687109      -0.116197       6.593326          -0.000006
           29              O       0.743649       5.419089       6.485140      -0.536725      33.476952 0.50869563E+03  0.12046328E+05                                 8.188505                            6.920531       0.682171       2.265305                    0.998436      27.455750      71.348394       0.732584       0.353063      -1.145125       0.007893      -0.039803       0.015609       0.043477      -0.031479       0.030181       0.003910      -0.029140       0.017451      -0.051347       0.012354       0.038993              8.960570       7.878485      -3.011355       1.630636      11.266982      -3.037128       7.736243          -0.000002
           30              O       0.755604       2.552995       5.373618      -0.512919      37.872912 0.56248572E+03  0.13673713E+05                                 9.037138                            7.406680       0.187904       2.131784                    0.992952      27.056370      71.487181       0.688913       0.365735      -1.133860       0.002550       0.000811       0.012193       0.012483      -0.013489      -0.048435      -0.026734      -0.038427       0.007928      -0.067529       0.019730       0.047799             10.312641       9.606507       0.591820      -3.686768       5.596454      -0.406888      15.734963           0.000008
           31              O      -1.221831       1.836928       6.126696      -0.606069      38.120844 0.59977731E+03  0.14858063E+05                                 9.025471                            7.629179       0.295390       2.112507                    0.997949      29.296551      78.864873       0.679418       0.363912      -1.132073       0.028434      -0.030532       0.013805       0.043946      -0.007931       0.020008      -0.029150       0.038424      -0.324431      -0.115602       0.037051       0.078551              9.933184      15.851892       1.737563       1.383660       6.004265       0.219765       7.943395           0.000001
           32              O       0.048192       2.918957       0.937463      -0.561970      29.202157 0.50446698E+03  0.11928078E+05                                 7.386474                            6.888126       0.602081       2.229358                    0.998222      27.822786      72.381915       0.734459       0.352696      -1.144771       0.003789       0.035960      -0.017634       0.040230       0.007791      -0.004029       0.026023      -0.001023      -0.187514      -0.069553       0.027275       0.042278              7.593000       8.194447       2.482756       0.066008       8.385918      -0.483420       6.198635          -0.000001
           33              O       1.157595       4.110947       2.401037      -0.598113      35.837355 0.62603458E+03  0.15634712E+05                                 8.596643                            7.769706       0.377429       2.148592                    0.996783      28.930217      77.531588       0.678223       0.361611      -1.136831      -0.001014      -0.020459      -0.027955       0.034657      -0.041877       0.013906      -0.018170       0.096218       0.184810      -0.095539       0.023438       0.072101              9.121889       7.058827       0.336828       0.973136       6.789155      -1.395859      13.517686           0.000006
           34              O       1.880892       0.742767       3.239669      -0.573061      34.411626 0.53808299E+03  0.12957906E+05                                 8.354854                            7.169215       0.328938       2.134157                    0.997988      28.368676      75.011021       0.710060       0.358200      -1.137873       0.014600       0.024821      -0.007831       0.029842       0.009226      -0.005978       0.103997       0.095099      -0.015930      -0.131622       0.050806       0.080816              8.972263      13.636351      -1.354575      -2.506591       6.687111      -0.116197       6.593327          -0.000006
           35              O       3.986848       0.038161       3.348727      -0.536725      33.476961 0.50869576E+03  0.12046332E+05                                 8.188507                            6.920532       0.682170       2.265305                    0.998436      27.455752      71.348405       0.732584       0.353063      -1.145125      -0.007893       0.039803      -0.015609       0.043477      -0.031479       0.030181       0.003910      -0.029140       0.017451      -0.051347       0.012354       0.038993              8.960572       7.878487      -3.011356       1.630636      11.266986      -3.037130       7.736244          -0.000002
           36              O       3.974893       2.904255       4.460249      -0.512918      37.872898 0.56248548E+03  0.13673706E+05                                 9.037135                            7.406679       0.187904       2.131785                    0.992952      27.056365      71.487162       0.688913       0.365735      -1.133860      -0.002550      -0.000811      -0.012193       0.012483      -0.013489      -0.048435      -0.026734      -0.038427       0.007928      -0.067529       0.019730       0.047799             10.312638       9.606505       0.591820      -3.686767       5.596453      -0.406888      15.734958           0.000008
           37              O       5.952328       3.620322       3.707171      -0.606069      38.120846 0.59977734E+03  0.14858064E+05                                 9.025471                            7.629180       0.295391       2.112507                    0.997949      29.296551      78.864875       0.679418       0.363912      -1.132073      -0.028434       0.030532      -0.013805       0.043946      -0.007931       0.020008      -0.029150       0.038424      -0.324431      -0.115602       0.037051       0.078551              9.933185      15.851893       1.737563       1.383660       6.004265       0.219765       7.943396           0.000001
           38              O       4.682305       2.538293       8.896404      -0.561970      29.202161 0.50446706E+03  0.11928081E+05                                 7.386475                            6.888127       0.602081       2.229358                    0.998222      27.822788      72.381922       0.734459       0.352696      -1.144771      -0.003789      -0.035960       0.017634       0.040230       0.007791      -0.004028       0.026023      -0.001023      -0.187514      -0.069553       0.027275       0.042278              7.593001       8.194448       2.482756       0.066008       8.385918      -0.483420       6.198636          -0.000001
           39              O       3.572902       1.346303       7.432830      -0.598113      35.837352 0.62603451E+03  0.15634710E+05                                 8.596642                            7.769705       0.377429       2.148592                    0.996783      28.930216      77.531583       0.678223       0.361611      -1.136831       0.001014       0.020459       0.027955       0.034657      -0.041877       0.013906      -0.018170       0.096217       0.184809      -0.095539       0.023438       0.072101              9.121889       7.058827       0.336828       0.973136       6.789154      -1.395859      13.517685           0.000006

******************************************************
Auxiliary information for the entire system
The total spin magnetic moment of the unit cell is   0.000064
The total net atomic charge of the unit cell is   0.000004
Accuracy of reproducing the electrostatic potential in the unit cell:
  The inner radius (bohr) =    5.0000
  The outer radius (bohr) =   12.0000
  Valid grid points have density less than (e/(bohr^3)) =    0.0001
  The number of valid grid points were=         8472
  The rms potential error without charges in kcal/mol is=      6.04354
  The rms potential error with partial charges in kcal/mol is=      0.59580
  The RRMSE value at monopole order=      0.09858
  The rms potential error with partial charges and cloud penetration in kcal/mol is=      0.59700
  The RRMSE value at monopole order with cloud penetration is=      0.09878
  The rms potential error with partial charges and atomic dipoles in kcal/mol is=      0.36490
  The RRMSE value at dipole order=      0.06038
  The rms potential error with partial charges, atomic dipoles and cloud penetration in kcal/mol is=      0.35224
  The RRMSE value at dipole order with cloud penetration=      0.05828

******************************************************
The electron densities and ab initio electrostatic potential were computed in VASP using the PBE functional and
projector augmented wave method. See the main text of the journal article for a description of computational details.
The atomic charges, dipoles, and quadrupoles were computed with the DDEC6 method as described in
(a) T. A. Manz and N. Gabaldon Limas, RSC Adv. 6 (2016) 47771-47801 DOI: 10.1039/c6ra04656h
(b) N. Gabaldon Limas and T. A. Manz, RSC Adv. 8 (2018) 2678-2707 DOI: 10.1039/c7ra11829e.
For each atom in the material, the electron cloud parameters were fit to the spherically averaged atom-in-material
electron density using radial positions for which this density was between 10^-4 and 10^-2 electrons per cubic bohr.
The polarizabilities, dispersion coefficients, and quantum Drude oscillator (QDO) parameters were fit using the MCLF method.
The magnetic structure of the system was optimized in VASP from the default ferromagnetic initial guess using spin polarization.
The atomic spin moments (ASMs) were computed on this optimized magnetic structure using the DDEC6 partition as inputs
to the method of T. A. Manz and D. S. Sholl, J. Chem. Theory Comput. 7 (2011) 4146-4164 DOI: 10.1021/ct200539n.
The RMSE and RRMSE were computed using a uniform grid with Ewald summation.
