# Supplementary material for: A collection of forcefield precursors for metal–organic frameworks
Source: RSC Adv. 2019 Nov 13;9(63):36492–507. doi: 10.1039/c9ra07327b (PMC9075174; doi:10.1039/c9ra07327b)
Supplement: RA-009-C9RA07327B-s5797 [file RA-009-C9RA07327B-s5797.xyz]

   56
jmolscript: load "" {1 1 1} spacegroup "x,y,z" unitcell [{      6.822000     0.000000     0.000000 }, {      0.000000     9.970000     0.000000 }, {      0.000000     0.000000    10.910200 }]
Co     0.966268     7.009109     3.164394     0.926774
Co     2.444732     2.960891     8.619494     0.925354
Co     5.855732     2.024109     2.290706     0.926501
Co     4.377268     7.945891     7.745806     0.927577
H      4.270572     6.231250     4.588830     0.145229
H      3.206340     5.842420     5.553292     0.133256
H      3.076722     3.958090     3.384344     0.133016
H      2.292192     4.167460     4.676112     0.130200
H      5.962428     3.738750    10.043930     0.145286
H      0.204660     4.127580     0.098192     0.133303
H      0.334278     6.011910     8.839444     0.132992
H      1.118808     5.802540    10.131212     0.130255
H      2.551428     1.246250     0.866270     0.145263
H      3.615660     0.857420    10.812008     0.133293
H      3.745278     8.943090     2.070756     0.132976
H      4.529808     9.152460     0.778988     0.130144
H      0.859572     8.723750     6.321370     0.145313
H      6.617340     9.112580     5.356908     0.133348
H      6.487722     1.026910     7.525856     0.133120
H      5.703192     0.817540     6.234088     0.130266
C      3.099917     7.809501     4.888970     0.644761
C      3.407589     6.328458     4.747246    -0.202661
C      2.328349     4.416909     3.760091    -0.165832
C      1.024664     4.143233     3.012634     0.638743
C      0.311083     2.160499    10.344070     0.644714
C      0.003411     3.641543    10.202346    -0.202669
C      1.082651     5.553091     9.215191    -0.165831
C      2.386336     5.826767     8.467734     0.638852
C      3.722083     2.824501     0.566130     0.644693
C      3.414411     1.343457     0.707854    -0.202608
C      4.493651     9.401909     1.695009    -0.165823
C      5.797336     9.128233     2.442466     0.638764
C      6.510917     7.145499     6.021230     0.644722
C     -0.003411     8.626543     6.162954    -0.202551
C      5.739349     0.568091     7.150109    -0.165836
C      4.435664     0.841767     7.897566     0.638712
O      2.296899     8.342497     4.065031    -0.558624
O      3.660617     8.445687     5.808918    -0.552882
O      0.327865     5.086395     2.601319    -0.528123
O      0.755741     2.909047     2.879638    -0.557687
O      2.623809     5.806329     3.672482    -0.186368
O      1.114101     1.627503     9.520131    -0.558635
O      6.572383     1.524313     0.353818    -0.552796
O      3.083135     4.883605     8.056419    -0.528038
O      2.655259     7.060953     8.334738    -0.557832
O      0.787191     4.163671     9.127582    -0.186283
O      4.525101     3.357497     1.390069    -0.558715
O      3.161383     3.460687    10.556382    -0.552711
O      6.494135     0.101395     2.853781    -0.528102
O      6.066259     7.894047     2.575462    -0.557827
O      4.198191     0.821329     1.782618    -0.186352
O      5.707899     6.612503     6.845169    -0.558285
O      0.249617     6.509313     5.101282    -0.552563
O      3.738865     9.868605     8.308881    -0.527954
O      4.166741     2.075953     8.030562    -0.557437
O      6.034809     9.148671     7.237718    -0.186401

The following XYZ coordinates are in angstroms. Other properties are in atomic units.
The sperically averaged electron density of each atom fit to a function of the form exp(a - br)
eigen_1, eigen_2 and eigen_3 are the three eigenvalues of traceless quadrupole moment tensor
  atom number  atomic symbol              X              Y              Z     net charge C6 coefficient C8 coefficient C10 coefficient fluctuating dipole atomic polarizability isotropic forcefield polarizability              a              b squared Pearson coefficient          <r^3>          <r^4>         wp_QDO          m_QDO          q_QDO       dipole_x       dipole_y       dipole_z         dipole            Qxy            Qxz            Qyz     Q(x^2-y^2)  Q(3z^2 - R^2)        eigen_1        eigen_2        eigen_3 static polarizability      alpha(xx)      alpha(xy)      alpha(xz)      alpha(yy)      alpha(yz)      alpha(zz) atomic spin moment
            1             Co       0.966268       7.009109       3.164394       0.926774      93.914019 0.21077256E+04  0.68067437E+05                                15.503971                           13.900482       0.746521       2.099332                    0.997859      45.678123     119.609801       0.551701       0.343777      -1.206028      -0.074013       0.013169      -0.012774       0.076253       0.065163       0.028743       0.025057      -0.007940      -0.151838      -0.060803      -0.039344       0.100147             16.691689      17.648245      -3.088221       2.642768      17.764827       0.230550      14.661995           2.817745
            2             Co       2.444732       2.960891       8.619494       0.925354      94.028966 0.21111093E+04  0.68209074E+05                                15.522037                           13.916379       0.743292       2.098090                    0.997867      45.693720     119.707796       0.551063       0.344012      -1.205733       0.074099      -0.013304      -0.012490       0.076313       0.065333      -0.028619      -0.025449      -0.007792      -0.153817      -0.061349      -0.039319       0.100668             16.711289      17.668586      -3.091781      -2.645857      17.785496      -0.231287      14.679785           2.814790
            3             Co       5.855732       2.024109       2.290706       0.926501      93.944588 0.21086185E+04  0.68105276E+05                                15.509320                           13.905135       0.745596       2.098970                    0.997862      45.680809     119.635034       0.551493       0.343862      -1.205922       0.074076       0.013111       0.012681       0.076289      -0.065335       0.028848      -0.024954      -0.007179      -0.152615      -0.061039      -0.039359       0.100398             16.697551      17.654533       3.089129       2.643582      17.770499      -0.230813      14.667621           2.817045
            4             Co       4.377268       7.945891       7.745806       0.927577      93.839186 0.21055574E+04  0.67975951E+05                                15.491213                           13.889441       0.748867       2.100227                    0.997850      45.671099     119.549715       0.552184       0.343585      -1.206267      -0.073826      -0.013567       0.012730       0.076134      -0.064971      -0.028643       0.025471      -0.009767      -0.153522      -0.061364      -0.038990       0.100354             16.677668      17.633261       3.085350      -2.639991      17.749383       0.230207      14.650360           2.820812
            5              H       4.270572       6.231250       4.588830       0.145229       0.768046 0.53496721E+01  0.48008933E+02                                 1.453539                            1.405903      -0.857377       2.508230                    0.999749       3.168837       8.786782       0.492602       1.385527      -0.687514       0.032319      -0.008196      -0.008770       0.034476      -0.000685      -0.001794       0.006871       0.000414       0.007082      -0.006690      -0.001298       0.007988              1.475262       1.970173       0.048340      -0.105081       1.219690       0.022604       1.235922           0.000317
            6              H       3.206340       5.842420       5.553292       0.133256       0.961027 0.75219822E+01  0.73953949E+02                                 1.713895                            1.683820      -1.302472       2.270454                    0.993388       3.767234      11.152441       0.440744       1.413482      -0.679954      -0.001370      -0.019209       0.021755       0.029054       0.003535      -0.002868       0.000485       0.002585       0.004835      -0.005229       0.000598       0.004631              1.722368       1.488460       0.147722      -0.126233       1.607223      -0.271831       2.071422          -0.000178
            7              H       3.076722       3.958090       3.384344       0.133016       0.975407 0.71130708E+01  0.68228636E+02                                 1.672384                            1.592626      -0.898661       2.462306                    0.998908       3.431728       9.689670       0.477523       1.337217      -0.696871       0.028372      -0.006269      -0.009561       0.030588       0.009189      -0.000085      -0.000415       0.001163      -0.013439      -0.006991      -0.004463       0.011455              1.709213       1.847629      -0.358158      -0.357430       1.651330       0.328674       1.628682           0.000648
            8              H       2.292192       4.167460       4.676112       0.130200       0.963290 0.73295958E+01  0.70278392E+02                                 1.612993                            1.582875      -0.750303       2.531663                    0.999783       3.297882       9.073287       0.498333       1.281871      -0.709848       0.004359      -0.006735       0.030404       0.031445       0.003076      -0.000464      -0.000812      -0.011627       0.004085      -0.007265       0.001197       0.006068              1.617193       1.345151       0.051789      -0.025352       1.454807      -0.089638       2.051620          -0.000078
            9              H       5.962428       3.738750      10.043930       0.145286       0.768225 0.53512867E+01  0.48027173E+02                                 1.453743                            1.406093      -0.857461       2.508144                    0.999748       3.169358       8.788646       0.492579       1.385483      -0.687518      -0.032314       0.008175      -0.008749       0.034461      -0.000677       0.001793      -0.006874       0.000422       0.007085      -0.006696      -0.001292       0.007988              1.475474       1.970498       0.048348       0.105092       1.219849      -0.022612       1.236075           0.000288
           10              H       0.204660       4.127580       0.098192       0.133303       0.960963 0.75213764E+01  0.73946487E+02                                 1.713809                            1.683744      -1.302412       2.270494                    0.993387       3.767110      11.151952       0.440757       1.413469      -0.679956       0.001369       0.019183       0.021769       0.029048       0.003537       0.002860      -0.000479       0.002590       0.004865      -0.005230       0.000600       0.004630              1.722278       1.488407       0.147712       0.126231       1.607145       0.271799       2.071283          -0.000152
           11              H       0.334278       6.011910       8.839444       0.132992       0.975349 0.71122856E+01  0.68216302E+02                                 1.672024                            1.592309      -0.897847       2.462620                    0.998914       3.431171       9.686402       0.477694       1.336832      -0.696951      -0.028374       0.006255      -0.009551       0.030585       0.009168       0.000079       0.000420       0.001207      -0.013473      -0.006968      -0.004473       0.011441              1.708832       1.847199      -0.358030       0.357306       1.650963      -0.328555       1.628335           0.000575
           12              H       1.118808       5.802540      10.131212       0.130255       0.963353 0.73302097E+01  0.70285422E+02                                 1.613017                            1.582902      -0.750331       2.531638                    0.999783       3.297912       9.073305       0.498350       1.281808      -0.709860      -0.004355       0.006708       0.030402       0.031437       0.003073       0.000463       0.000806      -0.011612       0.004078      -0.007257       0.001197       0.006060              1.617213       1.345169       0.051791       0.025339       1.454834       0.089649       2.051636          -0.000100
           13              H       2.551428       1.246250       0.866270       0.145263       0.768137 0.53504922E+01  0.48018258E+02                                 1.453646                            1.406003      -0.857437       2.508177                    0.999749       3.169122       8.787827       0.492587       1.385512      -0.687514      -0.032318      -0.008176       0.008756       0.034467       0.000676      -0.001797      -0.006877       0.000424       0.007097      -0.006700      -0.001293       0.007993              1.475374       1.970355      -0.048344      -0.105082       1.219773      -0.022608       1.235995           0.000319
           14              H       3.615660       0.857420      10.812008       0.133293       0.960863 0.75203482E+01  0.73933723E+02                                 1.713690                            1.683631      -1.302156       2.270623                    0.993389       3.766855      11.150933       0.440772       1.413472      -0.679957       0.001361      -0.019179      -0.021774       0.029048      -0.003541      -0.002855      -0.000487       0.002587       0.004907      -0.005239       0.000615       0.004624              1.722158       1.488306      -0.147700      -0.126216       1.607042       0.271770       2.071127          -0.000179
           15              H       3.745278       8.943090       2.070756       0.132976       0.975444 0.71133233E+01  0.68231093E+02                                 1.672372                            1.592613      -0.898454       2.462378                    0.998909       3.431734       9.689425       0.477548       1.337147      -0.696886      -0.028375      -0.006261       0.009562       0.030591      -0.009186      -0.000088       0.000415       0.001177      -0.013439      -0.006989      -0.004464       0.011452              1.709203       1.847612       0.358154      -0.357442       1.651310      -0.328676       1.628687           0.000649
           16              H       4.529808       9.152460       0.778988       0.130144       0.963657 0.73332808E+01  0.70323186E+02                                 1.613451                            1.583310      -0.750651       2.531460                    0.999781       3.298634       9.076230       0.498243       1.281932      -0.709833      -0.004355      -0.006719      -0.030391       0.031428      -0.003079      -0.000468       0.000802      -0.011614       0.004047      -0.007255       0.001188       0.006067              1.617654       1.345493      -0.051812      -0.025354       1.455204       0.089683       2.052267          -0.000123
           17              H       0.859572       8.723750       6.321370       0.145313       0.767898 0.53483478E+01  0.47993932E+02                                 1.453335                            1.405717      -0.857374       2.508272                    0.999750       3.168388       8.785165       0.492643       1.385503      -0.687519       0.032329       0.008200       0.008754       0.034482       0.000686       0.001795       0.006874       0.000420       0.007076      -0.006694      -0.001295       0.007990              1.475050       1.969849      -0.048323       0.105050       1.219538       0.022599       1.235764           0.000271
           18              H       6.617340       9.112580       5.356908       0.133348       0.960709 0.75188059E+01  0.73915184E+02                                 1.713560                            1.683504      -1.302434       2.270549                    0.993390       3.766434      11.149636       0.440768       1.413549      -0.679944      -0.001363       0.019206      -0.021776       0.029067      -0.003534       0.002868       0.000480       0.002589       0.004841      -0.005227       0.000593       0.004634              1.722027       1.488195      -0.147673       0.126194       1.606917      -0.271749       2.070970          -0.000157
           19              H       6.487722       1.026910       7.525856       0.133120       0.975072 0.71099848E+01  0.68190929E+02                                 1.671928                            1.592226      -0.898386       2.462469                    0.998911       3.430976       9.686643       0.477613       1.337124      -0.696891       0.028378       0.006282       0.009550       0.030594      -0.009172       0.000076      -0.000419       0.001172      -0.013489      -0.006969      -0.004477       0.011446              1.708731       1.847081       0.357992       0.357263       1.650872       0.328517       1.628238           0.000616
           20              H       5.703192       0.817540       6.234088       0.130266       0.963108 0.73278097E+01  0.70256702E+02                                 1.612770                            1.582668      -0.750203       2.531749                    0.999784       3.297406       9.071563       0.498374       1.281849      -0.709854       0.004358       0.006739      -0.030413       0.031454      -0.003070       0.000469      -0.000816      -0.011617       0.004097      -0.007260       0.001199       0.006061              1.616964       1.344989      -0.051773       0.025336       1.454626      -0.089625       2.051278          -0.000089
           21              C       3.099917       7.809501       4.888970       0.644761      20.671268 0.24620400E+03  0.50981991E+04                                 7.062769                            5.689378      -0.130154       2.029804                    0.999539      21.897855      62.091056       0.599955       0.493021      -1.004810      -0.001406       0.066895      -0.003255       0.066989       0.007532      -0.083481      -0.018558       0.057554      -0.033151      -0.076872      -0.023677       0.100549              7.740377       7.324344       0.121265       3.193757       7.855937       1.198655       8.040851           0.001640
           22              C       3.407589       6.328458       4.747246      -0.202661      25.032010 0.39225537E+03  0.90713599E+04                                 7.635550                            6.714370      -0.282372       1.916795                    0.995882      29.186431      85.772919       0.614511       0.430996      -1.045367      -0.029020      -0.061851      -0.084628       0.108764       0.017294       0.028138       0.029687      -0.006485       0.054322      -0.029102      -0.025366       0.054468              8.187543       8.208175       1.331978       1.302256       9.014035       1.523315       7.340417           0.002053
           23              C       2.328349       4.416909       3.760091      -0.165832      25.702315 0.38029654E+03  0.86817958E+04                                 7.666237                            6.514047      -0.007860       2.011385                    0.996776      28.198135      80.949945       0.641222       0.418418      -1.058617       0.029025       0.082129       0.001685       0.087123       0.033610       0.000430      -0.004369      -0.097432      -0.089227      -0.044514      -0.029700       0.074214              8.393194       8.395921       1.241886       1.316568       9.284975       2.206711       7.498687           0.005081
           24              C       1.024664       4.143233       3.012634       0.638743      21.653969 0.24722395E+03  0.51084546E+04                                 7.236961                            5.650071      -0.087962       2.040325                    0.999609      21.805999      61.131060       0.612151       0.484226      -1.012534      -0.039246      -0.022877      -0.024419       0.051574      -0.012947      -0.063441       0.009072       0.057043       0.186239      -0.062708      -0.039564       0.102272              8.130395       7.694117       1.204953       2.278296      11.027159       1.683844       5.669908          -0.003481
           25              C       0.311083       2.160499      10.344070       0.644714      20.673834 0.24623889E+03  0.50991181E+04                                 7.063329                            5.689752      -0.130597       2.029617                    0.999538      21.899930      62.098760       0.599938       0.493016      -1.004809       0.001465      -0.066772      -0.003204       0.066865       0.007508       0.083408       0.018525       0.057678      -0.033041      -0.076765      -0.023742       0.100507              7.741043       7.325255       0.121318      -3.194310       7.856282      -1.198804       8.041591           0.001625
           26              C       0.003411       3.641543      10.202346      -0.202669      25.033816 0.39229165E+03  0.90724578E+04                                 7.636036                            6.714776      -0.282609       1.916691                    0.995880      29.188434      85.781536       0.614476       0.431008      -1.045354       0.029057       0.061781      -0.084554       0.108677       0.017315      -0.028211      -0.029692      -0.006352       0.054352      -0.029120      -0.025409       0.054529              8.188089       8.209122       1.332049      -1.302573       9.014386      -1.523521       7.340760           0.002037
           27              C       1.082651       5.553091       9.215191      -0.165831      25.702587 0.38030175E+03  0.86818605E+04                                 7.666033                            6.513934      -0.007515       2.011467                    0.996780      28.198060      80.946926       0.641257       0.418398      -1.058640      -0.028961      -0.082156       0.001693       0.087128       0.033525      -0.000429       0.004340      -0.097307      -0.089276      -0.044406      -0.029715       0.074120              8.392936       8.395476       1.241937      -1.316621       9.284886      -2.206575       7.498446           0.004993
           28              C       2.386336       5.826767       8.467734       0.638852      21.653049 0.24721079E+03  0.51081229E+04                                 7.236808                            5.649961      -0.087929       2.040344                    0.999609      21.805475      61.129561       0.612149       0.484233      -1.012529       0.039185       0.022915      -0.024365       0.051518      -0.012935       0.063490      -0.009100       0.056835       0.186261      -0.062617      -0.039678       0.102295              8.130187       7.693588       1.204721      -2.278089      11.027194      -1.683771       5.669779          -0.003511
           29              C       3.722083       2.824501       0.566130       0.644693      20.673643 0.24623707E+03  0.50990602E+04                                 7.063242                            5.689705      -0.130230       2.029739                    0.999539      21.899747      62.097696       0.599946       0.493012      -1.004814       0.001463       0.066785       0.003237       0.066880      -0.007492      -0.083429       0.018574       0.057670      -0.033010      -0.076799      -0.023731       0.100530              7.740942       7.325106      -0.121340       3.194202       7.856234      -1.198837       8.041486           0.001633
           30              C       3.414411       1.343457       0.707854      -0.202608      25.031706 0.39225053E+03  0.90712360E+04                                 7.635549                            6.714382      -0.282346       1.916802                    0.995883      29.186322      85.773031       0.614502       0.431003      -1.045361       0.029032      -0.061787       0.084567       0.108684      -0.017325       0.028194      -0.029723      -0.006386       0.054545      -0.029122      -0.025446       0.054568              8.187560       8.208488      -1.331981       1.302366       9.013981      -1.523425       7.340212           0.002052
           31              C       4.493651       9.401909       1.695009      -0.165823      25.702517 0.38029769E+03  0.86818550E+04                                 7.666247                            6.514013      -0.007959       2.011338                    0.996776      28.198957      80.953262       0.641228       0.418413      -1.058618      -0.028999       0.082139      -0.001690       0.087124      -0.033591       0.000413       0.004342      -0.097365      -0.089243      -0.044468      -0.029709       0.074176              8.393225       8.395813      -1.241870       1.316528       9.285056      -2.206650       7.498808           0.005061
           32              C       5.797336       9.128233       2.442466       0.638764      21.653998 0.24722218E+03  0.51084108E+04                                 7.236982                            5.650055      -0.088069       2.040286                    0.999609      21.805974      61.131022       0.612151       0.484227      -1.012534       0.039236      -0.022898       0.024376       0.051556       0.012947      -0.063474      -0.009072       0.056973       0.186228      -0.062678      -0.039612       0.102290              8.130443       7.694054      -1.204907       2.278296      11.027338      -1.683886       5.669937          -0.003466
           33              C       6.510917       7.145499       6.021230       0.644722      20.673743 0.24624231E+03  0.50991460E+04                                 7.063095                            5.689670      -0.130535       2.029654                    0.999538      21.898828      62.092964       0.599969       0.492995      -1.004832      -0.001455      -0.066850       0.003253       0.066945      -0.007471       0.083441      -0.018592       0.057546      -0.033102      -0.076853      -0.023649       0.100502              7.740714       7.324710      -0.121276      -3.193933       7.856196       1.198724       8.041237           0.001558
           34              C      -0.003411       8.626543       6.162954      -0.202551      25.030513 0.39222746E+03  0.90705319E+04                                 7.635343                            6.714237      -0.282708       1.916732                    0.995876      29.184341      85.765253       0.614504       0.431009      -1.045361      -0.028999       0.061858       0.084570       0.108718      -0.017293      -0.028178       0.029743      -0.006507       0.054328      -0.029150      -0.025386       0.054536              8.187299       8.207864      -1.332013      -1.302253       9.013802       1.523467       7.340233           0.002030
           35              C       5.739349       0.568091       7.150109      -0.165836      25.703604 0.38032648E+03  0.86826124E+04                                 7.666489                            6.514351      -0.007861       2.011369                    0.996779      28.198497      80.950462       0.641203       0.418424      -1.058618       0.029037      -0.082116      -0.001710       0.087115      -0.033605      -0.000431      -0.004368      -0.097390      -0.089309      -0.044481      -0.029726       0.074207              8.393410       8.396156      -1.242103      -1.316770       9.285187       2.206777       7.498888           0.005005
           36              C       4.435664       0.841767       7.897566       0.638712      21.653878 0.24722430E+03  0.51084388E+04                                 7.236862                            5.650029      -0.087425       2.040511                    0.999609      21.805559      61.128715       0.612164       0.484219      -1.012543      -0.039298       0.022842       0.024416       0.051597       0.012939       0.063407       0.009101       0.057188       0.186268      -0.062763      -0.039508       0.102271              8.130266       7.693995      -1.205034      -2.278258      11.026919       1.683870       5.669883          -0.003636
           37              O       2.296899       8.342497       4.065031      -0.558624      33.819250 0.55597600E+03  0.13477546E+05                                 8.242720                            7.297850       0.297254       2.140030                    0.996956      27.911017      73.665975       0.703374       0.359224      -1.138849       0.020499       0.031679       0.036147       0.052253      -0.000852       0.007706      -0.035035       0.103317      -0.003231      -0.069214       0.015527       0.053687              8.722097      10.133840      -0.618805       2.903641       6.993258      -1.535272       9.039191           0.043758
           38              O       3.660617       8.445687       5.808918      -0.552882      36.158806 0.53608296E+03  0.12858287E+05                                 8.618124                            7.144963       0.548581       2.232720                    0.997558      27.297289      71.317063       0.715082       0.357108      -1.142235      -0.007896       0.006626      -0.024438       0.026523       0.037272      -0.006848       0.020956       0.093462       0.123287      -0.084200       0.039192       0.045008              9.554570       9.276590       2.288871       4.566817       7.346336       3.096656      12.040784           0.034779
           39              O       0.327865       5.086395       2.601319      -0.528123      33.234929 0.53488379E+03  0.12835196E+05                                 8.149459                            7.167772       0.450190       2.200516                    0.997866      27.254994      71.455744       0.708635       0.360197      -1.138636      -0.033551      -0.017298       0.014997       0.040618      -0.061460      -0.025564      -0.004520      -0.028830       0.010547      -0.071910       0.007846       0.064064              8.629775       7.191552      -1.782211       1.080614      12.026817       0.898417       6.670957           0.036382
           40              O       0.755741       2.909047       2.879638      -0.557687      36.345168 0.50447604E+03  0.11903636E+05                                 8.616637                            6.865838       0.654288       2.266411                    0.997951      27.105054      69.966266       0.740780       0.350411      -1.149013       0.020086       0.009610      -0.018252       0.028791       0.022014      -0.018054       0.025773      -0.091216      -0.059855      -0.057035      -0.009082       0.066117              9.802219       8.156660       4.007118       1.503064      14.684208       2.841823       6.565788           0.037003
           41              O       2.623809       5.806329       3.672482      -0.186368      27.916409 0.39185514E+03  0.87291604E+04                                 7.465878                            6.167288       0.064450       2.114400                    0.998709      23.541558      60.136278       0.755379       0.363994      -1.131773       0.068659      -0.123523       0.174862       0.224831       0.069094       0.099250       0.068217      -0.121417      -0.221207      -0.151752      -0.022966       0.174718              8.405216       7.301533       2.342867       2.290501      11.031366       2.983309       6.882747           0.024874
           42              O       1.114101       1.627503       9.520131      -0.558635      33.817479 0.55593053E+03  0.13476180E+05                                 8.242351                            7.297451       0.297257       2.140060                    0.996951      27.910194      73.663280       0.703407       0.359214      -1.138856      -0.020368      -0.031464       0.036133       0.052062      -0.000916      -0.007729       0.035029       0.103521      -0.002891      -0.069309       0.015559       0.053750              8.721763      10.133602      -0.618732      -2.903785       6.992795       1.535086       9.038893           0.043516
           43              O       6.572383       1.524313       0.353818      -0.552796      36.162248 0.53613738E+03  0.12860039E+05                                 8.618925                            7.145510       0.547244       2.232318                    0.997548      27.297722      71.321613       0.715020       0.357126      -1.142209       0.007863      -0.006448      -0.024361       0.026398       0.037271       0.006852      -0.021032       0.093707       0.123259      -0.084314       0.039290       0.045024              9.555556       9.277828       2.289156      -4.567640       7.346890      -3.096970      12.041950           0.034810
           44              O       3.083135       4.883605       8.056419      -0.528038      33.231558 0.53481493E+03  0.12833130E+05                                 8.148781                            7.167190       0.449711       2.200378                    0.997867      27.253792      71.451429       0.708682       0.360185      -1.138646       0.033439       0.017071       0.015160       0.040490      -0.061573       0.025624       0.004501      -0.028901       0.010629      -0.072049       0.007862       0.064186              8.629015       7.190812      -1.782079      -1.080448      12.025703      -0.898338       6.670531           0.036057
           45              O       2.655259       7.060953       8.334738      -0.557832      36.355740 0.50465769E+03  0.11908951E+05                                 8.618057                            6.866900       0.655039       2.266491                    0.997961      27.110819      69.983339       0.740753       0.350393      -1.149031      -0.020203      -0.009651      -0.018121       0.028804       0.021929       0.017877      -0.025663      -0.091120      -0.059656      -0.056783      -0.009200       0.065983              9.803869       8.157688       4.007792      -1.503256      14.687112      -2.842369       6.566807           0.036948
           46              O       0.787191       4.163671       9.127582      -0.186283      27.913910 0.39181116E+03  0.87279126E+04                                 7.465265                            6.166798       0.064215       2.114337                    0.998708      23.540498      60.132121       0.755438       0.363977      -1.131789      -0.068517       0.123439       0.174905       0.224774       0.069121      -0.099311      -0.068214      -0.121557      -0.221285      -0.151845      -0.022948       0.174793              8.404507       7.301138       2.342685      -2.290378      11.030185      -2.982928       6.882197           0.024747
           47              O       4.525101       3.357497       1.390069      -0.558715      33.828117 0.55616098E+03  0.13483219E+05                                 8.244171                            7.299071       0.296885       2.139833                    0.996956      27.915310      73.681757       0.703311       0.359224      -1.138843      -0.020456       0.031568      -0.036199       0.052205       0.000901       0.007655       0.035083       0.103362      -0.003197      -0.069270       0.015577       0.053693              8.723683      10.135959       0.618808       2.904245       6.994370       1.535505       9.040721           0.043714
           48              O       3.161383       3.460687      10.556382      -0.552711      36.152411 0.53595500E+03  0.12854478E+05                                 8.617078                            7.144046       0.547898       2.232592                    0.997549      27.294119      71.307209       0.715136       0.357101      -1.142237       0.007836       0.006439       0.024281       0.026314      -0.037301      -0.006842      -0.021055       0.093708       0.123454      -0.084368       0.039273       0.045094              9.553452       9.275780      -2.288554       4.566526       7.345264      -3.096206      12.039313           0.034743
           49              O       6.494135       0.101395       2.853781      -0.528102      33.232785 0.53483773E+03  0.12833791E+05                                 8.149013                            7.167372       0.450300       2.200564                    0.997866      27.254224      71.452476       0.708670       0.360188      -1.138646       0.033539      -0.017199      -0.015051       0.040586       0.061528      -0.025587       0.004537      -0.028873       0.010654      -0.072004       0.007888       0.064116              8.629302       7.191130       1.782176       1.080521      12.026149      -0.898330       6.670626           0.036333
           50              O       6.066259       7.894047       2.575462      -0.557827      36.350462 0.50456152E+03  0.11906148E+05                                 8.617412                            6.866371       0.654585       2.266447                    0.997954      27.107504      69.973863       0.740760       0.350406      -1.149018      -0.020137       0.009641       0.018179       0.028791      -0.021984      -0.018031      -0.025747      -0.091134      -0.059875      -0.056972      -0.009092       0.066064              9.803176       8.157350      -4.007612       1.503214      14.685890      -2.842180       6.566288           0.037010
           51              O       4.198191       0.821329       1.782618      -0.186352      27.916824 0.39186078E+03  0.87293260E+04                                 7.465954                            6.167323       0.064199       2.114317                    0.998709      23.541667      60.136884       0.755378       0.363993      -1.131772      -0.068631      -0.123472      -0.174881       0.224809      -0.069100       0.099231      -0.068212      -0.121500      -0.221295      -0.151761      -0.022974       0.174736              8.405332       7.301697      -2.342938       2.290459      11.031662      -2.983272       6.882638           0.024866
           52              O       5.707899       6.612503       6.845169      -0.558285      33.809428 0.55577437E+03  0.13471317E+05                                 8.240917                            7.296368       0.297947       2.140316                    0.996958      27.907157      73.649986       0.703474       0.359208      -1.138872       0.020545      -0.031727      -0.036143       0.052297       0.000828      -0.007812      -0.034962       0.103114      -0.003010      -0.069092       0.015502       0.053590              8.720111      10.131462       0.618877      -2.902798       6.991719      -1.535018       9.037151           0.043861
           53              O       0.249617       6.509313       5.101282      -0.552563      36.148522 0.53589910E+03  0.12852802E+05                                 8.616613                            7.143843       0.547623       2.232533                    0.997549      27.292542      71.302156       0.715121       0.357118      -1.142224      -0.007836      -0.006541       0.024335       0.026389      -0.037268       0.006835       0.020978       0.093610       0.123277      -0.084257       0.039246       0.045011              9.552797       9.274918      -2.288358      -4.565756       7.345081       3.095952      12.038393           0.034826
           54              O       3.738865       9.868605       8.308881      -0.527954      33.237659 0.53494614E+03  0.12837112E+05                                 8.150084                            7.168359       0.449178       2.200159                    0.997868      27.256181      71.460866       0.708579       0.360214      -1.138619      -0.033675       0.017477      -0.015108       0.040838       0.061406       0.025500      -0.004375      -0.028704       0.010299      -0.071738       0.007670       0.064068              8.630422       7.192108       1.782278      -1.080716      12.027546       0.898574       6.671611           0.036345
           55              O       4.166741       2.075953       8.030562      -0.557437      36.329144 0.50421043E+03  0.11895682E+05                                 8.613753                            6.863716       0.655123       2.266781                    0.997950      27.099513      69.944699       0.740953       0.350379      -1.149051       0.019907      -0.009601       0.018269       0.028674      -0.022034       0.018042       0.025749      -0.091283      -0.059662      -0.057043      -0.009073       0.066116              9.798778       8.153806      -4.005390      -1.502316      14.678882       2.840549       6.563647           0.036842
           56              O       6.034809       9.148671       7.237718      -0.186401      27.918585 0.39189600E+03  0.87302558E+04                                 7.466029                            6.167434       0.064838       2.114452                    0.998705      23.543702      60.141435       0.755406       0.363973      -1.131794       0.068655       0.123572      -0.174912       0.224895      -0.069065      -0.099280       0.068259      -0.121341      -0.221179      -0.151769      -0.022949       0.174718              8.405346       7.301726      -2.343015      -2.290526      11.031382       2.983428       6.882931           0.024783

******************************************************
Auxiliary information for the entire system
The total spin magnetic moment of the unit cell is   11.999891
The total net atomic charge of the unit cell is   0.000001
Accuracy of reproducing the electrostatic potential in the unit cell:
  The inner radius (bohr) =    5.0000
  The outer radius (bohr) =   12.0000
  Valid grid points have density less than (e/(bohr^3)) =    0.0001
  The number of valid grid points were=         2976
  The rms potential error without charges in kcal/mol is=      5.20337
  The rms potential error with partial charges in kcal/mol is=      1.23714
  The RRMSE value at monopole order=      0.23776
  The rms potential error with partial charges and cloud penetration in kcal/mol is=      1.23772
  The RRMSE value at monopole order with cloud penetration is=      0.23787
  The rms potential error with partial charges and atomic dipoles in kcal/mol is=      0.31768
  The RRMSE value at dipole order=      0.06105
  The rms potential error with partial charges, atomic dipoles and cloud penetration in kcal/mol is=      0.32071
  The RRMSE value at dipole order with cloud penetration=      0.06164

******************************************************
The electron densities and ab initio electrostatic potential were computed in VASP using the PBE functional and
projector augmented wave method. See the main text of the journal article for a description of computational details.
The atomic charges, dipoles, and quadrupoles were computed with the DDEC6 method as described in
(a) T. A. Manz and N. Gabaldon Limas, RSC Adv. 6 (2016) 47771-47801 DOI: 10.1039/c6ra04656h
(b) N. Gabaldon Limas and T. A. Manz, RSC Adv. 8 (2018) 2678-2707 DOI: 10.1039/c7ra11829e.
For each atom in the material, the electron cloud parameters were fit to the spherically averaged atom-in-material
electron density using radial positions for which this density was between 10^-4 and 10^-2 electrons per cubic bohr.
The polarizabilities, dispersion coefficients, and quantum Drude oscillator (QDO) parameters were fit using the MCLF method.
The magnetic structure of the system was optimized in VASP from the default ferromagnetic initial guess using spin polarization.
The atomic spin moments (ASMs) were computed on this optimized magnetic structure using the DDEC6 partition as inputs
to the method of T. A. Manz and D. S. Sholl, J. Chem. Theory Comput. 7 (2011) 4146-4164 DOI: 10.1021/ct200539n.
The RMSE and RRMSE were computed using a uniform grid with Ewald summation.
