# Supplementary material for: A collection of forcefield precursors for metal–organic frameworks
Source: RSC Adv. 2019 Nov 13;9(63):36492–507. doi: 10.1039/c9ra07327b (PMC9075174; doi:10.1039/c9ra07327b)
Supplement: RA-009-C9RA07327B-s5798 [file RA-009-C9RA07327B-s5798.xyz]

   72
jmolscript: load "" {1 1 1} spacegroup "x,y,z" unitcell [{      8.324000     0.000000     0.000000 }, {      0.000000    11.818000     0.000000 }, {      0.000000     0.000000    11.915000 }]
Cd     0.973908    11.723456    10.294560     0.919137
Cd     7.308472     6.145360    10.485200     0.801339
Cd     7.350092     0.094544     4.337060     0.919137
Cd     1.015528     5.672640     4.527700     0.801339
Cd     3.188092     5.814456    10.294560     0.919137
Cd     5.177528     0.236360    10.485200     0.801339
Cd     5.135908     6.003544     4.337060     0.919137
Cd     3.146472    11.581640     4.527700     0.801339
C      6.043224     8.922590    10.437540     0.141421
C      7.499924     9.265312    10.425625     0.509053
C      3.953900     0.059090     1.489375     0.129745
C      5.385628     0.106362     1.906400     0.542874
C      2.280776     2.895410     4.480040     0.141421
C      0.824076     2.552688     4.468125     0.509053
C      4.370100    11.758910     7.446875     0.129745
C      2.938372    11.711638     7.863900     0.542874
C      6.442776     3.013590    10.437540     0.141421
C      4.986076     3.356312    10.425625     0.509053
C      0.208100     5.968090     1.489375     0.129745
C      7.100372     6.015362     1.906400     0.542874
C      1.881224     8.804410     4.480040     0.141421
C      3.337924     8.461688     4.468125     0.509053
C      8.115900     5.849910     7.446875     0.129745
C      1.223628     5.802638     7.863900     0.542874
N      5.502164     7.658064    10.461370    -0.239946
N      4.197627     7.740790    10.449455    -0.012091
N      3.925598     9.017134    10.354135    -0.040647
N      4.994400     9.797122    10.354135    -0.174811
N      3.504404    11.699820     0.206129    -0.194355
N      2.205860    11.581640     0.324088    -0.041815
N      1.781336    11.699820     1.560865    -0.029124
N      2.830160     0.141816     2.275765    -0.214254
N      2.821836     4.159936     4.503870    -0.239946
N      4.126373     4.077210     4.491955    -0.012091
N      4.398402     2.800866     4.396635    -0.040646
N      3.329600     2.020878     4.396635    -0.174811
N      4.819596     0.118180     6.163629    -0.194355
N      6.118140     0.236360     6.281588    -0.041815
N      6.542664     0.118180     7.518365    -0.029124
N      5.493840    11.676184     8.233265    -0.214254
N      6.983836     1.749064    10.461370    -0.239946
N     -0.035627     1.831790    10.449455    -0.012090
N      0.236402     3.108134    10.354135    -0.040647
N      7.491600     3.888122    10.354135    -0.174811
N      0.657596     5.790820     0.206129    -0.194354
N      1.956140     5.672640     0.324088    -0.041815
N      2.380664     5.790820     1.560865    -0.029124
N      1.331840     6.050816     2.275765    -0.214254
N      1.340164    10.068936     4.503870    -0.239946
N      0.035627     9.986210     4.491955    -0.012090
N      8.087598     8.709866     4.396635    -0.040647
N      0.832400     7.929878     4.396635    -0.174811
N      7.666404     6.027180     6.163629    -0.194354
N      6.367860     6.145360     6.281588    -0.041815
N      5.943336     6.027180     7.518365    -0.029124
N      6.992160     5.767184     8.233265    -0.214254
O      0.091564     8.674412     9.865620    -0.481329
O      7.749644    10.388022    11.154823    -0.560117
O      6.376184     0.000000     1.215330    -0.465624
O      5.585404     0.283632     3.240880    -0.589456
O      8.232436     3.143588     3.908120    -0.481329
O      0.574356     1.429978     5.197323    -0.560117
O      1.947816     0.000000     7.172830    -0.465624
O      2.738596    11.534368     9.198380    -0.589456
O      4.070436     2.765412     9.865620    -0.481329
O      4.736356     4.479022    11.154823    -0.560117
O      6.109816     5.909000     1.215330    -0.465624
O      6.900596     6.192632     3.240880    -0.589456
O      4.253564     9.052588     3.908120    -0.481329
O      3.587644     7.338978     5.197323    -0.560117
O      2.214184     5.909000     7.172830    -0.465624
O      1.423404     5.625368     9.198380    -0.589456

The following XYZ coordinates are in angstroms. Other properties are in atomic units.
The sperically averaged electron density of each atom fit to a function of the form exp(a - br)
eigen_1, eigen_2 and eigen_3 are the three eigenvalues of traceless quadrupole moment tensor
  atom number  atomic symbol              X              Y              Z     net charge C6 coefficient C8 coefficient C10 coefficient fluctuating dipole atomic polarizability isotropic forcefield polarizability              a              b squared Pearson coefficient          <r^3>          <r^4>         wp_QDO          m_QDO          q_QDO       dipole_x       dipole_y       dipole_z         dipole            Qxy            Qxz            Qyz     Q(x^2-y^2)  Q(3z^2 - R^2)        eigen_1        eigen_2        eigen_3 static polarizability      alpha(xx)      alpha(xy)      alpha(xz)      alpha(yy)      alpha(yz)      alpha(zz) atomic spin moment
            1             Cd       0.973908      11.723456      10.294560       0.919137     175.455417 0.44525808E+04  0.17043627E+06                                23.703521                           20.732868       0.618953       1.920953                    0.996850      78.318695     211.226177       0.441995       0.362025      -1.210923       0.005512      -0.075451      -0.061627       0.097576       0.053343      -0.058262       0.036161       0.106796      -0.074718      -0.105757       0.003120       0.102636             25.941400      33.835139      -1.665836      -2.754938      22.742862      -0.830601      21.246198           0.000007
            2             Cd       7.308472       6.145360      10.485200       0.801339     203.672387 0.54872903E+04  0.22109879E+06                                26.713720                           23.571152       1.038279       1.986400                    0.999223      83.559561     230.506800       0.400353       0.379695      -1.197707       0.027432       0.037183       0.041418       0.062053       0.124206      -0.088587       0.001905      -0.018607      -0.030292      -0.153066      -0.000079       0.153146             29.312627      22.403633      -4.879235       2.931571      33.853927      -0.624141      31.680319           0.000011
            3             Cd       7.350092       0.094544       4.337060       0.919137     175.455411 0.44525806E+04  0.17043626E+06                                23.703520                           20.732867       0.618953       1.920953                    0.996850      78.318694     211.226172       0.441995       0.362025      -1.210923      -0.005512       0.075450      -0.061627       0.097576       0.053344       0.058262      -0.036161       0.106796      -0.074718      -0.105757       0.003120       0.102636             25.941399      33.835137      -1.665836       2.754938      22.742861       0.830601      21.246197           0.000007
            4             Cd       1.015528       5.672640       4.527700       0.801339     203.672405 0.54872909E+04  0.22109882E+06                                26.713722                           23.571154       1.038278       1.986400                    0.999223      83.559569     230.506828       0.400353       0.379695      -1.197707      -0.027432      -0.037183       0.041418       0.062053       0.124206       0.088587      -0.001905      -0.018607      -0.030293      -0.153066      -0.000079       0.153146             29.312629      22.403636      -4.879236      -2.931572      33.853930       0.624141      31.680322           0.000011
            5             Cd       3.188092       5.814456      10.294560       0.919137     175.455426 0.44525809E+04  0.17043628E+06                                23.703522                           20.732868       0.618953       1.920953                    0.996850      78.318697     211.226183       0.441995       0.362025      -1.210923      -0.005512      -0.075450      -0.061627       0.097576      -0.053344       0.058262       0.036161       0.106796      -0.074718      -0.105757       0.003120       0.102636             25.941401      33.835140       1.665836       2.754938      22.742863      -0.830601      21.246198           0.000007
            6             Cd       5.177528       0.236360      10.485200       0.801339     203.672388 0.54872903E+04  0.22109879E+06                                26.713720                           23.571152       1.038278       1.986400                    0.999223      83.559560     230.506798       0.400353       0.379695      -1.197707      -0.027432       0.037183       0.041418       0.062053      -0.124206       0.088587       0.001905      -0.018607      -0.030293      -0.153066      -0.000079       0.153146             29.312627      22.403633       4.879235      -2.931571      33.853929      -0.624141      31.680319           0.000011
            7             Cd       5.135908       6.003544       4.337060       0.919137     175.455425 0.44525808E+04  0.17043628E+06                                23.703521                           20.732868       0.618953       1.920953                    0.996850      78.318698     211.226183       0.441995       0.362025      -1.210923       0.005512       0.075451      -0.061626       0.097576      -0.053343      -0.058262      -0.036161       0.106795      -0.074719      -0.105757       0.003120       0.102636             25.941400      33.835140       1.665837      -2.754939      22.742862       0.830601      21.246198           0.000007
            8             Cd       3.146472      11.581640       4.527700       0.801339     203.672394 0.54872906E+04  0.22109880E+06                                26.713719                           23.571151       1.038279       1.986400                    0.999223      83.559561     230.506796       0.400353       0.379695      -1.197707       0.027432      -0.037183       0.041418       0.062053      -0.124206      -0.088587      -0.001905      -0.018607      -0.030293      -0.153066      -0.000079       0.153146             29.312626      22.403632       4.879235       2.931571      33.853927       0.624141      31.680318           0.000011
            9              C       6.043224       8.922590      10.437540       0.141421      31.952115 0.39862056E+03  0.91837680E+04                                 8.951931                            6.826426       0.078157       2.041032                    0.999678      26.422379      75.552118       0.606438       0.438388      -1.049089      -0.049164       0.002130       0.008462       0.049932       0.005786      -0.002491       0.017965      -0.029030       0.245519      -0.056809      -0.027952       0.084760             10.103346      15.137880       1.678694       0.251026      10.594821      -0.121856       4.577338           0.000003
           10              C       7.499924       9.265312      10.425625       0.509053      24.969299 0.29255414E+03  0.62851927E+04                                 7.741885                            6.013915       0.088400       2.066952                    0.999695      23.653772      66.924086       0.614970       0.463596      -1.026840       0.051981       0.030548       0.022395       0.064318      -0.014110       0.030135      -0.076929      -0.045501       0.246794      -0.069948      -0.059625       0.129573              8.540317      11.340363       0.483571      -0.776050       8.767450       2.138489       5.513139           0.000009
           11              C       3.953900       0.059090       1.489375       0.129745      32.042100 0.39894286E+03  0.91786801E+04                                 8.930127                            6.799101       0.099236       2.047107                    0.999701      26.364871      74.952348       0.612651       0.434534      -1.053054      -0.049537      -0.008571       0.000341       0.050274      -0.004920      -0.002008       0.011010      -0.110743      -0.048090      -0.047650      -0.017470       0.065120             10.109766      14.922322       0.451647       2.435717       4.629484       0.630970      10.777492           0.000004
           12              C       5.385628       0.106362       1.906400       0.542874      24.464901 0.26780601E+03  0.56311171E+04                                 7.647307                            5.756979       0.157863       2.102930                    0.999549      22.856755      64.101992       0.627670       0.464088      -1.025957       0.049118       0.002200       0.049599       0.069840       0.003285       0.002601      -0.005344      -0.203942      -0.148487      -0.077535      -0.049396       0.126931              8.595159      11.338476      -0.027345       0.215002       4.225204       0.633561      10.221798           0.000007
           13              C       2.280776       2.895410       4.480040       0.141421      31.952115 0.39862055E+03  0.91837678E+04                                 8.951931                            6.826426       0.078157       2.041032                    0.999678      26.422379      75.552119       0.606438       0.438388      -1.049089       0.049164      -0.002130       0.008462       0.049932       0.005786       0.002491      -0.017965      -0.029030       0.245520      -0.056809      -0.027952       0.084760             10.103346      15.137880       1.678694      -0.251026      10.594822       0.121856       4.577338           0.000003
           14              C       0.824076       2.552688       4.468125       0.509053      24.969300 0.29255416E+03  0.62851933E+04                                 7.741886                            6.013915       0.088400       2.066952                    0.999695      23.653773      66.924089       0.614970       0.463596      -1.026840      -0.051981      -0.030548       0.022395       0.064318      -0.014110      -0.030135       0.076929      -0.045501       0.246794      -0.069948      -0.059625       0.129573              8.540317      11.340363       0.483571       0.776050       8.767451      -2.138489       5.513139           0.000008
           15              C       4.370100      11.758910       7.446875       0.129745      32.042100 0.39894286E+03  0.91786802E+04                                 8.930127                            6.799101       0.099236       2.047107                    0.999701      26.364871      74.952349       0.612651       0.434534      -1.053054       0.049537       0.008571       0.000341       0.050274      -0.004920       0.002008      -0.011010      -0.110742      -0.048090      -0.047650      -0.017470       0.065120             10.109766      14.922323       0.451647      -2.435717       4.629484      -0.630970      10.777492           0.000004
           16              C       2.938372      11.711638       7.863900       0.542874      24.464902 0.26780603E+03  0.56311177E+04                                 7.647307                            5.756979       0.157863       2.102930                    0.999549      22.856756      64.101995       0.627670       0.464088      -1.025957      -0.049118      -0.002200       0.049599       0.069840       0.003285      -0.002601       0.005344      -0.203942      -0.148488      -0.077535      -0.049396       0.126931              8.595160      11.338476      -0.027345      -0.215002       4.225204      -0.633561      10.221798           0.000007
           17              C       6.442776       3.013590      10.437540       0.141421      31.952121 0.39862063E+03  0.91837702E+04                                 8.951932                            6.826427       0.078157       2.041032                    0.999678      26.422382      75.552130       0.606438       0.438388      -1.049089       0.049164       0.002130       0.008462       0.049932      -0.005786       0.002491       0.017965      -0.029030       0.245519      -0.056809      -0.027952       0.084760             10.103348      15.137882      -1.678694      -0.251026      10.594823      -0.121856       4.577338           0.000004
           18              C       4.986076       3.356312      10.425625       0.509053      24.969302 0.29255418E+03  0.62851940E+04                                 7.741886                            6.013916       0.088400       2.066952                    0.999695      23.653775      66.924100       0.614970       0.463596      -1.026839      -0.051981       0.030549       0.022395       0.064318       0.014110      -0.030135      -0.076929      -0.045502       0.246794      -0.069948      -0.059625       0.129573              8.540318      11.340364      -0.483571       0.776050       8.767452       2.138489       5.513140           0.000009
           19              C       0.208100       5.968090       1.489375       0.129745      32.042101 0.39894286E+03  0.91786802E+04                                 8.930127                            6.799101       0.099236       2.047107                    0.999701      26.364871      74.952350       0.612651       0.434534      -1.053054       0.049537      -0.008571       0.000341       0.050274       0.004920       0.002008       0.011010      -0.110742      -0.048090      -0.047650      -0.017470       0.065120             10.109767      14.922323      -0.451647      -2.435718       4.629484       0.630970      10.777492           0.000004
           20              C       7.100372       6.015362       1.906400       0.542874      24.464904 0.26780605E+03  0.56311182E+04                                 7.647308                            5.756980       0.157862       2.102930                    0.999549      22.856757      64.102002       0.627670       0.464088      -1.025957      -0.049118       0.002201       0.049599       0.069840      -0.003285      -0.002601      -0.005344      -0.203942      -0.148488      -0.077535      -0.049396       0.126931              8.595161      11.338478       0.027345      -0.215002       4.225205       0.633561      10.221799           0.000007
           21              C       1.881224       8.804410       4.480040       0.141421      31.952115 0.39862056E+03  0.91837681E+04                                 8.951931                            6.826426       0.078157       2.041032                    0.999678      26.422379      75.552119       0.606438       0.438388      -1.049089      -0.049164      -0.002130       0.008462       0.049932      -0.005786      -0.002491      -0.017965      -0.029030       0.245520      -0.056809      -0.027952       0.084760             10.103346      15.137879      -1.678694       0.251026      10.594822       0.121856       4.577338           0.000004
           22              C       3.337924       8.461688       4.468125       0.509053      24.969296 0.29255411E+03  0.62851918E+04                                 7.741885                            6.013915       0.088401       2.066952                    0.999695      23.653770      66.924075       0.614970       0.463596      -1.026840       0.051981      -0.030548       0.022395       0.064318       0.014110       0.030135       0.076929      -0.045501       0.246794      -0.069948      -0.059625       0.129573              8.540316      11.340361      -0.483571      -0.776050       8.767449      -2.138489       5.513138           0.000009
           23              C       8.115900       5.849910       7.446875       0.129745      32.042104 0.39894291E+03  0.91786817E+04                                 8.930128                            6.799102       0.099236       2.047107                    0.999701      26.364873      74.952359       0.612651       0.434534      -1.053054      -0.049537       0.008571       0.000341       0.050274       0.004920      -0.002008      -0.011010      -0.110742      -0.048090      -0.047650      -0.017470       0.065120             10.109767      14.922325      -0.451648       2.435718       4.629484      -0.630970      10.777493           0.000004
           24              C       1.223628       5.802638       7.863900       0.542874      24.464902 0.26780603E+03  0.56311177E+04                                 7.647308                            5.756979       0.157863       2.102930                    0.999549      22.856756      64.101996       0.627670       0.464088      -1.025957       0.049118      -0.002200       0.049599       0.069840      -0.003285       0.002601       0.005344      -0.203942      -0.148488      -0.077535      -0.049397       0.126931              8.595160      11.338477       0.027345       0.215002       4.225204      -0.633561      10.221798           0.000007
           25              N       5.502164       7.658064      10.461370      -0.239946      36.218699 0.54903565E+03  0.13456145E+05                                 9.151183                            7.599713       0.191090       2.067313                    0.998337      28.820595      80.093599       0.633521       0.394480      -1.096913      -0.123444       0.116744       0.005109       0.169981       0.047565      -0.012667      -0.000345       0.066369       0.139077      -0.081420       0.027896       0.053524             10.031594      11.814210       0.045373       0.048880      13.111963      -0.183122       5.168608           0.000002
           26              N       4.197627       7.740790      10.449455      -0.012091      26.655600 0.35640440E+03  0.77844496E+04                                 7.228605                            5.945204       0.471790       2.217009                    0.999321      24.270122      62.194911       0.754049       0.371896      -1.121227       0.135350       0.109376       0.001530       0.174026      -0.046556       0.016339      -0.003535       0.033207       0.078568      -0.063014       0.015413       0.047601              7.941775       8.980272       1.674078      -0.063862      10.676709      -0.248949       4.168345           0.000004
           27              N       3.925598       9.017134      10.354135      -0.040647      26.907448 0.38771860E+03  0.86608905E+04                                 7.311816                            6.263606       0.759322       2.270617                    0.999124      25.565625      66.563691       0.722598       0.379458      -1.114014       0.290429      -0.078693       0.005471       0.300951       0.088727      -0.006264      -0.002837      -0.239759       0.257299      -0.192118       0.084847       0.107272              7.783577       8.278046       0.138718       0.069170      10.705917      -0.360890       4.366767           0.000003
           28              N       4.994400       9.797122      10.354135      -0.174811      33.989433 0.50813605E+03  0.12206404E+05                                 8.776988                            7.318438      -0.023717       2.018973                    0.998858      27.522297      75.547420       0.645075       0.395265      -1.097144      -0.023584      -0.126335       0.002493       0.128541       0.004723       0.010789       0.006301       0.085781       0.137483      -0.066357       0.016128       0.050229              9.621816       9.727408      -0.831409       0.110654      13.835394      -0.534080       5.302645           0.000003
           29              N       3.504404      11.699820       0.206129      -0.194355      34.165335 0.51004983E+03  0.12258559E+05                                 8.789846                            7.317627       0.194687       2.084231                    0.998765      27.770261      76.138950       0.647322       0.393694      -1.098714      -0.108978      -0.011955       0.101663       0.149514      -0.006547       0.044109      -0.009702      -0.027490      -0.148532      -0.073019       0.025962       0.047057              9.634876      10.759534       0.311462      -0.256951       5.120651       0.641975      13.024443           0.000002
           30              N       2.205860      11.581640       0.324088      -0.041815      27.958932 0.38655962E+03  0.86421191E+04                                 7.577140                            6.276419       0.315014       2.156501                    0.998688      25.095786      65.703932       0.716908       0.382154      -1.110297       0.147868       0.019845       0.143622       0.207090      -0.007145      -0.058655      -0.025064      -0.021643      -0.108483      -0.082479       0.030493       0.051985              8.297239       9.667172       0.346788       1.199568       4.394566       0.449854      10.829977           0.000003
           31              N       1.781336      11.699820       1.560865      -0.029124      25.464756 0.36913110E+03  0.81460101E+04                                 7.027089                            6.098764       0.895123       2.319101                    0.998817      25.287135      65.465268       0.734527       0.377863      -1.115053       0.272741       0.013981      -0.073798       0.282894      -0.003816       0.092900       0.025679      -0.240228       0.208466      -0.188888       0.070064       0.118824              7.412993       8.503011       0.536683       0.206616       4.360156       0.424856       9.375813           0.000004
           32              N       2.830160       0.141816       2.275765      -0.214254      33.746221 0.51641877E+03  0.12472679E+05                                 8.723563                            7.378352      -0.023770       2.007443                    0.998487      28.238534      78.071769       0.641505       0.395319      -1.095605      -0.012617      -0.008162      -0.150720       0.151467      -0.005809       0.007925      -0.019426      -0.037491      -0.215456      -0.075264       0.016530       0.058734              9.432709      10.091266       0.412990       0.003844       5.379602       1.059468      12.827258           0.000003
           33              N       2.821836       4.159936       4.503870      -0.239946      36.218703 0.54903571E+03  0.13456147E+05                                 9.151184                            7.599713       0.191089       2.067313                    0.998337      28.820597      80.093608       0.633521       0.394480      -1.096913       0.123444      -0.116744       0.005109       0.169981       0.047565       0.012667       0.000345       0.066369       0.139077      -0.081419       0.027896       0.053524             10.031595      11.814211       0.045373      -0.048880      13.111964       0.183122       5.168609           0.000001
           34              N       4.126373       4.077210       4.491955      -0.012091      26.655609 0.35640454E+03  0.77844535E+04                                 7.228607                            5.945206       0.471790       2.217009                    0.999321      24.270127      62.194928       0.754049       0.371896      -1.121227      -0.135350      -0.109376       0.001530       0.174026      -0.046556      -0.016339       0.003535       0.033207       0.078568      -0.063014       0.015413       0.047601              7.941777       8.980274       1.674079       0.063862      10.676712       0.248949       4.168346           0.000005
           35              N       4.398402       2.800866       4.396635      -0.040646      26.907436 0.38771839E+03  0.86608844E+04                                 7.311814                            6.263604       0.759323       2.270617                    0.999124      25.565619      66.563668       0.722598       0.379458      -1.114014      -0.290429       0.078694       0.005471       0.300951       0.088727       0.006264       0.002837      -0.239758       0.257299      -0.192118       0.084846       0.107272              7.783574       8.278043       0.138718      -0.069170      10.705913       0.360890       4.366766           0.000002
           36              N       3.329600       2.020878       4.396635      -0.174811      33.989437 0.50813614E+03  0.12206406E+05                                 8.776989                            7.318439      -0.023716       2.018973                    0.998858      27.522299      75.547426       0.645075       0.395265      -1.097144       0.023584       0.126335       0.002493       0.128541       0.004723      -0.010789      -0.006301       0.085781       0.137483      -0.066357       0.016128       0.050229              9.621816       9.727408      -0.831410      -0.110654      13.835395       0.534080       5.302645           0.000004
           37              N       4.819596       0.118180       6.163629      -0.194355      34.165333 0.51004978E+03  0.12258557E+05                                 8.789845                            7.317627       0.194687       2.084231                    0.998765      27.770260      76.138945       0.647322       0.393694      -1.098714       0.108978       0.011955       0.101663       0.149514      -0.006547      -0.044109       0.009702      -0.027490      -0.148532      -0.073019       0.025962       0.047057              9.634876      10.759533       0.311462       0.256951       5.120651      -0.641975      13.024442           0.000002
           38              N       6.118140       0.236360       6.281588      -0.041815      27.958936 0.38655967E+03  0.86421206E+04                                 7.577141                            6.276419       0.315014       2.156501                    0.998688      25.095788      65.703939       0.716908       0.382154      -1.110297      -0.147868      -0.019845       0.143622       0.207090      -0.007145       0.058655       0.025064      -0.021643      -0.108483      -0.082479       0.030493       0.051985              8.297239       9.667173       0.346788      -1.199568       4.394567      -0.449855      10.829978           0.000003
           39              N       6.542664       0.118180       7.518365      -0.029124      25.464758 0.36913113E+03  0.81460108E+04                                 7.027089                            6.098764       0.895123       2.319101                    0.998817      25.287136      65.465272       0.734527       0.377863      -1.115053      -0.272741      -0.013981      -0.073798       0.282894      -0.003817      -0.092900      -0.025679      -0.240228       0.208466      -0.188887       0.070064       0.118823              7.412994       8.503011       0.536683      -0.206616       4.360156      -0.424856       9.375814           0.000004
           40              N       5.493840      11.676184       8.233265      -0.214254      33.746222 0.51641878E+03  0.12472679E+05                                 8.723564                            7.378353      -0.023770       2.007443                    0.998487      28.238534      78.071773       0.641505       0.395319      -1.095605       0.012617       0.008162      -0.150720       0.151467      -0.005809      -0.007925       0.019426      -0.037491      -0.215456      -0.075264       0.016530       0.058734              9.432709      10.091267       0.412990      -0.003844       5.379602      -1.059468      12.827259           0.000003
           41              N       6.983836       1.749064      10.461370      -0.239946      36.218693 0.54903552E+03  0.13456141E+05                                 9.151182                            7.599712       0.191090       2.067313                    0.998337      28.820591      80.093584       0.633521       0.394480      -1.096913       0.123444       0.116744       0.005109       0.169981      -0.047565       0.012667      -0.000345       0.066369       0.139077      -0.081419       0.027896       0.053524             10.031592      11.814208      -0.045373      -0.048880      13.111961      -0.183122       5.168608           0.000002
           42              N      -0.035627       1.831790      10.449455      -0.012090      26.655592 0.35640428E+03  0.77844461E+04                                 7.228603                            5.945203       0.471791       2.217009                    0.999321      24.270118      62.194893       0.754049       0.371896      -1.121228      -0.135350       0.109376       0.001530       0.174026       0.046556      -0.016339      -0.003535       0.033207       0.078568      -0.063014       0.015413       0.047601              7.941773       8.980269      -1.674077       0.063862      10.676706      -0.248949       4.168344           0.000004
           43              N       0.236402       3.108134      10.354135      -0.040647      26.907442 0.38771851E+03  0.86608878E+04                                 7.311815                            6.263605       0.759322       2.270617                    0.999124      25.565622      66.563680       0.722598       0.379458      -1.114014      -0.290429      -0.078694       0.005471       0.300951      -0.088727       0.006264      -0.002837      -0.239758       0.257300      -0.192118       0.084847       0.107272              7.783575       8.278045      -0.138718      -0.069170      10.705915      -0.360890       4.366767           0.000002
           44              N       7.491600       3.888122      10.354135      -0.174811      33.989440 0.50813619E+03  0.12206408E+05                                 8.776989                            7.318439      -0.023716       2.018973                    0.998858      27.522301      75.547433       0.645075       0.395265      -1.097144       0.023584      -0.126335       0.002493       0.128541      -0.004723      -0.010789       0.006301       0.085781       0.137483      -0.066357       0.016128       0.050229              9.621817       9.727409       0.831410      -0.110654      13.835395      -0.534080       5.302645           0.000004
           45              N       0.657596       5.790820       0.206129      -0.194354      34.165330 0.51004972E+03  0.12258556E+05                                 8.789845                            7.317627       0.194687       2.084231                    0.998765      27.770258      76.138941       0.647322       0.393694      -1.098714       0.108978      -0.011955       0.101663       0.149514       0.006547      -0.044109      -0.009702      -0.027490      -0.148532      -0.073018       0.025962       0.047057              9.634875      10.759533      -0.311462       0.256950       5.120651       0.641975      13.024442           0.000002
           46              N       1.956140       5.672640       0.324088      -0.041815      27.958942 0.38655978E+03  0.86421236E+04                                 7.577142                            6.276420       0.315013       2.156501                    0.998688      25.095791      65.703951       0.716908       0.382154      -1.110297      -0.147868       0.019845       0.143622       0.207090       0.007145       0.058655      -0.025064      -0.021644      -0.108483      -0.082479       0.030494       0.051985              8.297241       9.667175      -0.346788      -1.199569       4.394567       0.449855      10.829980           0.000003
           47              N       2.380664       5.790820       1.560865      -0.029124      25.464753 0.36913104E+03  0.81460082E+04                                 7.027088                            6.098763       0.895123       2.319101                    0.998817      25.287135      65.465263       0.734527       0.377863      -1.115053      -0.272741       0.013981      -0.073798       0.282895       0.003817      -0.092900       0.025679      -0.240228       0.208466      -0.188888       0.070064       0.118824              7.412992       8.503009      -0.536683      -0.206616       4.360155       0.424856       9.375811           0.000004
           48              N       1.331840       6.050816       2.275765      -0.214254      33.746223 0.51641879E+03  0.12472680E+05                                 8.723564                            7.378353      -0.023770       2.007443                    0.998487      28.238534      78.071773       0.641505       0.395319      -1.095605       0.012617      -0.008162      -0.150720       0.151467       0.005809      -0.007925      -0.019426      -0.037491      -0.215456      -0.075263       0.016530       0.058734              9.432710      10.091267      -0.412990      -0.003844       5.379602       1.059468      12.827259           0.000003
           49              N       1.340164      10.068936       4.503870      -0.239946      36.218692 0.54903551E+03  0.13456141E+05                                 9.151182                            7.599712       0.191090       2.067313                    0.998337      28.820591      80.093583       0.633521       0.394480      -1.096913      -0.123444      -0.116744       0.005109       0.169981      -0.047565      -0.012667       0.000345       0.066369       0.139077      -0.081420       0.027896       0.053524             10.031592      11.814208      -0.045373       0.048880      13.111961       0.183122       5.168608           0.000001
           50              N       0.035627       9.986210       4.491955      -0.012090      26.655595 0.35640432E+03  0.77844473E+04                                 7.228604                            5.945204       0.471790       2.217009                    0.999321      24.270119      62.194899       0.754049       0.371896      -1.121228       0.135350      -0.109376       0.001530       0.174026       0.046556       0.016339       0.003535       0.033207       0.078568      -0.063014       0.015413       0.047601              7.941774       8.980270      -1.674078      -0.063862      10.676707       0.248949       4.168345           0.000004
           51              N       8.087598       8.709866       4.396635      -0.040647      26.907441 0.38771849E+03  0.86608874E+04                                 7.311815                            6.263605       0.759323       2.270617                    0.999124      25.565621      66.563678       0.722598       0.379458      -1.114014       0.290429       0.078694       0.005471       0.300951      -0.088727      -0.006264       0.002837      -0.239758       0.257299      -0.192118       0.084846       0.107272              7.783576       8.278044      -0.138718       0.069170      10.705915       0.360890       4.366767           0.000002
           52              N       0.832400       7.929878       4.396635      -0.174811      33.989440 0.50813619E+03  0.12206408E+05                                 8.776989                            7.318439      -0.023716       2.018973                    0.998858      27.522301      75.547431       0.645075       0.395265      -1.097144      -0.023584       0.126335       0.002493       0.128541      -0.004723       0.010789      -0.006301       0.085781       0.137483      -0.066357       0.016128       0.050229              9.621816       9.727409       0.831410       0.110654      13.835395       0.534080       5.302645           0.000004
           53              N       7.666404       6.027180       6.163629      -0.194354      34.165335 0.51004982E+03  0.12258558E+05                                 8.789845                            7.317627       0.194687       2.084231                    0.998765      27.770261      76.138949       0.647322       0.393694      -1.098714      -0.108978       0.011955       0.101663       0.149514       0.006547       0.044109       0.009702      -0.027490      -0.148532      -0.073018       0.025962       0.047057              9.634876      10.759534      -0.311462      -0.256951       5.120651      -0.641975      13.024443           0.000002
           54              N       6.367860       6.145360       6.281588      -0.041815      27.958935 0.38655965E+03  0.86421202E+04                                 7.577141                            6.276419       0.315014       2.156501                    0.998688      25.095787      65.703938       0.716908       0.382154      -1.110296       0.147868      -0.019845       0.143622       0.207090       0.007145      -0.058655       0.025064      -0.021644      -0.108483      -0.082479       0.030493       0.051985              8.297240       9.667174      -0.346788       1.199569       4.394567      -0.449854      10.829978           0.000003
           55              N       5.943336       6.027180       7.518365      -0.029124      25.464757 0.36913112E+03  0.81460106E+04                                 7.027089                            6.098764       0.895123       2.319101                    0.998817      25.287136      65.465271       0.734527       0.377863      -1.115053       0.272741      -0.013981      -0.073798       0.282894       0.003816       0.092900      -0.025679      -0.240228       0.208466      -0.188888       0.070064       0.118824              7.412993       8.503011      -0.536683       0.206616       4.360156      -0.424856       9.375813           0.000004
           56              N       6.992160       5.767184       8.233265      -0.214254      33.746224 0.51641882E+03  0.12472681E+05                                 8.723564                            7.378353      -0.023770       2.007442                    0.998487      28.238535      78.071779       0.641505       0.395319      -1.095605      -0.012617       0.008162      -0.150720       0.151467       0.005809       0.007925       0.019426      -0.037491      -0.215456      -0.075263       0.016530       0.058734              9.432710      10.091268      -0.412990       0.003844       5.379602      -1.059468      12.827260           0.000003
           57              O       0.091564       8.674412       9.865620      -0.481329      30.723472 0.48604473E+03  0.11398833E+05                                 7.738509                            6.855731       0.691133       2.279924                    0.997690      26.852332      69.826564       0.720210       0.362629      -1.135580       0.021380       0.032792       0.006919       0.039753      -0.064981      -0.035294      -0.050252      -0.019359       0.160612      -0.113838       0.034169       0.079669              8.087158       9.454377      -2.335409      -2.184172       8.515043       1.674932       6.292053           0.000004
           58              O       7.749644      10.388022      11.154823      -0.560117      39.776998 0.65164976E+03  0.16438045E+05                                 9.332614                            7.985285       0.211563       2.108620                    0.994471      28.695556      77.282706       0.661717       0.366942      -1.132704       0.017907      -0.032355       0.037091       0.052376       0.042061       0.005497       0.035543      -0.146592       0.069005      -0.096140       0.004486       0.091654             10.146233       8.996480       2.769159       0.652716      13.460270       3.105933       7.981948           0.000000
           59              O       6.376184       0.000000       1.215330      -0.465624      33.504903 0.50257006E+03  0.11891238E+05                                 8.273969                            7.016877       0.496599       2.221118                    0.997223      26.749789      69.982347       0.704617       0.367386      -1.131322       0.020962      -0.015382       0.028106       0.038288      -0.003996      -0.071566      -0.006004      -0.128572      -0.167861      -0.118611       0.026093       0.092519              8.888211      10.760824      -0.621851      -3.828588       5.401329       0.545566      10.502480           0.000003
           60              O       5.585404       0.283632       3.240880      -0.589456      48.563169 0.74805261E+03  0.19577588E+05                                10.748515                            8.610485      -0.199176       1.967128                    0.993377      29.702132      82.102311       0.629687       0.371667      -1.126460       0.023193       0.008204      -0.039184       0.046266      -0.006706       0.037777       0.003579      -0.000425       0.199799      -0.049577      -0.029692       0.079270             12.198471      10.902210      -0.201205       3.282409       6.754364       1.118156      18.938837           0.000000
           61              O       8.232436       3.143588       3.908120      -0.481329      30.723474 0.48604475E+03  0.11398833E+05                                 7.738509                            6.855731       0.691133       2.279924                    0.997690      26.852333      69.826567       0.720210       0.362629      -1.135580      -0.021380      -0.032792       0.006919       0.039753      -0.064981       0.035294       0.050252      -0.019359       0.160612      -0.113838       0.034169       0.079669              8.087158       9.454377      -2.335409       2.184172       8.515043      -1.674932       6.292053           0.000004
           62              O       0.574356       1.429978       5.197323      -0.560117      39.776999 0.65164978E+03  0.16438045E+05                                 9.332614                            7.985285       0.211563       2.108620                    0.994471      28.695557      77.282708       0.661717       0.366942      -1.132704      -0.017907       0.032355       0.037091       0.052376       0.042061      -0.005497      -0.035543      -0.146592       0.069005      -0.096140       0.004486       0.091654             10.146233       8.996480       2.769159      -0.652716      13.460270      -3.105933       7.981948           0.000001
           63              O       1.947816       0.000000       7.172830      -0.465624      33.504899 0.50256998E+03  0.11891236E+05                                 8.273969                            7.016876       0.496599       2.221118                    0.997223      26.749787      69.982341       0.704617       0.367386      -1.131322      -0.020962       0.015382       0.028106       0.038288      -0.003996       0.071566       0.006004      -0.128572      -0.167861      -0.118611       0.026092       0.092519              8.888210      10.760823      -0.621851       3.828588       5.401329      -0.545566      10.502479           0.000003
           64              O       2.738596      11.534368       9.198380      -0.589456      48.563168 0.74805259E+03  0.19577587E+05                                10.748515                            8.610485      -0.199176       1.967128                    0.993377      29.702131      82.102310       0.629687       0.371667      -1.126460      -0.023193      -0.008204      -0.039184       0.046266      -0.006706      -0.037777      -0.003579      -0.000425       0.199800      -0.049577      -0.029692       0.079270             12.198471      10.902211      -0.201205      -3.282409       6.754365      -1.118156      18.938838           0.000001
           65              O       4.070436       2.765412       9.865620      -0.481329      30.723477 0.48604481E+03  0.11398835E+05                                 7.738510                            6.855731       0.691132       2.279923                    0.997690      26.852333      69.826570       0.720210       0.362629      -1.135580      -0.021380       0.032792       0.006919       0.039753       0.064981       0.035294      -0.050252      -0.019359       0.160612      -0.113838       0.034169       0.079669              8.087159       9.454378       2.335410       2.184172       8.515044       1.674932       6.292054           0.000004
           66              O       4.736356       4.479022      11.154823      -0.560117      39.777014 0.65165008E+03  0.16438055E+05                                 9.332616                            7.985287       0.211562       2.108620                    0.994471      28.695563      77.282730       0.661717       0.366942      -1.132704      -0.017907      -0.032355       0.037091       0.052376      -0.042061      -0.005497       0.035543      -0.146592       0.069005      -0.096140       0.004486       0.091654             10.146236       8.996483      -2.769160      -0.652717      13.460274       3.105934       7.981950           0.000001
           67              O       6.109816       5.909000       1.215330      -0.465624      33.504900 0.50257000E+03  0.11891237E+05                                 8.273968                            7.016876       0.496599       2.221118                    0.997223      26.749788      69.982342       0.704617       0.367386      -1.131322      -0.020962      -0.015382       0.028106       0.038288       0.003996       0.071566      -0.006004      -0.128572      -0.167861      -0.118611       0.026093       0.092519              8.888210      10.760823       0.621851       3.828588       5.401329       0.545566      10.502479           0.000003
           68              O       6.900596       6.192632       3.240880      -0.589456      48.563176 0.74805272E+03  0.19577592E+05                                10.748516                            8.610486      -0.199176       1.967128                    0.993377      29.702134      82.102319       0.629687       0.371667      -1.126460      -0.023193       0.008204      -0.039184       0.046266       0.006706      -0.037777       0.003579      -0.000425       0.199800      -0.049578      -0.029692       0.079270             12.198472      10.902211       0.201205      -3.282409       6.754365       1.118156      18.938839           0.000001
           69              O       4.253564       9.052588       3.908120      -0.481329      30.723461 0.48604450E+03  0.11398826E+05                                 7.738507                            6.855729       0.691133       2.279924                    0.997690      26.852328      69.826546       0.720211       0.362629      -1.135580       0.021380      -0.032792       0.006919       0.039753       0.064981      -0.035294       0.050252      -0.019359       0.160612      -0.113838       0.034169       0.079669              8.087155       9.454374       2.335408      -2.184171       8.515040      -1.674931       6.292051           0.000003
           70              O       3.587644       7.338978       5.197323      -0.560117      39.777006 0.65164994E+03  0.16438051E+05                                 9.332615                            7.985286       0.211563       2.108620                    0.994471      28.695560      77.282720       0.661717       0.366942      -1.132704       0.017907       0.032356       0.037091       0.052377      -0.042061       0.005497      -0.035543      -0.146592       0.069005      -0.096140       0.004486       0.091654             10.146234       8.996482      -2.769160       0.652716      13.460272      -3.105933       7.981949           0.000001
           71              O       2.214184       5.909000       7.172830      -0.465624      33.504899 0.50256999E+03  0.11891236E+05                                 8.273969                            7.016876       0.496599       2.221118                    0.997223      26.749787      69.982341       0.704617       0.367386      -1.131322       0.020962       0.015382       0.028106       0.038288       0.003996      -0.071566       0.006004      -0.128573      -0.167861      -0.118611       0.026092       0.092519              8.888210      10.760823       0.621851      -3.828588       5.401329      -0.545565      10.502479           0.000003
           72              O       1.423404       5.625368       9.198380      -0.589456      48.563165 0.74805252E+03  0.19577585E+05                                10.748514                            8.610485      -0.199176       1.967128                    0.993377      29.702130      82.102305       0.629687       0.371667      -1.126460       0.023193      -0.008204      -0.039184       0.046266       0.006706       0.037777      -0.003579      -0.000425       0.199799      -0.049578      -0.029692       0.079270             12.198470      10.902210       0.201205       3.282409       6.754364      -1.118156      18.938837           0.000001

******************************************************
Auxiliary information for the entire system
The total spin magnetic moment of the unit cell is   0.000289
The total net atomic charge of the unit cell is   0.000005
Accuracy of reproducing the electrostatic potential in the unit cell:
  The inner radius (bohr) =    5.0000
  The outer radius (bohr) =   12.0000
  Valid grid points have density less than (e/(bohr^3)) =    0.0001
  The number of valid grid points were=         5292
  The rms potential error without charges in kcal/mol is=      4.09218
  The rms potential error with partial charges in kcal/mol is=      1.74457
  The RRMSE value at monopole order=      0.42632
  The rms potential error with partial charges and cloud penetration in kcal/mol is=      1.72686
  The RRMSE value at monopole order with cloud penetration is=      0.42199
  The rms potential error with partial charges and atomic dipoles in kcal/mol is=      0.63231
  The RRMSE value at dipole order=      0.15452
  The rms potential error with partial charges, atomic dipoles and cloud penetration in kcal/mol is=      0.61816
  The RRMSE value at dipole order with cloud penetration=      0.15106

******************************************************
The electron densities and ab initio electrostatic potential were computed in VASP using the PBE functional and
projector augmented wave method. See the main text of the journal article for a description of computational details.
The atomic charges, dipoles, and quadrupoles were computed with the DDEC6 method as described in
(a) T. A. Manz and N. Gabaldon Limas, RSC Adv. 6 (2016) 47771-47801 DOI: 10.1039/c6ra04656h
(b) N. Gabaldon Limas and T. A. Manz, RSC Adv. 8 (2018) 2678-2707 DOI: 10.1039/c7ra11829e.
For each atom in the material, the electron cloud parameters were fit to the spherically averaged atom-in-material
electron density using radial positions for which this density was between 10^-4 and 10^-2 electrons per cubic bohr.
The polarizabilities, dispersion coefficients, and quantum Drude oscillator (QDO) parameters were fit using the MCLF method.
The magnetic structure of the system was optimized in VASP from the default ferromagnetic initial guess using spin polarization.
The atomic spin moments (ASMs) were computed on this optimized magnetic structure using the DDEC6 partition as inputs
to the method of T. A. Manz and D. S. Sholl, J. Chem. Theory Comput. 7 (2011) 4146-4164 DOI: 10.1021/ct200539n.
The RMSE and RRMSE were computed using a uniform grid with Ewald summation.
