# Supplementary material for: A collection of forcefield precursors for metal–organic frameworks
Source: RSC Adv. 2019 Nov 13;9(63):36492–507. doi: 10.1039/c9ra07327b (PMC9075174; doi:10.1039/c9ra07327b)
Supplement: RA-009-C9RA07327B-s5799 [file RA-009-C9RA07327B-s5799.xyz]

   98
jmolscript: load "" {1 1 1} spacegroup "x,y,z" unitcell [{      7.408700     0.000000     0.000000 }, {     -1.265014    14.479546     0.000000 }, {      0.000000     0.000000    16.423600 }]
Zn     0.780458     9.858688     7.914861     1.046973
Zn     0.811216     6.937150     6.122225     1.011725
Zn     1.026371    11.860631    16.126661     1.046973
Zn     2.260627     0.302623    14.334025     1.011725
Zn     5.363228     4.620858     8.508739     1.046973
Zn     5.332470     7.542396    10.301375     1.011725
Zn     5.117315     2.618915     0.296939     1.046973
Zn     3.883059    14.176923     2.089575     1.011725
Zn     3.071843     7.239773     8.211800     1.006077
Zn     0.000000     0.000000     0.000000     1.006077
H      5.585418     6.979141     7.817634     0.403844
H      2.323978     9.762110     3.373407     0.129751
H     -0.562385    10.558485     3.685456     0.130069
H      4.895125     0.260632    16.029434     0.403844
H     -0.517149    11.957209    11.585207     0.129751
H      2.369214    11.160834    11.897256     0.130069
H      0.558268     7.500405     8.605966     0.403844
H      3.819708     4.717436    13.050193     0.129751
H      6.706071     3.921061    12.738144     0.130069
H      1.248561    14.218914     0.394166     0.403844
H      6.660835     2.522337     4.838393     0.129751
H      3.774472     3.318712     4.526344     0.130069
C      5.313932     9.620210     4.603535    -0.005345
C      3.945312     9.376954     4.511563    -0.052743
C      3.231398     9.950344     3.457168    -0.115764
C      3.828280    10.784366     2.537446    -0.054627
C      5.207940    11.003007     2.622849    -0.041300
C      5.928053    10.418033     3.639470    -0.133094
C      6.216117     9.062748     5.677639     0.650129
C      3.210321     8.571891     5.523257     0.619141
C      2.917854    11.385267     1.512614     0.627217
C      5.969620    11.858748     1.630863     0.653368
C      3.901597    12.099109    12.815335    -0.005345
C      5.270217    12.342365    12.723363    -0.052743
C      5.984131    11.768975    11.668968    -0.115764
C      5.387249    10.934953    10.749246    -0.054627
C      4.007589    10.716312    10.834649    -0.041300
C      3.287476    11.301286    11.851270    -0.133094
C      2.999412    12.656571    13.889439     0.650129
C      6.005208    13.147428    13.735057     0.619141
C      6.297675    10.334052     9.724414     0.627217
C      3.245909     9.860571     9.842663     0.653368
C      0.829754     4.859336    11.820065    -0.005345
C      2.198374     5.102592    11.912037    -0.052743
C      2.912288     4.529202    12.966432    -0.115764
C      2.315406     3.695180    13.886154    -0.054627
C      0.935746     3.476539    13.800751    -0.041300
C      0.215633     4.061513    12.784130    -0.133094
C     -0.072431     5.416798    10.745961     0.650129
C      2.933365     5.907655    10.900343     0.619141
C      3.225832     3.094279    14.910986     0.627217
C      0.174066     2.620798    14.792737     0.653368
C      2.242089     2.380437     3.608265    -0.005345
C      0.873469     2.137181     3.700237    -0.052743
C      0.159555     2.710571     4.754632    -0.115764
C      0.756437     3.544593     5.674354    -0.054627
C      2.136097     3.763234     5.588951    -0.041300
C      2.856210     3.178260     4.572330    -0.133094
C      3.144274     1.822975     2.534161     0.650129
C      0.138478     1.332118     2.688543     0.619141
C     -0.153989     4.145494     6.699186     0.627217
C      2.897777     4.618975     6.580937     0.653368
O      6.500042     7.856602     5.600448    -0.570682
O     -0.735473     9.893874     6.482395    -0.573501
O      2.090220     8.112890     5.153726    -0.576515
O      3.738526     8.411168     6.636777    -0.547435
O      2.777350    12.620372     1.428853    -0.584483
O      2.237868    10.612059     0.814611    -0.508405
O     -0.410531    11.338932     1.157864    -0.549060
O      5.543105    12.992497     1.384509    -0.571591
O      5.012476     6.566474     8.497571    -0.890710
O      2.715487    13.862717    13.812248    -0.570682
O      2.542302    11.825445    14.694195    -0.573501
O     -0.283391    13.606429    13.365526    -0.576515
O      5.477003    13.308151    14.848577    -0.547435
O      6.438179     9.098947     9.640653    -0.584483
O     -0.431039    11.107260     9.026411    -0.508405
O      2.217360    10.380387     9.369664    -0.549060
O      3.672424     8.726822     9.596309    -0.571591
O      5.468067     0.673299     0.285771    -0.890710
O     -0.356356     6.622944    10.823152    -0.570682
O      6.879159     4.585672     9.941205    -0.573501
O      4.053466     6.366656    11.269874    -0.576515
O      2.405160     6.068378     9.786823    -0.547435
O      3.366336     1.859174    14.994747    -0.584483
O      3.905818     3.867487    15.608989    -0.508405
O      6.554217     3.140614    15.265736    -0.549060
O      0.600581     1.487049    15.039091    -0.571591
O      1.131210     7.913072     7.926029    -0.890710
O      3.428199     0.616829     2.611352    -0.570682
O      3.601384     2.654101     1.729405    -0.573501
O      6.427077     0.873117     3.058074    -0.576515
O      0.666683     1.171395     1.575023    -0.547435
O     -0.294493     5.380599     6.782947    -0.584483
O      6.574725     3.372286     7.397189    -0.508405
O      3.926326     4.099159     7.053936    -0.549060
O      2.471262     5.752724     6.827291    -0.571591
O      0.675619    13.806247    16.137829    -0.890710

The following XYZ coordinates are in angstroms. Other properties are in atomic units.
The sperically averaged electron density of each atom fit to a function of the form exp(a - br)
eigen_1, eigen_2 and eigen_3 are the three eigenvalues of traceless quadrupole moment tensor
  atom number  atomic symbol              X              Y              Z     net charge C6 coefficient C8 coefficient C10 coefficient fluctuating dipole atomic polarizability isotropic forcefield polarizability              a              b squared Pearson coefficient          <r^3>          <r^4>         wp_QDO          m_QDO          q_QDO       dipole_x       dipole_y       dipole_z         dipole            Qxy            Qxz            Qyz     Q(x^2-y^2)  Q(3z^2 - R^2)        eigen_1        eigen_2        eigen_3 static polarizability      alpha(xx)      alpha(xy)      alpha(xz)      alpha(yy)      alpha(yz)      alpha(zz) atomic spin moment
            1             Zn       0.780458       9.858688       7.914861       1.046973      69.616126 0.14285989E+04  0.42612105E+05                                14.250284                           12.688197       0.215395       1.969471                    0.997961      42.314985     112.857219       0.485918       0.422592      -1.125182       0.034517       0.046913      -0.036517       0.068744       0.029499      -0.076102      -0.070610      -0.099480      -0.049874      -0.110152      -0.017233       0.127386             15.906574      18.861188      -2.067199       2.534535      12.265886       2.283866      16.592649          -0.000000
            2             Zn       0.811216       6.937150       6.122225       1.011725      79.447334 0.15559227E+04  0.47475507E+05                                15.440812                           13.187553       0.072878       1.915350                    0.997686      43.685367     118.365760       0.478909       0.419152      -1.125954      -0.013104      -0.006081      -0.018507       0.023478       0.017825       0.018729       0.019909       0.034618       0.308446      -0.076982      -0.031137       0.108119             17.661002      20.907236      -0.214589       0.376417      20.307236      -1.927330      11.768535          -0.000001
            3             Zn       1.026371      11.860631      16.126661       1.046973      69.616114 0.14285986E+04  0.42612094E+05                                14.250282                           12.688196       0.215395       1.969471                    0.997961      42.314983     112.857208       0.485918       0.422592      -1.125183      -0.034517      -0.046913      -0.036517       0.068744       0.029499       0.076102       0.070610      -0.099480      -0.049874      -0.110153      -0.017233       0.127386             15.906572      18.861185      -2.067199      -2.534532      12.265885      -2.283866      16.592646          -0.000000
            4             Zn       2.260627       0.302623      14.334025       1.011725      79.447335 0.15559227E+04  0.47475507E+05                                15.440812                           13.187553       0.072877       1.915350                    0.997686      43.685367     118.365760       0.478909       0.419152      -1.125954       0.013104       0.006081      -0.018507       0.023478       0.017825      -0.018729      -0.019909       0.034618       0.308446      -0.076982      -0.031137       0.108119             17.661003      20.907236      -0.214589      -0.376418      20.307236       1.927330      11.768535          -0.000001
            5             Zn       5.363228       4.620858       8.508739       1.046973      69.616112 0.14285985E+04  0.42612091E+05                                14.250282                           12.688196       0.215395       1.969471                    0.997961      42.314981     112.857203       0.485918       0.422592      -1.125182      -0.034517      -0.046913       0.036517       0.068744       0.029499      -0.076102      -0.070610      -0.099480      -0.049874      -0.110153      -0.017233       0.127386             15.906572      18.861186      -2.067199       2.534534      12.265885       2.283866      16.592647          -0.000000
            6             Zn       5.332470       7.542396      10.301375       1.011725      79.447327 0.15559226E+04  0.47475500E+05                                15.440811                           13.187552       0.072878       1.915350                    0.997686      43.685365     118.365752       0.478909       0.419152      -1.125954       0.013104       0.006081       0.018507       0.023478       0.017825       0.018729       0.019909       0.034618       0.308446      -0.076982      -0.031136       0.108119             17.661001      20.907235      -0.214590       0.376417      20.307235      -1.927330      11.768535          -0.000001
            7             Zn       5.117315       2.618915       0.296939       1.046973      69.616115 0.14285985E+04  0.42612092E+05                                14.250282                           12.688196       0.215395       1.969471                    0.997961      42.314981     112.857204       0.485918       0.422592      -1.125182       0.034517       0.046913       0.036517       0.068744       0.029499       0.076102       0.070610      -0.099480      -0.049874      -0.110152      -0.017233       0.127386             15.906573      18.861187      -2.067199      -2.534533      12.265885      -2.283866      16.592647          -0.000000
            8             Zn       3.883059      14.176923       2.089575       1.011725      79.447325 0.15559225E+04  0.47475499E+05                                15.440811                           13.187552       0.072878       1.915350                    0.997686      43.685364     118.365749       0.478909       0.419152      -1.125954      -0.013104      -0.006081       0.018507       0.023478       0.017825      -0.018729      -0.019909       0.034618       0.308446      -0.076982      -0.031137       0.108119             17.661001      20.907234      -0.214589      -0.376417      20.307235       1.927330      11.768534          -0.000001
            9             Zn       3.071843       7.239773       8.211800       1.006077      70.334522 0.13266082E+04  0.39250226E+05                                15.723089                           13.330423       0.044428       1.903444                    0.997536      44.285768     121.702073       0.412126       0.502315      -1.066450       0.000000      -0.000000      -0.000000       0.000000       0.013765       0.004864       0.002126       0.085563      -0.108133      -0.036499      -0.026731       0.063229             18.716282      18.540305       0.128371       1.808041      16.443728      -0.030770      21.164812          -0.000001
           10             Zn       0.000000       0.000000       0.000000       1.006077      70.334522 0.13266082E+04  0.39250226E+05                                15.723089                           13.330423       0.044428       1.903444                    0.997536      44.285768     121.702073       0.412126       0.502315      -1.066450      -0.000000       0.000000      -0.000000       0.000000       0.013765      -0.004864      -0.002126       0.085563      -0.108133      -0.036499      -0.026731       0.063229             18.716282      18.540305       0.128371      -1.808041      16.443728       0.030770      21.164812          -0.000001
           11              H       5.585418       6.979141       7.817634       0.403844       0.569132 0.39636343E+01  0.34568925E+02                                 1.397281                            1.375639      -2.054407       2.035214                    0.992622       3.264902      10.385733       0.392254       1.790387      -0.615592       0.012548       0.015458      -0.019594       0.027934       0.003850      -0.000901      -0.000337      -0.001980      -0.001155      -0.003858      -0.000453       0.004311              1.427456       1.488154       0.051697      -0.176029       1.335316      -0.101694       1.458898           0.000000
           12              H       2.323978       9.762110       3.373407       0.129751       1.039917 0.75569571E+01  0.72977992E+02                                 1.680334                            1.595738      -1.072516       2.381834                    0.997574       3.384250       9.329233       0.501942       1.263593      -0.712752      -0.038977      -0.011884      -0.007702       0.041470       0.001054       0.004505      -0.000649       0.020228      -0.021862      -0.008561      -0.006159       0.014720              1.708275       2.181653       0.156010       0.054530       1.440186      -0.177131       1.502987           0.000001
           13              H      -0.562385      10.558485       3.685456       0.130069       1.010254 0.73047383E+01  0.69923239E+02                                 1.654004                            1.574937      -0.879802       2.476664                    0.999129       3.281593       8.996813       0.502500       1.273365      -0.711614       0.039546       0.005121       0.001493       0.039904       0.003895       0.003538      -0.006145       0.015879      -0.025478      -0.013705       0.000396       0.013310              1.678797       2.193100       0.099187       0.033746       1.373155      -0.160222       1.470136           0.000000
           14              H       4.895125       0.260632      16.029434       0.403844       0.569132 0.39636341E+01  0.34568922E+02                                 1.397281                            1.375639      -2.054407       2.035214                    0.992622       3.264902      10.385732       0.392254       1.790386      -0.615592      -0.012548      -0.015458      -0.019594       0.027934       0.003850       0.000901       0.000337      -0.001980      -0.001155      -0.003858      -0.000453       0.004311              1.427456       1.488154       0.051697       0.176029       1.335315       0.101694       1.458898           0.000000
           15              H      -0.517149      11.957209      11.585207       0.129751       1.039917 0.75569577E+01  0.72977995E+02                                 1.680334                            1.595737      -1.072516       2.381833                    0.997574       3.384250       9.329231       0.501943       1.263592      -0.712752       0.038977       0.011884      -0.007702       0.041470       0.001054      -0.004505       0.000649       0.020228      -0.021862      -0.008561      -0.006159       0.014720              1.708275       2.181653       0.156010      -0.054530       1.440185       0.177131       1.502987           0.000001
           16              H       2.369214      11.160834      11.897256       0.130069       1.010253 0.73047349E+01  0.69923206E+02                                 1.654005                            1.574937      -0.879802       2.476664                    0.999129       3.281592       8.996813       0.502500       1.273366      -0.711614      -0.039546      -0.005121       0.001493       0.039904       0.003895      -0.003538       0.006145       0.015879      -0.025478      -0.013705       0.000396       0.013310              1.678797       2.193100       0.099187      -0.033746       1.373155       0.160222       1.470137           0.000000
           17              H       0.558268       7.500405       8.605966       0.403844       0.569132 0.39636348E+01  0.34568929E+02                                 1.397281                            1.375639      -2.054407       2.035215                    0.992622       3.264902      10.385731       0.392254       1.790386      -0.615592      -0.012548      -0.015458       0.019594       0.027934       0.003850      -0.000901      -0.000337      -0.001980      -0.001155      -0.003858      -0.000453       0.004311              1.427456       1.488154       0.051697      -0.176029       1.335315      -0.101694       1.458898           0.000000
           18              H       3.819708       4.717436      13.050193       0.129751       1.039917 0.75569574E+01  0.72977994E+02                                 1.680334                            1.595737      -1.072516       2.381833                    0.997574       3.384250       9.329232       0.501943       1.263593      -0.712752       0.038977       0.011884       0.007702       0.041470       0.001054       0.004505      -0.000649       0.020228      -0.021862      -0.008561      -0.006159       0.014720              1.708275       2.181653       0.156010       0.054530       1.440185      -0.177131       1.502987           0.000001
           19              H       6.706071       3.921061      12.738144       0.130069       1.010254 0.73047381E+01  0.69923239E+02                                 1.654004                            1.574937      -0.879802       2.476664                    0.999129       3.281593       8.996814       0.502500       1.273365      -0.711614      -0.039546      -0.005121      -0.001493       0.039904       0.003895       0.003538      -0.006145       0.015879      -0.025478      -0.013705       0.000396       0.013310              1.678797       2.193100       0.099187       0.033746       1.373155      -0.160222       1.470136           0.000000
           20              H       1.248561      14.218914       0.394166       0.403844       0.569132 0.39636348E+01  0.34568929E+02                                 1.397281                            1.375639      -2.054407       2.035215                    0.992622       3.264902      10.385731       0.392254       1.790386      -0.615592       0.012548       0.015458       0.019594       0.027934       0.003850       0.000901       0.000337      -0.001980      -0.001155      -0.003858      -0.000453       0.004311              1.427456       1.488154       0.051697       0.176029       1.335315       0.101694       1.458898           0.000000
           21              H       6.660835       2.522337       4.838393       0.129751       1.039917 0.75569574E+01  0.72977994E+02                                 1.680334                            1.595737      -1.072516       2.381833                    0.997574       3.384250       9.329232       0.501943       1.263593      -0.712752      -0.038977      -0.011884       0.007702       0.041470       0.001054      -0.004505       0.000649       0.020228      -0.021862      -0.008561      -0.006159       0.014720              1.708275       2.181653       0.156010      -0.054530       1.440185       0.177131       1.502987           0.000001
           22              H       3.774472       3.318712       4.526344       0.130069       1.010254 0.73047378E+01  0.69923238E+02                                 1.654005                            1.574937      -0.879802       2.476664                    0.999129       3.281593       8.996815       0.502500       1.273365      -0.711614       0.039546       0.005121      -0.001493       0.039904       0.003895      -0.003538       0.006145       0.015879      -0.025478      -0.013705       0.000396       0.013310              1.678797       2.193100       0.099187      -0.033746       1.373155       0.160222       1.470137           0.000000
           23              C       5.313932       9.620210       4.603535      -0.005345      41.960804 0.44324958E+03  0.10391142E+05                                10.470673                            7.003319      -0.148885       1.960231                    0.998733      27.104678      75.881011       0.629652       0.414945      -1.073366      -0.016087       0.016799      -0.034841       0.041891      -0.004537      -0.008195       0.038912      -0.058028       0.003106      -0.032913      -0.023942       0.056855             13.719289      14.667759      -0.416050       2.998693      10.734476      -7.582886      15.755631          -0.000000
           24              C       3.945312       9.376954       4.511563      -0.052743      42.625559 0.44194306E+03  0.10342174E+05                                10.512211                            6.937141       0.064099       2.022795                    0.999427      27.396303      76.371226       0.640965       0.408344      -1.078792       0.015225       0.015804      -0.041663       0.047090       0.007404       0.011565       0.017792      -0.022696       0.009554      -0.019150      -0.009567       0.028718             13.929391      13.949861       2.560647      -1.199421      11.564774      -8.416107      16.273539          -0.000001
           25              C       3.231398       9.950344       3.457168      -0.115764      38.921287 0.43456688E+03  0.10250325E+05                                10.113364                            7.040348      -0.082119       1.945480                    0.999536      29.634426      86.286554       0.607103       0.427723      -1.053515       0.027280      -0.018017      -0.007000       0.033434      -0.004856      -0.000707       0.041225      -0.002149      -0.060126      -0.048623       0.008410       0.040213             12.878678      10.518340       0.746896       0.705689      11.993471      -8.756394      16.124222           0.000001
           26              C       3.828280      10.784366       2.537446      -0.054627      42.054159 0.45218194E+03  0.10650692E+05                                10.412844                            7.037833       0.018338       2.003972                    0.999211      27.647883      77.516620       0.633061       0.410767      -1.076373       0.022925      -0.039054       0.019421       0.049274      -0.006718       0.000211       0.019356      -0.024962      -0.001106      -0.017752      -0.009545       0.027298             13.511616      13.925638      -0.475875       2.579745      11.720836      -7.932740      14.888374           0.000001
           27              C       5.207940      11.003007       2.622849      -0.041300      41.311272 0.44633110E+03  0.10463396E+05                                10.276636                            6.968006       0.073781       2.023461                    0.999185      27.361381      76.167906       0.640471       0.407935      -1.079815      -0.010079      -0.046868       0.024471       0.053824      -0.003978      -0.007452       0.020839      -0.029776      -0.013812      -0.020104      -0.010926       0.031029             13.393266      13.324827       1.898626      -0.754848      11.964990      -8.194890      14.889981           0.000001
           28              C       5.928053      10.418033       3.639470      -0.133094      37.995901 0.43170747E+03  0.10158689E+05                                 9.926726                            7.001775       0.010336       1.978668                    0.999386      29.511764      85.623459       0.611223       0.425851      -1.055439      -0.017516      -0.010671      -0.007594       0.021871       0.003892      -0.000238       0.034125       0.007870      -0.067594      -0.044939       0.014640       0.030299             12.527375      10.578831       0.196647       0.874935      11.243564      -8.345187      15.759730          -0.000001
           29              C       6.216117       9.062748       5.677639       0.650129      22.583985 0.24626811E+03  0.50971446E+04                                 7.523903                            5.666512      -0.283070       1.971419                    0.999110      22.111519      62.573354       0.605247       0.488939      -1.007437       0.025535      -0.020094       0.044364       0.054991       0.032963      -0.090689      -0.021216       0.062275       0.046426      -0.073442      -0.046134       0.119577              8.943883       8.138898      -2.229025       3.961758       9.176126      -1.629443       9.516626           0.000002
           30              C       3.210321       8.571891       5.523257       0.619141      24.020250 0.24507011E+03  0.50509876E+04                                 7.729303                            5.577898      -0.033453       2.051246                    0.999611      22.027328      61.596896       0.624221       0.476082      -1.017219      -0.028474      -0.045960       0.028488       0.061112      -0.066626      -0.005310       0.042606      -0.061222      -0.109342      -0.069532      -0.032982       0.102514              9.480606       9.574200       3.024134      -0.875352       7.549132      -4.053077      11.318485           0.000000
           31              C       2.917854      11.385267       1.512614       0.627217      22.774370 0.24128217E+03  0.49572962E+04                                 7.519316                            5.573070      -0.129868       2.027825                    0.999297      21.775844      60.946723       0.617577       0.482720      -1.012946      -0.039326       0.021197      -0.039456       0.059604       0.008097      -0.111474      -0.013420       0.084608       0.059108      -0.086113      -0.052815       0.138927              9.007538       7.992843      -1.254293       4.054348      10.090240      -2.556475       8.939531           0.000003
           32              C       5.969620      11.858748       1.630863       0.653368      23.030504 0.22758724E+03  0.46059570E+04                                 7.536096                            5.408811      -0.001675       2.080155                    0.999258      21.202613      58.806688       0.627837       0.482044      -1.013775       0.038942       0.039504      -0.040905       0.068922       0.034851       0.102833       0.042632       0.035847       0.101768      -0.086737      -0.052279       0.139017              9.139717       8.981844      -0.574387      -2.794331      10.362146      -3.603383       8.075161           0.000001
           33              C       3.901597      12.099109      12.815335      -0.005345      41.960805 0.44324959E+03  0.10391142E+05                                10.470673                            7.003319      -0.148886       1.960231                    0.998733      27.104678      75.881014       0.629652       0.414945      -1.073366       0.016087      -0.016799      -0.034841       0.041891      -0.004537       0.008195      -0.038912      -0.058028       0.003106      -0.032913      -0.023942       0.056855             13.719289      14.667760      -0.416050      -2.998693      10.734477       7.582887      15.755632          -0.000000
           34              C       5.270217      12.342365      12.723363      -0.052743      42.625561 0.44194309E+03  0.10342175E+05                                10.512211                            6.937141       0.064099       2.022795                    0.999427      27.396304      76.371229       0.640965       0.408344      -1.078792      -0.015225      -0.015804      -0.041663       0.047090       0.007404      -0.011565      -0.017792      -0.022696       0.009554      -0.019150      -0.009567       0.028718             13.929391      13.949862       2.560647       1.199422      11.564774       8.416107      16.273538          -0.000001
           35              C       5.984131      11.768975      11.668968      -0.115764      38.921282 0.43456683E+03  0.10250323E+05                                10.113363                            7.040347      -0.082119       1.945480                    0.999536      29.634425      86.286544       0.607103       0.427723      -1.053515      -0.027280       0.018017      -0.007000       0.033434      -0.004856       0.000707      -0.041225      -0.002149      -0.060126      -0.048623       0.008410       0.040213             12.878676      10.518338       0.746896      -0.705688      11.993469       8.756392      16.124219           0.000001
           36              C       5.387249      10.934953      10.749246      -0.054627      42.054151 0.45218187E+03  0.10650690E+05                                10.412842                            7.037832       0.018338       2.003972                    0.999211      27.647881      77.516606       0.633061       0.410767      -1.076374      -0.022925       0.039054       0.019421       0.049274      -0.006718      -0.000211      -0.019356      -0.024962      -0.001106      -0.017752      -0.009545       0.027298             13.511613      13.925635      -0.475874      -2.579744      11.720833       7.932738      14.888370           0.000001
           37              C       4.007589      10.716312      10.834649      -0.041300      41.311274 0.44633113E+03  0.10463397E+05                                10.276636                            6.968006       0.073781       2.023461                    0.999185      27.361382      76.167907       0.640471       0.407935      -1.079815       0.010079       0.046868       0.024471       0.053824      -0.003978       0.007452      -0.020839      -0.029776      -0.013812      -0.020104      -0.010925       0.031029             13.393266      13.324827       1.898626       0.754849      11.964990       8.194890      14.889981           0.000001
           38              C       3.287476      11.301286      11.851270      -0.133094      37.995902 0.43170748E+03  0.10158690E+05                                 9.926727                            7.001775       0.010336       1.978668                    0.999386      29.511764      85.623461       0.611223       0.425851      -1.055439       0.017516       0.010671      -0.007594       0.021871       0.003892       0.000238      -0.034125       0.007870      -0.067594      -0.044939       0.014640       0.030299             12.527376      10.578831       0.196647      -0.874934      11.243565       8.345187      15.759731          -0.000001
           39              C       2.999412      12.656571      13.889439       0.650129      22.583982 0.24626806E+03  0.50971435E+04                                 7.523903                            5.666512      -0.283069       1.971419                    0.999110      22.111517      62.573348       0.605247       0.488939      -1.007437      -0.025535       0.020094       0.044364       0.054991       0.032963       0.090689       0.021216       0.062275       0.046426      -0.073442      -0.046134       0.119577              8.943883       8.138897      -2.229025      -3.961758       9.176125       1.629442       9.516625           0.000002
           40              C       6.005208      13.147428      13.735057       0.619141      24.020250 0.24507011E+03  0.50509876E+04                                 7.729303                            5.577898      -0.033453       2.051246                    0.999611      22.027328      61.596894       0.624221       0.476082      -1.017219       0.028474       0.045960       0.028488       0.061112      -0.066626       0.005310      -0.042605      -0.061222      -0.109343      -0.069532      -0.032982       0.102513              9.480605       9.574199       3.024134       0.875352       7.549132       4.053076      11.318484           0.000000
           41              C       6.297675      10.334052       9.724414       0.627217      22.774371 0.24128219E+03  0.49572965E+04                                 7.519316                            5.573070      -0.129868       2.027825                    0.999297      21.775843      60.946716       0.617578       0.482720      -1.012946       0.039326      -0.021197      -0.039456       0.059604       0.008097       0.111474       0.013420       0.084608       0.059108      -0.086113      -0.052815       0.138927              9.007538       7.992843      -1.254293      -4.054347      10.090239       2.556474       8.939531           0.000003
           42              C       3.245909       9.860571       9.842663       0.653368      23.030506 0.22758726E+03  0.46059576E+04                                 7.536097                            5.408811      -0.001675       2.080155                    0.999258      21.202615      58.806698       0.627837       0.482044      -1.013775      -0.038942      -0.039504      -0.040905       0.068922       0.034851      -0.102833      -0.042632       0.035847       0.101768      -0.086737      -0.052279       0.139017              9.139718       8.981845      -0.574387       2.794331      10.362147       3.603383       8.075162           0.000001
           43              C       0.829754       4.859336      11.820065      -0.005345      41.960805 0.44324959E+03  0.10391142E+05                                10.470674                            7.003319      -0.148886       1.960231                    0.998733      27.104678      75.881015       0.629652       0.414945      -1.073366       0.016087      -0.016799       0.034841       0.041891      -0.004537      -0.008195       0.038912      -0.058028       0.003106      -0.032913      -0.023942       0.056855             13.719290      14.667761      -0.416050       2.998694      10.734477      -7.582887      15.755633          -0.000000
           44              C       2.198374       5.102592      11.912037      -0.052743      42.625560 0.44194308E+03  0.10342175E+05                                10.512211                            6.937141       0.064099       2.022795                    0.999427      27.396304      76.371226       0.640965       0.408344      -1.078792      -0.015225      -0.015804       0.041663       0.047090       0.007404       0.011565       0.017792      -0.022696       0.009554      -0.019150      -0.009567       0.028718             13.929391      13.949861       2.560647      -1.199421      11.564773      -8.416107      16.273538          -0.000001
           45              C       2.912288       4.529202      12.966432      -0.115764      38.921284 0.43456685E+03  0.10250324E+05                                10.113364                            7.040348      -0.082119       1.945480                    0.999536      29.634425      86.286549       0.607103       0.427723      -1.053515      -0.027280       0.018017       0.007000       0.033434      -0.004856      -0.000707       0.041225      -0.002149      -0.060126      -0.048623       0.008410       0.040213             12.878677      10.518339       0.746896       0.705689      11.993471      -8.756394      16.124221           0.000001
           46              C       2.315406       3.695180      13.886154      -0.054627      42.054159 0.45218194E+03  0.10650692E+05                                10.412844                            7.037833       0.018338       2.003972                    0.999211      27.647883      77.516619       0.633061       0.410767      -1.076373      -0.022925       0.039054      -0.019421       0.049274      -0.006718       0.000211       0.019356      -0.024962      -0.001106      -0.017752      -0.009545       0.027298             13.511616      13.925638      -0.475875       2.579745      11.720836      -7.932740      14.888373           0.000001
           47              C       0.935746       3.476539      13.800751      -0.041300      41.311272 0.44633110E+03  0.10463397E+05                                10.276636                            6.968007       0.073781       2.023461                    0.999185      27.361381      76.167907       0.640471       0.407935      -1.079815       0.010079       0.046868      -0.024471       0.053824      -0.003978      -0.007452       0.020839      -0.029776      -0.013812      -0.020104      -0.010925       0.031029             13.393266      13.324827       1.898626      -0.754848      11.964990      -8.194890      14.889982           0.000000
           48              C       0.215633       4.061513      12.784130      -0.133094      37.995904 0.43170750E+03  0.10158691E+05                                 9.926727                            7.001776       0.010336       1.978668                    0.999386      29.511765      85.623466       0.611223       0.425851      -1.055439       0.017516       0.010671       0.007594       0.021871       0.003892      -0.000238       0.034125       0.007870      -0.067594      -0.044939       0.014640       0.030299             12.527377      10.578831       0.196647       0.874935      11.243566      -8.345188      15.759733          -0.000001
           49              C      -0.072431       5.416798      10.745961       0.650129      22.583985 0.24626810E+03  0.50971443E+04                                 7.523903                            5.666512      -0.283070       1.971419                    0.999110      22.111519      62.573355       0.605247       0.488939      -1.007437      -0.025535       0.020094      -0.044364       0.054991       0.032963      -0.090689      -0.021216       0.062275       0.046426      -0.073442      -0.046134       0.119577              8.943883       8.138898      -2.229025       3.961758       9.176126      -1.629443       9.516626           0.000002
           50              C       2.933365       5.907655      10.900343       0.619141      24.020250 0.24507011E+03  0.50509875E+04                                 7.729303                            5.577898      -0.033453       2.051246                    0.999611      22.027328      61.596895       0.624221       0.476082      -1.017219       0.028474       0.045960      -0.028488       0.061112      -0.066626      -0.005310       0.042606      -0.061222      -0.109343      -0.069532      -0.032982       0.102514              9.480605       9.574200       3.024134      -0.875352       7.549132      -4.053076      11.318484           0.000000
           51              C       3.225832       3.094279      14.910986       0.627217      22.774369 0.24128216E+03  0.49572961E+04                                 7.519317                            5.573070      -0.129868       2.027825                    0.999297      21.775844      60.946725       0.617577       0.482720      -1.012946       0.039326      -0.021197       0.039456       0.059604       0.008097      -0.111474      -0.013420       0.084608       0.059108      -0.086113      -0.052815       0.138927              9.007538       7.992844      -1.254293       4.054348      10.090240      -2.556475       8.939532           0.000003
           52              C       0.174066       2.620798      14.792737       0.653368      23.030505 0.22758725E+03  0.46059573E+04                                 7.536096                            5.408811      -0.001675       2.080155                    0.999258      21.202614      58.806693       0.627837       0.482044      -1.013775      -0.038942      -0.039504       0.040905       0.068922       0.034851       0.102833       0.042632       0.035847       0.101768      -0.086737      -0.052279       0.139017              9.139717       8.981845      -0.574387      -2.794331      10.362147      -3.603383       8.075161           0.000001
           53              C       2.242089       2.380437       3.608265      -0.005345      41.960806 0.44324959E+03  0.10391142E+05                                10.470674                            7.003319      -0.148886       1.960231                    0.998733      27.104678      75.881016       0.629652       0.414945      -1.073366      -0.016087       0.016799       0.034841       0.041891      -0.004537       0.008195      -0.038912      -0.058028       0.003106      -0.032913      -0.023942       0.056855             13.719290      14.667761      -0.416050      -2.998693      10.734477       7.582887      15.755633          -0.000000
           54              C       0.873469       2.137181       3.700237      -0.052743      42.625564 0.44194311E+03  0.10342176E+05                                10.512212                            6.937141       0.064099       2.022795                    0.999427      27.396305      76.371232       0.640965       0.408344      -1.078792       0.015225       0.015804       0.041663       0.047090       0.007404      -0.011565      -0.017791      -0.022696       0.009554      -0.019150      -0.009567       0.028718             13.929392      13.949862       2.560647       1.199421      11.564774       8.416108      16.273539          -0.000001
           55              C       0.159555       2.710571       4.754632      -0.115764      38.921288 0.43456691E+03  0.10250325E+05                                10.113364                            7.040348      -0.082120       1.945480                    0.999536      29.634428      86.286556       0.607103       0.427723      -1.053515       0.027280      -0.018017       0.007000       0.033434      -0.004856       0.000707      -0.041225      -0.002149      -0.060126      -0.048623       0.008410       0.040213             12.878677      10.518339       0.746896      -0.705689      11.993471       8.756394      16.124221           0.000001
           56              C       0.756437       3.544593       5.674354      -0.054627      42.054158 0.45218193E+03  0.10650691E+05                                10.412844                            7.037833       0.018338       2.003972                    0.999211      27.647883      77.516617       0.633061       0.410767      -1.076373       0.022925      -0.039054      -0.019421       0.049274      -0.006718      -0.000211      -0.019356      -0.024962      -0.001106      -0.017752      -0.009545       0.027298             13.511615      13.925637      -0.475875      -2.579745      11.720835       7.932739      14.888373           0.000001
           57              C       2.136097       3.763234       5.588951      -0.041300      41.311274 0.44633113E+03  0.10463397E+05                                10.276636                            6.968007       0.073781       2.023461                    0.999185      27.361382      76.167908       0.640471       0.407935      -1.079815      -0.010079      -0.046868      -0.024471       0.053824      -0.003978       0.007452      -0.020839      -0.029776      -0.013812      -0.020104      -0.010926       0.031029             13.393266      13.324827       1.898625       0.754848      11.964990       8.194890      14.889981           0.000001
           58              C       2.856210       3.178260       4.572330      -0.133094      37.995901 0.43170747E+03  0.10158690E+05                                 9.926726                            7.001775       0.010336       1.978668                    0.999386      29.511764      85.623461       0.611223       0.425851      -1.055439      -0.017516      -0.010671       0.007594       0.021871       0.003892       0.000238      -0.034125       0.007870      -0.067594      -0.044939       0.014640       0.030299             12.527375      10.578831       0.196647      -0.874935      11.243565       8.345187      15.759731          -0.000001
           59              C       3.144274       1.822975       2.534161       0.650129      22.583983 0.24626808E+03  0.50971438E+04                                 7.523903                            5.666512      -0.283069       1.971419                    0.999110      22.111518      62.573351       0.605247       0.488939      -1.007437       0.025535      -0.020094      -0.044364       0.054991       0.032963       0.090689       0.021216       0.062275       0.046426      -0.073442      -0.046134       0.119577              8.943883       8.138897      -2.229025      -3.961758       9.176125       1.629442       9.516626           0.000002
           60              C       0.138478       1.332118       2.688543       0.619141      24.020252 0.24507013E+03  0.50509880E+04                                 7.729304                            5.577898      -0.033453       2.051246                    0.999611      22.027329      61.596899       0.624221       0.476082      -1.017219      -0.028474      -0.045960      -0.028488       0.061112      -0.066626       0.005310      -0.042605      -0.061222      -0.109343      -0.069532      -0.032982       0.102513              9.480606       9.574200       3.024134       0.875352       7.549133       4.053077      11.318485           0.000000
           61              C      -0.153989       4.145494       6.699186       0.627217      22.774371 0.24128219E+03  0.49572966E+04                                 7.519317                            5.573070      -0.129868       2.027825                    0.999297      21.775844      60.946722       0.617577       0.482720      -1.012946      -0.039326       0.021197       0.039456       0.059604       0.008097       0.111474       0.013420       0.084608       0.059108      -0.086113      -0.052815       0.138927              9.007538       7.992844      -1.254293      -4.054348      10.090240       2.556475       8.939531           0.000003
           62              C       2.897777       4.618975       6.580937       0.653368      23.030505 0.22758725E+03  0.46059574E+04                                 7.536096                            5.408811      -0.001675       2.080155                    0.999258      21.202614      58.806692       0.627837       0.482044      -1.013775       0.038942       0.039504       0.040905       0.068922       0.034851      -0.102833      -0.042632       0.035847       0.101768      -0.086737      -0.052279       0.139017              9.139717       8.981844      -0.574387       2.794331      10.362146       3.603383       8.075161           0.000001
           63              O       6.500042       7.856602       5.600448      -0.570682      33.718236 0.49339795E+03  0.11629518E+05                                 8.286669                            6.854943       0.311108       2.154491                    0.995994      27.456021      71.872506       0.727612       0.357143      -1.138473      -0.020259       0.012388       0.013275       0.027205      -0.007703      -0.064233      -0.021375      -0.038848      -0.116450      -0.090192       0.038127       0.052065              9.451590       9.541986      -4.391865       1.430732      12.863144      -1.848171       5.949642          -0.000001
           64              O      -0.735473       9.893874       6.482395      -0.573501      32.602317 0.49921342E+03  0.11777262E+05                                 8.024684                            6.854205       0.465888       2.194882                    0.997587      27.585387      71.768105       0.735680       0.352906      -1.144187      -0.038403      -0.014889       0.000506       0.041192       0.045581      -0.032708       0.035698       0.027026       0.092023      -0.083280       0.031227       0.052053              8.777156       7.998398       0.866731       4.051151       6.445797       1.754022      11.887271          -0.000000
           65              O       2.090220       8.112890       5.153726      -0.576515      33.702341 0.49093422E+03  0.11524463E+05                                 8.192964                            6.773478       0.494369       2.210310                    0.998282      27.317266      70.710276       0.744522       0.350454      -1.147094       0.033901       0.007546       0.000957       0.034744       0.004659       0.009645       0.024048       0.034875      -0.140816      -0.056781       0.013175       0.043606              9.227924      13.069239       4.234101      -0.791912       7.959392      -1.537271       6.655142          -0.000001
           66              O       3.738526       8.411168       6.636777      -0.547435      37.219236 0.55909577E+03  0.13583261E+05                                 8.935532                            7.379397       0.170358       2.119258                    0.994767      27.366593      72.502807       0.690242       0.365247      -1.133197       0.006680      -0.008779      -0.019754       0.022626      -0.043030       0.026538       0.025819      -0.026994       0.080717      -0.072160       0.029576       0.042584             10.359747       8.064510       0.354282       1.026871       7.194426      -4.073886      15.820304          -0.000001
           67              O       2.777350      12.620372       1.428853      -0.584483      39.181302 0.59203222E+03  0.14589756E+05                                 9.175280                            7.557096       0.234309       2.122500                    0.995889      28.122403      75.020697       0.687081       0.361739      -1.136012      -0.010169      -0.023325      -0.004668       0.025870      -0.010946      -0.082373       0.000632      -0.052833      -0.077240      -0.102589       0.036900       0.065689             10.445848       8.304089      -0.122737       1.564280      16.249599      -1.772197       6.783855           0.000001
           68              O       2.237868      10.612059       0.814611      -0.508405      26.004458 0.38633251E+03  0.85422347E+04                                 6.827397                            5.959998       0.597689       2.266489                    0.998147      25.887210      65.047342       0.803403       0.344796      -1.151696       0.006375       0.002617       0.009045       0.011371       0.041964      -0.013671       0.032492       0.081893       0.110629      -0.087093       0.040193       0.046900              7.273242       7.598356       0.728917       2.854732       6.527728       0.508254       7.693642           0.000002
           69              O      -0.410531      11.338932       1.157864      -0.549060      32.013067 0.44077926E+03  0.10048028E+05                                 7.857448                            6.362141       0.755218       2.302961                    0.998922      26.535956      67.161942       0.780243       0.344363      -1.154888      -0.010319       0.017155       0.034109       0.039550      -0.018046       0.014677       0.054262       0.075993       0.020935      -0.081301       0.037768       0.043532              8.881361      13.192168      -1.221745      -4.284507       5.877237      -0.309425       7.574679           0.000000
           70              O       5.543105      12.992497       1.384509      -0.571591      43.399424 0.62236270E+03  0.15543951E+05                                 9.883118                            7.774700      -0.027263       2.039583                    0.996339      28.164700      75.860783       0.673338       0.364213      -1.133059       0.025249      -0.030199      -0.011643       0.041050      -0.003992       0.079274       0.025091      -0.020595      -0.020113      -0.090220       0.014049       0.076172             11.693443       8.951641      -2.822947      -0.240216      17.471440      -4.626553       8.657246          -0.000001
           71              O       5.012476       6.566474       8.497571      -0.890710      47.303297 0.99415381E+03  0.27844237E+05                                10.205709                            9.532829      -0.355346       1.876001                    0.995587      33.625456      95.127574       0.637974       0.342785      -1.153253      -0.029502      -0.000129       0.010732       0.031394       0.022828      -0.039472      -0.028771      -0.030912       0.036903      -0.047863      -0.015326       0.063189             11.151589      12.596384      -1.755890      -0.662362      10.590390       0.631622      10.267992          -0.000000
           72              O       2.715487      13.862717      13.812248      -0.570682      33.718238 0.49339798E+03  0.11629519E+05                                 8.286670                            6.854943       0.311108       2.154491                    0.995994      27.456022      71.872509       0.727612       0.357143      -1.138473       0.020259      -0.012388       0.013275       0.027205      -0.007703       0.064233       0.021375      -0.038848      -0.116450      -0.090192       0.038127       0.052065              9.451591       9.541986      -4.391865      -1.430732      12.863145       1.848171       5.949642          -0.000001
           73              O       2.542302      11.825445      14.694195      -0.573501      32.602318 0.49921344E+03  0.11777263E+05                                 8.024685                            6.854205       0.465888       2.194882                    0.997587      27.585386      71.768103       0.735680       0.352906      -1.144187       0.038403       0.014889       0.000506       0.041192       0.045581       0.032708      -0.035698       0.027027       0.092023      -0.083280       0.031227       0.052053              8.777156       7.998398       0.866731      -4.051151       6.445797      -1.754022      11.887272          -0.000000
           74              O      -0.283391      13.606429      13.365526      -0.576515      33.702342 0.49093423E+03  0.11524464E+05                                 8.192964                            6.773478       0.494369       2.210310                    0.998282      27.317266      70.710277       0.744522       0.350454      -1.147094      -0.033901      -0.007546       0.000957       0.034744       0.004659      -0.009645      -0.024048       0.034874      -0.140816      -0.056781       0.013175       0.043606              9.227925      13.069240       4.234101       0.791912       7.959392       1.537271       6.655142          -0.000001
           75              O       5.477003      13.308151      14.848577      -0.547435      37.219235 0.55909575E+03  0.13583261E+05                                 8.935532                            7.379397       0.170358       2.119258                    0.994767      27.366593      72.502806       0.690242       0.365247      -1.133197      -0.006680       0.008779      -0.019754       0.022626      -0.043030      -0.026538      -0.025819      -0.026994       0.080717      -0.072160       0.029576       0.042584             10.359746       8.064510       0.354282      -1.026871       7.194426       4.073886      15.820303          -0.000001
           76              O       6.438179       9.098947       9.640653      -0.584483      39.181299 0.59203219E+03  0.14589755E+05                                 9.175280                            7.557096       0.234309       2.122500                    0.995889      28.122402      75.020694       0.687081       0.361739      -1.136012       0.010169       0.023325      -0.004668       0.025870      -0.010946       0.082373      -0.000632      -0.052833      -0.077240      -0.102589       0.036900       0.065689             10.445847       8.304089      -0.122737      -1.564280      16.249597       1.772197       6.783855           0.000001
           77              O      -0.431039      11.107260       9.026411      -0.508405      26.004435 0.38633211E+03  0.85422231E+04                                 6.827392                            5.959993       0.597690       2.266489                    0.998147      25.887205      65.047313       0.803404       0.344796      -1.151696      -0.006375      -0.002617       0.009045       0.011371       0.041964       0.013671      -0.032492       0.081893       0.110629      -0.087093       0.040193       0.046900              7.273236       7.598350       0.728916      -2.854729       6.527723      -0.508254       7.693635           0.000002
           78              O       2.217360      10.380387       9.369664      -0.549060      32.013083 0.44077951E+03  0.10048035E+05                                 7.857452                            6.362143       0.755217       2.302961                    0.998922      26.535960      67.161963       0.780242       0.344363      -1.154887       0.010319      -0.017155       0.034109       0.039550      -0.018046      -0.014677      -0.054262       0.075993       0.020935      -0.081301       0.037768       0.043532              8.881365      13.192174      -1.221746       4.284510       5.877240       0.309426       7.574683           0.000000
           79              O       3.672424       8.726822       9.596309      -0.571591      43.399427 0.62236274E+03  0.15543951E+05                                 9.883119                            7.774700      -0.027263       2.039583                    0.996339      28.164701      75.860785       0.673338       0.364213      -1.133059      -0.025249       0.030199      -0.011643       0.041050      -0.003992      -0.079274      -0.025091      -0.020595      -0.020113      -0.090220       0.014049       0.076172             11.693443       8.951642      -2.822948       0.240216      17.471440       4.626553       8.657246          -0.000001
           80              O       5.468067       0.673299       0.285771      -0.890710      47.303297 0.99415381E+03  0.27844237E+05                                10.205709                            9.532829      -0.355346       1.876001                    0.995587      33.625456      95.127574       0.637974       0.342785      -1.153253       0.029502       0.000129       0.010732       0.031394       0.022828       0.039472       0.028771      -0.030912       0.036903      -0.047863      -0.015326       0.063189             11.151589      12.596385      -1.755890       0.662362      10.590390      -0.631622      10.267992          -0.000000
           81              O      -0.356356       6.622944      10.823152      -0.570682      33.718237 0.49339797E+03  0.11629519E+05                                 8.286669                            6.854943       0.311108       2.154491                    0.995994      27.456022      71.872509       0.727612       0.357143      -1.138473       0.020259      -0.012388      -0.013275       0.027205      -0.007703      -0.064233      -0.021375      -0.038848      -0.116450      -0.090192       0.038127       0.052065              9.451591       9.541986      -4.391865       1.430732      12.863144      -1.848171       5.949642          -0.000001
           82              O       6.879159       4.585672       9.941205      -0.573501      32.602324 0.49921355E+03  0.11777266E+05                                 8.024686                            6.854206       0.465888       2.194882                    0.997587      27.585388      71.768113       0.735680       0.352906      -1.144187       0.038403       0.014889      -0.000506       0.041192       0.045581      -0.032708       0.035698       0.027027       0.092023      -0.083280       0.031227       0.052053              8.777157       7.998400       0.866731       4.051152       6.445798       1.754022      11.887275          -0.000000
           83              O       4.053466       6.366656      11.269874      -0.576515      33.702344 0.49093428E+03  0.11524465E+05                                 8.192964                            6.773478       0.494368       2.210310                    0.998282      27.317267      70.710281       0.744522       0.350454      -1.147094      -0.033901      -0.007546      -0.000957       0.034744       0.004659       0.009645       0.024048       0.034875      -0.140816      -0.056781       0.013175       0.043606              9.227925      13.069241       4.234102      -0.791912       7.959393      -1.537271       6.655142          -0.000001
           84              O       2.405160       6.068378       9.786823      -0.547435      37.219237 0.55909580E+03  0.13583262E+05                                 8.935532                            7.379397       0.170358       2.119258                    0.994767      27.366594      72.502809       0.690242       0.365247      -1.133197      -0.006680       0.008779       0.019754       0.022626      -0.043030       0.026538       0.025819      -0.026994       0.080717      -0.072160       0.029576       0.042584             10.359747       8.064510       0.354282       1.026871       7.194426      -4.073886      15.820304          -0.000001
           85              O       3.366336       1.859174      14.994747      -0.584483      39.181302 0.59203223E+03  0.14589756E+05                                 9.175280                            7.557096       0.234309       2.122500                    0.995889      28.122403      75.020698       0.687081       0.361739      -1.136012       0.010169       0.023325       0.004668       0.025870      -0.010946      -0.082373       0.000632      -0.052833      -0.077240      -0.102589       0.036900       0.065689             10.445848       8.304089      -0.122737       1.564280      16.249599      -1.772197       6.783856           0.000001
           86              O       3.905818       3.867487      15.608989      -0.508405      26.004458 0.38633252E+03  0.85422349E+04                                 6.827398                            5.959998       0.597689       2.266489                    0.998147      25.887209      65.047341       0.803403       0.344796      -1.151696      -0.006375      -0.002617      -0.009045       0.011371       0.041964      -0.013670       0.032492       0.081893       0.110629      -0.087093       0.040193       0.046900              7.273242       7.598356       0.728917       2.854732       6.527728       0.508254       7.693642           0.000002
           87              O       6.554217       3.140614      15.265736      -0.549060      32.013074 0.44077936E+03  0.10048031E+05                                 7.857450                            6.362142       0.755218       2.302961                    0.998922      26.535957      67.161949       0.780243       0.344363      -1.154888       0.010319      -0.017155      -0.034109       0.039550      -0.018046       0.014677       0.054262       0.075993       0.020935      -0.081301       0.037768       0.043532              8.881363      13.192171      -1.221746      -4.284509       5.877238      -0.309425       7.574680           0.000000
           88              O       0.600581       1.487049      15.039091      -0.571591      43.399427 0.62236274E+03  0.15543952E+05                                 9.883119                            7.774700      -0.027263       2.039583                    0.996339      28.164701      75.860785       0.673338       0.364213      -1.133059      -0.025249       0.030199       0.011643       0.041050      -0.003992       0.079274       0.025091      -0.020595      -0.020113      -0.090220       0.014049       0.076172             11.693443       8.951642      -2.822948      -0.240216      17.471440      -4.626553       8.657246          -0.000001
           89              O       1.131210       7.913072       7.926029      -0.890710      47.303296 0.99415379E+03  0.27844237E+05                                10.205709                            9.532829      -0.355346       1.876001                    0.995587      33.625456      95.127575       0.637974       0.342785      -1.153253       0.029502       0.000129      -0.010732       0.031394       0.022828      -0.039472      -0.028771      -0.030912       0.036903      -0.047863      -0.015326       0.063189             11.151589      12.596384      -1.755890      -0.662362      10.590390       0.631622      10.267992          -0.000000
           90              O       3.428199       0.616829       2.611352      -0.570682      33.718236 0.49339795E+03  0.11629518E+05                                 8.286669                            6.854943       0.311108       2.154491                    0.995994      27.456022      71.872507       0.727612       0.357143      -1.138473      -0.020259       0.012388      -0.013275       0.027205      -0.007703       0.064233       0.021375      -0.038848      -0.116450      -0.090192       0.038127       0.052065              9.451590       9.541985      -4.391864      -1.430732      12.863144       1.848170       5.949641          -0.000001
           91              O       3.601384       2.654101       1.729405      -0.573501      32.602328 0.49921362E+03  0.11777268E+05                                 8.024687                            6.854207       0.465888       2.194882                    0.997587      27.585388      71.768116       0.735680       0.352906      -1.144187      -0.038403      -0.014889      -0.000506       0.041192       0.045581       0.032708      -0.035698       0.027027       0.092023      -0.083280       0.031227       0.052053              8.777159       7.998401       0.866731      -4.051153       6.445799      -1.754023      11.887276          -0.000000
           92              O       6.427077       0.873117       3.058074      -0.576515      33.702341 0.49093422E+03  0.11524463E+05                                 8.192963                            6.773477       0.494368       2.210310                    0.998282      27.317267      70.710278       0.744522       0.350454      -1.147094       0.033901       0.007546      -0.000957       0.034744       0.004659      -0.009645      -0.024048       0.034874      -0.140816      -0.056781       0.013175       0.043606              9.227924      13.069239       4.234101       0.791912       7.959392       1.537271       6.655142          -0.000001
           93              O       0.666683       1.171395       1.575023      -0.547435      37.219237 0.55909580E+03  0.13583262E+05                                 8.935532                            7.379397       0.170358       2.119258                    0.994767      27.366594      72.502809       0.690242       0.365247      -1.133197       0.006680      -0.008779       0.019754       0.022626      -0.043030      -0.026538      -0.025819      -0.026994       0.080717      -0.072160       0.029576       0.042584             10.359747       8.064510       0.354282      -1.026871       7.194426       4.073886      15.820304          -0.000001
           94              O      -0.294493       5.380599       6.782947      -0.584483      39.181300 0.59203220E+03  0.14589755E+05                                 9.175280                            7.557096       0.234309       2.122500                    0.995889      28.122402      75.020695       0.687081       0.361739      -1.136012      -0.010169      -0.023325       0.004668       0.025870      -0.010946       0.082373      -0.000632      -0.052833      -0.077240      -0.102589       0.036900       0.065689             10.445848       8.304089      -0.122737      -1.564280      16.249598       1.772197       6.783856           0.000001
           95              O       6.574725       3.372286       7.397189      -0.508405      26.004445 0.38633228E+03  0.85422282E+04                                 6.827394                            5.959995       0.597689       2.266489                    0.998147      25.887207      65.047326       0.803404       0.344796      -1.151696       0.006375       0.002617      -0.009046       0.011371       0.041964       0.013670      -0.032492       0.081893       0.110629      -0.087093       0.040193       0.046900              7.273239       7.598353       0.728917      -2.854731       6.527725      -0.508254       7.693638           0.000002
           96              O       3.926326       4.099159       7.053936      -0.549060      32.013073 0.44077934E+03  0.10048030E+05                                 7.857449                            6.362142       0.755217       2.302961                    0.998922      26.535957      67.161949       0.780243       0.344363      -1.154888      -0.010319       0.017155      -0.034109       0.039550      -0.018046      -0.014677      -0.054262       0.075993       0.020935      -0.081301       0.037768       0.043532              8.881363      13.192170      -1.221745       4.284508       5.877238       0.309425       7.574680           0.000000
           97              O       2.471262       5.752724       6.827291      -0.571591      43.399427 0.62236274E+03  0.15543952E+05                                 9.883119                            7.774700      -0.027263       2.039583                    0.996339      28.164701      75.860785       0.673338       0.364213      -1.133059       0.025249      -0.030199       0.011643       0.041050      -0.003992      -0.079274      -0.025091      -0.020595      -0.020113      -0.090220       0.014049       0.076172             11.693443       8.951641      -2.822948       0.240216      17.471440       4.626553       8.657246          -0.000001
           98              O       0.675619      13.806247      16.137829      -0.890710      47.303294 0.99415373E+03  0.27844235E+05                                10.205709                            9.532829      -0.355346       1.876001                    0.995587      33.625455      95.127573       0.637974       0.342785      -1.153253      -0.029502      -0.000129      -0.010732       0.031394       0.022828       0.039472       0.028771      -0.030912       0.036903      -0.047863      -0.015326       0.063189             11.151589      12.596385      -1.755890       0.662362      10.590391      -0.631622      10.267992          -0.000000

******************************************************
Auxiliary information for the entire system
The total spin magnetic moment of the unit cell is   0.000023
The total net atomic charge of the unit cell is   0.000002
Accuracy of reproducing the electrostatic potential in the unit cell:
  The inner radius (bohr) =    5.0000
  The outer radius (bohr) =   12.0000
  Valid grid points have density less than (e/(bohr^3)) =    0.0001
  The number of valid grid points were=        94696
  The rms potential error without charges in kcal/mol is=      5.17189
  The rms potential error with partial charges in kcal/mol is=      0.55617
  The RRMSE value at monopole order=      0.10754
  The rms potential error with partial charges and cloud penetration in kcal/mol is=      0.54937
  The RRMSE value at monopole order with cloud penetration is=      0.10622
  The rms potential error with partial charges and atomic dipoles in kcal/mol is=      0.51808
  The RRMSE value at dipole order=      0.10017
  The rms potential error with partial charges, atomic dipoles and cloud penetration in kcal/mol is=      0.50167
  The RRMSE value at dipole order with cloud penetration=      0.09700

******************************************************
The electron densities and ab initio electrostatic potential were computed in VASP using the PBE functional and
projector augmented wave method. See the main text of the journal article for a description of computational details.
The atomic charges, dipoles, and quadrupoles were computed with the DDEC6 method as described in
(a) T. A. Manz and N. Gabaldon Limas, RSC Adv. 6 (2016) 47771-47801 DOI: 10.1039/c6ra04656h
(b) N. Gabaldon Limas and T. A. Manz, RSC Adv. 8 (2018) 2678-2707 DOI: 10.1039/c7ra11829e.
For each atom in the material, the electron cloud parameters were fit to the spherically averaged atom-in-material
electron density using radial positions for which this density was between 10^-4 and 10^-2 electrons per cubic bohr.
The polarizabilities, dispersion coefficients, and quantum Drude oscillator (QDO) parameters were fit using the MCLF method.
The magnetic structure of the system was optimized in VASP from the default ferromagnetic initial guess using spin polarization.
The atomic spin moments (ASMs) were computed on this optimized magnetic structure using the DDEC6 partition as inputs
to the method of T. A. Manz and D. S. Sholl, J. Chem. Theory Comput. 7 (2011) 4146-4164 DOI: 10.1021/ct200539n.
The RMSE and RRMSE were computed using a uniform grid with Ewald summation.
