# Supplementary material for: A collection of forcefield precursors for metal–organic frameworks
Source: RSC Adv. 2019 Nov 13;9(63):36492–507. doi: 10.1039/c9ra07327b (PMC9075174; doi:10.1039/c9ra07327b)
Supplement: RA-009-C9RA07327B-s5800 [file RA-009-C9RA07327B-s5800.xyz]

   36
jmolscript: load "" {1 1 1} spacegroup "x,y,z" unitcell [{      8.821600     0.000000     0.000000 }, {     -4.401730     7.644959     0.000000 }, {     -2.209914    -3.822443     9.056540 }]
Cd    -2.200845     3.822514     8.551366     0.822484
Cd     2.209944     3.822496     4.023096     0.822490
Cd     0.000010     0.000018     4.361811     0.976151
Cd     4.410821     0.000036     8.890081     0.976157
C      0.072348     4.086256     6.395729     0.152683
C     -0.152140     2.617659     6.245390     0.563316
C     -4.474048     3.558754     6.395729     0.151055
C      0.152169    -2.617609     6.245390     0.564305
C      1.304249     5.924086     1.867459     0.152688
C      0.143549     4.996752     1.717120     0.563312
C      3.115630     1.720888     1.867459     0.151059
C      4.276329     2.648221     1.717120     0.564304
N      3.845092    -2.821725     7.290515    -0.198099
N      4.289858    -1.573304     7.087648    -0.069197
N      5.150395    -1.580188     6.093240    -0.071260
N      0.883475     4.814818     5.629545    -0.197748
N     -3.845058     2.821784     7.290515    -0.197009
N     -4.289825     1.573361     7.087648    -0.069701
N      3.671233     1.580238     6.093240    -0.071913
N      3.536422     2.830187     5.629545    -0.196314
N      2.256773     5.746727     2.762245    -0.198109
N      7.518482    -0.889863     2.559378    -0.069198
N      7.083132    -0.147541     1.564970    -0.071253
N      1.530904     6.990555     1.101275    -0.197748
N      2.163109     1.898254     2.762245    -0.197007
N      1.303130     0.889884     2.559378    -0.069703
N      1.738475     0.147554     1.564970    -0.071911
N      2.888971     0.654413     1.101275    -0.196316
O     -0.900841     2.085573     7.069535    -0.530636
O      0.455902     2.073334     5.278152    -0.548472
O      0.900874    -2.085516     7.069535    -0.531195
O     -0.455878    -2.073292     5.278152    -0.548462
O      0.056015     4.082418     2.541265    -0.530631
O     -0.631569     5.252090     0.749882    -0.548469
O      4.363867     3.562561     2.541265    -0.531191
O      5.051442     2.392875     0.749882    -0.548462

The following XYZ coordinates are in angstroms. Other properties are in atomic units.
The sperically averaged electron density of each atom fit to a function of the form exp(a - br)
eigen_1, eigen_2 and eigen_3 are the three eigenvalues of traceless quadrupole moment tensor
  atom number  atomic symbol              X              Y              Z     net charge C6 coefficient C8 coefficient C10 coefficient fluctuating dipole atomic polarizability isotropic forcefield polarizability              a              b squared Pearson coefficient          <r^3>          <r^4>         wp_QDO          m_QDO          q_QDO       dipole_x       dipole_y       dipole_z         dipole            Qxy            Qxz            Qyz     Q(x^2-y^2)  Q(3z^2 - R^2)        eigen_1        eigen_2        eigen_3 static polarizability      alpha(xx)      alpha(xy)      alpha(xz)      alpha(yy)      alpha(yz)      alpha(zz) atomic spin moment
            1             Cd      -2.200845       3.822514       8.551366       0.822484     185.201136 0.44941495E+04  0.17263272E+06                                25.733659                           21.882303       1.196210       2.047420                    0.997577      81.443223     220.895494       0.399081       0.399549      -1.180027       0.000301       0.000322      -0.019511       0.019516      -0.039126      -0.000277      -0.000006      -0.286528      -0.095886      -0.132531      -0.031961       0.164492             29.105202      30.722823      -1.824938       0.003719      20.256636      -0.001285      36.336147           0.000021
            2             Cd       2.209944       3.822496       4.023096       0.822490     185.201100 0.44941476E+04  0.17263262E+06                                25.733655                           21.882298       1.196217       2.047422                    0.997578      81.443102     220.895107       0.399081       0.399549      -1.180028       0.000127       0.000425      -0.019511       0.019516       0.104261       0.000138      -0.000246       0.211527      -0.095878      -0.132535      -0.031959       0.164493             29.105195      24.440661      -5.441957      -0.002991      26.538799       0.002542      36.336124           0.000021
            3             Cd       0.000010       0.000018       4.361811       0.976151     157.374336 0.40238760E+04  0.15025818E+06                                22.327240                           19.866940       0.905790       2.003676                    0.997578      76.627000     204.481416       0.445927       0.367831      -1.205463       0.000091       0.000081       0.099884       0.099884      -0.168535       0.000149       0.000344       0.212619      -0.615628      -0.205211      -0.096657       0.301867             24.193561      19.037613       6.948581      -0.003080      31.054427      -0.003069      22.488644           0.000003
            4             Cd       4.410821       0.000036       8.890081       0.976157     157.372721 0.40238245E+04  0.15025575E+06                                22.327070                           19.866797       0.905792       2.003679                    0.997577      76.626703     204.480139       0.445929       0.367831      -1.205463       0.000027       0.000117       0.099879       0.099879      -0.176562       0.000222       0.000299       0.184781      -0.615623      -0.205209      -0.096669       0.301878             24.193371      22.052999       8.684760      -0.001147      28.038628      -0.004226      22.488486           0.000003
            5              C       0.072348       4.086256       6.395729       0.152683      28.637626 0.35249131E+03  0.78815127E+04                                 8.322536                            6.397651       0.165529       2.079466                    0.999740      25.543448      72.145053       0.629102       0.435436      -1.050010       0.007820       0.060427       0.000359       0.060932      -0.019726       0.056523      -0.015063       0.070467       0.054906      -0.049534      -0.034082       0.083616              9.404966       6.873737       0.835974      -2.648984      13.821697       1.539589       7.519464          -0.000054
            6              C      -0.152140       2.617659       6.245390       0.563316      22.912939 0.24776317E+03  0.51156930E+04                                 7.318553                            5.541374       0.092549       2.087205                    0.999395      22.420107      62.560937       0.638277       0.464761      -1.024312       0.007999      -0.069348      -0.020384       0.072723      -0.035467       0.087067      -0.025149       0.128988       0.035727      -0.079760      -0.054808       0.134568              8.207630       6.781085       0.368043      -3.302669       9.448880       1.204513       8.392924          -0.000092
            7              C      -4.474048       3.558754       6.395729       0.151055      28.707001 0.35346162E+03  0.79090090E+04                                 8.337058                            6.407333       0.168134       2.079603                    0.999739      25.579952      72.285635       0.628467       0.435556      -1.049888      -0.007327      -0.060538       0.000899       0.060986      -0.020108      -0.057135       0.015269       0.069085       0.054707      -0.049088      -0.034931       0.084019              9.422469       6.884761       0.836779       2.653852      13.850954      -1.544720       7.531692          -0.000054
            8              C       0.152169      -2.617609       6.245390       0.564305      22.889972 0.24744535E+03  0.51077601E+04                                 7.316154                            5.539431       0.093157       2.087477                    0.999375      22.404150      62.518756       0.638076       0.465031      -1.024109      -0.007713       0.069075      -0.019850       0.072283      -0.035275      -0.086842       0.025332       0.129117       0.035351      -0.079718      -0.054657       0.134375              8.205199       6.778946       0.367769       3.301222       9.446853      -1.204422       8.389800          -0.000092
            9              C       1.304249       5.924086       1.867459       0.152688      28.637245 0.35248629E+03  0.78813650E+04                                 8.322428                            6.397579       0.165479       2.079451                    0.999740      25.543267      72.144155       0.629110       0.435432      -1.050013       0.048465       0.036931       0.000359       0.060934      -0.040375      -0.041259       0.041468      -0.001259       0.054910      -0.049535      -0.034083       0.083618              9.404835      11.368691       3.424055       2.655969       9.326433      -1.527427       7.519381          -0.000054
           10              C       0.143549       4.996752       1.717120       0.563312      22.913042 0.24776464E+03  0.51157293E+04                                 7.318573                            5.541391       0.092459       2.087177                    0.999396      22.420127      62.560962       0.638276       0.464761      -1.024313      -0.064092      -0.027671      -0.020384       0.072725      -0.073585      -0.065239       0.062908      -0.003418       0.035732      -0.079762      -0.054808       0.134571              8.207651       8.466394       1.338375       2.691807       7.763604      -2.261145       8.392953          -0.000093
           11              C       3.115630       1.720888       1.867459       0.151059      28.706927 0.35346071E+03  0.79089871E+04                                 8.337065                            6.407340       0.168122       2.079600                    0.999739      25.579887      72.285550       0.628464       0.435558      -1.049887      -0.048808      -0.036559       0.000898       0.060989      -0.039972       0.041745      -0.041896       0.000099       0.054714      -0.049092      -0.034932       0.084024              9.422476      11.392894       3.432417      -2.662886       9.342833       1.529102       7.531701          -0.000054
           12              C       4.276329       2.648221       1.717120       0.564304      22.889962 0.24744519E+03  0.51077560E+04                                 7.316155                            5.539432       0.093059       2.087448                    0.999375      22.404127      62.518686       0.638076       0.465032      -1.024109       0.063715       0.027784      -0.019848       0.072287      -0.073545       0.065287      -0.062623      -0.003814       0.035353      -0.079721      -0.054660       0.134380              8.205200       8.464549       1.338288      -2.690990       7.761244       2.259932       8.389807          -0.000092
           13              N       3.845092      -2.821725       7.290515      -0.198099      34.962911 0.50613529E+03  0.12174097E+05                                 8.997829                            7.339206       0.106064       2.058365                    0.998763      27.851233      77.072042       0.638077       0.399083      -1.092016       0.080397       0.080176      -0.092123       0.146214      -0.017837       0.049107       0.011836      -0.048772      -0.073957      -0.071812       0.028664       0.043148             10.007757       9.182345       0.576062      -4.156010      11.012396       0.966559       9.828531           0.000032
           14              N       4.289858      -1.573304       7.087648      -0.069197      30.574174 0.43062488E+03  0.98975849E+04                                 8.076706                            6.648619       0.285534       2.128892                    0.998467      26.152842      69.585884       0.692279       0.384942      -1.107501       0.016632      -0.184682      -0.096646       0.209104       0.046269       0.018263      -0.051310       0.064141       0.042532      -0.091114       0.037815       0.053299              8.896730       6.804127       0.354648      -2.482713      11.559774       1.839224       8.326290           0.000011
           15              N       5.150395      -1.580188       6.093240      -0.071260      28.678241 0.43094749E+03  0.99110898E+04                                 7.687802                            6.643558       0.487335       2.160458                    0.999707      26.900661      71.697670       0.693427       0.384068      -1.107657      -0.145487      -0.261504       0.075185       0.308551      -0.124557       0.041658       0.090496       0.132990       0.187634      -0.208678       0.092724       0.115954              8.153219       6.893007      -0.031081      -2.607217       9.934893       1.004097       7.631757          -0.000048
           16              N       0.883475       4.814818       5.629545      -0.197748      34.128563 0.50570954E+03  0.12143446E+05                                 8.817095                            7.309682       0.014444       2.031173                    0.998047      27.709449      76.248577       0.643781       0.396211      -1.095597      -0.076352       0.061819       0.090466       0.133549       0.008934       0.053838      -0.014581      -0.020862      -0.081778      -0.071027       0.026947       0.044080              9.695977       9.016297      -0.103135      -4.267814      10.067120       1.153089      10.004513           0.000043
           17              N      -3.845058       2.821784       7.290515      -0.197009      34.908175 0.50517407E+03  0.12145108E+05                                 8.987916                            7.331706       0.107305       2.059209                    0.998737      27.827514      76.985826       0.638477       0.399025      -1.092064      -0.080283      -0.080357      -0.091764       0.146025      -0.017302      -0.049122      -0.012195      -0.049948      -0.074173      -0.072049       0.028956       0.043093              9.996089       9.170680       0.575027       4.148251      11.002786      -0.966422       9.814800           0.000032
           18              N      -4.289825       1.573361       7.087648      -0.069701      30.646213 0.43183585E+03  0.99337554E+04                                 8.093658                            6.661325       0.282415       2.127390                    0.998498      26.185598      69.733633       0.690999       0.385331      -1.107069      -0.016960       0.184402      -0.097234       0.209156       0.046259      -0.018313       0.051138       0.065676       0.042327      -0.091363       0.038092       0.053271              8.916241       6.816903       0.355247       2.487761      11.588461      -1.845749       8.343360           0.000011
           19              N       3.671233       1.580238       6.093240      -0.071913      28.688828 0.43114825E+03  0.99168203E+04                                 7.689295                            6.644799       0.487710       2.160452                    0.999691      26.908400      71.721349       0.693413       0.384033      -1.107687       0.145132       0.261287       0.074632       0.308065      -0.124927      -0.042131      -0.090641       0.132883       0.186694      -0.209072       0.093002       0.116070              8.154783       6.894212      -0.030797       2.607646       9.937366      -1.003906       7.632773          -0.000047
           20              N       3.536422       2.830187       5.629545      -0.196314      34.034131 0.50401379E+03  0.12090769E+05                                 8.795927                            7.293556       0.020460       2.033784                    0.998001      27.663858      76.048555       0.645100       0.395792      -1.096050       0.076515      -0.061568       0.091106       0.133961       0.008933      -0.053663       0.014711      -0.021842      -0.081438      -0.071009       0.027369       0.043640              9.671601       8.992982      -0.102078       4.253569      10.044852      -1.149225       9.976971           0.000043
           21              N       2.256773       5.746727       2.762245      -0.198109      34.963533 0.50614592E+03  0.12174432E+05                                 8.997983                            7.339321       0.106144       2.058389                    0.998764      27.851520      77.073414       0.638066       0.399087      -1.092012       0.029369       0.109675      -0.092122       0.146211       0.012136      -0.014243       0.048460       0.055338      -0.073964      -0.071811       0.028662       0.043149             10.007937      10.058724       1.080575       2.911431      10.136363      -3.119467       9.828724           0.000032
           22              N       7.518482      -0.889863       2.559378      -0.069198      30.574169 0.43062500E+03  0.98975861E+04                                 8.076692                            6.648610       0.285634       2.128921                    0.998468      26.152867      69.585899       0.692281       0.384941      -1.107502      -0.168349      -0.077735      -0.096646       0.209104      -0.004508      -0.053575      -0.009777      -0.112231       0.042533      -0.091111       0.037812       0.053299              8.896713      10.069006       2.234472       2.832699       8.294852      -1.233843       8.326280           0.000012
           23              N       7.083132      -0.147541       1.564970      -0.071253      28.677897 0.43094120E+03  0.99109065E+04                                 7.687737                            6.643507       0.487321       2.160454                    0.999707      26.900476      71.696982       0.693430       0.384068      -1.107657      -0.154031      -0.256567       0.075188       0.308553      -0.120045       0.057637       0.081257       0.148666       0.187644      -0.208679       0.092729       0.115950              8.153148       9.204331       1.299739       2.171076       7.623408      -1.758434       7.631703          -0.000048
           24              N       1.530904       6.990555       1.101275      -0.197748      34.128483 0.50570805E+03  0.12143402E+05                                 8.817094                            7.309681       0.014433       2.031171                    0.998047      27.709371      76.248351       0.643780       0.396213      -1.095597       0.091671      -0.035323       0.090465       0.133548       0.013508      -0.039498       0.039381      -0.004982      -0.081778      -0.071027       0.026949       0.044078              9.695977       9.894679       0.402600       3.128817       9.188721      -3.123215      10.004532           0.000043
           25              N       2.163109       1.898254       2.762245      -0.197007      34.908028 0.50517137E+03  0.12145031E+05                                 8.987912                            7.331702       0.107281       2.059203                    0.998738      27.827420      76.985624       0.638475       0.399027      -1.092063      -0.029581      -0.109670      -0.091761       0.146023       0.012908       0.013944      -0.048660       0.055004      -0.074167      -0.072053       0.028961       0.043092              9.996085      10.049336       1.080932      -2.907382      10.124120       3.112729       9.814801           0.000032
           26              N       1.303130       0.889884       2.559378      -0.069703      30.646112 0.43183408E+03  0.99337019E+04                                 8.093629                            6.661303       0.282461       2.127405                    0.998499      26.185567      69.733446       0.691002       0.385330      -1.107070       0.168270       0.077309      -0.097233       0.209155      -0.005177       0.053454       0.009645      -0.112990       0.042334      -0.091364       0.038094       0.053270              8.916208      10.093196       2.241649      -2.840868       8.312092       1.234962       8.343335           0.000012
           27              N       1.738475       0.147554       1.564970      -0.071911      28.688689 0.43114567E+03  0.99167457E+04                                 7.689270                            6.644779       0.487689       2.160445                    0.999691      26.908321      71.721069       0.693414       0.384033      -1.107687       0.154020       0.256148       0.074635       0.308066      -0.120182      -0.057526      -0.081741       0.149357       0.186704      -0.209072       0.093009       0.116064              8.154756       9.206303       1.300445      -2.171137       7.625211       1.758909       7.632755          -0.000048
           28              N       2.888971       0.654413       1.101275      -0.196316      34.034101 0.50401354E+03  0.12090765E+05                                 8.795937                            7.293566       0.020419       2.033772                    0.998001      27.663824      76.048535       0.645098       0.395794      -1.096049      -0.091534       0.035591       0.091101       0.133958       0.013929       0.039526      -0.039168      -0.004487      -0.081423      -0.071009       0.027366       0.043643              9.671612       9.871254       0.403595      -3.118356       9.166593       3.112794       9.976988           0.000043
           29              O      -0.900841       2.085573       7.069535      -0.530636      34.119091 0.52828541E+03  0.12650203E+05                                 8.321421                            7.149967       0.396563       2.169536                    0.998308      27.645194      72.638982       0.704866       0.362886      -1.135387       0.011592       0.006497       0.005428       0.014355      -0.008966       0.005226      -0.058651       0.170841       0.125951      -0.127033       0.055558       0.071475              8.899945       9.333138       1.587166      -4.087597       7.460104      -1.480969       9.906593           0.000035
           30              O       0.455902       2.073334       5.278152      -0.548472      44.527171 0.64892548E+03  0.16392390E+05                                10.142191                            8.047203      -0.080288       2.021663                    0.993496      28.512659      77.463034       0.647936       0.374219      -1.124392      -0.011018       0.014365       0.024540       0.030495      -0.021224      -0.000503       0.034078       0.040470       0.100922      -0.057152       0.008070       0.049082             11.538947       9.394846      -1.800625      -4.376507      11.789403       4.989130      13.432592           0.000060
           31              O       0.900874      -2.085516       7.069535      -0.531195      34.112918 0.52817187E+03  0.12646408E+05                                 8.319075                            7.147902       0.401127       2.170893                    0.998336      27.647244      72.633828       0.705182       0.362755      -1.135525      -0.011390      -0.006047       0.005493       0.014017      -0.009207      -0.004771       0.058595       0.171034       0.126792      -0.127207       0.056015       0.071192              8.897525       9.330581       1.587109       4.086016       7.459020       1.481098       9.902973           0.000035
           32              O      -0.455878      -2.073292       5.278152      -0.548462      44.536785 0.64908568E+03  0.16397525E+05                                10.144084                            8.048321      -0.079461       2.021892                    0.993563      28.514494      77.471769       0.647873       0.374231      -1.124379       0.011002      -0.014339       0.024537       0.030474      -0.021323       0.000558      -0.034293       0.039577       0.100129      -0.056925       0.007782       0.049143             11.541734       9.397036      -1.801172       4.377252      11.793350      -4.991317      13.434816           0.000061
           33              O       0.056015       4.082418       2.541265      -0.530631      34.118391 0.52827198E+03  0.12649793E+05                                 8.321282                            7.149855       0.396528       2.169528                    0.998307      27.644977      72.638002       0.704875       0.362884      -1.135389      -0.000149       0.013284       0.005431       0.014352      -0.078381      -0.053433      -0.024735      -0.070292       0.125959      -0.127041       0.055565       0.071476              8.899790       6.553687      -0.013090       0.756139      10.239263      -4.281260       9.906419           0.000036
           34              O      -0.631569       5.252090       0.749882      -0.548469      44.526738 0.64891846E+03  0.16392162E+05                                10.142111                            8.047149      -0.080245       2.021676                    0.993497      28.512535      77.462475       0.647940       0.374219      -1.124394       0.017945      -0.002376       0.024543       0.030496      -0.028162       0.029788       0.016573       0.016362       0.100909      -0.057158       0.008079       0.049079             11.538847      12.750353       0.131427       6.507356       8.433709      -1.303315      13.432480           0.000061
           35              O       4.363867       3.562561       2.541265      -0.531191      34.112377 0.52816104E+03  0.12646078E+05                                 8.318972                            7.147815       0.401125       2.170895                    0.998335      27.647056      72.633030       0.705188       0.362753      -1.135527       0.000442      -0.012884       0.005495       0.014014      -0.078590       0.053166       0.025099      -0.069971       0.126793      -0.127221       0.056018       0.071204              8.897413       6.552313      -0.012483      -0.755243      10.237076       4.279986       9.902851           0.000036
           36              O       5.051442       2.392875       0.749882      -0.548462      44.536759 0.64908549E+03  0.16397522E+05                                10.144090                            8.048329      -0.079459       2.021893                    0.993563      28.514474      77.471765       0.647872       0.374232      -1.124378      -0.017916       0.002380       0.024536       0.030474      -0.027828      -0.029995      -0.016632       0.016989       0.100120      -0.056931       0.007794       0.049137             11.541739      12.754458       0.131931      -6.509690       8.435936       1.302873      13.434822           0.000060

******************************************************
Auxiliary information for the entire system
The total spin magnetic moment of the unit cell is   0.000000
The total net atomic charge of the unit cell is   0.000000
Accuracy of reproducing the electrostatic potential in the unit cell:
  The inner radius (bohr) =    5.0000
  The outer radius (bohr) =   12.0000
  Valid grid points have density less than (e/(bohr^3)) =    0.0001
  The number of valid grid points were=         5224
  The rms potential error without charges in kcal/mol is=      3.88568
  The rms potential error with partial charges in kcal/mol is=      1.85101
  The RRMSE value at monopole order=      0.47637
  The rms potential error with partial charges and cloud penetration in kcal/mol is=      1.83651
  The RRMSE value at monopole order with cloud penetration is=      0.47264
  The rms potential error with partial charges and atomic dipoles in kcal/mol is=      0.62532
  The RRMSE value at dipole order=      0.16093
  The rms potential error with partial charges, atomic dipoles and cloud penetration in kcal/mol is=      0.61444
  The RRMSE value at dipole order with cloud penetration=      0.15813

******************************************************
The electron densities and ab initio electrostatic potential were computed in VASP using the PBE functional and
projector augmented wave method. See the main text of the journal article for a description of computational details.
The atomic charges, dipoles, and quadrupoles were computed with the DDEC6 method as described in
(a) T. A. Manz and N. Gabaldon Limas, RSC Adv. 6 (2016) 47771-47801 DOI: 10.1039/c6ra04656h
(b) N. Gabaldon Limas and T. A. Manz, RSC Adv. 8 (2018) 2678-2707 DOI: 10.1039/c7ra11829e.
For each atom in the material, the electron cloud parameters were fit to the spherically averaged atom-in-material
electron density using radial positions for which this density was between 10^-4 and 10^-2 electrons per cubic bohr.
The polarizabilities, dispersion coefficients, and quantum Drude oscillator (QDO) parameters were fit using the MCLF method.
The magnetic structure of the system was optimized in VASP from the default ferromagnetic initial guess using spin polarization.
The atomic spin moments (ASMs) were computed on this optimized magnetic structure using the DDEC6 partition as inputs
to the method of T. A. Manz and D. S. Sholl, J. Chem. Theory Comput. 7 (2011) 4146-4164 DOI: 10.1021/ct200539n.
The RMSE and RRMSE were computed using a uniform grid with Ewald summation.
