# Supplementary material for: A collection of forcefield precursors for metal–organic frameworks
Source: RSC Adv. 2019 Nov 13;9(63):36492–507. doi: 10.1039/c9ra07327b (PMC9075174; doi:10.1039/c9ra07327b)
Supplement: RA-009-C9RA07327B-s5801 [file RA-009-C9RA07327B-s5801.xyz]

  180
jmolscript: load "" {1 1 1} spacegroup "x,y,z" unitcell [{      9.366900     0.000000     0.000000 }, {     -3.597262    13.689555     0.000000 }, {     -1.639452    -2.423753    21.592328 }]
Eu     0.002715     7.559794    19.501759     1.237971
Eu     6.429764    -0.946256    16.826469     1.340489
Eu    -1.761351     9.852387    13.346650     1.322777
Eu     5.074642     3.943663    12.094511     1.308537
Eu    -1.925868     1.952114    20.233739     1.413114
Eu     4.127471     3.706008     2.090569     1.237978
Eu    -2.299578    12.212058     4.765859     1.340503
Eu     5.891537     1.413415     8.245678     1.322762
Eu    -0.944456     7.322139     9.497817     1.308532
Eu     6.056054     9.313688     1.358589     1.413113
H      3.079860    -0.730461    19.910286     0.130632
H     -3.761088    11.044153    21.261965     0.149746
H      0.774750     7.452140    14.138656     0.135739
H      3.338265     5.029984    16.081966     0.139600
H      2.229352     2.000639    18.727026     0.146061
H      1.155313    -0.506920    15.760240     0.144848
H      2.253094    10.535028    13.480090     0.145730
H      3.359255     8.208383    10.377273     0.150350
H      6.819247     2.582523    16.982366     0.132603
H     -2.133086     6.529964    16.280615     0.140918
H      1.050326    11.996263     1.682042     0.130631
H      7.891274     0.221649     0.330363     0.149748
H      3.355436     3.813662     7.453672     0.135737
H      0.791921     6.235818     5.510362     0.139599
H      1.900834     9.265163     2.865302     0.146061
H      2.974873    11.772722     5.832088     0.144850
H      1.877092     0.730774     8.112238     0.145731
H      0.770931     3.057419    11.215055     0.150349
H     -2.689061     8.683279     4.609962     0.132602
H      6.263272     4.735838     5.311713     0.140917
C     -0.444561    10.934306    19.752662     0.126345
C      2.603405    -1.512273    20.070069    -0.166610
C      1.347602    -1.460698    20.622832     0.038104
C     -2.907394    11.042035    20.890577    -0.154797
C     -2.271757     9.856627    20.596922     0.130514
C      0.902769    10.765297    19.050911     0.559875
C      0.740698    -0.124490    20.987743     0.604260
C     -2.888583     8.509795    20.875463     0.568040
C      0.696490     7.530953    16.168335     0.127520
C      1.129673     7.096085    14.920299    -0.154562
C      2.117434     6.105459    14.879273     0.033906
C      2.657797     5.664295    16.077647    -0.154263
C      2.177856     6.173028    17.265225     0.129252
C     -0.441529     8.531677    16.338915     0.567399
C      2.572875     5.561671    13.540549     0.560733
C      2.687876     5.745087    18.638498     0.525437
C      3.758057     0.945485    17.882766     0.123031
C      2.432285     1.362621    18.081415    -0.146033
C      1.423448     0.804699    17.295455     0.017749
C      1.795646    -0.121320    16.313004    -0.133820
C      3.140639    -0.457630    16.174813     0.127515
C      4.929503     1.344653    18.765892     0.544217
C     -0.044461     1.039822    17.554563     0.605829
C      3.642158    -1.519987    15.211795     0.584502
C      4.249629    10.301431    13.231779     0.130418
C      2.908568    10.132345    12.957556    -0.138835
C      2.573938     9.340040    11.869303     0.028856
C      3.570805     8.742247    11.109253    -0.135095
C      4.882781     8.965979    11.469845     0.142412
C      4.764079    11.103691    14.402083     0.557483
C      1.118995     9.070877    11.547577     0.605137
C     -3.302067     8.392971    10.757298     0.546644
C      6.286586     3.182003    15.129744     0.124977
C     -2.626695     3.321563    16.423125    -0.147785
C     -2.289579     4.598793    16.874404     0.042071
C     -2.375000     5.673177    16.010711    -0.154061
C     -2.833619     5.428850    14.723808     0.123167
C      5.873193     1.858282    14.531637     0.559712
C     -1.817230     4.776473    18.303816     0.631438
C     -2.959545     6.517804    13.657147     0.571684
C      4.574747     0.331496     1.839666     0.126338
C      1.526781    12.778075     1.522259    -0.166609
C      2.782584    12.726500     0.969496     0.038103
C      7.037580     0.223767     0.701751    -0.154798
C      6.401943     1.409175     0.995406     0.130512
C      3.227417     0.500505     2.541417     0.559883
C      3.389488    11.390292     0.604585     0.604260
C      7.018769     2.756007     0.716865     0.568041
C      3.433696     3.734849     5.423993     0.127518
C      3.000513     4.169717     6.672029    -0.154561
C      2.012752     5.160343     6.713055     0.033904
C      1.472389     5.601507     5.514681    -0.154263
C      1.952330     5.092774     4.327103     0.129251
C      4.571715     2.734125     5.253413     0.567394
C      1.557311     5.704131     8.051779     0.560727
C      1.442310     5.520715     2.953830     0.525428
C      0.372129    10.320317     3.709562     0.123029
C      1.697901     9.903181     3.510913    -0.146035
C      2.706738    10.461103     4.296873     0.017751
C      2.334540    11.387122     5.279324    -0.133823
C      0.989547    11.723432     5.417515     0.127516
C     -0.799317     9.921149     2.826436     0.544210
C      4.174647    10.225980     4.037765     0.605823
C      0.488028    12.785789     6.380533     0.584499
C     -0.119443     0.964371     8.360549     0.130418
C      1.221618     1.133457     8.634772    -0.138836
C      1.556248     1.925762     9.723025     0.028856
C      0.559381     2.523555    10.483075    -0.135096
C     -0.752595     2.299823    10.122483     0.142409
C     -0.633893     0.162111     7.190245     0.557488
C      3.011191     2.194925    10.044751     0.605131
C      7.432253     2.872831    10.835030     0.546649
C     -2.156400     8.083799     6.462584     0.124971
C     -2.610019     7.944239     5.169203    -0.147783
C      6.419765     6.667009     4.717924     0.042071
C      6.505186     5.592625     5.581617    -0.154062
C      6.963805     5.836952     6.868520     0.123165
C     -1.743007     9.407520     7.060691     0.559720
C      5.947416     6.489329     3.288512     0.631434
C      7.089731     4.747998     7.935181     0.571675
N     -1.072205     9.795312    20.033362    -0.283137
N      1.182325     7.074829    17.317047    -0.269884
N      4.084638     0.042312    16.965092    -0.273366
N      5.218592     9.725842    12.530028    -0.315658
N      6.177857     4.220624    14.291962    -0.287439
N      5.202391     1.470490     1.558966    -0.283133
N      2.947861     4.190973     4.275281    -0.269882
N      0.045548    11.223490     4.627236    -0.273362
N     -1.088406     1.539960     9.062300    -0.315658
N     -2.047671     7.045178     7.300366    -0.287437
O      1.336867     9.587381    18.971019    -0.499559
O      5.037440    -1.894641    18.610428    -0.538166
O      3.111756     3.094881     0.015115    -0.504101
O     -0.443813     0.075983    20.653062    -0.542975
O     -2.260965    10.897128    -0.002159    -0.541619
O     -2.295981     7.518618    20.363725    -0.470910
O     -0.957920     8.573611    17.489786    -0.477151
O     -0.793211     9.198553    15.373738    -0.493255
O      2.081571     6.013320    12.517073    -0.397644
O      3.438846     4.631082    13.598848    -0.522871
O      3.696975     5.063392    18.735663    -0.351997
O      1.994019     6.202765    19.610152    -0.491712
O      6.066653     0.851053    18.467918    -0.620398
O      4.776569     2.089642    19.763458    -0.451845
O     -0.341794     1.829856    18.467918    -0.562134
O     -0.859489     0.422523    16.846334    -0.508061
O     -0.740797    11.803668    14.300599    -0.481936
O      1.195709    11.746408    15.408285    -0.527532
O     -3.407482    10.902091    14.734605    -0.504335
O      4.007077    11.932348    14.959165    -0.480483
O      0.295157     9.377113    12.441499    -0.526600
O      0.845651     8.564612    10.435572    -0.502464
O      5.926411     7.589019     9.809395    -0.478240
O     -2.142195     8.756722    11.163234    -0.611681
O      5.322473     1.918935    13.393721    -0.493785
O      6.103097     0.817803    15.166451    -0.461927
O     -2.216563     3.948828    19.152395    -0.577032
O     -1.041774     5.731851    18.500307    -0.505698
O     -2.544745     7.654256    13.935688    -0.506086
O      5.892460     6.157447    12.562416    -0.529809
O      2.793319     1.678421     2.621309    -0.499562
O     -0.907254    13.160443     2.981900    -0.538177
O      2.657882    10.594674    -0.015115    -0.504100
O      4.573999    11.189819     0.939266    -0.542973
O      8.030603     2.792427     0.002159    -0.541618
O      6.426167     3.747184     1.228603    -0.470915
O      5.088106     2.692191     4.102542    -0.477147
O      4.923397     2.067249     6.218590    -0.493252
O      2.048615     5.252482     9.075255    -0.397631
O      0.691340     6.634720     7.993480    -0.522858
O      0.433211     6.202410     2.856665    -0.351980
O      2.136167     5.063037     1.982176    -0.491719
O     -1.936467    10.414749     3.124410    -0.620396
O     -0.646383     9.176160     1.828870    -0.451831
O      4.471980     9.435946     3.124410    -0.562137
O      4.989675    10.843279     4.745994    -0.508061
O      4.870983    -0.537866     7.291729    -0.481919
O      2.934477    -0.480606     6.184043    -0.527539
O      7.537668     0.363711     6.857723    -0.504344
O      0.123109    -0.666546     6.633163    -0.480483
O      3.835029     1.888689     9.150829    -0.526593
O      3.284535     2.701190    11.156756    -0.502458
O     -1.796225     3.676783    11.782933    -0.478249
O      6.272381     2.509080    10.429094    -0.611682
O     -1.192287     9.346867     8.198607    -0.493779
O     -1.972911    10.447999     6.425877    -0.461950
O      6.346749     7.316974     2.439933    -0.577024
O      5.171960     5.533951     3.092021    -0.505696
O      6.674931     3.611546     7.656640    -0.506067
O     -1.762274     5.108355     9.029912    -0.529796

The following XYZ coordinates are in angstroms. Other properties are in atomic units.
The sperically averaged electron density of each atom fit to a function of the form exp(a - br)
eigen_1, eigen_2 and eigen_3 are the three eigenvalues of traceless quadrupole moment tensor
  atom number  atomic symbol              X              Y              Z     net charge C6 coefficient C8 coefficient C10 coefficient fluctuating dipole atomic polarizability isotropic forcefield polarizability              a              b squared Pearson coefficient          <r^3>          <r^4>         wp_QDO          m_QDO          q_QDO       dipole_x       dipole_y       dipole_z         dipole            Qxy            Qxz            Qyz     Q(x^2-y^2)  Q(3z^2 - R^2)        eigen_1        eigen_2        eigen_3 static polarizability      alpha(xx)      alpha(xy)      alpha(xz)      alpha(yy)      alpha(yz)      alpha(zz) atomic spin moment
            1             Eu       0.002715       7.559794      19.501759       1.237971     271.114473 0.69810005E+04  0.29654412E+06                                28.872142                           23.808385       0.549308       1.831573                    0.999512      98.551349     272.508347       0.473545       0.304490      -1.275007      -0.000198      -0.062375       0.043354       0.075962       0.081970       0.065263      -0.155968       0.033582       0.061955      -0.211359       0.056673       0.154686             34.243843      25.855032       0.340977       0.197543      39.695933      14.891627      37.180564           0.048213
            2             Eu       6.429764      -0.946256      16.826469       1.340489     219.269985 0.55664699E+04  0.22371285E+06                                25.137097                           21.306908       0.563595       1.858449                    0.999468      94.298909     254.627210       0.498314       0.305839      -1.272064       0.039740      -0.023582      -0.009778       0.047234      -0.040686       0.093999      -0.067465      -0.202964       0.162060      -0.168814       0.005946       0.162868             28.422655      34.490324       2.510244      -5.975688      25.321825       0.322264      25.455817           0.007429
            3             Eu      -1.761351       9.852387      13.346650       1.322777     235.030246 0.57300295E+04  0.23184365E+06                                26.213789                           21.573961       0.496075       1.836471                    0.999558      94.743165     256.271896       0.496974       0.304603      -1.273989       0.055745       0.014065       0.013154       0.058978      -0.031443      -0.066939      -0.158909      -0.313616       0.155836      -0.218837      -0.036927       0.255763             29.508776      35.860965       1.823572       4.096764      25.678111       4.498483      26.987250           0.015744
            4             Eu       5.074642       3.943663      12.094511       1.308537     218.457659 0.61615942E+04  0.25328338E+06                                25.158026                           22.365407       0.537538       1.857162                    0.998089      94.544960     255.819619       0.489441       0.304433      -1.277130      -0.041010       0.002209      -0.043345       0.059712      -0.025290      -0.060151      -0.184368      -0.105716       0.041081      -0.185514      -0.031229       0.216743             27.452011      27.471952      -1.708820      -1.371789      22.695308       6.612623      32.188774           0.037936
            5             Eu      -1.925868       1.952114      20.233739       1.413114     209.121798 0.53530692E+04  0.21278479E+06                                24.562792                           20.964401       0.401367       1.839096                    0.998149      91.487444     244.706047       0.500467       0.307888      -1.271490       0.011486       0.006221       0.001509       0.013149       0.018592       0.023066       0.142064      -0.072710      -0.010440      -0.126584      -0.038556       0.165140             28.353404      28.273151       0.305571       0.095919      27.069492      -9.382682      29.717571           0.004919
            6             Eu       4.127471       3.706008       2.090569       1.237978     271.112492 0.69809395E+04  0.29654085E+06                                28.872008                           23.808283       0.549296       1.831573                    0.999512      98.550962     272.506887       0.473546       0.304490      -1.275007       0.000197       0.062376      -0.043352       0.075961       0.081964       0.065262      -0.155965       0.033593       0.061949      -0.211355       0.056675       0.154680             34.243675      25.854913       0.340982       0.197543      39.695720      14.891526      37.180393           0.048210
            7             Eu      -2.299578      12.212058       4.765859       1.340503     219.268248 0.55664109E+04  0.22370987E+06                                25.136968                           21.306795       0.563575       1.858446                    0.999468      94.298498     254.625688       0.498315       0.305839      -1.272065      -0.039729       0.023577       0.009776       0.047221      -0.040688       0.093997      -0.067462      -0.202957       0.162051      -0.168810       0.005946       0.162863             28.422513      34.490121       2.510273      -5.975640      25.321708       0.322226      25.455710           0.007496
            8             Eu       5.891537       1.413415       8.245678       1.322762     235.029766 0.57300208E+04  0.23184319E+06                                26.213750                           21.573935       0.496096       1.836476                    0.999558      94.743137     256.271656       0.496975       0.304603      -1.273989      -0.055751      -0.014065      -0.013152       0.058983      -0.031441      -0.066935      -0.158909      -0.313602       0.155829      -0.218827      -0.036932       0.255759             29.508729      35.860875       1.823602       4.096790      25.678084       4.498508      26.987227           0.015751
            9             Eu      -0.944456       7.322139       9.497817       1.308532     218.458234 0.61616174E+04  0.25328458E+06                                25.158078                           22.365458       0.537531       1.857160                    0.998089      94.545041     255.820012       0.489441       0.304433      -1.277129       0.041013      -0.002214       0.043347       0.059716      -0.025287      -0.060151      -0.184362      -0.105708       0.041069      -0.185508      -0.031225       0.216734             27.452065      27.471991      -1.708806      -1.371753      22.695333       6.612618      32.188871           0.037945
           10             Eu       6.056054       9.313688       1.358589       1.413113     209.121676 0.53530673E+04  0.21278469E+06                                24.562787                           20.964400       0.401357       1.839094                    0.998149      91.487397     244.705922       0.500466       0.307888      -1.271490      -0.011478      -0.006220      -0.001508       0.013142       0.018592       0.023067       0.142062      -0.072702      -0.010450      -0.126585      -0.038551       0.165136             28.353391      28.273138       0.305573       0.095903      27.069460      -9.382662      29.717575           0.004921
           11              H       3.079860      -0.730461      19.910286       0.130632       0.867416 0.63982985E+01  0.60768878E+02                                 1.626351                            1.577440      -1.357737       2.247549                    0.993370       3.775582      11.198751       0.442198       1.458385      -0.670702       0.020472       0.030703      -0.002101       0.036962       0.007879      -0.001641       0.003263      -0.003502      -0.029810      -0.011367      -0.001776       0.013143              1.647908       1.562947       0.292802      -0.133070       1.914860      -0.206653       1.465917           0.000814
           12              H      -3.761088      11.044153      21.261965       0.149746       0.903085 0.64442495E+01  0.60335066E+02                                 1.587199                            1.520834      -0.946739       2.458083                    0.998932       3.276655       9.154904       0.486056       1.345931      -0.695406      -0.036465       0.001543       0.015945       0.039829      -0.001131      -0.008436       0.005261       0.016623      -0.013946      -0.011846      -0.003030       0.014876              1.611386       2.068757      -0.003536      -0.286061       1.382215      -0.013279       1.383187           0.000799
           13              H       0.774750       7.452140      14.138656       0.135739       0.993955 0.74141349E+01  0.72711888E+02                                 1.745383                            1.670158      -1.450063       2.203310                    0.993174       3.818149      11.330225       0.442665       1.410866      -0.679512      -0.013433       0.012548      -0.030617       0.035712      -0.000038       0.007041      -0.001597       0.004781       0.014512      -0.005881      -0.004093       0.009973              1.756568       1.583189      -0.173298       0.188389       1.580836      -0.296160       2.105677           0.001357
           14              H       3.338265       5.029984      16.081966       0.139600       0.986652 0.72080966E+01  0.69565768E+02                                 1.687936                            1.609650      -1.192329       2.333600                    0.995648       3.530790      10.092546       0.470823       1.347949      -0.693522       0.027604      -0.026877      -0.001886       0.038573      -0.010070      -0.000221      -0.000874      -0.000666      -0.024514      -0.008423      -0.005748       0.014171              1.706435       1.897751      -0.492951      -0.041057       1.737974       0.010699       1.483581           0.001820
           15              H       2.229352       2.000639      18.727026       0.146061       1.026577 0.78033605E+01  0.76869207E+02                                 1.744018                            1.685873      -1.290226       2.294718                    0.994468       3.532805      10.223805       0.455235       1.365839      -0.690793      -0.009040       0.029254       0.026878       0.040742      -0.004064      -0.001584       0.011905      -0.012337       0.006857      -0.009682      -0.006666       0.016348              1.751640       1.603218      -0.122492      -0.094740       1.894409       0.325287       1.757294           0.001237
           16              H       1.155313      -0.506920      15.760240       0.144848       1.070215 0.78768120E+01  0.77257336E+02                                 1.735956                            1.646812      -1.428905       2.220186                    0.993807       3.544903      10.015855       0.483668       1.291127      -0.705268      -0.026663      -0.012623      -0.024691       0.038469      -0.000240       0.010746      -0.000971       0.003817       0.017196      -0.008903      -0.004785       0.013688              1.757761       1.967645       0.222922       0.343793       1.603065       0.303367       1.702572           0.001213
           17              H       2.253094      10.535028      13.480090       0.145730       1.001154 0.70802522E+01  0.68095595E+02                                 1.703260                            1.592134      -1.388587       2.234575                    0.995231       3.597592      10.299592       0.474344       1.342586      -0.693513      -0.025553       0.017441       0.018501       0.036048      -0.005739      -0.000740      -0.001765      -0.001091      -0.003902      -0.005793      -0.000709       0.006502              1.749777       1.953132      -0.261133      -0.381449       1.600450       0.323474       1.695749           0.000806
           18              H       3.359255       8.208383      10.377273       0.150350       1.060002 0.79100255E+01  0.77747464E+02                                 1.745625                            1.669217      -1.216447       2.333837                    0.995567       3.437814       9.757432       0.471757       1.320928      -0.700510      -0.008388      -0.022694      -0.031220       0.039498       0.002254       0.002756       0.007410      -0.007729       0.033004      -0.010012      -0.004899       0.014911              1.751841       1.636659       0.109945       0.152329       1.632744       0.397670       1.986121           0.001017
           19              H       6.819247       2.582523      16.982366       0.132603       0.938880 0.66023309E+01  0.63504554E+02                                 1.736951                            1.615676      -1.593690       2.126598                    0.992502       4.025619      12.205814       0.429493       1.482663      -0.664744       0.003703      -0.026275       0.019275       0.032797      -0.000619       0.000520      -0.003593      -0.001444      -0.003964      -0.003810      -0.000218       0.004028              1.816249       1.460382      -0.031144       0.080305       2.165344      -0.508927       1.823020           0.000635
           20              H      -2.133086       6.529964      16.280615       0.140918       1.047525 0.77174599E+01  0.76133113E+02                                 1.787675                            1.688838      -1.397001       2.234309                    0.993618       3.695574      10.850947       0.447996       1.385903      -0.685385       0.005019       0.033598       0.012695       0.036266      -0.001776      -0.002834       0.003899      -0.015034      -0.007264      -0.007804      -0.002549       0.010353              1.821645       1.568546       0.361209       0.149205       2.304400       0.218918       1.591990           0.000712
           21              H       1.050326      11.996263       1.682042       0.130631       0.867423 0.63983702E+01  0.60769726E+02                                 1.626359                            1.577447      -1.357745       2.247543                    0.993369       3.775604      11.198830       0.442198       1.458383      -0.670702      -0.020472      -0.030703       0.002100       0.036962       0.007879      -0.001641       0.003263      -0.003502      -0.029810      -0.011367      -0.001776       0.013143              1.647917       1.562955       0.292804      -0.133071       1.914871      -0.206655       1.465924           0.000816
           22              H       7.891274       0.221649       0.330363       0.149748       0.903082 0.64442194E+01  0.60334709E+02                                 1.587195                            1.520830      -0.946734       2.458086                    0.998932       3.276647       9.154873       0.486057       1.345930      -0.695406       0.036465      -0.001542      -0.015945       0.039829      -0.001130      -0.008436       0.005261       0.016622      -0.013947      -0.011846      -0.003030       0.014876              1.611382       2.068750      -0.003535      -0.286059       1.382212      -0.013279       1.383183           0.000800
           23              H       3.355436       3.813662       7.453672       0.135737       0.993953 0.74141117E+01  0.72711615E+02                                 1.745382                            1.670157      -1.450060       2.203313                    0.993174       3.818143      11.330209       0.442665       1.410869      -0.679511       0.013434      -0.012548       0.030618       0.035712      -0.000038       0.007041      -0.001597       0.004780       0.014512      -0.005881      -0.004092       0.009973              1.756567       1.583188      -0.173298       0.188388       1.580835      -0.296159       2.105676           0.001361
           24              H       0.791921       6.235818       5.510362       0.139599       0.986634 0.72079312E+01  0.69563801E+02                                 1.687921                            1.609636      -1.192290       2.333621                    0.995648       3.530752      10.092424       0.470823       1.347956      -0.693520      -0.027604       0.026877       0.001885       0.038573      -0.010070      -0.000220      -0.000875      -0.000665      -0.024511      -0.008422      -0.005749       0.014171              1.706420       1.897733      -0.492944      -0.041056       1.737958       0.010699       1.483568           0.001826
           25              H       1.900834       9.265163       2.865302       0.146061       1.026561 0.78032043E+01  0.76867304E+02                                 1.744004                            1.685860      -1.290202       2.294732                    0.994468       3.532772      10.223694       0.455236       1.365844      -0.690792       0.009040      -0.029254      -0.026878       0.040742      -0.004063      -0.001583       0.011905      -0.012335       0.006856      -0.009682      -0.006665       0.016348              1.751625       1.603205      -0.122491      -0.094739       1.894392       0.325282       1.757279           0.001240
           26              H       2.974873      11.772722       5.832088       0.144850       1.070181 0.78764985E+01  0.77253485E+02                                 1.735922                            1.646782      -1.428859       2.220213                    0.993808       3.544833      10.015604       0.483672       1.291131      -0.705268       0.026663       0.012622       0.024691       0.038469      -0.000241       0.010745      -0.000969       0.003819       0.017196      -0.008901      -0.004786       0.013687              1.757725       1.967603       0.222915       0.343783       1.603034       0.303357       1.702539           0.001221
           27              H       1.877092       0.730774       8.112238       0.145731       1.001142 0.70801488E+01  0.68094354E+02                                 1.703248                            1.592124      -1.388571       2.234584                    0.995231       3.597566      10.299500       0.474345       1.342588      -0.693513       0.025553      -0.017441      -0.018501       0.036048      -0.005739      -0.000740      -0.001765      -0.001091      -0.003903      -0.005793      -0.000709       0.006502              1.749764       1.953116      -0.261130      -0.381445       1.600439       0.323470       1.695737           0.000811
           28              H       0.770931       3.057419      11.215055       0.150349       1.060010 0.79100971E+01  0.77748347E+02                                 1.745633                            1.669224      -1.216460       2.333830                    0.995567       3.437830       9.757490       0.471756       1.320927      -0.700510       0.008389       0.022694       0.031220       0.039498       0.002254       0.002756       0.007410      -0.007729       0.033005      -0.010012      -0.004899       0.014911              1.751849       1.636666       0.109946       0.152330       1.632751       0.397673       1.986130           0.001011
           29              H      -2.689061       8.683279       4.609962       0.132602       0.938882 0.66023553E+01  0.63504851E+02                                 1.736954                            1.615679      -1.593697       2.126595                    0.992502       4.025628      12.205850       0.429492       1.482664      -0.664744      -0.003703       0.026275      -0.019275       0.032797      -0.000620       0.000520      -0.003594      -0.001443      -0.003964      -0.003811      -0.000218       0.004029              1.816253       1.460385      -0.031144       0.080305       2.165349      -0.508929       1.823025           0.000640
           30              H       6.263272       4.735838       5.311713       0.140917       1.047524 0.77174516E+01  0.76133001E+02                                 1.787674                            1.688837      -1.396997       2.234311                    0.993618       3.695569      10.850926       0.447996       1.385902      -0.685385      -0.005019      -0.033598      -0.012695       0.036266      -0.001776      -0.002834       0.003898      -0.015035      -0.007263      -0.007804      -0.002548       0.010353              1.821644       1.568545       0.361209       0.149205       2.304399       0.218919       1.591989           0.000718
           31              C      -0.444561      10.934306      19.752662       0.126345      29.857621 0.40494532E+03  0.93748258E+04                                 8.590385                            6.899162      -0.183078       1.963821                    0.999042      26.493003      76.164686       0.600222       0.440786      -1.046703      -0.064920      -0.018975       0.011656       0.068633       0.012287       0.036107      -0.005236      -0.004690       0.110546      -0.044431      -0.009805       0.054236              9.676825      10.894972      -0.399504      -3.862445      10.873362       0.530478       7.262142           0.013533
           32              C       2.603405      -1.512273      20.070069      -0.166610      31.374206 0.48886371E+03  0.11936037E+05                                 8.898840                            7.600524      -0.341860       1.865145                    0.997797      30.918327      93.126324       0.566113       0.443129      -1.038939      -0.007055      -0.006032       0.002780       0.009689       0.025833       0.034398      -0.002544       0.004140       0.124305      -0.054012      -0.003995       0.058007              9.634236      10.644793      -1.396081      -3.076214      11.255033       0.573927       7.002884           0.013616
           33              C       1.347602      -1.460698      20.622832       0.038104      31.511966 0.42784782E+03  0.99885336E+04                                 8.754471                            6.966827      -0.119097       1.976911                    0.999187      26.817660      76.078688       0.616711       0.425414      -1.061708       0.011719      -0.041352      -0.011428       0.044474       0.013644       0.025608       0.000718       0.043496       0.085534      -0.040642      -0.005876       0.046518              9.887000      10.321063      -1.958274      -2.438896      13.299220       0.766250       6.040718           0.018284
           34              C      -2.907394      11.042035      20.890577      -0.154797      30.124595 0.44091609E+03  0.10433866E+05                                 8.482551                            7.097213      -0.000393       1.982172                    0.999036      29.445219      85.767264       0.604179       0.428401      -1.053502       0.004306       0.006370      -0.006691       0.010192       0.002458       0.015583       0.007119       0.052449       0.159027      -0.053245      -0.004497       0.057743              9.091927       9.201016      -0.129010      -1.834874      12.577743       0.026212       5.497021           0.013112
           35              C      -2.271757       9.856627      20.596922       0.130514      30.285395 0.37571203E+03  0.85158458E+04                                 8.600095                            6.597967      -0.004959       2.029009                    0.999366      25.708182      72.550131       0.621923       0.434507      -1.053029       0.043246       0.042207      -0.028136       0.066658      -0.002708       0.021817       0.000542       0.042281       0.178172      -0.051046      -0.014747       0.065793              9.863357      10.087065       1.464873      -2.895531      13.340180      -0.526434       6.162827           0.017313
           36              C       0.902769      10.765297      19.050911       0.559875      22.816868 0.25991314E+03  0.54340144E+04                                 7.360629                            5.725927      -0.056186       2.039355                    0.999102      22.630993      63.653591       0.619325       0.473037      -1.019270       0.062033      -0.004268      -0.045055       0.076787       0.010389       0.081681       0.017789       0.028173       0.178891      -0.068035      -0.046543       0.114577              8.254465       7.912916       0.460592      -2.629123      10.570545      -1.111799       6.279933           0.000641
           37              C       0.740698      -0.124490      20.987743       0.604260      22.712485 0.24593263E+03  0.50858131E+04                                 7.459902                            5.643209      -0.173801       2.013839                    0.998732      22.126977      62.483552       0.609950       0.485587      -1.009697      -0.028028       0.053555       0.022737       0.064581       0.030583      -0.060405      -0.056415      -0.002857       0.173458      -0.061480      -0.055523       0.117003              8.607689      10.697269      -2.050674       2.231423       8.853464       1.389276       6.272334           0.001118
           38              C      -2.888583       8.509795      20.875463       0.568040      23.620138 0.25057510E+03  0.51778793E+04                                 7.500275                            5.583464       0.036083       2.071327                    0.999438      22.173472      61.489520       0.635318       0.466553      -1.025401      -0.039743      -0.061609       0.010713       0.074093      -0.017702       0.083026      -0.003907       0.065749       0.172419      -0.071884      -0.047151       0.119036              8.660319       9.131736       1.431400      -3.655081       9.637302      -0.166717       7.211919           0.000745
           39              C       0.696490       7.530953      16.168335       0.127520      31.073989 0.39233162E+03  0.89925027E+04                                 8.764854                            6.758508      -0.060065       2.006911                    0.999233      26.077122      74.090098       0.612067       0.436596      -1.051391       0.055916      -0.038447       0.020936       0.071015       0.051657       0.006768      -0.013136      -0.021101      -0.065733      -0.048702      -0.015390       0.064091              9.908577       9.709266      -4.514570      -1.002512       8.736856       0.740965      11.279608           0.022633
           40              C       1.129673       7.096085      14.920299      -0.154562      33.064733 0.47072914E+03  0.11342376E+05                                 9.086840                            7.366687      -0.120050       1.936663                    0.999042      30.204476      89.272307       0.587988       0.432319      -1.049318       0.010199      -0.006919       0.003164       0.012724       0.058004       0.019230      -0.007721      -0.008258      -0.072515      -0.057448      -0.013394       0.070842              9.878432       9.407658      -4.027943      -1.905296       8.388147       1.096379      11.839491           0.008670
           41              C       2.117434       6.105459      14.879273       0.033906      32.129063 0.41243324E+03  0.94772841E+04                                 8.691784                            6.712032       0.133815       2.056014                    0.999222      26.188504      72.118163       0.650714       0.409624      -1.078972      -0.012274       0.007077       0.039341       0.041815       0.016619       0.008037      -0.009282      -0.002279      -0.095088      -0.035961       0.003427       0.032535              9.811109       8.461432      -3.728243      -1.809293       7.659671       1.599055      13.312223           0.019016
           42              C       2.657797       5.664295      16.077647      -0.154263      31.571034 0.44182360E+03  0.10449505E+05                                 8.696469                            7.061759       0.026388       1.982872                    0.999492      29.589280      85.861523       0.611859       0.423261      -1.057820      -0.009535       0.003140      -0.015964       0.018857       0.034461      -0.004166      -0.002059      -0.008342      -0.179252      -0.059955      -0.004782       0.064737              9.345903       7.965210      -3.059278      -0.824755       7.027987       0.631227      13.044513           0.010731
           43              C       2.177856       6.173028      17.265225       0.129252      31.092341 0.38031374E+03  0.86144021E+04                                 8.639454                            6.573194       0.072625       2.047624                    0.999480      25.641134      71.465439       0.634718       0.426032      -1.062160      -0.038083       0.040369      -0.035380       0.065815       0.039895      -0.003147       0.001886      -0.007620      -0.121983      -0.041267      -0.019144       0.060412              9.746453       8.500020      -3.577661       0.361998       7.447710      -0.015441      13.291629           0.027923
           44              C      -0.441529       8.531677      16.338915       0.567399      22.710280 0.24991438E+03  0.51849966E+04                                 7.390683                            5.651756      -0.096682       2.035260                    0.998833      22.386073      63.160782       0.615945       0.479299      -1.013765      -0.053982       0.060747       0.011428       0.082066       0.075524       0.026922       0.033508      -0.012153      -0.131678      -0.057855      -0.051837       0.109692              8.238397       7.064854      -2.687387      -0.301087       7.628513      -1.098731      10.021825          -0.001283
           45              C       2.572875       5.561671      13.540549       0.560733      22.190766 0.25171064E+03  0.51961458E+04                                 7.155800                            5.577478       0.069197       2.082294                    0.999528      22.080694      60.777246       0.640208       0.463453      -1.029301       0.021420      -0.037573      -0.040049       0.058944       0.073598      -0.002774      -0.003162       0.002466      -0.177533      -0.059292      -0.044013       0.103306              7.914538       7.159281      -2.948991      -0.686507       6.589551       0.698808       9.994782          -0.002071
           46              C       2.687876       5.745087      18.638498       0.525437      24.083493 0.26570690E+03  0.55485532E+04                                 7.494925                            5.704766      -0.025052       2.043232                    0.999287      22.482705      61.831100       0.638594       0.459308      -1.033704       0.008427      -0.006451       0.069543       0.070349       0.083966      -0.001618       0.007118      -0.083971      -0.171367      -0.067802      -0.054787       0.122590              8.388581       8.758181      -3.553913       0.542972       6.864344      -0.217662       9.543218          -0.000473
           47              C       3.758057       0.945485      17.882766       0.123031      31.935331 0.39611419E+03  0.91044211E+04                                 8.958127                            6.796833      -0.052518       2.011218                    0.999016      26.141644      74.467684       0.609327       0.437345      -1.050547      -0.025889      -0.030645      -0.047080       0.061853       0.007224      -0.018647      -0.031989      -0.054115       0.039471      -0.040481      -0.012256       0.052738             10.401472      14.828976       0.361468       2.036314       7.733116       2.690244       8.642323           0.013526
           48              C       2.432285       1.362621      18.081415      -0.146033      32.466853 0.46567858E+03  0.11191520E+05                                 9.007732                            7.342941      -0.132763       1.936635                    0.998605      30.017207      88.630818       0.586973       0.434195      -1.048083      -0.006662      -0.005687      -0.012462       0.015232       0.001195      -0.017027      -0.032852      -0.076312       0.068035      -0.053845      -0.005291       0.059136              9.932236      14.908649      -0.609945       1.019090       7.586303       1.865190       7.301757           0.005566
           49              C       1.423448       0.804699      17.295455       0.017749      33.753026 0.41954226E+03  0.96855556E+04                                 9.025172                            6.774224       0.136076       2.056928                    0.999417      26.391216      72.934893       0.646819       0.410180      -1.078201       0.041639      -0.002286      -0.008848       0.042630       0.002389       0.008603      -0.007138      -0.058717       0.057800      -0.040428       0.013496       0.026932             10.636243      17.079395      -1.675484      -0.356313       7.202048       2.506531       7.627286           0.008352
           50              C       1.795646      -0.121320      16.313004      -0.133820      31.944548 0.44054592E+03  0.10423778E+05                                 8.849741                            7.103456      -0.066583       1.959257                    0.999223      29.436580      85.759768       0.602688       0.429516      -1.052731      -0.000413       0.009692       0.007746       0.012414       0.016973       0.012552      -0.063169      -0.066042       0.048369      -0.062753      -0.021233       0.083986              9.686746      13.177733      -2.029699      -0.718286       7.872917       3.173359       8.009587           0.008067
           51              C       3.140639      -0.457630      16.174813       0.127515      31.695987 0.38568315E+03  0.87915067E+04                                 8.865959                            6.681495       0.046824       2.044933                    0.999392      25.790503      72.778408       0.619050       0.434058      -1.054232       0.006681       0.047250       0.043034       0.064258       0.023529       0.004102      -0.051400      -0.047696       0.042446      -0.053686      -0.015224       0.068910             10.219454      11.957457      -1.572316      -0.535000       9.451276       4.499724       9.249628           0.028527
           52              C       4.929503       1.344653      18.765892       0.544217      22.768276 0.27244614E+03  0.57874481E+04                                 7.504900                            5.923949      -0.093979       2.022181                    0.999031      23.336050      67.063443       0.596934       0.483029      -1.009761       0.059476       0.004591       0.024866       0.064628       0.011865      -0.035665      -0.074890      -0.112128      -0.017196      -0.079728      -0.033768       0.113496              8.464018      10.706413       0.911042       1.655037       6.477908       2.241602       8.207733          -0.001459
           53              C      -0.044461       1.039822      17.554563       0.605829      21.693830 0.23794138E+03  0.48638287E+04                                 7.167955                            5.479538       0.000831       2.069830                    0.999429      21.775780      60.473475       0.633211       0.473205      -1.019636      -0.062225       0.020339       0.005460       0.065692      -0.007048       0.007873      -0.070924      -0.090125       0.058925      -0.055711      -0.043796       0.099507              8.202673      12.295659      -0.961812       0.009886       5.911203       1.924556       6.401157          -0.001358
           54              C       3.642158      -1.519987      15.211795       0.584502      22.943348 0.25435612E+03  0.52925369E+04                                 7.482160                            5.710354      -0.087508       2.037735                    0.999132      22.256378      62.580471       0.612307       0.480745      -1.014515       0.025067      -0.053999      -0.050516       0.078078       0.043484      -0.045719      -0.070193      -0.054086       0.013222      -0.062251      -0.051018       0.113269              8.424393       8.925251      -0.746617       0.932162       8.249307       3.531295       8.098622           0.003733
           55              C       4.249629      10.301431      13.231779       0.130418      31.880578 0.36510565E+03  0.81704902E+04                                 8.734193                            6.394066       0.099183       2.056920                    0.999365      25.282621      69.609231       0.651793       0.419920      -1.068026       0.005989      -0.038767      -0.053725       0.066522      -0.012810      -0.010061      -0.041438      -0.075315      -0.013177      -0.048064      -0.016985       0.065048             10.158890      12.208628       0.243003       0.884350       8.257814       4.653272      10.010227           0.017597
           56              C       2.908568      10.132345      12.957556      -0.138835      32.700383 0.43512228E+03  0.10263651E+05                                 8.996701                            7.067789      -0.047309       1.969072                    0.999244      29.268359      85.138895       0.603154       0.430514      -1.052116      -0.001861      -0.004663      -0.011562       0.012605      -0.015295      -0.009914      -0.052464      -0.079599      -0.005492      -0.055023      -0.021484       0.076507              9.937130      13.335633       0.865193       0.940014       7.519045       3.483333       8.956711           0.005974
           57              C       2.573938       9.340040      11.869303       0.028856      34.574564 0.41610748E+03  0.95946472E+04                                 9.192573                            6.768682       0.035220       2.025494                    0.999232      26.349153      72.975889       0.643352       0.412890      -1.075518       0.044197       0.006490       0.009729       0.045718      -0.011741      -0.008153      -0.017753      -0.046537       0.054273      -0.037913       0.003847       0.034066             10.816474      16.677710       0.893695       0.801241       6.966020       2.957722       8.805690           0.017189
           58              C       3.570805       8.742247      11.109253      -0.135095      32.716732 0.43610962E+03  0.10308067E+05                                 9.040439                            7.093510      -0.157546       1.933767                    0.998890      29.469710      86.229839       0.598917       0.432671      -1.049243      -0.010605      -0.000670       0.009892       0.014518       0.004678       0.006210      -0.042431      -0.093672       0.074614      -0.060539      -0.011798       0.072337             10.031417      15.542490      -0.568988      -0.525999       6.304872       2.255652       8.246890           0.006672
           59              C       4.882781       8.965979      11.469845       0.142412      33.009608 0.37760698E+03  0.85505724E+04                                 9.087612                            6.576396      -0.153806       1.978168                    0.999015      25.615713      71.732590       0.629773       0.429504      -1.058428      -0.024155       0.028537       0.053126       0.064963       0.013928       0.002497      -0.035281      -0.075296       0.044758      -0.049117      -0.010369       0.059486             10.794452      15.803652      -1.990850      -2.097366       7.088306       3.271854       9.491399           0.018526
           60              C       4.764079      11.103691      14.402083       0.557483      24.977504 0.24760814E+03  0.50721189E+04                                 7.638218                            5.463760       0.141176       2.105084                    0.999194      21.782767      59.024433       0.661351       0.452116      -1.039448       0.024958       0.048981       0.057927       0.079860       0.038909      -0.031922      -0.083077      -0.074839       0.002628      -0.066101      -0.053889       0.119990              8.932263      10.124850      -1.874097       0.453137       8.491645       3.921354       8.180294          -0.000521
           61              C       1.118995       9.070877      11.547577       0.605137      23.726775 0.24216672E+03  0.49600322E+04                                 7.553816                            5.505732       0.025858       2.077125                    0.999387      21.659943      59.738135       0.637073       0.469404      -1.024165      -0.067247      -0.004997      -0.013480       0.068766      -0.018095       0.003850      -0.050764      -0.126044      -0.072811      -0.054434      -0.044271       0.098705              8.804959      11.913743       0.941061       0.597769       4.955896       1.976004       9.545238           0.000060
           62              C      -3.302067       8.392971      10.757298       0.546644      24.531723 0.27240029E+03  0.57536978E+04                                 7.751558                            5.821599      -0.142069       1.996909                    0.999358      23.088595      64.956694       0.621525       0.466561      -1.024315       0.058007      -0.015450      -0.022762       0.064200       0.008514       0.013570      -0.081746      -0.093293       0.032003      -0.070681      -0.038507       0.109188              8.985539      11.045328      -1.466710      -2.377390       6.448957       3.110701       9.462331           0.000638
           63              C       6.286586       3.182003      15.129744       0.124977      31.327798 0.37620300E+03  0.85100492E+04                                 8.716764                            6.550654       0.145562       2.074838                    0.999547      25.605701      71.645745       0.633021       0.427739      -1.059618       0.016918       0.065656      -0.007702       0.068237      -0.021408      -0.032100      -0.011408       0.079224      -0.078757      -0.051678      -0.015416       0.067093             10.012979       5.455552       1.429943       2.215923      13.520638      -0.372145      11.062747           0.019385
           64              C      -2.626695       3.321563      16.423125      -0.147785      34.339722 0.47259113E+03  0.11420940E+05                                 9.419972                            7.443475      -0.242589       1.901614                    0.998547      30.246496      90.106074       0.576491       0.439640      -1.042867       0.006708       0.015881       0.000561       0.017248      -0.016838      -0.045647      -0.006893       0.098534      -0.089505      -0.056192      -0.027952       0.084144             10.507232       6.249333       1.411778       2.751655      12.974994      -0.274091      12.297369           0.011422
           65              C      -2.289579       4.598793      16.874404       0.042071      32.681778 0.41520257E+03  0.95809051E+04                                 8.874985                            6.793209       0.132403       2.062536                    0.999312      26.163406      72.794028       0.636852       0.416794      -1.071609      -0.018171      -0.005219      -0.041064       0.045207       0.001211      -0.026231      -0.001142       0.038719      -0.094375      -0.040567      -0.003666       0.044233             10.149233       5.912608       1.448879       2.971266      11.422762      -0.315479      13.112329           0.017526
           66              C      -2.375000       5.673177      16.010711      -0.154061      32.375851 0.44603644E+03  0.10596826E+05                                 8.915427                            7.133494      -0.035612       1.967519                    0.999309      29.725714      87.057879       0.602608       0.427824      -1.052735      -0.007314      -0.008970       0.008510       0.014366      -0.021460      -0.035105       0.026648       0.051702      -0.094451      -0.053531      -0.014046       0.067576              9.759041       6.058895       1.331958       2.635047      10.749862      -1.239223      12.468366           0.008121
           67              C      -2.833619       5.428850      14.723808       0.123167      31.827088 0.38820650E+03  0.88483646E+04                                 8.834735                            6.666030       0.072889       2.048399                    0.999471      25.816252      72.443754       0.626041       0.429243      -1.058981       0.002345      -0.067284       0.024486       0.071639      -0.011415      -0.031273       0.018508       0.060028      -0.093064      -0.048156      -0.012447       0.060604             10.113198       5.649523       1.024289       2.307530      12.136281      -2.234968      12.553788           0.014265
           68              C       5.873193       1.858282      14.531637       0.559712      23.850254 0.24938036E+03  0.51408265E+04                                 7.506399                            5.555926       0.133108       2.108431                    0.999537      21.992012      60.673332       0.640108       0.464175      -1.027952      -0.014221      -0.072093      -0.032497       0.080347      -0.010360      -0.069702       0.008920       0.142797      -0.078598      -0.063099      -0.056039       0.119137              8.652252       4.878710       0.354544       1.759830      11.966611      -1.939989       9.111434           0.000562
           69              C      -1.817230       4.776473      18.303816       0.631438      23.536994 0.23609198E+03  0.48272228E+04                                 7.602344                            5.519461      -0.113827       2.041792                    0.998854      21.580918      60.371856       0.619080       0.483886      -1.011735       0.007443       0.013887       0.070825       0.072557      -0.073983      -0.028435       0.021103       0.028875      -0.167226      -0.063446      -0.047316       0.110762              8.923570       6.751260       3.555395       1.180867      10.311553      -0.580463       9.707898           0.001299
           70              C      -2.959545       6.517804      13.657147       0.571684      21.944631 0.24680419E+03  0.50767003E+04                                 7.117390                            5.520066       0.155730       2.114981                    0.999577      21.990029      60.686840       0.643146       0.462985      -1.028172      -0.003012       0.056087      -0.061492       0.083283      -0.044706      -0.053276       0.020082       0.122673      -0.097447      -0.060624      -0.053576       0.114201              7.918046       5.020256       1.439368       1.536089      10.292979      -1.228805       8.440902           0.000279
           71              C       4.574747       0.331496       1.839666       0.126338      29.857674 0.40494601E+03  0.93748488E+04                                 8.590408                            6.899178      -0.183090       1.963817                    0.999042      26.493032      76.164881       0.600220       0.440787      -1.046702       0.064922       0.018975      -0.011658       0.068636       0.012287       0.036109      -0.005236      -0.004688       0.110554      -0.044433      -0.009808       0.054241              9.676854      10.895005      -0.399507      -3.862460      10.873393       0.530481       7.262163           0.013534
           72              C       1.526781      12.778075       1.522259      -0.166609      31.374207 0.48886348E+03  0.11936032E+05                                 8.898845                            7.600525      -0.341867       1.865142                    0.997797      30.918347      93.126451       0.566113       0.443130      -1.038939       0.007055       0.006034      -0.002780       0.009690       0.025833       0.034399      -0.002544       0.004139       0.124302      -0.054011      -0.003996       0.058007              9.634243      10.644805      -1.396083      -3.076219      11.255037       0.573929       7.002887           0.013625
           73              C       2.782584      12.726500       0.969496       0.038103      31.512036 0.42784874E+03  0.99885619E+04                                 8.754486                            6.966835      -0.119102       1.976909                    0.999187      26.817699      76.078854       0.616710       0.425414      -1.061708      -0.011719       0.041352       0.011429       0.044475       0.013643       0.025608       0.000717       0.043495       0.085534      -0.040641      -0.005877       0.046518              9.887019      10.321087      -1.958285      -2.438903      13.299242       0.766254       6.040728           0.018292
           74              C       7.037580       0.223767       0.701751      -0.154798      30.124641 0.44091694E+03  0.10433890E+05                                 8.482558                            7.097218      -0.000392       1.982172                    0.999036      29.445249      85.767357       0.604179       0.428401      -1.053502      -0.004306      -0.006370       0.006691       0.010192       0.002459       0.015581       0.007118       0.052449       0.159021      -0.053244      -0.004496       0.057740              9.091934       9.201020      -0.129008      -1.834874      12.577757       0.026211       5.497025           0.013124
           75              C       6.401943       1.409175       0.995406       0.130512      30.285418 0.37571244E+03  0.85158559E+04                                 8.600095                            6.597968      -0.004950       2.029012                    0.999366      25.708190      72.550120       0.621924       0.434506      -1.053029      -0.043245      -0.042207       0.028135       0.066657      -0.002708       0.021816       0.000542       0.042280       0.178168      -0.051045      -0.014747       0.065791              9.863357      10.087062       1.464872      -2.895530      13.340184      -0.526434       6.162826           0.017319
           76              C       3.227417       0.500505       2.541417       0.559883      22.816891 0.25991335E+03  0.54340218E+04                                 7.360642                            5.725936      -0.056191       2.039352                    0.999102      22.631025      63.653769       0.619324       0.473038      -1.019269      -0.062034       0.004266       0.045056       0.076789       0.010390       0.081685       0.017790       0.028174       0.178904      -0.068038      -0.046546       0.114584              8.254480       7.912931       0.460592      -2.629130      10.570562      -1.111800       6.279946           0.000651
           77              C       3.389488      11.390292       0.604585       0.604260      22.712579 0.24593372E+03  0.50858426E+04                                 7.459927                            5.643225      -0.173809       2.013834                    0.998732      22.127046      62.483837       0.609949       0.485588      -1.009697       0.028027      -0.053556      -0.022737       0.064581       0.030584      -0.060407      -0.056417      -0.002857       0.173467      -0.061482      -0.055525       0.117007              8.607720      10.697309      -2.050686       2.231431       8.853495       1.389282       6.272354           0.001121
           78              C       7.018769       2.756007       0.716865       0.568041      23.619935 0.25057266E+03  0.51778151E+04                                 7.500230                            5.583434       0.036085       2.071331                    0.999438      22.173344      61.489050       0.635320       0.466552      -1.025401       0.039742       0.061608      -0.010713       0.074093      -0.017701       0.083022      -0.003907       0.065743       0.172410      -0.071880      -0.047149       0.119029              8.660266       9.131677       1.431385      -3.655054       9.637245      -0.166713       7.211876           0.000753
           79              C       3.433696       3.734849       5.423993       0.127518      31.073998 0.39233196E+03  0.89925105E+04                                 8.764846                            6.758504      -0.060057       2.006913                    0.999233      26.077134      74.090081       0.612069       0.436595      -1.051392      -0.055916       0.038448      -0.020935       0.071015       0.051655       0.006769      -0.013138      -0.021101      -0.065729      -0.048701      -0.015387       0.064088              9.908565       9.709248      -4.514558      -1.002514       8.736843       0.740969      11.279604           0.022640
           80              C       3.000513       4.169717       6.672029      -0.154561      33.064661 0.47072790E+03  0.11342341E+05                                 9.086836                            7.366685      -0.120058       1.936661                    0.999042      30.204424      89.272178       0.587987       0.432320      -1.049317      -0.010199       0.006920      -0.003163       0.012724       0.058006       0.019230      -0.007720      -0.008258      -0.072517      -0.057449      -0.013396       0.070844              9.878427       9.407648      -4.027937      -1.905298       8.388141       1.096382      11.839493           0.008686
           81              C       2.012752       5.160343       6.713055       0.033904      32.129032 0.41243304E+03  0.94772775E+04                                 8.691776                            6.712029       0.133817       2.056015                    0.999222      26.188496      72.118114       0.650714       0.409624      -1.078972       0.012274      -0.007077      -0.039341       0.041814       0.016619       0.008037      -0.009283      -0.002278      -0.095086      -0.035961       0.003427       0.032534              9.811097       8.461421      -3.728236      -1.809293       7.659664       1.599056      13.312207           0.019027
           82              C       1.472389       5.601507       5.514681      -0.154263      31.570892 0.44182149E+03  0.10449440E+05                                 8.696443                            7.061743       0.026411       1.982881                    0.999492      29.589165      85.861074       0.611859       0.423261      -1.057820       0.009533      -0.003140       0.015963       0.018856       0.034460      -0.004163      -0.002060      -0.008339      -0.179252      -0.059955      -0.004781       0.064736              9.345873       7.965184      -3.059265      -0.824753       7.027967       0.631227      13.044470           0.010752
           83              C       1.952330       5.092774       4.327103       0.129251      31.092229 0.38031258E+03  0.86143671E+04                                 8.639428                            6.573180       0.072645       2.047632                    0.999480      25.641081      71.465194       0.634719       0.426031      -1.062161       0.038082      -0.040369       0.035377       0.065813       0.039890      -0.003146       0.001886      -0.007617      -0.121972      -0.041264      -0.019142       0.060406              9.746419       8.499988      -3.577643       0.361989       7.447685      -0.015434      13.291584           0.027925
           84              C       4.571715       2.734125       5.253413       0.567394      22.710284 0.24991448E+03  0.51849983E+04                                 7.390681                            5.651755      -0.096678       2.035262                    0.998833      22.386062      63.160713       0.615946       0.479299      -1.013765       0.053981      -0.060747      -0.011426       0.082066       0.075523       0.026922       0.033508      -0.012154      -0.131676      -0.057855      -0.051837       0.109691              8.238394       7.064848      -2.687384      -0.301087       7.628509      -1.098731      10.021825          -0.001276
           85              C       1.557311       5.704131       8.051779       0.560727      22.190832 0.25171160E+03  0.51961689E+04                                 7.155808                            5.577485       0.069204       2.082295                    0.999528      22.080714      60.777259       0.640208       0.463452      -1.029302      -0.021420       0.037573       0.040049       0.058945       0.073597      -0.002774      -0.003162       0.002466      -0.177534      -0.059292      -0.044012       0.103305              7.914547       7.159288      -2.948995      -0.686511       6.589559       0.698811       9.994793          -0.002062
           86              C       1.442310       5.520715       2.953830       0.525428      24.083167 0.26570295E+03  0.55484477E+04                                 7.494858                            5.704723      -0.025051       2.043238                    0.999287      22.482479      61.830269       0.638597       0.459308      -1.033704      -0.008425       0.006450      -0.069543       0.070348       0.083957      -0.001618       0.007116      -0.083965      -0.171338      -0.067796      -0.054780       0.122576              8.388503       8.758100      -3.553875       0.542962       6.864282      -0.217657       9.543128          -0.000466
           87              C       0.372129      10.320317       3.709562       0.123029      31.935259 0.39611358E+03  0.91044036E+04                                 8.958118                            6.796830      -0.052510       2.011220                    0.999016      26.141608      74.467565       0.609326       0.437345      -1.050547       0.025886       0.030644       0.047077       0.061850       0.007222      -0.018646      -0.031986      -0.054111       0.039466      -0.040478      -0.012255       0.052733             10.401459      14.828956       0.361467       2.036308       7.733105       2.690237       8.642315           0.013534
           88              C       1.697901       9.903181       3.510913      -0.146035      32.466752 0.46567716E+03  0.11191473E+05                                 9.007706                            7.342923      -0.132744       1.936642                    0.998605      30.017123      88.630419       0.586975       0.434194      -1.048084       0.006662       0.005686       0.012460       0.015231       0.001197      -0.017027      -0.032849      -0.076304       0.068034      -0.053842      -0.005290       0.059132              9.932206      14.908609      -0.609945       1.019086       7.586275       1.865177       7.301734           0.005577
           89              C       2.706738      10.461103       4.296873       0.017751      33.752963 0.41954160E+03  0.96855371E+04                                 9.025168                            6.774223       0.136074       2.056927                    0.999417      26.391182      72.934797       0.646818       0.410181      -1.078201      -0.041636       0.002286       0.008847       0.042627       0.002389       0.008603      -0.007134      -0.058713       0.057800      -0.040427       0.013499       0.026928             10.636239      17.079405      -1.675486      -0.356315       7.202036       2.506520       7.627276           0.008367
           90              C       2.334540      11.387122       5.279324      -0.133823      31.944334 0.44054311E+03  0.10423690E+05                                 8.849698                            7.103431      -0.066550       1.959270                    0.999223      29.436416      85.759072       0.602690       0.429516      -1.052731       0.000416      -0.009692      -0.007744       0.012413       0.016971       0.012551      -0.063163      -0.066036       0.048376      -0.062748      -0.021231       0.083979              9.686694      13.177657      -2.029697      -0.718295       7.872876       3.173337       8.009547           0.008091
           91              C       0.989547      11.723432       5.417515       0.127516      31.695767 0.38568058E+03  0.87914362E+04                                 8.865943                            6.681489       0.046830       2.044936                    0.999392      25.790374      72.778064       0.619048       0.434060      -1.054231      -0.006687      -0.047244      -0.043023       0.064247       0.023524       0.004101      -0.051394      -0.047689       0.042447      -0.053678      -0.015223       0.068901             10.219433      11.957422      -1.572306      -0.534997       9.451257       4.499716       9.249619           0.028536
           92              C      -0.799317       9.921149       2.826436       0.544210      22.768095 0.27244374E+03  0.57873845E+04                                 7.504868                            5.923928      -0.093991       2.022181                    0.999030      23.335914      67.062984       0.596934       0.483030      -1.009761      -0.059476      -0.004587      -0.024862       0.064626       0.011862      -0.035663      -0.074884      -0.112117      -0.017195      -0.079723      -0.033764       0.113486              8.463979      10.706358       0.911035       1.655024       6.477879       2.241591       8.207701          -0.001460
           93              C       4.174647      10.225980       4.037765       0.605823      21.693663 0.23793922E+03  0.48637753E+04                                 7.167932                            5.479522       0.000806       2.069826                    0.999429      21.775673      60.473191       0.633211       0.473206      -1.019635       0.062222      -0.020340      -0.005461       0.065690      -0.007050       0.007872      -0.070920      -0.090117       0.058922      -0.055707      -0.043795       0.099501              8.202646      12.295613      -0.961804       0.009890       5.911184       1.924549       6.401141          -0.001345
           94              C       0.488028      12.785789       6.380533       0.584499      22.942693 0.25434772E+03  0.52923210E+04                                 7.482051                            5.710279      -0.087546       2.037733                    0.999132      22.255951      62.579124       0.612308       0.480749      -1.014513      -0.025072       0.053991       0.050507       0.078068       0.043471      -0.045714      -0.070174      -0.054081       0.013215      -0.062243      -0.051000       0.113243              8.424268       8.925123      -0.746598       0.932158       8.249173       3.531229       8.098507           0.003739
           95              C      -0.119443       0.964371       8.360549       0.130418      31.880548 0.36510555E+03  0.81704853E+04                                 8.734178                            6.394058       0.099193       2.056923                    0.999365      25.282618      69.609155       0.651794       0.419920      -1.068026      -0.005989       0.038766       0.053724       0.066520      -0.012810      -0.010061      -0.041436      -0.075314      -0.013177      -0.048063      -0.016984       0.065046             10.158869      12.208598       0.243002       0.884346       8.257799       4.653262      10.010211           0.017608
           96              C       1.221618       1.133457       8.634772      -0.138836      32.700335 0.43512182E+03  0.10263636E+05                                 8.996690                            7.067784      -0.047300       1.969075                    0.999244      29.268321      85.138717       0.603155       0.430514      -1.052117       0.001862       0.004664       0.011562       0.012606      -0.015295      -0.009915      -0.052465      -0.079599      -0.005493      -0.055024      -0.021484       0.076508              9.937114      13.335603       0.865193       0.940014       7.519036       3.483329       8.956702           0.005989
           97              C       1.556248       1.925762       9.723025       0.028856      34.574466 0.41610623E+03  0.95946112E+04                                 9.192557                            6.768673       0.035216       2.025494                    0.999232      26.349111      72.975745       0.643352       0.412890      -1.075518      -0.044197      -0.006491      -0.009729       0.045718      -0.011742      -0.008153      -0.017753      -0.046539       0.054275      -0.037915       0.003847       0.034068             10.816451      16.677670       0.893689       0.801235       6.966008       2.957716       8.805674           0.017189
           98              C       0.559381       2.523555      10.483075      -0.135096      32.716785 0.43611042E+03  0.10308093E+05                                 9.040455                            7.093521      -0.157558       1.933762                    0.998890      29.469745      86.230029       0.598916       0.432672      -1.049243       0.010605       0.000669      -0.009892       0.014518       0.004679       0.006211      -0.042434      -0.093672       0.074614      -0.060540      -0.011800       0.072339             10.031436      15.542519      -0.568988      -0.525998       6.304883       2.255658       8.246906           0.006662
           99              C      -0.752595       2.299823      10.122483       0.142409      33.009614 0.37760698E+03  0.85505729E+04                                 9.087615                            6.576397      -0.153811       1.978167                    0.999015      25.615715      71.732612       0.629772       0.429504      -1.058428       0.024156      -0.028538      -0.053126       0.064964       0.013928       0.002498      -0.035283      -0.075298       0.044759      -0.049118      -0.010370       0.059488             10.794455      15.803655      -1.990848      -2.097363       7.088309       3.271857       9.491402           0.018524
          100              C      -0.633893       0.162111       7.190245       0.557488      24.977342 0.24760638E+03  0.50720732E+04                                 7.638187                            5.463742       0.141186       2.105090                    0.999194      21.782668      59.024084       0.661352       0.452116      -1.039448      -0.024957      -0.048981      -0.057927       0.079859       0.038908      -0.031921      -0.083077      -0.074837       0.002626      -0.066102      -0.053887       0.119989              8.932225      10.124805      -1.874090       0.453133       8.491609       3.921334       8.180260          -0.000507
          101              C       3.011191       2.194925      10.044751       0.605131      23.726883 0.24216805E+03  0.49600667E+04                                 7.553843                            5.505751       0.025844       2.077119                    0.999387      21.659993      59.738327       0.637071       0.469405      -1.024165       0.067246       0.004997       0.013480       0.068766      -0.018094       0.003850      -0.050764      -0.126046      -0.072813      -0.054434      -0.044272       0.098706              8.804991      11.913791       0.941064       0.597769       4.955911       1.976012       9.545270           0.000059
          102              C       7.432253       2.872831      10.835030       0.546649      24.531746 0.27240050E+03  0.57537040E+04                                 7.751566                            5.821603      -0.142060       1.996911                    0.999358      23.088612      64.956775       0.621524       0.466561      -1.024315      -0.058007       0.015451       0.022764       0.064201       0.008513       0.013571      -0.081750      -0.093299       0.032008      -0.070684      -0.038509       0.109193              8.985548      11.045341      -1.466713      -2.377393       6.448965       3.110706       9.462340           0.000640
          103              C      -2.156400       8.083799       6.462584       0.124971      31.327947 0.37620473E+03  0.85100988E+04                                 8.716791                            6.550669       0.145552       2.074833                    0.999547      25.605777      71.646024       0.633020       0.427739      -1.059618      -0.016918      -0.065661       0.007698       0.068241      -0.021410      -0.032103      -0.011410       0.079231      -0.078764      -0.051683      -0.015416       0.067099             10.013014       5.455565       1.429952       2.215929      13.520698      -0.372146      11.062779           0.019392
          104              C      -2.610019       7.944239       5.169203      -0.147783      34.339656 0.47258981E+03  0.11420901E+05                                 9.419961                            7.443466      -0.242596       1.901613                    0.998547      30.246455      90.105930       0.576491       0.439640      -1.042867      -0.006707      -0.015881      -0.000560       0.017248      -0.016839      -0.045647      -0.006893       0.098537      -0.089502      -0.056192      -0.027953       0.084145             10.507220       6.249324       1.411779       2.751654      12.974977      -0.274085      12.297359           0.011438
          105              C       6.419765       6.667009       4.717924       0.042071      32.681691 0.41520128E+03  0.95808670E+04                                 8.874971                            6.793199       0.132413       2.062540                    0.999312      26.163354      72.793832       0.636852       0.416794      -1.071609       0.018171       0.005219       0.041064       0.045207       0.001211      -0.026232      -0.001142       0.038722      -0.094374      -0.040567      -0.003668       0.044235             10.149216       5.912596       1.448879       2.971258      11.422748      -0.315471      13.112302           0.017534
          106              C       6.505186       5.592625       5.581617      -0.154062      32.375732 0.44603445E+03  0.10596765E+05                                 8.915401                            7.133475      -0.035604       1.967523                    0.999309      29.725635      87.057542       0.602610       0.427824      -1.052735       0.007313       0.008970      -0.008510       0.014365      -0.021460      -0.035104       0.026646       0.051700      -0.094451      -0.053529      -0.014046       0.067575              9.759013       6.058877       1.331956       2.635037      10.749837      -1.239212      12.468324           0.008136
          107              C       6.963805       5.836952       6.868520       0.123165      31.827005 0.38820530E+03  0.88483321E+04                                 8.834734                            6.666030       0.072886       2.048399                    0.999471      25.816196      72.443619       0.626040       0.429244      -1.058980      -0.002345       0.067280      -0.024483       0.071635      -0.011415      -0.031272       0.018506       0.060027      -0.093060      -0.048154      -0.012449       0.060603             10.113196       5.649521       1.024290       2.307529      12.136284      -2.234964      12.553784           0.014270
          108              C      -1.743007       9.407520       7.060691       0.559720      23.850645 0.24938479E+03  0.51409431E+04                                 7.506482                            5.555979       0.133102       2.108422                    0.999537      21.992270      60.674282       0.640104       0.464176      -1.027951       0.014222       0.072098       0.032496       0.080352      -0.010364      -0.069712       0.008919       0.142820      -0.078603      -0.063105      -0.056051       0.119155              8.652352       4.878757       0.354553       1.759850      11.966757      -1.940017       9.111541           0.000580
          109              C       5.947416       6.489329       3.288512       0.631434      23.536970 0.23609178E+03  0.48272173E+04                                 7.602339                            5.519459      -0.113834       2.041791                    0.998854      21.580891      60.371750       0.619080       0.483886      -1.011735      -0.007443      -0.013888      -0.070824       0.072556      -0.073981      -0.028434       0.021103       0.028875      -0.167221      -0.063444      -0.047315       0.110759              8.923564       6.751253       3.555392       1.180865      10.311547      -0.580460       9.707892           0.001304
          110              C       7.089731       4.747998       7.935181       0.571675      21.944539 0.24680304E+03  0.50766717E+04                                 7.117385                            5.520063       0.155698       2.114973                    0.999577      21.989936      60.686591       0.643145       0.462987      -1.028170       0.003012      -0.056084       0.061490       0.083279      -0.044704      -0.053272       0.020079       0.122664      -0.097437      -0.060619      -0.053573       0.114192              7.918040       5.020252       1.439367       1.536088      10.292971      -1.228802       8.440897           0.000282
          111              N      -1.072205       9.795312      20.033362      -0.283137      39.217838 0.58058329E+03  0.14489409E+05                                 9.724547                            7.917478      -0.265948       1.915918                    0.998563      29.641304      84.256790       0.606149       0.404893      -1.085283      -0.075184       0.130707       0.010003       0.151119       0.052538       0.024998      -0.027215       0.090769       0.185456      -0.107664       0.034907       0.072756             10.895551      12.723550       2.318795      -4.115224      11.582069      -0.407821       8.381035           0.051828
          112              N       1.182325       7.074829      17.317047      -0.269884      39.480510 0.55716407E+03  0.13728249E+05                                 9.703104                            7.714734      -0.132841       1.964531                    0.998996      29.010506      81.272911       0.620560       0.400581      -1.090911       0.061156      -0.045255      -0.128379       0.149229       0.041268       0.046949      -0.036714      -0.006742      -0.218967      -0.107509       0.029395       0.078114             10.744853      10.987179      -4.896571       1.395292       9.817947      -1.154809      11.429432           0.045985
          113              N       4.084638       0.042312      16.965092      -0.273366      39.189872 0.57549569E+03  0.14308394E+05                                 9.670480                            7.845016      -0.116310       1.962854                    0.999196      29.392938      82.966955       0.614300       0.401030      -1.089597      -0.147619       0.047873       0.018658       0.156305       0.048121       0.015856      -0.032004      -0.152985       0.164384      -0.121142       0.034347       0.086795             10.683566      10.566516       1.199776       1.462583      10.094230       4.359834      11.389953           0.050755
          114              N       5.218592       9.725842      12.530028      -0.315658      40.222813 0.54407218E+03  0.13268444E+05                                 9.665835                            7.486867       0.140936       2.040036                    0.999519      29.090563      79.936434       0.650081       0.386345      -1.105618      -0.164554      -0.036703      -0.041494       0.173628      -0.017925      -0.042209      -0.028582      -0.174743       0.134338      -0.123754       0.037976       0.085778             10.943156      11.298535      -2.351589      -1.783840       9.512098       5.270558      12.018836           0.027019
          115              N       6.177857       4.220624      14.291962      -0.287439      41.653736 0.57052134E+03  0.14134280E+05                                10.052357                            7.788089      -0.152599       1.953254                    0.998917      29.276848      82.118009       0.620130       0.398677      -1.092721       0.064659       0.017990       0.145134       0.159901      -0.008766      -0.059178      -0.018959       0.036386      -0.269726      -0.113204       0.029759       0.083445             11.436866       6.338874       1.253644       1.367899      16.960532      -2.329964      11.011191           0.043645
          116              N       5.202391       1.470490       1.558966      -0.283133      39.217664 0.58058015E+03  0.14489310E+05                                 9.724517                            7.917456      -0.265939       1.915923                    0.998563      29.641216      84.256455       0.606150       0.404893      -1.085284       0.075183      -0.130706      -0.010002       0.151118       0.052538       0.024998      -0.027215       0.090768       0.185452      -0.107662       0.034907       0.072755             10.895516      12.723506       2.318790      -4.115206      11.582035      -0.407823       8.381006           0.051832
          117              N       2.947861       4.190973       4.275281      -0.269882      39.480477 0.55716394E+03  0.13728249E+05                                 9.703116                            7.714747      -0.132852       1.964527                    0.998996      29.010489      81.272963       0.620558       0.400582      -1.090910      -0.061155       0.045255       0.128374       0.149224       0.041269       0.046948      -0.036713      -0.006742      -0.218959      -0.107506       0.029393       0.078113             10.744863      10.987178      -4.896566       1.395288       9.817952      -1.154805      11.429458           0.045999
          118              N       0.045548      11.223490       4.627236      -0.273362      39.189584 0.57549143E+03  0.14308271E+05                                 9.670471                            7.845014      -0.116328       1.962851                    0.999196      29.392805      82.966701       0.614296       0.401033      -1.089594       0.147599      -0.047865      -0.018657       0.156283       0.048115       0.015854      -0.032001      -0.152975       0.164368      -0.121131       0.034343       0.086788             10.683553      10.566503       1.199772       1.462575      10.094213       4.359821      11.389943           0.050779
          119              N      -1.088406       1.539960       9.062300      -0.315658      40.222804 0.54407207E+03  0.13268441E+05                                 9.665836                            7.486869       0.140937       2.040036                    0.999519      29.090557      79.936428       0.650081       0.386345      -1.105618       0.164552       0.036703       0.041495       0.173627      -0.017925      -0.042209      -0.028583      -0.174742       0.134334      -0.123753       0.037975       0.085778             10.943156      11.298530      -2.351582      -1.783835       9.512098       5.270559      12.018840           0.027029
          120              N      -2.047671       7.045178       7.300366      -0.287437      41.653654 0.57051966E+03  0.14134222E+05                                10.052326                            7.788063      -0.152586       1.953259                    0.998917      29.276809      82.117741       0.620134       0.398676      -1.092722      -0.064661      -0.017990      -0.145135       0.159902      -0.008767      -0.059177      -0.018963       0.036382      -0.269719      -0.113203       0.029761       0.083442             11.436833       6.338851       1.253640       1.367890      16.960495      -2.329965      11.011153           0.043650
          121              O       1.336867       9.587381      18.971019      -0.499559      31.642699 0.49926687E+03  0.11791546E+05                                 7.914125                            6.941369       0.303708       2.147730                    0.998200      27.155269      70.937539       0.716604       0.361900      -1.135785      -0.001805       0.029844      -0.005027       0.030318      -0.015086       0.050712      -0.003633      -0.091183       0.006990      -0.079511       0.027359       0.052152              8.490831       6.304191      -1.789931      -0.399732      12.982250       1.164201       6.186053           0.146143
          122              O       5.037440      -1.894641      18.610428      -0.538166      38.153034 0.55207894E+03  0.13336478E+05                                 8.957455                            7.288479       0.466384       2.205200                    0.997380      27.285906      71.485635       0.702688       0.360831      -1.139548      -0.033986      -0.021059       0.028942       0.049358       0.028351       0.040650      -0.007767      -0.048588       0.007667      -0.063443       0.022086       0.041357             10.097532       8.335919       3.915010      -2.806682      13.042448      -4.494695       8.914229           0.089657
          123              O       3.111756       3.094881       0.015115      -0.504101      34.529327 0.52204835E+03  0.12457328E+05                                 8.431566                            7.118454       0.427623       2.204929                    0.996313      26.820778      70.230913       0.705180       0.363992      -1.135112      -0.032616      -0.005924      -0.022092       0.039837       0.043959       0.003639       0.006363       0.009674       0.046169      -0.051999       0.013381       0.038618              9.384217       8.405029       2.087991       3.480298       8.915997       3.581775      10.831626           0.153935
          124              O      -0.443813       0.075983      20.653062      -0.542975      39.245861 0.53342294E+03  0.12754161E+05                                 9.115032                            7.106396       0.615398       2.256600                    0.997630      27.050940      70.122420       0.721552       0.355025      -1.146097       0.019445      -0.023799       0.032025       0.044385       0.005576       0.003001      -0.043254       0.105462       0.065324      -0.082020       0.039700       0.042319             10.750242      17.609392      -4.132743       3.167097       7.463189      -1.443562       7.178146           0.088777
          125              O      -2.260965      10.897128      -0.002159      -0.541619      38.307273 0.51841340E+03  0.12326426E+05                                 8.994352                            7.030759       0.424082       2.193164                    0.998019      27.042846      70.264717       0.720420       0.357569      -1.142264       0.023400       0.032043      -0.031868       0.050891      -0.018353       0.001715       0.000388       0.091093       0.115570      -0.068372       0.029555       0.038817             10.479336      14.189776       2.227563      -5.618184       6.922036      -2.012382      10.326197           0.088794
          126              O      -2.295981       7.518618      20.363725      -0.470910      32.445474 0.48643399E+03  0.11380182E+05                                 8.023523                            6.824394       0.525794       2.236974                    0.998164      26.295161      67.708383       0.729198       0.359034      -1.141419      -0.030840       0.011413       0.009545       0.034241      -0.047452       0.001902       0.016581       0.021681       0.059028      -0.061018       0.018439       0.042580              8.751443       7.411499      -1.865880      -2.332345      10.621852       3.270144       8.220978           0.183983
          127              O      -0.957920       8.573611      17.489786      -0.477151      33.315139 0.50720551E+03  0.12028726E+05                                 8.262329                            7.034740       0.286091       2.153403                    0.997612      26.815526      70.239980       0.705874       0.365884      -1.132460      -0.002680       0.021728      -0.034499       0.040859       0.040328      -0.016823      -0.004981      -0.027982       0.089932      -0.059024       0.015688       0.043335              9.018908       6.379856      -0.494392      -2.234483       6.785103       1.661510      13.891764           0.183252
          128              O      -0.793211       9.198553      15.373738      -0.493255      39.752714 0.56666745E+03  0.13821278E+05                                 9.305506                            7.491916       0.053014       2.085307                    0.994702      27.023490      71.864719       0.676079       0.371440      -1.127816       0.006509      -0.006892       0.055306       0.056112       0.037954       0.021210      -0.003690      -0.019475       0.014355      -0.048518       0.008432       0.040085             10.184752       7.627259      -1.872423       3.096718      10.242404      -4.078335      12.684592           0.133215
          129              O       2.081571       6.013320      12.517073      -0.397644      26.215350 0.40198384E+03  0.89441429E+04                                 6.842463                            6.143073       1.108157       2.446234                    0.999398      24.844099      61.876752       0.781955       0.352042      -1.149931       0.012059      -0.017305       0.024275       0.032159      -0.000173       0.009442      -0.019245      -0.018913      -0.060447      -0.030401       0.002539       0.027862              7.063647       5.657492      -0.885622       1.761986       5.687167      -1.499584       9.846282           0.231944
          130              O       3.438846       4.631082      13.598848      -0.522871      34.556215 0.51690517E+03  0.12297862E+05                                 8.421853                            7.061135       0.255353       2.140542                    0.996479      27.076630      70.677925       0.711734       0.361717      -1.137470      -0.040637       0.015368       0.016037       0.046311      -0.023691       0.011517      -0.006698      -0.000859      -0.082677      -0.030585      -0.009344       0.039929              9.142467      11.296012      -4.783465      -1.329769       9.254253       1.284549       6.877135           0.168099
          131              O       3.696975       5.063392      18.735663      -0.351997      26.389402 0.36581379E+03  0.79469898E+04                                 6.879097                            5.831293       1.072867       2.436760                    0.999693      24.294667      59.721409       0.808840       0.348579      -1.153176      -0.031251       0.017020       0.009683       0.036879      -0.007885      -0.020845       0.003423       0.008209      -0.059488      -0.029758       0.002389       0.027369              7.432115       9.549441      -3.655644       0.802468       7.619172      -0.507572       5.127732           0.283231
          132              O       1.994019       6.202765      19.610152      -0.491712      32.062827 0.47716255E+03  0.11105020E+05                                 7.905792                            6.705624       0.550088       2.227968                    0.999199      26.700643      68.478586       0.744749       0.353381      -1.146439       0.029061      -0.010231      -0.034924       0.046571      -0.012248      -0.054870       0.037737       0.011649      -0.124271      -0.080187       0.007181       0.073005              8.591050       7.682927      -2.318277      -2.188889       7.404069       2.623562      10.686152           0.204498
          133              O       6.066653       0.851053      18.467918      -0.620398      43.624123 0.74145799E+03  0.19384282E+05                                10.015606                            8.610775      -0.262971       1.946088                    0.993211      29.838874      82.745307       0.624761       0.374998      -1.122663      -0.036334       0.004910       0.002368       0.036741      -0.037688      -0.043423      -0.050225       0.010050      -0.118263      -0.096092       0.038356       0.057736             11.130672      16.120413      -0.287414      -0.730905       8.558672       0.545681       8.712930           0.046244
          134              O       4.776569       2.089642      19.763458      -0.451845      29.508906 0.47398458E+03  0.11033263E+05                                 7.544230                            6.763973       0.596894       2.264062                    0.997307      26.234017      67.700906       0.726935       0.361968      -1.137449      -0.014869       0.000984      -0.017028       0.022628       0.000791      -0.013382      -0.000837      -0.081283       0.070297      -0.054656       0.025461       0.029195              7.935290       6.306284       0.242424       0.189852       7.801156       2.144365       9.698429           0.164074
          135              O      -0.341794       1.829856      18.467918      -0.562134      34.255689 0.55470473E+03  0.13426180E+05                                 8.334950                            7.317851       0.426313       2.191887                    0.996863      27.496662      72.290541       0.699003       0.362023      -1.137729       0.017791      -0.011386      -0.047641       0.052114      -0.008804       0.002692      -0.002676      -0.081318       0.086100      -0.056019       0.024967       0.031052              8.856907       8.891356      -2.535083      -2.078699       8.569927       2.102720       9.109438           0.087969
          136              O      -0.859489       0.422523      16.846334      -0.508061      35.017629 0.51535187E+03  0.12229972E+05                                 8.459221                            7.029257       0.468111       2.212753                    0.997623      26.736324      69.298824       0.717857       0.359539      -1.141211       0.026818       0.046418       0.000918       0.053616       0.008349       0.013878      -0.008997      -0.032617       0.045772      -0.031264       0.008508       0.022756              9.388208      13.607591       2.170781       3.221887       7.149365       1.694448       7.407666           0.154057
          137              O      -0.740797      11.803668      14.300599      -0.481936      31.645478 0.43837725E+03  0.99897572E+04                                 7.848850                            6.412309       0.508945       2.232273                    0.998283      26.038076      66.108909       0.764165       0.351732      -1.147626       0.035108       0.013078       0.040432       0.055122       0.014350       0.018996      -0.004326       0.026700       0.003691      -0.026264      -0.002600       0.028864              8.628971       8.295310       2.385015       3.117107       8.470017       3.233521       9.121584           0.194817
          138              O       1.195709      11.746408      15.408285      -0.527532      34.846360 0.55325818E+03  0.13389923E+05                                 8.463898                            7.332235       0.335640       2.167751                    0.996849      27.232651      71.724146       0.694512       0.364398      -1.135236      -0.032710      -0.011594      -0.038116       0.051548      -0.001756       0.002701      -0.056632       0.052510      -0.039140      -0.073123       0.031628       0.041495              9.066728      12.829176      -1.728520      -0.130458       7.900923       1.092177       6.470086           0.083317
          139              O      -3.407482      10.902091      14.734605      -0.504335      33.092015 0.46936317E+03  0.10876998E+05                                 8.086745                            6.651136       0.442457       2.199826                    0.998084      26.577488      67.984930       0.747811       0.353439      -1.146561      -0.032949       0.020933       0.020545       0.044113      -0.010301       0.001750      -0.045532       0.025734      -0.138630      -0.071670       0.025985       0.045684              8.946410      14.090258      -1.511609       2.017498       6.566974       0.871962       6.181998           0.131949
          140              O       4.007077      11.932348      14.959165      -0.480483      37.107100 0.46440045E+03  0.10710663E+05                                 8.725393                            6.594951       0.479073       2.223652                    0.998186      25.959912      65.788707       0.756172       0.351206      -1.150820       0.034771      -0.009630      -0.049755       0.061460      -0.008828      -0.021852      -0.016401      -0.006286      -0.068890      -0.040484       0.019486       0.020997             10.233407      10.435158      -4.695025      -3.439915      11.510750       4.745807       8.754311           0.180235
          141              O       0.295157       9.377113      12.441499      -0.526600      37.732204 0.52868756E+03  0.12632282E+05                                 8.905856                            7.133007       0.402532       2.200248                    0.995523      26.759169      69.693000       0.710307       0.360892      -1.139649       0.032031      -0.013560      -0.038995       0.052253      -0.008878      -0.011018      -0.018297      -0.028285       0.024780      -0.028559       0.001070       0.027489              9.988728      13.610921      -0.938370      -4.537884       5.907495       1.180247      10.447768           0.136433
          142              O       0.845651       8.564612      10.435572      -0.502464      34.720770 0.47754093E+03  0.11124173E+05                                 8.440501                            6.754708       0.448871       2.219609                    0.996195      26.300302      67.644848       0.733863       0.358289      -1.141656       0.009007       0.032621       0.018287       0.038466      -0.005311       0.014294       0.003318      -0.050253       0.061297      -0.039442       0.015118       0.024324              9.526035       8.658603       1.725268       3.811737       6.567875       3.355042      13.351628           0.128761
          143              O       5.926411       7.589019       9.809395      -0.478240      29.853503 0.44947783E+03  0.10306628E+05                                 7.556912                            6.507751       0.626846       2.266671                    0.998950      26.169493      66.642684       0.755985       0.353333      -1.146359      -0.006960       0.012591       0.020241       0.024833       0.005729       0.002473       0.001490      -0.082927       0.062011      -0.052269       0.020498       0.031771              8.189610       6.187599      -0.593317      -1.393521       7.088902       3.553174      11.292327           0.141802
          144              O      -2.142195       8.756722      11.163234      -0.611681      38.537264 0.62096881E+03  0.15473130E+05                                 9.055591                            7.722634       0.107963       2.061806                    0.997349      28.914457      77.342874       0.682504       0.360157      -1.138241      -0.022499       0.000581      -0.018975       0.029438       0.034324       0.039217      -0.049709       0.016493      -0.087430      -0.088393       0.038520       0.049872              9.844993      14.023283       1.053860       0.769340       6.273187       1.331171       9.238508           0.060621
          145              O       5.322473       1.918935      13.393721      -0.493785      31.131941 0.46393563E+03  0.10728528E+05                                 7.773946                            6.628423       0.433940       2.201704                    0.997903      26.459822      67.788244       0.745813       0.355135      -1.144279       0.016401      -0.027997       0.032283       0.045772      -0.030846       0.008275      -0.035919       0.084849       0.130248      -0.082310       0.020120       0.062190              8.386600       5.992501      -0.263173       2.531010       6.690733      -1.724839      12.476566           0.131574
          146              O       6.103097       0.817803      15.166451      -0.461927      39.505470 0.52918160E+03  0.12671836E+05                                 9.294566                            7.219069       0.096237       2.099998                    0.995415      26.613977      69.836262       0.692600       0.369308      -1.130882      -0.005775       0.032630      -0.049707       0.059740      -0.015280      -0.003242      -0.013225       0.040318      -0.016202      -0.030066       0.002026       0.028040             10.931709       6.472637      -0.609261       0.423702      16.783253      -5.793123       9.539237           0.185627
          147              O      -2.216563       3.948828      19.152395      -0.577032      39.302519 0.54227696E+03  0.13044296E+05                                 9.124503                            7.180989       0.452340       2.194108                    0.997335      27.610142      72.238758       0.714049       0.356598      -1.142640      -0.019910       0.059591      -0.035861       0.072343      -0.016680      -0.044310      -0.028699       0.005081      -0.109680      -0.073057       0.028092       0.044965             10.630572       6.785170       2.304891      -1.390710      14.344536      -5.321943      10.762010           0.072605
          148              O      -1.041774       5.731851      18.500307      -0.505698      42.704398 0.55681570E+03  0.13492111E+05                                 9.748303                            7.359472       0.292338       2.161740                    0.996188      26.904962      70.808685       0.692986       0.364765      -1.135414      -0.034395      -0.024627       0.000994       0.042314      -0.005873      -0.014418       0.010682       0.014155      -0.090816      -0.035819       0.006438       0.029381             11.700970      10.814314       7.020323       1.810838      16.363822       2.997396       7.924775           0.149422
          149              O      -2.544745       7.654256      13.935688      -0.506086      35.031670 0.52233870E+03  0.12453491E+05                                 8.480707                            7.120655       0.411771       2.201153                    0.996720      26.710992      69.684521       0.705746       0.364015      -1.136234      -0.021488      -0.038305      -0.008480       0.044731       0.003894      -0.008612       0.032475       0.026141      -0.059799      -0.046287       0.020703       0.025584              9.143812       6.942069       3.065845       1.039931      14.186468       0.210985       6.302898           0.124729
          150              O       5.892460       6.157447      12.562416      -0.529809      33.690939 0.57019051E+03  0.13866041E+05                                 8.212526                            7.410422       0.433753       2.202551                    0.996408      27.080250      70.856505       0.697391       0.361158      -1.140897       0.027850       0.036087       0.013228       0.047464       0.005638       0.013418       0.046499       0.055277       0.041591      -0.062837       0.013511       0.049327              8.551920       6.495683       0.852610       2.115745       7.977359       0.524641      11.182718           0.101308
          151              O       2.793319       1.678421       2.621309      -0.499562      31.642837 0.49926944E+03  0.11791617E+05                                 7.914124                            6.941366       0.303731       2.147735                    0.998200      27.155417      70.937862       0.716608       0.361898      -1.135787       0.001805      -0.029845       0.005027       0.030319      -0.015088       0.050718      -0.003631      -0.091185       0.006992      -0.079517       0.027363       0.052154              8.490830       6.304187      -1.789931      -0.399732      12.982251       1.164200       6.186052           0.146183
          152              O      -0.907254      13.160443       2.981900      -0.538177      38.153484 0.55208691E+03  0.13336711E+05                                 8.957488                            7.288502       0.466407       2.205204                    0.997380      27.286170      71.486296       0.702691       0.360828      -1.139551       0.033984       0.021062      -0.028940       0.049357       0.028362       0.040653      -0.007771      -0.048596       0.007689      -0.063455       0.022091       0.041364             10.097571       8.335951       3.915029      -2.806699      13.042495      -4.494716       8.914267           0.089662
          153              O       2.657882      10.594674      -0.015115      -0.504100      34.529395 0.52204954E+03  0.12457357E+05                                 8.431551                            7.118441       0.427636       2.204932                    0.996313      26.820872      70.231059       0.705184       0.363990      -1.135114       0.032616       0.005924       0.022091       0.039836       0.043968       0.003641       0.006364       0.009673       0.046186      -0.052011       0.013386       0.038625              9.384200       8.405015       2.087988       3.480291       8.915981       3.581770      10.831605           0.153940
          154              O       4.573999      11.189819       0.939266      -0.542973      39.245997 0.53342506E+03  0.12754223E+05                                 9.115042                            7.106402       0.615409       2.256602                    0.997630      27.051016      70.122620       0.721553       0.355024      -1.146098      -0.019446       0.023797      -0.032025       0.044385       0.005575       0.003000      -0.043254       0.105461       0.065324      -0.082019       0.039701       0.042318             10.750256      17.609418      -4.132751       3.167101       7.463196      -1.443563       7.178153           0.088793
          155              O       8.030603       2.792427       0.002159      -0.541618      38.307036 0.51840948E+03  0.12326317E+05                                 8.994349                            7.030759       0.424061       2.193159                    0.998019      27.042667      70.264329       0.720415       0.357571      -1.142261      -0.023401      -0.032048       0.031867       0.050894      -0.018357       0.001713       0.000394       0.091071       0.115546      -0.068359       0.029551       0.038808             10.479333      14.189768       2.227560      -5.618181       6.922036      -2.012381      10.326196           0.088803
          156              O       6.426167       3.747184       1.228603      -0.470915      32.445507 0.48643461E+03  0.11380210E+05                                 8.023575                            6.824436       0.525759       2.236964                    0.998164      26.295038      67.708302       0.729189       0.359038      -1.141415       0.030841      -0.011414      -0.009546       0.034243      -0.047442       0.001890       0.016572       0.021684       0.059023      -0.061003       0.018429       0.042574              8.751502       7.411548      -1.865890      -2.332366      10.621923       3.270166       8.221034           0.183980
          157              O       5.088106       2.692191       4.102542      -0.477147      33.315012 0.50720310E+03  0.12028657E+05                                 8.262320                            7.034733       0.286107       2.153408                    0.997613      26.815436      70.239751       0.705872       0.365885      -1.132459       0.002680      -0.021730       0.034498       0.040859       0.040327      -0.016821      -0.004981      -0.027989       0.089916      -0.059020       0.015689       0.043332              9.018898       6.379849      -0.494390      -2.234479       6.785096       1.661508      13.891748           0.183286
          158              O       4.923397       2.067249       6.218590      -0.493252      39.752410 0.56666218E+03  0.13821117E+05                                 9.305463                            7.491884       0.053005       2.085306                    0.994702      27.023366      71.864298       0.676080       0.371440      -1.127816      -0.006510       0.006894      -0.055307       0.056114       0.037957       0.021213      -0.003692      -0.019474       0.014357      -0.048522       0.008434       0.040088             10.184702       7.627220      -1.872411       3.096698      10.242354      -4.078317      12.684533           0.133224
          159              O       2.048615       5.252482       9.075255      -0.397631      26.215025 0.40197752E+03  0.89439672E+04                                 6.842409                            6.143027       1.108160       2.446238                    0.999398      24.843923      61.876187       0.781958       0.352042      -1.149931      -0.012059       0.017304      -0.024277       0.032159      -0.000175       0.009441      -0.019242      -0.018915      -0.060452      -0.030399       0.002537       0.027862              7.063590       5.657446      -0.885610       1.761967       5.687122      -1.499569       9.846201           0.231984
          160              O       0.691340       6.634720       7.993480      -0.522858      34.555789 0.51689740E+03  0.12297628E+05                                 8.421774                            7.061074       0.255352       2.140545                    0.996479      27.076478      70.677320       0.711739       0.361717      -1.137471       0.040637      -0.015368      -0.016037       0.046311      -0.023691       0.011517      -0.006698      -0.000859      -0.082682      -0.030587      -0.009344       0.039931              9.142377      11.295892      -4.783409      -1.329748       9.254169       1.284532       6.877070           0.168141
          161              O       0.433211       6.202410       2.856665      -0.351980      26.388433 0.36579709E+03  0.79465482E+04                                 6.879018                            5.831232       1.072834       2.436763                    0.999693      24.293841      59.719377       0.808828       0.348587      -1.153167       0.031258      -0.017024      -0.009678       0.036886      -0.007890      -0.020862       0.003422       0.008214      -0.059265      -0.029717       0.002352       0.027365              7.432027       9.549324      -3.655591       0.802453       7.619081      -0.507562       5.127676           0.283275
          162              O       2.136167       5.063037       1.982176      -0.491719      32.062825 0.47716301E+03  0.11105039E+05                                 7.905821                            6.705650       0.550086       2.227967                    0.999199      26.700560      68.478506       0.744743       0.353384      -1.146437      -0.029058       0.010228       0.034926       0.046570      -0.012262      -0.054870       0.037736       0.011654      -0.124297      -0.080189       0.007172       0.073016              8.591080       7.682951      -2.318283      -2.188888       7.404095       2.623567      10.686193           0.204486
          163              O      -1.936467      10.414749       3.124410      -0.620396      43.623982 0.74145556E+03  0.19384207E+05                                10.015601                            8.610774      -0.262970       1.946088                    0.993211      29.838801      82.745141       0.624759       0.374999      -1.122662       0.036336      -0.004910      -0.002364       0.036742      -0.037690      -0.043427      -0.050216       0.010055      -0.118247      -0.096087       0.038352       0.057736             11.130664      16.120397      -0.287410      -0.730906       8.558664       0.545679       8.712932           0.046257
          164              O      -0.646383       9.176160       1.828870      -0.451831      29.508322 0.47397303E+03  0.11032946E+05                                 7.544225                            6.763970       0.596827       2.264047                    0.997307      26.233419      67.699594       0.726921       0.361977      -1.137440       0.014878      -0.000982       0.017034       0.022638       0.000773      -0.013367      -0.000840      -0.081201       0.070213      -0.054598       0.025431       0.029167              7.935285       6.306280       0.242424       0.189850       7.801149       2.144364       9.698425           0.164098
          165              O       4.471980       9.435946       3.124410      -0.562137      34.255667 0.55470456E+03  0.13426186E+05                                 8.334988                            7.317884       0.426290       2.191880                    0.996862      27.496555      72.290478       0.698996       0.362027      -1.137726      -0.017796       0.011386       0.047640       0.052114      -0.008798       0.002703      -0.002669      -0.081292       0.086086      -0.056003       0.024965       0.031039              8.856948       8.891395      -2.535092      -2.078707       8.569963       2.102731       9.109486           0.087968
          166              O       4.989675      10.843279       4.745994      -0.508061      35.017574 0.51535064E+03  0.12229952E+05                                 8.459281                            7.029304       0.468071       2.212740                    0.997623      26.736119      69.298622       0.717846       0.359545      -1.141205      -0.026824      -0.046418      -0.000916       0.053619       0.008330       0.013857      -0.008978      -0.032604       0.045768      -0.031234       0.008498       0.022736              9.388278      13.607698       2.170798       3.221918       7.149413       1.694462       7.407722           0.154080
          167              O       4.870983      -0.537866       7.291729      -0.481919      31.644827 0.43836515E+03  0.99894505E+04                                 7.848956                            6.412389       0.508811       2.232241                    0.998283      26.036995      66.106884       0.764127       0.351751      -1.147606      -0.035104      -0.013086      -0.040438       0.055125       0.014259       0.018962      -0.004285       0.026712       0.003537      -0.026148      -0.002671       0.028819              8.629094       8.295428       2.385060       3.117161       8.470142       3.233579       9.121712           0.194850
          168              O       2.934477      -0.480606       6.184043      -0.527539      34.846271 0.55325717E+03  0.13389907E+05                                 8.463948                            7.332279       0.335603       2.167741                    0.996849      27.232470      71.723954       0.694502       0.364403      -1.135230       0.032714       0.011594       0.038116       0.051550      -0.001760       0.002713      -0.056611       0.052516      -0.039101      -0.073101       0.031616       0.041485              9.066783      12.829250      -1.728516      -0.130449       7.900970       1.092188       6.470129           0.083312
          169              O       7.537668       0.363711       6.857723      -0.504344      33.091939 0.46936219E+03  0.10876970E+05                                 8.086737                            6.651133       0.442448       2.199825                    0.998084      26.577449      67.984817       0.747811       0.353439      -1.146560       0.032945      -0.020934      -0.020547       0.044111      -0.010295       0.001750      -0.045543       0.025734      -0.138642      -0.071681       0.025996       0.045685              8.946399      14.090238      -1.511606       2.017494       6.566965       0.871960       6.181994           0.131945
          170              O       0.123109      -0.666546       6.633163      -0.480483      37.106907 0.46439782E+03  0.10710586E+05                                 8.725363                            6.594931       0.479074       2.223654                    0.998186      25.959845      65.788459       0.756173       0.351206      -1.150820      -0.034774       0.009630       0.049757       0.061463      -0.008826      -0.021849      -0.016399      -0.006291      -0.068881      -0.040479       0.019483       0.020996             10.233368      10.435116      -4.695004      -3.439899      11.510707       4.745786       8.754280           0.180273
          171              O       3.835029       1.888689       9.150829      -0.526593      37.731809 0.52868107E+03  0.12632086E+05                                 8.905789                            7.132958       0.402569       2.200262                    0.995523      26.759029      69.692473       0.710310       0.360892      -1.139649      -0.032032       0.013560       0.038994       0.052254      -0.008875      -0.011016      -0.018291      -0.028283       0.024782      -0.028553       0.001070       0.027483              9.988648      13.610798      -0.938366      -4.537846       5.907457       1.180239      10.447688           0.136451
          172              O       3.284535       2.701190      11.156756      -0.502458      34.720552 0.47753766E+03  0.11124073E+05                                 8.440448                            6.754670       0.448894       2.219616                    0.996196      26.300276      67.644626       0.733868       0.358288      -1.141658      -0.009009      -0.032621      -0.018287       0.038467      -0.005309       0.014291       0.003319      -0.050250       0.061303      -0.039441       0.015115       0.024326              9.525972       8.658544       1.725255       3.811706       6.567838       3.355018      13.351535           0.128774
          173              O      -1.796225       3.676783      11.782933      -0.478249      29.853813 0.44948370E+03  0.10306788E+05                                 7.556921                            6.507758       0.626872       2.266676                    0.998950      26.169790      66.643357       0.755991       0.353330      -1.146363       0.006955      -0.012590      -0.020238       0.024829       0.005726       0.002475       0.001490      -0.082970       0.062053      -0.052297       0.020512       0.031785              8.189621       6.187609      -0.593320      -1.393525       7.088913       3.553182      11.292341           0.141767
          174              O       6.272381       2.509080      10.429094      -0.611682      38.537246 0.62096837E+03  0.15473113E+05                                 9.055580                            7.722624       0.107974       2.061809                    0.997349      28.914468      77.342843       0.682506       0.360157      -1.138242       0.022499      -0.000580       0.018975       0.029438       0.034322       0.039215      -0.049713       0.016494      -0.087433      -0.088394       0.038522       0.049871              9.844980      14.023262       1.053861       0.769340       6.273182       1.331173       9.238496           0.060616
          175              O      -1.192287       9.346867       8.198607      -0.493779      31.132080 0.46393768E+03  0.10728572E+05                                 7.773891                            6.628373       0.433995       2.201719                    0.997903      26.460151      67.788770       0.745827       0.355128      -1.144286      -0.016399       0.027995      -0.032281       0.045768      -0.030848       0.008271      -0.035916       0.084908       0.130294      -0.082340       0.020143       0.062196              8.386541       5.992462      -0.263173       2.530996       6.690674      -1.724825      12.476487           0.131613
          176              O      -1.972911      10.447999       6.425877      -0.461950      39.506656 0.52920090E+03  0.12672391E+05                                 9.294637                            7.219116       0.096297       2.100009                    0.995415      26.614671      69.837936       0.692611       0.369299      -1.130891       0.005773      -0.032630       0.049707       0.059740      -0.015300      -0.003272      -0.013256       0.040327      -0.016262      -0.030108       0.002044       0.028064             10.931797       6.472679      -0.609261       0.423704      16.783399      -5.793181       9.539315           0.185593
          177              O       6.346749       7.316974       2.439933      -0.577024      39.302126 0.54227051E+03  0.13044107E+05                                 9.124466                            7.180965       0.452322       2.194105                    0.997336      27.609932      72.238192       0.714047       0.356600      -1.142638       0.019910      -0.059591       0.035862       0.072344      -0.016675      -0.044301      -0.028692       0.005082      -0.109668      -0.073043       0.028086       0.044957             10.630525       6.785142       2.304878      -1.390703      14.344466      -5.321913      10.761967           0.072628
          178              O       5.171960       5.533951       3.092021      -0.505696      42.704234 0.55681345E+03  0.13492042E+05                                 9.748279                            7.359457       0.292348       2.161744                    0.996188      26.904914      70.808509       0.692987       0.364765      -1.135415       0.034395       0.024627      -0.000992       0.042314      -0.005872      -0.014420       0.010681       0.014154      -0.090820      -0.035821       0.006439       0.029381             11.700939      10.814280       7.020298       1.810832      16.363779       2.997389       7.924758           0.149438
          179              O       6.674931       3.611546       7.656640      -0.506067      35.030967 0.52232599E+03  0.12453122E+05                                 8.480645                            7.120608       0.411763       2.201154                    0.996720      26.710573      69.683422       0.705742       0.364019      -1.136230       0.021486       0.038310       0.008475       0.044734       0.003892      -0.008592       0.032463       0.026137      -0.059716      -0.046258       0.020698       0.025560              9.143743       6.942019       3.065817       1.039921      14.186355       0.210988       6.302855           0.124796
          180              O      -1.762274       5.108355       9.029912      -0.529796      33.690470 0.57018082E+03  0.13865758E+05                                 8.212497                            7.410396       0.433737       2.202549                    0.996408      27.079941      70.855767       0.697386       0.361162      -1.140893      -0.027852      -0.036089      -0.013230       0.047467       0.005644       0.013419       0.046489       0.055238       0.041568      -0.062813       0.013493       0.049319              8.551889       6.495660       0.852603       2.115736       7.977327       0.524638      11.182681           0.101346

******************************************************
Auxiliary information for the entire system
The total spin magnetic moment of the unit cell is   9.885812
The total net atomic charge of the unit cell is   0.000004
Accuracy of reproducing the electrostatic potential in the unit cell:
  The inner radius (bohr) =    5.0000
  The outer radius (bohr) =   12.0000
  Valid grid points have density less than (e/(bohr^3)) =    0.0001
  The number of valid grid points were=        42764
  The rms potential error without charges in kcal/mol is=      5.61743
  The rms potential error with partial charges in kcal/mol is=      1.32427
  The RRMSE value at monopole order=      0.23574
  The rms potential error with partial charges and cloud penetration in kcal/mol is=      1.32864
  The RRMSE value at monopole order with cloud penetration is=      0.23652
  The rms potential error with partial charges and atomic dipoles in kcal/mol is=      0.93162
  The RRMSE value at dipole order=      0.16584
  The rms potential error with partial charges, atomic dipoles and cloud penetration in kcal/mol is=      0.92641
  The RRMSE value at dipole order with cloud penetration=      0.16492

******************************************************
The electron densities and ab initio electrostatic potential were computed in VASP using the PBE functional and
projector augmented wave method. See the main text of the journal article for a description of computational details.
The atomic charges, dipoles, and quadrupoles were computed with the DDEC6 method as described in
(a) T. A. Manz and N. Gabaldon Limas, RSC Adv. 6 (2016) 47771-47801 DOI: 10.1039/c6ra04656h
(b) N. Gabaldon Limas and T. A. Manz, RSC Adv. 8 (2018) 2678-2707 DOI: 10.1039/c7ra11829e.
For each atom in the material, the electron cloud parameters were fit to the spherically averaged atom-in-material
electron density using radial positions for which this density was between 10^-4 and 10^-2 electrons per cubic bohr.
The polarizabilities, dispersion coefficients, and quantum Drude oscillator (QDO) parameters were fit using the MCLF method.
The magnetic structure of the system was optimized in VASP from the default ferromagnetic initial guess using spin polarization.
The atomic spin moments (ASMs) were computed on this optimized magnetic structure using the DDEC6 partition as inputs
to the method of T. A. Manz and D. S. Sholl, J. Chem. Theory Comput. 7 (2011) 4146-4164 DOI: 10.1021/ct200539n.
The RMSE and RRMSE were computed using a uniform grid with Ewald summation.
