# Supplementary material for: A collection of forcefield precursors for metal–organic frameworks
Source: RSC Adv. 2019 Nov 13;9(63):36492–507. doi: 10.1039/c9ra07327b (PMC9075174; doi:10.1039/c9ra07327b)
Supplement: RA-009-C9RA07327B-s5802 [file RA-009-C9RA07327B-s5802.xyz]

  112
jmolscript: load "" {1 1 1} spacegroup "x,y,z" unitcell [{      8.401500     0.000000     0.000000 }, {      0.000000     9.490400     0.000000 }, {     -3.698132     0.000000    28.037158 }]
Eu     4.207248     1.693752    22.555613     1.306334
Eu     1.143926     2.478038    25.959885     1.345343
Eu    -1.352946     6.438952    19.500124     1.306324
Eu     1.710376     7.223238    16.095852     1.345347
Eu     0.496120     7.796648     5.481545     1.306334
Eu     3.559442     7.012362     2.077273     1.345342
Eu     6.056314     3.051448     8.537034     1.306333
Eu     2.992992     2.267162    11.941306     1.345348
H      1.838317     6.866304    24.936248     0.146760
H      5.026334     5.822360    22.690472     0.141873
H      1.015985     2.121104    17.119489     0.146760
H     -2.172032     1.077160    19.365265     0.141871
H      2.865051     2.624096     3.100910     0.146763
H     -0.322966     3.668040     5.346686     0.141875
H      3.687383     7.369296    10.917669     0.146761
H      6.875400     8.413240     8.671893     0.141876
C      2.839418     8.401851    24.072704     0.132732
C      2.556876     7.081736    24.386720    -0.143976
C      3.377024     6.080499    23.856818     0.026928
C      4.457365     6.462962    23.054955    -0.132986
C      4.664760     7.802058    22.813835     0.126577
C      2.086851     0.104394    24.599802     0.560886
C      3.126544     4.607589    24.131582     0.614953
C     -2.568738     8.342062    22.016178     0.596272
C     -1.206321     2.533937    23.674576     0.513640
C     -1.875545     1.742437    24.843726     0.514088
C     -0.201345     4.827766    27.737160     0.501905
C      0.014884     3.656651    17.983033     0.132732
C      0.297426     2.336536    17.669017    -0.143973
C     -0.522722     1.335299    18.198919     0.026926
C     -1.603063     1.717762    19.000782    -0.132984
C     -1.810458     3.056858    19.241902     0.126584
C      0.767451     4.849594    17.455935     0.560868
C     -0.272242     9.352789    17.924155     0.614957
C      5.423040     3.596862    20.039559     0.596284
C      4.060623     7.279137    18.381161     0.513639
C      4.729847     6.487637    17.212011     0.514086
C      3.055647     0.082566    14.318577     0.501903
C      1.863950     1.088549     3.964454     0.132727
C      2.146492     2.408664     3.650438    -0.143978
C      1.326344     3.409901     4.180340     0.026925
C      0.246003     3.027438     4.982203    -0.132990
C      0.038608     1.688342     5.223323     0.126582
C      2.616517     9.386006     3.437356     0.560872
C      1.576824     4.882811     3.905576     0.614941
C      7.272106     1.148338     6.020980     0.596272
C      5.909689     6.956463     4.362582     0.513647
C      6.578913     7.747963     3.193432     0.514098
C      4.904713     4.662634     0.299998     0.501904
C      4.688484     5.833749    10.054125     0.132726
C      4.405942     7.153864    10.368141    -0.143980
C      5.226090     8.155101     9.838239     0.026927
C      6.306431     7.772638     9.036376    -0.132991
C      6.513826     6.433542     8.795256     0.126579
C      3.935917     4.640806    10.581223     0.560869
C      4.975610     0.137611    10.113003     0.614949
C     -0.719672     5.893538     7.997599     0.596278
C      0.642745     2.211263     9.655997     0.513649
C     -0.026479     3.002763    10.825147     0.514101
C      1.647721     9.407834    13.718581     0.501899
N      3.858370     8.755843    23.284019    -0.313734
N     -1.004068     4.010643    18.771718    -0.313730
N      0.844998     0.734557     4.753139    -0.313733
N      5.707436     5.479757     9.265440    -0.313733
O      2.424259     1.239446    24.150086    -0.619811
O      1.227646    -0.023726    25.495870    -0.521015
O      2.173869     4.335215    24.889146    -0.534242
O      3.906059     3.804701    23.610371    -0.521722
O     -1.793207     7.503110    21.518799    -0.553300
O     -2.454622     0.085414    21.947207    -0.531996
O     -0.013499     2.868948    23.860743    -0.447100
O     -1.902585     2.751267    22.679257    -0.410285
O     -1.153431     1.527005    25.846895    -0.433492
O     -3.054109     1.383700    24.695970    -0.429682
O     -0.427734     4.152050    26.689131    -0.460535
O      2.700460     5.580355     0.272241    -0.474415
O      0.430043     5.984646    17.905651    -0.619802
O      1.626656     4.721474    16.559867    -0.520969
O      0.680433     9.080415    17.166591    -0.534255
O     -1.051757     8.549901    18.445366    -0.521725
O      4.647509     2.757910    20.536938    -0.553316
O      5.308924     4.830614    20.108530    -0.532002
O      2.867801     7.614148    18.194994    -0.447098
O      4.756887     7.496467    19.376480    -0.410290
O      4.007733     6.272205    16.208842    -0.433501
O      5.908411     6.128900    17.359767    -0.429679
O      3.282036     8.897250    15.366606    -0.460528
O      3.851974     0.835155    13.746338    -0.474423
O      2.279109     8.250954     3.887072    -0.619809
O      3.475722     0.023726     2.541288    -0.520984
O      2.529499     5.155185     3.148012    -0.534237
O      0.797309     5.685699     4.426787    -0.521710
O      6.496575     1.987290     6.518359    -0.553314
O      7.157990     9.404986     6.089951    -0.531999
O      4.716867     6.621452     4.176415    -0.447105
O      6.605953     6.739133     5.357901    -0.410291
O      5.856799     7.963395     2.190263    -0.433501
O      7.757477     8.106700     3.341188    -0.429684
O      5.131102     5.338350     1.348027    -0.460533
O      2.002908     3.910045    27.764917    -0.474416
O      4.273325     3.505754    10.131507    -0.619808
O      3.076712     4.768926    11.477291    -0.520978
O      4.022935     0.409985    10.870567    -0.534245
O      5.755125     0.940499     9.591792    -0.521722
O      0.055859     6.732490     7.500220    -0.553322
O     -0.605556     4.659786     7.928628    -0.531999
O      1.835567     1.876252     9.842164    -0.447097
O     -0.053519     1.993933     8.660678    -0.410292
O      0.695635     3.218195    11.828316    -0.433505
O     -1.205043     3.361500    10.677391    -0.429679
O      1.421332     0.593150    12.670552    -0.460527
O      0.851394     8.655245    14.290820    -0.474420

The following XYZ coordinates are in angstroms. Other properties are in atomic units.
The sperically averaged electron density of each atom fit to a function of the form exp(a - br)
eigen_1, eigen_2 and eigen_3 are the three eigenvalues of traceless quadrupole moment tensor
  atom number  atomic symbol              X              Y              Z     net charge C6 coefficient C8 coefficient C10 coefficient fluctuating dipole atomic polarizability isotropic forcefield polarizability              a              b squared Pearson coefficient          <r^3>          <r^4>         wp_QDO          m_QDO          q_QDO       dipole_x       dipole_y       dipole_z         dipole            Qxy            Qxz            Qyz     Q(x^2-y^2)  Q(3z^2 - R^2)        eigen_1        eigen_2        eigen_3 static polarizability      alpha(xx)      alpha(xy)      alpha(xz)      alpha(yy)      alpha(yz)      alpha(zz) atomic spin moment
            1             Eu       4.207248       1.693752      22.555613       1.306334     210.153002 0.55958599E+04  0.22510047E+06                                24.467777                           21.344122       0.645695       1.879831                    0.999228      94.723693     255.558419       0.498741       0.305296      -1.273137      -0.041730       0.044648      -0.042353       0.074355      -0.001736       0.135287       0.109187       0.272754       0.115053      -0.216087      -0.014059       0.230146             27.287804      24.359228       0.911681      -3.477143      33.558062      -1.937613      23.946121           0.017820
            2             Eu       1.143926       2.478038      25.959885       1.345343     194.880846 0.52591522E+04  0.20810490E+06                                23.391507                           20.700034       0.648296       1.897219                    0.998195      92.690327     247.269629       0.506619       0.305533      -1.274079       0.030049       0.002680       0.003747       0.030400      -0.050768       0.032094      -0.173043       0.140878       0.086044      -0.212066       0.032542       0.179524             25.976204      23.183886      -0.847743      -1.437272      28.153487       8.504796      26.591238           0.024391
            3             Eu      -1.352946       6.438952      19.500124       1.306324     210.153674 0.55958898E+04  0.22510198E+06                                24.467824                           21.344179       0.645723       1.879838                    0.999228      94.723924     255.559228       0.498741       0.305296      -1.273137       0.041740       0.044658       0.042353       0.074366       0.001728       0.135282      -0.109197       0.272758       0.115074      -0.216094      -0.014053       0.230147             27.287836      24.359326      -0.911699      -3.477123      33.558008       1.937607      23.946172           0.017904
            4             Eu       1.710376       7.223238      16.095852       1.345347     194.880454 0.52591429E+04  0.20810445E+06                                23.391471                           20.700017       0.648280       1.897215                    0.998195      92.690338     247.269648       0.506620       0.305533      -1.274079      -0.030046       0.002679      -0.003749       0.030397       0.050767       0.032094       0.173040       0.140858       0.086034      -0.212056       0.032535       0.179521             25.976138      23.183880       0.847686      -1.437238      28.153270      -8.504713      26.591265           0.024882
            5             Eu       0.496120       7.796648       5.481545       1.306334     210.147765 0.55956896E+04  0.22509181E+06                                24.467359                           21.343773       0.645686       1.879836                    0.999227      94.722633     255.554155       0.498747       0.305295      -1.273138       0.041722      -0.044640       0.042351       0.074344      -0.001739       0.135280       0.109188       0.272753       0.115045      -0.216087      -0.014052       0.230139             27.287316      24.358735       0.911662      -3.477120      33.557396      -1.937620      23.945818           0.017301
            6             Eu       3.559442       7.012362       2.077273       1.345342     194.878680 0.52590877E+04  0.20810168E+06                                23.391332                           20.699903       0.648259       1.897212                    0.998195      92.689902     247.267998       0.506621       0.305533      -1.274079      -0.030046      -0.002681      -0.003734       0.030395      -0.050765       0.032097      -0.173030       0.140869       0.086023      -0.212050       0.032537       0.179513             25.975980      23.183640      -0.847700      -1.437275      28.153202       8.504681      26.591100           0.024293
            7             Eu       6.056314       3.051448       8.537034       1.306333     210.147164 0.55956707E+04  0.22509084E+06                                24.467302                           21.343727       0.645700       1.879840                    0.999227      94.722564     255.553761       0.498748       0.305295      -1.273139      -0.041726      -0.044645      -0.042346       0.074347       0.001738       0.135278      -0.109189       0.272746       0.115055      -0.216085      -0.014050       0.230135             27.287250      24.358661      -0.911644      -3.477087      33.557354       1.937599      23.945735           0.017403
            8             Eu       2.992992       2.267162      11.941306       1.345348     194.877306 0.52590414E+04  0.20809936E+06                                23.391196                           20.699790       0.648263       1.897213                    0.998195      92.689818     247.267365       0.506624       0.305532      -1.274080       0.030042      -0.002679       0.003733       0.030392       0.050762       0.032098       0.173031       0.140864       0.086025      -0.212049       0.032536       0.179513             25.975820      23.183502       0.847717      -1.437279      28.153031      -8.504618      26.590928           0.024793
            9              H       1.838317       6.866304      24.936248       0.146760       1.053503 0.76530603E+01  0.74071214E+02                                 1.693136                            1.606213      -1.150708       2.358524                    0.997005       3.304643       9.092377       0.500598       1.264161      -0.713333      -0.029928      -0.009870       0.022216       0.038557       0.003347      -0.008409      -0.003351       0.016774       0.000810      -0.009675      -0.004823       0.014498              1.718381       1.869784       0.160132      -0.421731       1.618766      -0.152858       1.666593           0.000844
           10              H       5.026334       5.822360      22.690472       0.141873       1.058595 0.77251561E+01  0.75881375E+02                                 1.767210                            1.663974      -1.398214       2.233951                    0.993721       3.631036      10.481289       0.463939       1.344056      -0.693814       0.023521      -0.026465      -0.013435       0.037870      -0.010387      -0.001135       0.002620       0.003613      -0.015972      -0.008454      -0.005097       0.013552              1.813851       1.749143      -0.346729      -0.284250       2.072671       0.214779       1.619739           0.000936
           11              H       1.015985       2.121104      17.119489       0.146760       1.053477 0.76527987E+01  0.74067875E+02                                 1.693093                            1.606175      -1.150673       2.358542                    0.997006       3.304571       9.092059       0.500611       1.264144      -0.713337       0.029929      -0.009867      -0.022217       0.038557      -0.003345      -0.008410       0.003349       0.016775       0.000811      -0.009675      -0.004824       0.014498              1.718337       1.869737      -0.160126      -0.421717       1.618722       0.152852       1.666552           0.000932
           12              H      -2.172032       1.077160      19.365265       0.141871       1.058616 0.77253375E+01  0.75883514E+02                                 1.767222                            1.663985      -1.398259       2.233926                    0.993720       3.631069      10.481369       0.463942       1.344042      -0.693816      -0.023520      -0.026464       0.013435       0.037869       0.010388      -0.001133      -0.002622       0.003614      -0.015968      -0.008458      -0.005094       0.013552              1.813864       1.749155       0.346732      -0.284253       2.072687      -0.214781       1.619750           0.000957
           13              H       2.865051       2.624096       3.100910       0.146763       1.053439 0.76524724E+01  0.74064098E+02                                 1.693072                            1.606156      -1.150592       2.358585                    0.997007       3.304520       9.091949       0.500605       1.264169      -0.713332       0.029928       0.009871      -0.022217       0.038558       0.003346      -0.008411      -0.003350       0.016768       0.000805      -0.009672      -0.004826       0.014498              1.718315       1.869711       0.160122      -0.421707       1.618703      -0.152849       1.666531           0.000784
           14              H      -0.322966       3.668040       5.346686       0.141875       1.058552 0.77247645E+01  0.75876606E+02                                 1.767170                            1.663940      -1.398147       2.233990                    0.993722       3.630944      10.480977       0.463940       1.344068      -0.693812      -0.023521       0.026466       0.013435       0.037870      -0.010385      -0.001136       0.002619       0.003610      -0.015975      -0.008452      -0.005099       0.013550              1.813809       1.749104      -0.346717      -0.284240       2.072619       0.214772       1.619705           0.000865
           15              H       3.687383       7.369296      10.917669       0.146761       1.053449 0.76525580E+01  0.74065094E+02                                 1.693079                            1.606162      -1.150603       2.358578                    0.997007       3.304535       9.091985       0.500606       1.264163      -0.713333      -0.029929       0.009869       0.022216       0.038558      -0.003345      -0.008411       0.003349       0.016769       0.000805      -0.009672      -0.004826       0.014498              1.718322       1.869718      -0.160123      -0.421710       1.618709       0.152850       1.666538           0.000877
           16              H       6.875400       8.413240       8.671893       0.141876       1.058559 0.77248346E+01  0.75877461E+02                                 1.767177                            1.663946      -1.398166       2.233980                    0.993722       3.630961      10.481035       0.463940       1.344065      -0.693812       0.023520       0.026466      -0.013436       0.037870       0.010385      -0.001135      -0.002620       0.003610      -0.015974      -0.008453      -0.005098       0.013551              1.813816       1.749110       0.346718      -0.284241       2.072627      -0.214773       1.619710           0.000895
           17              C       2.839418       8.401851      24.072704       0.132732      33.760614 0.36847198E+03  0.82656906E+04                                 9.114065                            6.434410       0.041551       2.041583                    0.999388      25.302675      69.773835       0.648018       0.421351      -1.066998       0.056973      -0.025784      -0.025846       0.067667       0.009481       0.030529       0.002204       0.056331       0.086365      -0.044245      -0.009078       0.053322             11.106304       9.624495      -1.918640      -3.543674      16.586976       0.927752       7.107441           0.013135
           18              C       2.556876       7.081736      24.386720      -0.143976      33.650562 0.42986452E+03  0.10079767E+05                                 9.075928                            6.952148       0.018766       1.983089                    0.999456      29.199866      83.894968       0.619512       0.421636      -1.060664       0.013092      -0.009168      -0.003092       0.016279       0.015740       0.031108      -0.001194       0.071664       0.092687      -0.055349      -0.002641       0.057990             10.393519       8.276323      -0.515388      -2.624962      16.230032      -0.391663       6.674201           0.003334
           19              C       3.377024       6.080499      23.856818       0.026928      35.573166 0.41044596E+03  0.93989965E+04                                 9.291937                            6.661240       0.150194       2.062489                    0.999201      26.049643      71.085526       0.659774       0.405402      -1.084215       0.008844       0.043905      -0.002685       0.044868      -0.007423       0.010589       0.006995       0.051136       0.069606      -0.039387       0.009200       0.030187             11.409453       8.888642       0.897169      -3.199955      18.183800      -1.640658       7.155917           0.012281
           20              C       4.457365       6.462962      23.054955      -0.132986      34.350961 0.44127633E+03  0.10455180E+05                                 9.326655                            7.130513      -0.139479       1.937057                    0.999132      29.497655      86.259488       0.598306       0.432078      -1.050182      -0.012425      -0.001874       0.007007       0.014387      -0.015291       0.058994       0.014714       0.042505       0.100544      -0.061088      -0.018710       0.079797             10.742223       9.240116       1.508574      -3.616798      15.147872      -1.818883       7.838681           0.004582
           21              C       4.664760       7.802058      22.813835       0.126577      33.169701 0.37694956E+03  0.85223006E+04                                 9.045961                            6.545123      -0.003965       2.024608                    0.999411      25.602688      71.375069       0.635695       0.426171      -1.061694      -0.055152       0.002573       0.043670       0.070395      -0.010165       0.044503       0.025552       0.031609       0.107049      -0.056272      -0.011443       0.067716             10.805520      10.539157       1.300031      -4.554050      13.726494      -1.150587       8.150908           0.021176
           22              C       2.086851       0.104394      24.599802       0.560886      24.140656 0.25740786E+03  0.53423918E+04                                 7.611010                            5.628586       0.066744       2.076851                    0.999660      22.291783      61.479024       0.639417       0.461539      -1.030594      -0.029312       0.058474       0.010627       0.066267       0.023726       0.093047      -0.004659       0.106337       0.053839      -0.082131      -0.044092       0.126222              8.942928       8.467627      -2.150115      -3.339341      11.532364       1.042016       6.828794          -0.000036
           23              C       3.126544       4.607589      24.131582       0.614953      23.340631 0.22825385E+03  0.46022079E+04                                 7.432524                            5.318324       0.166870       2.129330                    0.999431      21.235043      57.934470       0.653725       0.464689      -1.027694      -0.007975      -0.061982       0.015225       0.064321       0.004008       0.075636       0.007661       0.075845       0.128121      -0.059976      -0.046848       0.106824              8.903886       8.248777       0.222236      -3.058859      12.199931      -0.734541       6.262951          -0.001990
           24              C      -2.568738       8.342062      22.016178       0.596272      23.847219 0.24828248E+03  0.51281141E+04                                 7.603666                            5.604413      -0.155482       2.012385                    0.999113      22.109358      61.665323       0.625099       0.474401      -1.019264       0.071926       0.022874      -0.038663       0.084802       0.001261       0.078402       0.000238       0.042408       0.194933      -0.060467      -0.053566       0.114034              8.829231       8.226120       0.326001      -3.166800      11.182788       0.659886       7.078784           0.002666
           25              C      -1.206321       2.533937      23.674576       0.513640      23.534930 0.26365827E+03  0.54966842E+04                                 7.372890                            5.688361       0.243962       2.139729                    0.999524      22.377821      61.548670       0.638385       0.460219      -1.032900       0.042985       0.046762      -0.064716       0.090678      -0.049504      -0.041431       0.065110      -0.143274      -0.092231      -0.086870      -0.049233       0.136103              8.330200      11.145681       1.318567       2.846827       5.220436      -0.997880       8.624482           0.073140
           26              C      -1.875545       1.742437      24.843726       0.514088      23.398496 0.27227537E+03  0.57184663E+04                                 7.374918                            5.804822       0.203741       2.127571                    0.999423      22.433761      61.800852       0.628397       0.464088      -1.031404      -0.040037      -0.046216       0.073166       0.095353      -0.052937      -0.041900       0.061035      -0.151980      -0.093565      -0.090718      -0.047457       0.138175              8.203732      11.053185       1.705058       2.481379       5.310526      -0.819839       8.247483           0.075868
           27              C      -0.201345       4.827766      27.737160       0.501905      24.033637 0.27242638E+03  0.57071368E+04                                 7.435187                            5.747580       0.272670       2.142270                    0.999719      22.457132      61.249015       0.642961       0.454728      -1.039450      -0.098681       0.007518      -0.039014       0.106379       0.056722      -0.032296      -0.096953      -0.057343       0.005684      -0.087555      -0.049688       0.137243              8.369757       7.712887      -1.144012       0.142941       6.860961       3.785357      10.535421           0.055081
           28              C       0.014884       3.656651      17.983033       0.132732      33.759942 0.36846543E+03  0.82654951E+04                                 9.113910                            6.434332       0.041595       2.041600                    0.999388      25.302409      69.772569       0.648026       0.421349      -1.067001      -0.056969      -0.025781       0.025845       0.067661      -0.009479       0.030526      -0.002205       0.056329       0.086368      -0.044244      -0.009075       0.053319             11.106081       9.624316       1.918568      -3.543592      16.586610      -0.927709       7.107317           0.013232
           29              C       0.297426       2.336536      17.669017      -0.143973      33.649825 0.42985444E+03  0.10079455E+05                                 9.075754                            6.952040       0.018797       1.983101                    0.999456      29.199492      83.893141       0.619521       0.421633      -1.060668      -0.013091      -0.009167       0.003094       0.016278      -0.015734       0.031108       0.001187       0.071672       0.092699      -0.055351      -0.002643       0.057994             10.393294       8.276166       0.515371      -2.624904      16.229636       0.391655       6.674081           0.003527
           30              C      -0.522722       1.335299      18.198919       0.026926      35.573041 0.41044500E+03  0.93989620E+04                                 9.291884                            6.661215       0.150185       2.062486                    0.999200      26.049632      71.085272       0.659778       0.405399      -1.084217      -0.008843       0.043909       0.002688       0.044871       0.007423       0.010597      -0.006997       0.051143       0.069620      -0.039393       0.009195       0.030198             11.409365       8.888597      -0.897196      -3.199941      18.183617       1.640667       7.155883           0.012350
           31              C      -1.603063       1.717762      19.000782      -0.132984      34.350889 0.44127480E+03  0.10455130E+05                                 9.326622                            7.130488      -0.139485       1.937053                    0.999132      29.497644      86.259282       0.598308       0.432077      -1.050183       0.012427      -0.001872      -0.007005       0.014388       0.015289       0.059004      -0.014717       0.042512       0.100568      -0.061096      -0.018716       0.079812             10.742182       9.240083      -1.508582      -3.616785      15.147811       1.818884       7.838653           0.004672
           32              C      -1.810458       3.056858      19.241902       0.126584      33.169565 0.37694807E+03  0.85222502E+04                                 9.045895                            6.545084      -0.003956       2.024612                    0.999411      25.602649      71.374659       0.635701       0.426167      -1.061698       0.055162       0.002570      -0.043673       0.070405       0.010169       0.044511      -0.025553       0.031611       0.107059      -0.056281      -0.011444       0.067725             10.805430      10.539055      -1.300019      -4.553993      13.726402       1.150578       8.150832           0.021251
           33              C       0.767451       4.849594      17.455935       0.560868      24.140154 0.25740259E+03  0.53422473E+04                                 7.610886                            5.628517       0.066753       2.076861                    0.999660      22.291419      61.477529       0.639424       0.461537      -1.030597       0.029309       0.058471      -0.010621       0.066262      -0.023723       0.093038       0.004664       0.106321       0.053826      -0.082125      -0.044083       0.126208              8.942762       8.467476       2.150043      -3.339273      11.532124      -1.041973       6.828685           0.000095
           34              C      -0.272242       9.352789      17.924155       0.614957      23.341059 0.22825868E+03  0.46023286E+04                                 7.432594                            5.318371       0.166883       2.129326                    0.999431      21.235325      57.935341       0.653724       0.464688      -1.027696       0.007976      -0.061988      -0.015222       0.064326      -0.004007       0.075646      -0.007662       0.075856       0.128145      -0.059986      -0.046854       0.106839              8.903965       8.248868      -0.222250      -3.058903      12.200013       0.734554       6.263014          -0.001917
           35              C       5.423040       3.596862      20.039559       0.596284      23.847950 0.24829133E+03  0.51283393E+04                                 7.603782                            5.604493      -0.155432       2.012388                    0.999113      22.109819      61.666733       0.625099       0.474397      -1.019267      -0.071930       0.022879       0.038669       0.084810      -0.001255       0.078424      -0.000240       0.042414       0.194971      -0.060484      -0.053577       0.114061              8.829366       8.226233      -0.326009      -3.166850      11.182981      -0.659900       7.078885           0.002711
           36              C       4.060623       7.279137      18.381161       0.513639      23.535304 0.26366297E+03  0.54968069E+04                                 7.372947                            5.688397       0.243963       2.139725                    0.999524      22.378107      61.549598       0.638385       0.460216      -1.032901      -0.042991       0.046767       0.064726       0.090691       0.049509      -0.041427      -0.065117      -0.143278      -0.092246      -0.086868      -0.049245       0.136113              8.330267      11.145773      -1.318582       2.846852       5.220472       0.997889       8.624557           0.073195
           37              C       4.729847       6.487637      17.212011       0.514086      23.398873 0.27228062E+03  0.57186009E+04                                 7.374965                            5.804857       0.203730       2.127563                    0.999423      22.434028      61.801610       0.628399       0.464085      -1.031407       0.040040      -0.046224      -0.073176       0.095365       0.052943      -0.041896      -0.061044      -0.151985      -0.093582      -0.090717      -0.047471       0.138187              8.203782      11.053240      -1.705073       2.481388       5.310559       0.819850       8.247549           0.075998
           38              C       3.055647       0.082566      14.318577       0.501903      24.033953 0.27243073E+03  0.57072469E+04                                 7.435220                            5.747605       0.272658       2.142263                    0.999719      22.457343      61.249555       0.642964       0.454725      -1.039452       0.098692       0.007521       0.039020       0.106392      -0.056726      -0.032303       0.096958      -0.057361       0.005690      -0.087554      -0.049701       0.137255              8.369792       7.712925       1.144015       0.142950       6.860982      -3.785370      10.535470           0.055210
           39              C       1.863950       1.088549       3.964454       0.132727      33.760301 0.36846971E+03  0.82656223E+04                                 9.114000                            6.434384       0.041587       2.041596                    0.999388      25.302567      69.773337       0.648021       0.421350      -1.066999      -0.056970       0.025779       0.025844       0.067661       0.009478       0.030521       0.002205       0.056323       0.086352      -0.044238      -0.009072       0.053311             11.106203       9.624410      -1.918615      -3.543636      16.586806       0.927738       7.107393           0.013043
           40              C       2.146492       2.408664       3.650438      -0.143978      33.650044 0.42985831E+03  0.10079576E+05                                 9.075828                            6.952094       0.018820       1.983111                    0.999456      29.199534      83.893582       0.619515       0.421636      -1.060665      -0.013090       0.009171       0.003091       0.016279       0.015739       0.031098      -0.001194       0.071654       0.092671      -0.055342      -0.002635       0.057977             10.393386       8.276210      -0.515388      -2.624910      16.229820      -0.391654       6.674128           0.003177
           41              C       1.326344       3.409901       4.180340       0.026925      35.572894 0.41044335E+03  0.93989262E+04                                 9.291926                            6.661244       0.150182       2.062487                    0.999201      26.049507      71.085226       0.659770       0.405405      -1.084212      -0.008842      -0.043900       0.002684       0.044862      -0.007423       0.010583       0.006995       0.051132       0.069596      -0.039384       0.009205       0.030179             11.409425       8.888613       0.897181      -3.199940      18.183753      -1.640666       7.155909           0.012160
           42              C       0.246003       3.027438       4.982203      -0.132990      34.350511 0.44127086E+03  0.10455014E+05                                 9.326582                            7.130475      -0.139448       1.937072                    0.999131      29.497355      86.258355       0.598307       0.432079      -1.050182       0.012424       0.001877      -0.007004       0.014385      -0.015288       0.058989       0.014715       0.042498       0.100535      -0.061082      -0.018708       0.079790             10.742124       9.240035       1.508570      -3.616759      15.147712      -1.818872       7.838624           0.004378
           43              C       0.038608       1.688342       5.223323       0.126582      33.169207 0.37694407E+03  0.85221459E+04                                 9.045895                            6.545091      -0.003956       2.024614                    0.999411      25.602433      71.374237       0.635694       0.426173      -1.061693       0.055145      -0.002576      -0.043662       0.070384      -0.010164       0.044496       0.025549       0.031606       0.107040      -0.056265      -0.011442       0.067707             10.805425      10.539067       1.300002      -4.554004      13.726362      -1.150567       8.150845           0.021082
           44              C       2.616517       9.386006       3.437356       0.560872      24.140110 0.25740164E+03  0.53422273E+04                                 7.610901                            5.628521       0.066734       2.076856                    0.999660      22.291401      61.477647       0.639420       0.461539      -1.030595       0.029309      -0.058469      -0.010622       0.066260       0.023723       0.093038      -0.004664       0.106324       0.053822      -0.082125      -0.044083       0.126208              8.942785       8.467490      -2.150054      -3.339286      11.532157       1.041982       6.828709          -0.000095
           45              C       1.576824       4.882811       3.905576       0.614941      23.340153 0.22824881E+03  0.46020812E+04                                 7.432439                            5.318273       0.166821       2.129324                    0.999431      21.234737      57.933489       0.653727       0.464691      -1.027694       0.007975       0.061975      -0.015221       0.064314       0.004007       0.075620       0.007658       0.075830       0.128089      -0.059963      -0.046838       0.106801              8.903773       8.248685       0.222229      -3.058828      12.199738      -0.734525       6.262896          -0.002104
           46              C       7.272106       1.148338       6.020980       0.596272      23.846488 0.24827390E+03  0.51278912E+04                                 7.603530                            5.604326      -0.155491       2.012392                    0.999113      22.108876      61.663655       0.625103       0.474403      -1.019264      -0.071917      -0.022873       0.038661       0.084793       0.001265       0.078388       0.000235       0.042411       0.194906      -0.060455      -0.053561       0.114017              8.829062       8.225962       0.325978      -3.166728      11.182578       0.659874       7.078648           0.002552
           47              C       5.909689       6.956463       4.362582       0.513647      23.534266 0.26364976E+03  0.54964634E+04                                 7.372789                            5.688293       0.243983       2.139744                    0.999524      22.377334      61.547118       0.638384       0.460223      -1.032897      -0.042976      -0.046751       0.064699       0.090656      -0.049491      -0.041439       0.065092      -0.143264      -0.092201      -0.086874      -0.049206       0.136080              8.330079      11.145505       1.318540       2.846783       5.220364      -0.997863       8.624368           0.073011
           48              C       6.578913       7.747963       3.193432       0.514098      23.397836 0.27226660E+03  0.57182362E+04                                 7.374812                            5.804751       0.203731       2.127575                    0.999423      22.433271      61.799259       0.628397       0.464092      -1.031402       0.040024       0.046205      -0.073149       0.095329      -0.052925      -0.041906       0.061018      -0.151973      -0.093536      -0.090722      -0.047432       0.138154              8.203606      11.052999       1.705023       2.481335       5.310451      -0.819827       8.247369           0.075789
           49              C       4.904713       4.662634       0.299998       0.501904      24.033555 0.27242549E+03  0.57071112E+04                                 7.435162                            5.747565       0.272682       2.142275                    0.999719      22.457075      61.248745       0.642963       0.454728      -1.039450       0.098680      -0.007523       0.039016       0.106379       0.056722      -0.032295      -0.096954      -0.057341       0.005683      -0.087556      -0.049686       0.137242              8.369725       7.712866      -1.144007       0.142947       6.860933       3.785335      10.535377           0.055056
           50              C       4.688484       5.833749      10.054125       0.132726      33.760234 0.36846903E+03  0.82656017E+04                                 9.113982                            6.434375       0.041596       2.041598                    0.999388      25.302544      69.773207       0.648022       0.421350      -1.067000       0.056967       0.025779      -0.025845       0.067659      -0.009478       0.030520      -0.002206       0.056322       0.086353      -0.044238      -0.009073       0.053310             11.106176       9.624396       1.918606      -3.543632      16.586749      -0.927732       7.107382           0.013128
           51              C       4.405942       7.153864      10.368141      -0.143980      33.650111 0.42985938E+03  0.10079606E+05                                 9.075831                            6.952097       0.018817       1.983107                    0.999456      29.199605      83.893780       0.619516       0.421635      -1.060666       0.013089       0.009169      -0.003094       0.016278      -0.015738       0.031098       0.001192       0.071658       0.092675      -0.055343      -0.002635       0.057978             10.393385       8.276222       0.515384      -2.624919      16.229798       0.391657       6.674135           0.003371
           52              C       5.226090       8.155101       9.838239       0.026927      35.572965 0.41044445E+03  0.93989536E+04                                 9.291913                            6.661236       0.150195       2.062489                    0.999201      26.049572      71.085305       0.659773       0.405403      -1.084214       0.008841      -0.043902      -0.002687       0.044863       0.007423       0.010583      -0.006995       0.051131       0.069593      -0.039382       0.009204       0.030178             11.409405       8.888607      -0.897183      -3.199940      18.183704       1.640665       7.155903           0.012250
           53              C       6.306431       7.772638       9.036376      -0.132991      34.350697 0.44127336E+03  0.10455091E+05                                 9.326620                            7.130499      -0.139464       1.937065                    0.999132      29.497464      86.258818       0.598305       0.432079      -1.050181      -0.012425       0.001875       0.007002       0.014384       0.015288       0.058991      -0.014716       0.042497       0.100541      -0.061084      -0.018708       0.079793             10.742171       9.240073      -1.508587      -3.616778      15.147784       1.818889       7.838657           0.004485
           54              C       6.513826       6.433542       8.795256       0.126579      33.169371 0.37694566E+03  0.85221960E+04                                 9.045941                            6.545117      -0.003980       2.024605                    0.999411      25.602507      71.374647       0.635691       0.426174      -1.061692      -0.055149      -0.002574       0.043661       0.070387       0.010165       0.044500      -0.025549       0.031608       0.107050      -0.056268      -0.011444       0.067713             10.805486      10.539132      -1.300019      -4.554039      13.726432       1.150581       8.150893           0.021153
           55              C       3.935917       4.640806      10.581223       0.560869      24.140008 0.25740052E+03  0.53421964E+04                                 7.610873                            5.628505       0.066732       2.076857                    0.999660      22.291332      61.477345       0.639422       0.461538      -1.030595      -0.029308      -0.058468       0.010620       0.066259      -0.023722       0.093036       0.004665       0.106320       0.053819      -0.082124      -0.044081       0.126205              8.942749       8.467457       2.150041      -3.339271      11.532107      -1.041974       6.828685          -0.000002
           56              C       4.975610       0.137611      10.113003       0.614949      23.340195 0.22824928E+03  0.46020914E+04                                 7.432436                            5.318271       0.166849       2.129331                    0.999431      21.234769      57.933517       0.653729       0.464689      -1.027695      -0.007978       0.061978       0.015221       0.064317      -0.004007       0.075625      -0.007659       0.075836       0.128099      -0.059967      -0.046841       0.106808              8.903768       8.248681      -0.222230      -3.058827      12.199728       0.734526       6.262893          -0.002017
           57              C      -0.719672       5.893538       7.997599       0.596278      23.846932 0.24827901E+03  0.51280267E+04                                 7.603632                            5.604392      -0.155511       2.012379                    0.999113      22.109167      61.664783       0.625097       0.474404      -1.019262       0.071917      -0.022873      -0.038664       0.084795      -0.001265       0.078396      -0.000235       0.042415       0.194925      -0.060461      -0.053566       0.114028              8.829187       8.226080      -0.325989      -3.166784      11.182733      -0.659882       7.078749           0.002606
           58              C       0.642745       2.211263       9.655997       0.513649      23.534381 0.26365137E+03  0.54965047E+04                                 7.372804                            5.688305       0.243986       2.139744                    0.999524      22.377415      61.547360       0.638385       0.460222      -1.032898       0.042977      -0.046751      -0.064703       0.090659       0.049492      -0.041439      -0.065091      -0.143264      -0.092204      -0.086874      -0.049206       0.136080              8.330096      11.145527      -1.318544       2.846788       5.220376       0.997865       8.624384           0.073084
           59              C      -0.026479       3.002763      10.825147       0.514101      23.397961 0.27226846E+03  0.57182838E+04                                 7.374830                            5.804766       0.203725       2.127572                    0.999423      22.433350      61.799490       0.628397       0.464091      -1.031403      -0.040023       0.046208       0.073151       0.095332       0.052927      -0.041906      -0.061020      -0.151972      -0.093540      -0.090721      -0.047435       0.138156              8.203625      11.053019      -1.705027       2.481340       5.310465       0.819829       8.247390           0.075928
           60              C       1.647721       9.407834      13.718581       0.501899      24.033928 0.27243039E+03  0.57072388E+04                                 7.435220                            5.747604       0.272666       2.142266                    0.999719      22.457335      61.249559       0.642963       0.454726      -1.039452      -0.098692      -0.007525      -0.039022       0.106392      -0.056726      -0.032302       0.096958      -0.057359       0.005688      -0.087555      -0.049700       0.137254              8.369793       7.712923       1.144014       0.142950       6.860982      -3.785371      10.535474           0.055192
           61              N       3.858370       8.755843      23.284019      -0.313734      41.327224 0.54661886E+03  0.13344775E+05                                 9.846479                            7.512894       0.166049       2.050347                    0.999524      29.013842      79.741831       0.647915       0.387223      -1.105102      -0.018501      -0.162283       0.058117       0.173366      -0.025897       0.033399       0.042801       0.150479       0.193709      -0.124179       0.033094       0.091085             11.347190      12.818458      -1.596091      -5.446195      12.140640       1.295763       9.082474           0.021241
           62              N      -1.004068       4.010643      18.771718      -0.313730      41.326938 0.54661540E+03  0.13344658E+05                                 9.846403                            7.512850       0.166062       2.050351                    0.999524      29.013767      79.741309       0.647920       0.387221      -1.105105       0.018505      -0.162291      -0.058111       0.173372       0.025902       0.033402      -0.042801       0.150480       0.193723      -0.124183       0.033093       0.091090             11.347089      12.818335       1.596088      -5.446128      12.140540      -1.295759       9.082391           0.021311
           63              N       0.844998       0.734557       4.753139      -0.313733      41.326733 0.54661259E+03  0.13344587E+05                                 9.846432                            7.512873       0.166029       2.050343                    0.999524      29.013620      79.741195       0.647913       0.387225      -1.105100       0.018496       0.162262      -0.058110       0.173344      -0.025891       0.033396       0.042796       0.150465       0.193698      -0.124166       0.033088       0.091078             11.347121      12.818365      -1.596082      -5.446146      12.140572       1.295749       9.082425           0.021141
           64              N       5.707436       5.479757       9.265440      -0.313733      41.326768 0.54661298E+03  0.13344598E+05                                 9.846431                            7.512871       0.166032       2.050343                    0.999524      29.013642      79.741234       0.647914       0.387225      -1.105101      -0.018496       0.162263       0.058106       0.173343       0.025892       0.033395      -0.042795       0.150463       0.193697      -0.124165       0.033089       0.091076             11.347121      12.818369       1.596088      -5.446150      12.140567      -1.295753       9.082426           0.021183
           65              O       2.424259       1.239446      24.150086      -0.619811      39.492551 0.60819829E+03  0.15049926E+05                                 9.150942                            7.606452       0.155189       2.080383                    0.997437      28.616267      75.843107       0.693852       0.356739      -1.142965      -0.009776      -0.026069       0.008955       0.029247       0.038031       0.056673      -0.043904      -0.025320      -0.003602      -0.094518       0.040414       0.054104             10.265453       9.001108       0.478165      -1.982677      14.830898      -1.193857       6.964352           0.041455
           66              O       1.227646      -0.023726      25.495870      -0.521015      26.858844 0.39486762E+03  0.87416480E+04                                 6.878788                            5.962586       0.865883       2.333204                    0.999616      26.110172      64.744992       0.819436       0.337636      -1.162672      -0.001467      -0.011640      -0.033031       0.035052       0.001281      -0.004943       0.006175       0.104400       0.092493      -0.068025       0.028412       0.039613              7.380454       8.524001      -0.710956      -3.252308       6.151316       0.206419       7.466044           0.097814
           67              O       2.173869       4.335215      24.889146      -0.534242      37.997289 0.52625681E+03  0.12540156E+05                                 8.914778                            7.077395       0.388130       2.185502                    0.997214      26.882551      69.564288       0.720146       0.356928      -1.144583       0.021744       0.016658      -0.031694       0.041891       0.011688       0.008117       0.001797       0.071225       0.059538      -0.047408       0.014554       0.032854             10.233818      12.081965       3.529558      -5.006677       9.051336      -2.381770       9.568155           0.110874
           68              O       3.906059       3.804701      23.610371      -0.521722      37.976792 0.51916194E+03  0.12341550E+05                                 8.943445                            7.055294       0.431034       2.203313                    0.997495      26.708506      69.257748       0.716606       0.359549      -1.141346      -0.013412       0.034296       0.034923       0.050752      -0.006466       0.012364       0.018049       0.039068       0.030401      -0.034722       0.008713       0.026010             10.359068       9.882120      -4.728343      -2.583034      14.252008       2.621046       6.943076           0.129034
           69              O      -1.793207       7.503110      21.518799      -0.553300      32.743025 0.45733505E+03  0.10526522E+05                                 7.960162                            6.505269       0.505397       2.216940                    0.998171      26.750174      68.127518       0.766882       0.346998      -1.152192      -0.030196       0.042943       0.034017       0.062554      -0.036160       0.020122       0.027962      -0.027691       0.045608      -0.060489       0.019512       0.040977              8.851332       8.336562      -2.809241      -2.695048       9.334572       3.188813       8.882862           0.108568
           70              O      -2.454622       0.085414      21.947207      -0.531996      36.926331 0.53605970E+03  0.12878461E+05                                 8.819121                            7.213551       0.293083       2.148089                    0.996620      27.370145      71.945195       0.700388       0.364013      -1.134937       0.035382      -0.033153      -0.009838       0.049476      -0.009351       0.050962      -0.002967      -0.072157       0.032074      -0.073004       0.027361       0.045643              9.995190       6.551035       1.603821      -0.692380      16.660714       0.537241       6.773820           0.102765
           71              O      -0.013499       2.868948      23.860743      -0.447100      31.254662 0.43385884E+03  0.98596958E+04                                 7.820266                            6.409109       0.505593       2.238309                    0.998623      25.673759      65.061773       0.759124       0.355041      -1.145119      -0.018089       0.021366      -0.055348       0.062025      -0.000177       0.009073       0.028995       0.026315      -0.103671      -0.050877       0.018332       0.032544              8.875643      14.364193       2.081458       2.754772       5.789933       0.455440       6.472802           0.182738
           72              O      -1.902585       2.751267      22.679257      -0.410285      32.858462 0.46837939E+03  0.10869312E+05                                 8.179837                            6.773576       0.292563       2.183383                    0.996520      25.519905      65.735158       0.718509       0.367341      -1.133381       0.049245       0.015864      -0.005463       0.052025      -0.021165       0.023255       0.018857      -0.018025       0.014504      -0.043748       0.019100       0.024649              9.113888       9.602706      -0.542440       4.370983       6.257245      -1.155894      11.481713           0.194885
           73              O      -1.153431       1.527005      25.846895      -0.433492      26.605889 0.38507389E+03  0.84961698E+04                                 6.957578                            5.993218       0.608656       2.274275                    0.998946      25.315735      63.268142       0.793633       0.349790      -1.149088      -0.060466      -0.029313       0.003309       0.067278      -0.023700       0.032607       0.011372      -0.007926       0.005753      -0.047150       0.013312       0.033838              7.525070       8.640041      -0.064300       3.374996       5.086917      -0.372873       8.848251           0.206109
           74              O      -3.054109       1.383700      24.695970      -0.429682      29.706861 0.42370127E+03  0.95902460E+04                                 7.573813                            6.369246       0.444182       2.221106                    0.998726      25.552820      65.028599       0.753683       0.359044      -1.139741       0.020492      -0.016359       0.058304       0.063929      -0.000364       0.004420       0.020344       0.013748      -0.102150      -0.042261       0.017836       0.024425              8.348939      12.883619       2.438509       2.047992       6.183359       0.589150       5.979838           0.183193
           75              O      -0.427734       4.152050      26.689131      -0.460535      31.749271 0.43534758E+03  0.98992308E+04                                 7.894727                            6.405274       0.488170       2.225938                    0.998662      25.887453      65.562183       0.762202       0.353403      -1.146765      -0.054710       0.052389       0.016847       0.077599       0.017794      -0.007934       0.015967      -0.031494       0.077744      -0.039732       0.005646       0.034086              9.005177       6.067165       0.467545       0.957723       8.095790       4.855505      12.852574           0.187604
           76              O       2.700460       5.580355       0.272241      -0.474415      25.163839 0.35698727E+03  0.77158634E+04                                 6.597675                            5.683129       0.775436       2.320837                    0.999457      25.316966      62.282504       0.835258       0.339276      -1.159822      -0.031349      -0.056758      -0.041044       0.076739      -0.008160      -0.053695       0.003707      -0.069023       0.009338      -0.073831       0.028337       0.045494              7.079713       6.627701      -1.886195      -1.815241       6.618337       2.504691       7.993101           0.112072
           77              O       0.430043       5.984646      17.905651      -0.619802      39.492059 0.60819046E+03  0.15049686E+05                                 9.150886                            7.606420       0.155169       2.080379                    0.997437      28.616046      75.842445       0.693851       0.356740      -1.142963       0.009771      -0.026070      -0.008948       0.029243      -0.038040       0.056660       0.043911      -0.025304      -0.003610      -0.094516       0.040420       0.054096             10.265376       9.001065      -0.478152      -1.982660      14.830749       1.193838       6.964314           0.041573
           78              O       1.626656       4.721474      16.559867      -0.520969      26.856786 0.39483017E+03  0.87406270E+04                                 6.878555                            5.962402       0.865814       2.333203                    0.999616      26.108612      64.740783       0.819427       0.337647      -1.162660       0.001457      -0.011664       0.033034       0.035063      -0.001257      -0.004941      -0.006145       0.104247       0.092337      -0.067919       0.028358       0.039561              7.380191       8.523688       0.710903      -3.252168       6.151090      -0.206392       7.465794           0.098319
           79              O       0.680433       9.080415      17.166591      -0.534255      37.998072 0.52626988E+03  0.12540527E+05                                 8.914802                            7.077409       0.388175       2.185508                    0.997214      26.883117      69.565568       0.720157       0.356920      -1.144591      -0.021743       0.016649       0.031697       0.041888      -0.011708       0.008128      -0.001783       0.071280       0.059606      -0.047451       0.014568       0.032884             10.233847      12.082021      -3.529566      -5.006707       9.051324       2.381773       9.568196           0.110939
           80              O      -1.051757       8.549901      18.445366      -0.521725      37.976993 0.51916616E+03  0.12341645E+05                                 8.943339                            7.055221       0.431113       2.203335                    0.997495      26.708914      69.258231       0.716627       0.359539      -1.141357       0.013414       0.034289      -0.034922       0.050746       0.006503       0.012391      -0.018076       0.039083       0.030447      -0.034771       0.008729       0.026042             10.358927       9.882021       4.728274      -2.583010      14.251755      -2.621010       6.943006           0.129074
           81              O       4.647509       2.757910      20.536938      -0.553316      32.743695 0.45734708E+03  0.10526840E+05                                 7.960111                            6.505231       0.505477       2.216955                    0.998171      26.751076      68.129367       0.766908       0.346985      -1.152205       0.030185       0.042951      -0.034014       0.062553       0.036215       0.020157      -0.027995      -0.027608       0.045731      -0.060571       0.019572       0.040999              8.851270       8.336500       2.809219      -2.695025       9.334513      -3.188787       8.882797           0.108589
           82              O       5.308924       4.830614      20.108530      -0.532002      36.926729 0.53606695E+03  0.12878626E+05                                 8.818957                            7.213421       0.293207       2.148125                    0.996620      27.370920      71.946245       0.700424       0.363994      -1.134955      -0.035373      -0.033144       0.009836       0.049462       0.009334       0.051048       0.002981      -0.072255       0.032106      -0.073113       0.027404       0.045710              9.994996       6.550903      -1.603785      -0.692354      16.660397      -0.537226       6.773688           0.102784
           83              O       2.867801       7.614148      18.194994      -0.447098      31.255077 0.43386498E+03  0.98598668E+04                                 7.820307                            6.409134       0.505604       2.238308                    0.998623      25.674013      65.062444       0.759127       0.355038      -1.145122       0.018094       0.021362       0.055344       0.062022       0.000182       0.009079      -0.029010       0.026313      -0.103716      -0.050900       0.018348       0.032552              8.875695      14.364290      -2.081476       2.754800       5.789953      -0.455446       6.472841           0.182798
           84              O       4.756887       7.496467      19.376480      -0.410290      32.859387 0.46839520E+03  0.10869769E+05                                 8.179966                            6.773673       0.292532       2.183366                    0.996520      25.520359      65.736580       0.718507       0.367339      -1.133383      -0.049244       0.015858       0.005456       0.052021       0.021177       0.023270      -0.018872      -0.018035       0.014497      -0.043775       0.019110       0.024665              9.114038       9.602867       0.542447       4.371069       6.257330       1.155918      11.481917           0.194895
           85              O       4.007733       6.272205      16.208842      -0.433501      26.605985 0.38507557E+03  0.84962070E+04                                 6.957532                            5.993180       0.608655       2.274268                    0.998946      25.316100      63.268831       0.793646       0.349784      -1.149094       0.060462      -0.029309      -0.003297       0.067272       0.023716       0.032623      -0.011389      -0.007930       0.005750      -0.047182       0.013330       0.033852              7.525018       8.639961       0.064298       3.374971       5.086885       0.372875       8.848207           0.206385
           86              O       5.908411       6.128900      17.359767      -0.429679      29.707110 0.42370580E+03  0.95903699E+04                                 7.573818                            6.369252       0.444165       2.221094                    0.998726      25.553106      65.029301       0.753688       0.359041      -1.139744      -0.020496      -0.016357      -0.058295       0.063922       0.000369       0.004425      -0.020361       0.013750      -0.102191      -0.042284       0.017852       0.024432              8.348940      12.883613      -2.438509       2.047983       6.183363      -0.589148       5.979843           0.183427
           87              O       3.282036       8.897250      15.366606      -0.460528      31.749350 0.43534911E+03  0.98992683E+04                                 7.894699                            6.405255       0.488164       2.225932                    0.998662      25.887668      65.562609       0.762209       0.353400      -1.146768       0.054701       0.052391      -0.016852       0.077595      -0.017800      -0.007944      -0.015967      -0.031525       0.077769      -0.039752       0.005658       0.034095              9.005141       6.067147      -0.467549       0.957730       8.095747      -4.855477      12.852531           0.187785
           88              O       3.851974       0.835155      13.746338      -0.474423      25.163691 0.35698482E+03  0.77157897E+04                                 6.597596                            5.683065       0.775436       2.320830                    0.999457      25.317206      62.282810       0.835273       0.339271      -1.159827       0.031341      -0.056757       0.041042       0.076734       0.008160      -0.053715      -0.003702      -0.069052       0.009338      -0.073859       0.028354       0.045505              7.079623       6.627627       1.886171      -1.815216       6.618256      -2.504647       7.992987           0.112386
           89              O       2.279109       8.250954       3.887072      -0.619809      39.491949 0.60818812E+03  0.15049619E+05                                 9.150893                            7.606422       0.155203       2.080389                    0.997437      28.615959      75.842282       0.693848       0.356742      -1.142962       0.009770       0.026067      -0.008949       0.029241       0.038036       0.056658      -0.043909      -0.025301      -0.003626      -0.094511       0.040420       0.054092             10.265385       9.001043       0.478164      -1.982665      14.830782      -1.193849       6.964331           0.041383
           90              O       3.475722       0.023726       2.541288      -0.520984      26.857411 0.39484128E+03  0.87409387E+04                                 6.878681                            5.962502       0.865792       2.333193                    0.999616      26.108805      64.741612       0.819417       0.337649      -1.162658       0.001456       0.011667       0.033034       0.035064       0.001256      -0.004945       0.006141       0.104238       0.092333      -0.067913       0.028352       0.039561              7.380333       8.523849      -0.710927      -3.252246       6.151210       0.206405       7.465941           0.097903
           91              O       2.529499       5.155185       3.148012      -0.534237      37.996531 0.52624370E+03  0.12539800E+05                                 8.914812                            7.077424       0.388086       2.185492                    0.997214      26.881901      69.563091       0.720125       0.356940      -1.144571      -0.021738      -0.016683       0.031696       0.041898       0.011643       0.008098       0.001821       0.071135       0.059408      -0.047330       0.014527       0.032803             10.233858      12.082007       3.529559      -5.006710       9.051350      -2.381778       9.568218           0.110817
           92              O       0.797309       5.685699       4.426787      -0.521710      37.976002 0.51914886E+03  0.12341194E+05                                 8.943472                            7.055320       0.430973       2.203296                    0.997495      26.707867      69.256566       0.716585       0.359561      -1.141334       0.013409      -0.034315      -0.034915       0.050758      -0.006420       0.012311       0.018004       0.039046       0.030359      -0.034650       0.008700       0.025950             10.359094       9.882147      -4.728347      -2.583053      14.252019       2.621063       6.943115           0.128929
           93              O       6.496575       1.987290       6.518359      -0.553314      32.742876 0.45733245E+03  0.10526469E+05                                 7.960254                            6.505343       0.505330       2.216921                    0.998171      26.749720      68.126840       0.766859       0.347008      -1.152181       0.030197      -0.042944      -0.034018       0.062556      -0.036114       0.020094       0.027932      -0.027719       0.045521      -0.060417       0.019473       0.040945              8.851437       8.336651      -2.809275      -2.695089       9.334682       3.188861       8.882979           0.108275
           94              O       7.157990       9.404986       6.089951      -0.531999      36.925405 0.53604412E+03  0.12877999E+05                                 8.819023                            7.213483       0.293122       2.148105                    0.996620      27.369660      71.943779       0.700386       0.364016      -1.134933      -0.035387       0.033156       0.009846       0.049482      -0.009357       0.050928      -0.002964      -0.072128       0.032060      -0.072964       0.027346       0.045618              9.995068       6.550960       1.603774      -0.692371      16.660499       0.537231       6.773746           0.102590
           95              O       4.716867       6.621452       4.176415      -0.447105      31.253886 0.43384653E+03  0.98593543E+04                                 7.820198                            6.409066       0.505620       2.238325                    0.998623      25.673223      65.060384       0.759118       0.355046      -1.145114       0.018080      -0.021379       0.055364       0.062042      -0.000166       0.009058       0.028959       0.026304      -0.103580      -0.050823       0.018301       0.032522              8.875555      14.364023       2.081428       2.754739       5.789884       0.455435       6.472757           0.182508
           96              O       6.605953       6.739133       5.357901      -0.410291      32.857622 0.46836547E+03  0.10868917E+05                                 8.179757                            6.773521       0.292566       2.183390                    0.996520      25.519415      65.733847       0.718504       0.367346      -1.133377      -0.049251      -0.015871       0.005475       0.052033      -0.021141       0.023228       0.018835      -0.018007       0.014504      -0.043698       0.019076       0.024622              9.113793       9.602600      -0.542434       4.370924       6.257180      -1.155876      11.481600           0.194694
           97              O       5.856799       7.963395       2.190263      -0.433501      26.605203 0.38506220E+03  0.84958490E+04                                 6.957486                            5.993149       0.608683       2.274290                    0.998946      25.315296      63.266852       0.793633       0.349793      -1.149086       0.060471       0.029321      -0.003317       0.067286      -0.023676       0.032582       0.011348      -0.007907       0.005764      -0.047101       0.013282       0.033819              7.524964       8.639902      -0.064299       3.374934       5.086857      -0.372869       8.848134           0.206025
           98              O       7.757477       8.106700       3.341188      -0.429684      29.706044 0.42368781E+03  0.95898730E+04                                 7.573733                            6.369192       0.444185       2.221115                    0.998726      25.552265      65.027121       0.753677       0.359049      -1.139736      -0.020484       0.016371      -0.058312       0.063937      -0.000355       0.004410       0.020310       0.013735      -0.102048      -0.042209       0.017807       0.024401              8.348839      12.883437       2.438463       2.047958       6.183294       0.589140       5.979785           0.183110
           99              O       5.131102       5.338350       1.348027      -0.460533      31.748869 0.43534131E+03  0.98990517E+04                                 7.894662                            6.405230       0.488177       2.225943                    0.998662      25.887298      65.561653       0.762205       0.353403      -1.146765       0.054711      -0.052395      -0.016842       0.077603       0.017792      -0.007934       0.015965      -0.031485       0.077734      -0.039726       0.005645       0.034081              9.005096       6.067119       0.467542       0.957717       8.095711       4.855445      12.852457           0.187511
          100              O       2.002908       3.910045      27.764917      -0.474416      25.163649 0.35698419E+03  0.77157785E+04                                 6.597635                            5.683099       0.775441       2.320840                    0.999457      25.316911      62.282253       0.835262       0.339276      -1.159823       0.031348       0.056752       0.041048       0.076737      -0.008161      -0.053697       0.003708      -0.069025       0.009344      -0.073833       0.028336       0.045497              7.079666       6.627665      -1.886180      -1.815223       6.618295       2.504664       7.993037           0.112044
          101              O       4.273325       3.505754      10.131507      -0.619808      39.491834 0.60818618E+03  0.15049558E+05                                 9.150873                            7.606409       0.155202       2.080389                    0.997437      28.615927      75.842144       0.693849       0.356742      -1.142962      -0.009770       0.026068       0.008947       0.029241      -0.038038       0.056655       0.043911      -0.025298      -0.003630      -0.094511       0.040422       0.054090             10.265360       9.001021      -0.478161      -1.982658      14.830744       1.193845       6.964316           0.041444
          102              O       3.076712       4.768926      11.477291      -0.520978      26.857118 0.39483596E+03  0.87407955E+04                                 6.878658                            5.962485       0.865770       2.333189                    0.999616      26.108548      64.740979       0.819413       0.337652      -1.162655      -0.001455       0.011671      -0.033037       0.035068      -0.001248      -0.004943      -0.006135       0.104205       0.092295      -0.067890       0.028341       0.039549              7.380307       8.523817       0.710923      -3.252231       6.151189      -0.206403       7.465916           0.098191
          103              O       4.022935       0.409985      10.870567      -0.534245      37.996769 0.52624811E+03  0.12539915E+05                                 8.914781                            7.077401       0.388094       2.185493                    0.997214      26.882168      69.563521       0.720135       0.356934      -1.144576       0.021738      -0.016673      -0.031698       0.041896      -0.011662       0.008106      -0.001809       0.071180       0.059469      -0.047367       0.014541       0.032826             10.233819      12.081961      -3.529541      -5.006689       9.051312       2.381766       9.568184           0.110878
          104              O       5.755125       0.940499       9.591792      -0.521722      37.976186 0.51915204E+03  0.12341279E+05                                 8.943460                            7.055312       0.430979       2.203297                    0.997495      26.708036      69.256859       0.716591       0.359558      -1.141337      -0.013410      -0.034308       0.034915       0.050754       0.006435       0.012331      -0.018016       0.039052       0.030380      -0.034673       0.008700       0.025972             10.359077       9.882127       4.728336      -2.583045      14.252001      -2.621057       6.943103           0.128968
          105              O       0.055859       6.732490       7.500220      -0.553322      32.743418 0.45734185E+03  0.10526723E+05                                 7.960250                            6.505337       0.505386       2.216931                    0.998171      26.750291      68.128090       0.766874       0.347000      -1.152189      -0.030197      -0.042949       0.034013       0.062557       0.036142       0.020106      -0.027950      -0.027688       0.045566      -0.060456       0.019494       0.040961              8.851434       8.336653       2.809276      -2.695095       9.334671      -3.188861       8.882979           0.108395
          106              O      -0.605556       4.659786       7.928628      -0.531999      36.925714 0.53604934E+03  0.12878141E+05                                 8.819002                            7.213461       0.293169       2.148117                    0.996620      27.369974      71.944380       0.700396       0.364010      -1.134939       0.035387       0.033157      -0.009850       0.049484       0.009350       0.050943       0.002970      -0.072147       0.032071      -0.072984       0.027353       0.045631              9.995044       6.550942      -1.603775      -0.692367      16.660466      -0.537225       6.773724           0.102686
          107              O       1.835567       1.876252       9.842164      -0.447097      31.253713 0.43384342E+03  0.98592647E+04                                 7.820165                            6.409040       0.505634       2.238331                    0.998623      25.673154      65.060121       0.759120       0.355046      -1.145115      -0.018079      -0.021379      -0.055367       0.062044       0.000165       0.009057      -0.028959       0.026303      -0.103586      -0.050824       0.018301       0.032522              8.875515      14.363955      -2.081418       2.754723       5.789862      -0.455434       6.472729           0.182600
          108              O      -0.053519       1.993933       8.660678      -0.410292      32.857804 0.46836878E+03  0.10869010E+05                                 8.179773                            6.773533       0.292560       2.183387                    0.996520      25.519542      65.734181       0.718506       0.367345      -1.133378       0.049251      -0.015870      -0.005475       0.052034       0.021146       0.023234      -0.018841      -0.018013       0.014505      -0.043710       0.019081       0.024629              9.113809       9.602616       0.542435       4.370931       6.257195       1.155878      11.481618           0.194744
          109              O       0.695635       3.218195      11.828316      -0.433505      26.605133 0.38506103E+03  0.84958123E+04                                 6.957445                            5.993115       0.608686       2.274288                    0.998946      25.315421      63.267013       0.793640       0.349790      -1.149089      -0.060467       0.029321       0.003314       0.067283       0.023685       0.032589      -0.011356      -0.007910       0.005771      -0.047117       0.013291       0.033826              7.524917       8.639840       0.064301       3.374909       5.086831       0.372867       8.848081           0.206326
          110              O      -1.205043       3.361500      10.677391      -0.429679      29.705969 0.42368659E+03  0.95898374E+04                                 7.573712                            6.369176       0.444178       2.221112                    0.998726      25.552277      65.027101       0.753679       0.359048      -1.139737       0.020483       0.016372       0.058311       0.063936       0.000356       0.004408      -0.020313       0.013735      -0.102051      -0.042211       0.017810       0.024401              8.348812      12.883389      -2.438455       2.047947       6.183281      -0.589138       5.979768           0.183348
          111              O       1.421332       0.593150      12.670552      -0.460527      31.749135 0.43534535E+03  0.98991628E+04                                 7.894677                            6.405236       0.488172       2.225936                    0.998663      25.887527      65.562213       0.762209       0.353401      -1.146767      -0.054702      -0.052396       0.016849       0.077598      -0.017799      -0.007944      -0.015965      -0.031515       0.077758      -0.039746       0.005657       0.034089              9.005116       6.067127      -0.467542       0.957720       8.095727      -4.855462      12.852494           0.187712
          112              O       0.851394       8.655245      14.290820      -0.474420      25.163952 0.35698940E+03  0.77159165E+04                                 6.597658                            5.683116       0.775428       2.320829                    0.999457      25.317232      62.283067       0.835266       0.339273      -1.159826      -0.031339       0.056755      -0.041046       0.076734       0.008159      -0.053717      -0.003706      -0.069053       0.009343      -0.073861       0.028353       0.045508              7.079692       6.627689       1.886188      -1.815233       6.618313      -2.504676       7.993073           0.112372

******************************************************
Auxiliary information for the entire system
The total spin magnetic moment of the unit cell is   7.927057
The total net atomic charge of the unit cell is   0.000001
Accuracy of reproducing the electrostatic potential in the unit cell:
  The inner radius (bohr) =    5.0000
  The outer radius (bohr) =   12.0000
  Valid grid points have density less than (e/(bohr^3)) =    0.0001
  The number of valid grid points were=        72220
  The rms potential error without charges in kcal/mol is=      6.88278
  The rms potential error with partial charges in kcal/mol is=      1.31898
  The RRMSE value at monopole order=      0.19163
  The rms potential error with partial charges and cloud penetration in kcal/mol is=      1.33615
  The RRMSE value at monopole order with cloud penetration is=      0.19413
  The rms potential error with partial charges and atomic dipoles in kcal/mol is=      0.56721
  The RRMSE value at dipole order=      0.08241
  The rms potential error with partial charges, atomic dipoles and cloud penetration in kcal/mol is=      0.52745
  The RRMSE value at dipole order with cloud penetration=      0.07663

******************************************************
The electron densities and ab initio electrostatic potential were computed in VASP using the PBE functional and
projector augmented wave method. See the main text of the journal article for a description of computational details.
The atomic charges, dipoles, and quadrupoles were computed with the DDEC6 method as described in
(a) T. A. Manz and N. Gabaldon Limas, RSC Adv. 6 (2016) 47771-47801 DOI: 10.1039/c6ra04656h
(b) N. Gabaldon Limas and T. A. Manz, RSC Adv. 8 (2018) 2678-2707 DOI: 10.1039/c7ra11829e.
For each atom in the material, the electron cloud parameters were fit to the spherically averaged atom-in-material
electron density using radial positions for which this density was between 10^-4 and 10^-2 electrons per cubic bohr.
The polarizabilities, dispersion coefficients, and quantum Drude oscillator (QDO) parameters were fit using the MCLF method.
The magnetic structure of the system was optimized in VASP from the default ferromagnetic initial guess using spin polarization.
The atomic spin moments (ASMs) were computed on this optimized magnetic structure using the DDEC6 partition as inputs
to the method of T. A. Manz and D. S. Sholl, J. Chem. Theory Comput. 7 (2011) 4146-4164 DOI: 10.1021/ct200539n.
The RMSE and RRMSE were computed using a uniform grid with Ewald summation.
