# Supplementary material for: A collection of forcefield precursors for metal–organic frameworks
Source: RSC Adv. 2019 Nov 13;9(63):36492–507. doi: 10.1039/c9ra07327b (PMC9075174; doi:10.1039/c9ra07327b)
Supplement: RA-009-C9RA07327B-s5803 [file RA-009-C9RA07327B-s5803.xyz]

  204
jmolscript: load "" {1 1 1} spacegroup "x,y,z" unitcell [{     13.761900     0.000000     0.000000 }, {     -6.880951    13.771545     0.000000 }, {      0.000000    -2.815790    17.119983 }]
Cu     5.320763     0.400007    12.570861     0.435541
Cu     3.867919     3.453609    10.650684     0.260968
Cu     7.058065     3.731612    12.596027     0.372676
Cu    -1.560187     9.147853    13.109113     0.434864
Cu    -3.013031     6.094251    15.029291     0.259966
Cu     0.177115     5.816248    13.083947     0.373233
Cu     1.560186    10.555748     4.549122     0.435570
Cu     3.013030     7.502146     6.469299     0.260939
Cu    -0.177116     7.224143     4.523956     0.372674
Cu     8.441136     1.807902     4.010870     0.434652
Cu     9.893980     4.861504     2.090692     0.259989
Cu     6.703834     5.139507     4.036036     0.373288
Mo     6.196708     2.099234    10.642809     1.122380
Mo    -0.684242     7.448626    15.037166     1.121534
Mo     0.684241     8.856521     6.477174     1.122331
Mo     7.565191     3.507129     2.082817     1.121619
H      1.228937     3.233032     9.196855     0.088305
H      0.352304     2.881065     7.116777     0.127620
H      4.004713     3.439932     5.577690     0.126902
H      4.757488     3.851025     7.683448     0.085608
H     -0.293129     3.615641     5.045259     0.114669
H     -1.122971     3.195221     2.929229     0.080841
H      2.245942     1.643816     1.828414     0.090265
H      3.162484     1.983420     3.899932     0.129147
H      3.122575     2.334865    13.334755     0.072775
H      2.109699     3.271228    15.127217     0.123957
H      4.107927     3.541313     0.356096     0.131833
H      5.134565    -0.093162    15.587745     0.111873
H      2.398699     5.574721     3.834876     0.079198
H      3.421208     4.595636     2.050974     0.125245
H      1.001866     3.918317    16.786143     0.123966
H      0.110095     7.665719     1.554494     0.087574
H      8.109887     6.314828    16.483120     0.089267
H      7.233254     9.482585     1.443215     0.127666
H     -2.876238     8.923718     2.982301     0.128622
H     -2.123462     8.512625     0.876543     0.084799
H      6.587821     8.748009     3.514733     0.114531
H      5.757978     9.168429     5.630762     0.082208
H     -4.635009    10.719834     6.731577     0.090974
H     -3.718466    10.380230     4.660059     0.127917
H     -3.758376     7.212995    12.345220     0.075650
H      8.990649     6.276632    10.552758     0.124604
H     -2.773024     8.822337     8.203896     0.129419
H     -1.746386     9.641022    10.092230     0.112612
H      9.279649     6.788929     4.725115     0.080588
H     -3.459742     7.768014     6.509018     0.123527
H      7.882816     5.629543     8.893831     0.125193
H      6.991045     4.697931     7.005497     0.086641
H      5.652012     7.722723     7.923128     0.088305
H      6.528645     8.074690    10.003206     0.127619
H      2.876236     7.515823    11.542293     0.126902
H      2.123461     7.104730     9.436535     0.085608
H      7.174078     7.340114    12.074724     0.114669
H      8.003920     7.760534    14.190754     0.080842
H      4.635007     9.311939    15.291569     0.090265
H      3.718465     8.972335    13.220051     0.129147
H      3.758374     8.620890     3.785228     0.072776
H      4.771250     7.684527     1.992766     0.123958
H      2.773022     7.414442    16.763887     0.131832
H      1.746384    11.048917     1.532238     0.111872
H      4.482250     5.381034    13.285107     0.079198
H      3.459741     6.360119    15.069009     0.125245
H      5.879083     7.037438     0.333840     0.123967
H      6.770854     3.290036    15.565489     0.087575
H     -1.228938     4.640927     0.636863     0.089267
H     -0.352305     1.473170    15.676768     0.127666
H      9.757187     2.032037    14.137682     0.128621
H      9.004411     2.443130    16.243440     0.084800
H      0.293128     2.207746    13.605250     0.114531
H      1.122971     1.787326    11.489221     0.082208
H     11.515958     0.235921    10.388406     0.090974
H     10.599415     0.575525    12.459924     0.127917
H     10.639325     3.742760     4.774763     0.075650
H     -2.109700     4.679123     6.567225     0.124603
H      9.653973     2.133418     8.916087     0.129419
H      8.627335     1.314733     7.027753     0.112611
H     -2.398700     4.166826    12.394868     0.080588
H     10.340691     3.187741    10.610965     0.123527
H     -1.001867     5.326212     8.226152     0.125193
H     -0.110096     6.257824    10.114486     0.086641
C      1.795928     3.282499     8.460696     0.085220
C      1.259214     3.064451     7.207513    -0.175691
C      2.076670     3.113704     6.070746     0.121633
C      3.410198     3.402389     6.291594    -0.170094
C      3.860213     3.634930     7.573880     0.089185
C      1.534452     2.852176     4.730251     0.102828
C      0.247714     3.205051     4.410108    -0.188404
C     -0.250467     2.944967     3.127821     0.086742
C      1.717485     2.034219     2.485822     0.084619
C      2.285851     2.244849     3.733868    -0.193280
C      3.348270     2.019489    14.180482     0.092095
C      2.716599     2.578058    15.255617    -0.189754
C      2.975322     2.113759    16.537904     0.100986
C      3.900122     1.085470    16.644047    -0.175957
C      4.513903     0.594095    15.495297     0.112397
C      2.112451     5.806121     2.980589     0.093072
C      2.738618     5.213093     1.914014    -0.178934
C      1.314261     6.480453     0.505039    -0.184751
C      0.773418     7.021686     1.652078     0.097286
C      2.338146     5.548221     0.630015     0.104327
C      5.353379    -1.599111    12.720147    -0.307044
C      2.500537     4.279959    11.723764    -0.069893
C      8.676877     9.081151     0.099296     0.085301
C      8.140163     9.299199     1.352479    -0.178007
C     -4.804280     9.249946     2.489246     0.123093
C     -3.470752     8.961261     2.268398    -0.171584
C     -3.020738     8.728720     0.986111     0.090748
C      8.415401     9.511474     3.829740     0.100553
C      7.128663     9.158599     4.149884    -0.188583
C      6.630483     9.418683     5.432171     0.086050
C     -5.163466    10.329431     6.074170     0.079349
C     -4.595099    10.118801     4.826123    -0.187797
C     -3.532680     7.528371    11.499493     0.087424
C     -4.164352     6.969802    10.424358    -0.188480
C     -3.905628     7.434101     9.142071     0.099327
C     -2.980828     8.462390     9.035927    -0.171765
C     -2.367048     8.953765    10.184678     0.109863
C      8.993401     6.557529     5.579402     0.090655
C     -4.142332     7.150557     6.645977    -0.177107
C      8.195211     5.883197     8.054952    -0.185613
C      7.654368     5.341964     6.907913     0.098967
C      9.219096     6.815429     7.929976     0.103296
C     -1.527572    11.146971    12.959827    -0.305257
C      9.381487     5.267901    13.956210    -0.068595
C      5.085021     7.673256     8.659287     0.085224
C      5.621735     7.891304     9.912470    -0.175690
C      4.804279     7.842051    11.049237     0.121633
C      3.470751     7.553366    10.828389    -0.170096
C      3.020736     7.320825     9.546103     0.089182
C      5.346497     8.103579    12.389732     0.102829
C      6.633235     7.750704    12.709875    -0.188404
C      7.131416     8.010788    13.992162     0.086742
C      5.163464     8.921536    14.634161     0.084619
C      4.595098     8.710906    13.386115    -0.193281
C      3.532679     8.936266     2.939501     0.092096
C      4.164350     8.377697     1.864366    -0.189751
C      3.905627     8.841996     0.582079     0.100986
C      2.980827     9.870285     0.475936    -0.175958
C      2.367046    10.361660     1.624686     0.112398
C      4.768498     5.149634    14.139394     0.093071
C      4.142331     5.742662    15.205969    -0.178938
C      5.566688     4.475302    16.614944    -0.184748
C      6.107531     3.934069    15.467905     0.097288
C      4.542803     5.407534    16.489968     0.104326
C      1.527570    12.554866     4.399836    -0.307087
C      4.380412     6.675796     5.396219    -0.069900
C     -1.795928     1.874604    17.020687     0.085299
C     -1.259214     1.656556    15.767504    -0.178009
C     -2.076671     1.705809    14.630737     0.123090
C     10.351701     1.994494    14.851585    -0.171585
C      9.901687     2.227035    16.133872     0.090749
C     -1.534452     1.444281    13.290243     0.100553
C     -0.247714     1.797156    12.970099    -0.188585
C      0.250466     1.537072    11.687812     0.086049
C     12.044415     0.626324    11.045813     0.079350
C     11.476048     0.836954    12.293860    -0.187797
C     10.413629     3.427384     5.620490     0.087423
C     11.045301     3.985953     6.695625    -0.188483
C     10.786577     3.521654     7.977912     0.099323
C      9.861777     2.493365     8.084056    -0.171769
C      9.247997     2.001990     6.935305     0.109862
C     -2.112452     4.398226    11.540581     0.090654
C     -2.738619     3.805198    10.474006    -0.177105
C     -1.314262     5.072558     9.065031    -0.185613
C     -0.773419     5.613791    10.212070     0.098965
C     -2.338147     4.140326     9.190007     0.103300
C      8.408521    -0.191216     4.160156    -0.305178
C     -2.500538     5.687854     3.163773    -0.068584
S      5.968673     4.357273    10.696052    -0.550036
S      4.145359     1.155562    10.755287    -0.472730
S      7.352295     1.463647    12.484234    -0.536523
S     -0.912277     5.190587    14.983923    -0.549799
S     -2.735591     8.392298    14.924688    -0.473115
S      0.471344     8.084213    13.195740    -0.536066
S      0.912276     6.598482     6.423931    -0.550036
S      2.735590     9.800193     6.364696    -0.472730
S     -0.471346     9.492108     4.635749    -0.536526
S      7.793226     5.765168     2.136060    -0.549795
S      9.616540     2.563457     2.195295    -0.473084
S      6.409605     2.871542     3.924243    -0.536032
N      1.125723     6.690623     2.877869    -0.201129
N      4.259308     1.059618    14.255810    -0.175894
N      3.097803     3.567083     8.672983    -0.182852
N      0.483042     2.349317     2.177662    -0.275656
N      1.684456     4.826919    12.350356    -0.319764
N      8.006673     5.673027     5.682122    -0.200467
N     -2.621643     8.488242    11.424165    -0.174209
N     -3.783147     5.980777    17.006991    -0.184009
N      7.363992    10.014333     6.382330    -0.273498
N      8.565406     4.720941    13.329619    -0.320027
N      5.755226     4.265132    14.242114    -0.201124
N      2.621641     9.896137     2.864173    -0.175902
N      3.783146     7.388672     8.447000    -0.182851
N      6.397907     8.606438    14.942321    -0.275655
N      5.196493     6.128836     4.769627    -0.319758
N     -1.125724     5.282728    11.437861    -0.200478
N      9.502592     2.467513     5.695818    -0.174174
N     10.664096     4.974978     0.112992    -0.184000
N     -0.483043     0.941422    10.737653    -0.273497
N     -1.684457     6.234814     3.790364    -0.320038
O      7.011688     1.618664     9.215687    -0.514260
O      0.130737     7.929196    16.464288    -0.513550
O     -0.130739     9.337091     7.904296    -0.514246
O      6.750212     3.026559     0.655695    -0.513584

The following XYZ coordinates are in angstroms. Other properties are in atomic units.
The sperically averaged electron density of each atom fit to a function of the form exp(a - br)
eigen_1, eigen_2 and eigen_3 are the three eigenvalues of traceless quadrupole moment tensor
  atom number  atomic symbol              X              Y              Z     net charge C6 coefficient C8 coefficient C10 coefficient fluctuating dipole atomic polarizability isotropic forcefield polarizability              a              b squared Pearson coefficient          <r^3>          <r^4>         wp_QDO          m_QDO          q_QDO       dipole_x       dipole_y       dipole_z         dipole            Qxy            Qxz            Qyz     Q(x^2-y^2)  Q(3z^2 - R^2)        eigen_1        eigen_2        eigen_3 static polarizability      alpha(xx)      alpha(xy)      alpha(xz)      alpha(yy)      alpha(yz)      alpha(zz) atomic spin moment
            1             Cu       5.320763       0.400007      12.570861       0.435541     100.476674 0.18319178E+04  0.58052239E+05                                18.744800                           14.829839       0.859575       2.071756                    0.997189      52.593465     143.812768       0.429334       0.450192      -1.109334       0.006535       0.007917       0.016133       0.019123       0.005351       0.067459       0.000536       0.146858       0.005813      -0.074673      -0.038770       0.113443             23.635618      15.815839       1.876030      -3.013178      36.820942      -2.540728      18.270074           0.100330
            2             Cu       3.867919       3.453609      10.650684       0.260968     101.999841 0.21009998E+04  0.69102121E+05                                19.061813                           16.099647       0.918170       2.052498                    0.997635      57.055446     160.470461       0.402534       0.462634      -1.098576       0.020140      -0.002736      -0.051427       0.055298       0.103063      -0.004328      -0.001225      -0.085741      -0.191364      -0.080250      -0.063325       0.143575             21.900328      26.417015      -4.318316       1.017914      16.524573      -0.119259      22.759396           0.006864
            3             Cu       7.058065       3.731612      12.596027       0.372676      95.650408 0.19775414E+04  0.64087389E+05                                18.199865                           15.516606       0.749496       2.019415                    0.998467      54.548258     152.469037       0.413962       0.456561      -1.101813       0.037287       0.041381       0.043030       0.070387      -0.053045       0.066231      -0.067452      -0.104094      -0.047316      -0.097715      -0.037656       0.135370             20.610683      22.326861       4.673574       3.772324      18.060329       4.755063      21.444857           0.006468
            4             Cu      -1.560187       9.147853      13.109113       0.434864     100.626358 0.18352490E+04  0.58187888E+05                                18.767063                           14.846402       0.853992       2.069806                    0.997133      52.633632     143.989423       0.428933       0.450380      -1.109149       0.006595      -0.008560      -0.016162       0.019442      -0.005981      -0.066552      -0.000067       0.147704       0.007194      -0.075451      -0.037466       0.112917             23.665108      15.834302      -1.877115       3.016200      36.869439      -2.546364      18.291583           0.100759
            5             Cu      -3.013031       6.094251      15.029291       0.259966     102.130146 0.21048458E+04  0.69263821E+05                                19.082140                           16.118324       0.922529       2.052922                    0.997675      57.113012     160.700080       0.402132       0.462861      -1.098385       0.019676       0.003326       0.052133       0.055821      -0.104083       0.004183      -0.001641      -0.086110      -0.189767      -0.081374      -0.062957       0.144330             21.922786      26.443477       4.322496      -1.024753      16.542838      -0.122895      22.782043           0.006910
            6             Cu       0.177115       5.816248      13.083947       0.373233      95.603305 0.19762920E+04  0.64034194E+05                                18.191792                           15.510019       0.750241       2.019706                    0.998476      54.530827     152.385107       0.414134       0.456462      -1.101917       0.037716      -0.042010      -0.041929       0.070324       0.052984      -0.067304      -0.067244      -0.102786      -0.041245      -0.098176      -0.037011       0.135187             20.601965      22.316589      -4.668223      -3.767861      18.050848       4.752828      21.438460           0.006532
            7             Cu       1.560186      10.555748       4.549122       0.435570     100.475807 0.18318954E+04  0.58051270E+05                                18.744574                           14.829653       0.859642       2.071779                    0.997189      52.593330     143.811428       0.429341       0.450187      -1.109339      -0.006534      -0.007912      -0.016132       0.019119       0.005352       0.067454       0.000534       0.146856       0.005813      -0.074672      -0.038766       0.113438             23.635343      15.815642       1.875970      -3.013144      36.820539      -2.540671      18.269848           0.100547
            8             Cu       3.013030       7.502146       6.469299       0.260939     102.000871 0.21010252E+04  0.69103216E+05                                19.062013                           16.099805       0.918135       2.052484                    0.997635      57.055873     160.472350       0.402530       0.462638      -1.098573      -0.020137       0.002734       0.051428       0.055297       0.103065      -0.004329      -0.001226      -0.085746      -0.191375      -0.080251      -0.063328       0.143579             21.900567      26.417333      -4.318386       1.017934      16.524758      -0.119269      22.759609           0.006879
            9             Cu      -0.177116       7.224143       4.523956       0.372674      95.650558 0.19775440E+04  0.64087470E+05                                18.199844                           15.516583       0.749513       2.019420                    0.998467      54.548358     152.469131       0.413963       0.456559      -1.101815      -0.037290      -0.041382      -0.043031       0.070389      -0.053047       0.066232      -0.067451      -0.104097      -0.047315      -0.097716      -0.037656       0.135372             20.610662      22.326844       4.673577       3.772319      18.060313       4.755065      21.444828           0.006499
           10             Cu       8.441136       1.807902       4.010870       0.434652     100.638158 0.18355101E+04  0.58198758E+05                                18.769174                           14.847980       0.853546       2.069644                    0.997134      52.636319     144.004204       0.428884       0.450411      -1.109119      -0.006596       0.008558       0.016167       0.019445      -0.005977      -0.066573      -0.000062       0.147741       0.007193      -0.075468      -0.037481       0.112949             23.667899      15.836032      -1.877525       3.016533      36.874040      -2.546992      18.293624           0.100537
           11             Cu       9.893980       4.861504       2.090692       0.259989     102.129339 0.21048263E+04  0.69263008E+05                                19.082025                           16.118236       0.922548       2.052930                    0.997675      57.112589     160.698595       0.402134       0.462860      -1.098385      -0.019679      -0.003324      -0.052127       0.055817      -0.104083       0.004178      -0.001642      -0.086102      -0.189738      -0.081375      -0.062949       0.144323             21.922655      26.443291       4.322488      -1.024739      16.542765      -0.122910      22.781909           0.006887
           12             Cu       6.703834       5.139507       4.036036       0.373288      95.600983 0.19762322E+04  0.64031701E+05                                18.191430                           15.509724       0.750305       2.019731                    0.998476      54.529958     152.381456       0.414140       0.456459      -1.101921      -0.037710       0.042014       0.041930       0.070323       0.052979      -0.067307      -0.067241      -0.102778      -0.041248      -0.098176      -0.037005       0.135182             20.601555      22.316150      -4.668157      -3.767758      18.050538       4.752718      21.437979           0.006506
           13             Mo       6.196708       2.099234      10.642809       1.122380     181.580760 0.47808603E+04  0.18964228E+06                                25.690402                           22.628752       1.482062       2.036580                    0.999782      94.561285     275.212197       0.384442       0.401649      -1.159002       0.059586      -0.054465      -0.112871       0.138769      -0.041700      -0.014692       0.025376      -0.046199       0.024565      -0.051765      -0.008364       0.060129             27.828583      28.844411       1.000087      -2.118713      25.706824      -1.800205      28.934515           0.001259
           14             Mo      -0.684242       7.448626      15.037166       1.121534     181.596498 0.47813693E+04  0.18966820E+06                                25.692478                           22.630374       1.484640       2.037105                    0.999788      94.570786     275.247226       0.384416       0.401664      -1.158987       0.058589       0.054765       0.113553       0.139019       0.041307       0.011409       0.025491      -0.044396       0.025087      -0.051285      -0.006897       0.058181             27.831272      28.846874      -0.998342       2.119104      25.708307      -1.803537      28.938636           0.001254
           15             Mo       0.684241       8.856521       6.477174       1.122331     181.583231 0.47809487E+04  0.18964667E+06                                25.690597                           22.628929       1.482067       2.036577                    0.999782      94.562220     275.215566       0.384441       0.401648      -1.159002      -0.059589       0.054466       0.112874       0.138773      -0.041702      -0.014690       0.025378      -0.046197       0.024551      -0.051764      -0.008367       0.060131             27.828792      28.844653       1.000081      -2.118673      25.707061      -1.800233      28.934662           0.001257
           16             Mo       7.565191       3.507129       2.082817       1.121619     181.592279 0.47812087E+04  0.18966020E+06                                25.692120                           22.630020       1.484646       2.037115                    0.999788      94.569031     275.240761       0.384418       0.401664      -1.158986      -0.058584      -0.054768      -0.113545       0.139011       0.041306       0.011425       0.025480      -0.044415       0.025111      -0.051289      -0.006893       0.058182             27.830932      28.846375      -0.998377       2.119310      25.708004      -1.803699      28.938417           0.001256
           17              H       1.228937       3.233032       9.196855       0.088305       1.060676 0.74797058E+01  0.73228401E+02                                 1.799970                            1.657480      -1.207133       2.296972                    0.994295       3.856705      11.288983       0.454222       1.377346      -0.686299      -0.028107      -0.005249       0.034405       0.044735       0.002798      -0.006086       0.000211       0.024044       0.026055      -0.016720       0.002331       0.014388              1.886848       1.911468       0.053771      -0.562956       1.378271      -0.091055       2.370805           0.000005
           18              H       0.352304       2.881065       7.116777       0.127620       1.089349 0.81150835E+01  0.80265942E+02                                 1.780362                            1.693133      -0.991675       2.419840                    0.997611       3.484990       9.918825       0.467463       1.324709      -0.700089      -0.033168      -0.009697      -0.003401       0.034723       0.007517      -0.000646       0.003357       0.018977       0.003477      -0.013468       0.001917       0.011550              1.804940       2.379904       0.138429       0.073613       1.383845       0.014581       1.651070           0.000003
           19              H       4.004713       3.439932       5.577690       0.126902       0.919295 0.65263306E+01  0.61960820E+02                                 1.660766                            1.569358      -1.249329       2.298666                    0.994190       3.656390      10.655563       0.455881       1.415163      -0.679385       0.024225       0.000148      -0.027840       0.036905       0.000292      -0.002137       0.000256       0.019261       0.018431      -0.012711       0.004213       0.008498              1.701163       1.798798       0.099392      -0.339792       1.340474      -0.027588       1.964218          -0.000001
           20              H       4.757488       3.851025       7.683448       0.085608       1.063527 0.74185042E+01  0.72110186E+02                                 1.774237                            1.629573      -0.996841       2.396853                    0.996810       3.703492      10.622628       0.469422       1.342339      -0.694275       0.043061       0.011186       0.001299       0.044509       0.006810      -0.004673       0.004950       0.024597       0.009299      -0.017375       0.003712       0.013664              1.864879       2.597511       0.329263       0.180455       1.443780       0.021815       1.553347           0.000009
           21              H      -0.293129       3.615641       5.045259       0.114669       0.955522 0.69356848E+01  0.66847464E+02                                 1.696996                            1.612725      -1.285889       2.269668                    0.993509       3.795230      11.139038       0.451906       1.406250      -0.680549      -0.019455       0.016050       0.021216       0.032958      -0.007255       0.001320       0.007690       0.012062       0.007793      -0.014151       0.004895       0.009257              1.728228       1.837881      -0.244412      -0.346911       1.430466       0.208289       1.916337          -0.000002
           22              H      -1.122971       3.195221       2.929229       0.080841       1.084245 0.76002656E+01  0.74746199E+02                                 1.827312                            1.671627      -1.202837       2.292502                    0.994421       3.920788      11.522408       0.451715       1.378736      -0.685764      -0.041521       0.007264      -0.009059       0.043114       0.000318       0.004508       0.005233       0.015363       0.013123      -0.011660       0.001449       0.010211              1.899826       2.561260      -0.330336       0.256521       1.505675      -0.087720       1.632543           0.000014
           23              H       2.245942       1.643816       1.828414       0.090265       1.207914 0.85929238E+01  0.84536837E+02                                 1.781854                            1.646784      -0.713590       2.534878                    0.999802       3.274298       8.715602       0.526062       1.183488      -0.734408       0.023765      -0.020619      -0.032481       0.045221      -0.009284      -0.001598       0.009654       0.018560       0.021201      -0.019365       0.004758       0.014608              1.826003       1.724602      -0.258174      -0.435865       1.706914       0.358897       2.046495           0.000002
           24              H       3.162484       1.983420       3.899932       0.129147       1.029221 0.74600124E+01  0.71445425E+02                                 1.637606                            1.563438      -0.980570       2.422539                    0.998284       3.279294       8.854126       0.520497       1.228721      -0.721415       0.034350      -0.013924       0.006328       0.037601      -0.011101       0.002280       0.004729       0.014870       0.008561      -0.016230       0.004290       0.011940              1.650095       2.040710      -0.217390       0.162386       1.445659       0.002659       1.463917           0.000029
           25              H       3.122575       2.334865      13.334755       0.072775       1.125337 0.81162121E+01  0.81590873E+02                                 1.899276                            1.744861      -1.467919       2.155362                    0.991977       4.275064      12.933175       0.433130       1.406694      -0.678576      -0.016898       0.012558      -0.035795       0.041527      -0.008664       0.006861       0.002395      -0.001142       0.004286      -0.012634       0.003152       0.009483              1.989515       1.670207      -0.124039       0.303706       1.634549      -0.358725       2.663790           0.000133
           26              H       2.109699       3.271228      15.127217       0.123957       0.884022 0.64715711E+01  0.61367004E+02                                 1.622099                            1.567137      -1.234950       2.303593                    0.994151       3.684599      10.762990       0.453884       1.423101      -0.677823      -0.022155       0.027361      -0.005722       0.035668      -0.012512      -0.000250      -0.000425      -0.002485       0.011032      -0.014424       0.003686       0.010738              1.640022       1.746540      -0.315065       0.049849       1.639832      -0.037647       1.533694           0.000074
           27              H       4.107927       3.541313       0.356096       0.131833       1.030819 0.74990912E+01  0.72904310E+02                                 1.721981                            1.630098      -1.125264       2.357900                    0.996308       3.530093      10.041928       0.474146       1.328770      -0.697820       0.009445      -0.016690       0.030641       0.036147      -0.009778      -0.000758      -0.005669      -0.013153       0.022308      -0.015995       0.003398       0.012597              1.750243       1.511415      -0.135306       0.079175       1.533403      -0.242439       2.205912           0.000041
           28              H       5.134565      -0.093162      15.587745       0.111873       1.125417 0.79674099E+01  0.77800714E+02                                 1.766404                            1.634751      -0.983822       2.425595                    0.997975       3.366964       9.268811       0.498680       1.257817      -0.715084       0.032349      -0.039885       0.007265       0.051866      -0.014261      -0.000620      -0.006638      -0.005804      -0.001330      -0.015827      -0.000365       0.016191              1.830863       1.897895      -0.579711       0.036517       2.086985       0.019773       1.507708           0.000163
           29              H       2.398699       5.574721       3.834876       0.079198       1.035490 0.74441063E+01  0.73167379E+02                                 1.798026                            1.673828      -1.405583       2.198164                    0.992168       4.064140      12.121024       0.441531       1.411368      -0.678635       0.017047      -0.013046       0.040024       0.045417      -0.014020       0.002324      -0.005663       0.006956       0.025207      -0.018993       0.004156       0.014837              1.886125       1.575273      -0.043509       0.318758       1.531318      -0.293122       2.551783           0.000015
           30              H       3.421208       4.595636       2.050974       0.125245       0.922804 0.68410883E+01  0.65678200E+02                                 1.659968                            1.604696      -1.244467       2.298754                    0.994293       3.689279      10.789971       0.451979       1.411535      -0.680238       0.026136      -0.021968       0.005699       0.034615      -0.013633       0.001921       0.000325       0.000720       0.018534      -0.016835       0.005997       0.010838              1.670028       1.766106      -0.344620       0.037587       1.678441      -0.075975       1.565536           0.000002
           31              H       1.001866       3.918317      16.786143       0.123966       0.904732 0.65009783E+01  0.61886713E+02                                 1.662163                            1.581421      -1.286372       2.274745                    0.994122       3.774840      11.148383       0.446005       1.442606      -0.673655      -0.010735       0.009139      -0.031287       0.034316      -0.007857       0.000708      -0.001012      -0.000346       0.026721      -0.012315       0.003148       0.009167              1.702823       1.572129      -0.104715       0.219824       1.388447      -0.130360       2.147893           0.000027
           32              H       0.110095       7.665719       1.554494       0.087574       1.006289 0.71518435E+01  0.68765519E+02                                 1.700619                            1.594085      -0.909445       2.440460                    0.997772       3.608410      10.235596       0.478098       1.332404      -0.696773      -0.030717       0.032721      -0.005222       0.045183      -0.015796       0.001683      -0.001237      -0.001056       0.006433      -0.016884       0.001822       0.015061              1.755397       2.078685      -0.511774       0.049830       1.761507      -0.058172       1.425997           0.000018
           33              H       8.109887       6.314828      16.483120       0.089267       1.059354 0.74698068E+01  0.73130811E+02                                 1.800839                            1.658174      -1.217629       2.293465                    0.994146       3.857654      11.303586       0.453245       1.380328      -0.685708      -0.027962       0.005079      -0.033799       0.044160      -0.003221       0.006558       0.000058       0.023600       0.025427      -0.016506       0.001761       0.014746              1.887819       1.912511      -0.053827       0.563520       1.378801      -0.091122       2.372146           0.000005
           34              H       7.233254       9.482585       1.443215       0.127666       1.087132 0.80953774E+01  0.80025304E+02                                 1.778443                            1.691508      -1.001369       2.416659                    0.997554       3.481199       9.906390       0.467491       1.325386      -0.699974      -0.033593       0.009667       0.003390       0.035120      -0.007473       0.000940       0.003640       0.018055       0.003739      -0.013306       0.002197       0.011109              1.802924       2.376539      -0.138131      -0.073577       1.382653       0.014568       1.649580           0.000004
           35              H      -2.876238       8.923718       2.982301       0.128622       0.913009 0.64712066E+01  0.61303479E+02                                 1.653108                            1.562713      -1.234748       2.305992                    0.994433       3.640112      10.594377       0.456879       1.415157      -0.679428       0.023924      -0.000219       0.027396       0.036372      -0.000487       0.002399       0.000439       0.019062       0.018323      -0.012611       0.003913       0.008698              1.693046       1.789764      -0.098669       0.336872       1.335217      -0.027263       1.954156          -0.000000
           36              H      -2.123462       8.512625       0.876543       0.084799       1.068537 0.74602622E+01  0.72623966E+02                                 1.780111                            1.634310      -0.999681       2.394651                    0.996718       3.714704      10.665610       0.468634       1.342598      -0.694184       0.043162      -0.011103      -0.000915       0.044577      -0.006967       0.004495       0.005320       0.024406       0.009199      -0.017536       0.004038       0.013498              1.871452       2.608575      -0.331241      -0.181441       1.447874       0.021927       1.557908           0.000009
           37              H       6.587821       8.748009       3.514733       0.114531       0.959898 0.69769500E+01  0.67373150E+02                                 1.704769                            1.619457      -1.303198       2.261743                    0.993229       3.810444      11.209627       0.449967       1.409628      -0.679857      -0.019583      -0.016486      -0.021187       0.033230       0.007308      -0.001349       0.007454       0.012187       0.008267      -0.014105       0.004957       0.009148              1.736399       1.847017       0.246477       0.350056       1.436291       0.210194       1.925889          -0.000003
           38              H       5.757978       9.168429       5.630762       0.082208       1.080791 0.75734161E+01  0.74448284E+02                                 1.826834                            1.671275      -1.215765       2.288361                    0.994261       3.918243      11.528494       0.450514       1.383041      -0.684935      -0.040548      -0.007017       0.009412       0.042214      -0.000142      -0.004306       0.005016       0.015810       0.013127      -0.011742       0.001728       0.010014              1.899302       2.560432       0.330139      -0.256342       1.505283      -0.087657       1.632191           0.000014
           39              H      -4.635009      10.719834       6.731577       0.090974       1.206881 0.85862633E+01  0.84444821E+02                                 1.779483                            1.645085      -0.712777       2.535072                    0.999822       3.274337       8.710930       0.526906       1.181963      -0.734733       0.023973       0.020539       0.032644       0.045411       0.009517       0.001151       0.009626       0.018871       0.021252      -0.019685       0.005304       0.014381              1.823379       1.722199       0.257216       0.434312       1.704780       0.357642       2.043157           0.000001
           40              H      -3.718466      10.380230       4.660059       0.127917       1.037725 0.75346883E+01  0.72336398E+02                                 1.645983                            1.570677      -0.988955       2.418220                    0.998266       3.292184       8.898095       0.519607       1.227835      -0.721586       0.034573       0.013513      -0.005815       0.037573       0.011340      -0.002258       0.004976       0.014543       0.008061      -0.016373       0.004226       0.012148              1.658725       2.053774       0.219727      -0.163950       1.452112       0.002473       1.470289           0.000029
           41              H      -3.758376       7.212995      12.345220       0.075650       1.115116 0.80307912E+01  0.80533336E+02                                 1.889622                            1.737188      -1.465500       2.157999                    0.992040       4.254255      12.861901       0.433433       1.409181      -0.678155      -0.016780      -0.012003       0.034472       0.040174       0.008585      -0.007051       0.001924       0.000037       0.004803      -0.012400       0.002494       0.009906              1.978786       1.662711       0.122793      -0.300607       1.627204      -0.354965       2.646442           0.000133
           42              H       8.990649       6.276632      10.552758       0.124604       0.884094 0.64747927E+01  0.61431906E+02                                 1.624935                            1.569683      -1.246939       2.298610                    0.993961       3.691097      10.800321       0.452385       1.427018      -0.677063      -0.022085      -0.026617       0.005612       0.035039       0.012736       0.000077      -0.000428      -0.002571       0.010820      -0.014610       0.003604       0.011007              1.642951       1.749787       0.316181      -0.050107       1.642908      -0.037940       1.536158           0.000075
           43              H      -2.773024       8.822337       8.203896       0.129419       1.035072 0.75371674E+01  0.73371551E+02                                 1.727260                            1.634667      -1.127053       2.356668                    0.996260       3.539664      10.077723       0.473265       1.329480      -0.697686       0.009382       0.017298      -0.031982       0.037551       0.009763       0.000911      -0.005024      -0.013941       0.021638      -0.016031       0.003984       0.012047              1.755731       1.515471       0.136030      -0.079720       1.537664      -0.243857       2.214058           0.000041
           44              H      -1.746386       9.641022      10.092230       0.112612       1.123901 0.79562940E+01  0.77679110E+02                                 1.766202                            1.634676      -0.986747       2.424712                    0.997980       3.365674       9.269958       0.498114       1.259459      -0.714721       0.032651       0.039362      -0.007816       0.051735       0.014203       0.000763      -0.006199      -0.006352      -0.001328      -0.015699      -0.000282       0.015981              1.830597       1.897556       0.579401      -0.036416       2.086582       0.019884       1.507652           0.000164
           45              H       9.279649       6.788929       4.725115       0.080588       1.031658 0.74123806E+01  0.72789462E+02                                 1.794910                            1.671304      -1.402744       2.199553                    0.992114       4.057338      12.101580       0.441378       1.413138      -0.678314       0.017063       0.012773      -0.039602       0.044973       0.014503      -0.002433      -0.005912       0.007532       0.024833      -0.019502       0.004137       0.015366              1.882608       1.572777       0.043289      -0.317575       1.528959      -0.292106       2.546088           0.000015
           46              H      -3.459742       7.768014       6.509018       0.123527       0.929056 0.68985236E+01  0.66358694E+02                                 1.665982                            1.610189      -1.247006       2.296663                    0.994183       3.704027      10.838591       0.451789       1.409383      -0.680594       0.026205       0.022525      -0.005841       0.035046       0.013646      -0.001804       0.000456       0.000949       0.017145      -0.016624       0.005641       0.010982              1.676145       1.772861       0.346831      -0.037848       1.684609      -0.076445       1.570964           0.000002
           47              H       7.882816       5.629543       8.893831       0.125193       0.901273 0.64684520E+01  0.61484127E+02                                 1.656380                            1.576263      -1.280076       2.278109                    0.994236       3.761516      11.091343       0.447358       1.440417      -0.674083      -0.011217      -0.009444       0.031038       0.034327       0.007453      -0.000335      -0.000634      -0.000388       0.026832      -0.011929       0.002905       0.009024              1.696711       1.566763       0.104061      -0.218441       1.384180      -0.129591       2.139190           0.000027
           48              H       6.991045       4.697931       7.005497       0.086641       1.008262 0.71654088E+01  0.68883629E+02                                 1.698077                            1.591916      -0.893004       2.446275                    0.997962       3.605498      10.204645       0.480397       1.326266      -0.698033      -0.031803      -0.032964       0.005288       0.046108       0.015447      -0.001424      -0.001203      -0.001433       0.006833      -0.016605       0.002001       0.014603              1.752643       2.075039       0.510365      -0.049679       1.758785      -0.058053       1.424106           0.000018
           49              H       5.652012       7.722723       7.923128       0.088305       1.060674 0.74796811E+01  0.73228086E+02                                 1.799966                            1.657476      -1.207130       2.296974                    0.994295       3.856696      11.288945       0.454223       1.377345      -0.686300       0.028107       0.005248      -0.034405       0.044735       0.002798      -0.006086       0.000211       0.024043       0.026055      -0.016720       0.002331       0.014388              1.886844       1.911464       0.053770      -0.562955       1.378268      -0.091055       2.370799           0.000004
           50              H       6.528645       8.074690      10.003206       0.127619       1.089350 0.81150946E+01  0.80266081E+02                                 1.780364                            1.693134      -0.991676       2.419840                    0.997611       3.484992       9.918833       0.467463       1.324709      -0.700089       0.033168       0.009697       0.003401       0.034723       0.007517      -0.000646       0.003357       0.018977       0.003477      -0.013468       0.001917       0.011550              1.804942       2.379907       0.138429       0.073613       1.383846       0.014581       1.651071           0.000004
           51              H       2.876236       7.515823      11.542293       0.126902       0.919283 0.65262194E+01  0.61959473E+02                                 1.660750                            1.569344      -1.249303       2.298679                    0.994190       3.656357      10.655427       0.455884       1.415160      -0.679385      -0.024226      -0.000148       0.027840       0.036905       0.000292      -0.002138       0.000256       0.019262       0.018431      -0.012712       0.004213       0.008499              1.701146       1.798779       0.099391      -0.339787       1.340463      -0.027587       1.964197          -0.000000
           52              H       2.123461       7.104730       9.436535       0.085608       1.063530 0.74185215E+01  0.72110389E+02                                 1.774239                            1.629574      -0.996840       2.396853                    0.996810       3.703495      10.622636       0.469422       1.342338      -0.694275      -0.043060      -0.011187      -0.001299       0.044509       0.006810      -0.004673       0.004950       0.024598       0.009300      -0.017375       0.003712       0.013664              1.864881       2.597514       0.329263       0.180455       1.443781       0.021815       1.553348           0.000009
           53              H       7.174078       7.340114      12.074724       0.114669       0.955522 0.69356809E+01  0.66847415E+02                                 1.696995                            1.612724      -1.285889       2.269667                    0.993509       3.795229      11.139033       0.451906       1.406249      -0.680549       0.019455      -0.016050      -0.021217       0.032958      -0.007255       0.001319       0.007690       0.012062       0.007793      -0.014151       0.004895       0.009257              1.728227       1.837881      -0.244412      -0.346911       1.430465       0.208289       1.916335          -0.000003
           54              H       8.003920       7.760534      14.190754       0.080842       1.084233 0.76001602E+01  0.74744878E+02                                 1.827297                            1.671614      -1.202816       2.292512                    0.994421       3.920759      11.522288       0.451718       1.378734      -0.685765       0.041521      -0.007264       0.009059       0.043114       0.000318       0.004508       0.005233       0.015364       0.013122      -0.011661       0.001449       0.010211              1.899809       2.561234      -0.330332       0.256518       1.505664      -0.087719       1.632530           0.000014
           55              H       4.635007       9.311939      15.291569       0.090265       1.207912 0.85929029E+01  0.84536578E+02                                 1.781852                            1.646782      -0.713589       2.534878                    0.999802       3.274293       8.715585       0.526063       1.183488      -0.734408      -0.023764       0.020620       0.032481       0.045221      -0.009284      -0.001598       0.009654       0.018560       0.021201      -0.019365       0.004758       0.014608              1.826001       1.724600      -0.258174      -0.435864       1.706912       0.358897       2.046492           0.000002
           56              H       3.718465       8.972335      13.220051       0.129147       1.029208 0.74598856E+01  0.71443871E+02                                 1.637589                            1.563423      -0.980545       2.422551                    0.998284       3.279269       8.854023       0.520501       1.228717      -0.721416      -0.034350       0.013924      -0.006328       0.037601      -0.011101       0.002280       0.004729       0.014871       0.008559      -0.016230       0.004290       0.011940              1.650078       2.040686      -0.217386       0.162383       1.445645       0.002658       1.463902           0.000029
           57              H       3.758374       8.620890       3.785228       0.072776       1.125333 0.81161771E+01  0.81590432E+02                                 1.899271                            1.744858      -1.467916       2.155364                    0.991977       4.275054      12.933137       0.433130       1.406695      -0.678576       0.016899      -0.012558       0.035795       0.041527      -0.008664       0.006861       0.002395      -0.001142       0.004286      -0.012634       0.003152       0.009483              1.989510       1.670203      -0.124039       0.303705       1.634545      -0.358724       2.663782           0.000133
           58              H       4.771250       7.684527       1.992766       0.123958       0.884021 0.64715613E+01  0.61366893E+02                                 1.622099                            1.567137      -1.234954       2.303592                    0.994151       3.684596      10.762983       0.453884       1.423101      -0.677823       0.022155      -0.027361       0.005722       0.035668      -0.012512      -0.000250      -0.000425      -0.002485       0.011032      -0.014424       0.003686       0.010738              1.640021       1.746539      -0.315065       0.049849       1.639832      -0.037647       1.533693           0.000075
           59              H       2.773022       7.414442      16.763887       0.131832       1.030822 0.74991161E+01  0.72904568E+02                                 1.721980                            1.630097      -1.125266       2.357898                    0.996308       3.530093      10.041909       0.474148       1.328764      -0.697821      -0.009445       0.016690      -0.030641       0.036147      -0.009778      -0.000758      -0.005669      -0.013153       0.022309      -0.015995       0.003398       0.012597              1.750242       1.511414      -0.135306       0.079174       1.533402      -0.242438       2.205910           0.000041
           60              H       1.746384      11.048917       1.532238       0.111872       1.125430 0.79675343E+01  0.77802274E+02                                 1.766423                            1.634767      -0.983834       2.425590                    0.997975       3.366986       9.268908       0.498676       1.257822      -0.715083      -0.032348       0.039885      -0.007265       0.051866      -0.014261      -0.000620      -0.006638      -0.005804      -0.001330      -0.015827      -0.000365       0.016191              1.830882       1.897916      -0.579720       0.036517       2.087008       0.019773       1.507722           0.000164
           61              H       4.482250       5.381034      13.285107       0.079198       1.035493 0.74441386E+01  0.73167775E+02                                 1.798030                            1.673831      -1.405586       2.198162                    0.992168       4.064149      12.121057       0.441530       1.411367      -0.678635      -0.017047       0.013046      -0.040024       0.045417      -0.014020       0.002324      -0.005663       0.006956       0.025206      -0.018993       0.004156       0.014837              1.886129       1.575276      -0.043509       0.318759       1.531321      -0.293123       2.551790           0.000015
           62              H       3.459741       6.360119      15.069009       0.125245       0.922800 0.68410436E+01  0.65677640E+02                                 1.659960                            1.604689      -1.244450       2.298762                    0.994293       3.689264      10.789903       0.451981       1.411532      -0.680238      -0.026137       0.021968      -0.005699       0.034615      -0.013633       0.001921       0.000325       0.000721       0.018533      -0.016835       0.005996       0.010838              1.670020       1.766097      -0.344617       0.037587       1.678433      -0.075975       1.565530           0.000002
           63              H       5.879083       7.037438       0.333840       0.123967       0.904728 0.65009404E+01  0.61886270E+02                                 1.662159                            1.581418      -1.286370       2.274747                    0.994122       3.774830      11.148351       0.446005       1.442608      -0.673654       0.010735      -0.009140       0.031287       0.034317      -0.007857       0.000708      -0.001012      -0.000346       0.026720      -0.012315       0.003148       0.009166              1.702819       1.572125      -0.104714       0.219823       1.388444      -0.130360       2.147887           0.000027
           64              H       6.770854       3.290036      15.565489       0.087575       1.006286 0.71518194E+01  0.68765234E+02                                 1.700617                            1.594082      -0.909444       2.440461                    0.997772       3.608404      10.235577       0.478099       1.332405      -0.696772       0.030717      -0.032721       0.005222       0.045183      -0.015796       0.001683      -0.001237      -0.001056       0.006434      -0.016884       0.001823       0.015061              1.755394       2.078682      -0.511773       0.049830       1.761505      -0.058172       1.425995           0.000018
           65              H      -1.228938       4.640927       0.636863       0.089267       1.059355 0.74698195E+01  0.73130988E+02                                 1.800843                            1.658177      -1.217636       2.293461                    0.994146       3.857662      11.303624       0.453244       1.380330      -0.685707       0.027962      -0.005079       0.033800       0.044160      -0.003221       0.006558       0.000058       0.023600       0.025427      -0.016506       0.001761       0.014746              1.887823       1.912514      -0.053827       0.563521       1.378803      -0.091122       2.372151           0.000004
           66              H      -0.352305       1.473170      15.676768       0.127666       1.087131 0.80953682E+01  0.80025191E+02                                 1.778442                            1.691507      -1.001369       2.416659                    0.997554       3.481198       9.906386       0.467492       1.325386      -0.699974       0.033593      -0.009667      -0.003390       0.035121      -0.007473       0.000940       0.003640       0.018055       0.003740      -0.013306       0.002197       0.011109              1.802923       2.376537      -0.138131      -0.073577       1.382652       0.014568       1.649579           0.000004
           67              H       9.757187       2.032037      14.137682       0.128621       0.913014 0.64712435E+01  0.61303923E+02                                 1.653113                            1.562718      -1.234755       2.305988                    0.994433       3.640124      10.594424       0.456878       1.415158      -0.679428      -0.023924       0.000219      -0.027396       0.036372      -0.000487       0.002398       0.000439       0.019062       0.018323      -0.012611       0.003913       0.008698              1.693051       1.789770      -0.098670       0.336874       1.335221      -0.027263       1.954163          -0.000000
           68              H       9.004411       2.443130      16.243440       0.084800       1.068534 0.74602409E+01  0.72623722E+02                                 1.780109                            1.634309      -0.999683       2.394651                    0.996718       3.714702      10.665609       0.468634       1.342600      -0.694183      -0.043162       0.011103       0.000915       0.044577      -0.006967       0.004495       0.005320       0.024407       0.009199      -0.017536       0.004038       0.013498              1.871451       2.608572      -0.331240      -0.181440       1.447873       0.021927       1.557907           0.000009
           69              H       0.293128       2.207746      13.605250       0.114531       0.959896 0.69769371E+01  0.67372992E+02                                 1.704768                            1.619455      -1.303195       2.261744                    0.993229       3.810440      11.209611       0.449967       1.409627      -0.679857       0.019584       0.016486       0.021187       0.033230       0.007308      -0.001349       0.007454       0.012186       0.008266      -0.014105       0.004956       0.009148              1.736397       1.847015       0.246477       0.350056       1.436289       0.210194       1.925887          -0.000003
           70              H       1.122971       1.787326      11.489221       0.082208       1.080794 0.75734436E+01  0.74448632E+02                                 1.826839                            1.671278      -1.215773       2.288357                    0.994261       3.918252      11.528532       0.450513       1.383042      -0.684935       0.040548       0.007017      -0.009412       0.042214      -0.000142      -0.004306       0.005016       0.015810       0.013127      -0.011742       0.001728       0.010014              1.899306       2.560439       0.330140      -0.256343       1.505286      -0.087658       1.632194           0.000014
           71              H      11.515958       0.235921      10.388406       0.090974       1.206880 0.85862589E+01  0.84444779E+02                                 1.779483                            1.645086      -0.712777       2.535072                    0.999822       3.274336       8.710931       0.526906       1.181964      -0.734733      -0.023973      -0.020539      -0.032644       0.045411       0.009517       0.001151       0.009626       0.018871       0.021252      -0.019685       0.005304       0.014381              1.823379       1.722200       0.257216       0.434313       1.704780       0.357643       2.043158           0.000001
           72              H      10.599415       0.575525      12.459924       0.127917       1.037729 0.75347265E+01  0.72336871E+02                                 1.645989                            1.570682      -0.988964       2.418215                    0.998266       3.292192       8.898129       0.519605       1.227836      -0.721586      -0.034573      -0.013513       0.005815       0.037573       0.011341      -0.002258       0.004976       0.014542       0.008062      -0.016373       0.004226       0.012147              1.658731       2.053782       0.219729      -0.163950       1.452117       0.002473       1.470294           0.000029
           73              H      10.639325       3.742760       4.774763       0.075650       1.115113 0.80307598E+01  0.80532924E+02                                 1.889617                            1.737184      -1.465490       2.158004                    0.992040       4.254241      12.861842       0.433434       1.409179      -0.678155       0.016780       0.012003      -0.034472       0.040174       0.008586      -0.007051       0.001924       0.000038       0.004802      -0.012400       0.002493       0.009906              1.978781       1.662707       0.122792      -0.300606       1.627199      -0.354963       2.646437           0.000133
           74              H      -2.109700       4.679123       6.567225       0.124603       0.884096 0.64748070E+01  0.61432074E+02                                 1.624936                            1.569685      -1.246938       2.298609                    0.993961       3.691102      10.800337       0.452385       1.427018      -0.677063       0.022085       0.026617      -0.005612       0.035039       0.012736       0.000077      -0.000428      -0.002571       0.010821      -0.014610       0.003604       0.011007              1.642952       1.749788       0.316180      -0.050107       1.642909      -0.037940       1.536160           0.000075
           75              H       9.653973       2.133418       8.916087       0.129419       1.035074 0.75371894E+01  0.73371838E+02                                 1.727263                            1.634671      -1.127054       2.356668                    0.996260       3.539673      10.077762       0.473264       1.329482      -0.697686      -0.009382      -0.017298       0.031982       0.037551       0.009764       0.000911      -0.005024      -0.013941       0.021637      -0.016031       0.003984       0.012047              1.755734       1.515475       0.136031      -0.079720       1.537667      -0.243857       2.214061           0.000041
           76              H       8.627335       1.314733       7.027753       0.112611       1.123901 0.79562834E+01  0.77678962E+02                                 1.766200                            1.634674      -0.986738       2.424715                    0.997980       3.365671       9.269940       0.498115       1.259457      -0.714722      -0.032652      -0.039361       0.007815       0.051735       0.014203       0.000764      -0.006199      -0.006351      -0.001324      -0.015699      -0.000281       0.015980              1.830595       1.897554       0.579400      -0.036416       2.086580       0.019884       1.507650           0.000164
           77              H      -2.398700       4.166826      12.394868       0.080588       1.031659 0.74123834E+01  0.72789487E+02                                 1.794909                            1.671304      -1.402743       2.199554                    0.992114       4.057337      12.101572       0.441378       1.413137      -0.678314      -0.017063      -0.012774       0.039601       0.044973       0.014503      -0.002433      -0.005912       0.007532       0.024832      -0.019502       0.004136       0.015366              1.882608       1.572776       0.043289      -0.317575       1.528959      -0.292106       2.546088           0.000015
           78              H      10.340691       3.187741      10.610965       0.123527       0.929054 0.68985125E+01  0.66358568E+02                                 1.665982                            1.610189      -1.247009       2.296662                    0.994183       3.704025      10.838588       0.451788       1.409384      -0.680594      -0.026205      -0.022525       0.005841       0.035046       0.013646      -0.001804       0.000457       0.000949       0.017145      -0.016624       0.005641       0.010982              1.676144       1.772860       0.346831      -0.037848       1.684608      -0.076445       1.570964           0.000002
           79              H      -1.001867       5.326212       8.226152       0.125193       0.901274 0.64684601E+01  0.61484226E+02                                 1.656381                            1.576264      -1.280080       2.278108                    0.994236       3.761519      11.091356       0.447358       1.440418      -0.674083       0.011217       0.009444      -0.031038       0.034327       0.007453      -0.000335      -0.000634      -0.000388       0.026832      -0.011929       0.002905       0.009024              1.696713       1.566765       0.104061      -0.218441       1.384181      -0.129591       2.139193           0.000027
           80              H      -0.110096       6.257824      10.114486       0.086641       1.008258 0.71653688E+01  0.68883119E+02                                 1.698070                            1.591910      -0.892990       2.446281                    0.997963       3.605484      10.204582       0.480399       1.326263      -0.698033       0.031803       0.032964      -0.005288       0.046108       0.015447      -0.001424      -0.001203      -0.001433       0.006834      -0.016605       0.002002       0.014603              1.752635       2.075029       0.510361      -0.049679       1.758777      -0.058053       1.424100           0.000018
           81              C       1.795928       3.282499       8.460696       0.085220      28.026011 0.35517514E+03  0.80019143E+04                                 8.282873                            6.466827       0.064563       2.037854                    0.998920      26.726467      77.191750       0.615720       0.441541      -1.040435       0.049254      -0.001543      -0.014028       0.051236      -0.016038      -0.016690      -0.015023      -0.046464      -0.067071      -0.040905      -0.000069       0.040975              9.409900      10.683065       1.071961       0.581692       4.493387       0.252230      13.053248           0.000055
           82              C       1.259214       3.064451       7.207513      -0.175691      33.041064 0.44258097E+03  0.10481275E+05                                 9.029966                            7.075022       0.163941       2.033063                    0.999022      29.650341      86.347665       0.609804       0.424125      -1.056335       0.008094       0.000574      -0.000870       0.008161       0.002259       0.008604      -0.004332      -0.015621      -0.097609      -0.034644       0.010063       0.024581             10.227683      10.092362       0.919531       0.376270       4.846939       0.520933      15.743749           0.000025
           83              C       2.076670       3.113704       6.070746       0.121633      34.174560 0.39171206E+03  0.89407155E+04                                 9.285252                            6.686516      -0.048807       2.009032                    0.999374      25.699242      71.964625       0.626955       0.428020      -1.060642      -0.001001       0.005120       0.002782       0.005912      -0.018152       0.000599       0.003124      -0.026874      -0.040217      -0.016978      -0.012458       0.029435             11.293468      11.084152       1.541141       2.915487       5.159230       1.374835      17.637024           0.000046
           84              C       3.410198       3.402389       6.291594      -0.170094      33.655939 0.44561265E+03  0.10572344E+05                                 9.169506                            7.119668       0.018197       1.989380                    0.998669      29.524002      86.091365       0.605200       0.426573      -1.054692       0.004678      -0.001376       0.005362       0.007248      -0.014859      -0.020003      -0.006472      -0.022134      -0.024398      -0.032396       0.009286       0.023109             10.510292      12.051890       1.774834       2.440765       5.280949       0.834077      14.198038           0.000049
           85              C       3.860213       3.634930       7.573880       0.089185      28.066489 0.34906744E+03  0.78273193E+04                                 8.268344                            6.399309       0.037443       2.027878                    0.999191      26.625436      76.624120       0.620890       0.439935      -1.041777      -0.038065      -0.006887       0.017227       0.042346      -0.004670      -0.011811      -0.004203      -0.021296      -0.119155      -0.042782       0.011251       0.031530              9.491589      10.361750       1.520982       0.747014       4.767530       0.186818      13.345489           0.000071
           86              C       1.534452       2.852176       4.730251       0.102828      32.692718 0.39000386E+03  0.88948951E+04                                 8.975815                            6.651037      -0.065666       1.999991                    0.999324      25.918253      72.627095       0.631383       0.425345      -1.061960      -0.001316      -0.004145      -0.004119       0.005990       0.016795      -0.002454      -0.000941      -0.000331       0.006379      -0.017918       0.001775       0.016143             10.605440      10.241247      -0.909794       3.191811       5.749221       2.168276      15.825853          -0.000018
           87              C       0.247714       3.205051       4.410108      -0.188404      32.385793 0.47063010E+03  0.11331341E+05                                 8.930158                            7.327726      -0.040290       1.958581                    0.998442      30.411120      89.640543       0.594586       0.427849      -1.052796       0.000953      -0.003792      -0.011227       0.011889       0.002372      -0.020849       0.001282      -0.031856      -0.022877      -0.030975       0.011054       0.019922              9.749688      11.587585      -1.329628       2.423483       5.556418       1.136472      12.105062           0.000034
           88              C      -0.250467       2.944967       3.127821       0.086742      26.465108 0.35836989E+03  0.80916406E+04                                 7.961212                            6.501626      -0.026860       2.007009                    0.998399      26.865124      77.666652       0.613278       0.442327      -1.040016       0.024218      -0.019325      -0.009033       0.032273       0.019048       0.005614      -0.033912      -0.017385      -0.157903      -0.065845       0.011805       0.054041              8.596022      10.457722      -1.733926       1.081732       5.429730       1.226900       9.900614          -0.000008
           89              C       1.717485       2.034219       2.485822       0.084619      24.143505 0.32295853E+03  0.70655931E+04                                 7.270976                            6.028546       0.132056       2.052753                    0.999629      26.092933      72.921332       0.663429       0.421997      -1.058171      -0.032039       0.003464       0.014592       0.035376       0.005846      -0.045113       0.000743      -0.049559      -0.033969      -0.060756       0.026963       0.033792              7.663625       8.328558      -1.351844       0.405587       5.457134       1.534987       9.205182          -0.000020
           90              C       2.285851       2.244849       3.733868      -0.193280      30.850640 0.44604023E+03  0.10551643E+05                                 8.527686                            7.069633       0.207550       2.039084                    0.999449      29.700017      85.590602       0.616182       0.420195      -1.062021      -0.009414      -0.005833      -0.000471       0.011085      -0.001495      -0.000845      -0.006615       0.021541      -0.089245      -0.031017       0.005266       0.025751              9.108084       8.795061      -1.258764       0.904945       6.169007       2.127408      12.360184           0.000048
           91              C       3.348270       2.019489      14.180482       0.092095      26.672490 0.35227424E+03  0.79618253E+04                                 8.113751                            6.517613      -0.277361       1.927617                    0.997905      27.184562      79.994385       0.599303       0.452197      -1.028857       0.018492      -0.032045       0.022748       0.043432       0.034768       0.029389      -0.004258      -0.019425      -0.066090      -0.050603       0.000232       0.050371              9.017678       7.969194      -3.095311      -0.822111       7.556058       0.394108      11.527780           0.000484
           92              C       2.716599       2.578058      15.255617      -0.189754      32.904264 0.47322513E+03  0.11421688E+05                                 9.078894                            7.379889      -0.101553       1.944713                    0.997949      30.347127      89.874239       0.588004       0.431582      -1.049390       0.009586      -0.001421      -0.002637       0.010043      -0.000998       0.004068      -0.001787      -0.000401      -0.080506      -0.027313       0.012485       0.014828             10.135596       8.219517      -2.361332      -1.592661       7.193700       0.725626      14.993571           0.000622
           93              C       2.975322       2.113759      16.537904       0.100986      33.009828 0.41062407E+03  0.94903201E+04                                 9.066196                            6.840153      -0.027635       2.006333                    0.999347      26.319361      74.337510       0.620228       0.427286      -1.060336      -0.000068      -0.003292      -0.003857       0.005072      -0.000888       0.001380      -0.001356       0.009736       0.007723      -0.006407       0.001650       0.004757             10.687533       8.582463      -3.392610      -3.068354       8.004220       1.862456      15.475916          -0.000197
           94              C       3.900122       1.085470      16.644047      -0.175957      32.251335 0.45351412E+03  0.10801237E+05                                 8.881570                            7.181722       0.014467       1.982557                    0.999082      29.778891      86.845089       0.603012       0.426479      -1.055332       0.006453      -0.006636      -0.008319       0.012446       0.013795       0.013939      -0.005643      -0.007180      -0.003507      -0.023322       0.006926       0.016396              9.734248       8.665108      -3.698547      -1.946844       8.461996       1.064975      12.075639           0.000385
           95              C       4.513903       0.594095      15.495297       0.112397      25.151720 0.32178649E+03  0.70349756E+04                                 7.560856                            6.060511       0.179306       2.087142                    0.999467      25.407724      71.028113       0.654530       0.428038      -1.054205      -0.023432       0.019486      -0.027428       0.041001       0.022390       0.020196      -0.005910      -0.000092      -0.102416      -0.044142       0.003182       0.040961              8.294811       6.814138      -2.903957      -0.988460       7.476456       0.531979      10.593837          -0.000069
           96              C       2.112451       5.806121       2.980589       0.093072      25.487565 0.36060388E+03  0.82072300E+04                                 7.910860                            6.630257      -0.347172       1.904057                    0.997554      27.426345      81.291663       0.588679       0.457153      -1.024883      -0.027288       0.023316      -0.022908       0.042579       0.025580       0.022928      -0.012343       0.015800      -0.046152      -0.041612       0.004265       0.037347              8.636675       7.740033      -2.362165      -0.226887       6.597199      -0.115719      11.572793           0.000020
           97              C       2.738618       5.213093       1.914014      -0.178934      31.624368 0.46695539E+03  0.11235465E+05                                 8.834856                            7.324167      -0.073183       1.956707                    0.998067      30.158365      89.244766       0.590906       0.430797      -1.049623      -0.005112       0.001980       0.001821       0.005777       0.007621       0.003027       0.001783       0.015653      -0.068877      -0.023235       0.000566       0.022668              9.758002       7.696719      -2.168709      -1.066267       6.904556       0.339191      14.672730           0.000031
           98              C       1.314261       6.480453       0.505039      -0.184751      31.928291 0.47953496E+03  0.11606629E+05                                 8.885319                            7.427278      -0.069030       1.956120                    0.997968      30.287094      89.677884       0.586611       0.431390      -1.050026      -0.003746       0.000314       0.004655       0.005983       0.014819       0.004933      -0.012603      -0.012584       0.021958      -0.023905       0.004607       0.019298              9.696129       9.543384      -3.062654      -1.075872       7.177342       1.119005      12.367660           0.000020
           99              C       0.773418       7.021686       1.652078       0.097286      24.892529 0.33979336E+03  0.75830535E+04                                 7.660189                            6.348157      -0.014613       2.019744                    0.998246      26.409292      76.306570       0.617114       0.444746      -1.036919       0.022906      -0.022249       0.028416       0.042745       0.016360       0.008257      -0.011011      -0.008881      -0.121614      -0.044388       0.006976       0.037412              8.383393       7.819156      -2.369180      -0.522512       6.231014       0.211462      11.100010          -0.000037
          100              C       2.338146       5.548221       0.630015       0.104327      32.708567 0.41613708E+03  0.96692046E+04                                 9.088044                            6.940027      -0.035420       2.008476                    0.999475      26.415862      75.300491       0.607344       0.434027      -1.054080      -0.003861      -0.000788       0.006338       0.007463       0.001437      -0.003497      -0.001617       0.001661      -0.010959      -0.005342       0.000181       0.005162             10.705116       9.018876      -3.162087      -2.625905       7.296479       1.871874      15.799992           0.000025
          101              C       5.353379      -1.599111      12.720147      -0.307044      63.817423 0.66091495E+03  0.17274343E+05                                13.880968                            8.778826       0.061282       1.902852                    0.999817      36.363778     110.664642       0.535910       0.437279      -1.049999      -0.008433       0.054326      -0.020561       0.058696      -0.003381       0.003204       0.047788       0.213495       0.188353      -0.148998       0.071944       0.077054             19.364727       8.004649      -0.127417      -0.110819      41.837608      -0.598083       8.251924           0.039461
          102              C       2.500537       4.279959      11.723764      -0.069893      44.125267 0.61768061E+03  0.15744120E+05                                10.700436                            8.402363       0.653394       2.139803                    0.999379      31.716258      92.801502       0.560637       0.428618      -1.063940      -0.055047       0.036207       0.034274       0.074268       0.091152       0.104619      -0.068725      -0.074791       0.079421      -0.185628       0.085220       0.100409             12.014170      15.846842      -3.999787      -4.691171       8.924644       2.160995      11.271024           0.000505
          103              C       8.676877       9.081151       0.099296       0.085301      28.003979 0.35484306E+03  0.79926649E+04                                 8.279041                            6.463753       0.063516       2.037703                    0.998920      26.713429      77.148755       0.615866       0.441534      -1.040425       0.049843       0.001326       0.014178       0.051837       0.015584       0.013661      -0.015508      -0.044855      -0.067549      -0.038148      -0.002415       0.040563              9.405491      10.678509      -1.071478      -0.580622       4.491541       0.252106      13.046423           0.000054
          104              C       8.140163       9.299199       1.352479      -0.178007      33.091187 0.44347497E+03  0.10507236E+05                                 9.036802                            7.080617       0.157715       2.030823                    0.999014      29.680551      86.441639       0.609793       0.423940      -1.056501       0.008543      -0.000748      -0.000255       0.008579      -0.002081      -0.010866      -0.005720      -0.015100      -0.101181      -0.036911       0.011864       0.025047             10.235577      10.096847      -0.919859      -0.377591       4.850493       0.521654      15.759390           0.000026
          105              C      -4.804280       9.249946       2.489246       0.123093      34.125844 0.39109892E+03  0.89231937E+04                                 9.276265                            6.681259      -0.048392       2.009598                    0.999327      25.680682      71.897611       0.627207       0.428017      -1.060647      -0.003879      -0.004464      -0.004272       0.007295       0.018211       0.001212       0.000617      -0.027009      -0.035186      -0.016933      -0.011633       0.028566             11.281368      11.071443      -1.539354      -2.912491       5.154957       1.373164      17.617705           0.000047
          106              C      -3.470752       8.961261       2.268398      -0.171584      33.696080 0.44640650E+03  0.10594841E+05                                 9.174729                            7.125019       0.016906       1.988712                    0.998701      29.539324      86.123033       0.605159       0.426455      -1.054870       0.003067       0.001379      -0.006701       0.007498       0.015684       0.018284      -0.006429      -0.022272      -0.025968      -0.031285       0.007410       0.023875             10.516099      12.060030      -1.776727      -2.451112       5.284548       0.836009      14.203720           0.000049
          107              C      -3.020738       8.728720       0.986111       0.090748      28.008306 0.34814801E+03  0.78016141E+04                                 8.256599                            6.390170       0.043301       2.030093                    0.999144      26.595687      76.515389       0.621432       0.439837      -1.041827      -0.037567       0.006654      -0.017236       0.041864       0.004238       0.010327      -0.004248      -0.020627      -0.120396      -0.042528       0.011241       0.031287              9.477596      10.355607      -1.521094      -0.747337       4.761519       0.187144      13.315662           0.000071
          108              C       8.415401       9.511474       3.829740       0.100553      32.791051 0.39141280E+03  0.89349636E+04                                 8.993211                            6.663088      -0.065895       1.999089                    0.999342      25.962659      72.780743       0.630813       0.425351      -1.061970      -0.002398       0.004561       0.004036       0.006545      -0.015627       0.000288      -0.001496       0.000027       0.006993      -0.016831       0.002239       0.014592             10.626613      10.262224       0.912580      -3.197031       5.759392       2.173457      15.858224          -0.000018
          109              C       7.128663       9.158599       4.149884      -0.188583      32.298945 0.46894947E+03  0.11279238E+05                                 8.906812                            7.307763      -0.031067       1.961865                    0.998449      30.368233      89.427944       0.596319       0.427045      -1.053435       0.001291       0.005118       0.009677       0.011023      -0.002833       0.019892       0.000945      -0.033448      -0.020404      -0.030372       0.009975       0.020397              9.724059      11.555161       1.328279      -2.408031       5.543377       1.136687      12.073639           0.000034
          110              C       6.630483       9.418683       5.432171       0.086050      26.480046 0.35866206E+03  0.80991648E+04                                 7.961470                            6.501710      -0.028787       2.006081                    0.998370      26.870282      77.663368       0.613692       0.441978      -1.040314       0.025273       0.020507       0.006608       0.033210      -0.018678      -0.005804      -0.031571      -0.021207      -0.161150      -0.065141       0.010816       0.054325              8.596523      10.457065       1.733906      -1.080212       5.429801       1.228106       9.902702          -0.000009
          111              C      -5.163466      10.329431       6.074170       0.079349      24.249323 0.32481203E+03  0.71167164E+04                                 7.293815                            6.047739       0.118197       2.047954                    0.999681      26.169509      73.203130       0.662023       0.422265      -1.057943      -0.030154      -0.001855      -0.014073       0.033328      -0.007367       0.045447      -0.000367      -0.053113      -0.033838      -0.062091       0.025658       0.036433              7.687497       8.355567       1.354560      -0.412208       5.473206       1.538042       9.233717          -0.000019
          112              C      -4.595099      10.118801       4.826123      -0.187797      30.654512 0.44224429E+03  0.10439239E+05                                 8.490641                            7.037773       0.211793       2.041908                    0.999451      29.581396      85.149237       0.617817       0.419991      -1.062178      -0.010756       0.004311       0.000226       0.011590       0.003863      -0.001247      -0.006384       0.021093      -0.087379      -0.030318       0.004421       0.025898              9.068479       8.766728       1.256065      -0.902777       6.141089       2.114027      12.297620           0.000048
          113              C      -3.532680       7.528371      11.499493       0.087424      26.830281 0.35505254E+03  0.80418379E+04                                 8.152223                            6.549094      -0.283693       1.924346                    0.997932      27.289540      80.436584       0.596956       0.453003      -1.028214       0.019559       0.033542      -0.025306       0.046346      -0.035388      -0.028997      -0.003641      -0.021341      -0.069883      -0.050791      -0.000919       0.051710              9.060824       8.011383       3.113667       0.834731       7.593972       0.404794      11.577118           0.000488
          114              C      -4.164352       6.969802      10.424358      -0.188480      32.865406 0.47248964E+03  0.11401282E+05                                 9.075943                            7.376627      -0.104985       1.943979                    0.997813      30.334147      89.871137       0.587746       0.431872      -1.049050       0.011671       0.002218       0.002173       0.012076       0.000221      -0.004357      -0.001508      -0.000494      -0.076868      -0.026169       0.012695       0.013474             10.132082       8.218151       2.362641       1.592123       7.193763       0.725037      14.984331           0.000626
          115              C      -3.905628       7.434101       9.142071       0.099327      33.056606 0.41134265E+03  0.95109022E+04                                 9.073252                            6.845012      -0.031744       2.004611                    0.999351      26.343629      74.416948       0.620172       0.427146      -1.060443      -0.001154       0.003689       0.003325       0.005099      -0.000034      -0.001100      -0.000392       0.008029       0.007540      -0.005292       0.001543       0.003749             10.695963       8.587340       3.394723       3.070682       8.009419       1.863116      15.491131          -0.000198
          116              C      -2.980828       8.462390       9.035927      -0.171765      32.165339 0.45197595E+03  0.10755459E+05                                 8.864864                            7.168285       0.009297       1.981920                    0.999079      29.733273      86.675100       0.603735       0.426331      -1.055424       0.008399       0.006486       0.006508       0.012448      -0.013449      -0.013812      -0.006919      -0.005531       0.003695      -0.023612       0.008615       0.014996              9.715183       8.645396       3.689467       1.939370       8.444982       1.058458      12.055172           0.000388
          117              C      -2.367048       8.953765      10.184678       0.109863      25.198286 0.32258106E+03  0.70561476E+04                                 7.567316                            6.065774       0.174531       2.085254                    0.999461      25.438032      71.113940       0.654655       0.427725      -1.054479      -0.024032      -0.018768       0.028172       0.041514      -0.024186      -0.019160      -0.006980      -0.001656      -0.103635      -0.044565       0.002108       0.042456              8.301768       6.818873       2.906243       0.989311       7.482035       0.532399      10.604397          -0.000068
          118              C       8.993401       6.557529       5.579402       0.090655      25.527498 0.36139847E+03  0.82299352E+04                                 7.919042                            6.637668      -0.351780       1.902422                    0.997653      27.456297      81.406301       0.588329       0.457168      -1.024863      -0.025903      -0.023412       0.025184       0.043050      -0.028352      -0.021475      -0.013513       0.015827      -0.047691      -0.043047       0.003917       0.039130              8.645218       7.749434       2.365654       0.230756       6.604702      -0.113088      11.581517           0.000019
          119              C      -4.142332       7.150557       6.645977      -0.177107      31.570963 0.46589310E+03  0.11204815E+05                                 8.828056                            7.318086      -0.077583       1.955865                    0.997910      30.137497      89.196326       0.590810       0.431062      -1.049341      -0.003795      -0.000481      -0.000844       0.003918      -0.005852      -0.003716       0.000169       0.019118      -0.068021      -0.022993       0.000159       0.022834              9.749923       7.693468       2.170325       1.064737       6.901846       0.338872      14.654454           0.000032
          120              C       8.195211       5.883197       8.054952      -0.185613      31.940809 0.47983436E+03  0.11614821E+05                                 8.885443                            7.428469      -0.065191       1.957228                    0.997994      30.290457      89.669605       0.586741       0.431259      -1.050184      -0.002310       0.001590      -0.005913       0.006544      -0.014717      -0.004267      -0.012800      -0.012329       0.015120      -0.022836       0.003382       0.019454              9.695589       9.544226       3.062572       1.078951       7.178019       1.120869      12.364523           0.000020
          121              C       7.654368       5.341964       6.907913       0.098967      24.891966 0.33978247E+03  0.75837659E+04                                 7.665003                            6.352771      -0.021120       2.017858                    0.998112      26.415087      76.361544       0.616120       0.445407      -1.036395       0.022982       0.021060      -0.028750       0.042406      -0.016687      -0.007641      -0.011332      -0.009562      -0.120668      -0.044035       0.006295       0.037740              8.388233       7.824016       2.369765       0.523653       6.234421       0.211861      11.106262          -0.000038
          122              C       9.219096       6.815429       7.929976       0.103296      32.733685 0.41653268E+03  0.96810630E+04                                 9.093222                            6.943910      -0.031560       2.009395                    0.999458      26.431547      75.364917       0.607074       0.434101      -1.053996      -0.003441       0.001558      -0.005534       0.006700      -0.001526       0.003019      -0.002288       0.000486      -0.006896      -0.004342      -0.000389       0.004731             10.711154       9.022342       3.162908       2.628556       7.299491       1.873557      15.811628           0.000025
          123              C      -1.527572      11.146971      12.959827      -0.305257      63.700803 0.65952713E+03  0.17229351E+05                                13.866138                            8.770701       0.059901       1.902895                    0.999818      36.324314     110.523668       0.536047       0.437388      -1.049913      -0.007550      -0.053944       0.020438       0.058178       0.003994      -0.003840       0.047533       0.212394       0.187873      -0.148326       0.071181       0.077145             19.341814       7.997138       0.127897       0.110607      41.784116      -0.597848       8.244188           0.039571
          124              C       9.381487       5.267901      13.956210      -0.068595      43.973342 0.61513492E+03  0.15660972E+05                                10.670070                            8.380394       0.666592       2.144552                    0.999376      31.655042      92.528266       0.561912       0.428144      -1.064376      -0.055273      -0.035316      -0.034023       0.073891      -0.092468      -0.103388      -0.070616      -0.072912       0.079010      -0.186288       0.086225       0.100063             11.978137      15.795151       3.984998       4.675582       8.899887       2.154673      11.239371           0.000504
          125              C       5.085021       7.673256       8.659287       0.085224      28.025880 0.35517315E+03  0.80018569E+04                                 8.282844                            6.466807       0.064570       2.037858                    0.998920      26.726371      77.191362       0.615722       0.441541      -1.040435      -0.049253       0.001541       0.014027       0.051235      -0.016038      -0.016689      -0.015023      -0.046465      -0.067071      -0.040904      -0.000070       0.040975              9.409866      10.683030       1.071958       0.581694       4.493373       0.252229      13.053196           0.000054
          126              C       5.621735       7.891304       9.912470      -0.175690      33.041055 0.44258098E+03  0.10481275E+05                                 9.029965                            7.075022       0.163939       2.033062                    0.999022      29.650337      86.347653       0.609804       0.424125      -1.056335      -0.008094      -0.000576       0.000870       0.008160       0.002259       0.008603      -0.004332      -0.015621      -0.097609      -0.034644       0.010063       0.024581             10.227680      10.092364       0.919532       0.376272       4.846939       0.520932      15.743737           0.000026
          127              C       4.804279       7.842051      11.049237       0.121633      34.174568 0.39171221E+03  0.89407194E+04                                 9.285252                            6.686517      -0.048812       2.009030                    0.999374      25.699248      71.964640       0.626955       0.428020      -1.060642       0.001001      -0.005121      -0.002782       0.005913      -0.018152       0.000599       0.003125      -0.026873      -0.040217      -0.016978      -0.012457       0.029435             11.293467      11.084152       1.541141       2.915491       5.159230       1.374833      17.637020           0.000046
          128              C       3.470751       7.553366      10.828389      -0.170096      33.655941 0.44561280E+03  0.10572345E+05                                 9.169499                            7.119665       0.018211       1.989384                    0.998669      29.523991      86.091245       0.605201       0.426572      -1.054692      -0.004677       0.001375      -0.005362       0.007247      -0.014859      -0.020005      -0.006471      -0.022131      -0.024396      -0.032396       0.009287       0.023109             10.510284      12.051885       1.774834       2.440775       5.280947       0.834076      14.198019           0.000050
          129              C       3.020736       7.320825       9.546103       0.089182      28.066514 0.34906786E+03  0.78273300E+04                                 8.268344                            6.399309       0.037445       2.027878                    0.999191      26.625454      76.624145       0.620890       0.439934      -1.041778       0.038066       0.006886      -0.017227       0.042346      -0.004670      -0.011811      -0.004203      -0.021295      -0.119153      -0.042781       0.011252       0.031529              9.491588      10.361753       1.520982       0.747016       4.767530       0.186817      13.345482           0.000071
          130              C       5.346497       8.103579      12.389732       0.102829      32.692707 0.39000376E+03  0.88948918E+04                                 8.975811                            6.651035      -0.065668       1.999991                    0.999324      25.918248      72.627066       0.631384       0.425345      -1.061960       0.001317       0.004145       0.004119       0.005990       0.016795      -0.002454      -0.000941      -0.000332       0.006379      -0.017918       0.001775       0.016143             10.605435      10.241239      -0.909791       3.191809       5.749218       2.168273      15.825847          -0.000018
          131              C       6.633235       7.750704      12.709875      -0.188404      32.385778 0.47062995E+03  0.11331336E+05                                 8.930154                            7.327725      -0.040292       1.958580                    0.998442      30.411112      89.640501       0.594586       0.427848      -1.052796      -0.000954       0.003791       0.011227       0.011888       0.002372      -0.020849       0.001282      -0.031857      -0.022876      -0.030975       0.011054       0.019921              9.749682      11.587578      -1.329626       2.423475       5.556416       1.136471      12.105053           0.000033
          132              C       7.131416       8.010788      13.992162       0.086742      26.465081 0.35836965E+03  0.80916312E+04                                 7.961199                            6.501619      -0.026845       2.007013                    0.998399      26.865094      77.666461       0.613279       0.442327      -1.040017      -0.024218       0.019324       0.009033       0.032273       0.019048       0.005614      -0.033912      -0.017383      -0.157905      -0.065846       0.011806       0.054040              8.596005      10.457692      -1.733920       1.081724       5.429722       1.226899       9.900602          -0.000008
          133              C       5.163464       8.921536      14.634161       0.084619      24.143480 0.32295820E+03  0.70655834E+04                                 7.270969                            6.028541       0.132058       2.052753                    0.999629      26.092913      72.921234       0.663430       0.421997      -1.058171       0.032040      -0.003464      -0.014592       0.035376       0.005846      -0.045112       0.000743      -0.049560      -0.033967      -0.060755       0.026964       0.033791              7.663615       8.328545      -1.351841       0.405582       5.457130       1.534986       9.205172          -0.000019
          134              C       4.595098       8.710906      13.386115      -0.193281      30.850601 0.44603976E+03  0.10551625E+05                                 8.527671                            7.069624       0.207564       2.039088                    0.999449      29.699985      85.590391       0.616183       0.420194      -1.062022       0.009414       0.005833       0.000471       0.011085      -0.001495      -0.000845      -0.006615       0.021543      -0.089247      -0.031017       0.005265       0.025752              9.108066       8.795034      -1.258756       0.904937       6.168998       2.127405      12.360166           0.000049
          135              C       3.532679       8.936266       2.939501       0.092096      26.672456 0.35227377E+03  0.79618129E+04                                 8.113748                            6.517612      -0.277366       1.927615                    0.997905      27.184549      79.994365       0.599303       0.452197      -1.028856      -0.018491       0.032046      -0.022748       0.043432       0.034769       0.029390      -0.004258      -0.019426      -0.066093      -0.050605       0.000233       0.050372              9.017674       7.969192      -3.095313      -0.822109       7.556062       0.394108      11.527766           0.000486
          136              C       4.164350       8.377697       1.864366      -0.189751      32.904164 0.47322340E+03  0.11421636E+05                                 9.078877                            7.379877      -0.101553       1.944714                    0.997949      30.347059      89.873991       0.588005       0.431582      -1.049390      -0.009585       0.001422       0.002638       0.010043      -0.000998       0.004068      -0.001787      -0.000402      -0.080506      -0.027313       0.012486       0.014827             10.135576       8.219506      -2.361332      -1.592659       7.193693       0.725628      14.993528           0.000623
          137              C       3.905627       8.841996       0.582079       0.100986      33.009808 0.41062376E+03  0.94903108E+04                                 9.066192                            6.840150      -0.027634       2.006333                    0.999347      26.319347      74.337452       0.620228       0.427286      -1.060336       0.000068       0.003293       0.003857       0.005072      -0.000888       0.001380      -0.001356       0.009735       0.007722      -0.006406       0.001650       0.004756             10.687529       8.582460      -3.392610      -3.068358       8.004219       1.862462      15.475909          -0.000197
          138              C       2.980827       9.870285       0.475936      -0.175958      32.251355 0.45351433E+03  0.10801243E+05                                 8.881571                            7.181722       0.014467       1.982557                    0.999082      29.778907      86.845128       0.603012       0.426479      -1.055332      -0.006452       0.006637       0.008320       0.012446       0.013795       0.013938      -0.005643      -0.007183      -0.003506      -0.023322       0.006926       0.016396              9.734250       8.665106      -3.698547      -1.946857       8.461999       1.064987      12.075645           0.000386
          139              C       2.367046      10.361660       1.624686       0.112398      25.151736 0.32178664E+03  0.70349832E+04                                 7.560868                            6.060519       0.179291       2.087137                    0.999467      25.407756      71.028334       0.654528       0.428039      -1.054204       0.023435      -0.019485       0.027429       0.041002       0.022392       0.020196      -0.005910      -0.000094      -0.102419      -0.044144       0.003181       0.040962              8.294824       6.814153      -2.903969      -0.988467       7.476477       0.531984      10.593842          -0.000068
          140              C       4.768498       5.149634      14.139394       0.093071      25.487609 0.36060456E+03  0.82072492E+04                                 7.910867                            6.630261      -0.347172       1.904057                    0.997554      27.426375      81.291761       0.588679       0.457153      -1.024883       0.027288      -0.023317       0.022907       0.042580       0.025580       0.022927      -0.012343       0.015799      -0.046150      -0.041611       0.004265       0.037346              8.636684       7.740040      -2.362166      -0.226887       6.597202      -0.115720      11.572809           0.000019
          141              C       4.142331       5.742662      15.205969      -0.178938      31.624447 0.46695684E+03  0.11235507E+05                                 8.834868                            7.324177      -0.073177       1.956707                    0.998067      30.158408      89.244894       0.590905       0.430797      -1.049623       0.005113      -0.001980      -0.001820       0.005777       0.007620       0.003027       0.001783       0.015654      -0.068878      -0.023235       0.000567       0.022668              9.758016       7.696725      -2.168706      -1.066272       6.904560       0.339195      14.672763           0.000033
          142              C       5.566688       4.475302      16.614944      -0.184748      31.928218 0.47953372E+03  0.11606591E+05                                 8.885306                            7.427268      -0.069027       1.956122                    0.997968      30.287037      89.677659       0.586611       0.431390      -1.050026       0.003746      -0.000315      -0.004654       0.005983       0.014819       0.004934      -0.012603      -0.012585       0.021955      -0.023905       0.004607       0.019298              9.696113       9.543372      -3.062651      -1.075869       7.177333       1.119001      12.367634           0.000021
          143              C       6.107531       3.934069      15.467905       0.097288      24.892503 0.33979294E+03  0.75830402E+04                                 7.660179                            6.348149      -0.014605       2.019747                    0.998246      26.409254      76.306387       0.617115       0.444745      -1.036920      -0.022906       0.022248      -0.028415       0.042745       0.016360       0.008258      -0.011012      -0.008881      -0.121612      -0.044388       0.006976       0.037411              8.383383       7.819149      -2.369178      -0.522510       6.231007       0.211458      11.099993          -0.000038
          144              C       4.542803       5.407534      16.489968       0.104326      32.708588 0.41613737E+03  0.96692125E+04                                 9.088046                            6.940028      -0.035420       2.008475                    0.999475      26.415872      75.300513       0.607344       0.434027      -1.054081       0.003861       0.000788      -0.006338       0.007463       0.001437      -0.003497      -0.001617       0.001660      -0.010957      -0.005342       0.000181       0.005161             10.705119       9.018878      -3.162087      -2.625909       7.296481       1.871879      15.799998           0.000024
          145              C       1.527570      12.554866       4.399836      -0.307087      63.820784 0.66095327E+03  0.17275581E+05                                13.881394                            8.779039       0.061296       1.902843                    0.999817      36.364858     110.668389       0.535907       0.437275      -1.050003       0.008432      -0.054333       0.020561       0.058702      -0.003381       0.003202       0.047788       0.213481       0.188335      -0.148989       0.071941       0.077047             19.365426       8.004861      -0.127455      -0.110824      41.839272      -0.598137       8.252146           0.039510
          146              C       4.380412       6.675796       5.396219      -0.069900      44.125389 0.61768287E+03  0.15744198E+05                                10.700469                            8.402388       0.653366       2.139794                    0.999379      31.716328      92.801878       0.560635       0.428619      -1.063939       0.055045      -0.036207      -0.034271       0.074266       0.091153       0.104618      -0.068725      -0.074791       0.079424      -0.185628       0.085220       0.100408             12.014206      15.846896      -3.999803      -4.691179       8.924674       2.160999      11.271048           0.000504
          147              C      -1.795928       1.874604      17.020687       0.085299      28.004122 0.35484525E+03  0.79927289E+04                                 8.279077                            6.463779       0.063502       2.037697                    0.998920      26.713526      77.149186       0.615864       0.441535      -1.040425      -0.049842      -0.001328      -0.014178       0.051837       0.015584       0.013661      -0.015508      -0.044855      -0.067547      -0.038148      -0.002414       0.040562              9.405534      10.678555      -1.071481      -0.580621       4.491558       0.252105      13.046487           0.000054
          148              C      -1.259214       1.656556      15.767504      -0.178009      33.091236 0.44347571E+03  0.10507258E+05                                 9.036810                            7.080622       0.157718       2.030823                    0.999014      29.680586      86.441769       0.609793       0.423940      -1.056501      -0.008543       0.000746       0.000255       0.008580      -0.002081      -0.010866      -0.005720      -0.015099      -0.101181      -0.036911       0.011865       0.025046             10.235587      10.096852      -0.919858      -0.377587       4.850496       0.521653      15.759413           0.000026
          149              C      -2.076671       1.705809      14.630737       0.123090      34.125894 0.39109954E+03  0.89232114E+04                                 9.276273                            6.681263      -0.048388       2.009599                    0.999327      25.680709      71.897703       0.627207       0.428017      -1.060647       0.003878       0.004463       0.004272       0.007294       0.018210       0.001212       0.000617      -0.027008      -0.035183      -0.016932      -0.011632       0.028565             11.281379      11.071449      -1.539354      -2.912491       5.154959       1.373163      17.617729           0.000047
          150              C      10.351701       1.994494      14.851585      -0.171585      33.696123 0.44640720E+03  0.10594863E+05                                 9.174737                            7.125025       0.016905       1.988711                    0.998701      29.539361      86.123194       0.605158       0.426455      -1.054869      -0.003068      -0.001381       0.006702       0.007499       0.015684       0.018284      -0.006429      -0.022271      -0.025969      -0.031284       0.007410       0.023874             10.516109      12.060038      -1.776727      -2.451109       5.284552       0.836007      14.203737           0.000050
          151              C       9.901687       2.227035      16.133872       0.090749      28.008357 0.34814882E+03  0.78016381E+04                                 8.256616                            6.390183       0.043296       2.030091                    0.999144      26.595717      76.515552       0.621430       0.439838      -1.041827       0.037566      -0.006656       0.017236       0.041864       0.004237       0.010326      -0.004247      -0.020627      -0.120396      -0.042528       0.011241       0.031287              9.477615      10.355626      -1.521095      -0.747337       4.761527       0.187141      13.315694           0.000070
          152              C      -1.534452       1.444281      13.290243       0.100553      32.791064 0.39141291E+03  0.89349669E+04                                 8.993213                            6.663089      -0.065894       1.999089                    0.999342      25.962666      72.780765       0.630814       0.425351      -1.061970       0.002398      -0.004562      -0.004035       0.006545      -0.015627       0.000288      -0.001496       0.000029       0.006993      -0.016831       0.002239       0.014592             10.626616      10.262226       0.912581      -3.197032       5.759392       2.173457      15.858232          -0.000021
          153              C      -0.247714       1.797156      12.970099      -0.188585      32.298965 0.46894980E+03  0.11279247E+05                                 8.906813                            7.307763      -0.031061       1.961867                    0.998449      30.368246      89.427969       0.596319       0.427045      -1.053435      -0.001291      -0.005119      -0.009677       0.011023      -0.002833       0.019892       0.000945      -0.033448      -0.020404      -0.030372       0.009975       0.020397              9.724061      11.555162       1.328280      -2.408035       5.543377       1.136686      12.073643           0.000036
          154              C       0.250466       1.537072      11.687812       0.086049      26.480078 0.35866253E+03  0.80991787E+04                                 7.961478                            6.501715      -0.028790       2.006080                    0.998370      26.870306      77.663471       0.613691       0.441979      -1.040314      -0.025273      -0.020508      -0.006608       0.033210      -0.018678      -0.005804      -0.031571      -0.021207      -0.161148      -0.065141       0.010816       0.054325              8.596532      10.457077       1.733909      -1.080216       5.429805       1.228106       9.902713          -0.000011
          155              C      12.044415       0.626324      11.045813       0.079350      24.249313 0.32481184E+03  0.71167113E+04                                 7.293813                            6.047737       0.118198       2.047954                    0.999681      26.169499      73.203099       0.662023       0.422265      -1.057943       0.030154       0.001855       0.014072       0.033327      -0.007367       0.045447      -0.000367      -0.053113      -0.033837      -0.062091       0.025657       0.036434              7.687496       8.355566       1.354560      -0.412209       5.473204       1.538042       9.233717          -0.000022
          156              C      11.476048       0.836954      12.293860      -0.187797      30.654535 0.44224465E+03  0.10439251E+05                                 8.490649                            7.037778       0.211788       2.041907                    0.999451      29.581412      85.149330       0.617817       0.419991      -1.062178       0.010756      -0.004312      -0.000226       0.011590       0.003862      -0.001247      -0.006384       0.021093      -0.087377      -0.030318       0.004421       0.025897              9.068488       8.766738       1.256068      -0.902778       6.141093       2.114028      12.297632           0.000051
          157              C      10.413629       3.427384       5.620490       0.087423      26.830182 0.35505094E+03  0.80417839E+04                                 8.152178                            6.549060      -0.283647       1.924362                    0.997932      27.289381      80.435746       0.596961       0.453000      -1.028216      -0.019560      -0.033539       0.025304       0.046344      -0.035385      -0.028993      -0.003639      -0.021338      -0.069876      -0.050784      -0.000921       0.051705              9.060773       8.011340       3.113648       0.834729       7.593920       0.404800      11.577059           0.000488
          158              C      11.045301       3.985953       6.695625      -0.188483      32.865560 0.47249267E+03  0.11401374E+05                                 9.075974                            7.376654      -0.104988       1.943977                    0.997813      30.334255      89.871560       0.587745       0.431872      -1.049050      -0.011671      -0.002216      -0.002173       0.012077       0.000221      -0.004358      -0.001509      -0.000493      -0.076865      -0.026168       0.012694       0.013474             10.132114       8.218170       2.362638       1.592113       7.193776       0.725026      14.984398           0.000624
          159              C      10.786577       3.521654       7.977912       0.099323      33.056670 0.41134367E+03  0.95109324E+04                                 9.073262                            6.845020      -0.031746       2.004610                    0.999352      26.343678      74.417133       0.620172       0.427146      -1.060443       0.001154      -0.003689      -0.003325       0.005099      -0.000034      -0.001100      -0.000392       0.008030       0.007541      -0.005292       0.001544       0.003749             10.695970       8.587350       3.394727       3.070671       8.009426       1.863103      15.491135          -0.000197
          160              C       9.861777       2.493365       8.084056      -0.171769      32.165506 0.45197910E+03  0.10755554E+05                                 8.864898                            7.168313       0.009290       1.981916                    0.999079      29.733387      86.675558       0.603733       0.426331      -1.055423      -0.008400      -0.006485      -0.006508       0.012449      -0.013448      -0.013812      -0.006920      -0.005529       0.003693      -0.023611       0.008615       0.014996              9.715220       8.645443       3.689491       1.939372       8.445021       1.058457      12.055196           0.000386
          161              C       9.247997       2.001990       6.935305       0.109862      25.198216 0.32257991E+03  0.70561104E+04                                 7.567285                            6.065749       0.174577       2.085269                    0.999461      25.437944      71.113440       0.654659       0.427723      -1.054481       0.024028       0.018769      -0.028172       0.041512      -0.024183      -0.019156      -0.006979      -0.001651      -0.103622      -0.044558       0.002107       0.042451              8.301735       6.818848       2.906230       0.989312       7.481994       0.532394      10.604364          -0.000068
          162              C      -2.112452       4.398226      11.540581       0.090654      25.527453 0.36139773E+03  0.82299136E+04                                 7.919030                            6.637659      -0.351777       1.902424                    0.997653      27.456269      81.406177       0.588329       0.457168      -1.024863       0.025903       0.023411      -0.025185       0.043050      -0.028351      -0.021476      -0.013513       0.015829      -0.047694      -0.043047       0.003917       0.039130              8.645203       7.749419       2.365649       0.230758       6.604692      -0.113088      11.581497           0.000019
          163              C      -2.738619       3.805198      10.474006      -0.177105      31.570909 0.46589210E+03  0.11204785E+05                                 8.828047                            7.318079      -0.077585       1.955865                    0.997910      30.137453      89.196168       0.590810       0.431062      -1.049340       0.003795       0.000480       0.000844       0.003917      -0.005853      -0.003715       0.000170       0.019119      -0.068021      -0.022992       0.000158       0.022834              9.749913       7.693461       2.170324       1.064738       6.901840       0.338872      14.654437           0.000033
          164              C      -1.314262       5.072558       9.065031      -0.185613      31.940810 0.47983439E+03  0.11614822E+05                                 8.885445                            7.428470      -0.065195       1.957227                    0.997994      30.290455      89.669608       0.586741       0.431259      -1.050184       0.002310      -0.001591       0.005913       0.006544      -0.014718      -0.004266      -0.012799      -0.012329       0.015120      -0.022835       0.003381       0.019454              9.695591       9.544222       3.062569       1.078948       7.178017       1.120868      12.364534           0.000021
          165              C      -0.773419       5.613791      10.212070       0.098965      24.891912 0.33978162E+03  0.75837412E+04                                 7.664989                            6.352761      -0.021107       2.017863                    0.998112      26.415046      76.361364       0.616121       0.445406      -1.036396      -0.022982      -0.021061       0.028750       0.042406      -0.016687      -0.007641      -0.011332      -0.009563      -0.120668      -0.044035       0.006295       0.037740              8.388217       7.823993       2.369755       0.523652       6.234408       0.211861      11.106250          -0.000039
          166              C      -2.338147       4.140326       9.190007       0.103300      32.733610 0.41653162E+03  0.96810330E+04                                 9.093213                            6.943905      -0.031563       2.009394                    0.999458      26.431508      75.364804       0.607074       0.434101      -1.053996       0.003440      -0.001558       0.005534       0.006700      -0.001527       0.003018      -0.002288       0.000487      -0.006899      -0.004343      -0.000389       0.004732             10.711140       9.022330       3.162903       2.628550       7.299482       1.873551      15.811607           0.000024
          167              C       8.408521      -0.191216       4.160156      -0.305178      63.695996 0.65946924E+03  0.17227469E+05                                13.865495                            8.770331       0.059914       1.902917                    0.999818      36.322680     110.517669       0.536056       0.437390      -1.049912       0.007547       0.053952      -0.020439       0.058185       0.003992      -0.003842       0.047527       0.212363       0.187841      -0.148304       0.071167       0.077137             19.340852       7.996811       0.127845       0.110600      41.781898      -0.597890       8.243847           0.039527
          168              C      -2.500538       5.687854       3.163773      -0.068584      43.973022 0.61512935E+03  0.15660793E+05                                10.670014                            8.380352       0.666608       2.144558                    0.999376      31.654904      92.527719       0.561913       0.428143      -1.064376       0.055273       0.035315       0.034026       0.073892      -0.092468      -0.103390      -0.070616      -0.072910       0.079005      -0.186288       0.086225       0.100064             11.978073      15.795061       3.984974       4.675553       8.899845       2.154665      11.239314           0.000504
          169              S       5.968673       4.357273      10.696052      -0.550036     202.664219 0.67712187E+04  0.29759424E+06                                23.328909                           22.143228       0.792227       1.854046                    0.998587      86.934907     280.171170       0.513218       0.271548      -1.258478      -0.030169       0.333237      -0.074153       0.342718       0.009071       0.021639       0.028333       0.038727       0.054348      -0.041841      -0.004797       0.046638             24.840034      26.460352       2.236849       3.467690      23.941534      -3.554473      24.118214          -0.000078
          170              S       4.145359       1.155562      10.755287      -0.472730     165.729621 0.51762676E+04  0.21414735E+06                                20.728492                           19.580962       0.801405       1.866298                    0.999020      84.358662     269.589875       0.533000       0.277768      -1.243042      -0.333844      -0.243898      -0.106384       0.426914       0.008593      -0.009907      -0.006283      -0.055245      -0.143057      -0.050006      -0.003359       0.053366             21.643764      21.859091      -0.388130       2.562381      24.122730      -4.295868      18.949470           0.008054
          171              S       7.352295       1.463647      12.484234      -0.536523     175.966788 0.54961723E+04  0.23022645E+06                                21.355166                           19.995161       0.949493       1.895144                    0.999652      85.910135     273.958903       0.536032       0.272785      -1.251882       0.263132      -0.200262       0.238239       0.407555      -0.008192       0.033775       0.014087      -0.129396       0.084704      -0.089578       0.031681       0.057897             22.539119      25.438751       3.752912       3.002282      24.233879      -1.055258      17.944728           0.008030
          172              S      -0.912277       5.190587      14.983923      -0.549799     202.597899 0.67682735E+04  0.29742972E+06                                23.322865                           22.137606       0.792142       1.854094                    0.998591      86.919007     280.095034       0.513316       0.271528      -1.258513      -0.031526      -0.332732       0.074948       0.342523      -0.009670      -0.019956       0.029172       0.035328       0.052324      -0.040959      -0.004514       0.045473             24.833532      26.450252      -2.238293      -3.465068      23.936009      -3.554967      24.114335          -0.000051
          173              S      -2.735591       8.392298      14.924688      -0.473115     165.781518 0.51783768E+04  0.21425710E+06                                20.731295                           19.583542       0.802276       1.866238                    0.999063      84.380320     269.676013       0.533021       0.277728      -1.243083      -0.334567       0.244771       0.105585       0.427780      -0.007730       0.008290      -0.005864      -0.054755      -0.142685      -0.049268      -0.003447       0.052715             21.646569      21.860848       0.388768      -2.562729      24.125705      -4.297461      18.953154           0.008077
          174              S       0.471344       8.084213      13.195740      -0.536066     175.935284 0.54946330E+04  0.23014687E+06                                21.353484                           19.992924       0.947253       1.894613                    0.999636      85.896094     273.909058       0.536037       0.272801      -1.251859       0.262644       0.199469      -0.238035       0.406731       0.009417      -0.034925       0.014437      -0.132164       0.081398      -0.091267       0.031902       0.059365             22.537766      25.441054      -3.751587      -3.005191      24.228017      -1.053693      17.944228           0.008071
          175              S       0.912276       6.598482       6.423931      -0.550036     202.663463 0.67711846E+04  0.29759237E+06                                23.328852                           22.143172       0.792222       1.854046                    0.998587      86.934730     280.170447       0.513219       0.271548      -1.258478       0.030171      -0.333239       0.074151       0.342720       0.009068       0.021643       0.028335       0.038726       0.054318      -0.041839      -0.004798       0.046637             24.839976      26.460303       2.236857       3.467673      23.941473      -3.554467      24.118151          -0.000068
          176              S       2.735590       9.800193       6.364696      -0.472730     165.729386 0.51762570E+04  0.21414681E+06                                20.728480                           19.580947       0.801405       1.866299                    0.999020      84.358588     269.589614       0.533000       0.277768      -1.243042       0.333850       0.243901       0.106390       0.426922       0.008595      -0.009910      -0.006280      -0.055242      -0.143077      -0.050014      -0.003354       0.053368             21.643761      21.859059      -0.388140       2.562380      24.122774      -4.295875      18.949450           0.008070
          177              S      -0.471346       9.492108       4.635749      -0.536526     175.967197 0.54961890E+04  0.23022735E+06                                21.355208                           19.995200       0.949491       1.895143                    0.999652      85.910258     273.959482       0.536031       0.272785      -1.251881      -0.263144       0.200265      -0.238237       0.407563      -0.008196       0.033778       0.014086      -0.129398       0.084718      -0.089583       0.031686       0.057897             22.539166      25.438789       3.752914       3.002280      24.233959      -1.055262      17.944751           0.008047
          178              S       7.793226       5.765168       2.136060      -0.549795     202.599621 0.67683497E+04  0.29743392E+06                                23.323015                           22.137747       0.792145       1.854092                    0.998591      86.919368     280.096645       0.513314       0.271528      -1.258512       0.031528       0.332735      -0.074949       0.342526      -0.009673      -0.019941       0.029172       0.035333       0.052385      -0.040964      -0.004506       0.045470             24.833699      26.450403      -2.238315      -3.465069      23.936242      -3.554996      24.114452          -0.000061
          179              S       9.616540       2.563457       2.195295      -0.473084     165.777550 0.51782169E+04  0.21424882E+06                                20.730949                           19.583221       0.802281       1.866246                    0.999063      84.379170     269.671239       0.533026       0.277728      -1.243084       0.334545      -0.244762      -0.105546       0.427749      -0.007715       0.008283      -0.005894      -0.054772      -0.142676      -0.049265      -0.003456       0.052720             21.646202      21.860486       0.388864      -2.562733      24.125198      -4.297459      18.952922           0.008060
          180              S       6.409605       2.871542       3.924243      -0.536032     175.931240 0.54944654E+04  0.23013804E+06                                21.353142                           19.992597       0.947276       1.894625                    0.999636      85.894887     273.903959       0.536042       0.272800      -1.251860      -0.262604      -0.199474       0.238041       0.406711       0.009394      -0.034920       0.014430      -0.132168       0.081352      -0.091256       0.031890       0.059366             22.537421      25.440755      -3.751698      -3.005108      24.227589      -1.053645      17.943919           0.008055
          181              N       1.125723       6.690623       2.877869      -0.201129      33.717399 0.53646508E+03  0.13146762E+05                                 8.872408                            7.648656      -0.287641       1.933981                    0.997530      28.356865      80.279825       0.611179       0.408940      -1.080914       0.040726      -0.064977      -0.107966       0.132429      -0.003339       0.035351      -0.056767       0.029948      -0.098075      -0.081357       0.017333       0.064023              9.628149       9.687081      -2.657525      -0.228203       7.179533      -0.729135      12.017832           0.000289
          182              N       4.259308       1.059618      14.255810      -0.175894      33.598225 0.49521455E+03  0.11833795E+05                                 8.735883                            7.243751      -0.111567       1.996628                    0.998793      27.306668      75.051997       0.645076       0.397342      -1.094397      -0.057582       0.031541       0.092243       0.113223      -0.006249       0.035791      -0.031851      -0.001682      -0.067835      -0.054535       0.005171       0.049363              9.588888       8.293097      -3.624947      -0.862533       9.060605       0.155536      11.412962           0.008925
          183              N       3.097803       3.567083       8.672983      -0.182852      36.435143 0.52189042E+03  0.12645549E+05                                 9.278663                            7.462858      -0.080811       2.003852                    0.998944      27.649167      76.713435       0.631663       0.400186      -1.091614      -0.042544      -0.036555      -0.101386       0.115868       0.003612      -0.030308      -0.031825       0.028379      -0.101000      -0.059078       0.010091       0.048987             10.596778      12.117465       1.230648       0.351332       5.266581      -0.598046      14.406289           0.000684
          184              N       0.483042       2.349317       2.177662      -0.275656      31.375967 0.49257677E+03  0.11717417E+05                                 8.132090                            7.092708       0.395512       2.113552                    0.999760      28.782649      78.106734       0.672305       0.382985      -1.108060       0.098463       0.037038       0.260075       0.280545      -0.058806      -0.144833      -0.055391       0.018823      -0.580371      -0.267328       0.088249       0.179079              8.331155      10.654628      -2.206060      -0.472366       6.336974       1.199570       8.001863           0.000031
          185              N       1.684456       4.826919      12.350356      -0.319764      45.765488 0.63240061E+03  0.16083727E+05                                10.693484                            8.292837       0.171871       2.037311                    0.997805      30.779417      87.612276       0.590563       0.407798      -1.086027      -0.006500       0.001348      -0.006470       0.009270       0.045986       0.066169      -0.045872      -0.046535      -0.020861      -0.110530       0.051764       0.058766             12.160450      17.511646      -4.960520      -3.940472       9.323301       2.007154       9.646402           0.000556
          186              N       8.006673       5.673027       5.682122      -0.200467      33.747426 0.53708111E+03  0.13166716E+05                                 8.878996                            7.654126      -0.290486       1.932607                    0.997513      28.379121      80.379175       0.610782       0.409056      -1.080749       0.042246       0.066345       0.107116       0.132891       0.004020      -0.035557      -0.055709       0.028805      -0.097533      -0.080116       0.016181       0.063935              9.635440       9.694609       2.659197       0.231854       7.184370      -0.727311      12.027342           0.000291
          187              N      -2.621643       8.488242      11.424165      -0.174209      33.485796 0.49311945E+03  0.11770586E+05                                 8.714852                            7.226902      -0.090636       2.004342                    0.998653      27.251591      74.845125       0.646066       0.397176      -1.094572      -0.057307      -0.031551      -0.091854       0.112768       0.006178      -0.035796      -0.033780      -0.000800      -0.068305      -0.055805       0.005234       0.050572              9.564922       8.273790       3.615387       0.858866       9.039141       0.154196      11.381835           0.008987
          188              N      -3.783147       5.980777      17.006991      -0.184009      36.472122 0.52260783E+03  0.12666900E+05                                 9.283147                            7.466673      -0.078173       2.004496                    0.998926      27.668320      76.771071       0.631687       0.400046      -1.091743      -0.042868       0.036351       0.101825       0.116307      -0.003624       0.029023      -0.031377       0.027952      -0.102112      -0.058355       0.010462       0.047893             10.601642      12.125509      -1.231486      -0.351781       5.268821      -0.599026      14.410596           0.000688
          189              N       7.363992      10.014333       6.382330      -0.273498      31.359123 0.49216081E+03  0.11705257E+05                                 8.129500                            7.089756       0.396241       2.113557                    0.999763      28.773307      78.078343       0.672427       0.382989      -1.108037       0.100855      -0.038139      -0.259477       0.280989       0.059674       0.143904      -0.054227       0.017321      -0.586093      -0.267852       0.088082       0.179770              8.328822      10.652788       2.205542       0.472477       6.335008       1.198909       7.998668           0.000032
          190              N       8.565406       4.720941      13.329619      -0.320027      45.854482 0.63390452E+03  0.16133264E+05                                10.712783                            8.306983       0.120580       2.020609                    0.997586      30.809177      87.758096       0.589541       0.408220      -1.085631      -0.006755      -0.002804       0.005952       0.009430      -0.045314      -0.065745      -0.045493      -0.044091      -0.020212      -0.109278       0.051599       0.057678             12.182948      17.545590       4.972266       3.949416       9.339543       2.012113       9.663711           0.000553
          191              N       5.755226       4.265132      14.242114      -0.201124      33.717246 0.53646193E+03  0.13146664E+05                                 8.872377                            7.648630      -0.287635       1.933985                    0.997530      28.356768      80.279433       0.611181       0.408940      -1.080915      -0.040727       0.064975       0.107966       0.132428      -0.003339       0.035351      -0.056767       0.029947      -0.098074      -0.081356       0.017332       0.064023              9.628115       9.687049      -2.657517      -0.228197       7.179510      -0.729136      12.017785           0.000290
          192              N       2.621641       9.896137       2.864173      -0.175902      33.598605 0.49522152E+03  0.11834006E+05                                 8.735952                            7.243805      -0.111568       1.996623                    0.998793      27.306877      75.052784       0.645073       0.397343      -1.094396       0.057584      -0.031540      -0.092244       0.113223      -0.006248       0.035791      -0.031851      -0.001684      -0.067838      -0.054535       0.005173       0.049362              9.588968       8.293162      -3.624984      -0.862550       9.060685       0.155550      11.413057           0.008947
          193              N       3.783146       7.388672       8.447000      -0.182851      36.434999 0.52188798E+03  0.12645474E+05                                 9.278641                            7.462842      -0.080814       2.003853                    0.998944      27.649092      76.713174       0.631664       0.400187      -1.091614       0.042545       0.036554       0.101386       0.115868       0.003612      -0.030309      -0.031824       0.028379      -0.100999      -0.059078       0.010091       0.048987             10.596751      12.117436       1.230645       0.351329       5.266571      -0.598044      14.406245           0.000686
          194              N       6.397907       8.606438      14.942321      -0.275655      31.375878 0.49257512E+03  0.11717367E+05                                 8.132070                            7.092692       0.395516       2.113553                    0.999760      28.782616      78.106572       0.672307       0.382984      -1.108061      -0.098464      -0.037039      -0.260074       0.280545      -0.058806      -0.144834      -0.055391       0.018823      -0.580370      -0.267328       0.088249       0.179079              8.331133      10.654595      -2.206051      -0.472366       6.336960       1.199566       8.001845           0.000031
          195              N       5.196493       6.128836       4.769627      -0.319758      45.765742 0.63240502E+03  0.16083868E+05                                10.693527                            8.292868       0.171875       2.037310                    0.997805      30.779525      87.612689       0.590562       0.407798      -1.086027       0.006500      -0.001347       0.006471       0.009270       0.045987       0.066169      -0.045874      -0.046533      -0.020859      -0.110531       0.051764       0.058767             12.160503      17.511733      -4.960552      -3.940489       9.323345       2.007164       9.646433           0.000555
          196              N      -1.125724       5.282728      11.437861      -0.200478      33.747588 0.53708467E+03  0.13166830E+05                                 8.879037                            7.654162      -0.290506       1.932601                    0.997513      28.379236      80.379705       0.610779       0.409057      -1.080748      -0.042246      -0.066346      -0.107117       0.132893       0.004020      -0.035557      -0.055710       0.028804      -0.097536      -0.080117       0.016182       0.063936              9.635485       9.694648       2.659206       0.231868       7.184398      -0.727310      12.027409           0.000292
          197              N       9.502592       2.467513       5.695818      -0.174174      33.484043 0.49308772E+03  0.11769630E+05                                 8.714544                            7.226667      -0.090630       2.004364                    0.998652      27.250626      74.841649       0.646077       0.397176      -1.094573       0.057302       0.031552       0.091849       0.112762       0.006183      -0.035796      -0.033780      -0.000798      -0.068294      -0.055803       0.005227       0.050575              9.564564       8.273503       3.615233       0.858782       9.038795       0.154137      11.381394           0.008963
          198              N      10.664096       4.974978       0.112992      -0.184000      36.472064 0.52260678E+03  0.12666869E+05                                 9.283137                            7.466665      -0.078172       2.004496                    0.998926      27.668296      76.770994       0.631688       0.400046      -1.091743       0.042867      -0.036351      -0.101823       0.116306      -0.003625       0.029023      -0.031377       0.027956      -0.102109      -0.058354       0.010460       0.047894             10.601630      12.125500      -1.231484      -0.351776       5.268816      -0.599026      14.410575           0.000687
          199              N      -0.483043       0.941422      10.737653      -0.273497      31.359102 0.49216034E+03  0.11705243E+05                                 8.129497                            7.089752       0.396243       2.113558                    0.999763      28.773292      78.078292       0.672428       0.382989      -1.108037      -0.100854       0.038139       0.259477       0.280988       0.059674       0.143904      -0.054227       0.017321      -0.586091      -0.267851       0.088081       0.179770              8.328819      10.652785       2.205542       0.472476       6.335006       1.198908       7.998665           0.000034
          200              N      -1.684457       6.234814       3.790364      -0.320038      45.854933 0.63391200E+03  0.16133505E+05                                10.712861                            8.307039       0.120563       2.020602                    0.997586      30.809353      87.758804       0.589538       0.408221      -1.085631       0.006756       0.002804      -0.005951       0.009429      -0.045313      -0.065746      -0.045492      -0.044091      -0.020215      -0.109278       0.051600       0.057678             12.183043      17.545736       4.972315       3.949448       9.339613       2.012132       9.663780           0.000554
          201              O       7.011688       1.618664       9.215687      -0.514260      31.050688 0.55843790E+03  0.13507298E+05                                 7.805929                            7.349454       0.401654       2.162346                    0.998156      27.862931      72.665928       0.698146       0.362716      -1.139874       0.038827      -0.046999      -0.079526       0.100204      -0.008251      -0.007858       0.007888       0.003565      -0.001708      -0.009061      -0.007042       0.016102              8.061899       8.586381      -0.057294      -2.894257       6.269108       0.387352       9.330207          -0.000766
          202              O       0.130737       7.929196      16.464288      -0.513550      31.042285 0.55824542E+03  0.13501609E+05                                 7.805145                            7.348724       0.403482       2.163297                    0.998154      27.856101      72.647614       0.698097       0.362769      -1.139821       0.038591       0.047192       0.078481       0.099376       0.008050       0.008440       0.008048       0.003949      -0.000416      -0.009164      -0.007323       0.016487              8.061150       8.585165       0.057514       2.893866       6.268587       0.387050       9.329698          -0.000768
          203              O      -0.130739       9.337091       7.904296      -0.514246      31.050186 0.55842672E+03  0.13506957E+05                                 7.805837                            7.349375       0.401673       2.162355                    0.998156      27.862724      72.665148       0.698150       0.362715      -1.139874      -0.038827       0.046999       0.079522       0.100201      -0.008251      -0.007859       0.007888       0.003565      -0.001710      -0.009060      -0.007042       0.016102              8.061799       8.586275      -0.057292      -2.894201       6.269045       0.387343       9.330076          -0.000767
          204              O       6.750212       3.026559       0.655695      -0.513584      31.043443 0.55827112E+03  0.13502393E+05                                 7.805360                            7.348909       0.403429       2.163273                    0.998154      27.856565      72.649388       0.698086       0.362770      -1.139819      -0.038593      -0.047193      -0.078485       0.099381       0.008052       0.008441       0.008048       0.003944      -0.000413      -0.009163      -0.007326       0.016489              8.061384       8.585416       0.057517       2.894002       6.268733       0.387064       9.330004          -0.000767

******************************************************
Auxiliary information for the entire system
The total spin magnetic moment of the unit cell is   0.732466
The total net atomic charge of the unit cell is   -0.000002
Accuracy of reproducing the electrostatic potential in the unit cell:
  The inner radius (bohr) =    5.0000
  The outer radius (bohr) =   12.0000
  Valid grid points have density less than (e/(bohr^3)) =    0.0001
  The number of valid grid points were=       105140
  The rms potential error without charges in kcal/mol is=      5.24500
  The rms potential error with partial charges in kcal/mol is=      2.19366
  The RRMSE value at monopole order=      0.41824
  The rms potential error with partial charges and cloud penetration in kcal/mol is=      2.18067
  The RRMSE value at monopole order with cloud penetration is=      0.41576
  The rms potential error with partial charges and atomic dipoles in kcal/mol is=      0.71545
  The RRMSE value at dipole order=      0.13641
  The rms potential error with partial charges, atomic dipoles and cloud penetration in kcal/mol is=      0.70176
  The RRMSE value at dipole order with cloud penetration=      0.13380

******************************************************
The electron densities and ab initio electrostatic potential were computed in VASP using the PBE functional and
projector augmented wave method. See the main text of the journal article for a description of computational details.
The atomic charges, dipoles, and quadrupoles were computed with the DDEC6 method as described in
(a) T. A. Manz and N. Gabaldon Limas, RSC Adv. 6 (2016) 47771-47801 DOI: 10.1039/c6ra04656h
(b) N. Gabaldon Limas and T. A. Manz, RSC Adv. 8 (2018) 2678-2707 DOI: 10.1039/c7ra11829e.
For each atom in the material, the electron cloud parameters were fit to the spherically averaged atom-in-material
electron density using radial positions for which this density was between 10^-4 and 10^-2 electrons per cubic bohr.
The polarizabilities, dispersion coefficients, and quantum Drude oscillator (QDO) parameters were fit using the MCLF method.
The magnetic structure of the system was optimized in VASP from the default ferromagnetic initial guess using spin polarization.
The atomic spin moments (ASMs) were computed on this optimized magnetic structure using the DDEC6 partition as inputs
to the method of T. A. Manz and D. S. Sholl, J. Chem. Theory Comput. 7 (2011) 4146-4164 DOI: 10.1021/ct200539n.
The RMSE and RRMSE were computed using a uniform grid with Ewald summation.
