# Supplementary material for: A collection of forcefield precursors for metal–organic frameworks
Source: RSC Adv. 2019 Nov 13;9(63):36492–507. doi: 10.1039/c9ra07327b (PMC9075174; doi:10.1039/c9ra07327b)
Supplement: RA-009-C9RA07327B-s5804 [file RA-009-C9RA07327B-s5804.xyz]

  120
jmolscript: load "" {1 1 1} spacegroup "x,y,z" unitcell [{      8.405000     0.000000     0.000000 }, {      0.000000    10.293000     0.000000 }, {     -3.920556     0.000000    17.238289 }]
Cu    -0.910992     4.554138    16.065741     0.774040
Cu     5.251786     0.592362     7.446596     0.774030
Cu    -0.767342     9.700638     9.791693     0.773985
Cu     5.395436     5.738862     1.172548     0.773992
H      0.694637     6.823230    10.249887     0.301810
H     -0.111103     5.661150    12.066802     0.140263
H     -2.318535     2.343716    11.535863     0.132879
H     -0.690870     4.225276     8.351951     0.137357
H      3.967043     9.629101     9.731014     0.111618
H      2.460131     7.950313    10.199896     0.142003
H      1.873728     7.497421     6.259223     0.141691
H      3.401494     9.172092     5.883428     0.106651
H      6.857415     8.616270     1.630742     0.301815
H      6.051675     9.778350     3.447658     0.140286
H      3.844243     2.802784     2.916718     0.132895
H      1.551352     0.921223    16.971096     0.137357
H      1.724821     5.810399     1.111870     0.111645
H      0.217909     7.489187     1.580751     0.142037
H      4.115950     7.942079    14.878367     0.141731
H     -2.761284     6.267408    14.502573     0.106688
H     -2.372971     1.676730    15.607547     0.301807
H     -1.567231     0.514650    13.790631     0.140275
H      0.640201     7.490216    14.321571     0.132879
H      2.933092     9.371777     0.267193     0.137349
H      2.759623     4.482601    16.126419     0.111636
H      4.266535     2.803813    15.657538     0.142027
H      0.368494     2.350921     2.359922     0.141722
H      7.245728     4.025592     2.735716     0.106679
H      3.789807     3.469770     6.988402     0.301803
H      4.595547     4.631850     5.171487     0.140251
H      6.802979     7.949284     5.702426     0.132866
H      5.175314     6.067723     8.886338     0.137347
H      0.517401     0.663899     7.507275     0.111615
H      2.024313     2.342687     7.038393     0.142001
H      2.610716     2.795579    10.979066     0.141684
H      1.082950     1.120908    11.354861     0.106644
C     -0.252573     5.116650    10.133701     0.280223
C     -0.479300     5.024013    11.497939    -0.184470
C     -1.247720     3.993684    12.030257    -0.000329
C     -1.806123     3.038494    11.189029    -0.131269
C     -1.584070     3.140394     9.816516    -0.009765
C     -0.820919     4.168665     9.270407    -0.197263
C      1.096470     6.332254     8.463483     0.476875
C      3.545824     9.188561     9.029416     0.095924
C      2.640915     8.181906     9.318157    -0.148803
C      2.009974     7.524183     8.278861     0.028469
C      2.294690     7.912229     6.975991    -0.132751
C      3.209715     8.919914     6.758444     0.090378
C     -1.438797     3.903106    13.518611     0.573852
C      6.258071     2.129622     8.903232     0.526331
C      5.910205     0.029850     1.514556     0.280213
C      5.683478     0.122487     2.878794    -0.184437
C      4.915058     1.152816     3.411113    -0.000287
C      4.356655     2.108006     2.569884    -0.131274
C      4.578708     2.006106     1.197372    -0.009791
C      5.341859     0.977835     0.651263    -0.197286
C      3.338692     9.107246    17.082627     0.476861
C      1.303602     6.250939     0.410271     0.095912
C      0.398693     7.257594     0.699013    -0.148800
C      4.252196     7.915317    16.898005     0.028480
C      4.536912     7.527271    15.595135    -0.132739
C     -2.953063     6.519586    15.377588     0.090392
C      4.723981     1.243394     4.899466     0.573850
C      4.015849     3.016878     0.284087     0.526317
C     -1.425761    -0.029850    15.723733     0.280193
C     -1.199034    10.170513    14.359495    -0.184463
C     -0.430614     9.140184    13.827176    -0.000293
C      0.127789     8.184994    14.668405    -0.131295
C     -0.094264     8.286894    16.040917    -0.009791
C     -0.857415     9.315165    16.587026    -0.197307
C      1.145752     1.185754     0.155662     0.476850
C      3.180842     4.042061    16.828018     0.095894
C      4.085751     3.035406    16.539276    -0.148828
C      0.232248     2.377683     0.340284     0.028463
C     -0.052468     2.765729     1.643154    -0.132759
C      7.437507     3.773414     1.860701     0.090391
C     -0.239537     9.049606    12.338823     0.573853
C      0.468595     7.276122    16.954202     0.526316
C      4.737017     5.176350     7.104588     0.280201
C      4.963744     5.268987     5.740350    -0.184492
C      5.732164     6.299316     5.208032    -0.000332
C      6.290567     7.254506     6.049260    -0.131290
C      6.068514     7.152606     7.421773    -0.009771
C      5.305363     6.124335     7.967882    -0.197284
C      3.387974     3.960746     8.774806     0.476862
C      0.938620     1.104439     8.208873     0.095911
C      1.843529     2.111094     7.920132    -0.148825
C      2.474470     2.768817     8.959428     0.028458
C      2.189754     2.380771    10.262298    -0.132770
C      1.274729     1.373086    10.479845     0.090377
C      5.923241     6.389894     3.719678     0.573851
C     -1.773627     8.163378     8.335057     0.526333
N      0.545116     6.192269     9.684816    -0.413636
N      3.834008     9.549845     7.768952    -0.247915
N      6.707894     9.247231     1.065671    -0.413634
N     -2.328770     5.889655    16.388097    -0.247887
N     -2.223450     1.045769    16.172618    -0.413643
N      6.813214     4.403345     0.850192    -0.247907
N      3.939328     4.100731     7.553473    -0.413645
N      0.650436     0.743155     9.469337    -0.247930
O      0.912954     5.567484     7.528650    -0.466334
O     -0.768154     4.760512    14.200041    -0.533206
O     -2.184214     3.061138    14.013350    -0.566670
O      5.606672     1.123996     9.339360    -0.548958
O      6.420696     2.216083     7.651215    -0.478836
O      3.155176     9.872016    16.147795    -0.466303
O      5.394624     0.385988     5.580896    -0.533275
O      3.978564     2.085362     5.394205    -0.566669
O      3.364450     4.022504     0.720216    -0.548889
O      0.257918     2.930417    16.270359    -0.478741
O      1.329268     0.420984     1.090494    -0.466311
O     -0.910180     9.907012    11.657393    -0.533347
O      0.505880     8.207638    11.844084    -0.566709
O      1.119994     6.270496    16.518073    -0.549001
O      4.226526     7.362583     0.967930    -0.478842
O      3.571490     4.725516     9.709639    -0.466351
O      5.252598     5.532487     3.038248    -0.533292
O      6.668658     7.231862     3.224939    -0.566723
O     -1.122228     9.169004     7.898929    -0.549053
O     -1.936252     8.076917     9.587074    -0.478924

The following XYZ coordinates are in angstroms. Other properties are in atomic units.
The sperically averaged electron density of each atom fit to a function of the form exp(a - br)
eigen_1, eigen_2 and eigen_3 are the three eigenvalues of traceless quadrupole moment tensor
  atom number  atomic symbol              X              Y              Z     net charge C6 coefficient C8 coefficient C10 coefficient fluctuating dipole atomic polarizability isotropic forcefield polarizability              a              b squared Pearson coefficient          <r^3>          <r^4>         wp_QDO          m_QDO          q_QDO       dipole_x       dipole_y       dipole_z         dipole            Qxy            Qxz            Qyz     Q(x^2-y^2)  Q(3z^2 - R^2)        eigen_1        eigen_2        eigen_3 static polarizability      alpha(xx)      alpha(xy)      alpha(xz)      alpha(yy)      alpha(yz)      alpha(zz) atomic spin moment
            1             Cu      -0.910992       4.554138      16.065741       0.774040      64.047736 0.11862835E+04  0.33518474E+05                                13.953082                           11.956545       0.871512       2.183995                    0.995857      42.747009     108.204748       0.479685       0.451912      -1.115029       0.092838      -0.028967      -0.016637       0.098665      -0.019510      -0.011272      -0.024965      -0.039287       0.228755      -0.068674      -0.014042       0.082715             16.584175      15.132403      -6.786494       4.206308      17.618212      -3.010091      17.001908           0.722725
            2             Cu       5.251786       0.592362       7.446596       0.774030      64.047400 0.11862732E+04  0.33518140E+05                                13.953077                           11.956524       0.871475       2.183990                    0.995856      42.746782     108.204390       0.479683       0.451915      -1.115026       0.092847       0.028964      -0.016639       0.098673       0.019529      -0.011265       0.024968      -0.039285       0.228828      -0.068697      -0.014041       0.082738             16.584194      15.132471       6.786561       4.206332      17.618245       3.010097      17.001867           0.722863
            3             Cu      -0.767342       9.700638       9.791693       0.773985      64.050154 0.11863254E+04  0.33520054E+05                                13.953565                           11.956851       0.871416       2.183962                    0.995856      42.747531     108.207744       0.479672       0.451920      -1.115021      -0.092835      -0.028986       0.016646       0.098669       0.019541      -0.011263       0.024971      -0.039284       0.228847      -0.068709      -0.014036       0.082745             16.584889      15.133062       6.786961       4.206572      17.618960       3.010309      17.002645           0.722816
            4             Cu       5.395436       5.738862       1.172548       0.773992      64.050706 0.11863397E+04  0.33520513E+05                                13.953556                           11.956854       0.871443       2.183964                    0.995857      42.747918     108.208328       0.479677       0.451914      -1.115026      -0.092820       0.028990       0.016642       0.098656      -0.019514      -0.011271      -0.024969      -0.039287       0.228751      -0.068676      -0.014040       0.082716             16.584858      15.132978      -6.786899       4.206543      17.618914      -3.010306      17.002682           0.722650
            5              H       0.694637       6.823230      10.249887       0.301810       0.571708 0.36509860E+01  0.30431168E+02                                 1.285096                            1.231549      -1.406084       2.303389                    0.997473       2.956682       8.479548       0.471708       1.557845      -0.653373       0.006110       0.013700       0.021601       0.026298       0.011268      -0.002140      -0.001986       0.005558       0.021132      -0.015130       0.004610       0.010520              1.316321       1.160170       0.146711      -0.051314       1.477498       0.204567       1.311294          -0.000042
            6              H      -0.111103       5.661150      12.066802       0.140263       0.997234 0.72023846E+01  0.69217172E+02                                 1.675062                            1.589417      -1.213260       2.321034                    0.996309       3.461495       9.744354       0.484549       1.315317      -0.700603       0.014971       0.024749       0.022941       0.036918       0.005443       0.002176       0.003229       0.006255      -0.001956      -0.006538      -0.001509       0.008047              1.701799       1.393692       0.250983       0.090732       1.829109       0.305115       1.882596           0.000432
            7              H      -2.318535       2.343716      11.535863       0.132879       1.098964 0.83617254E+01  0.83413945E+02                                 1.790389                            1.717431      -1.287860       2.285453                    0.994559       3.582251      10.274223       0.464162       1.322800      -0.699610      -0.023721      -0.031252       0.013603       0.041526       0.012891      -0.002555      -0.005441      -0.005547      -0.016472      -0.010932      -0.006492       0.017424              1.806809       1.684578       0.346069      -0.104706       1.965084      -0.179071       1.770765           0.000399
            8              H      -0.690870       4.225276       8.351951       0.137357       0.997715 0.78790462E+01  0.78205431E+02                                 1.731956                            1.707313      -1.399512       2.223319                    0.993969       3.795209      11.212607       0.444794       1.387344      -0.684554       0.001805       0.000388      -0.040064       0.040107       0.001385       0.001088       0.003306      -0.008099       0.047216      -0.012160      -0.004182       0.016342              1.731352       1.599459       0.132716      -0.072614       1.617846      -0.097192       1.976751           0.000549
            9              H       3.967043       9.629101       9.731014       0.111618       1.095065 0.80875852E+01  0.79697231E+02                                 1.770463                            1.676914      -0.969701       2.431525                    0.997799       3.446004       9.698384       0.476703       1.303869      -0.704888       0.022328       0.019179       0.045489       0.054182       0.009645       0.006584       0.002272      -0.003525       0.065787      -0.021084      -0.002569       0.023653              1.811486       1.830207       0.363120       0.315389       1.809997       0.335338       1.794254           0.000436
           10              H       2.460131       7.950313      10.199896       0.142003       0.987527 0.72404168E+01  0.69414778E+02                                 1.649670                            1.585491      -1.021478       2.418542                    0.997730       3.316107       9.210822       0.490707       1.301952      -0.705021      -0.001345      -0.012113       0.040817       0.042597       0.010901       0.007282      -0.005172      -0.005980       0.039418      -0.020260       0.004726       0.015533              1.664465       1.557196       0.163400      -0.269434       1.484361      -0.173802       1.951838           0.000385
           11              H       1.873728       7.497421       6.259223       0.141691       0.954185 0.69388751E+01  0.64970336E+02                                 1.534371                            1.491975      -0.867352       2.485619                    0.999671       3.090606       8.131063       0.543769       1.203000      -0.728498      -0.018236      -0.015311      -0.033392       0.041012       0.003943       0.005176       0.003217       0.008916       0.052557      -0.014758      -0.004428       0.019186              1.531083       1.499722       0.206589       0.219980       1.437924       0.193758       1.655603           0.000334
           12              H       3.401494       9.172092       5.883428       0.106651       1.068267 0.77134030E+01  0.74555066E+02                                 1.689305                            1.596296      -0.841139       2.482574                    0.999347       3.334450       9.069746       0.511520       1.238832      -0.719326       0.005257       0.008136      -0.050680       0.051597       0.005773       0.005509       0.000892      -0.002712       0.062486      -0.016736      -0.005109       0.021845              1.722729       1.460512       0.166054      -0.272967       1.533749      -0.323393       2.173925           0.000524
           13              H       6.857415       8.616270       1.630742       0.301815       0.571713 0.36510134E+01  0.30431367E+02                                 1.285086                            1.231540      -1.406104       2.303376                    0.997473       2.956663       8.479410       0.471719       1.557811      -0.653379       0.006111      -0.013697       0.021602       0.026298      -0.011269      -0.002139       0.001987       0.005563       0.021135      -0.015132       0.004611       0.010521              1.316310       1.160162      -0.146709      -0.051313       1.477484      -0.204565       1.311285          -0.000043
           14              H       6.051675       9.778350       3.447658       0.140286       0.997143 0.72015571E+01  0.69207282E+02                                 1.674972                            1.589335      -1.213235       2.321066                    0.996310       3.461288       9.743658       0.484557       1.315333      -0.700601       0.014970      -0.024750       0.022948       0.036923      -0.005442       0.002178      -0.003232       0.006256      -0.001970      -0.006537      -0.001512       0.008049              1.701705       1.393624      -0.250963       0.090728       1.829003      -0.305095       1.882488           0.000434
           15              H       3.844243       2.802784       2.916718       0.132895       1.098964 0.83617274E+01  0.83413903E+02                                 1.790380                            1.717423      -1.287898       2.285436                    0.994558       3.582241      10.274164       0.464166       1.322787      -0.699612      -0.023720       0.031250       0.013609       0.041526      -0.012891      -0.002553       0.005442      -0.005548      -0.016485      -0.010932      -0.006494       0.017425              1.806799       1.684566      -0.346064      -0.104706       1.965071       0.179071       1.770760           0.000398
           16              H       1.551352       0.921223      16.971096       0.137357       0.997734 0.78792233E+01  0.78207421E+02                                 1.731958                            1.707315      -1.399480       2.223327                    0.993969       3.795218      11.212553       0.444801       1.387316      -0.684559       0.001806      -0.000390      -0.040064       0.040107      -0.001387       0.001088      -0.003307      -0.008100       0.047221      -0.012162      -0.004182       0.016344              1.731354       1.599461      -0.132717      -0.072613       1.617849       0.097193       1.976751           0.000549
           17              H       1.724821       5.810399       1.111870       0.111645       1.094992 0.80869054E+01  0.79688632E+02                                 1.770363                            1.676826      -0.969615       2.431570                    0.997800       3.445852       9.697751       0.476724       1.303842      -0.704894       0.022327      -0.019177       0.045494       0.054184      -0.009645       0.006584      -0.002272      -0.003527       0.065796      -0.021085      -0.002571       0.023656              1.811380       1.830096      -0.363082       0.315359       1.809889      -0.335307       1.794154           0.000432
           18              H       0.217909       7.489187       1.580751       0.142037       0.987435 0.72395370E+01  0.69404055E+02                                 1.649549                            1.585380      -1.021421       2.418580                    0.997731       3.315901       9.210020       0.490733       1.301929      -0.705026      -0.001344       0.012114       0.040820       0.042601      -0.010901       0.007285       0.005174      -0.005981       0.039425      -0.020262       0.004726       0.015537              1.664341       1.557084      -0.163380      -0.269400       1.484258       0.173781       1.951682           0.000385
           19              H       4.115950       7.942079      14.878367       0.141731       0.954059 0.69376854E+01  0.64956313E+02                                 1.534228                            1.491842      -0.867201       2.485710                    0.999671       3.090346       8.130158       0.543797       1.202991      -0.728500      -0.018235       0.015313      -0.033397       0.041017      -0.003942       0.005177      -0.003218       0.008914       0.052560      -0.014758      -0.004430       0.019187              1.530940       1.499582      -0.206556       0.219950       1.437793      -0.193731       1.655446           0.000336
           20              H      -2.761284       6.267408      14.502573       0.106688       1.068144 0.77122855E+01  0.74541565E+02                                 1.689179                            1.596185      -0.841057       2.482633                    0.999348       3.334207       9.068921       0.511536       1.238838      -0.719325       0.005256      -0.008134      -0.050687       0.051604      -0.005770       0.005510      -0.000892      -0.002712       0.062494      -0.016735      -0.005112       0.021847              1.722598       1.460410      -0.166032      -0.272934       1.533637       0.323354       2.173746           0.000523
           21              H      -2.372971       1.676730      15.607547       0.301807       0.571732 0.36511652E+01  0.30432936E+02                                 1.285111                            1.231562      -1.406116       2.303364                    0.997472       2.956725       8.479619       0.471716       1.557804      -0.653380      -0.006113       0.013695      -0.021604       0.026299      -0.011269      -0.002140       0.001986       0.005562       0.021138      -0.015133       0.004612       0.010521              1.316337       1.160185      -0.146714      -0.051316       1.477515      -0.204568       1.311310          -0.000044
           22              H      -1.567231       0.514650      13.790631       0.140275       0.997178 0.72018713E+01  0.69211039E+02                                 1.675006                            1.589367      -1.213270       2.321043                    0.996309       3.461370       9.743933       0.484554       1.315328      -0.700602      -0.014970       0.024747      -0.022949       0.036921      -0.005444       0.002177      -0.003232       0.006254      -0.001972      -0.006538      -0.001513       0.008050              1.701741       1.393651      -0.250969       0.090728       1.829041      -0.305100       1.882532           0.000434
           23              H       0.640201       7.490216      14.321571       0.132879       1.099014 0.83622069E+01  0.83419907E+02                                 1.790435                            1.717473      -1.287969       2.285397                    0.994558       3.582346      10.274550       0.464159       1.322788      -0.699612       0.023721      -0.031248      -0.013606       0.041524      -0.012891      -0.002552       0.005441      -0.005549      -0.016484      -0.010931      -0.006493       0.017424              1.806856       1.684616      -0.346080      -0.104710       1.965134       0.179076       1.770817           0.000396
           24              H       2.933092       9.371777       0.267193       0.137349       0.997742 0.78793072E+01  0.78208506E+02                                 1.731971                            1.707328      -1.399511       2.223312                    0.993969       3.795254      11.212698       0.444798       1.387322      -0.684558      -0.001805       0.000388       0.040065       0.040107      -0.001388       0.001088      -0.003306      -0.008099       0.047219      -0.012161      -0.004182       0.016343              1.731368       1.599475      -0.132720      -0.072613       1.617864       0.097194       1.976766           0.000548
           25              H       2.759623       4.482601      16.126419       0.111636       1.095019 0.80871524E+01  0.79691675E+02                                 1.770392                            1.676851      -0.969652       2.431549                    0.997799       3.445907       9.697943       0.476721       1.303841      -0.704894      -0.022327       0.019180      -0.045490       0.054182      -0.009645       0.006584      -0.002271      -0.003528       0.065794      -0.021085      -0.002570       0.023655              1.811411       1.830129      -0.363094       0.315366       1.809922      -0.335314       1.794181           0.000431
           26              H       4.266535       2.803813      15.657538       0.142027       0.987459 0.72397583E+01  0.69406665E+02                                 1.649570                            1.585400      -1.021441       2.418565                    0.997731       3.315955       9.210184       0.490732       1.301922      -0.705027       0.001343      -0.012115      -0.040819       0.042601      -0.010903       0.007284       0.005173      -0.005982       0.039427      -0.020263       0.004726       0.015537              1.664363       1.557106      -0.163385      -0.269404       1.484279       0.173784       1.951704           0.000384
           27              H       0.368494       2.350921       2.359922       0.141722       0.954087 0.69379474E+01  0.64959353E+02                                 1.534254                            1.491867      -0.867253       2.485680                    0.999671       3.090405       8.130339       0.543795       1.202985      -0.728501       0.018234      -0.015312       0.033397       0.041016      -0.003943       0.005177      -0.003218       0.008913       0.052562      -0.014758      -0.004430       0.019187              1.530966       1.499608      -0.206562       0.219954       1.437817      -0.193735       1.655475           0.000336
           28              H       7.245728       4.025592       2.735716       0.106679       1.068157 0.77124043E+01  0.74543055E+02                                 1.689200                            1.596202      -0.841089       2.482618                    0.999348       3.334236       9.069042       0.511530       1.238846      -0.719323      -0.005256       0.008137       0.050686       0.051603      -0.005770       0.005510      -0.000892      -0.002712       0.062491      -0.016735      -0.005112       0.021846              1.722620       1.460427      -0.166036      -0.272941       1.533656       0.323362       2.173777           0.000523
           29              H       3.789807       3.469770       6.988402       0.301803       0.571724 0.36511093E+01  0.30432438E+02                                 1.285115                            1.231567      -1.406093       2.303379                    0.997472       2.956731       8.479709       0.471707       1.557838      -0.653374      -0.006112      -0.013698      -0.021602       0.026299       0.011268      -0.002141      -0.001985       0.005558       0.021134      -0.015131       0.004611       0.010520              1.316342       1.160188       0.146716      -0.051316       1.477523       0.204570       1.311314          -0.000042
           30              H       4.595547       4.631850       5.171487       0.140251       0.997262 0.72026416E+01  0.69220260E+02                                 1.675093                            1.589445      -1.213296       2.321012                    0.996308       3.461563       9.744589       0.484545       1.315317      -0.700603      -0.014970      -0.024747      -0.022943       0.036917       0.005444       0.002176       0.003229       0.006254      -0.001958      -0.006538      -0.001509       0.008047              1.701831       1.393715       0.250989       0.090732       1.829142       0.305121       1.882635           0.000432
           31              H       6.802979       7.949284       5.702426       0.132866       1.099010 0.83621775E+01  0.83419597E+02                                 1.790439                            1.717477      -1.287926       2.285416                    0.994558       3.582350      10.274583       0.464155       1.322799      -0.699610       0.023722       0.031250      -0.013602       0.041524       0.012890      -0.002554      -0.005441      -0.005548      -0.016472      -0.010931      -0.006491       0.017423              1.806860       1.684623       0.346083      -0.104709       1.965142      -0.179076       1.770817           0.000399
           32              H       5.175314       6.067723       8.886338       0.137347       0.997728 0.78791756E+01  0.78207067E+02                                 1.731974                            1.707330      -1.399536       2.223305                    0.993969       3.795255      11.212782       0.444791       1.387348      -0.684553      -0.001806      -0.000386       0.040064       0.040107       0.001386       0.001088       0.003306      -0.008098       0.047214      -0.012159      -0.004182       0.016341              1.731370       1.599476       0.132720      -0.072615       1.617864      -0.097194       1.976770           0.000550
           33              H       0.517401       0.663899       7.507275       0.111615       1.095080 0.80877289E+01  0.79698994E+02                                 1.770478                            1.676927      -0.969724       2.431512                    0.997798       3.446037       9.698495       0.476702       1.303866      -0.704888      -0.022328      -0.019182      -0.045487       0.054180       0.009645       0.006583       0.002271      -0.003526       0.065785      -0.021084      -0.002569       0.023652              1.811502       1.830225       0.363126       0.315393       1.810015       0.335342       1.794268           0.000435
           34              H       2.024313       2.342687       7.038393       0.142001       0.987537 0.72405100E+01  0.69415855E+02                                 1.649676                            1.585496      -1.021486       2.418535                    0.997730       3.316131       9.210883       0.490709       1.301945      -0.705022       0.001345       0.012113      -0.040816       0.042597       0.010902       0.007282      -0.005172      -0.005980       0.039420      -0.020261       0.004727       0.015534              1.664471       1.557204       0.163402      -0.269434       1.484368      -0.173802       1.951841           0.000385
           35              H       2.610716       2.795579      10.979066       0.141684       0.954213 0.69391408E+01  0.64973409E+02                                 1.534395                            1.491999      -0.867405       2.485588                    0.999670       3.090667       8.131245       0.543768       1.202992      -0.728499       0.018235       0.015310       0.033391       0.041011       0.003943       0.005176       0.003216       0.008915       0.052558      -0.014758      -0.004428       0.019186              1.531108       1.499746       0.206594       0.219984       1.437946       0.193761       1.655630           0.000335
           36              H       1.082950       1.120908      11.354861       0.106644       1.068285 0.77135628E+01  0.74557052E+02                                 1.689329                            1.596317      -0.841167       2.482559                    0.999347       3.334488       9.069898       0.511514       1.238839      -0.719324      -0.005257      -0.008138       0.050678       0.051596       0.005773       0.005510       0.000892      -0.002713       0.062483      -0.016736      -0.005108       0.021844              1.722754       1.460533       0.166059      -0.272975       1.533771      -0.323401       2.173960           0.000525
           37              C      -0.252573       5.116650      10.133701       0.280223      31.252980 0.35219236E+03  0.78924467E+04                                 9.025451                            6.508096      -0.083493       2.013078                    0.999121      24.715499      70.445447       0.606059       0.450982      -1.038297       0.037757       0.064163      -0.032836       0.081367       0.047032      -0.019144      -0.009975      -0.023493       0.009939      -0.051700      -0.002777       0.054477             11.242528       9.111110       5.773604      -2.352915      12.949961      -2.054862      11.666514           0.000430
           38              C      -0.479300       5.024013      11.497939      -0.184470      35.358801 0.45549640E+03  0.10859251E+05                                 9.448728                            7.186813      -0.044934       1.962820                    0.999024      29.903442      87.224644       0.604188       0.425225      -1.056209      -0.017893      -0.002269       0.026338       0.031922      -0.018325       0.027996       0.006440       0.027899      -0.144178      -0.058330       0.006011       0.052319             10.941450       7.162517       3.411991      -2.850227      10.131660      -2.152399      15.530172          -0.000733
           39              C      -1.247720       3.993684      12.030257      -0.000329      38.570005 0.42633315E+03  0.98830369E+04                                 9.823215                            6.799026       0.081433       2.031733                    0.999208      26.779073      74.187069       0.649814       0.406608      -1.080439       0.005312       0.012279      -0.041286       0.043400       0.008044       0.011663      -0.001306      -0.002789      -0.055618      -0.023458       0.004696       0.018762             12.351717       6.838480       2.990741      -1.222548       9.723237       0.475030      20.493434           0.006868
           40              C      -1.806123       3.038494      11.189029      -0.131269      34.231742 0.46711320E+03  0.11263988E+05                                 9.393467                            7.392954      -0.287208       1.880682                    0.998652      30.511402      91.014804       0.578883       0.438778      -1.042611       0.001050       0.013018      -0.009353       0.016064      -0.014425       0.000698      -0.020211       0.007997      -0.108011      -0.043427       0.007899       0.035528             10.647837       6.754014       2.684912       0.806691       9.654885       2.460549      15.534613           0.001561
           41              C      -1.584070       3.140394       9.816516      -0.009765      37.249107 0.45727838E+03  0.10888317E+05                                 9.879759                            7.237473      -0.203798       1.946710                    0.998242      27.820118      80.515177       0.598827       0.429561      -1.055862       0.011874       0.040696       0.022231       0.047868       0.005674      -0.009866      -0.014359      -0.001520       0.022748      -0.013247      -0.009119       0.022366             12.248798       9.208751       5.598894       1.539142      14.169863       2.960008      13.367780           0.001592
           42              C      -0.820919       4.168665       9.270407      -0.197263      34.435213 0.50669736E+03  0.12473156E+05                                 9.473353                            7.697924      -0.334249       1.862973                    0.997559      31.411430      94.760669       0.567347       0.438561      -1.042438      -0.022987      -0.018777      -0.000651       0.029689      -0.031674      -0.009378      -0.012836       0.024443      -0.020083      -0.038534       0.001231       0.037303             11.014455       9.713101       5.896014       0.157970      14.345383       0.266228       8.984881           0.000388
           43              C       1.096470       6.332254       8.463483       0.476875      24.378013 0.29174385E+03  0.62820061E+04                                 7.899814                            6.117350      -0.131581       2.017315                    0.998407      23.348372      66.777419       0.591362       0.481012      -1.014409      -0.034300      -0.052753       0.009422       0.063625      -0.025524       0.012273      -0.035499       0.046863      -0.046372      -0.052285      -0.001065       0.053350              9.484782       9.569010       4.678227      -3.018914      10.458855      -1.265582       8.426482           0.000069
           44              C       3.545824       9.188561       9.029416       0.095924      24.935860 0.34694563E+03  0.77831002E+04                                 7.705054                            6.425218      -0.142862       1.978139                    0.997887      26.595959      77.046496       0.611884       0.446216      -1.036063       0.002342      -0.013207      -0.038579       0.040844      -0.040172       0.018635       0.009343      -0.005790       0.061392      -0.055786       0.021827       0.033959              8.641595       9.250095       4.473795      -0.645811       9.237333      -0.464166       7.437357          -0.000081
           45              C       2.640915       8.181906       9.318157      -0.148803      31.075498 0.44964345E+03  0.10723691E+05                                 8.806481                            7.239956      -0.178295       1.928951                    0.997712      29.747800      87.814536       0.587483       0.437154      -1.045155       0.028652      -0.008427      -0.001731       0.029916      -0.020406       0.019219      -0.010591      -0.010369       0.072878      -0.034713      -0.004176       0.038890             10.034342      10.845563       5.689261      -1.083357      11.100578      -0.483307       8.156885           0.003979
           46              C       2.009974       7.524183       8.278861       0.028469      34.302465 0.46326574E+03  0.11060744E+05                                 9.436331                            7.322314      -0.294365       1.916809                    0.998535      27.632035      79.935606       0.591091       0.434008      -1.053725       0.035766       0.019421      -0.013959       0.043027      -0.024148       0.007428       0.003831       0.011516       0.010226      -0.028365       0.004622       0.023743             11.584942      12.053369       7.367795      -1.883487      13.647147      -1.815586       9.054309          -0.003823
           47              C       2.294690       7.912229       6.975991      -0.132751      29.202646 0.42826615E+03  0.10047983E+05                                 8.333838                            6.993368       0.053726       2.004014                    0.999296      28.928642      83.547162       0.609608       0.428243      -1.054967       0.001466      -0.004398       0.005343       0.007074      -0.031442       0.014972       0.003929       0.020053       0.031135      -0.041071       0.008518       0.032553              9.223638       9.450031       4.649221      -1.378659       9.572742      -1.511461       8.648141           0.003253
           48              C       3.209715       8.919914       6.758444       0.090378      24.738287 0.33869347E+03  0.75158479E+04                                 7.512839                            6.250157       0.066411       2.037889                    0.999539      26.225633      74.374277       0.638159       0.432520      -1.049246       0.015835       0.006688       0.041644       0.045052      -0.038923       0.010033       0.003112       0.002102       0.075564      -0.052630       0.021331       0.031299              8.305302       8.055295       3.991523      -0.689438       8.659804      -0.750999       8.200806          -0.001742
           49              C      -1.438797       3.903106      13.518611       0.573852      24.652589 0.25666697E+03  0.53304627E+04                                 7.756469                            5.629086      -0.012389       2.047057                    0.999581      22.395711      62.062266       0.637051       0.462953      -1.028399       0.010318       0.001482       0.057397       0.058335      -0.072642       0.020223       0.001195       0.013599      -0.230113      -0.082161      -0.030218       0.112379              9.309434       5.554537       1.996652      -0.864644       7.168446       0.167173      15.205320          -0.001445
           50              C       6.258071       2.129622       8.903232       0.526331      23.637268 0.28096722E+03  0.60284603E+04                                 7.805771                            6.034470      -0.291467       1.938233                    0.999182      24.206265      70.441192       0.587356       0.486020      -1.005884      -0.028352      -0.031899      -0.026094       0.050023      -0.047110      -0.025391      -0.032322       0.058745      -0.076296      -0.075735       0.006967       0.068767              9.472667       7.623233       4.293367       2.378450      11.620710       3.283310       9.174057          -0.004152
           51              C       5.910205       0.029850       1.514556       0.280213      31.253337 0.35219684E+03  0.78925594E+04                                 9.025449                            6.508088      -0.083431       2.013093                    0.999121      24.715651      70.445567       0.606068       0.450975      -1.038303       0.037757      -0.064164      -0.032839       0.081370      -0.047041      -0.019144       0.009975      -0.023496       0.009940      -0.051709      -0.002776       0.054486             11.242528       9.111116      -5.773614      -2.352914      12.949962       2.054869      11.666507           0.000432
           52              C       5.683478       0.122487       2.878794      -0.184437      35.357162 0.45547185E+03  0.10858499E+05                                 9.448421                            7.186605      -0.044881       1.962851                    0.999025      29.902352      87.220260       0.604200       0.425224      -1.056212      -0.017894       0.002265       0.026355       0.031936       0.018350       0.027992      -0.006437       0.027921      -0.144160      -0.058324       0.005984       0.052340             10.941088       7.162280      -3.411836      -2.850130      10.131262       2.152321      15.529723          -0.000727
           53              C       4.915058       1.152816       3.411113      -0.000287      38.569056 0.42631924E+03  0.98826440E+04                                 9.823141                            6.798972       0.081370       2.031722                    0.999208      26.778494      74.185449       0.649808       0.406614      -1.080434       0.005312      -0.012285      -0.041279       0.043394      -0.008027       0.011674       0.001299      -0.002784      -0.055733      -0.023491       0.004723       0.018767             12.351651       6.838403      -2.990669      -1.222536       9.723093      -0.475057      20.493457           0.006863
           54              C       4.356655       2.108006       2.569884      -0.131274      34.232081 0.46711774E+03  0.11264121E+05                                 9.393507                            7.392972      -0.287181       1.880687                    0.998652      30.511596      91.015353       0.578885       0.438776      -1.042613       0.001049      -0.013018      -0.009345       0.016059       0.014439       0.000696       0.020222       0.008003      -0.107988      -0.043429       0.007888       0.035540             10.647903       6.754007      -2.684884       0.806672       9.654859      -2.460538      15.534842           0.001563
           55              C       4.578708       2.006106       1.197372      -0.009791      37.250571 0.45729813E+03  0.10888900E+05                                 9.879947                            7.237582      -0.203760       1.946709                    0.998242      27.820903      80.517748       0.598829       0.429555      -1.055866       0.011876      -0.040706       0.022235       0.047880      -0.005687      -0.009862       0.014351      -0.001535       0.022763      -0.013229      -0.009135       0.022365             12.249047       9.208912      -5.599005       1.539162      14.170131      -2.960053      13.368098           0.001591
           56              C       5.341859       0.977835       0.651263      -0.197286      34.436591 0.50672080E+03  0.12473873E+05                                 9.473558                            7.698070      -0.334208       1.862972                    0.997560      31.412330      94.763803       0.567345       0.438557      -1.042441      -0.022993       0.018774      -0.000642       0.029691       0.031664      -0.009385       0.012842       0.024438      -0.020028      -0.038536       0.001253       0.037283             11.014704       9.713325      -5.896177       0.157955      14.345734      -0.266190       8.985053           0.000389
           57              C       3.338692       9.107246      17.082627       0.476861      24.378505 0.29175071E+03  0.62821809E+04                                 7.899865                            6.117384      -0.131532       2.017326                    0.998407      23.348575      66.777801       0.591367       0.481006      -1.014414      -0.034298       0.052755       0.009420       0.063626       0.025516       0.012272       0.035499       0.046862      -0.046372      -0.052283      -0.001061       0.053343              9.484843       9.569078      -4.678265      -3.018928      10.458913       1.265587       8.426538           0.000069
           58              C       1.303602       6.250939       0.410271       0.095912      24.936317 0.34695471E+03  0.77833462E+04                                 7.705127                            6.425296      -0.142830       1.978143                    0.997887      26.596204      77.047138       0.611882       0.446216      -1.036064       0.002341       0.013213      -0.038575       0.040843       0.040174       0.018637      -0.009341      -0.005794       0.061440      -0.055794       0.021832       0.033962              8.641668       9.250177      -4.473817      -0.645858       9.237413       0.464208       7.437415          -0.000083
           59              C       0.398693       7.257594       0.699013      -0.148800      31.075434 0.44964349E+03  0.10723684E+05                                 8.806474                            7.239970      -0.178330       1.928943                    0.997712      29.747627      87.813764       0.587481       0.437156      -1.045155       0.028658       0.008429      -0.001728       0.029922       0.020406       0.019228       0.010591      -0.010369       0.072873      -0.034715      -0.004180       0.038895             10.034324      10.845569      -5.689250      -1.083338      11.100577       0.483291       8.156827           0.003979
           60              C       4.252196       7.915317      16.898005       0.028480      34.302468 0.46326583E+03  0.11060742E+05                                 9.436324                            7.322310      -0.294377       1.916803                    0.998535      27.631990      79.935357       0.591092       0.434008      -1.053726       0.035770      -0.019417      -0.013958       0.043027       0.024152       0.007428      -0.003834       0.011519       0.010244      -0.028373       0.004629       0.023744             11.584930      12.053396      -7.367804      -1.883500      13.647141       1.815599       9.054252          -0.003824
           61              C       4.536912       7.527271      15.595135      -0.132739      29.201753 0.42825267E+03  0.10047562E+05                                 8.333634                            6.993240       0.053811       2.004052                    0.999296      28.927877      83.543847       0.609617       0.428241      -1.054971       0.001474       0.004402       0.005334       0.007071       0.031447       0.014967      -0.003924       0.020053       0.031150      -0.041074       0.008519       0.032555              9.223383       9.449757      -4.649029      -1.378643       9.572450       1.511442       8.647940           0.003254
           62              C      -2.953063       6.519586      15.377588       0.090392      24.737695 0.33868600E+03  0.75156269E+04                                 7.512706                            6.250087       0.066450       2.037911                    0.999539      26.225078      74.371985       0.638163       0.432520      -1.049248       0.015835      -0.006679       0.041642       0.045049       0.038929       0.010043      -0.003120       0.002100       0.075581      -0.052642       0.021336       0.031306              8.305127       8.055123      -3.991393      -0.689405       8.659609       0.750964       8.200651          -0.001745
           63              C       4.723981       1.243394       4.899466       0.573850      24.652353 0.25666406E+03  0.53303875E+04                                 7.756409                            5.629043      -0.012368       2.047070                    0.999580      22.395655      62.062040       0.637055       0.462951      -1.028400       0.010315      -0.001483       0.057393       0.058331       0.072656       0.020209      -0.001183       0.013603      -0.230001      -0.082119      -0.030255       0.112374              9.309368       5.554498      -1.996631      -0.864624       7.168405      -0.167199      15.205199          -0.001439
           64              C       4.015849       3.016878       0.284087       0.526317      23.638191 0.28097921E+03  0.60287751E+04                                 7.805941                            6.034578      -0.291409       1.938242                    0.999182      24.206646      70.442385       0.587355       0.486016      -1.005887      -0.028360       0.031903      -0.026099       0.050032       0.047113      -0.025398       0.032336       0.058752      -0.076290      -0.075752       0.006982       0.068771              9.472896       7.623397      -4.293490       2.378530      11.620994      -3.283423       9.174297          -0.004156
           65              C      -1.425761      -0.029850      15.723733       0.280193      31.254098 0.35220449E+03  0.78927734E+04                                 9.025568                            6.508135      -0.083408       2.013092                    0.999122      24.716029      70.446821       0.606069       0.450972      -1.038305      -0.037765       0.064158       0.032839       0.081369      -0.047051      -0.019147       0.009979      -0.023495       0.009942      -0.051718      -0.002778       0.054496             11.242728       9.111281      -5.773753      -2.352990      12.950185       2.054946      11.666719           0.000433
           66              C      -1.199034      10.170513      14.359495      -0.184463      35.358401 0.45548828E+03  0.10858998E+05                                 9.448643                            7.186732      -0.044909       1.962831                    0.999025      29.903064      87.223006       0.604194       0.425223      -1.056211       0.017888      -0.002274      -0.026359       0.031937       0.018340       0.027992      -0.006441       0.027923      -0.144128      -0.058315       0.005987       0.052328             10.941393       7.162458      -3.411942      -2.850248      10.131501       2.152422      15.530221          -0.000726
           67              C      -0.430614       9.140184      13.827176      -0.000293      38.569716 0.42632409E+03  0.98827969E+04                                 9.823295                            6.799034       0.081290       2.031694                    0.999208      26.778686      74.186441       0.649801       0.406617      -1.080430      -0.005314       0.012288       0.041278       0.043394      -0.008026       0.011675       0.001298      -0.002771      -0.055737      -0.023492       0.004723       0.018769             12.351908       6.838512      -2.990733      -1.222555       9.723251      -0.475084      20.493962           0.006861
           68              C       0.127789       8.184994      14.668405      -0.131295      34.232718 0.46712598E+03  0.11264375E+05                                 9.393619                            7.393027      -0.287177       1.880682                    0.998653      30.512030      91.017046       0.578884       0.438775      -1.042613      -0.001038       0.013020       0.009346       0.016061       0.014432       0.000699       0.020217       0.008008      -0.107984      -0.043424       0.007891       0.035532             10.648067       6.754096      -2.684954       0.806705       9.655006      -2.460610      15.535097           0.001564
           69              C      -0.094264       8.286894      16.040917      -0.009791      37.250732 0.45729709E+03  0.10888876E+05                                 9.880010                            7.237593      -0.203767       1.946705                    0.998243      27.820927      80.518006       0.598825       0.429557      -1.055864      -0.011871       0.040707      -0.022231       0.047876      -0.005688      -0.009864       0.014352      -0.001526       0.022763      -0.013233      -0.009134       0.022367             12.249182       9.208997      -5.599098       1.539220      14.170280      -2.960152      13.368269           0.001589
           70              C      -0.857415       9.315165      16.587026      -0.197307      34.437191 0.50672955E+03  0.12474144E+05                                 9.473657                            7.698124      -0.334195       1.862971                    0.997560      31.412692      94.765144       0.567344       0.438556      -1.042441       0.022993      -0.018780       0.000644       0.029694       0.031654      -0.009382       0.012836       0.024440      -0.020002      -0.038525       0.001255       0.037270             11.014856       9.713463      -5.896300       0.157971      14.345940      -0.266220       8.985166           0.000388
           71              C       1.145752       1.185754       0.155662       0.476850      24.378970 0.29175569E+03  0.62823181E+04                                 7.899964                            6.117431      -0.131542       2.017317                    0.998408      23.348885      66.778960       0.591365       0.481005      -1.014413       0.034292      -0.052762      -0.009421       0.063628       0.025510       0.012273       0.035501       0.046862      -0.046363      -0.052284      -0.001056       0.053339              9.485006       9.569256      -4.678399      -3.019003      10.459107       1.265654       8.426654           0.000069
           72              C       3.180842       4.042061      16.828018       0.095894      24.936768 0.34696063E+03  0.77835167E+04                                 7.705218                            6.425344      -0.142838       1.978134                    0.997887      26.596576      77.048550       0.611880       0.446215      -1.036064      -0.002338      -0.013206       0.038576       0.040840       0.040167       0.018639      -0.009343      -0.005807       0.061424      -0.055787       0.021831       0.033957              8.641801       9.250325      -4.473937      -0.645878       9.237585       0.464227       7.437492          -0.000085
           73              C       4.085751       3.035406      16.539276      -0.148828      31.076571 0.44966185E+03  0.10724236E+05                                 8.806671                            7.240101      -0.178322       1.928932                    0.997713      29.748426      87.816702       0.587478       0.437154      -1.045155      -0.028662      -0.008433       0.001731       0.029927       0.020397       0.019227       0.010595      -0.010384       0.072914      -0.034715      -0.004186       0.038901             10.034588      10.845873      -5.689465      -1.083379      11.100909       0.483325       8.156983           0.003975
           74              C       0.232248       2.377683       0.340284       0.028463      34.303339 0.46327694E+03  0.11061078E+05                                 9.436467                            7.322380      -0.294380       1.916794                    0.998536      27.632469      79.937092       0.591091       0.434005      -1.053726      -0.035780       0.019413       0.013958       0.043034       0.024141       0.007429      -0.003831       0.011509       0.010252      -0.028362       0.004630       0.023732             11.585168      12.053657      -7.368023      -1.883568      13.647456       1.815676       9.054392          -0.003824
           75              C      -0.052468       2.765729       1.643154      -0.132759      29.202511 0.42826517E+03  0.10047933E+05                                 8.333770                            6.993332       0.053813       2.004042                    0.999296      28.928442      83.545914       0.609614       0.428240      -1.054972      -0.001478      -0.004404      -0.005335       0.007073       0.031441       0.014973      -0.003924       0.020044       0.031172      -0.041072       0.008521       0.032551              9.223559       9.449940      -4.649154      -1.378686       9.572650       1.511494       8.648086           0.003252
           76              C       7.437507       3.773414       1.860701       0.090391      24.737677 0.33868441E+03  0.75155881E+04                                 7.512720                            6.250081       0.066420       2.037902                    0.999539      26.225063      74.372092       0.638162       0.432521      -1.049246      -0.015834       0.006686      -0.041641       0.045048       0.038927       0.010041      -0.003116       0.002092       0.075560      -0.052635       0.021331       0.031304              8.305163       8.055156      -3.991436      -0.689428       8.659659       0.750991       8.200674          -0.001745
           77              C      -0.239537       9.049606      12.338823       0.573853      24.652150 0.25666067E+03  0.53303085E+04                                 7.756410                            5.629031      -0.012445       2.047047                    0.999580      22.395619      62.062234       0.637051       0.462955      -1.028396      -0.010313       0.001480      -0.057396       0.058334       0.072655       0.020207      -0.001180       0.013609      -0.229973      -0.082109      -0.030260       0.112369              9.309395       5.554497      -1.996622      -0.864628       7.168391      -0.167198      15.205297          -0.001439
           78              C       0.468595       7.276122      16.954202       0.526316      23.637618 0.28096991E+03  0.60285323E+04                                 7.805840                            6.034489      -0.291420       1.938241                    0.999182      24.206495      70.441943       0.587357       0.486018      -1.005885       0.028369      -0.031898       0.026094       0.050031       0.047106      -0.025394       0.032329       0.058755      -0.076289      -0.075741       0.006976       0.068766              9.472795       7.623310      -4.293442       2.378524      11.620843      -3.283425       9.174233          -0.004151
           79              C       4.737017       5.176350       7.104588       0.280201      31.253649 0.35219907E+03  0.78926338E+04                                 9.025555                            6.508136      -0.083468       2.013078                    0.999121      24.715830      70.446531       0.606061       0.450979      -1.038299      -0.037764      -0.064157       0.032836       0.081366       0.047040      -0.019147      -0.009978      -0.023493       0.009939      -0.051708      -0.002779       0.054487             11.242704       9.111252       5.773723      -2.352982      12.950153      -2.054929      11.666706           0.000427
           80              C       4.963744       5.268987       5.740350      -0.184492      35.359756 0.45550861E+03  0.10859623E+05                                 9.448905                            7.186910      -0.044966       1.962801                    0.999025      29.903973      87.226737       0.604183       0.425225      -1.056208       0.017888       0.002277      -0.026344       0.031924      -0.018319       0.027995       0.006444       0.027901      -0.144144      -0.058321       0.006011       0.052310             10.941700       7.162658       3.412073      -2.850324      10.131846      -2.152478      15.530595          -0.000737
           81              C       5.732164       6.299316       5.208032      -0.000332      38.570399 0.42633462E+03  0.98830929E+04                                 9.823337                            6.799069       0.081354       2.031707                    0.999208      26.779128      74.187631       0.649807       0.406611      -1.080435      -0.005315      -0.012282       0.041283       0.043398       0.008042       0.011665      -0.001304      -0.002778      -0.055630      -0.023461       0.004697       0.018764             12.351933       6.838566       2.990791      -1.222561       9.723359       0.475061      20.493874           0.006866
           82              C       6.290567       7.254506       6.049260      -0.131290      34.232347 0.46712095E+03  0.11264229E+05                                 9.393579                            7.393009      -0.287206       1.880677                    0.998652      30.511811      91.016424       0.578881       0.438778      -1.042611      -0.001042      -0.013019       0.009353       0.016064      -0.014421       0.000699      -0.020209       0.008002      -0.108001      -0.043422       0.007901       0.035522             10.648000       6.754099       2.684975       0.806722       9.655023       2.460620      15.534878           0.001556
           83              C       6.068514       7.152606       7.421773      -0.009771      37.249498 0.45728087E+03  0.10888397E+05                                 9.879849                            7.237502      -0.203794       1.946708                    0.998242      27.820266      80.515825       0.598824       0.429562      -1.055861      -0.011872      -0.040696      -0.022229       0.047867       0.005676      -0.009868      -0.014359      -0.001513       0.022749      -0.013247      -0.009119       0.022367             12.248965       9.208859       5.599001       1.539201      14.170049       2.960110      13.367986           0.001592
           84              C       5.305363       6.124335       7.967882      -0.197284      34.435848 0.50670677E+03  0.12473447E+05                                 9.473454                            7.697981      -0.334230       1.862973                    0.997559      31.411826      94.762116       0.567346       0.438559      -1.042439       0.022985       0.018783       0.000650       0.029690      -0.031665      -0.009377      -0.012833       0.024444      -0.020056      -0.038526       0.001236       0.037290             11.014606       9.713237       5.896134       0.157980      14.345587       0.266248       8.984995           0.000385
           85              C       3.387974       3.960746       8.774806       0.476862      24.378423 0.29174819E+03  0.62821257E+04                                 7.899899                            6.117388      -0.131584       2.017308                    0.998408      23.348658      66.778472       0.591361       0.481011      -1.014409       0.034295       0.052759      -0.009423       0.063628      -0.025517       0.012274      -0.035502       0.046861      -0.046368      -0.052285      -0.001060       0.053345              9.484924       9.569164       4.678346      -3.018980      10.459026      -1.265642       8.426583           0.000069
           86              C       0.938620       1.104439       8.208873       0.095911      24.936248 0.34695084E+03  0.77832496E+04                                 7.705132                            6.425261      -0.142870       1.978131                    0.997887      26.596269      77.047663       0.611883       0.446216      -1.036063      -0.002339       0.013200       0.038579       0.040842      -0.040166       0.018636       0.009344      -0.005799       0.061381      -0.055780       0.021825       0.033955              8.641708       9.250222       4.473896      -0.645829       9.237481      -0.464184       7.437422          -0.000082
           87              C       1.843529       2.111094       7.920132      -0.148825      31.076452 0.44965895E+03  0.10724157E+05                                 8.806648                            7.240068      -0.178288       1.928942                    0.997713      29.748452      87.816933       0.587480       0.437153      -1.045155      -0.028653       0.008429       0.001733       0.029918      -0.020399       0.019218      -0.010594      -0.010379       0.072907      -0.034713      -0.004181       0.038894             10.034565      10.845821       5.689444      -1.083389      11.100863      -0.483334       8.157012           0.003976
           88              C       2.474470       2.768817       8.959428       0.028458      34.303163 0.46327423E+03  0.11061002E+05                                 9.436450                            7.322369      -0.294373       1.916800                    0.998535      27.632416      79.937016       0.591090       0.434007      -1.053725      -0.035773      -0.019420       0.013959       0.043031      -0.024140       0.007428       0.003829       0.011507       0.010235      -0.028358       0.004624       0.023733             11.585145      12.053590       7.367986      -1.883548      13.647421      -1.815656       9.054424          -0.003822
           89              C       2.189754       2.380771      10.262298      -0.132770      29.203390 0.42827840E+03  0.10048347E+05                                 8.333976                            6.993462       0.053719       2.004002                    0.999296      28.929191      83.549204       0.609604       0.428242      -1.054967      -0.001466       0.004398      -0.005344       0.007075      -0.031437       0.014976       0.003929       0.020046       0.031149      -0.041068       0.008518       0.032550              9.223817       9.450218       4.649350      -1.378705       9.572948      -1.511515       8.648284           0.003253
           90              C       1.274729       1.373086      10.479845       0.090377      24.738334 0.33869302E+03  0.75158399E+04                                 7.512861                            6.250157       0.066392       2.037883                    0.999539      26.225674      74.374550       0.638158       0.432521      -1.049245      -0.015833      -0.006696      -0.041643       0.045052      -0.038920       0.010031       0.003108       0.002096       0.075548      -0.052623       0.021326       0.031297              8.305346       8.055338       3.991571      -0.689460       8.659863      -0.751026       8.200836          -0.001741
           91              C       5.923241       6.389894       3.719678       0.573851      24.652275 0.25666230E+03  0.53303522E+04                                 7.756461                            5.629069      -0.012483       2.047030                    0.999580      22.395620      62.062351       0.637045       0.462959      -1.028394      -0.010317      -0.001478      -0.057398       0.058337      -0.072643       0.020221       0.001191       0.013604      -0.230082      -0.082149      -0.030225       0.112374              9.309450       5.554530       1.996639      -0.864645       7.168426       0.167176      15.205394          -0.001442
           92              C      -1.773627       8.163378       8.335057       0.526333      23.636778 0.28095913E+03  0.60282487E+04                                 7.805681                            6.034390      -0.291475       1.938232                    0.999182      24.206137      70.440805       0.587358       0.486021      -1.005883       0.028360       0.031897       0.026093       0.050025      -0.047104      -0.025388      -0.032317       0.058748      -0.076295      -0.075726       0.006963       0.068763              9.472580       7.623158       4.293326       2.378447      11.620577       3.283316       9.174005          -0.004149
           93              N       0.545116       6.192269       9.684816      -0.413636      39.989881 0.49140785E+03  0.11877491E+05                                10.189973                            7.374384      -0.614983       1.830006                    0.996406      29.528739      85.256332       0.610637       0.414993      -1.068233      -0.040530      -0.083667      -0.006777       0.093214       0.054897      -0.012371       0.018312      -0.005983       0.155330      -0.084292       0.028264       0.056028             12.879849      12.288956       6.685602      -5.653236      14.545045      -4.131558      11.805547          -0.000250
           94              N       3.834008       9.549845       7.768952      -0.247915      35.016098 0.58235755E+03  0.14514670E+05                                 8.993571                            7.851710      -0.199745       1.940025                    0.999041      29.219533      82.443551       0.619040       0.396981      -1.092913      -0.091757      -0.114639       0.024184       0.148816      -0.016823       0.016554       0.013628       0.033563       0.210755      -0.061647      -0.012484       0.074132              9.969035       9.986288       4.577085      -0.236775      10.339800      -0.167631       9.581017           0.051715
           95              N       6.707894       9.247231       1.065671      -0.413634      39.990429 0.49141487E+03  0.11877710E+05                                10.190092                            7.374462      -0.614997       1.829996                    0.996407      29.529016      85.257475       0.610630       0.414996      -1.068231      -0.040530       0.083674      -0.006772       0.093220      -0.054895      -0.012365      -0.018312      -0.005969       0.155352      -0.084292       0.028258       0.056035             12.880003      12.289112      -6.685704      -5.653294      14.545224       4.131615      11.805674          -0.000244
           96              N      -2.328770       5.889655      16.388097      -0.247887      35.015846 0.58235349E+03  0.14514518E+05                                 8.993459                            7.851631      -0.199780       1.940017                    0.999040      29.219375      82.442507       0.619050       0.396976      -1.092919      -0.091761       0.114648       0.024184       0.148826       0.016813       0.016553      -0.013627       0.033558       0.210773      -0.061641      -0.012496       0.074137              9.968889       9.986135      -4.576987      -0.236807      10.339650       0.167661       9.580882           0.051738
           97              N      -2.223450       1.045769      16.172618      -0.413643      39.991292 0.49142327E+03  0.11877972E+05                                10.190247                            7.374526      -0.614992       1.829991                    0.996407      29.529412      85.259034       0.610627       0.414996      -1.068230       0.040518      -0.083685       0.006767       0.093224      -0.054899      -0.012362      -0.018318      -0.005967       0.155367      -0.084299       0.028257       0.056042             12.880273      12.289384      -6.685919      -5.653454      14.545533       4.131776      11.805902          -0.000244
           98              N       6.813214       4.403345       0.850192      -0.247907      35.016182 0.58235804E+03  0.14514685E+05                                 8.993579                            7.851704      -0.199773       1.940015                    0.999041      29.219579      82.443684       0.619041       0.396980      -1.092914       0.091763      -0.114633      -0.024181       0.148815       0.016819       0.016553      -0.013627       0.033544       0.210773      -0.061640      -0.012496       0.074137              9.969067       9.986323      -4.577142      -0.236842      10.339876       0.167696       9.581002           0.051712
           99              N       3.939328       4.100731       7.553473      -0.413645      39.990650 0.49141533E+03  0.11877725E+05                                10.190115                            7.374444      -0.614977       1.830002                    0.996407      29.529088      85.257722       0.610633       0.414993      -1.068232       0.040521       0.083677       0.006773       0.093218       0.054899      -0.012368       0.018317      -0.005982       0.155344      -0.084297       0.028262       0.056035             12.880093      12.289200       6.685792      -5.653382      14.545320      -4.131704      11.805760          -0.000254
          100              N       0.650436       0.743155       9.469337      -0.247930      35.016410 0.58236178E+03  0.14514819E+05                                 8.993666                            7.851764      -0.199754       1.940019                    0.999041      29.219715      82.444512       0.619034       0.396984      -1.092910       0.091761       0.114628      -0.024183       0.148810      -0.016828       0.016554       0.013627       0.033553       0.210765      -0.061649      -0.012486       0.074135              9.969180       9.986443       4.577218      -0.236802      10.339988      -0.167659       9.581108           0.051693
          101              O       0.912954       5.567484       7.528650      -0.466334      23.558035 0.39633880E+03  0.88180963E+04                                 6.370219                            6.110156       0.865639       2.366544                    0.997359      25.491333      64.214042       0.779343       0.353239      -1.144958      -0.014106       0.007360       0.038403       0.041568      -0.043535       0.047654       0.036025      -0.001289      -0.052209      -0.086175       0.032046       0.054129              6.384886       5.821859       0.961198       0.044135       7.139352       1.357396       6.193446          -0.000430
          102              O      -0.768154       4.760512      14.200041      -0.533206      35.880279 0.52996704E+03  0.12688263E+05                                 8.625547                            7.091431       0.203040       2.113921                    0.997246      27.389263      71.732945       0.718956       0.355836      -1.142075      -0.008200      -0.030062      -0.011970       0.033380      -0.005036       0.026397       0.028466      -0.009003       0.044518      -0.040145      -0.002491       0.042637              9.719629       6.118783       1.469382       1.758682       8.288518       3.256389      14.751586           0.076612
          103              O      -2.184214       3.061138      14.013350      -0.566670      32.096234 0.48398086E+03  0.11294983E+05                                 7.888928                            6.733062       0.747365       2.290867                    0.997579      27.150882      69.553892       0.747172       0.351260      -1.149055       0.020281      -0.003669      -0.021581       0.029841      -0.022905      -0.034338      -0.064872       0.001127      -0.286917      -0.129823       0.053422       0.076401              8.468045       6.758511       2.357651      -2.303753       8.924980      -2.910981       9.720645          -0.000219
          104              O       5.606672       1.123996       9.339360      -0.548958      37.580916 0.63181006E+03  0.15879781E+05                                 9.087430                            7.903506      -0.023095       2.026439                    0.995603      28.856957      78.621289       0.657300       0.370753      -1.125164       0.000151       0.027348       0.022588       0.035470       0.037868      -0.012672      -0.012969      -0.042740      -0.027574      -0.039607      -0.013457       0.053064             10.379155      10.039610       4.544491       1.366800      13.617444       0.914092       7.480410           0.066078
          105              O       6.420696       2.216083       7.651215      -0.478836      28.309479 0.49653426E+03  0.11730088E+05                                 7.400256                            6.946485       0.285562       2.157887                    0.996484      26.799346      70.391817       0.711446       0.364428      -1.131958       0.011062       0.014123       0.005591       0.018791      -0.004847      -0.005873       0.007659      -0.000523       0.142263      -0.028580      -0.020216       0.048796              7.762280       6.480091       1.340415       1.271884       7.301349       1.004788       9.505398           0.074317
          106              O       3.155176       9.872016      16.147795      -0.466303      23.556942 0.39631387E+03  0.88173922E+04                                 6.369979                            6.109926       0.865728       2.366582                    0.997359      25.490863      64.212058       0.779366       0.353235      -1.144962      -0.014112      -0.007357       0.038398       0.041565       0.043531       0.047653      -0.036030      -0.001287      -0.052169      -0.086174       0.032055       0.054119              6.384640       5.821624      -0.961135       0.044144       7.139040      -1.357357       6.193255          -0.000423
          107              O       5.394624       0.385988       5.580896      -0.533275      35.882339 0.53000356E+03  0.12689373E+05                                 8.625915                            7.091709       0.203065       2.113914                    0.997247      27.390029      71.735931       0.718936       0.355840      -1.142071      -0.008209       0.030063      -0.011924       0.033367       0.005045       0.026414      -0.028480      -0.009005       0.044456      -0.040172      -0.002473       0.042644              9.720066       6.119028      -1.469444       1.758768       8.288877      -3.256559      14.752295           0.076542
          108              O       3.978564       2.085362       5.394205      -0.566669      32.096971 0.48399488E+03  0.11295403E+05                                 7.889090                            6.733194       0.747253       2.290828                    0.997579      27.151062      69.554856       0.747158       0.351263      -1.149051       0.020298       0.003643      -0.021514       0.029801       0.022911      -0.034355       0.064881       0.001116      -0.286881      -0.129827       0.053422       0.076405              8.468225       6.758644      -2.357709      -2.303804       8.925190       2.911035       9.720842          -0.000228
          109              O       3.364450       4.022504       0.720216      -0.548889      37.579383 0.63177638E+03  0.15878710E+05                                 9.087161                            7.903276      -0.023167       2.026430                    0.995602      28.856310      78.618775       0.657313       0.370751      -1.125166       0.000150      -0.027355       0.022606       0.035487      -0.037870      -0.012674       0.012975      -0.042740      -0.027565      -0.039610      -0.013458       0.053067             10.378830      10.039276      -4.544333       1.366740      13.617013      -0.914056       7.480202           0.066106
          110              O       0.257918       2.930417      16.270359      -0.478741      28.307213 0.49648161E+03  0.11728515E+05                                 7.399823                            6.946084       0.285504       2.157894                    0.996483      26.798198      70.387468       0.711472       0.364425      -1.131963       0.011066      -0.014142       0.005579       0.018804       0.004845      -0.005881      -0.007654      -0.000520       0.142311      -0.028585      -0.020227       0.048812              7.761813       6.479680      -1.340277       1.271770       7.300855      -1.004709       9.504904           0.074363
          111              O       1.329268       0.420984       1.090494      -0.466311      23.557322 0.39632180E+03  0.88176165E+04                                 6.370059                            6.109996       0.865693       2.366566                    0.997359      25.491054      64.212802       0.779359       0.353236      -1.144961       0.014111       0.007354      -0.038402       0.041568       0.043524       0.047651      -0.036030      -0.001291      -0.052164      -0.086168       0.032058       0.054110              6.384725       5.821703      -0.961168       0.044140       7.139142      -1.357370       6.193330          -0.000423
          112              O      -0.910180       9.907012      11.657393      -0.533347      35.884702 0.53004365E+03  0.12690593E+05                                 8.626339                            7.092010       0.203069       2.113899                    0.997247      27.390859      71.739209       0.718915       0.355843      -1.142066       0.008213      -0.030076       0.011917       0.033377       0.005052       0.026411      -0.028475      -0.009001       0.044462      -0.040172      -0.002466       0.042638              9.720597       6.119285      -1.469500       1.758859       8.289240      -3.256734      14.753267           0.076519
          113              O       0.505880       8.207638      11.844084      -0.566709      32.098113 0.48401649E+03  0.11296037E+05                                 7.889277                            6.733344       0.747261       2.290820                    0.997579      27.151595      69.556692       0.747149       0.351263      -1.149051      -0.020308      -0.003628       0.021508       0.029802       0.022911      -0.034352       0.064881       0.001117      -0.286858      -0.129820       0.053418       0.076402              8.468436       6.758796      -2.357779      -2.303865       8.925392       2.911111       9.721120          -0.000226
          114              O       1.119994       6.270496      16.518073      -0.549001      37.582378 0.63183837E+03  0.15880674E+05                                 9.087651                            7.903666      -0.023063       2.026435                    0.995603      28.857673      78.623748       0.657296       0.370751      -1.125165      -0.000138       0.027373      -0.022592       0.035492      -0.037869      -0.012670       0.012970      -0.042734      -0.027553      -0.039609      -0.013452       0.053061             10.379444      10.039861      -4.544673       1.366889      13.617817      -0.914202       7.480653           0.066067
          115              O       4.226526       7.362583       0.967930      -0.478842      28.309248 0.49652694E+03  0.11729873E+05                                 7.400229                            6.946439       0.285565       2.157890                    0.996484      26.799178      70.391281       0.711447       0.364429      -1.131958      -0.011055       0.014139      -0.005578       0.018794       0.004837      -0.005877      -0.007657      -0.000518       0.142290      -0.028574      -0.020231       0.048805              7.762274       6.480054      -1.340428       1.271895       7.301317      -1.004829       9.505451           0.074326
          116              O       3.571490       4.725516       9.709639      -0.466351      23.558591 0.39635073E+03  0.88184330E+04                                 6.370335                            6.110260       0.865600       2.366525                    0.997359      25.491622      64.215145       0.779334       0.353241      -1.144956       0.014106      -0.007356      -0.038410       0.041574      -0.043528       0.047652       0.036025      -0.001295      -0.052210      -0.086170       0.032048       0.054121              6.385008       5.821974       0.961239       0.044129       7.139497       1.357415       6.193552          -0.000431
          117              O       5.252598       5.532487       3.038248      -0.533292      35.882950 0.53001278E+03  0.12689654E+05                                 8.626025                            7.091774       0.203079       2.113914                    0.997247      27.390215      71.736681       0.718932       0.355840      -1.142070       0.008204       0.030075       0.011966       0.033392      -0.005044       0.026391       0.028459      -0.009001       0.044533      -0.040142      -0.002486       0.042628              9.720224       6.119073       1.469447       1.758781       8.288936       3.256586      14.752664           0.076582
          118              O       6.668658       7.231862       3.224939      -0.566723      32.097585 0.48400666E+03  0.11295741E+05                                 7.889153                            6.733245       0.747374       2.290857                    0.997579      27.151506      69.556074       0.747161       0.351260      -1.149054      -0.020294       0.003653       0.021575       0.029844      -0.022904      -0.034335      -0.064871       0.001126      -0.286887      -0.129813       0.053416       0.076397              8.468296       6.758692       2.357733      -2.303821       8.925225      -2.911067       9.720971          -0.000222
          119              O      -1.122228       9.169004       7.898929      -0.549053      37.583520 0.63186386E+03  0.15881487E+05                                 9.087862                            7.903849      -0.023033       2.026435                    0.995603      28.858125      78.625605       0.657285       0.370753      -1.125163      -0.000142      -0.027364      -0.022575       0.035474       0.037867      -0.012670      -0.012966      -0.042735      -0.027567      -0.039606      -0.013453       0.053059             10.379697      10.040126       4.544793       1.366934      13.618153       0.914225       7.480812           0.066049
          120              O      -1.936252       8.076917       9.587074      -0.478924      28.311274 0.49657415E+03  0.11731283E+05                                 7.400614                            6.946797       0.285592       2.157877                    0.996484      26.800204      70.395159       0.711424       0.364432      -1.131954      -0.011053      -0.014118      -0.005592       0.018781      -0.004842      -0.005869       0.007663      -0.000520       0.142245      -0.028572      -0.020218       0.048790              7.762688       6.480423       1.340550       1.271997       7.301757       1.004898       9.505883           0.074296

******************************************************
Auxiliary information for the entire system
The total spin magnetic moment of the unit cell is   3.998875
The total net atomic charge of the unit cell is   -0.000007
Accuracy of reproducing the electrostatic potential in the unit cell:
  The inner radius (bohr) =    5.0000
  The outer radius (bohr) =   12.0000
  Valid grid points have density less than (e/(bohr^3)) =    0.0001
  The number of valid grid points were=         8572
  The rms potential error without charges in kcal/mol is=      2.54798
  The rms potential error with partial charges in kcal/mol is=      0.85490
  The RRMSE value at monopole order=      0.33552
  The rms potential error with partial charges and cloud penetration in kcal/mol is=      0.84057
  The RRMSE value at monopole order with cloud penetration is=      0.32989
  The rms potential error with partial charges and atomic dipoles in kcal/mol is=      0.47121
  The RRMSE value at dipole order=      0.18493
  The rms potential error with partial charges, atomic dipoles and cloud penetration in kcal/mol is=      0.45450
  The RRMSE value at dipole order with cloud penetration=      0.17838

******************************************************
The electron densities and ab initio electrostatic potential were computed in VASP using the PBE functional and
projector augmented wave method. See the main text of the journal article for a description of computational details.
The atomic charges, dipoles, and quadrupoles were computed with the DDEC6 method as described in
(a) T. A. Manz and N. Gabaldon Limas, RSC Adv. 6 (2016) 47771-47801 DOI: 10.1039/c6ra04656h
(b) N. Gabaldon Limas and T. A. Manz, RSC Adv. 8 (2018) 2678-2707 DOI: 10.1039/c7ra11829e.
For each atom in the material, the electron cloud parameters were fit to the spherically averaged atom-in-material
electron density using radial positions for which this density was between 10^-4 and 10^-2 electrons per cubic bohr.
The polarizabilities, dispersion coefficients, and quantum Drude oscillator (QDO) parameters were fit using the MCLF method.
The magnetic structure of the system was optimized in VASP from the default ferromagnetic initial guess using spin polarization.
The atomic spin moments (ASMs) were computed on this optimized magnetic structure using the DDEC6 partition as inputs
to the method of T. A. Manz and D. S. Sholl, J. Chem. Theory Comput. 7 (2011) 4146-4164 DOI: 10.1021/ct200539n.
The RMSE and RRMSE were computed using a uniform grid with Ewald summation.
