# Supplementary material for: A collection of forcefield precursors for metal–organic frameworks
Source: RSC Adv. 2019 Nov 13;9(63):36492–507. doi: 10.1039/c9ra07327b (PMC9075174; doi:10.1039/c9ra07327b)
Supplement: RA-009-C9RA07327B-s5805 [file RA-009-C9RA07327B-s5805.xyz]

  120
jmolscript: load "" {1 1 1} spacegroup "x,y,z" unitcell [{      8.404800     0.000000     0.000000 }, {      0.000000    10.237900     0.000000 }, {     -3.983846     0.000000    17.212071 }]
Cu     5.223621     5.710086     7.436303     0.774979
Cu    -0.970702     9.646764    16.042339     0.774814
Cu     5.391656     0.591136     1.169732     0.774851
Cu    -0.802667     4.527814     9.775768     0.774729
H      3.836877     7.886254     2.919167     0.129758
H      1.502847     6.032171    16.950448     0.138364
H      6.047216     4.594770     3.438972     0.138959
H      4.074724     2.775495    14.866066     0.140911
H     -2.820737     1.115931    14.489121     0.106016
H      1.722372     0.659321     1.110179     0.109156
H      0.215540     2.311718     1.585232     0.140930
H      6.886464     3.461434     1.654080     0.300447
H     -2.357446     7.470596    11.525203     0.129771
H     -0.707630     9.324679     8.344412     0.138351
H     -0.147107     0.524180    12.045007     0.138972
H      1.864247     2.343455     6.260030     0.140940
H      3.373586     4.003019     5.883086     0.106046
H      3.932849     4.459629     9.716214     0.109203
H      2.426017     2.807232    10.191267     0.140981
H      0.692141     1.657516    10.260116     0.300461
H      6.778400     2.767304     5.686868     0.129742
H      5.128584     0.913221     8.867659     0.138349
H      4.568061     9.713720     5.167064     0.138948
H      2.556707     7.894445    10.952041     0.140921
H      1.047368     6.234881    11.328985     0.106025
H      0.488105     5.778271     7.495857     0.109167
H      1.994937     7.430668     7.020804     0.140944
H      3.728813     8.580384     6.951955     0.300437
H      0.584077     2.351646    14.292904     0.129744
H      2.918107     4.205729     0.261623     0.138340
H     -1.626262     5.643130    13.773099     0.138949
H      0.346230     7.462405     2.346005     0.140909
H      7.241691     9.121969     2.722950     0.106013
H      2.698582     9.578579    16.101892     0.109172
H      4.205414     7.926182    15.626839     0.140950
H     -2.465510     6.776466    15.557991     0.300449
C      4.907044     6.253309     3.401105    -0.003272
C      4.353118     7.195196     2.569762    -0.127414
C      4.571896     7.106126     1.199681    -0.011035
C      5.348317     6.085408     0.655780    -0.201375
C      5.914403     5.146592     1.518105     0.285819
C      5.679836     5.232591     2.869252    -0.184194
C      4.707801     6.338284     4.886507     0.578481
C      4.020282     8.117631     0.285720     0.529841
C      3.272616     3.920092    17.060605     0.480132
C      4.195357     2.746829    16.886763     0.033395
C      4.492732     2.357788    15.583809    -0.136146
C     -3.009669     1.366760    15.363495     0.091274
C      1.300780     1.099550     0.407926     0.099949
C      0.399298     2.089555     0.700531    -0.149646
C     -1.287279     9.103541    12.007141    -0.003230
C     -1.841205     8.161654    11.175798    -0.127394
C     -1.622427     8.250724     9.805717    -0.011094
C     -0.846006     9.271442     9.261815    -0.201387
C     -0.279920    -0.027642    10.124140     0.285821
C     -0.514487    10.124259    11.475288    -0.184117
C     -1.486522     9.018566    13.492542     0.578507
C      6.230759     7.239219     8.891756     0.529826
C      1.062139     1.198858     8.454569     0.480132
C      1.984880     2.372121     8.280727     0.033457
C      2.282255     2.761162     6.977774    -0.136126
C      3.184654     3.752190     6.757459     0.091259
C      3.511257     4.019400     9.013962     0.099987
C      2.609775     3.029395     9.306567    -0.149587
C      5.708233     1.134359     5.204930    -0.003268
C      6.262159     2.076246     6.036273    -0.127453
C      6.043381     1.987176     7.406354    -0.011039
C      5.266960     0.966458     7.950256    -0.201418
C      4.700874     0.027642     7.087931     0.285784
C      4.935441     0.113641     5.736783    -0.184223
C      5.907476     1.219334     3.719529     0.578495
C     -1.809805     2.998681     8.320315     0.529829
C      3.358815     9.039042     8.757502     0.480110
C      2.436074     7.865779     8.931344     0.033371
C      2.138699     7.476738    10.234297    -0.136178
C      1.236300     6.485710    10.454612     0.091272
C      0.909697     6.218500     8.198109     0.099909
C      1.811179     7.208505     7.905504    -0.149691
C     -0.486090     3.984591    13.810966    -0.003237
C      0.067836     3.042704    14.642309    -0.127424
C     -0.150942     3.131774    16.012390    -0.011088
C     -0.927363     4.152492    16.556291    -0.201419
C     -1.493449     5.091308    15.693966     0.285793
C     -1.258882     5.005309    14.342819    -0.184165
C     -0.286847     3.899616    12.325564     0.578493
C      0.400672     2.120269    16.926351     0.529835
C      1.148338     6.317808     0.151466     0.480117
C      0.225597     7.491071     0.325308     0.033421
C     -0.071778     7.880112     1.628262    -0.136159
C      7.430623     8.871140     1.848576     0.091255
C      3.120174     9.138350    16.804145     0.099968
C      4.021656     8.148345    16.511540    -0.149624
N     -2.384195     0.739176    16.368680    -0.248229
N      6.719473     4.078779     1.079197    -0.418569
N      3.810128     4.379774     7.762644    -0.248169
N      0.525150     1.040171     9.685232    -0.418538
N      0.610826     5.858126     9.449427    -0.248245
N      3.895804     9.197729     7.526839    -0.418585
N      6.805149     9.498724     0.843391    -0.248205
N     -2.298519     6.159121    16.132874    -0.418554
O      5.376763     5.489562     5.570170    -0.533800
O      3.956779     7.173697     5.378772    -0.570387
O      0.186099     8.026514    16.251293    -0.479413
O      3.371542     9.117874     0.718088    -0.549401
O      3.076173     4.681792    16.135456    -0.465297
O     -0.817560     9.867288    14.176206    -0.534029
O     -2.237544     8.183153    13.984808    -0.570468
O      6.380422     7.330336     7.645258    -0.479124
O      5.582019     6.238976     9.324123    -0.549062
O      0.865696     0.437158     7.529420    -0.465310
O      5.238514     0.370612     3.035865    -0.533954
O      6.658498     2.054747     3.227263    -0.570458
O     -1.959468     2.907564     9.566813    -0.479546
O     -1.161065     3.998924     7.887948    -0.549568
O      3.555258     9.800742     9.682651    -0.465298
O     -0.955809     4.748338    11.641901    -0.534145
O      0.464175     3.064203    11.833299    -0.570553
O      4.234855     2.211386     0.960778    -0.479312
O      1.049412     1.120026    16.493983    -0.549263
O      1.344781     5.556108     1.076615    -0.465341

The following XYZ coordinates are in angstroms. Other properties are in atomic units.
The sperically averaged electron density of each atom fit to a function of the form exp(a - br)
eigen_1, eigen_2 and eigen_3 are the three eigenvalues of traceless quadrupole moment tensor
  atom number  atomic symbol              X              Y              Z     net charge C6 coefficient C8 coefficient C10 coefficient fluctuating dipole atomic polarizability isotropic forcefield polarizability              a              b squared Pearson coefficient          <r^3>          <r^4>         wp_QDO          m_QDO          q_QDO       dipole_x       dipole_y       dipole_z         dipole            Qxy            Qxz            Qyz     Q(x^2-y^2)  Q(3z^2 - R^2)        eigen_1        eigen_2        eigen_3 static polarizability      alpha(xx)      alpha(xy)      alpha(xz)      alpha(yy)      alpha(yz)      alpha(zz) atomic spin moment
            1             Cu       5.223621       5.710086       7.436303       0.774979      63.950354 0.11803110E+04  0.33303074E+05                                13.926077                           11.915929       0.867429       2.184285                    0.995698      42.670429     107.886714       0.481202       0.451119      -1.115673       0.093123       0.029427      -0.017858       0.099281       0.020233      -0.010028       0.025398      -0.040065       0.227599      -0.069022      -0.013448       0.082470             16.589308      15.161577       6.847440       4.203564      17.646400       3.065079      16.959946           0.722550
            2             Cu      -0.970702       9.646764      16.042339       0.774814      63.959507 0.11804989E+04  0.33309935E+05                                13.927674                           11.917088       0.867228       2.184189                    0.995698      42.673185     107.898688       0.481163       0.451134      -1.115655       0.093103      -0.029481      -0.017871       0.099281      -0.020309      -0.010028      -0.025419      -0.040090       0.227754      -0.069114      -0.013412       0.082526             16.591450      15.163463      -6.848667       4.204233      17.648743      -3.065668      16.962145           0.722771
            3             Cu       5.391656       0.591136       1.169732       0.774851      63.958153 0.11804692E+04  0.33308832E+05                                13.927406                           11.916881       0.867276       2.184209                    0.995698      42.672769     107.896597       0.481171       0.451130      -1.115660      -0.093107       0.029464       0.017870       0.099280      -0.020284      -0.010025      -0.025410      -0.040068       0.227699      -0.069078      -0.013427       0.082505             16.591127      15.163180      -6.848445       4.204171      17.648321      -3.065574      16.961879           0.722702
            4             Cu      -0.802667       4.527814       9.775768       0.774729      63.964736 0.11805994E+04  0.33313603E+05                                13.928589                           11.917708       0.867128       2.184138                    0.995698      42.674647     107.905048       0.481142       0.451143      -1.115646      -0.093080      -0.029524       0.017880       0.099274       0.020333      -0.010031       0.025423      -0.040098       0.227780      -0.069140      -0.013395       0.082536             16.592742      15.164539       6.849393       4.204665      17.650078       3.066065      16.963609           0.722705
            5              H       3.836877       7.886254       2.919167       0.129758       1.106278 0.84179937E+01  0.84056725E+02                                 1.792239                            1.718186      -1.269817       2.290372                    0.994891       3.595563      10.293603       0.466422       1.315113      -0.701126      -0.023150       0.031394       0.014179       0.041504      -0.013271      -0.002054       0.005141      -0.004607      -0.017970      -0.011193      -0.006446       0.017639              1.808951       1.688096      -0.350764      -0.108199       1.964557       0.179974       1.774201           0.000410
            6              H       1.502847       6.032171      16.950448       0.138364       0.993399 0.78352417E+01  0.77702119E+02                                 1.730826                            1.705688      -1.420672       2.215598                    0.993893       3.792606      11.218739       0.443555       1.392446      -0.683575       0.001746      -0.000344      -0.038897       0.038938      -0.001089       0.000729      -0.003455      -0.007278       0.048153      -0.011826      -0.004822       0.016648              1.730586       1.600668      -0.135231      -0.079442       1.616707       0.094444       1.974383           0.000544
            7              H       6.047216       4.594770       3.438972       0.138959       0.998364 0.71949561E+01  0.69052062E+02                                 1.668456                            1.582321      -1.183615       2.332154                    0.996680       3.454965       9.684570       0.489063       1.304946      -0.702763       0.014694      -0.024836       0.022726       0.036732      -0.005665       0.002067      -0.003042       0.005824      -0.002241      -0.006470      -0.001574       0.008043              1.695443       1.387405      -0.250686       0.088015       1.822342      -0.305901       1.876583           0.000437
            8              H       4.074724       2.775495      14.866066       0.140911       0.957388 0.69693367E+01  0.65323816E+02                                 1.537592                            1.494952      -0.868287       2.483820                    0.999618       3.096422       8.149304       0.543415       1.202526      -0.728605      -0.017057       0.015017      -0.033112       0.040161      -0.003799       0.005071      -0.003265       0.008403       0.052674      -0.014495      -0.004673       0.019168              1.534251       1.502243      -0.211268       0.219163       1.445350      -0.197517       1.655161           0.000338
            9              H      -2.820737       1.115931      14.489121       0.106016       1.066242 0.76758234E+01  0.74089209E+02                                 1.686093                            1.591460      -0.831564       2.486319                    0.999422       3.329912       9.046311       0.512836       1.237365      -0.719656       0.004515      -0.007814      -0.050158       0.050963      -0.005650       0.005458      -0.000738      -0.003088       0.062077      -0.016623      -0.005050       0.021673              1.720528       1.456930      -0.168318      -0.276469       1.530731       0.327866       2.173925           0.000538
           10              H       1.722372       0.659321       1.110179       0.109156       1.102532 0.81447020E+01  0.80374157E+02                                 1.776017                            1.680624      -0.957950       2.434940                    0.997874       3.456155       9.723092       0.477274       1.300461      -0.705589       0.022195      -0.018724       0.045136       0.053670      -0.009663       0.006368      -0.002543      -0.003234       0.064833      -0.020857      -0.002494       0.023352              1.818313       1.839505      -0.370690       0.320809       1.816094      -0.339905       1.799341           0.000472
           11              H       0.215540       2.311718       1.585232       0.140930       0.992635 0.72706017E+01  0.69744589E+02                                 1.652336                            1.586322      -1.010248       2.422170                    0.997839       3.317853       9.204494       0.491952       1.297906      -0.705895      -0.001446       0.011644       0.040225       0.041901      -0.010838       0.006969       0.005135      -0.006512       0.040336      -0.020262       0.004593       0.015669              1.667629       1.559635      -0.165357      -0.276078       1.482212       0.172195       1.961041           0.000371
           12              H       6.886464       3.461434       1.654080       0.300447       0.573574 0.36668678E+01  0.30563871E+02                                 1.283317                            1.230718      -1.395679       2.308505                    0.997559       2.939393       8.400476       0.474395       1.549007      -0.655007       0.007281      -0.012998       0.022310       0.026828      -0.011897      -0.001497       0.002045       0.005893       0.022192      -0.015976       0.005484       0.010492              1.314206       1.164002      -0.155320      -0.049257       1.467214      -0.198729       1.311401          -0.000028
           13              H      -2.357446       7.470596      11.525203       0.129771       1.106294 0.84181512E+01  0.84058699E+02                                 1.792253                            1.718199      -1.269826       2.290368                    0.994890       3.595583      10.293688       0.466422       1.315108      -0.701126      -0.023143      -0.031394       0.014187       0.041503       0.013272      -0.002051      -0.005140      -0.004608      -0.017984      -0.011193      -0.006448       0.017640              1.808965       1.688107       0.350767      -0.108203       1.964572      -0.179980       1.774216           0.000406
           14              H      -0.707630       9.324679       8.344412       0.138351       0.993459 0.78358204E+01  0.77709046E+02                                 1.730868                            1.705729      -1.420604       2.215612                    0.993893       3.792710      11.219016       0.443560       1.392409      -0.683582       0.001751       0.000348      -0.038894       0.038934       0.001091       0.000729       0.003457      -0.007281       0.048154      -0.011828      -0.004821       0.016649              1.730628       1.600705       0.135236      -0.079448       1.616744      -0.094451       1.974436           0.000540
           15              H      -0.147107       0.524180      12.045007       0.138972       0.998302 0.71943738E+01  0.69045098E+02                                 1.668394                            1.582263      -1.183639       2.332159                    0.996680       3.454812       9.684055       0.489069       1.304956      -0.702761       0.014688       0.024837       0.022732       0.036734       0.005660       0.002068       0.003043       0.005824      -0.002254      -0.006465      -0.001577       0.008041              1.695380       1.387357       0.250675       0.088016       1.822273       0.305893       1.876509           0.000438
           16              H       1.864247       2.343455       6.260030       0.140940       0.957333 0.69688160E+01  0.65317605E+02                                 1.537520                            1.494885      -0.868226       2.483856                    0.999618       3.096306       8.148871       0.543434       1.202508      -0.728609      -0.017061      -0.015017      -0.033111       0.040161       0.003798       0.005072       0.003266       0.008405       0.052675      -0.014495      -0.004673       0.019169              1.534179       1.502173       0.211252       0.219148       1.445284       0.197503       1.655080           0.000337
           17              H       3.373586       4.003019       5.883086       0.106046       1.066223 0.76756625E+01  0.74087207E+02                                 1.686061                            1.591433      -0.831518       2.486341                    0.999422       3.329878       9.046167       0.512846       1.237349      -0.719659       0.004510       0.007811      -0.050161       0.050966       0.005649       0.005458       0.000737      -0.003086       0.062082      -0.016623      -0.005052       0.021674              1.720494       1.456904       0.168312      -0.276458       1.530703      -0.327854       2.173876           0.000536
           18              H       3.932849       4.459629       9.716214       0.109203       1.102424 0.81436987E+01  0.80361683E+02                                 1.775891                            1.680513      -0.957830       2.435010                    0.997875       3.455930       9.722264       0.477294       1.300449      -0.705591       0.022196       0.018717       0.045146       0.053676       0.009662       0.006371       0.002546      -0.003231       0.064844      -0.020858      -0.002499       0.023357              1.818179       1.839364       0.370642       0.320776       1.815955       0.339869       1.799219           0.000461
           19              H       2.426017       2.807232      10.191267       0.140981       0.992529 0.72696061E+01  0.69732680E+02                                 1.652220                            1.586215      -1.010174       2.422226                    0.997841       3.317617       9.203696       0.491967       1.297910      -0.705894      -0.001449      -0.011645       0.040227       0.041904       0.010835       0.006972      -0.005138      -0.006510       0.040330      -0.020260       0.004591       0.015669              1.667511       1.559522       0.165335      -0.276047       1.482110      -0.172178       1.960901           0.000366
           20              H       0.692141       1.657516      10.260116       0.300461       0.573541 0.36665958E+01  0.30561015E+02                                 1.283266                            1.230672      -1.395657       2.308526                    0.997560       2.939266       8.400012       0.474404       1.549004      -0.655007       0.007276       0.012999       0.022310       0.026826       0.011896      -0.001496      -0.002047       0.005896       0.022184      -0.015974       0.005482       0.010492              1.314151       1.163955       0.155307      -0.049251       1.467149       0.198721       1.311349          -0.000030
           21              H       6.778400       2.767304       5.686868       0.129742       1.106367 0.84188526E+01  0.84067430E+02                                 1.792328                            1.718268      -1.269952       2.290297                    0.994889       3.595747      10.294254       0.466414       1.315104      -0.701127       0.023150       0.031390      -0.014178       0.041500       0.013269      -0.002052      -0.005141      -0.004608      -0.017974      -0.011192      -0.006445       0.017637              1.809042       1.688175       0.350788      -0.108204       1.964658      -0.179983       1.774295           0.000405
           22              H       5.128584       0.913221       8.867659       0.138349       0.993428 0.78355236E+01  0.77705582E+02                                 1.730855                            1.705716      -1.420719       2.215570                    0.993892       3.792686      11.219009       0.443553       1.392441      -0.683576      -0.001745      -0.000341       0.038897       0.038937       0.001091       0.000728       0.003454      -0.007276       0.048151      -0.011825      -0.004821       0.016647              1.730617       1.600697       0.135237      -0.079443       1.616739      -0.094446       1.974416           0.000540
           23              H       4.568061       9.713720       5.167064       0.138948       0.998386 0.71951702E+01  0.69054649E+02                                 1.668483                            1.582346      -1.183669       2.332125                    0.996679       3.455028       9.684793       0.489059       1.304947      -0.702762      -0.014693      -0.024832      -0.022731       0.036732       0.005667       0.002067       0.003043       0.005821      -0.002249      -0.006470      -0.001575       0.008046              1.695471       1.387426       0.250691       0.088014       1.822370       0.305903       1.876619           0.000439
           24              H       2.556707       7.894445      10.952041       0.140921       0.957391 0.69693580E+01  0.65323940E+02                                 1.537578                            1.494940      -0.868307       2.483806                    0.999618       3.096433       8.149277       0.543426       1.202503      -0.728610       0.017054       0.015017       0.033113       0.040160       0.003799       0.005071       0.003264       0.008401       0.052679      -0.014495      -0.004674       0.019169              1.534237       1.502229       0.211263       0.219156       1.445337       0.197510       1.655144           0.000336
           25              H       1.047368       6.234881      11.328985       0.106025       1.066221 0.76756374E+01  0.74087015E+02                                 1.686076                            1.591444      -0.831587       2.486313                    0.999422       3.329880       9.046220       0.512836       1.237370      -0.719655      -0.004517      -0.007819       0.050156       0.050963       0.005649       0.005459       0.000738      -0.003089       0.062073      -0.016622      -0.005050       0.021672              1.720512       1.456917       0.168317      -0.276466       1.530717      -0.327862       2.173902           0.000535
           26              H       0.488105       5.778271       7.495857       0.109167       1.102531 0.81446830E+01  0.80373763E+02                                 1.775996                            1.680606      -0.957953       2.434934                    0.997874       3.456155       9.723016       0.477284       1.300435      -0.705593      -0.022194      -0.018728      -0.045130       0.053666       0.009663       0.006367       0.002541      -0.003237       0.064832      -0.020858      -0.002493       0.023351              1.818292       1.839485       0.370685       0.320800       1.816076       0.339896       1.799316           0.000460
           27              H       1.994937       7.430668       7.020804       0.140944       0.992620 0.72704455E+01  0.69742511E+02                                 1.652293                            1.586284      -1.010219       2.422179                    0.997839       3.317823       9.204284       0.491969       1.297872      -0.705901       0.001446       0.011646      -0.040224       0.041901       0.010839       0.006969      -0.005135      -0.006512       0.040343      -0.020264       0.004594       0.015671              1.667586       1.559600       0.165352      -0.276064       1.482181      -0.172187       1.960977           0.000366
           28              H       3.728813       8.580384       6.951955       0.300437       0.573603 0.36670971E+01  0.30566221E+02                                 1.283351                            1.230749      -1.395706       2.308482                    0.997559       2.939477       8.400740       0.474394       1.548988      -0.655009      -0.007284      -0.012995      -0.022313       0.026829       0.011898      -0.001497      -0.002043       0.005893       0.022197      -0.015978       0.005486       0.010492              1.314241       1.164034       0.155327      -0.049261       1.467255       0.198733       1.311436          -0.000030
           29              H       0.584077       2.351646      14.292904       0.129744       1.106363 0.84188194E+01  0.84067112E+02                                 1.792334                            1.718272      -1.269921       2.290315                    0.994890       3.595734      10.294256       0.466409       1.315116      -0.701124       0.023146      -0.031391      -0.014183       0.041500      -0.013270      -0.002050       0.005139      -0.004608      -0.017981      -0.011192      -0.006446       0.017638              1.809048       1.688180      -0.350793      -0.108208       1.964665       0.179987       1.774297           0.000410
           30              H       2.918107       4.205729       0.261623       0.138340       0.993464 0.78358852E+01  0.77709988E+02                                 1.730888                            1.705748      -1.420662       2.215585                    0.993893       3.792763      11.219260       0.443552       1.392428      -0.683578      -0.001750       0.000344       0.038894       0.038935      -0.001092       0.000728      -0.003456      -0.007279       0.048150      -0.011827      -0.004820       0.016647              1.730649       1.600725      -0.135241      -0.079448       1.616766       0.094451       1.974456           0.000544
           31              H      -1.626262       5.643130      13.773099       0.138949       0.998380 0.71950861E+01  0.69053609E+02                                 1.668473                            1.582335      -1.183713       2.332109                    0.996679       3.454993       9.684664       0.489062       1.304945      -0.702763      -0.014689       0.024832      -0.022732       0.036730      -0.005663       0.002066      -0.003042       0.005821      -0.002256      -0.006466      -0.001576       0.008042              1.695462       1.387416      -0.250691       0.088017       1.822361      -0.305908       1.876609           0.000438
           32              H       0.346230       7.462405       2.346005       0.140909       0.957418 0.69696094E+01  0.65326867E+02                                 1.537605                            1.494966      -0.868360       2.483777                    0.999618       3.096482       8.149434       0.543422       1.202500      -0.728611       0.017059      -0.015015       0.033108       0.040158      -0.003798       0.005072      -0.003264       0.008404       0.052675      -0.014495      -0.004673       0.019168              1.534264       1.502257      -0.211271       0.219163       1.445363      -0.197517       1.655172           0.000338
           33              H       7.241691       9.121969       2.722950       0.106013       1.066293 0.76762998E+01  0.74095043E+02                                 1.686152                            1.591512      -0.831595       2.486298                    0.999422       3.330022       9.046720       0.512826       1.237369      -0.719655      -0.004511       0.007817       0.050156       0.050962      -0.005650       0.005459      -0.000737      -0.003088       0.062073      -0.016623      -0.005049       0.021672              1.720590       1.456978      -0.168330      -0.276484       1.530784       0.327885       2.174008           0.000538
           34              H       2.698582       9.578579      16.101892       0.109172       1.102497 0.81443786E+01  0.80370182E+02                                 1.775982                            1.680592      -0.957926       2.434958                    0.997874       3.456078       9.722833       0.477278       1.300463      -0.705588      -0.022195       0.018722      -0.045140       0.053673      -0.009662       0.006369      -0.002544      -0.003233       0.064838      -0.020858      -0.002496       0.023354              1.818276       1.839465      -0.370677       0.320801       1.816055      -0.339895       1.799308           0.000472
           35              H       4.205414       7.926182      15.626839       0.140950       0.992597 0.72702504E+01  0.69740413E+02                                 1.652298                            1.586286      -1.010231       2.422187                    0.997840       3.317767       9.204218       0.491956       1.297912      -0.705894       0.001447      -0.011645      -0.040226       0.041902      -0.010837       0.006970       0.005137      -0.006511       0.040333      -0.020261       0.004593       0.015669              1.667590       1.559597      -0.165350      -0.276068       1.482178       0.172190       1.960994           0.000371
           36              H      -2.465510       6.776466      15.557991       0.300449       0.573566 0.36668041E+01  0.30563184E+02                                 1.283302                            1.230705      -1.395671       2.308511                    0.997559       2.939357       8.400330       0.474399       1.549000      -0.655008      -0.007279       0.012998      -0.022312       0.026828      -0.011897      -0.001497       0.002044       0.005893       0.022189      -0.015975       0.005484       0.010491              1.314190       1.163989      -0.155316      -0.049255       1.467195      -0.198725       1.311385          -0.000028
           37              C       4.907044       6.253309       3.401105      -0.003272      38.217884 0.41796219E+03  0.96445498E+04                                 9.763212                            6.731004       0.091842       2.037035                    0.999260      26.662569      73.781635       0.652991       0.406494      -1.080125       0.005966      -0.012749      -0.039955       0.042362      -0.005299       0.011985       0.003186      -0.001499      -0.065022      -0.026279       0.009042       0.017237             12.297561       6.838843      -3.002270      -1.275363       9.659070      -0.512273      20.394770           0.006805
           38              C       4.353118       7.195196       2.569762      -0.127414      33.917723 0.45745506E+03  0.10981307E+05                                 9.347913                            7.325816      -0.280587       1.884325                    0.998563      30.389061      90.652100       0.579970       0.439941      -1.041193       0.000989      -0.013785      -0.009975       0.017045       0.014644       0.001318       0.018589       0.009129      -0.110614      -0.043126       0.007164       0.035961             10.618448       6.728282      -2.694694       0.796460       9.609446      -2.511151      15.517617           0.001557
           39              C       4.571896       7.106126       1.199681      -0.011035      37.252724 0.45470370E+03  0.10810134E+05                                 9.877210                            7.214768      -0.190391       1.951715                    0.998377      27.746980      80.202007       0.600145       0.429287      -1.056187       0.010402      -0.042212       0.023413       0.049379      -0.006150      -0.008840       0.014197      -0.002113       0.020707      -0.012695      -0.008933       0.021628             12.277963       9.229014      -5.608456       1.592276      14.142692      -3.120204      13.462185           0.001615
           40              C       5.348317       6.085408       0.655780      -0.201375      34.316942 0.50458157E+03  0.12406797E+05                                 9.443651                            7.674711      -0.325646       1.865876                    0.997617      31.376179      94.567833       0.569054       0.437748      -1.043030      -0.024155       0.018036       0.000015       0.030146       0.032646      -0.009800       0.013731       0.024603      -0.023678      -0.039845       0.001011       0.038835             10.987286       9.737198      -5.900752       0.144120      14.240219      -0.318361       8.984440           0.000430
           41              C       5.914403       5.146592       1.518105       0.285819      30.751555 0.34345149E+03  0.76530955E+04                                 8.935413                            6.429955      -0.088955       2.012974                    0.999200      24.575961      69.990895       0.608909       0.451421      -1.037403       0.037349      -0.063387      -0.032629       0.080483      -0.046446      -0.018863       0.010909      -0.018351       0.005994      -0.049580      -0.004799       0.054380             11.142714       9.087484      -5.751426      -2.360549      12.793467       1.985464      11.547191           0.000386
           42              C       5.679836       5.232591       2.869252      -0.184194      35.180033 0.44885950E+03  0.10666510E+05                                 9.428736                            7.142938      -0.048801       1.963156                    0.999022      29.794758      86.891854       0.604672       0.426260      -1.055104      -0.020457       0.002945       0.027105       0.034086       0.019309       0.027898      -0.005139       0.027670      -0.150068      -0.059608       0.005704       0.053904             10.941534       7.215356      -3.457580      -2.933493      10.114822       2.150176      15.494424          -0.000662
           43              C       4.707801       6.338284       4.886507       0.578481      24.415576 0.25266855E+03  0.52277249E+04                                 7.711411                            5.586618      -0.010816       2.049826                    0.999597      22.275792      61.647036       0.639097       0.463210      -1.028087       0.008464      -0.001205       0.055320       0.055977       0.073509       0.021156      -0.001677       0.011218      -0.226888      -0.081986      -0.030659       0.112645              9.269542       5.534761      -1.968673      -0.895479       7.075596      -0.217581      15.198270          -0.001443
           44              C       4.020282       8.117631       0.285720       0.529841      23.290990 0.27428761E+03  0.58533408E+04                                 7.741250                            5.971068      -0.292033       1.939959                    0.999245      24.083824      70.031690       0.588816       0.487449      -1.004546      -0.027645       0.031120      -0.026193       0.049181       0.046791      -0.025696       0.031547       0.059565      -0.082280      -0.075399       0.005569       0.069830              9.408935       7.550038      -4.257313       2.391806      11.542324      -3.278928       9.134443          -0.003913
           45              C       3.272616       3.920092      17.060605       0.480132      24.249788 0.28749073E+03  0.61692833E+04                                 7.878502                            6.074918      -0.136420       2.017226                    0.998379      23.249044      66.433969       0.592935       0.481380      -1.013961      -0.035720       0.051059       0.008798       0.062931       0.026579       0.011492       0.034457       0.047027      -0.047644      -0.051729      -0.001721       0.053450              9.505035       9.646121      -4.831506      -2.940986      10.530334       1.302715       8.338650           0.000047
           46              C       4.195357       2.746829      16.886763       0.033395      34.116962 0.45300619E+03  0.10761730E+05                                 9.423152                            7.253935      -0.299769       1.918457                    0.998732      27.430483      79.306116       0.591907       0.435587      -1.052150       0.036984      -0.019080      -0.015148       0.044287       0.024544       0.007042      -0.001954       0.008580       0.010144      -0.027784       0.003704       0.024080             11.648968      12.253764      -7.540882      -1.920462      13.731280       1.791781       8.961859          -0.003852
           47              C       4.492732       2.357788      15.583809      -0.136146      29.123123 0.42318748E+03  0.99033171E+04                                 8.321898                            6.952828       0.053941       2.004529                    0.999308      28.881452      83.415243       0.610994       0.428372      -1.054455       0.002212       0.003861       0.007787       0.008969       0.033020       0.015564      -0.002753       0.020070       0.037083      -0.043138       0.008932       0.034207              9.242514       9.511537      -4.728488      -1.444436       9.618304       1.525945       8.597700           0.003102
           48              C      -3.009669       1.366760      15.363495       0.091274      24.419531 0.33068383E+03  0.72999924E+04                                 7.456777                            6.181751       0.057371       2.036747                    0.999568      26.113581      74.051242       0.640258       0.433353      -1.047929       0.017316      -0.007939       0.042105       0.046213       0.040445       0.010382      -0.004990       0.002957       0.071666      -0.053919       0.022687       0.031232              8.260581       8.032010      -4.002870      -0.714486       8.614601       0.776328       8.135132          -0.001576
           49              C       1.300780       1.099550       0.407926       0.099949      24.627070 0.33837701E+03  0.75454110E+04                                 7.638998                            6.342000      -0.141407       1.980891                    0.997910      26.404412      76.323000       0.616228       0.445741      -1.036086       0.000447       0.013763      -0.039089       0.041444       0.041526       0.019218      -0.010139      -0.005750       0.058259      -0.057107       0.022099       0.035009              8.594359       9.249443      -4.500446      -0.681828       9.162998       0.476393       7.370635          -0.000096
           50              C       0.399298       2.089555       0.700531      -0.149646      30.714988 0.43835581E+03  0.10393734E+05                                 8.739735                            7.149456      -0.179644       1.930497                    0.997812      29.587554      87.237560       0.590760       0.437271      -1.044534       0.028911       0.007699       0.000089       0.029919       0.021810       0.019018       0.010645      -0.009771       0.068754      -0.035172      -0.003406       0.038578              9.988191      10.841464      -5.707094      -1.115214      11.018890       0.482368       8.104218           0.003820
           51              C      -1.287279       9.103541      12.007141      -0.003230      38.215999 0.41793805E+03  0.96438587E+04                                 9.763001                            6.730879       0.091832       2.037051                    0.999260      26.661511      73.778329       0.652987       0.406502      -1.080119       0.005970       0.012752      -0.039943       0.042352       0.005277       0.012000      -0.003177      -0.001513      -0.065153      -0.026321       0.009080       0.017241             12.297290       6.838654       3.002141      -1.275282       9.658793       0.512358      20.394424           0.006798
           52              C      -1.841205       8.161654      11.175798      -0.127394      33.916982 0.45744327E+03  0.10980957E+05                                 9.347795                            7.325735      -0.280594       1.884328                    0.998563      30.388654      90.650706       0.579972       0.439943      -1.041191       0.001012       0.013777      -0.009967       0.017035      -0.014676       0.001311      -0.018606       0.009126      -0.110598      -0.043133       0.007142       0.035991             10.618295       6.728158       2.694589       0.796374       9.609236       2.511039      15.517492           0.001540
           53              C      -1.622427       8.250724       9.805717      -0.011094      37.254665 0.45473490E+03  0.10811066E+05                                 9.877496                            7.214993      -0.190379       1.951704                    0.998377      27.748179      80.206314       0.600138       0.429284      -1.056188       0.010425       0.042216       0.023427       0.049394       0.006161      -0.008832      -0.014181      -0.002150       0.020711      -0.012667      -0.008952       0.021619             12.278256       9.229207       5.608521       1.592222      14.142988       3.120161      13.462573           0.001607
           54              C      -0.846006       9.271442       9.261815      -0.201387      34.317298 0.50458972E+03  0.12407044E+05                                 9.443669                            7.674744      -0.325588       1.865886                    0.997618      31.376611      94.569225       0.569057       0.437744      -1.043032      -0.024151      -0.018031       0.000033       0.030140      -0.032650      -0.009820      -0.013748       0.024584      -0.023655      -0.039868       0.001036       0.038832             10.987256       9.737145       5.900671       0.144044      14.240152       0.318259       8.984472           0.000415
           55              C      -0.279920      -0.027642      10.124140       0.285821      30.750681 0.34344374E+03  0.76528658E+04                                 8.935220                            6.429870      -0.088895       2.013002                    0.999200      24.575461      69.988792       0.608916       0.451419      -1.037406       0.037336       0.063399      -0.032635       0.080489       0.046440      -0.018863      -0.010906      -0.018370       0.005976      -0.049575      -0.004801       0.054376             11.142401       9.087192       5.751184      -2.360443      12.793083      -1.985353      11.546929           0.000379
           56              C      -0.514487      10.124259      11.475288      -0.184117      35.176483 0.44880747E+03  0.10664952E+05                                 9.428162                            7.142563      -0.048824       1.963182                    0.999022      29.792558      86.883801       0.604683       0.426265      -1.055102      -0.020470      -0.002929       0.027121       0.034105      -0.019362       0.027892       0.005124       0.027681      -0.150077      -0.059608       0.005662       0.053946             10.940817       7.214870       3.457279      -2.933224      10.114127      -2.149939      15.493453          -0.000668
           57              C      -1.486522       9.018566      13.492542       0.578507      24.414126 0.25265174E+03  0.52272994E+04                                 7.711158                            5.586460      -0.010888       2.049820                    0.999597      22.275173      61.645224       0.639100       0.463215      -1.028083       0.008465       0.001196       0.055321       0.055978      -0.073520       0.021142       0.001662       0.011211      -0.226760      -0.081939      -0.030696       0.112635              9.269217       5.534589       1.968589      -0.895403       7.075362       0.217622      15.197699          -0.001440
           58              C       6.230759       7.239219       8.891756       0.529826      23.292950 0.27431594E+03  0.58540826E+04                                 7.741634                            5.971355      -0.291978       1.939960                    0.999246      24.084516      70.033980       0.588806       0.487445      -1.004550      -0.027621      -0.031139      -0.026205       0.049186      -0.046808      -0.025715      -0.031581       0.059570      -0.082262      -0.075446       0.005604       0.069842              9.409395       7.550392       4.257549       2.391918      11.542947       3.279076       9.134845          -0.003928
           59              C       1.062139       1.198858       8.454569       0.480132      24.249224 0.28748538E+03  0.61691322E+04                                 7.878360                            6.074851      -0.136370       2.017251                    0.998379      23.248694      66.432513       0.592940       0.481379      -1.013963      -0.035735      -0.051049       0.008789       0.062931      -0.026582       0.011488      -0.034453       0.047011      -0.047693      -0.051725      -0.001725       0.053450              9.504800       9.645850       4.831305      -2.940892      10.530057      -1.302635       8.338493           0.000041
           60              C       1.984880       2.372121       8.280727       0.033457      34.114861 0.45297701E+03  0.10760868E+05                                 9.422849                            7.253771      -0.299833       1.918457                    0.998732      27.429334      79.302296       0.591905       0.435595      -1.052145       0.036957       0.019096      -0.015147       0.044271      -0.024575       0.007042       0.001961       0.008599       0.010125      -0.027815       0.003702       0.024113             11.648488      12.253234       7.540460      -1.920355      13.730667      -1.791675       8.961562          -0.003862
           61              C       2.282255       2.761162       6.977774      -0.136126      29.122384 0.42317594E+03  0.99029721E+04                                 8.321764                            6.952749       0.053925       2.004536                    0.999308      28.880840      83.412959       0.610996       0.428374      -1.054455       0.002195      -0.003849       0.007787       0.008960      -0.033028       0.015556       0.002749       0.020083       0.037038      -0.043138       0.008925       0.034213              9.242333       9.511354       4.728351      -1.444429       9.618103      -1.525933       8.597542           0.003096
           62              C       3.184654       3.752190       6.757459       0.091259      24.420153 0.33069647E+03  0.73003359E+04                                 7.456871                            6.181855       0.057429       2.036755                    0.999568      26.114085      74.052825       0.640256       0.433350      -1.047931       0.017306       0.007935       0.042113       0.046217      -0.040449       0.010393       0.004994       0.002975       0.071724      -0.053935       0.022694       0.031241              8.260655       8.032087       4.002870      -0.714482       8.614657      -0.776329       8.135221          -0.001585
           63              C       3.511257       4.019400       9.013962       0.099987      24.626210 0.33836713E+03  0.75451250E+04                                 7.638832                            6.341933      -0.141401       1.980906                    0.997910      26.403638      76.320077       0.616228       0.445745      -1.036085       0.000449      -0.013779      -0.039087       0.041447      -0.041546       0.019217       0.010131      -0.005719       0.058313      -0.057129       0.022101       0.035028              8.594099       9.249148       4.500188      -0.681792       9.162651      -0.476365       7.370498          -0.000110
           64              C       2.609775       3.029395       9.306567      -0.149587      30.712616 0.43831935E+03  0.10392645E+05                                 8.739343                            7.149217      -0.179722       1.930504                    0.997810      29.585802      87.231228       0.590763       0.437278      -1.044530       0.028898      -0.007684       0.000097       0.029903      -0.021827       0.019030      -0.010641      -0.009735       0.068655      -0.035170      -0.003405       0.038575              9.987649      10.840845       5.706647      -1.115106      11.018219      -0.482290       8.103883           0.003811
           65              C       5.708233       1.134359       5.204930      -0.003268      38.218755 0.41796631E+03  0.96446920E+04                                 9.763453                            6.731090       0.091697       2.036986                    0.999260      26.662740      73.782874       0.652978       0.406500      -1.080118      -0.005968      -0.012756       0.039953       0.042363       0.005295       0.011991      -0.003180      -0.001479      -0.065069      -0.026293       0.009048       0.017246             12.297987       6.839006       3.002355      -1.275395       9.659290       0.512331      20.395665           0.006801
           66              C       6.262159       2.076246       6.036273      -0.127453      33.919169 0.45747414E+03  0.10981893E+05                                 9.348181                            7.325959      -0.280590       1.884310                    0.998564      30.390009      90.655828       0.579965       0.439940      -1.041192      -0.000974      -0.013787       0.009974       0.017044      -0.014640       0.001320      -0.018585       0.009138      -0.110598      -0.043119       0.007163       0.035956             10.618830       6.728474       2.694818       0.796522       9.609745       2.511299      15.518272           0.001544
           67              C       6.043381       1.987176       7.406354      -0.011039      37.253320 0.45470614E+03  0.10810214E+05                                 9.877340                            7.214795      -0.190381       1.951712                    0.998378      27.747189      80.202882       0.600142       0.429288      -1.056186      -0.010395      -0.042215      -0.023407       0.049377       0.006156      -0.008841      -0.014195      -0.002102       0.020707      -0.012696      -0.008933       0.021629             12.278228       9.229176       5.608621       1.592369      14.142960       3.120368      13.462548           0.001608
           68              C       5.266960       0.966458       7.950256      -0.201418      34.318489 0.50460581E+03  0.12407544E+05                                 9.443901                            7.674865      -0.325612       1.865872                    0.997618      31.377151      94.571377       0.569052       0.437744      -1.043032       0.024156       0.018043      -0.000015       0.030151      -0.032629      -0.009798      -0.013724       0.024604      -0.023622      -0.039830       0.001021       0.038809             10.987641       9.737522       5.901019       0.144134      14.240692       0.318387       8.984710           0.000416
           69              C       4.700874       0.027642       7.087931       0.285784      30.752841 0.34346451E+03  0.76534546E+04                                 8.935602                            6.430028      -0.088906       2.012975                    0.999201      24.576599      69.992919       0.608913       0.451414      -1.037407      -0.037360      -0.063379       0.032631       0.080483       0.046464      -0.018868      -0.010915      -0.018352       0.005995      -0.049598      -0.004803       0.054401             11.143035       9.087753       5.751649      -2.360679      12.793813      -1.985595      11.547540           0.000381
           70              C       4.935441       0.113641       5.736783      -0.184223      35.181505 0.44887769E+03  0.10667060E+05                                 9.429002                            7.143077      -0.048836       1.963132                    0.999023      29.795546      86.894881       0.604666       0.426259      -1.055104       0.020450       0.002957      -0.027118       0.034093      -0.019302       0.027896       0.005145       0.027678      -0.150009      -0.059592       0.005700       0.053892             10.941925       7.215578       3.457708      -2.933664      10.115089      -2.150322      15.495108          -0.000667
           71              C       5.907476       1.219334       3.719529       0.578495      24.415078 0.25266076E+03  0.52275391E+04                                 7.711380                            5.586571      -0.010942       2.049793                    0.999597      22.275660      61.647127       0.639091       0.463217      -1.028081      -0.008459      -0.001203      -0.055326       0.055981      -0.073513       0.021148       0.001668       0.011230      -0.226799      -0.081954      -0.030681       0.112635              9.269558       5.534735       1.968641      -0.895475       7.075538       0.217591      15.198402          -0.001438
           72              C      -1.809805       2.998681       8.320315       0.529829      23.290338 0.27427600E+03  0.58530423E+04                                 7.741156                            5.970968      -0.292034       1.939960                    0.999245      24.083689      70.031424       0.588816       0.487453      -1.004542       0.027664       0.031115       0.026189       0.049186      -0.046785      -0.025690      -0.031539       0.059578      -0.082288      -0.075388       0.005558       0.069830              9.408872       7.549974       4.257293       2.391837      11.542198       3.278990       9.134444          -0.003919
           73              C       3.358815       9.039042       8.757502       0.480110      24.250773 0.28750162E+03  0.61695778E+04                                 7.878695                            6.075010      -0.136426       2.017211                    0.998380      23.249657      66.436138       0.592933       0.481377      -1.013963       0.035711       0.051071      -0.008799       0.062936      -0.026565       0.011492      -0.034461       0.047026      -0.047634      -0.051728      -0.001711       0.053439              9.505349       9.646469       4.831765      -2.941126      10.530705      -1.302841       8.338874           0.000041
           74              C       2.436074       7.865779       8.931344       0.033371      34.118355 0.45302281E+03  0.10762232E+05                                 9.423390                            7.254045      -0.299791       1.918437                    0.998732      27.431241      79.308908       0.591905       0.435584      -1.052151      -0.037000      -0.019077       0.015148       0.044299      -0.024528       0.007041       0.001952       0.008566       0.010162      -0.027771       0.003708       0.024062             11.649375      12.254232       7.541274      -1.920595      13.731828      -1.791931       8.962065          -0.003862
           75              C       2.138699       7.476738      10.234297      -0.136178      29.124373 0.42320860E+03  0.99039364E+04                                 8.322117                            6.952985       0.053960       2.004519                    0.999309      28.882326      83.418338       0.610989       0.428370      -1.054457      -0.002220       0.003864      -0.007789       0.008974      -0.033011       0.015572       0.002753       0.020057       0.037122      -0.043137       0.008935       0.034202              9.242797       9.511835       4.728684      -1.444533       9.618627      -1.526055       8.597929           0.003091
           76              C       1.236300       6.485710      10.454612       0.091272      24.419535 0.33068265E+03  0.72999651E+04                                 7.456803                            6.181755       0.057330       2.036736                    0.999568      26.113558      74.051344       0.640255       0.433355      -1.047927      -0.017318      -0.007946      -0.042104       0.046215      -0.040442       0.010379       0.004984       0.002946       0.071636      -0.053909       0.022679       0.031231              8.260637       8.032070       4.002936      -0.714519       8.614686      -0.776367       8.135157          -0.001590
           77              C       0.909697       6.218500       8.198109       0.099909      24.628155 0.33839338E+03  0.75458747E+04                                 7.639230                            6.342159      -0.141424       1.980872                    0.997911      26.405248      76.326162       0.616218       0.445742      -1.036084      -0.000443       0.013752       0.039091       0.041442      -0.041514       0.019222       0.010141      -0.005769       0.058236      -0.057097       0.022095       0.035002              8.594667       9.249796       4.500687      -0.681891       9.163385      -0.476450       7.370819          -0.000114
           78              C       1.811179       7.208505       7.905504      -0.149691      30.716867 0.43838657E+03  0.10394650E+05                                 8.740072                            7.149693      -0.179634       1.930477                    0.997813      29.588823      87.242201       0.590751       0.437269      -1.044534      -0.028916       0.007705      -0.000083       0.029926      -0.021799       0.019017      -0.010652      -0.009789       0.068811      -0.035172      -0.003415       0.038587              9.988636      10.841992       5.707456      -1.115272      11.019463      -0.482414       8.104452           0.003805
           79              C      -0.486090       3.984591      13.810966      -0.003237      38.216898 0.41794414E+03  0.96440533E+04                                 9.763220                            6.730964       0.091704       2.037006                    0.999260      26.661761      73.779698       0.652976       0.406507      -1.080114      -0.005975       0.012753       0.039938       0.042349      -0.005278       0.012002       0.003178      -0.001490      -0.065146      -0.026320       0.009076       0.017244             12.297662       6.838818      -3.002244      -1.275314       9.659031      -0.512391      20.395136           0.006797
           80              C       0.067836       3.042704      14.642309      -0.127424      33.917736 0.45745237E+03  0.10981238E+05                                 9.347929                            7.325793      -0.280589       1.884323                    0.998563      30.389170      90.652726       0.579971       0.439941      -1.041192      -0.000995       0.013779       0.009969       0.017036       0.014662       0.001316       0.018597       0.009138      -0.110590      -0.043125       0.007147       0.035977             10.618501       6.728278      -2.694695       0.796426       9.609438      -2.511145      15.517787           0.001554
           81              C      -0.150942       3.131774      16.012390      -0.011088      37.254719 0.45473055E+03  0.10810943E+05                                 9.877545                            7.214977      -0.190369       1.951705                    0.998377      27.748082      80.206104       0.600136       0.429286      -1.056186      -0.010418       0.042216      -0.023422       0.049390      -0.006162      -0.008837       0.014185      -0.002130       0.020710      -0.012677      -0.008947       0.021623             12.278412       9.229309      -5.608654       1.592316      14.143174      -3.120318      13.462754           0.001615
           82              C      -0.927363       4.152492      16.556291      -0.201419      34.318215 0.50460281E+03  0.12407450E+05                                 9.443829                            7.674830      -0.325580       1.865881                    0.997618      31.377142      94.571246       0.569055       0.437743      -1.043033       0.024148      -0.018041      -0.000029       0.030143       0.032637      -0.009814       0.013737       0.024590      -0.023624      -0.039851       0.001035       0.038815             10.987507       9.737375      -5.900881       0.144079      14.240501      -0.318325       8.984644           0.000429
           83              C      -1.493449       5.091308      15.693966       0.285793      30.751762 0.34345401E+03  0.76531537E+04                                 8.935399                            6.429939      -0.088876       2.012996                    0.999200      24.576017      69.990706       0.608917       0.451415      -1.037408      -0.037350       0.063388       0.032634       0.080486      -0.046453      -0.018866       0.010913      -0.018365       0.005979      -0.049587      -0.004805       0.054392             11.142708       9.087445      -5.751396      -2.360562      12.793424       1.985466      11.547255           0.000386
           84              C      -1.258882       5.005309      14.342819      -0.184165      35.178762 0.44883766E+03  0.10665865E+05                                 9.428566                            7.142796      -0.048875       1.963145                    0.999022      29.793897      86.888946       0.604673       0.426264      -1.055101       0.020456      -0.002946      -0.027127       0.034103       0.019341       0.027893      -0.005130       0.027682      -0.150027      -0.059594       0.005670       0.053923             10.941366       7.215195      -3.457473      -2.933433      10.114572       2.150107      15.494331          -0.000664
           85              C      -0.286847       3.899616      12.325564       0.578493      24.413844 0.25264688E+03  0.52271923E+04                                 7.711199                            5.586468      -0.011052       2.049768                    0.999596      22.275159      61.645859       0.639086       0.463225      -1.028074      -0.008466       0.001188      -0.055327       0.055984       0.073520       0.021144      -0.001659       0.011219      -0.226737      -0.081932      -0.030700       0.112631              9.269307       5.534613      -1.968585      -0.895413       7.075374      -0.217620      15.197934          -0.001444
           86              C       0.400672       2.120269      16.926351       0.529835      23.291855 0.27429888E+03  0.58536364E+04                                 7.741419                            5.971179      -0.292002       1.939960                    0.999245      24.084178      70.032855       0.588812       0.487447      -1.004548       0.027636      -0.031132       0.026200       0.049187       0.046795      -0.025707       0.031563       0.059573      -0.082264      -0.075420       0.005587       0.069833              9.409170       7.550211      -4.257444       2.391890      11.542627      -3.279054       9.134671          -0.003915
           87              C       1.148338       6.317808       0.151466       0.480117      24.249804 0.28749093E+03  0.61692883E+04                                 7.878493                            6.074907      -0.136390       2.017235                    0.998379      23.249130      66.434217       0.592937       0.481378      -1.013962       0.035724      -0.051061      -0.008791       0.062934       0.026573       0.011489       0.034459       0.047011      -0.047677      -0.051727      -0.001718       0.053444              9.505033       9.646107      -4.831508      -2.941002      10.530346       1.302737       8.338645           0.000048
           88              C       0.225597       7.491071       0.325308       0.033421      34.116413 0.45299684E+03  0.10761460E+05                                 9.423096                            7.253892      -0.299809       1.918450                    0.998732      27.430169      79.305231       0.591905       0.435590      -1.052147      -0.036970       0.019090       0.015148       0.044280       0.024558       0.007044      -0.001955       0.008580       0.010137      -0.027798       0.003703       0.024095             11.648900      12.253679      -7.540836      -1.920467      13.731212       1.791798       8.961808          -0.003852
           89              C      -0.071778       7.880112       1.628262      -0.136159      29.123758 0.42319758E+03  0.99036196E+04                                 8.322030                            6.952920       0.053891       2.004508                    0.999308      28.881900      83.417015       0.610988       0.428373      -1.054454      -0.002193      -0.003850      -0.007791       0.008963       0.033018       0.015566      -0.002749       0.020067       0.037061      -0.043133       0.008923       0.034210              9.242682       9.511725      -4.728614      -1.444503       9.618509       1.526021       8.597813           0.003102
           90              C       7.430623       8.871140       1.848576       0.091255      24.420306 0.33069591E+03  0.73003334E+04                                 7.456937                            6.181863       0.057371       2.036736                    0.999568      26.114227      74.053703       0.640252       0.433352      -1.047928      -0.017303       0.007953      -0.042110       0.046215       0.040444       0.010387      -0.004983       0.002964       0.071684      -0.053920       0.022681       0.031239              8.260774       8.032202      -4.002988      -0.714527       8.614804       0.776382       8.135316          -0.001574
           91              C       3.120174       9.138350      16.804145       0.099968      24.626720 0.33837227E+03  0.75452749E+04                                 7.638928                            6.341961      -0.141411       1.980895                    0.997910      26.404089      76.321786       0.616229       0.445742      -1.036086      -0.000443      -0.013764       0.039088       0.041443       0.041532       0.019219      -0.010134      -0.005739       0.058283      -0.057115       0.022098       0.035017              8.594261       9.249327      -4.500357      -0.681807       9.162867       0.476384       7.370588          -0.000096
           92              C       4.021656       8.148345      16.511540      -0.149624      30.714195 0.43834337E+03  0.10393362E+05                                 8.739604                            7.149374      -0.179676       1.930498                    0.997812      29.586954      87.235401       0.590761       0.437273      -1.044533      -0.028903      -0.007691      -0.000093       0.029909       0.021814       0.019026       0.010646      -0.009761       0.068720      -0.035171      -0.003409       0.038580              9.988013      10.841258      -5.706956      -1.115174      11.018675       0.482352       8.104105           0.003821
           93              N      -2.384195       0.739176      16.368680      -0.248229      34.845174 0.57538838E+03  0.14298221E+05                                 8.962848                            7.800648      -0.188246       1.944665                    0.999060      29.118246      82.041795       0.621518       0.396581      -1.093162      -0.091096       0.113924       0.023007       0.147670       0.018034       0.017651      -0.012995       0.032235       0.207204      -0.061554      -0.011667       0.073221              9.972725      10.066748      -4.653846      -0.285560      10.349311       0.189171       9.502116           0.051028
           94              N       6.719473       4.078779       1.079197      -0.418569      40.279224 0.49407638E+03  0.11957257E+05                                10.242469                            7.394929      -0.606051       1.831546                    0.996330      29.596827      85.486224       0.609766       0.415055      -1.068275      -0.043065       0.081545      -0.006689       0.092460      -0.056045      -0.010223      -0.021752      -0.005996       0.158528      -0.086167       0.027170       0.058998             12.995293      12.442078      -6.875520      -5.689237      14.665120       4.247658      11.878680          -0.000331
           95              N       3.810128       4.379774       7.762644      -0.248169      34.844128 0.57537204E+03  0.14297671E+05                                 8.962568                            7.800474      -0.188316       1.944656                    0.999059      29.117622      82.038805       0.621534       0.396574      -1.093170      -0.091100      -0.113949       0.023012       0.147693      -0.018020       0.017653       0.012990       0.032263       0.207179      -0.061548      -0.011667       0.073214              9.972315      10.066313       4.653492      -0.285483      10.348784      -0.189106       9.501846           0.051055
           96              N       0.525150       1.040171       9.685232      -0.418538      40.277405 0.49405701E+03  0.11956659E+05                                10.242170                            7.394800      -0.606054       1.831557                    0.996330      29.595995      85.483072       0.609770       0.415056      -1.068275      -0.043099      -0.081528      -0.006691       0.092462       0.056025      -0.010225       0.021745      -0.005996       0.158511      -0.086144       0.027157       0.058988             12.994785      12.441537       6.875103      -5.688956      14.664521      -4.247384      11.878297          -0.000343
           97              N       0.610826       5.858126       9.449427      -0.248245      34.845409 0.57538964E+03  0.14298293E+05                                 8.962967                            7.800707      -0.188270       1.944654                    0.999060      29.118409      82.042963       0.621508       0.396586      -1.093157       0.091102       0.113909      -0.023003       0.147662      -0.018043       0.017651       0.012996       0.032214       0.207221      -0.061558      -0.011668       0.073226              9.972926      10.066968       4.654054      -0.285622      10.349597      -0.189231       9.502212           0.050987
           98              N       3.895804       9.197729       7.526839      -0.418585      40.280941 0.49409382E+03  0.11957802E+05                                10.242786                            7.395073      -0.606052       1.831532                    0.996331      29.597592      85.489282       0.609758       0.415056      -1.068272       0.043049       0.081563       0.006680       0.092468       0.056050      -0.010217       0.021762      -0.005990       0.158559      -0.086178       0.027165       0.059013             12.995826      12.442620       6.875933      -5.689549      14.665717      -4.247969      11.879142          -0.000340
           99              N       6.805149       9.498724       0.843391      -0.248205      34.844850 0.57538177E+03  0.14298005E+05                                 8.962762                            7.800582      -0.188281       1.944659                    0.999060      29.118045      82.040869       0.621524       0.396578      -1.093165       0.091105      -0.113925      -0.023008       0.147677       0.018028       0.017654      -0.012990       0.032246       0.207197      -0.061551      -0.011669       0.073220              9.972614      10.066630      -4.653760      -0.285526      10.349157       0.189152       9.502054           0.051038
          100              N      -2.298519       6.159121      16.132874      -0.418554      40.278783 0.49407033E+03  0.11957074E+05                                10.242409                            7.394896      -0.606040       1.831551                    0.996330      29.596608      85.485454       0.609766       0.415056      -1.068274       0.043078      -0.081547       0.006684       0.092467      -0.056032      -0.010220      -0.021754      -0.005997       0.158531      -0.086156       0.027156       0.059000             12.995212      12.441973      -6.875450      -5.689217      14.665014       4.247646      11.878650          -0.000332
          101              O       5.376763       5.489562       5.570170      -0.533800      35.780601 0.52721958E+03  0.12606055E+05                                 8.606678                            7.071689       0.201006       2.113789                    0.997152      27.360834      71.611137       0.720166       0.355702      -1.142186      -0.007889       0.029427      -0.011805       0.032674       0.007090       0.025943      -0.026891      -0.010094       0.047839      -0.040380      -0.000781       0.041160              9.702507       6.103330      -1.466185       1.737264       8.255093      -3.250473      14.749096           0.076208
          102              O       3.956779       7.173697       5.378772      -0.570387      32.200595 0.48640777E+03  0.11367424E+05                                 7.908476                            6.752711       0.738336       2.286817                    0.997615      27.213588      69.795101       0.745517       0.351550      -1.148656       0.022668       0.003465      -0.020803       0.030961       0.021989      -0.034082       0.063970       0.001229      -0.290957      -0.129989       0.054066       0.075922              8.485194       6.800087      -2.369743      -2.330890       8.901628       2.882735       9.753866          -0.000167
          103              O       0.186099       8.026514      16.251293      -0.479413      28.322990 0.49505478E+03  0.11689901E+05                                 7.407397                            6.939205       0.200776       2.130434                    0.996147      26.794490      70.431881       0.711133       0.364752      -1.131370       0.008733      -0.012918       0.007450       0.017281       0.004848      -0.004434      -0.006963      -0.001022       0.138688      -0.028017      -0.019249       0.047266              7.783656       6.469709      -1.362703       1.315627       7.337355      -0.998044       9.543905           0.073704
          104              O       3.371542       9.117874       0.718088      -0.549401      37.517427 0.62888609E+03  0.15792863E+05                                 9.082146                            7.888984      -0.034125       2.022940                    0.995583      28.848347      78.643985       0.657228       0.371109      -1.124546       0.000780      -0.029109       0.021718       0.036327      -0.036441      -0.012076       0.011859      -0.040885      -0.026785      -0.038073      -0.012663       0.050736             10.388380      10.031926      -4.558498       1.389343      13.649986      -0.921975       7.483227           0.067344
          105              O       3.076173       4.681792      16.135456      -0.465297      23.471567 0.39353763E+03  0.87420772E+04                                 6.358400                            6.091651       0.848919       2.362289                    0.997270      25.432463      64.059067       0.779763       0.353602      -1.144426      -0.014416      -0.005572       0.041317       0.044113       0.043009       0.047364      -0.033086       0.002550      -0.064623      -0.084276       0.027629       0.056647              6.382118       5.853720      -1.039267       0.089349       7.132250      -1.336454       6.160384          -0.000450
          106              O      -0.817560       9.867288      14.176206      -0.534029      35.786427 0.52732177E+03  0.12609157E+05                                 8.607706                            7.072452       0.201107       2.113777                    0.997153      27.363029      71.619632       0.720112       0.355710      -1.142176      -0.007907      -0.029449      -0.011760       0.032681      -0.007114       0.025950       0.026884      -0.010111       0.047806      -0.040397      -0.000750       0.041147              9.703734       6.103957       1.466343       1.737471       8.256026       3.250871      14.751219           0.076171
          107              O      -2.237544       8.183153      13.984808      -0.570468      32.202813 0.48645289E+03  0.11368747E+05                                 7.908825                            6.753020       0.738362       2.286801                    0.997615      27.214722      69.798934       0.745500       0.351550      -1.148656       0.022716      -0.003432      -0.020756       0.030961      -0.021993      -0.034088      -0.063971       0.001213      -0.290906      -0.129979       0.054057       0.075923              8.485551       6.800370       2.369869      -2.330949       8.902016      -2.882792       9.754268          -0.000166
          108              O       6.380422       7.330336       7.645258      -0.479124      28.317669 0.49493494E+03  0.11686310E+05                                 7.406327                            6.938255       0.200696       2.130468                    0.996146      26.791926      70.421783       0.711202       0.364740      -1.131384       0.008779       0.012949       0.007465       0.017334      -0.004849      -0.004441       0.006956      -0.001029       0.138726      -0.028024      -0.019254       0.047278              7.782469       6.468720       1.362312       1.315336       7.336120       0.997806       9.542566           0.073700
          109              O       5.582019       6.238976       9.324123      -0.549062      37.508727 0.62870329E+03  0.15787065E+05                                 9.080686                            7.887795      -0.034305       2.022959                    0.995581      28.844412      78.629288       0.657285       0.371105      -1.124553       0.000822       0.029081       0.021786       0.036345       0.036446      -0.012079      -0.011866      -0.040898      -0.026748      -0.038086      -0.012656       0.050742             10.386585      10.030194       4.557555       1.388937      13.647641       0.921635       7.481921           0.067354
          110              O       0.865696       0.437158       7.529420      -0.465310      23.471843 0.39354453E+03  0.87422659E+04                                 6.358432                            6.091689       0.848943       2.362289                    0.997270      25.432743      64.059834       0.779764       0.353600      -1.144428      -0.014423       0.005572       0.041336       0.044134      -0.043015       0.047360       0.033086       0.002543      -0.064643      -0.084279       0.027626       0.056653              6.382145       5.853746       1.039255       0.089338       7.132276       1.336453       6.160412          -0.000467
          111              O       5.238514       0.370612       3.035865      -0.533954      35.785524 0.52730339E+03  0.12608601E+05                                 8.607552                            7.072314       0.201025       2.113762                    0.997153      27.362594      71.618030       0.720122       0.355708      -1.142178       0.007903       0.029451       0.011773       0.032686      -0.007105       0.025947       0.026889      -0.010090       0.047828      -0.040390      -0.000764       0.041154              9.703595       6.103865       1.466304       1.737452       8.255850       3.250839      14.751071           0.076191
          112              O       6.658498       2.054747       3.227263      -0.570458      32.202940 0.48645241E+03  0.11368739E+05                                 7.908877                            6.753035       0.738310       2.286788                    0.997615      27.214608      69.798765       0.745496       0.351551      -1.148654      -0.022690       0.003428       0.020771       0.030952      -0.021992      -0.034083      -0.063972       0.001225      -0.290905      -0.129978       0.054058       0.075920              8.485646       6.800414       2.369890      -2.331021       8.902064      -2.882888       9.754458          -0.000162
          113              O      -1.959468       2.907564       9.566813      -0.479546      28.325272 0.49510443E+03  0.11691388E+05                                 7.407856                            6.939594       0.200837       2.130427                    0.996148      26.795570      70.436097       0.711106       0.364756      -1.131365      -0.008708      -0.012911      -0.007441       0.017260      -0.004844      -0.004428       0.006969      -0.001011       0.138692      -0.028013      -0.019254       0.047267              7.784192       6.470131       1.362893       1.315782       7.337885       0.998206       9.544561           0.073652
          114              O      -1.161065       3.998924       7.887948      -0.549568      37.521957 0.62897860E+03  0.15795791E+05                                 9.082883                            7.889563      -0.034012       2.022936                    0.995584      28.850420      78.651532       0.657203       0.371109      -1.124544      -0.000759      -0.029138      -0.021691       0.036334       0.036440      -0.012070      -0.011855      -0.040876      -0.026799      -0.038067      -0.012665       0.050732             10.389314      10.032807       4.559029       1.389585      13.651206       0.922226       7.483928           0.067283
          115              O       3.555258       9.800742       9.682651      -0.465298      23.471974 0.39354561E+03  0.87423017E+04                                 6.358478                            6.091713       0.848884       2.362271                    0.997270      25.432713      64.059942       0.779759       0.353602      -1.144426       0.014417      -0.005566      -0.041327       0.044122      -0.042994       0.047360       0.033089       0.002544      -0.064606      -0.084267       0.027638       0.056629              6.382205       5.853801       1.039310       0.089346       7.132346       1.336465       6.160467          -0.000464
          116              O      -0.955809       4.748338      11.641901      -0.534145      35.790072 0.52738331E+03  0.12611025E+05                                 8.608346                            7.072903       0.201156       2.113765                    0.997154      27.364358      71.624768       0.720082       0.355713      -1.142170       0.007912      -0.029475       0.011757       0.032705       0.007127       0.025942      -0.026875      -0.010109       0.047827      -0.040396      -0.000739       0.041135              9.704540       6.104339      -1.466430       1.737598       8.256572      -3.251130      14.752709           0.076138
          117              O       0.464175       3.064203      11.833299      -0.570553      32.204849 0.48649167E+03  0.11369886E+05                                 7.909147                            6.753280       0.738415       2.286796                    0.997616      27.215731      69.802338       0.745487       0.351549      -1.148656      -0.022738      -0.003412       0.020763       0.030980       0.021992      -0.034078       0.063968       0.001217      -0.290865      -0.129963       0.054047       0.075916              8.485911       6.800630      -2.369989      -2.331046       8.902361       2.882916       9.754742          -0.000175
          118              O       4.234855       2.211386       0.960778      -0.479312      28.321514 0.49502052E+03  0.11688870E+05                                 7.407081                            6.938915       0.200774       2.130449                    0.996147      26.793815      70.429047       0.711157       0.364747      -1.131376      -0.008755       0.012926      -0.007466       0.017305       0.004842      -0.004433      -0.006966      -0.001024       0.138686      -0.028011      -0.019255       0.047266              7.783323       6.469424      -1.362599       1.315571       7.336995      -0.998024       9.543551           0.073718
          119              O       1.049412       1.120026      16.493983      -0.549263      37.513941 0.62881152E+03  0.15790495E+05                                 9.081550                            7.888487      -0.034167       2.022957                    0.995582      28.846770      78.638009       0.657253       0.371106      -1.124550      -0.000797       0.029107      -0.021748       0.036343      -0.036444      -0.012077       0.011858      -0.040889      -0.026748      -0.038083      -0.012652       0.050735             10.387667      10.031230      -4.558147       1.389201      13.649053      -0.921884       7.482719           0.067359
          120              O       1.344781       5.556108       1.076615      -0.465341      23.472899 0.39356727E+03  0.87429084E+04                                 6.358662                            6.091897       0.848844       2.362246                    0.997270      25.433242      64.061857       0.779744       0.353604      -1.144423       0.014418       0.005566      -0.041345       0.044140       0.043005       0.047357      -0.033085       0.002534      -0.064653      -0.084271       0.027628       0.056643              6.382387       5.853977      -1.039339       0.089328       7.132573      -1.336491       6.160611          -0.000451

******************************************************
Auxiliary information for the entire system
The total spin magnetic moment of the unit cell is   3.996697
The total net atomic charge of the unit cell is   0.000004
Accuracy of reproducing the electrostatic potential in the unit cell:
  The inner radius (bohr) =    5.0000
  The outer radius (bohr) =   12.0000
  Valid grid points have density less than (e/(bohr^3)) =    0.0001
  The number of valid grid points were=         8556
  The rms potential error without charges in kcal/mol is=      2.52707
  The rms potential error with partial charges in kcal/mol is=      0.88934
  The RRMSE value at monopole order=      0.35193
  The rms potential error with partial charges and cloud penetration in kcal/mol is=      0.87370
  The RRMSE value at monopole order with cloud penetration is=      0.34574
  The rms potential error with partial charges and atomic dipoles in kcal/mol is=      0.48687
  The RRMSE value at dipole order=      0.19266
  The rms potential error with partial charges, atomic dipoles and cloud penetration in kcal/mol is=      0.46941
  The RRMSE value at dipole order with cloud penetration=      0.18575

******************************************************
The electron densities and ab initio electrostatic potential were computed in VASP using the PBE functional and
projector augmented wave method. See the main text of the journal article for a description of computational details.
The atomic charges, dipoles, and quadrupoles were computed with the DDEC6 method as described in
(a) T. A. Manz and N. Gabaldon Limas, RSC Adv. 6 (2016) 47771-47801 DOI: 10.1039/c6ra04656h
(b) N. Gabaldon Limas and T. A. Manz, RSC Adv. 8 (2018) 2678-2707 DOI: 10.1039/c7ra11829e.
For each atom in the material, the electron cloud parameters were fit to the spherically averaged atom-in-material
electron density using radial positions for which this density was between 10^-4 and 10^-2 electrons per cubic bohr.
The polarizabilities, dispersion coefficients, and quantum Drude oscillator (QDO) parameters were fit using the MCLF method.
The magnetic structure of the system was optimized in VASP from the default ferromagnetic initial guess using spin polarization.
The atomic spin moments (ASMs) were computed on this optimized magnetic structure using the DDEC6 partition as inputs
to the method of T. A. Manz and D. S. Sholl, J. Chem. Theory Comput. 7 (2011) 4146-4164 DOI: 10.1021/ct200539n.
The RMSE and RRMSE were computed using a uniform grid with Ewald summation.
