# Supplementary material for: A collection of forcefield precursors for metal–organic frameworks
Source: RSC Adv. 2019 Nov 13;9(63):36492–507. doi: 10.1039/c9ra07327b (PMC9075174; doi:10.1039/c9ra07327b)
Supplement: RA-009-C9RA07327B-s5806 [file RA-009-C9RA07327B-s5806.xyz]

  120
jmolscript: load "" {1 1 1} spacegroup "x,y,z" unitcell [{      8.497000     0.000000     0.000000 }, {      0.000000    10.296000     0.000000 }, {     -4.015804     0.000000    17.174041 }]
Cu     3.226802     5.719222    16.008954     0.771800
Cu     0.986204     9.724778     7.421934     0.771813
Cu     3.494992     0.571222     9.752107     0.771832
Cu     1.254394     4.576778     1.165087     0.771829
H      4.884692     3.510936    10.204815     0.300180
H      4.067259     4.657910    12.021829     0.143239
H      1.829938     7.954690    11.484281     0.133888
H      3.510127     6.109646     8.310518     0.137765
H     -0.279101     0.733075     9.722225     0.110079
H     -1.777637     2.418530    10.185924     0.141249
H      6.125667     2.836548     6.253068     0.139810
H     -0.844612     1.175803     5.894131     0.106501
H      2.644094     1.637064     1.617795     0.300162
H      1.826661     0.490090     3.434808     0.143175
H     -0.410660     7.489310     2.897261     0.133836
H     -2.746275     9.334354    16.897539     0.137753
H      5.977301     4.414925     1.135204     0.109998
H      4.478765     2.729470     1.598903     0.141174
H     -0.130735     2.311452    14.840089     0.139707
H      1.395986     3.972197    14.481151     0.106393
H      1.837102     8.658936    15.556246     0.300166
H      2.654535     9.805910    13.739233     0.143175
H      4.891856     2.806690    14.276780     0.133839
H      7.227471     0.961646     0.276502     0.137754
H     -1.496105     5.881075    16.038837     0.110014
H      0.002431     7.566530    15.575138     0.141186
H      4.611931     7.984548     2.333952     0.139727
H      3.085210     6.323803     2.692890     0.106408
H     -0.403496     6.785064     6.969226     0.300181
H      0.413937     5.638090     5.152212     0.143240
H      2.651258     2.341310     5.689760     0.133881
H      0.971069     4.186354     8.863523     0.137765
H      4.760297     9.562925     7.451816     0.110079
H      6.258833     7.877470     6.988117     0.141258
H     -1.644471     7.459452    10.920973     0.139824
H      5.325808     9.120197    11.279910     0.106488
C      3.934260     5.209776    10.082536     0.282292
C      3.696891     5.293174    11.452338    -0.190267
C      2.912808     6.315566    11.980611     0.000562
C      2.352410     7.266917    11.138740    -0.133510
C      2.586336     7.173223     9.768766    -0.012881
C      3.367058     6.157008     9.227612    -0.202657
C      5.321391     4.008233     8.426615     0.483158
C     -0.702580     1.167566     9.017574     0.097842
C     -1.607313     2.177604     9.304895    -0.146250
C      6.245737     2.820074     8.269816     0.022797
C      6.543744     2.425738     6.976095    -0.130215
C     -1.040565     1.425996     6.768118     0.086814
C      2.699605     6.390727    13.469085     0.577911
C      2.009354     8.183261     8.856825     0.531781
C      1.693662    10.234224     1.495515     0.282306
C      1.456293    10.150826     2.865317    -0.190339
C      0.672210     9.128434     3.393591     0.000441
C      0.111812     8.177083     2.551719    -0.133517
C      0.345738     8.270777     1.181746    -0.012840
C      1.126460     9.286992     0.640592    -0.202604
C     -0.935011     1.139767    17.013635     0.483184
C      5.553822     3.980434     0.430553     0.097854
C      4.649089     2.970396     0.717875    -0.146269
C     -0.010665     2.327926    16.856836     0.022783
C      0.287342     2.722262    15.563116    -0.130253
C      1.200033     3.722004    15.355138     0.086766
C      0.459007     9.053273     4.882065     0.577956
C      8.265756     7.260739     0.269804     0.531799
C      2.787534     0.061776    15.678526     0.282314
C      3.024903     0.145174    14.308724    -0.190337
C      3.808986     1.167566    13.780450     0.000443
C      4.369384     2.118917    14.622322    -0.133503
C      4.135458     2.025223    15.992295    -0.012839
C      3.354736     1.009008    16.533449    -0.202591
C      5.416207     9.156233     0.160406     0.483188
C     -1.072626     6.315566    16.743488     0.097863
C     -0.167893     7.325604    16.456166    -0.146260
C      4.491861     7.968074     0.317205     0.022794
C      4.193854     7.573738     1.610925    -0.130252
C      3.281163     6.573996     1.818903     0.086768
C      4.022189     1.242727    12.291976     0.577937
C     -3.784560     3.035261    16.904237     0.531806
C      0.546936     5.086224     7.091505     0.282294
C      0.784305     5.002826     5.721703    -0.190257
C      1.568388     3.980434     5.193430     0.000556
C      2.128786     3.029083     6.035301    -0.133501
C      1.894860     3.122777     7.405275    -0.012891
C      1.114138     4.138992     7.946429    -0.202653
C     -0.840195     6.287767     8.747426     0.483159
C      5.183776     9.128434     8.156467     0.097843
C      6.088509     8.118396     7.869146    -0.146248
C     -1.764541     7.475926     8.904225     0.022808
C     -2.062548     7.870262    10.197946    -0.130215
C      5.521761     8.870004    10.405923     0.086818
C      1.781591     3.905273     3.704956     0.577913
C      2.471842     2.112739     8.317216     0.531778
N      4.742628     4.144140     9.640820    -0.416127
N     -0.417158     0.793822     7.773314    -0.242944
N      2.502030     1.003860     1.053799    -0.416153
N      1.823440     4.354178    16.360335    -0.242986
N      1.979166     9.292140    16.120242    -0.416149
N      2.657756     5.941822     0.813706    -0.242973
N     -0.261432     6.151860     7.533221    -0.416121
N      4.898354     9.502178     9.400727    -0.242930
O      5.158873     4.762930     7.494408    -0.463141
O      3.316843     5.497755    14.141277    -0.533545
O      1.974174     7.254562    13.955110    -0.567529
O      1.340834     9.164470     9.306956    -0.547411
O      2.180961     8.123853     7.612737    -0.480858
O     -1.097529     0.385070    16.081429    -0.463233
O      1.076245     9.946245     5.554257    -0.533447
O     -0.266424     8.189438     5.368090    -0.567560
O      7.597236     6.279530     0.719936    -0.547489
O      4.421559     7.320147    16.199758    -0.481004
O      5.578725     9.910930     1.092612    -0.463229
O      3.404951     0.349755    11.619784    -0.533396
O      4.747620     2.106562    11.805951    -0.567536
O     -3.116040     4.016470    16.454105    -0.547463
O      0.059637     2.975853     0.974283    -0.480974
O     -0.677677     5.533070     9.679633    -0.463133
O      1.164353     4.798245     3.032764    -0.533530
O      2.507022     3.041438     3.218931    -0.567520
O      3.140362     1.131530     7.867085    -0.547354
O      2.300235     2.172147     9.561304    -0.480811

The following XYZ coordinates are in angstroms. Other properties are in atomic units.
The sperically averaged electron density of each atom fit to a function of the form exp(a - br)
eigen_1, eigen_2 and eigen_3 are the three eigenvalues of traceless quadrupole moment tensor
  atom number  atomic symbol              X              Y              Z     net charge C6 coefficient C8 coefficient C10 coefficient fluctuating dipole atomic polarizability isotropic forcefield polarizability              a              b squared Pearson coefficient          <r^3>          <r^4>         wp_QDO          m_QDO          q_QDO       dipole_x       dipole_y       dipole_z         dipole            Qxy            Qxz            Qyz     Q(x^2-y^2)  Q(3z^2 - R^2)        eigen_1        eigen_2        eigen_3 static polarizability      alpha(xx)      alpha(xy)      alpha(xz)      alpha(yy)      alpha(yz)      alpha(zz) atomic spin moment
            1             Cu       3.226802       5.719222      16.008954       0.771800      64.152234 0.11842526E+04  0.33449571E+05                                13.982103                           11.956597       0.874823       2.183802                    0.996092      42.791591     108.328677       0.479025       0.452691      -1.114455       0.087889       0.029066      -0.019031       0.094506       0.017162      -0.008551       0.028163      -0.041610       0.222435      -0.066405      -0.015884       0.082290             16.643269      15.125440       6.920402       4.270394      17.771643       3.114669      17.032723           0.721230
            2             Cu       0.986204       9.724778       7.421934       0.771813      64.153580 0.11842821E+04  0.33450526E+05                                13.982114                           11.956597       0.874887       2.183809                    0.996093      42.792436     108.330100       0.479035       0.452680      -1.114465       0.087881      -0.029065      -0.019020       0.094497      -0.017117      -0.008565      -0.028155      -0.041612       0.222251      -0.066347      -0.015885       0.082232             16.643271      15.125304      -6.920301       4.270368      17.771585      -3.114675      17.032924           0.720909
            3             Cu       3.494992       0.571222       9.752107       0.771832      64.152508 0.11842649E+04  0.33449908E+05                                13.981961                           11.956520       0.874896       2.183815                    0.996094      42.792092     108.328867       0.479036       0.452681      -1.114465      -0.087880       0.029065       0.019019       0.094495      -0.017112      -0.008568      -0.028153      -0.041609       0.222239      -0.066342      -0.015886       0.082228             16.643029      15.125120      -6.920147       4.270266      17.771361      -3.114572      17.032606           0.720870
            4             Cu       1.254394       4.576778       1.165087       0.771829      64.149803 0.11842014E+04  0.33447727E+05                                13.981720                           11.956313       0.874825       2.183814                    0.996091      42.790788     108.325605       0.479032       0.452689      -1.114458      -0.087894      -0.029057       0.019030       0.094508       0.017147      -0.008551       0.028160      -0.041602       0.222404      -0.066386      -0.015893       0.082279             16.642751      15.124973       6.920117       4.270220      17.771074       3.114528      17.032208           0.721327
            5              H       4.884692       3.510936      10.204815       0.300180       0.571182 0.36541196E+01  0.30490272E+02                                 1.288890                            1.235689      -1.421351       2.296150                    0.997132       2.970652       8.548427       0.468447       1.566992      -0.651852       0.005697      -0.013686       0.021441       0.026067      -0.010870      -0.002595       0.002047       0.006187       0.020691      -0.014751       0.004037       0.010714              1.319940       1.165060      -0.144990      -0.051195       1.481336      -0.207347       1.313423          -0.000047
            6              H       4.067259       4.657910      12.021829       0.143239       0.988013 0.71238681E+01  0.68242425E+02                                 1.661423                            1.578268      -1.199496       2.327482                    0.996502       3.438447       9.648726       0.487630       1.311224      -0.701487       0.014497      -0.023894       0.023174       0.036306      -0.005279       0.002505      -0.003212       0.005798      -0.002272      -0.006164      -0.001898       0.008062              1.687377       1.390720      -0.251588       0.087699       1.806914      -0.300008       1.864497           0.000412
            7              H       1.829938       7.954690      11.484281       0.133888       1.097048 0.83341397E+01  0.82984970E+02                                 1.781562                            1.709410      -1.271525       2.292221                    0.995031       3.559014      10.164032       0.467848       1.314810      -0.701389      -0.023398       0.030767       0.013958       0.041096      -0.012736      -0.002727       0.005217      -0.005314      -0.018961      -0.010348      -0.007218       0.017566              1.798045       1.688750      -0.347956      -0.104617       1.941436       0.172038       1.763950           0.000425
            8              H       3.510127       6.109646       8.310518       0.137765       1.005634 0.79659034E+01  0.79271152E+02                                 1.740582                            1.716370      -1.399785       2.224180                    0.993945       3.796299      11.224053       0.443821       1.386814      -0.684735       0.002130       0.000154      -0.038724       0.038783      -0.001840       0.000674      -0.002691      -0.008766       0.048565      -0.012848      -0.003726       0.016575              1.739135       1.612170      -0.128919      -0.082060       1.616679       0.087640       1.988557           0.000530
            9              H      -0.279101       0.733075       9.722225       0.110079       1.091913 0.80333704E+01  0.78840757E+02                                 1.751684                            1.659652      -0.872328       2.475581                    0.998956       3.401323       9.478619       0.485384       1.285782      -0.709052       0.023028      -0.019625       0.044952       0.054186      -0.009589       0.006602      -0.002427      -0.003940       0.063176      -0.020641      -0.002264       0.022905              1.789714       1.798747      -0.351776       0.314459       1.780068      -0.330170       1.790328           0.000520
           10              H      -1.777637       2.418530      10.185924       0.141249       0.995775 0.73110348E+01  0.70248576E+02                                 1.658073                            1.592768      -1.044281       2.408864                    0.997413       3.319157       9.223802       0.489880       1.301240      -0.705253      -0.001277       0.013603       0.040719       0.042950      -0.011340       0.007236       0.005097      -0.004896       0.041666      -0.020795       0.004630       0.016165              1.672245       1.556848      -0.155932      -0.261519       1.488123       0.177456       1.971764           0.000398
           11              H       6.125667       2.836548       6.253068       0.139810       0.965469 0.70409669E+01  0.66154558E+02                                 1.545573                            1.502045      -0.882091       2.477870                    0.999508       3.104826       8.177415       0.542517       1.201614      -0.728849      -0.018006       0.014930      -0.033733       0.041050      -0.004220       0.004989      -0.002968       0.009175       0.052780      -0.015060      -0.004071       0.019131              1.542550       1.509647      -0.209839       0.223638       1.446061      -0.193901       1.671943           0.000341
           12              H      -0.844612       1.175803       5.894131       0.106501       1.066270 0.76852287E+01  0.74227898E+02                                 1.689261                            1.594935      -0.844447       2.482049                    0.999347       3.328118       9.054391       0.510899       1.241253      -0.718848       0.005304      -0.007991      -0.049118       0.050046      -0.005420       0.005369      -0.000969      -0.003447       0.063422      -0.016646      -0.005442       0.022089              1.723984       1.465643      -0.173298      -0.278528       1.538340       0.327261       2.167970           0.000547
           13              H       2.644094       1.637064       1.617795       0.300162       0.571172 0.36540608E+01  0.30489853E+02                                 1.288914                            1.235710      -1.421276       2.296191                    0.997132       2.970698       8.548747       0.468423       1.567071      -0.651839       0.005697       0.013692       0.021438       0.026067       0.010869      -0.002597      -0.002043       0.006176       0.020684      -0.014747       0.004035       0.010712              1.319965       1.165080       0.144996      -0.051197       1.481369       0.207353       1.313444          -0.000045
           14              H       1.826661       0.490090       3.434808       0.143175       0.988236 0.71258944E+01  0.68266538E+02                                 1.661643                            1.578468      -1.199528       2.327414                    0.996500       3.438956       9.650417       0.487612       1.311183      -0.701494       0.014499       0.023892       0.023158       0.036295       0.005282       0.002501       0.003207       0.005797      -0.002235      -0.006168      -0.001888       0.008056              1.687604       1.390885       0.251638       0.087708       1.807167       0.300058       1.864760           0.000420
           15              H      -0.410660       7.489310       2.897261       0.133836       1.097064 0.83343072E+01  0.82987206E+02                                 1.781604                            1.709448      -1.271426       2.292260                    0.995032       3.559077      10.164307       0.467833       1.314843      -0.701384      -0.023403      -0.030770       0.013946       0.041097       0.012736      -0.002732      -0.005217      -0.005311      -0.018931      -0.010348      -0.007215       0.017563              1.798088       1.688794       0.347972      -0.104618       1.941486      -0.172040       1.763984           0.000436
           16              H      -2.746275       9.334354      16.897539       0.137753       1.005600 0.79655843E+01  0.79267589E+02                                 1.740586                            1.716372      -1.399848       2.224163                    0.993945       3.796284      11.224169       0.443805       1.386872      -0.684724       0.002130      -0.000158      -0.038725       0.038784       0.001837       0.000675       0.002690      -0.008763       0.048558      -0.012844      -0.003727       0.016572              1.739138       1.612169       0.128919      -0.082063       1.616677      -0.087640       1.988568           0.000528
           17              H       5.977301       4.414925       1.135204       0.109998       1.092109 0.80352050E+01  0.78863763E+02                                 1.751947                            1.659884      -0.872521       2.475476                    0.998954       3.401710       9.480194       0.485329       1.285848      -0.709038       0.023029       0.019631       0.044943       0.054181       0.009589       0.006600       0.002427      -0.003939       0.063156      -0.020637      -0.002261       0.022898              1.789990       1.799031       0.351869       0.314536       1.780345       0.330251       1.790595           0.000530
           18              H       4.478765       2.729470       1.598903       0.141174       0.995974 0.73129141E+01  0.70271474E+02                                 1.658325                            1.592998      -1.044387       2.408786                    0.997410       3.319594       9.225474       0.489831       1.301282      -0.705244      -0.001280      -0.013600       0.040710       0.042941       0.011339       0.007231      -0.005094      -0.004893       0.041650      -0.020789       0.004632       0.016157              1.672502       1.557080       0.155973      -0.261588       1.488337      -0.177500       1.972089           0.000406
           19              H      -0.130735       2.311452      14.840089       0.139707       0.965772 0.70438267E+01  0.66188330E+02                                 1.545909                            1.502360      -0.882429       2.477662                    0.999506       3.105444       8.179543       0.542453       1.201630      -0.728845      -0.018006      -0.014928      -0.033721       0.041039       0.004221       0.004988       0.002965       0.009179       0.052771      -0.015061      -0.004067       0.019128              1.542887       1.509978       0.209917       0.223711       1.446369       0.193964       1.672315           0.000328
           20              H       1.395986       3.972197      14.481151       0.106393       1.066566 0.76879091E+01  0.74260412E+02                                 1.689584                            1.595221      -0.844700       2.481885                    0.999344       3.328704       9.056450       0.510848       1.241266      -0.718845       0.005307       0.007994      -0.049102       0.050031       0.005426       0.005368       0.000969      -0.003449       0.063406      -0.016649      -0.005435       0.022083              1.724322       1.465907       0.173359      -0.278614       1.538629      -0.327362       2.168429           0.000535
           21              H       1.837102       8.658936      15.556246       0.300166       0.571167 0.36540184E+01  0.30489413E+02                                 1.288906                            1.235703      -1.421279       2.296192                    0.997132       2.970680       8.548685       0.468424       1.567072      -0.651839      -0.005695      -0.013693      -0.021437       0.026067       0.010869      -0.002598      -0.002044       0.006177       0.020683      -0.014747       0.004034       0.010712              1.319956       1.165073       0.144994      -0.051197       1.481359       0.207352       1.313437          -0.000046
           22              H       2.654535       9.805910      13.739233       0.143175       0.988217 0.71257230E+01  0.68264505E+02                                 1.661627                            1.578453      -1.199523       2.327422                    0.996500       3.438911       9.650272       0.487612       1.311190      -0.701493      -0.014498      -0.023893      -0.023158       0.036296       0.005280       0.002501       0.003207       0.005797      -0.002238      -0.006166      -0.001889       0.008055              1.687587       1.390873       0.251635       0.087708       1.807149       0.300055       1.864740           0.000412
           23              H       4.891856       2.806690      14.276780       0.133839       1.097051 0.83341759E+01  0.82985539E+02                                 1.781588                            1.709433      -1.271400       2.292274                    0.995032       3.559041      10.164169       0.467836       1.314840      -0.701384       0.023402       0.030770      -0.013948       0.041097       0.012736      -0.002732      -0.005216      -0.005311      -0.018933      -0.010348      -0.007216       0.017563              1.798072       1.688780       0.347969      -0.104618       1.941469      -0.172040       1.763967           0.000427
           24              H       7.227471       0.961646       0.276502       0.137754       1.005599 0.79655733E+01  0.79267419E+02                                 1.740581                            1.716368      -1.399823       2.224174                    0.993945       3.796277      11.224129       0.443806       1.386867      -0.684725      -0.002132       0.000157       0.038724       0.038783       0.001837       0.000675       0.002690      -0.008763       0.048558      -0.012845      -0.003727       0.016572              1.739134       1.612165       0.128918      -0.082063       1.616672      -0.087640       1.988563           0.000532
           25              H      -1.496105       5.881075      16.038837       0.110014       1.092088 0.80350123E+01  0.78861367E+02                                 1.751919                            1.659859      -0.872487       2.475493                    0.998955       3.401670       9.480040       0.485334       1.285841      -0.709039      -0.023029      -0.019630      -0.044944       0.054182       0.009589       0.006601       0.002427      -0.003939       0.063158      -0.020638      -0.002262       0.022900              1.789961       1.799000       0.351859       0.314528       1.780315       0.330243       1.790566           0.000524
           26              H       0.002431       7.566530      15.575138       0.141186       0.995963 0.73128108E+01  0.70270252E+02                                 1.658313                            1.592987      -1.044373       2.408795                    0.997411       3.319571       9.225403       0.489833       1.301281      -0.705244       0.001281       0.013600      -0.040710       0.042941       0.011339       0.007231      -0.005095      -0.004893       0.041648      -0.020789       0.004632       0.016157              1.672489       1.557068       0.155970      -0.261584       1.488326      -0.177498       1.972075           0.000400
           27              H       4.611931       7.984548       2.333952       0.139727       0.965755 0.70436714E+01  0.66186489E+02                                 1.545885                            1.502339      -0.882400       2.477676                    0.999506       3.105416       8.179439       0.542460       1.201622      -0.728846       0.018007       0.014927       0.033719       0.041037       0.004221       0.004988       0.002965       0.009179       0.052770      -0.015060      -0.004067       0.019128              1.542863       1.509955       0.209911       0.223704       1.446348       0.193958       1.672287           0.000341
           28              H       3.085210       6.323803       2.692890       0.106408       1.066561 0.76878666E+01  0.74259861E+02                                 1.689571                            1.595210      -0.844668       2.481899                    0.999344       3.328697       9.056407       0.510854       1.241256      -0.718846      -0.005305      -0.007995       0.049101       0.050030       0.005426       0.005368       0.000969      -0.003448       0.063404      -0.016648      -0.005435       0.022083              1.724308       1.465897       0.173356      -0.278611       1.538618      -0.327358       2.168409           0.000547
           29              H      -0.403496       6.785064       6.969226       0.300181       0.571184 0.36541327E+01  0.30490413E+02                                 1.288893                            1.235691      -1.421338       2.296155                    0.997132       2.970660       8.548458       0.468447       1.566991      -0.651852      -0.005698       0.013686      -0.021441       0.026067      -0.010870      -0.002595       0.002046       0.006186       0.020690      -0.014750       0.004037       0.010713              1.319942       1.165061      -0.144990      -0.051195       1.481340      -0.207348       1.313426          -0.000044
           30              H       0.413937       5.638090       5.152212       0.143240       0.988025 0.71239733E+01  0.68243682E+02                                 1.661434                            1.578278      -1.199477       2.327487                    0.996502       3.438475       9.648821       0.487630       1.311221      -0.701487      -0.014499       0.023893      -0.023173       0.036305      -0.005279       0.002506      -0.003212       0.005799      -0.002268      -0.006165      -0.001898       0.008062              1.687388       1.390728      -0.251591       0.087700       1.806927      -0.300012       1.864509           0.000421
           31              H       2.651258       2.341310       5.689760       0.133881       1.097037 0.83340310E+01  0.82983628E+02                                 1.781555                            1.709403      -1.271512       2.292229                    0.995031       3.558990      10.163952       0.467847       1.314816      -0.701388       0.023400      -0.030767      -0.013957       0.041097      -0.012736      -0.002728       0.005218      -0.005313      -0.018961      -0.010348      -0.007219       0.017566              1.798038       1.688743      -0.347955      -0.104617       1.941429       0.172039       1.763941           0.000434
           32              H       0.971069       4.186354       8.863523       0.137765       1.005621 0.79657724E+01  0.79269523E+02                                 1.740570                            1.716358      -1.399777       2.224186                    0.993946       3.796260      11.223915       0.443822       1.386817      -0.684734      -0.002129      -0.000155       0.038726       0.038785      -0.001840       0.000674      -0.002692      -0.008765       0.048568      -0.012848      -0.003727       0.016576              1.739123       1.612158      -0.128917      -0.082059       1.616667       0.087639       1.988543           0.000528
           33              H       4.760297       9.562925       7.451816       0.110079       1.091923 0.80334713E+01  0.78842004E+02                                 1.751696                            1.659662      -0.872349       2.475570                    0.998956       3.401342       9.478691       0.485383       1.285782      -0.709052      -0.023027       0.019627      -0.044951       0.054185      -0.009589       0.006601      -0.002427      -0.003941       0.063174      -0.020640      -0.002264       0.022904              1.789726       1.798759      -0.351780       0.314462       1.780080      -0.330173       1.790340           0.000532
           34              H       6.258833       7.877470       6.988117       0.141258       0.995774 0.73110242E+01  0.70248397E+02                                 1.658063                            1.592760      -1.044269       2.408867                    0.997413       3.319158       9.223778       0.489885       1.301228      -0.705255       0.001277      -0.013604      -0.040717       0.042949      -0.011340       0.007236       0.005097      -0.004897       0.041665      -0.020796       0.004631       0.016165              1.672235       1.556840      -0.155931      -0.261516       1.488115       0.177453       1.971750           0.000408
           35              H      -1.644471       7.459452      10.920973       0.139824       0.965466 0.70409358E+01  0.66154161E+02                                 1.545563                            1.502036      -0.882083       2.477873                    0.999508       3.104820       8.177380       0.542522       1.201605      -0.728851       0.018005      -0.014930       0.033733       0.041049      -0.004220       0.004989      -0.002968       0.009175       0.052781      -0.015060      -0.004071       0.019131              1.542540       1.509637      -0.209836       0.223635       1.446052      -0.193899       1.671931           0.000331
           36              H       5.325808       9.120197      11.279910       0.106488       1.066269 0.76852179E+01  0.74227841E+02                                 1.689272                            1.594944      -0.844475       2.482040                    0.999347       3.328112       9.054407       0.510893       1.241269      -0.718845      -0.005304       0.007992       0.049120       0.050048      -0.005420       0.005368      -0.000969      -0.003447       0.063425      -0.016646      -0.005443       0.022089              1.723996       1.465651      -0.173299      -0.278531       1.538349       0.327265       2.167988           0.000534
           37              C       3.934260       5.209776      10.082536       0.282292      31.116736 0.35060134E+03  0.78477906E+04                                 8.997158                            6.492256      -0.076153       2.015347                    0.999169      24.678369      70.295979       0.606964       0.450826      -1.038402       0.038656      -0.064243      -0.031960       0.081503      -0.047715      -0.020835       0.009504      -0.021639       0.008346      -0.052416      -0.003176       0.055592             11.208533       9.288901      -5.854799      -2.367297      12.854405       1.944572      11.482293           0.000427
           38              C       3.696891       5.293174      11.452338      -0.190267      35.592059 0.46212469E+03  0.11053976E+05                                 9.488277                            7.238780      -0.040208       1.961969                    0.999034      30.043362      87.696689       0.602204       0.425209      -1.056521      -0.019115       0.003093       0.023962       0.030808       0.018321       0.026675      -0.004680       0.025129      -0.144521      -0.057250       0.006056       0.051194             10.978011       7.330764      -3.468172      -2.953050      10.070560       2.073840      15.532710          -0.001033
           39              C       2.912808       6.315566      11.980611       0.000562      38.363954 0.42547767E+03  0.98565979E+04                                 9.784378                            6.788771       0.087658       2.034008                    0.999180      26.745332      74.028136       0.650907       0.406197      -1.080894       0.005227      -0.010411      -0.041723       0.043318      -0.006724       0.011480       0.000755      -0.006931      -0.058798      -0.024213       0.005943       0.018270             12.286443       6.904579      -2.999905      -1.312232       9.632944      -0.592097      20.321807           0.007131
           40              C       2.352410       7.266917      11.138740      -0.133510      34.295356 0.46773760E+03  0.11284132E+05                                 9.407876                            7.401607      -0.284395       1.880573                    0.998685      30.564498      91.228574       0.578042       0.439219      -1.042228       0.002946      -0.013148      -0.009335       0.016392       0.015949       0.000982       0.020936       0.008348      -0.111976      -0.045027       0.007171       0.037856             10.666430       6.830021      -2.710936       0.780537       9.617027      -2.490768      15.552243           0.001634
           41              C       2.586336       7.173223       9.768766      -0.012881      37.497193 0.46003871E+03  0.10970820E+05                                 9.923246                            7.259354      -0.198502       1.947288                    0.998296      27.896548      80.804987       0.597900       0.429569      -1.055830       0.015102      -0.043467       0.023578       0.051705      -0.006235      -0.010807       0.015942       0.000492       0.020302      -0.015419      -0.008598       0.024016             12.319456       9.450986      -5.737436       1.538944      14.137004      -2.981228      13.370379           0.001617
           42              C       3.367058       6.157008       9.227612      -0.202657      34.343685 0.50419549E+03  0.12397983E+05                                 9.449117                            7.673920      -0.334920       1.862396                    0.997637      31.434353      94.821968       0.568705       0.437993      -1.042628      -0.023922       0.020048       0.000208       0.031212       0.030366      -0.008428       0.013053       0.023221      -0.013410      -0.037564       0.002813       0.034751             10.986611       9.861704      -5.935681       0.112670      14.162739      -0.309246       8.935390           0.000278
           43              C       5.321391       4.008233       8.426615       0.483158      24.142028 0.28771518E+03  0.61753640E+04                                 7.857822                            6.082616      -0.135577       2.017861                    0.998496      23.243494      66.427003       0.591776       0.482225      -1.013507      -0.034743       0.048918       0.007550       0.060474       0.026365       0.012264       0.037060       0.047512      -0.045948      -0.054121      -0.000552       0.054673              9.435841       9.679186      -4.626689      -3.045496      10.297308       1.159332       8.331031           0.000096
           44              C      -0.702580       1.167566       9.017574       0.097842      24.695071 0.34075537E+03  0.76070473E+04                                 7.644118                            6.362081      -0.103897       1.992590                    0.998006      26.409207      76.225617       0.615950       0.445438      -1.036905       0.001977       0.013020      -0.038021       0.040237       0.041099       0.021107      -0.011054      -0.006863       0.052020      -0.057073       0.021384       0.035688              8.562017       9.076412      -4.423780      -0.635278       9.152231       0.517593       7.457409           0.000018
           45              C      -1.607313       2.177604       9.304895      -0.146250      30.985895 0.44755974E+03  0.10659165E+05                                 8.775928                            7.214884      -0.165649       1.932367                    0.997988      29.695466      87.533554       0.589651       0.436153      -1.045994       0.028963       0.008481      -0.003537       0.030386       0.017102       0.018182       0.009060      -0.008400       0.075330      -0.031757      -0.005080       0.036838              9.979394      10.760580      -5.618654      -1.021875      10.973612       0.510480       8.203990           0.004122
           46              C       6.245737       2.820074       8.269816       0.022797      34.333281 0.46150133E+03  0.11008042E+05                                 9.438887                            7.306124      -0.277940       1.922270                    0.998341      27.632216      79.896113       0.592020       0.433743      -1.053892       0.034863      -0.018450      -0.013971       0.041845       0.026577       0.005201      -0.003798       0.010700       0.008218      -0.029680       0.003823       0.025857             11.613312      12.254013      -7.455915      -1.833939      13.595486       1.777615       8.990436          -0.003911
           47              C       6.543744       2.425738       6.976095      -0.130215      29.094506 0.42184724E+03  0.98610888E+04                                 8.308585                            6.933181       0.078419       2.012639                    0.999411      28.817200      83.100177       0.613190       0.427308      -1.055437       0.001793       0.004523       0.007383       0.008842       0.030816       0.015203      -0.004388       0.018067       0.029863      -0.040346       0.008551       0.031794              9.240849       9.516337      -4.742553      -1.398579       9.620198       1.548931       8.586010           0.003235
           48              C      -1.040565       1.425996       6.768118       0.086814      24.785129 0.33642918E+03  0.74558433E+04                                 7.528580                            6.231738       0.056387       2.034545                    0.999554      26.235066      74.442056       0.638480       0.432868      -1.048648       0.016691      -0.005511       0.043091       0.046538       0.041037       0.007919      -0.002758       0.006038       0.078148      -0.054853       0.023457       0.031396              8.357563       8.150387      -4.101754      -0.705802       8.764243       0.773975       8.158059          -0.001702
           49              C       2.699605       6.390727      13.469085       0.577911      24.396709 0.25333336E+03  0.52441280E+04                                 7.696914                            5.590027      -0.007911       2.049888                    0.999562      22.306399      61.716712       0.639674       0.462559      -1.028605       0.008792      -0.005121       0.056111       0.057026       0.072073       0.024350       0.000518       0.028854      -0.232087      -0.083846      -0.030270       0.114117              9.220720       5.426415      -1.971977      -0.928132       7.326258      -0.278292      14.909487          -0.001178
           50              C       2.009354       8.183261       8.856825       0.531781      23.386801 0.27736058E+03  0.59330281E+04                                 7.746847                            5.990326      -0.288271       1.939816                    0.999236      24.120690      70.129752       0.590183       0.485163      -1.006134      -0.027412       0.029777      -0.026040       0.048126       0.048029      -0.024814       0.029934       0.054833      -0.071912      -0.073304       0.005489       0.067815              9.393258       7.655638      -4.291020       2.358799      11.360295      -3.275289       9.163840          -0.004056
           51              C       1.693662      10.234224       1.495515       0.282306      31.115646 0.35058697E+03  0.78474246E+04                                 8.997149                            6.492262      -0.076320       2.015308                    0.999168      24.677900      70.295492       0.606942       0.450845      -1.038386       0.038660       0.064233      -0.031951       0.081495       0.047689      -0.020833      -0.009504      -0.021628       0.008332      -0.052388      -0.003181       0.055569             11.208519       9.288871       5.854763      -2.367308      12.854373      -1.944570      11.482312           0.000404
           52              C       1.456293      10.150826       2.865317      -0.190339      35.595888 0.46218178E+03  0.11055738E+05                                 9.489023                            7.239282      -0.040362       1.961885                    0.999034      30.045845      87.706951       0.602174       0.425216      -1.056511      -0.019109      -0.003105       0.023924       0.030775      -0.018262       0.026681       0.004693       0.025083      -0.144558      -0.057264       0.006121       0.051143             10.978902       7.331346       3.468540      -2.953305      10.071489      -2.074032      15.533870          -0.001039
           53              C       0.672210       9.128434       3.393591       0.000441      38.366888 0.42551740E+03  0.98577295E+04                                 9.784683                            6.788961       0.087793       2.034027                    0.999181      26.746923      74.032872       0.650918       0.406182      -1.080906       0.005226       0.010401      -0.041745       0.043338       0.006771       0.011450      -0.000765      -0.006941      -0.058522      -0.024125       0.005861       0.018264             12.286801       6.904835       3.000097      -1.312280       9.633362       0.592058      20.322206           0.007158
           54              C       0.111812       8.177083       2.551719      -0.133517      34.295017 0.46773335E+03  0.11284031E+05                                 9.407911                            7.401649      -0.284492       1.880546                    0.998684      30.564370      91.228921       0.578030       0.439228      -1.042220       0.002946       0.013154      -0.009355       0.016408      -0.015918       0.000983      -0.020919       0.008342      -0.112036      -0.045030       0.007200       0.037830             10.666436       6.830119       2.711030       0.780594       9.617190       2.490827      15.551998           0.001603
           55              C       0.345738       8.270777       1.181746      -0.012840      37.494143 0.45999776E+03  0.10969614E+05                                 9.922868                            7.259137      -0.198597       1.947286                    0.998295      27.894978      80.799964       0.597895       0.429581      -1.055821       0.015096       0.043449       0.023576       0.051687       0.006208      -0.010814      -0.015955       0.000527       0.020264      -0.015450      -0.008563       0.024013             12.318943       9.450640       5.737181       1.538887      14.136421       2.981112      13.369766           0.001624
           56              C       1.126460       9.286992       0.640592      -0.202604      34.340357 0.50413829E+03  0.12396241E+05                                 9.448632                            7.673571      -0.335004       1.862402                    0.997636      31.432221      94.814650       0.568708       0.438003      -1.042620      -0.023904      -0.020054       0.000193       0.031203      -0.030391      -0.008414      -0.013045       0.023239      -0.013526      -0.037566       0.002769       0.034797             10.986012       9.861146       5.935277       0.112678      14.161882       0.309286       8.935008           0.000251
           57              C      -0.935011       1.139767      17.013635       0.483184      24.140790 0.28769804E+03  0.61749245E+04                                 7.857670                            6.082515      -0.135669       2.017842                    0.998496      23.242983      66.425879       0.591767       0.482237      -1.013497      -0.034741      -0.048917       0.007558       0.060473      -0.026379       0.012265      -0.037061       0.047514      -0.045945      -0.054125      -0.000560       0.054685              9.435655       9.678968       4.626569      -3.045451      10.297117      -1.159317       8.330879           0.000097
           58              C       5.553822       3.980434       0.430553       0.097854      24.694276 0.34073904E+03  0.76066136E+04                                 7.644005                            6.361947      -0.103976       1.992573                    0.998006      26.408861      76.224983       0.615952       0.445440      -1.036900       0.001974      -0.013003      -0.038028       0.040239      -0.041097       0.021104       0.011062      -0.006861       0.051921      -0.057061       0.021372       0.035688              8.561902       9.076266       4.423743      -0.635166       9.152090      -0.517491       7.457351           0.000025
           59              C       4.649089       2.970396       0.717875      -0.146269      30.985968 0.44755888E+03  0.10659156E+05                                 8.775931                            7.214849      -0.165539       1.932395                    0.997989      29.695805      87.535042       0.589655       0.436150      -1.045994       0.028949      -0.008480      -0.003544       0.030373      -0.017105       0.018160      -0.009060      -0.008402       0.075326      -0.031754      -0.005069       0.036823              9.979408      10.760531       5.618656      -1.021911      10.973592      -0.510514       8.204101           0.004129
           60              C      -0.010665       2.327926      16.856836       0.022783      34.332839 0.46149444E+03  0.11007847E+05                                 9.438844                            7.306093      -0.277887       1.922293                    0.998341      27.632059      79.895798       0.592018       0.433746      -1.053890       0.034859       0.018457      -0.013972       0.041846      -0.026574       0.005198       0.003794       0.010693       0.008175      -0.029669       0.003808       0.025861             11.613251      12.253836       7.455814      -1.833904      13.595380      -1.777585       8.990535          -0.003911
           61              C       0.287342       2.722262      15.563116      -0.130253      29.096377 0.42187427E+03  0.98619337E+04                                 8.309020                            6.933443       0.078231       2.012556                    0.999412      28.818840      83.107324       0.613170       0.427313      -1.055428       0.001779      -0.004523       0.007403       0.008856      -0.030806       0.015210       0.004401       0.018065       0.029829      -0.040340       0.008551       0.031789              9.241398       9.516918       4.742970      -1.398619       9.620820      -1.548981       8.586455           0.003221
           62              C       1.200033       3.722004      15.355138       0.086766      24.786614 0.33644830E+03  0.74564072E+04                                 7.528924                            6.231924       0.056277       2.034488                    0.999554      26.236435      74.447751       0.638466       0.432870      -1.048642       0.016693       0.005527       0.043097       0.046546      -0.041024       0.007896       0.002744       0.006036       0.078125      -0.054831       0.023453       0.031379              8.358004       8.150807       4.102061      -0.705884       8.764716      -0.774065       8.158490          -0.001718
           63              C       0.459007       9.053273       4.882065       0.577956      24.396864 0.25333479E+03  0.52441678E+04                                 7.696972                            5.590065      -0.007980       2.049856                    0.999563      22.306396      61.716874       0.639667       0.462562      -1.028603       0.008793       0.005124       0.056120       0.057035      -0.072035       0.024384      -0.000489       0.028841      -0.232328      -0.083938      -0.030181       0.114119              9.220785       5.426456       1.972003      -0.928165       7.326278       0.278233      14.909620          -0.001161
           64              C       8.265756       7.260739       0.269804       0.531799      23.385344 0.27734258E+03  0.59325573E+04                                 7.746592                            5.990176      -0.288366       1.939801                    0.999235      24.120035      70.127746       0.590183       0.485170      -1.006129      -0.027399      -0.029765      -0.026033       0.048108      -0.048028      -0.024801      -0.029908       0.054830      -0.071940      -0.073275       0.005457       0.067818              9.392903       7.655389       4.290822       2.358672      11.359854       3.275107       9.163465          -0.004050
           65              C       2.787534       0.061776      15.678526       0.282314      31.115260 0.35058312E+03  0.78473134E+04                                 8.997072                            6.492226      -0.076314       2.015314                    0.999168      24.677701      70.294716       0.606944       0.450845      -1.038387      -0.038658      -0.064236       0.031952       0.081496       0.047686      -0.020833      -0.009503      -0.021631       0.008330      -0.052386      -0.003181       0.055567             11.208397       9.288769       5.854680      -2.367263      12.854232      -1.944526      11.482192           0.000405
           66              C       3.024903       0.145174      14.308724      -0.190337      35.595242 0.46217298E+03  0.11055473E+05                                 9.488929                            7.239230      -0.040373       1.961889                    0.999034      30.045441      87.705516       0.602174       0.425218      -1.056510       0.019110       0.003101      -0.023926       0.030777      -0.018275       0.026681       0.004689       0.025085      -0.144572      -0.057268       0.006112       0.051155             10.978773       7.331272       3.468495      -2.953257      10.071387      -2.073994      15.533661          -0.001062
           67              C       3.808986       1.167566      13.780450       0.000443      38.365895 0.42550701E+03  0.98574234E+04                                 9.784520                            6.788883       0.087819       2.034043                    0.999181      26.746520      74.031386       0.650921       0.406183      -1.080906      -0.005228      -0.010399       0.041743       0.043335       0.006766       0.011453      -0.000766      -0.006943      -0.058543      -0.024132       0.005869       0.018264             12.286556       6.904731       3.000044      -1.312259       9.633212       0.592030      20.321725           0.007144
           68              C       4.369384       2.118917      14.622322      -0.133503      34.294384 0.46772421E+03  0.11283748E+05                                 9.407789                            7.401574      -0.284475       1.880557                    0.998684      30.563963      91.227255       0.578033       0.439228      -1.042221      -0.002952      -0.013152       0.009352       0.016406      -0.015925       0.000981      -0.020922       0.008346      -0.112034      -0.045032       0.007195       0.037837             10.666276       6.830034       2.710984       0.780560       9.617061       2.490756      15.551732           0.001595
           69              C       4.135458       2.025223      15.992295      -0.012839      37.493949 0.45999741E+03  0.10969590E+05                                 9.922785                            7.259101      -0.198556       1.947300                    0.998295      27.894870      80.799247       0.597901       0.429578      -1.055824      -0.015102      -0.043448      -0.023577       0.051688       0.006209      -0.010813      -0.015953       0.000522       0.020266      -0.015446      -0.008565       0.024012             12.318805       9.450546       5.737101       1.538835      14.136272       2.981027      13.369597           0.001622
           70              C       3.354736       1.009008      16.533449      -0.202591      34.340068 0.50413391E+03  0.12396102E+05                                 9.448573                            7.673535      -0.334987       1.862409                    0.997636      31.432022      94.813806       0.568710       0.438002      -1.042621       0.023902       0.020054      -0.000195       0.031201      -0.030394      -0.008418      -0.013048       0.023237      -0.013533      -0.037571       0.002770       0.034801             10.985925       9.861066       5.935212       0.112671      14.161768       0.309271       8.934942           0.000258
           71              C       5.416207       9.156233       0.160406       0.483188      24.140631 0.28769637E+03  0.61748801E+04                                 7.857641                            6.082501      -0.135670       2.017844                    0.998496      23.242901      66.425609       0.591767       0.482238      -1.013497       0.034745       0.048915      -0.007556       0.060473      -0.026381       0.012263      -0.037060       0.047510      -0.045959      -0.054124      -0.000561       0.054685              9.435604       9.678912       4.626527      -3.045425      10.297058      -1.159294       8.330842           0.000098
           72              C      -1.072626       6.315566      16.743488       0.097863      24.694167 0.34073805E+03  0.76065856E+04                                 7.643993                            6.361949      -0.103987       1.992572                    0.998006      26.408756      76.224645       0.615951       0.445442      -1.036899      -0.001974       0.013006       0.038029       0.040240      -0.041101       0.021105       0.011060      -0.006853       0.051928      -0.057064       0.021372       0.035692              8.561877       9.076241       4.423711      -0.635169       9.152050      -0.517491       7.457340           0.000018
           73              C      -0.167893       7.325604      16.456166      -0.146260      30.985656 0.44755432E+03  0.10659023E+05                                 8.775891                            7.214830      -0.165576       1.932388                    0.997988      29.695588      87.534371       0.589653       0.436152      -1.045993      -0.028946       0.008476       0.003543       0.030368      -0.017109       0.018162      -0.009061      -0.008396       0.075307      -0.031754      -0.005068       0.036822              9.979347      10.760462       5.618596      -1.021900      10.973506      -0.510501       8.204074           0.004124
           74              C       4.491861       7.968074       0.317205       0.022794      34.332399 0.46148829E+03  0.11007669E+05                                 9.438793                            7.306067      -0.277923       1.922286                    0.998340      27.631852      79.895228       0.592016       0.433748      -1.053888      -0.034853      -0.018463       0.013973       0.041843      -0.026582       0.005199       0.003795       0.010695       0.008169      -0.029675       0.003806       0.025869             11.613166      12.253747       7.455740      -1.833881      13.595270      -1.777559       8.990481          -0.003909
           75              C       4.193854       7.573738       1.610925      -0.130252      29.096415 0.42187583E+03  0.98619848E+04                                 8.309055                            6.933481       0.078194       2.012546                    0.999411      28.818841      83.107535       0.613165       0.427316      -1.055425      -0.001772       0.004517      -0.007405       0.008853      -0.030812       0.015209       0.004398       0.018067       0.029803      -0.040340       0.008544       0.031796              9.241429       9.516960       4.742980      -1.398638       9.620851      -1.548996       8.586476           0.003236
           76              C       3.281163       6.573996       1.818903       0.086768      24.786652 0.33644953E+03  0.74564417E+04                                 7.528935                            6.231941       0.056292       2.034492                    0.999554      26.236470      74.447909       0.638464       0.432871      -1.048642      -0.016688      -0.005531      -0.043099       0.046547      -0.041028       0.007899       0.002742       0.006043       0.078121      -0.054835       0.023450       0.031385              8.358008       8.150815       4.102055      -0.705885       8.764716      -0.774063       8.158493          -0.001705
           77              C       4.022189       1.242727      12.291976       0.577937      24.396880 0.25333550E+03  0.52441839E+04                                 7.696988                            5.590085      -0.007980       2.049857                    0.999563      22.306312      61.716562       0.639664       0.462564      -1.028602      -0.008796      -0.005122      -0.056117       0.057033      -0.072041       0.024383      -0.000491       0.028843      -0.232338      -0.083941      -0.030186       0.114127              9.220793       5.426468       1.972012      -0.928166       7.326299       0.278236      14.909611          -0.001178
           78              C      -3.784560       3.035261      16.904237       0.531806      23.385268 0.27734250E+03  0.59325532E+04                                 7.746572                            5.990175      -0.288366       1.939803                    0.999235      24.119905      70.127278       0.590183       0.485170      -1.006129       0.027395       0.029771       0.026036       0.048111      -0.048030      -0.024805      -0.029913       0.054832      -0.071938      -0.073283       0.005463       0.067820              9.392856       7.655354       4.290789       2.358638      11.359805       3.275057       9.163410          -0.004053
           79              C       0.546936       5.086224       7.091505       0.282294      31.116822 0.35060258E+03  0.78478285E+04                                 8.997187                            6.492277      -0.076167       2.015342                    0.999169      24.678423      70.296271       0.606962       0.450827      -1.038401      -0.038659       0.064241       0.031958       0.081502      -0.047715      -0.020833       0.009506      -0.021637       0.008347      -0.052416      -0.003176       0.055592             11.208568       9.288929      -5.854824      -2.367307      12.854464       1.944583      11.482311           0.000432
           80              C       0.784305       5.002826       5.721703      -0.190257      35.592117 0.46212599E+03  0.11054015E+05                                 9.488275                            7.238782      -0.040187       1.961973                    0.999035      30.043448      87.696977       0.602205       0.425208      -1.056521       0.019108      -0.003099      -0.023959       0.030802       0.018313       0.026677      -0.004681       0.025132      -0.144520      -0.057250       0.006061       0.051190             10.978000       7.330760      -3.468176      -2.953039      10.070577       2.073833      15.532663          -0.001008
           81              C       1.568388       3.980434       5.193430       0.000556      38.364284 0.42548281E+03  0.98567455E+04                                 9.784417                            6.788804       0.087658       2.034005                    0.999180      26.745518      74.028727       0.650907       0.406196      -1.080895      -0.005226       0.010410       0.041724       0.043319      -0.006730       0.011477       0.000755      -0.006923      -0.058777      -0.024205       0.005935       0.018270             12.286473       6.904603      -2.999923      -1.312243       9.632994      -0.592087      20.321821           0.007146
           82              C       2.128786       3.029083       6.035301      -0.133501      34.294950 0.46773186E+03  0.11283959E+05                                 9.407805                            7.401564      -0.284390       1.880577                    0.998685      30.564286      91.227812       0.578043       0.439219      -1.042228      -0.002941       0.013151       0.009337       0.016394       0.015947       0.000981       0.020935       0.008354      -0.111986      -0.045029       0.007174       0.037855             10.666328       6.829973      -2.710915       0.780516       9.616969      -2.490718      15.552042           0.001648
           83              C       1.894860       3.122777       7.405275      -0.012891      37.497336 0.46004161E+03  0.10970915E+05                                 9.923301                            7.259402      -0.198535       1.947277                    0.998296      27.896673      80.805665       0.597894       0.429572      -1.055827      -0.015100       0.043470      -0.023580       0.051707      -0.006234      -0.010809       0.015943       0.000496       0.020299      -0.015422      -0.008596       0.024017             12.319510       9.451032      -5.737463       1.538942      14.137098      -2.981224      13.370400           0.001620
           84              C       1.114138       4.138992       7.946429      -0.202653      34.343463 0.50419185E+03  0.12397872E+05                                 9.449081                            7.673896      -0.334922       1.862397                    0.997637      31.434217      94.821483       0.568706       0.437993      -1.042627       0.023923      -0.020049      -0.000207       0.031214       0.030367      -0.008426       0.013052       0.023224      -0.013408      -0.037564       0.002812       0.034752             10.986563       9.861655      -5.935646       0.112664      14.162688      -0.309235       8.935345           0.000277
           85              C      -0.840195       6.287767       8.747426       0.483159      24.142118 0.28771652E+03  0.61753995E+04                                 7.857840                            6.082630      -0.135578       2.017860                    0.998496      23.243536      66.427149       0.591775       0.482224      -1.013507       0.034741      -0.048920      -0.007552       0.060474       0.026365       0.012264       0.037059       0.047514      -0.045944      -0.054120      -0.000552       0.054673              9.435862       9.679210      -4.626697      -3.045507      10.297325       1.159333       8.331053           0.000097
           86              C       5.183776       9.128434       8.156467       0.097843      24.695218 0.34075808E+03  0.76071244E+04                                 7.644147                            6.362106      -0.103895       1.992587                    0.998007      26.409339      76.226119       0.615949       0.445438      -1.036904      -0.001975      -0.013018       0.038022       0.040237       0.041098       0.021106      -0.011057      -0.006866       0.052007      -0.057071       0.021385       0.035686              8.562047       9.076454      -4.423792      -0.635271       9.152251       0.517585       7.457435           0.000032
           87              C       6.088509       8.118396       7.869146      -0.146248      30.986121 0.44756414E+03  0.10659296E+05                                 8.775967                            7.214919      -0.165634       1.932368                    0.997988      29.695633      87.534172       0.589649       0.436153      -1.045994      -0.028963      -0.008483       0.003538       0.030386       0.017101       0.018179       0.009060      -0.008405       0.075328      -0.031756      -0.005078       0.036835              9.979437      10.760647      -5.618682      -1.021873      10.973653       0.510468       8.204010           0.004136
           88              C      -1.764541       7.475926       8.904225       0.022808      34.333264 0.46150138E+03  0.11008046E+05                                 9.438889                            7.306129      -0.277943       1.922269                    0.998341      27.632237      79.896261       0.592019       0.433743      -1.053892      -0.034867       0.018448       0.013970       0.041847       0.026576       0.005199      -0.003798       0.010699       0.008215      -0.029679       0.003822       0.025857             11.613308      12.254016      -7.455905      -1.833939      13.595467       1.777610       8.990441          -0.003907
           89              C      -2.062548       7.870262      10.197946      -0.130215      29.094661 0.42185060E+03  0.98611838E+04                                 8.308598                            6.933198       0.078450       2.012646                    0.999412      28.817322      83.100510       0.613191       0.427307      -1.055438      -0.001798      -0.004526      -0.007383       0.008844       0.030815       0.015202      -0.004387       0.018063       0.029878      -0.040346       0.008555       0.031792              9.240858       9.516347      -4.742544      -1.398591       9.620190       1.548940       8.586036           0.003222
           90              C       5.521761       8.870004      10.405923       0.086818      24.785031 0.33642770E+03  0.74558025E+04                                 7.528562                            6.231725       0.056371       2.034541                    0.999554      26.234992      74.441811       0.638480       0.432869      -1.048648      -0.016690       0.005509      -0.043090       0.046537       0.041037       0.007919      -0.002758       0.006035       0.078153      -0.054853       0.023457       0.031396              8.357537       8.150354      -4.101722      -0.705800       8.764191       0.773973       8.158066          -0.001718
           91              C       1.781591       3.905273       3.704956       0.577913      24.396718 0.25333379E+03  0.52441362E+04                                 7.696899                            5.590022      -0.007877       2.049898                    0.999562      22.306390      61.716580       0.639676       0.462557      -1.028607      -0.008792       0.005126      -0.056111       0.057027       0.072068       0.024352       0.000514       0.028861      -0.232104      -0.083853      -0.030262       0.114115              9.220688       5.426408      -1.971978      -0.928136       7.326255      -0.278281      14.909402          -0.001166
           92              C       2.471842       2.112739       8.317216       0.531778      23.387109 0.27736509E+03  0.59331436E+04                                 7.746901                            5.990366      -0.288237       1.939825                    0.999236      24.120721      70.129759       0.590183       0.485161      -1.006136       0.027411      -0.029773       0.026038       0.048123       0.048033      -0.024814       0.029934       0.054837      -0.071920      -0.073306       0.005486       0.067820              9.393319       7.655687      -4.291058       2.358806      11.360394      -3.275298       9.163875          -0.004050
           93              N       4.742628       4.144140       9.640820      -0.416127      40.044821 0.49039617E+03  0.11841126E+05                                10.178257                            7.351583      -0.595818       1.837040                    0.996195      29.463469      84.889077       0.613782       0.413281      -1.069862      -0.040306       0.082268      -0.006349       0.091831      -0.053499      -0.014124      -0.024697      -0.010433       0.151601      -0.084469       0.026025       0.058444             12.890872      12.603503      -6.766383      -5.746196      14.400439       4.041338      11.668675          -0.000202
           94              N      -0.417158       0.793822       7.773314      -0.242944      34.664109 0.56974622E+03  0.14123664E+05                                 8.939349                            7.769982      -0.166617       1.953007                    0.999058      29.029649      81.702038       0.621799       0.397365      -1.092585      -0.092348       0.114045       0.025483       0.148942       0.019524       0.016691      -0.014583       0.031055       0.206592      -0.062574      -0.010349       0.072923              9.933203       9.848670      -4.615325      -0.279858      10.430341       0.287965       9.520598           0.052377
           95              N       2.502030       1.003860       1.053799      -0.416153      40.043877 0.49038458E+03  0.11840762E+05                                10.178046                            7.351445      -0.595758       1.837068                    0.996195      29.462967      84.886984       0.613795       0.413276      -1.069867      -0.040298      -0.082255      -0.006360       0.091816       0.053502      -0.014133       0.024698      -0.010466       0.151543      -0.084467       0.026038       0.058430             12.890599      12.603209       6.766185      -5.746117      14.400100      -4.041258      11.668488          -0.000245
           96              N       1.823440       4.354178      16.360335      -0.242986      34.664029 0.56974192E+03  0.14123559E+05                                 8.939420                            7.770013      -0.166510       1.953041                    0.999058      29.029607      81.702462       0.621790       0.397371      -1.092579      -0.092342      -0.114025       0.025486       0.148924      -0.019536       0.016690       0.014585       0.031060       0.206561      -0.062581      -0.010332       0.072913              9.933292       9.848724       4.615363      -0.279756      10.430374      -0.287870       9.520779           0.052361
           97              N       1.979166       9.292140      16.120242      -0.416149      40.043605 0.49038247E+03  0.11840696E+05                                10.178001                            7.351432      -0.595763       1.837068                    0.996195      29.462858      84.886576       0.613795       0.413276      -1.069867       0.040306       0.082251       0.006362       0.091817       0.053498      -0.014135       0.024697      -0.010467       0.151543      -0.084464       0.026035       0.058429             12.890512      12.603118       6.766107      -5.746064      14.399994      -4.041201      11.668425          -0.000244
           98              N       2.657756       5.941822       0.813706      -0.242973      34.663649 0.56973525E+03  0.14123345E+05                                 8.939340                            7.769959      -0.166536       1.953038                    0.999058      29.029391      81.701564       0.621793       0.397371      -1.092580       0.092345       0.114030      -0.025487       0.148930      -0.019535       0.016691       0.014583       0.031068       0.206558      -0.062582      -0.010331       0.072912              9.933184       9.848613       4.615282      -0.279747      10.430242      -0.287859       9.520696           0.052383
           99              N      -0.261432       6.151860       7.533221      -0.416121      40.044669 0.49039409E+03  0.11841062E+05                                10.178225                            7.351562      -0.595808       1.837043                    0.996195      29.463411      84.888834       0.613784       0.413281      -1.069862       0.040301      -0.082269       0.006348       0.091830      -0.053500      -0.014122      -0.024697      -0.010435       0.151597      -0.084470       0.026026       0.058443             12.890827      12.603456      -6.766350      -5.746172      14.400393       4.041312      11.668632          -0.000192
          100              N       4.898354       9.502178       9.400727      -0.242930      34.663709 0.56973855E+03  0.14123414E+05                                 8.939250                            7.769908      -0.166578       1.953022                    0.999058      29.029420      81.700987       0.621806       0.397363      -1.092588       0.092345      -0.114041      -0.025483       0.148937       0.019518       0.016691      -0.014584       0.031053       0.206598      -0.062571      -0.010355       0.072926              9.933071       9.848530      -4.615224      -0.279837      10.430165       0.287946       9.520518           0.052381
          101              O       5.158873       4.762930       7.494408      -0.463141      23.338874 0.39035299E+03  0.86549633E+04                                 6.331674                            6.066216       0.848753       2.362564                    0.997248      25.401605      63.950516       0.781428       0.353516      -1.144333      -0.014109      -0.008612       0.037508       0.040989       0.047208       0.046018      -0.029474      -0.000193      -0.045617      -0.082560       0.024658       0.057901              6.344147       5.755696      -0.892506       0.016509       7.094944      -1.376649       6.181800          -0.000365
          102              O       3.316843       5.497755      14.141277      -0.533545      36.346681 0.53308534E+03  0.12782802E+05                                 8.704927                            7.117789       0.176054       2.106613                    0.996942      27.383304      71.794243       0.716724       0.356389      -1.141529      -0.008627       0.027811      -0.011994       0.031492       0.008464       0.025018      -0.024865      -0.008207       0.039016      -0.039215       0.002111       0.037104              9.839427       6.004381      -1.411549       1.594808       8.645083      -3.468505      14.868817           0.074417
          103              O       1.974174       7.254562      13.955110      -0.567529      32.100775 0.48345015E+03  0.11277130E+05                                 7.881985                            6.724333       0.770443       2.297770                    0.997808      27.145674      69.475923       0.748654       0.350734      -1.149727       0.018489       0.002037      -0.023014       0.029591       0.021129      -0.027293       0.067860       0.007537      -0.291715      -0.130480       0.053700       0.076781              8.460780       6.685303      -2.357880      -2.230316       9.051507       2.956319       9.645531          -0.000020
          104              O       1.340834       9.164470       9.306956      -0.547411      36.975190 0.62164184E+03  0.15561979E+05                                 8.981634                            7.834884       0.003534       2.034839                    0.995638      28.794743      78.312002       0.660732       0.370302      -1.125433       0.001121      -0.027856       0.022380       0.035750      -0.038963      -0.012463       0.012896      -0.042934      -0.022581      -0.041295      -0.011974       0.053268             10.224661       9.987828      -4.569588       1.280443      13.242020      -0.924826       7.444136           0.067891
          105              O       2.180961       8.123853       7.612737      -0.480858      28.404242 0.49596355E+03  0.11719100E+05                                 7.425816                            6.949087       0.196444       2.127941                    0.996138      26.848811      70.644631       0.709945       0.365121      -1.130855       0.010087      -0.012726       0.005840       0.017257       0.005104      -0.005435      -0.009999       0.002238       0.134747      -0.027990      -0.018904       0.046893              7.799985       6.518190      -1.374200       1.250197       7.285741      -1.099009       9.596024           0.074745
          106              O      -1.097529       0.385070      16.081429      -0.463233      23.341448 0.39041105E+03  0.86565966E+04                                 6.332234                            6.066749       0.848560       2.362477                    0.997248      25.402787      63.955350       0.781376       0.353526      -1.144322      -0.014096       0.008614       0.037522       0.040997      -0.047213       0.046021       0.029463      -0.000195      -0.045705      -0.082561       0.024639       0.057922              6.344718       5.756237       0.892645       0.016481       7.095665       1.376741       6.182253          -0.000410
          107              O       1.076245       9.946245       5.554257      -0.533447      36.344238 0.53304085E+03  0.12781451E+05                                 8.704512                            7.117464       0.175920       2.106593                    0.996941      27.382304      71.790504       0.716746       0.356387      -1.141533      -0.008601      -0.027805      -0.012100       0.031520      -0.008443       0.024984       0.024828      -0.008202       0.039150      -0.039156       0.002069       0.037087              9.838948       6.004090       1.411486       1.594719       8.644624       3.468295      14.868131           0.074550
          108              O      -0.266424       8.189438       5.368090      -0.567560      32.100104 0.48343688E+03  0.11276726E+05                                 7.881805                            6.724184       0.770649       2.297837                    0.997809      27.145635      69.475192       0.748673       0.350728      -1.149734       0.018446      -0.002094      -0.023169       0.029689      -0.021107      -0.027251      -0.067837       0.007558      -0.291786      -0.130467       0.053700       0.076767              8.460582       6.685159       2.357822      -2.230264       9.051246      -2.956273       9.645342           0.000012
          109              O       7.597236       6.279530       0.719936      -0.547489      36.976620 0.62167528E+03  0.15563030E+05                                 8.981873                            7.835101       0.003701       2.034875                    0.995639      28.795345      78.314243       0.660722       0.370303      -1.125432       0.001112       0.027845       0.022340       0.035717       0.038961      -0.012459      -0.012882      -0.042930      -0.022631      -0.041285      -0.011980       0.053265             10.224945       9.988154       4.569734       1.280489      13.242395       0.924852       7.444286           0.067892
          110              O       4.421559       7.320147      16.199758      -0.481004      28.407506 0.49603949E+03  0.11721362E+05                                 7.426408                            6.949642       0.196605       2.127951                    0.996140      26.850567      70.651034       0.709912       0.365124      -1.130851       0.010076       0.012693       0.005860       0.017233      -0.005109      -0.005417       0.010008       0.002238       0.134675      -0.027985      -0.018885       0.046870              7.800614       6.518771       1.374388       1.250346       7.286412       1.099110       9.596660           0.074699
          111              O       5.578725       9.910930       1.092612      -0.463229      23.341511 0.39041270E+03  0.86566434E+04                                 6.332248                            6.066764       0.848550       2.362473                    0.997248      25.402816      63.955481       0.781374       0.353526      -1.144322       0.014097      -0.008611      -0.037527       0.041001      -0.047217       0.046021       0.029463      -0.000198      -0.045721      -0.082563       0.024637       0.057927              6.344731       5.756252       0.892644       0.016483       7.095681       1.376745       6.182262          -0.000389
          112              O       3.404951       0.349755      11.619784      -0.533396      36.342157 0.53300583E+03  0.12780380E+05                                 8.704127                            7.117189       0.176005       2.106631                    0.996941      27.381605      71.787642       0.716767       0.356382      -1.141538       0.008602       0.027809       0.012103       0.031525      -0.008443       0.024984       0.024828      -0.008207       0.039167      -0.039156       0.002067       0.037089              9.838474       6.003864       1.411430       1.594643       8.644266       3.468121      14.867291           0.074550
          113              O       4.747620       2.106562      11.805951      -0.567536      32.099150 0.48341946E+03  0.11276211E+05                                 7.881628                            6.724045       0.770697       2.297858                    0.997809      27.145275      69.473787       0.748684       0.350726      -1.149736      -0.018449       0.002094       0.023170       0.029691      -0.021112      -0.027253      -0.067839       0.007563      -0.291797      -0.130472       0.053701       0.076771              8.460385       6.685019       2.357755      -2.230206       9.051038      -2.956193       9.645097           0.000005
          114              O      -3.116040       4.016470      16.454105      -0.547463      36.975802 0.62165896E+03  0.15562523E+05                                 8.981768                            7.835024       0.003593       2.034852                    0.995638      28.794901      78.312848       0.660722       0.370305      -1.125430      -0.001120      -0.027840      -0.022352       0.035721       0.038960      -0.012461      -0.012885      -0.042931      -0.022620      -0.041287      -0.011979       0.053265             10.224805       9.988020       4.569641       1.280447      13.242212       0.924804       7.444182           0.067909
          115              O       0.059637       2.975853       0.974283      -0.480974      28.406644 0.49602085E+03  0.11720808E+05                                 7.426259                            6.949517       0.196527       2.127940                    0.996139      26.850069      70.649307       0.709918       0.365124      -1.130851      -0.010089      -0.012696      -0.005864       0.017244      -0.005110      -0.005421       0.010008       0.002239       0.134670      -0.027986      -0.018884       0.046869              7.800441       6.518630       1.374329       1.250296       7.286244       1.099056       9.596448           0.074738
          116              O      -0.677677       5.533070       9.679633      -0.463133      23.338683 0.39034864E+03  0.86548407E+04                                 6.331630                            6.066173       0.848773       2.362572                    0.997248      25.401526      63.950165       0.781432       0.353515      -1.144334       0.014108       0.008610      -0.037507       0.040987       0.047205       0.046019      -0.029477      -0.000192      -0.045613      -0.082560       0.024663       0.057898              6.344101       5.755650      -0.892493       0.016512       7.094889      -1.376642       6.181764          -0.000379
          117              O       1.164353       4.798245       3.032764      -0.533530      36.346202 0.53307734E+03  0.12782562E+05                                 8.704867                            7.117749       0.175981       2.106597                    0.996942      27.383060      71.793482       0.716724       0.356391      -1.141528       0.008621      -0.027809       0.012002       0.031491       0.008457       0.025017      -0.024868      -0.008198       0.039014      -0.039210       0.002104       0.037107              9.839344       6.004343      -1.411541       1.594790       8.645034      -3.468479      14.868654           0.074462
          118              O       2.507022       3.041438       3.218931      -0.567520      32.100245 0.48343981E+03  0.11276829E+05                                 7.881910                            6.724271       0.770433       2.297773                    0.997808      27.145375      69.474974       0.748656       0.350735      -1.149726      -0.018473      -0.002043       0.023019       0.029585       0.021128      -0.027291       0.067860       0.007542      -0.291725      -0.130482       0.053702       0.076780              8.460696       6.685245      -2.357857      -2.230297       9.051437       2.956295       9.645408          -0.000006
          119              O       3.140362       1.131530       7.867085      -0.547354      36.973597 0.62160802E+03  0.15560898E+05                                 8.981327                            7.834630       0.003606       2.034872                    0.995638      28.794101      78.309289       0.660749       0.370298      -1.125438      -0.001116       0.027858      -0.022378       0.035750      -0.038965      -0.012463       0.012893      -0.042933      -0.022588      -0.041296      -0.011974       0.053270             10.224291       9.987470      -4.569399       1.280361      13.241557      -0.924748       7.443847           0.067917
          120              O       2.300235       2.172147       9.561304      -0.480811      28.402898 0.49593326E+03  0.11718191E+05                                 7.425544                            6.948846       0.196510       2.127973                    0.996138      26.848185      70.642124       0.709962       0.365118      -1.130859      -0.010086       0.012729      -0.005832       0.017256       0.005101      -0.005437      -0.009997       0.002235       0.134770      -0.027990      -0.018911       0.046900              7.799681       6.517934      -1.374105       1.250116       7.285443      -1.098936       9.595667           0.074746

******************************************************
Auxiliary information for the entire system
The total spin magnetic moment of the unit cell is   3.999132
The total net atomic charge of the unit cell is   0.000001
Accuracy of reproducing the electrostatic potential in the unit cell:
  The inner radius (bohr) =    5.0000
  The outer radius (bohr) =   12.0000
  Valid grid points have density less than (e/(bohr^3)) =    0.0001
  The number of valid grid points were=         8588
  The rms potential error without charges in kcal/mol is=      2.50861
  The rms potential error with partial charges in kcal/mol is=      0.83337
  The RRMSE value at monopole order=      0.33220
  The rms potential error with partial charges and cloud penetration in kcal/mol is=      0.81699
  The RRMSE value at monopole order with cloud penetration is=      0.32568
  The rms potential error with partial charges and atomic dipoles in kcal/mol is=      0.47954
  The RRMSE value at dipole order=      0.19116
  The rms potential error with partial charges, atomic dipoles and cloud penetration in kcal/mol is=      0.46022
  The RRMSE value at dipole order with cloud penetration=      0.18346

******************************************************
The electron densities and ab initio electrostatic potential were computed in VASP using the PBE functional and
projector augmented wave method. See the main text of the journal article for a description of computational details.
The atomic charges, dipoles, and quadrupoles were computed with the DDEC6 method as described in
(a) T. A. Manz and N. Gabaldon Limas, RSC Adv. 6 (2016) 47771-47801 DOI: 10.1039/c6ra04656h
(b) N. Gabaldon Limas and T. A. Manz, RSC Adv. 8 (2018) 2678-2707 DOI: 10.1039/c7ra11829e.
For each atom in the material, the electron cloud parameters were fit to the spherically averaged atom-in-material
electron density using radial positions for which this density was between 10^-4 and 10^-2 electrons per cubic bohr.
The polarizabilities, dispersion coefficients, and quantum Drude oscillator (QDO) parameters were fit using the MCLF method.
The magnetic structure of the system was optimized in VASP from the default ferromagnetic initial guess using spin polarization.
The atomic spin moments (ASMs) were computed on this optimized magnetic structure using the DDEC6 partition as inputs
to the method of T. A. Manz and D. S. Sholl, J. Chem. Theory Comput. 7 (2011) 4146-4164 DOI: 10.1021/ct200539n.
The RMSE and RRMSE were computed using a uniform grid with Ewald summation.
