# Supplementary material for: A collection of forcefield precursors for metal–organic frameworks
Source: RSC Adv. 2019 Nov 13;9(63):36492–507. doi: 10.1039/c9ra07327b (PMC9075174; doi:10.1039/c9ra07327b)
Supplement: RA-009-C9RA07327B-s5807 [file RA-009-C9RA07327B-s5807.xyz]

  120
jmolscript: load "" {1 1 1} spacegroup "x,y,z" unitcell [{      8.428300     0.000000     0.000000 }, {      0.000000    10.255300     0.000000 }, {     -3.995176     0.000000    17.255536 }]
Cu    -0.975776     4.535304    16.083540     0.776938
Cu     5.235962     0.592346     7.455772     0.776939
Cu    -0.802838     9.662954     9.799764     0.777062
Cu     5.408900     5.719996     1.171996     0.777072
H      0.679946     6.785932    10.277397     0.300544
H     -2.392067     2.367949    11.547405     0.131795
H     -0.141752     5.642466    12.075424     0.139482
H     -0.742484     4.228260     8.372386     0.138388
H      1.871875     7.461756     6.272387     0.141971
H      3.392268     9.148753     5.901393     0.107184
H      2.430028     7.931449    10.206650     0.140672
H      3.927855     9.597935     9.751103     0.111889
H      6.891684     8.597018     1.649629     0.300536
H      3.819671     2.759701     2.919637     0.131799
H      6.069986     9.740484     3.447656     0.139515
H      1.474078     0.899390    17.000154     0.138377
H      4.088437     7.921194    14.900155     0.142016
H     -2.819470     6.234197    14.529161     0.107244
H      0.213466     7.451501     1.578882     0.140699
H      1.711293     5.785015     1.123335     0.111905
H     -2.458560     1.658282    15.605907     0.300554
H      0.613453     7.495599    14.335899     0.131828
H     -1.636862     0.514816    13.807880     0.139539
H      2.959046     9.355910     0.255382     0.138391
H      0.344687     2.334106     2.355381     0.142008
H      7.252594     4.021103     2.726375     0.107250
H      4.219658     2.803799    15.676654     0.140704
H      2.721831     4.470285    16.132201     0.111906
H      3.753178     3.469368     6.978139     0.300561
H      6.825191     7.887351     5.708131     0.131822
H      4.574876     4.612834     5.180112     0.139500
H      5.175608     6.027040     8.883150     0.138401
H      2.561249     2.793544    10.983149     0.141965
H      1.040856     1.106547    11.354143     0.107199
H      2.003096     2.323851     7.048886     0.140668
H      0.505269     0.657365     7.504433     0.111887
C      6.241295     2.115668     8.910759     0.529283
C     -1.618644     3.137096     9.830479    -0.008673
C     -1.858720     3.046850    11.202294    -0.130359
C     -1.284269     3.992388    12.037462    -0.000318
C     -0.514324     5.006637    11.507717    -0.185632
C     -0.285117     5.093808    10.142804     0.286741
C     -0.861872     4.163652     9.292106    -0.203129
C     -1.497259     3.903167    13.517987     0.576461
C      1.062530     6.323418     8.479370     0.479542
C      1.981866     7.507905     8.298187     0.029021
C      2.283857     7.883249     6.990218    -0.133585
C      3.203597     8.889294     6.774523     0.087881
C      2.613510     8.160142     9.323166    -0.148055
C      3.518134     9.152855     9.045352     0.098391
C      4.024733     3.011982     0.282991     0.529251
C      4.593094     1.990554     1.202711    -0.008770
C      4.353018     2.080800     2.574526    -0.130372
C      4.927469     1.135262     3.409694    -0.000215
C      5.697414     0.121013     2.879949    -0.185574
C      5.926621     0.033842     1.515036     0.286706
C      5.349866     0.963998     0.664338    -0.203186
C      4.714479     1.224483     4.890219     0.576430
C      3.279092     9.059532    17.107138     0.479496
C      4.198428     7.875045    16.925955     0.029030
C      4.500419     7.499701    15.617986    -0.133529
C     -3.008141     6.493656    15.402291     0.087923
C      0.396948     7.222808     0.695398    -0.148040
C      1.301572     6.230095     0.417584     0.098362
C      0.408391     7.243318    16.972545     0.529235
C     -0.159970     8.264746    16.052825    -0.008772
C      0.080106     8.174500    14.681010    -0.130323
C     -0.494345     9.120038    13.845842    -0.000214
C     -1.264290    10.134287    14.375587    -0.185521
C     -1.493497    -0.033842    15.740500     0.286750
C     -0.916742     9.291302    16.591198    -0.203139
C     -0.281355     9.030817    12.365317     0.576417
C      1.154032     1.195768     0.148398     0.479523
C      0.234696     2.380255     0.329581     0.029062
C     -0.067295     2.755599     1.637550    -0.133473
C      7.441265     3.761644     1.853245     0.087922
C      4.036176     3.032492    16.560138    -0.147981
C      3.131552     4.025205    16.837952     0.098404
C     -1.808171     8.139632     8.344777     0.529271
C      6.051768     7.118204     7.425057    -0.008676
C      6.291844     7.208450     6.053242    -0.130308
C      5.717393     6.262912     5.218074    -0.000320
C      4.947448     5.248663     5.747819    -0.185581
C      4.718241     5.161492     7.112732     0.286785
C      5.294996     6.091648     7.963430    -0.203082
C      5.930383     6.352133     3.737549     0.576442
C      3.370594     3.931882     8.776166     0.479567
C      2.451258     2.747395     8.957349     0.029051
C      2.149267     2.372051    10.265318    -0.133535
C      1.229527     1.366006    10.481013     0.087877
C      1.819614     2.095158     7.932370    -0.147997
C      0.914990     1.102445     8.210184     0.098432
N      0.519281     6.166512     9.704513    -0.416645
N      3.833780     9.504612     7.783972    -0.248280
N      6.731019     9.216438     1.076745    -0.416646
N     -2.377958     5.878338    16.411740    -0.248252
N     -2.297895     1.038862    16.178791    -0.416627
N      6.811082     4.376962     0.843796    -0.248208
N      3.913843     4.088788     7.551023    -0.416626
N      0.599344     0.750688     9.471564    -0.248240
O      6.397023     2.204890     7.666635    -0.479170
O      5.595705     1.114751     9.343873    -0.548848
O     -2.243512     3.070437    14.021849    -0.567736
O     -0.821778     4.755383    14.211659    -0.539441
O      0.868342     5.553245     7.556199    -0.467264
O      0.185285     2.922760    16.294403    -0.478886
O      3.379143     4.012899     0.716105    -0.548643
O      3.968226     2.057213     5.394081    -0.567786
O      5.389960     0.372267     5.583891    -0.539668
O      3.084904     9.829705    16.183967    -0.467215
O      4.247839     7.332540     0.961133    -0.478646
O      1.053981     6.242401    16.539431    -0.548361
O      0.464898     8.198087    11.861455    -0.567681
O     -0.956836     9.883033    11.671645    -0.539448
O      1.348220     0.425595     1.071569    -0.467197
O     -1.963899     8.050411     9.588901    -0.478938
O     -1.162581     9.140549     7.911663    -0.548582
O      6.676636     7.184863     3.233687    -0.567617
O      5.254902     5.499917     3.043877    -0.539203
O      3.564782     4.702055     9.699337    -0.467248

The following XYZ coordinates are in angstroms. Other properties are in atomic units.
The sperically averaged electron density of each atom fit to a function of the form exp(a - br)
eigen_1, eigen_2 and eigen_3 are the three eigenvalues of traceless quadrupole moment tensor
  atom number  atomic symbol              X              Y              Z     net charge C6 coefficient C8 coefficient C10 coefficient fluctuating dipole atomic polarizability isotropic forcefield polarizability              a              b squared Pearson coefficient          <r^3>          <r^4>         wp_QDO          m_QDO          q_QDO       dipole_x       dipole_y       dipole_z         dipole            Qxy            Qxz            Qyz     Q(x^2-y^2)  Q(3z^2 - R^2)        eigen_1        eigen_2        eigen_3 static polarizability      alpha(xx)      alpha(xy)      alpha(xz)      alpha(yy)      alpha(yz)      alpha(zz) atomic spin moment
            1             Cu      -0.975776       4.535304      16.083540       0.776938      63.860361 0.11785417E+04  0.33243488E+05                                13.920491                           11.911415       0.866124       2.184089                    0.995708      42.648913     107.846376       0.480985       0.451454      -1.115372       0.093549      -0.028914      -0.018631       0.099672      -0.020168      -0.009370      -0.025602      -0.038998       0.224637      -0.068040      -0.013555       0.081594             16.576387      15.147495      -6.855596       4.213076      17.644517      -3.080181      16.937149           0.723023
            2             Cu       5.235962       0.592346       7.455772       0.776939      63.858762 0.11784957E+04  0.33241992E+05                                13.920504                           11.911363       0.866036       2.184080                    0.995706      42.647706     107.844329       0.480973       0.451467      -1.115359       0.093601       0.028903      -0.018634       0.099718       0.020237      -0.009342       0.025599      -0.038997       0.224870      -0.068122      -0.013539       0.081661             16.576506      15.147726       6.855775       4.213210      17.644626       3.080208      16.937165           0.723194
            3             Cu      -0.802838       9.662954       9.799764       0.777062      63.849925 0.11783273E+04  0.33235858E+05                                13.919006                           11.910357       0.866126       2.184142                    0.995705      42.645135     107.833512       0.481006       0.451455      -1.115373      -0.093631      -0.028834       0.018616       0.099723       0.020174      -0.009344       0.025585      -0.038991       0.224768      -0.068054      -0.013570       0.081624             16.574374      15.145926       6.854571       4.212472      17.642455       3.079561      16.934741           0.723140
            4             Cu       5.408900       5.719996       1.171996       0.777072      63.850752 0.11783579E+04  0.33236778E+05                                13.918826                           11.910288       0.866228       2.184159                    0.995708      42.646184     107.834570       0.481023       0.451438      -1.115389      -0.093584       0.028839       0.018612       0.099680      -0.020098      -0.009373      -0.025587      -0.038986       0.224517      -0.067962      -0.013590       0.081552             16.574031      15.145495      -6.854271       4.212265      17.642105      -3.079478      16.934493           0.722820
            5              H       0.679946       6.785932      10.277397       0.300544       0.572496 0.36621873E+01  0.30561374E+02                                 1.289741                            1.236349      -1.406283       2.305198                    0.997440       2.952975       8.486225       0.468922       1.565211      -0.652316       0.006880       0.013806       0.022327       0.027137       0.011809      -0.001940      -0.001653       0.005642       0.022245      -0.015849       0.005327       0.010522              1.321039       1.167387       0.153569      -0.049725       1.476907       0.201917       1.318824          -0.000038
            6              H      -2.392067       2.367949      11.547405       0.131795       1.102824 0.83891591E+01  0.83715586E+02                                 1.791045                            1.717600      -1.285820       2.285877                    0.994771       3.580814      10.255568       0.465437       1.318734      -0.700488      -0.024722      -0.030981       0.013912       0.042006       0.012968      -0.002415      -0.004817      -0.003587      -0.018981      -0.010500      -0.006906       0.017406              1.807367       1.707402       0.356451      -0.110786       1.945682      -0.173356       1.769017           0.000393
            7              H      -0.141752       5.642466      12.075424       0.139482       1.001125 0.72277472E+01  0.69458473E+02                                 1.673070                            1.587294      -1.190198       2.329849                    0.996483       3.456334       9.700650       0.487574       1.307204      -0.702330       0.015352       0.024513       0.023118       0.037027       0.005319       0.001985       0.003132       0.005845      -0.002713      -0.006249      -0.001556       0.007805              1.699597       1.396556       0.255114       0.091561       1.826084       0.303567       1.876151           0.000455
            8              H      -0.742484       4.228260       8.372386       0.138388       0.990284 0.77864419E+01  0.77054798E+02                                 1.723957                            1.697786      -1.384207       2.230941                    0.994130       3.773484      11.130126       0.445848       1.388220      -0.684475       0.000918       0.001444      -0.038734       0.038772       0.001509       0.001105       0.002923      -0.008142       0.048267      -0.012398      -0.004168       0.016566              1.724314       1.588139       0.131545      -0.062315       1.608128      -0.102782       1.976677           0.000535
            9              H       1.871875       7.461756       6.272387       0.141971       0.957069 0.69671486E+01  0.65306346E+02                                 1.537989                            1.495462      -0.878057       2.480535                    0.999601       3.093931       8.146264       0.542848       1.203725      -0.728333      -0.017059      -0.016203      -0.033717       0.041114       0.003658       0.004802       0.003152       0.008231       0.052507      -0.014310      -0.004654       0.018965              1.534445       1.497506       0.206025       0.215296       1.445577       0.199187       1.660253           0.000330
           10              H       3.392268       9.148753       5.901393       0.107184       1.066149 0.76961800E+01  0.74358175E+02                                 1.687851                            1.595123      -0.844712       2.481335                    0.999332       3.334684       9.072967       0.511338       1.239779      -0.719080       0.004614       0.008915      -0.050350       0.051341       0.005256       0.005795       0.000499      -0.003302       0.061824      -0.016350      -0.005323       0.021673              1.721329       1.458163       0.167774      -0.270599       1.537038      -0.328811       2.168785           0.000528
           11              H       2.430028       7.931449      10.206650       0.140672       0.994766 0.72988361E+01  0.70105068E+02                                 1.657395                            1.591456      -1.012170       2.421997                    0.997776       3.321856       9.230852       0.490054       1.301268      -0.705219      -0.001087      -0.012089       0.040293       0.042081       0.010890       0.007042      -0.005269      -0.005935       0.039915      -0.020245       0.004634       0.015611              1.673072       1.564368       0.168309      -0.275073       1.490901      -0.176365       1.963947           0.000388
           12              H       3.927855       9.597935       9.751103       0.111889       1.093872 0.80727026E+01  0.79504779E+02                                 1.769246                            1.675517      -0.952344       2.439934                    0.998025       3.435789       9.663209       0.476894       1.304097      -0.704939       0.021414       0.019300       0.045018       0.053457       0.009832       0.006085       0.002950      -0.003181       0.065741      -0.021097      -0.002539       0.023636              1.810058       1.819466       0.362833       0.310975       1.813862       0.341634       1.796846           0.000406
           13              H       6.891684       8.597018       1.649629       0.300536       0.572526 0.36623886E+01  0.30563119E+02                                 1.289722                            1.236332      -1.406325       2.305160                    0.997440       2.952942       8.485818       0.468960       1.565082      -0.652337       0.006887      -0.013796       0.022333       0.027139      -0.011810      -0.001937       0.001655       0.005651       0.022256      -0.015853       0.005331       0.010522              1.321018       1.167371      -0.153563      -0.049723       1.476877      -0.201909       1.318806          -0.000039
           14              H       3.819671       2.759701       2.919637       0.131799       1.102871 0.83895925E+01  0.83720806E+02                                 1.791074                            1.717627      -1.285932       2.285820                    0.994770       3.580876      10.255726       0.465442       1.318706      -0.700493      -0.024722       0.030971       0.013926       0.042004      -0.012968      -0.002407       0.004817      -0.003591      -0.019020      -0.010501      -0.006909       0.017410              1.807396       1.707422      -0.356458      -0.110792       1.945711       0.173366       1.769056           0.000390
           15              H       6.069986       9.740484       3.447656       0.139515       1.000908 0.72257580E+01  0.69434620E+02                                 1.672852                            1.587097      -1.190120       2.329933                    0.996484       3.455835       9.698938       0.487595       1.307238      -0.702324       0.015355      -0.024509       0.023137       0.037037      -0.005317       0.001990      -0.003139       0.005848      -0.002763      -0.006246      -0.001568       0.007815              1.699371       1.396393      -0.255064       0.091551       1.825829      -0.303517       1.875892           0.000452
           16              H       1.474078       0.899390      17.000154       0.138377       0.990321 0.77867712E+01  0.77058387E+02                                 1.723956                            1.697786      -1.384110       2.230971                    0.994132       3.773480      11.129910       0.445865       1.388161      -0.684487       0.000918      -0.001450      -0.038737       0.038775      -0.001514       0.001105      -0.002927      -0.008145       0.048286      -0.012404      -0.004169       0.016573              1.724314       1.588140      -0.131544      -0.062314       1.608130       0.102783       1.976673           0.000533
           17              H       4.088437       7.921194      14.900155       0.142016       0.956740 0.69640527E+01  0.65270096E+02                                 1.537667                            1.495157      -0.877739       2.480750                    0.999603       3.093237       8.143995       0.542889       1.203769      -0.728326      -0.017057       0.016210      -0.033735       0.041131      -0.003657       0.004803      -0.003157       0.008227       0.052512      -0.014309      -0.004659       0.018968              1.534123       1.497188      -0.205953       0.215235       1.445277      -0.199132       1.659902           0.000334
           18              H      -2.819470       6.234197      14.529161       0.107244       1.065849 0.76934548E+01  0.74325398E+02                                 1.687569                            1.594870      -0.844508       2.481490                    0.999335       3.334079       9.070981       0.511363       1.239825      -0.719072       0.004610      -0.008906      -0.050374       0.051362      -0.005251       0.005793      -0.000500      -0.003302       0.061847      -0.016349      -0.005332       0.021680              1.721034       1.457930      -0.167720      -0.270525       1.536781       0.328723       2.168392           0.000533
           19              H       0.213466       7.451501       1.578882       0.140699       0.994580 0.72970668E+01  0.70083467E+02                                 1.657166                            1.591246      -1.012121       2.422050                    0.997778       3.321426       9.229199       0.490096       1.301241      -0.705227      -0.001081       0.012098       0.040302       0.042092      -0.010891       0.007047       0.005273      -0.005941       0.039934      -0.020252       0.004633       0.015620              1.672838       1.564153      -0.168270      -0.275008       1.490705       0.176328       1.963655           0.000385
           20              H       1.711293       5.785015       1.123335       0.111905       1.093770 0.80717305E+01  0.79492380E+02                                 1.769103                            1.675389      -0.952209       2.440005                    0.998026       3.435551       9.662197       0.476926       1.304055      -0.704948       0.021407      -0.019296       0.045032       0.053465      -0.009833       0.006087      -0.002951      -0.003187       0.065764      -0.021102      -0.002542       0.023644              1.809906       1.819307      -0.362779       0.310933       1.813706      -0.341589       1.796705           0.000402
           21              H      -2.458560       1.658282      15.605907       0.300554       0.572483 0.36620403E+01  0.30559553E+02                                 1.289671                            1.236285      -1.406324       2.305177                    0.997441       2.952813       8.485416       0.468961       1.565111      -0.652332      -0.006882       0.013800      -0.022328       0.027136      -0.011809      -0.001936       0.001658       0.005654       0.022248      -0.015851       0.005328       0.010523              1.320964       1.167323      -0.153551      -0.049717       1.476814      -0.201905       1.318755          -0.000038
           22              H       0.613453       7.495599      14.335899       0.131828       1.102722 0.83881504E+01  0.83702848E+02                                 1.790924                            1.717489      -1.285709       2.285943                    0.994773       3.580570      10.254643       0.465456       1.318721      -0.700491       0.024720      -0.030978      -0.013931       0.042009      -0.012972      -0.002410       0.004817      -0.003590      -0.019019      -0.010502      -0.006911       0.017413              1.807242       1.707284      -0.356413      -0.110783       1.945542       0.173353       1.768901           0.000393
           23              H      -1.636862       0.514816      13.807880       0.139539       1.000824 0.72249867E+01  0.69425402E+02                                 1.672768                            1.587020      -1.190020       2.329996                    0.996486       3.455637       9.698277       0.487602       1.307251      -0.702322      -0.015354       0.024516      -0.023133       0.037040      -0.005312       0.001992      -0.003139       0.005853      -0.002753      -0.006245      -0.001567       0.007811              1.699284       1.396329      -0.255048       0.091552       1.825738      -0.303504       1.875784           0.000455
           24              H       2.959046       9.355910       0.255382       0.138391       0.990285 0.77864013E+01  0.77053752E+02                                 1.723911                            1.697744      -1.384014       2.231023                    0.994132       3.773356      11.129446       0.445872       1.388158      -0.684488      -0.000919       0.001457       0.038737       0.038775      -0.001512       0.001106      -0.002929      -0.008148       0.048292      -0.012406      -0.004170       0.016576              1.724267       1.588095      -0.131534      -0.062313       1.608082       0.102781       1.976623           0.000532
           25              H       0.344687       2.334106       2.355381       0.142008       0.956687 0.69635751E+01  0.65264746E+02                                 1.537647                            1.495137      -0.877648       2.480811                    0.999604       3.093121       8.143735       0.542874       1.203818      -0.728316       0.017061      -0.016213       0.033738       0.041136      -0.003657       0.004804      -0.003159       0.008230       0.052509      -0.014310      -0.004658       0.018968              1.534103       1.497168      -0.205951       0.215238       1.445257      -0.199135       1.659885           0.000330
           26              H       7.252594       4.021103       2.726375       0.107250       1.065806 0.76930642E+01  0.74320537E+02                                 1.687512                            1.594821      -0.844419       2.481535                    0.999335       3.333982       9.070593       0.511376       1.239812      -0.719076      -0.004607       0.008896       0.050381       0.051367      -0.005251       0.005792      -0.000500      -0.003299       0.061859      -0.016349      -0.005334       0.021683              1.720973       1.457882      -0.167707      -0.270507       1.536728       0.328702       2.168309           0.000530
           27              H       4.219658       2.803799      15.676654       0.140704       0.994543 0.72967363E+01  0.70079816E+02                                 1.657163                            1.591241      -1.012131       2.422063                    0.997778       3.321351       9.229096       0.490080       1.301292      -0.705216       0.001083      -0.012096      -0.040304       0.042094      -0.010889       0.007048       0.005274      -0.005939       0.039926      -0.020249       0.004631       0.015618              1.672834       1.564143      -0.168266      -0.275012       1.490695       0.176328       1.963665           0.000388
           28              H       2.721831       4.470285      16.132201       0.111906       1.093698 0.80710861E+01  0.79484593E+02                                 1.769047                            1.675341      -0.952137       2.440052                    0.998027       3.435417       9.661790       0.476924       1.304085      -0.704943      -0.021409       0.019289      -0.045043       0.053473      -0.009833       0.006089      -0.002955      -0.003184       0.065771      -0.021103      -0.002545       0.023647              1.809846       1.819243      -0.362757       0.310922       1.813642      -0.341575       1.796654           0.000406
           29              H       3.753178       3.469368       6.978139       0.300561       0.572458 0.36618766E+01  0.30558188E+02                                 1.289695                            1.236306      -1.406281       2.305214                    0.997441       2.952858       8.485857       0.468924       1.565236      -0.652312      -0.006876      -0.013809      -0.022323       0.027134       0.011808      -0.001940      -0.001656       0.005644       0.022238      -0.015847       0.005324       0.010523              1.320991       1.167344       0.153558      -0.049720       1.476850       0.201913       1.318779          -0.000038
           30              H       6.825191       7.887351       5.708131       0.131822       1.102680 0.83877628E+01  0.83698167E+02                                 1.790898                            1.717465      -1.285608       2.285994                    0.994774       3.580514      10.254494       0.465452       1.318745      -0.700487       0.024720       0.030987      -0.013917       0.042012       0.012971      -0.002419      -0.004818      -0.003586      -0.018979      -0.010501      -0.006908       0.017409              1.807216       1.707267       0.356408      -0.110777       1.945516      -0.173343       1.768865           0.000391
           31              H       4.574876       4.612834       5.180112       0.139500       1.001044 0.72269993E+01  0.69449526E+02                                 1.672990                            1.587221      -1.190092       2.329914                    0.996484       3.456140       9.700000       0.487581       1.307218      -0.702327      -0.015353      -0.024521      -0.023113       0.037030       0.005314       0.001987       0.003132       0.005851      -0.002702      -0.006248      -0.001554       0.007802              1.699513       1.396495       0.255099       0.091562       1.825997       0.303556       1.876048           0.000453
           32              H       5.175608       6.027040       8.883150       0.138401       0.990247 0.77860698E+01  0.77050164E+02                                 1.723914                            1.697746      -1.384133       2.230984                    0.994131       3.773363      11.129686       0.445854       1.388220      -0.684476      -0.000919      -0.001450       0.038735       0.038773       0.001507       0.001106       0.002925      -0.008144       0.048274      -0.012400      -0.004169       0.016569              1.724269       1.588096       0.131535      -0.062314       1.608082      -0.102780       1.976630           0.000536
           33              H       2.561249       2.793544      10.983149       0.141965       0.957013 0.69666410E+01  0.65300644E+02                                 1.537965                            1.495438      -0.877958       2.480599                    0.999601       3.093812       8.145992       0.542834       1.203774      -0.728323       0.017062       0.016205       0.033720       0.041119       0.003658       0.004803       0.003154       0.008234       0.052503      -0.014311      -0.004653       0.018964              1.534422       1.497481       0.206021       0.215297       1.445553       0.199189       1.660231           0.000336
           34              H       1.040856       1.106547      11.354143       0.107199       1.066098 0.76957188E+01  0.74352457E+02                                 1.687784                            1.595065      -0.844620       2.481382                    0.999333       3.334575       9.072534       0.511354       1.239763      -0.719084      -0.004612      -0.008905       0.050356       0.051345       0.005256       0.005793       0.000499      -0.003300       0.061834      -0.016351      -0.005325       0.021676              1.721256       1.458107       0.167759      -0.270578       1.536976      -0.328786       2.168685           0.000533
           35              H       2.003096       2.323851       7.048886       0.140668       0.994747 0.72986813E+01  0.70103502E+02                                 1.657411                            1.591468      -1.012190       2.422001                    0.997777       3.321818       9.230867       0.490036       1.301316      -0.705210       0.001089       0.012087      -0.040295       0.042083       0.010888       0.007043      -0.005270      -0.005933       0.039908      -0.020243       0.004633       0.015610              1.673088       1.564376       0.168308      -0.275082       1.490908      -0.176369       1.963980           0.000386
           36              H       0.505269       0.657365       7.504433       0.111887       1.093817 0.80722133E+01  0.79498861E+02                                 1.769205                            1.675481      -0.952280       2.439974                    0.998025       3.435684       9.662889       0.476892       1.304120      -0.704935      -0.021416      -0.019293      -0.045028       0.053464       0.009832       0.006087       0.002953      -0.003178       0.065747      -0.021097      -0.002542       0.023639              1.810013       1.819418       0.362816       0.310967       1.813814       0.341625       1.796808           0.000403
           37              C       6.241295       2.115668       8.910759       0.529283      23.325439 0.27705238E+03  0.59250850E+04                                 7.743808                            5.995650      -0.291306       1.940059                    0.999155      24.106316      70.091442       0.588615       0.486566      -1.005358      -0.026590      -0.032218      -0.026078       0.049245      -0.048653      -0.026555      -0.031532       0.060506      -0.076983      -0.076765       0.005885       0.070879              9.396465       7.546421       4.244063       2.353291      11.559375       3.231190       9.083599          -0.003859
           38              C      -1.618644       3.137096       9.830479      -0.008673      37.291156 0.45857661E+03  0.10921598E+05                                 9.880212                            7.241840      -0.180691       1.954089                    0.998366      27.778857      80.275418       0.599673       0.428862      -1.056812       0.013624       0.042090       0.020705       0.048846       0.005337      -0.008829      -0.013183      -0.001917       0.027113      -0.011885      -0.009434       0.021320             12.262705       9.222739       5.626810       1.477136      14.271072       2.981476      13.294306           0.001520
           39              C      -1.858720       3.046850      11.202294      -0.130359      34.044870 0.46557099E+03  0.11217628E+05                                 9.360148                            7.381011      -0.265959       1.887726                    0.998557      30.482773      90.895077       0.579314       0.438811      -1.042582       0.000896       0.012993      -0.007675       0.015117      -0.014975       0.001155      -0.018103       0.005296      -0.109036      -0.042231       0.006506       0.035725             10.597929       6.833970       2.727650       0.736420       9.550373       2.431611      15.409446           0.001597
           40              C      -1.284269       3.992388      12.037462      -0.000318      38.155501 0.41912017E+03  0.96782125E+04                                 9.754117                            6.741492       0.083753       2.034292                    0.999207      26.678696      73.858993       0.652296       0.406635      -1.080003       0.008127       0.012496      -0.040227       0.042900       0.005449       0.013700      -0.001343      -0.002116      -0.057817      -0.025191       0.007807       0.017384             12.269191       6.876720       3.017386      -1.338740       9.606437       0.377782      20.324416           0.006519
           41              C      -0.514324       5.006637      11.507717      -0.185632      35.276368 0.45180269E+03  0.10753052E+05                                 9.443731                            7.164626      -0.054871       1.960622                    0.999042      29.866713      87.143732       0.604023       0.426059      -1.055322      -0.019885      -0.001551       0.025647       0.032490      -0.020636       0.028340       0.007705       0.025357      -0.146719      -0.059975       0.006637       0.053338             10.953554       7.231375       3.458555      -2.898242      10.095669      -2.149551      15.533618          -0.000597
           42              C      -0.285117       5.093808      10.142804       0.286741      30.904778 0.34528225E+03  0.77020828E+04                                 8.965135                            6.446602      -0.082518       2.014970                    0.999200      24.572591      69.958004       0.608350       0.451356      -1.037715       0.037224       0.063407      -0.032865       0.080537       0.046876      -0.019859      -0.010129      -0.021266       0.012451      -0.051778      -0.002565       0.054343             11.194012       9.171222       5.833244      -2.298729      12.884003      -1.971762      11.526813           0.000371
           43              C      -0.861872       4.163652       9.292106      -0.203129      34.164422 0.49658911E+03  0.12168173E+05                                 9.419791                            7.619308      -0.335015       1.864042                    0.997628      31.316900      94.391878       0.570181       0.438395      -1.042085      -0.025341      -0.020285      -0.000772       0.032469      -0.035274      -0.011559      -0.012840       0.024825      -0.022812      -0.042131       0.000845       0.041286             10.977015       9.688693       5.911616       0.214230      14.259003       0.256004       8.983350           0.000426
           44              C      -1.497259       3.903167      13.517987       0.576461      24.640336 0.25549502E+03  0.52996421E+04                                 7.756935                            5.616152      -0.009282       2.049376                    0.999595      22.329242      61.824482       0.637845       0.462942      -1.028485       0.008770       0.001641       0.056920       0.057615      -0.072355       0.021580       0.001064       0.012268      -0.228120      -0.082205      -0.029665       0.111870              9.332801       5.562256       1.963771      -0.980367       7.079683       0.122521      15.356465          -0.001453
           45              C       1.062530       6.323418       8.479370       0.479542      24.347236 0.28957954E+03  0.62240707E+04                                 7.897538                            6.095829      -0.133308       2.017830                    0.998457      23.285591      66.546549       0.592203       0.481204      -1.014265      -0.034166      -0.051089       0.008564       0.062054      -0.025965       0.012789      -0.034568       0.049946      -0.045249      -0.052136      -0.002010       0.054146              9.522105       9.658384       4.812276      -2.974876      10.551007      -1.297883       8.356923           0.000052
           46              C       1.981866       7.507905       8.298187       0.029021      34.283800 0.45839801E+03  0.10917519E+05                                 9.435919                            7.286058      -0.273312       1.924558                    0.998461      27.556740      79.663683       0.592176       0.434284      -1.053378       0.035513       0.019084      -0.013742       0.042594      -0.024468       0.006341       0.001886       0.011433       0.012188      -0.028080       0.004234       0.023846             11.633076      12.233003       7.480771      -1.888593      13.655972      -1.739168       9.010252          -0.004051
           47              C       2.283857       7.883249       6.990218      -0.133585      29.272725 0.43040227E+03  0.10108067E+05                                 8.342979                            7.006300       0.068244       2.008037                    0.999292      28.948924      83.576685       0.609787       0.427695      -1.055577       0.004287      -0.003153       0.006179       0.008155      -0.031261       0.015479       0.002596       0.019546       0.034626      -0.041019       0.007977       0.033042              9.235378       9.497298       4.654670      -1.422465       9.547135      -1.451179       8.661702           0.003279
           48              C       3.203597       8.889294       6.774523       0.087881      24.750138 0.33958535E+03  0.75435653E+04                                 7.524890                            6.265359       0.042856       2.029434                    0.999520      26.304605      74.733521       0.636069       0.433485      -1.048248       0.016073       0.006169       0.040347       0.043867      -0.041183       0.009908       0.002134       0.002571       0.074891      -0.054582       0.021513       0.033069              8.320316       8.102338       4.001359      -0.687783       8.649706      -0.776524       8.208904          -0.001986
           49              C       2.613510       8.160142       9.323166      -0.148055      30.798422 0.43875799E+03  0.10407046E+05                                 8.757129                            7.153186      -0.180971       1.929653                    0.997850      29.617393      87.379543       0.590471       0.437326      -1.044361       0.027630      -0.010322      -0.002673       0.029616      -0.022483       0.017930      -0.010501      -0.012027       0.070388      -0.036186      -0.002012       0.038198             10.018773      10.897367       5.758252      -1.060441      11.070930      -0.451851       8.088022           0.003776
           50              C       3.518134       9.152855       9.045352       0.098391      24.899662 0.34308266E+03  0.76747337E+04                                 7.695524                            6.387506      -0.132539       1.982700                    0.997913      26.476172      76.584913       0.613969       0.445959      -1.036238       0.003801      -0.014041      -0.041190       0.043683      -0.038977       0.017801       0.008258      -0.005184       0.064763      -0.054454       0.021177       0.033277              8.659722       9.320164       4.539071      -0.710102       9.242258      -0.433019       7.416744          -0.000094
           51              C       4.024733       3.011982       0.282991       0.529251      23.327925 0.27708452E+03  0.59259168E+04                                 7.744217                            5.995903      -0.291106       1.940100                    0.999155      24.107174      70.093738       0.588619       0.486551      -1.005370      -0.026625       0.032220      -0.026087       0.049270       0.048657      -0.026587       0.031578       0.060532      -0.076955      -0.076824       0.005938       0.070886              9.397011       7.546804      -4.244365       2.353476      11.560055      -3.231462       9.084172          -0.003859
           52              C       4.593094       1.990554       1.202711      -0.008770      37.295775 0.45864035E+03  0.10923478E+05                                 9.880815                            7.242208      -0.180559       1.954090                    0.998368      27.781262      80.283285       0.599676       0.428846      -1.056823       0.013616      -0.042132       0.020713       0.048883      -0.005379      -0.008818       0.013153      -0.001949       0.027158      -0.011843      -0.009471       0.021314             12.263488       9.223244      -5.627150       1.477205      14.271903      -2.981635      13.295316           0.001515
           53              C       4.353018       2.080800       2.574526      -0.130372      34.045030 0.46556999E+03  0.11217580E+05                                 9.360093                            7.380931      -0.265831       1.887759                    0.998558      30.482900      90.894893       0.579326       0.438802      -1.042589       0.000873      -0.013010      -0.007651       0.015118       0.015009       0.001151       0.018133       0.005340      -0.108973      -0.042235       0.006479       0.035756             10.597919       6.833847      -2.727546       0.736335       9.550143      -2.431504      15.409767           0.001596
           54              C       4.927469       1.135262       3.409694      -0.000215      38.152675 0.41907793E+03  0.96770311E+04                                 9.753938                            6.741348       0.083469       2.034229                    0.999206      26.676926      73.854254       0.652272       0.406659      -1.079984       0.008130      -0.012508      -0.040193       0.042872      -0.005398       0.013737       0.001329      -0.002066      -0.058144      -0.025291       0.007884       0.017408             12.269055       6.876533      -3.017218      -1.338704       9.606089      -0.377855      20.324543           0.006500
           55              C       5.697414       0.121013       2.879949      -0.185574      35.272281 0.45174049E+03  0.10751153E+05                                 9.442983                            7.164108      -0.054737       1.960700                    0.999043      29.863965      87.132738       0.604051       0.426056      -1.055329      -0.019861       0.001556       0.025701       0.032518       0.020701       0.028338      -0.007691       0.025451      -0.146679      -0.059963       0.006552       0.053410             10.952689       7.230795      -3.458175      -2.898018      10.094677       2.149380      15.532595          -0.000605
           56              C       5.926621       0.033842       1.515036       0.286706      30.905581 0.34529207E+03  0.77023137E+04                                 8.965064                            6.446537      -0.082314       2.015022                    0.999201      24.572867      69.957572       0.608378       0.451334      -1.037734       0.037236      -0.063402      -0.032872       0.080541      -0.046907      -0.019853       0.010134      -0.021254       0.012455      -0.051803      -0.002565       0.054368             11.193919       9.171152      -5.833197      -2.298710      12.883846       1.971762      11.526758           0.000371
           57              C       5.349866       0.963998       0.664338      -0.203186      34.167844 0.49664688E+03  0.12169928E+05                                 9.420284                            7.619661      -0.334914       1.864038                    0.997629      31.319138      94.399554       0.570179       0.438384      -1.042092      -0.025364       0.020273      -0.000744       0.032479       0.035239      -0.011575       0.012858       0.024827      -0.022639      -0.042136       0.000910       0.041226             10.977596       9.689207      -5.911973       0.214194      14.259780      -0.255909       8.983801           0.000426
           58              C       4.714479       1.224483       4.890219       0.576430      24.639952 0.25549017E+03  0.52995267E+04                                 7.756861                            5.616090      -0.009327       2.049371                    0.999594      22.329383      61.825180       0.637849       0.462940      -1.028484       0.008767      -0.001635       0.056911       0.057605       0.072394       0.021541      -0.001027       0.012297      -0.227804      -0.082086      -0.029771       0.111858              9.332737       5.562208      -1.963735      -0.980319       7.079651      -0.122589      15.356352          -0.001456
           59              C       3.279092       9.059532      17.107138       0.479496      24.348251 0.28959406E+03  0.62244243E+04                                 7.897569                            6.095856      -0.133117       2.017883                    0.998458      23.285848      66.546233       0.592223       0.481184      -1.014281      -0.034147       0.051098       0.008562       0.062052       0.025942       0.012793       0.034573       0.049953      -0.045231      -0.052137      -0.001996       0.054133              9.522112       9.658392      -4.812262      -2.974852      10.550959       1.297855       8.356985           0.000051
           60              C       4.198428       7.875045      16.925955       0.029030      34.283957 0.45840136E+03  0.10917583E+05                                 9.435854                            7.286026      -0.273239       1.924573                    0.998462      27.556601      79.662365       0.592187       0.434277      -1.053386       0.035536      -0.019049      -0.013737       0.042596       0.024479       0.006349      -0.001890       0.011437       0.012249      -0.028102       0.004254       0.023848             11.632955      12.232951      -7.480696      -1.888574      13.655812       1.739155       9.010103          -0.004052
           61              C       4.500419       7.499701      15.617986      -0.133529      29.268800 0.43033716E+03  0.10106083E+05                                 8.342144                            7.005715       0.068480       2.008157                    0.999292      28.945801      83.563828       0.609824       0.427688      -1.055588       0.004317       0.003177       0.006143       0.008153       0.031276       0.015464      -0.002580       0.019540       0.034652      -0.041027       0.007981       0.033047              9.234359       9.496183      -4.653951      -1.422295       9.545977       1.451012       8.660919           0.003284
           62              C      -3.008141       6.493656      15.402291       0.087923      24.747969 0.33955492E+03  0.75426821E+04                                 7.524417                            6.265069       0.042914       2.029484                    0.999520      26.302673      74.725770       0.636088       0.433484      -1.048255       0.016074      -0.006140       0.040335       0.043852       0.041199       0.009936      -0.002167       0.002552       0.074951      -0.054616       0.021536       0.033080              8.319711       8.101711      -4.000911      -0.687676       8.649004       0.776403       8.208418          -0.001980
           63              C       0.396948       7.222808       0.695398      -0.148040      30.797908 0.43874979E+03  0.10406770E+05                                 8.756988                            7.153102      -0.181013       1.929648                    0.997850      29.616728      87.376337       0.590478       0.437324      -1.044366       0.027659       0.010346      -0.002660       0.029650       0.022473       0.017951       0.010505      -0.012054       0.070388      -0.036186      -0.002025       0.038212             10.018584      10.897188      -5.758138      -1.060372      11.070750       0.451814       8.087813           0.003772
           64              C       1.301572       6.230095       0.417584       0.098362      24.900623 0.34310049E+03  0.76752015E+04                                 7.695596                            6.387590      -0.132412       1.982725                    0.997914      26.476720      76.585840       0.613979       0.445948      -1.036249       0.003794       0.014055      -0.041180       0.043678       0.038976       0.017805      -0.008254      -0.005216       0.064922      -0.054476       0.021192       0.033284              8.659776       9.320202      -4.539057      -0.710165       9.242307       0.433070       7.416819          -0.000094
           65              C       0.408391       7.243318      16.972545       0.529235      23.329059 0.27710450E+03  0.59264321E+04                                 7.744400                            5.996086      -0.291070       1.940109                    0.999156      24.107315      70.093934       0.588617       0.486545      -1.005376       0.026596      -0.032232       0.026094       0.049266       0.048672      -0.026602       0.031606       0.060523      -0.076938      -0.076862       0.005968       0.070894              9.397150       7.546932      -4.244417       2.353433      11.560306      -3.231371       9.084212          -0.003861
           66              C      -0.159970       8.264746      16.052825      -0.008772      37.294749 0.45863582E+03  0.10923326E+05                                 9.880575                            7.242144      -0.180558       1.954102                    0.998366      27.780910      80.281673       0.599683       0.428842      -1.056827      -0.013629       0.042126      -0.020721       0.048885      -0.005374      -0.008811       0.013150      -0.001975       0.027157      -0.011831      -0.009476       0.021307             12.263013       9.222940      -5.626843       1.477024      14.271392      -2.981313      13.294708           0.001514
           67              C       0.080106       8.174500      14.681010      -0.130323      34.042973 0.46554331E+03  0.11216760E+05                                 9.359741                            7.380756      -0.265855       1.887773                    0.998557      30.481511      90.889580       0.579330       0.438806      -1.042588      -0.000902       0.013005       0.007649       0.015115       0.015025       0.001143       0.018144       0.005322      -0.108993      -0.042248       0.006473       0.035775             10.597400       6.833574      -2.727351       0.736235       9.549724      -2.431274      15.408904           0.001599
           68              C      -0.494345       9.120038      13.845842      -0.000214      38.150616 0.41906323E+03  0.96765673E+04                                 9.753453                            6.741154       0.083725       2.034321                    0.999207      26.676337      73.851162       0.652295       0.406649      -1.079994      -0.008122       0.012499       0.040198       0.042873      -0.005399       0.013730       0.001334      -0.002102      -0.058118      -0.025283       0.007887       0.017396             12.268238       6.876198      -3.017039      -1.338634       9.605630      -0.377766      20.322887           0.006508
           69              C      -1.264290      10.134287      14.375587      -0.185521      35.269198 0.45170092E+03  0.10749958E+05                                 9.442452                            7.163819      -0.054677       1.960747                    0.999042      29.862202      87.126090       0.604061       0.426059      -1.055329       0.019878      -0.001530      -0.025684       0.032514       0.020727       0.028339      -0.007680       0.025447      -0.146780      -0.059990       0.006545       0.053444             10.951933       7.230359      -3.457921      -2.897708      10.094126       2.149122      15.531315          -0.000597
           70              C      -1.493497      -0.033842      15.740500       0.286750      30.903485 0.34527127E+03  0.77017382E+04                                 8.964753                            6.446420      -0.082390       2.015022                    0.999200      24.571839      69.954273       0.608373       0.451344      -1.037727      -0.037215       0.063419       0.032872       0.080545      -0.046880      -0.019845       0.010124      -0.021258       0.012453      -0.051778      -0.002558       0.054336             11.193384       9.170706      -5.832827      -2.298495      12.883267       1.971548      11.526180           0.000371
           71              C      -0.916742       9.291302      16.591198      -0.203139      34.165807 0.49661674E+03  0.12168999E+05                                 9.419949                            7.619469      -0.334946       1.864047                    0.997628      31.317867      94.394842       0.570182       0.438389      -1.042090       0.025365      -0.020258       0.000740       0.032470       0.035265      -0.011583       0.012873       0.024819      -0.022710      -0.042163       0.000903       0.041260             10.977099       9.688752      -5.911583       0.214157      14.259117      -0.255838       8.983429           0.000424
           72              C      -0.281355       9.030817      12.365317       0.576417      24.640159 0.25549594E+03  0.52996455E+04                                 7.756765                            5.616074      -0.009054       2.049457                    0.999595      22.329231      61.823583       0.637867       0.462927      -1.028497      -0.008771       0.001644      -0.056903       0.057598       0.072393       0.021549      -0.001039       0.012279      -0.227901      -0.082122      -0.029749       0.111871              9.332527       5.562154      -1.963746      -0.980297       7.079618      -0.122580      15.355809          -0.001451
           73              C       1.154032       1.195768       0.148398       0.479523      24.346848 0.28957908E+03  0.62240163E+04                                 7.897292                            6.095729      -0.133111       2.017904                    0.998457      23.284946      66.543002       0.592226       0.481189      -1.014280       0.034164      -0.051077      -0.008559       0.062042       0.025961       0.012792       0.034565       0.049954      -0.045257      -0.052135      -0.002011       0.054146              9.521647       9.657878      -4.811868      -2.974640      10.550392       1.297657       8.356671           0.000051
           74              C       0.234696       2.380255       0.329581       0.029062      34.281635 0.45837309E+03  0.10916734E+05                                 9.435486                            7.285861      -0.273244       1.924594                    0.998461      27.555359      79.657965       0.592187       0.434284      -1.053382      -0.035507       0.019058       0.013735       0.042575       0.024511       0.006348      -0.001898       0.011465       0.012222      -0.028133       0.004249       0.023884             11.632317      12.232232      -7.480082      -1.888375      13.654943       1.738929       9.009776          -0.004050
           75              C      -0.067295       2.755599       1.637550      -0.133473      29.266292 0.43029497E+03  0.10104834E+05                                 8.341689                            7.005394       0.068469       2.008186                    0.999291      28.944012      83.557320       0.609836       0.427691      -1.055588      -0.004310      -0.003175      -0.006137       0.008144       0.031289       0.015448      -0.002579       0.019564       0.034599      -0.041030       0.007979       0.033050              9.233775       9.495557      -4.653535      -1.422120       9.545299       1.450816       8.660470           0.003280
           76              C       7.441265       3.761644       1.853245       0.087922      24.747753 0.33955497E+03  0.75426660E+04                                 7.524321                            6.265042       0.043004       2.029513                    0.999520      26.302493      74.724606       0.636095       0.433480      -1.048259      -0.016077       0.006119      -0.040338       0.043853       0.041206       0.009945      -0.002182       0.002572       0.075025      -0.054639       0.021555       0.033084              8.319543       8.101545      -4.000746      -0.687599       8.648782       0.776313       8.208301          -0.001983
           77              C       4.036176       3.032492      16.560138      -0.147981      30.794930 0.43870257E+03  0.10405369E+05                                 8.756497                            7.152776      -0.181095       1.929660                    0.997848      29.614675      87.369070       0.590484       0.437331      -1.044362      -0.027649      -0.010334       0.002650       0.029636       0.022494       0.017958       0.010493      -0.012021       0.070278      -0.036185      -0.002013       0.038198             10.017919      10.896408      -5.757578      -1.060276      11.069890       0.451728       8.087458           0.003778
           78              C       3.131552       4.025205      16.837952       0.098404      24.899187 0.34308089E+03  0.76746457E+04                                 7.695329                            6.387437      -0.132420       1.982744                    0.997913      26.475570      76.581674       0.613983       0.445952      -1.036248      -0.003801      -0.014077       0.041178       0.043683       0.038997       0.017799      -0.008250      -0.005183       0.064978      -0.054499       0.021201       0.033298              8.659396       9.319776      -4.538725      -0.710105       9.241815       0.433011       7.416596          -0.000089
           79              C      -1.808171       8.139632       8.344777       0.529271      23.326540 0.27707157E+03  0.59255806E+04                                 7.743990                            5.995828      -0.291276       1.940065                    0.999155      24.106472      70.091726       0.588612       0.486561      -1.005363       0.026564       0.032227       0.026084       0.049240      -0.048668      -0.026567      -0.031555       0.060497      -0.076974      -0.076797       0.005910       0.070888              9.396611       7.546555       4.244123       2.353256      11.559633       3.231112       9.083645          -0.003862
           80              C       6.051768       7.118204       7.425057      -0.008676      37.290267 0.45857344E+03  0.10921491E+05                                 9.880013                            7.241799      -0.180709       1.954093                    0.998365      27.778574      80.274174       0.599678       0.428860      -1.056814      -0.013633      -0.042086      -0.020712       0.048847       0.005330      -0.008824      -0.013182      -0.001941       0.027113      -0.011876      -0.009438       0.021314             12.262293       9.222483       5.626546       1.476972      14.270642       2.981182      13.293753           0.001519
           81              C       6.291844       7.208450       6.053242      -0.130308      34.042841 0.46554469E+03  0.11216816E+05                                 9.359786                            7.380829      -0.265974       1.887741                    0.998556      30.481416      90.889788       0.579319       0.438814      -1.042582      -0.000923      -0.012991       0.007673       0.015116      -0.014987       0.001148      -0.018113       0.005277      -0.109057      -0.042243       0.006503       0.035740             10.597401       6.833693       2.727456       0.736320       9.549948       2.431376      15.408563           0.001592
           82              C       5.717393       6.262912       5.218074      -0.000320      38.153525 0.41910692E+03  0.96777867E+04                                 9.753628                            6.741298       0.084018       2.034385                    0.999207      26.678172      73.856011       0.652321       0.406624      -1.080015      -0.008118      -0.012487       0.040233       0.042901       0.005451       0.013690      -0.001349      -0.002151      -0.057777      -0.025178       0.007808       0.017370             12.268366       6.876385       3.017208      -1.338667       9.605978       0.377694      20.322736           0.006515
           83              C       4.947448       5.248663       5.747819      -0.185581      35.273352 0.45176421E+03  0.10751886E+05                                 9.443193                            7.164333      -0.054795       1.960672                    0.999042      29.865014      87.137200       0.604035       0.426060      -1.055324       0.019902       0.001525      -0.025628       0.032484      -0.020657       0.028342       0.007696       0.025351      -0.146820      -0.060002       0.006634       0.053368             10.952791       7.230938       3.458302      -2.897926      10.095113      -2.149285      15.532322          -0.000604
           84              C       4.718241       5.161492       7.112732       0.286785      30.902783 0.34526251E+03  0.77015368E+04                                 8.964840                            6.446491      -0.082593       2.014969                    0.999199      24.571611      69.954861       0.608344       0.451366      -1.037709      -0.037204      -0.063424       0.032864       0.080540       0.046850      -0.019851      -0.010118      -0.021268       0.012452      -0.051754      -0.002557       0.054311             11.193503       9.170801       5.832897      -2.298519      12.883459      -1.971551      11.526250           0.000370
           85              C       5.294996       6.091648       7.963430      -0.203082      34.162410 0.49655904E+03  0.12167250E+05                                 9.419469                            7.619121      -0.335061       1.864046                    0.997627      31.315650      94.387319       0.570183       0.438400      -1.042082       0.025344       0.020269       0.000771       0.032461      -0.035299      -0.011565      -0.012854       0.024819      -0.022888      -0.042156       0.000836       0.041321             10.976540       9.688261       5.911248       0.214196      14.258375       0.255937       8.982985           0.000427
           86              C       5.930383       6.352133       3.737549       0.576442      24.640596 0.25550153E+03  0.52997765E+04                                 7.756834                            5.616135      -0.008978       2.049472                    0.999595      22.329084      61.822736       0.637866       0.462927      -1.028500      -0.008774      -0.001651      -0.056912       0.057608      -0.072352       0.021590       0.001077       0.012252      -0.228233      -0.082246      -0.029639       0.111885              9.332584       5.562200       1.963781      -0.980346       7.079646       0.122510      15.355907          -0.001456
           87              C       3.370594       3.931882       8.776166       0.479567      24.345891 0.28956515E+03  0.62236788E+04                                 7.897273                            6.095708      -0.133306       2.017850                    0.998457      23.284723      66.543443       0.592205       0.481209      -1.014263       0.034181       0.051068      -0.008562       0.062045      -0.025984       0.012788      -0.034562       0.049949      -0.045267      -0.052135      -0.002024       0.054160              9.521659       9.657893       4.811900      -2.974670      10.550464      -1.297692       8.356619           0.000054
           88              C       2.451258       2.747395       8.957349       0.029051      34.281651 0.45837214E+03  0.10916740E+05                                 9.435568                            7.285900      -0.273303       1.924581                    0.998460      27.555591      79.659546       0.592177       0.434290      -1.053376      -0.035488      -0.019091       0.013741       0.042576      -0.024495       0.006341       0.001892       0.011460       0.012163      -0.028106       0.004230       0.023876             11.632466      12.232317       7.480184      -1.888398      13.655140      -1.738948       9.009942          -0.004048
           89              C       2.149267       2.372051      10.265318      -0.133535      29.270399 0.43036328E+03  0.10106914E+05                                 8.342565                            7.006010       0.068229       2.008063                    0.999291      28.947258      83.570686       0.609797       0.427698      -1.055576      -0.004283       0.003152      -0.006173       0.008148      -0.031274       0.015463       0.002596       0.019569       0.034575      -0.041023       0.007977       0.033046              9.234845       9.496729       4.654287      -1.422302       9.546515      -1.450994       8.661290           0.003289
           90              C       1.229527       1.366006      10.481013       0.087877      24.750002 0.33958671E+03  0.75435884E+04                                 7.524825                            6.265356       0.042929       2.029457                    0.999520      26.304477      74.732654       0.636073       0.433483      -1.048252      -0.016077      -0.006148      -0.040349       0.043867      -0.041190       0.009916       0.002150       0.002589       0.074951      -0.054602       0.021530       0.033072              8.320186       8.102216       4.001224      -0.687708       8.649533      -0.776435       8.208808          -0.001976
           91              C       1.819614       2.095158       7.932370      -0.147997      30.795654 0.43871394E+03  0.10405738E+05                                 8.756659                            7.152870      -0.181031       1.929668                    0.997849      29.615510      87.372805       0.590479       0.437331      -1.044358      -0.027623       0.010312       0.002664       0.029605      -0.022501       0.017936      -0.010490      -0.011995       0.070294      -0.036185      -0.002002       0.038186             10.018138      10.896616       5.757718      -1.060353      11.070105      -0.451773       8.087693           0.003777
           92              C       0.914990       1.102445       8.210184       0.098432      24.898299 0.34306378E+03  0.76741961E+04                                 7.695256                            6.387347      -0.132526       1.982723                    0.997913      26.475085      76.580878       0.613975       0.445962      -1.036238      -0.003810       0.014062       0.041188       0.043688      -0.038996       0.017795       0.008255      -0.005153       0.064812      -0.054474       0.021184       0.033290              8.659345       9.319738       4.538748      -0.710043       9.241774      -0.432960       7.416522          -0.000093
           93              N       0.519281       6.166512       9.704513      -0.416645      40.131552 0.49234398E+03  0.11905136E+05                                10.212048                            7.377436      -0.607828       1.831584                    0.996403      29.562128      85.355640       0.611036       0.414547      -1.068578      -0.042604      -0.082774      -0.007322       0.093382       0.056500      -0.010276       0.021422      -0.007664       0.155201      -0.086069       0.028105       0.057964             12.948262      12.410737       6.833878      -5.658077      14.619940      -4.181413      11.814110          -0.000352
           94              N       3.833780       9.504612       7.783972      -0.248280      35.037996 0.58094215E+03  0.14468341E+05                                 8.993779                            7.837065      -0.190939       1.943283                    0.998968      29.176363      82.248625       0.620319       0.396465      -1.093438      -0.091563      -0.114630       0.023063       0.148512      -0.017273       0.016252       0.012262       0.031514       0.209504      -0.060756      -0.012637       0.073393              9.996241      10.133062       4.635893      -0.305772      10.300973      -0.181961       9.554689           0.050979
           95              N       6.731019       9.216438       1.076745      -0.416646      40.132988 0.49236257E+03  0.11905709E+05                                10.212340                            7.377631      -0.607818       1.831571                    0.996404      29.562877      85.358506       0.611020       0.414553      -1.068573      -0.042577       0.082811      -0.007298       0.093400      -0.056502      -0.010254      -0.021425      -0.007619       0.155275      -0.086076       0.028089       0.057988             12.948631      12.411111      -6.834129      -5.658218      14.620345       4.181569      11.814439          -0.000347
           96              N      -2.377958       5.878338      16.411740      -0.248252      35.038594 0.58095799E+03  0.14468783E+05                                 8.993728                            7.837062      -0.191001       1.943258                    0.998968      29.176666      82.248662       0.620334       0.396454      -1.093450      -0.091575       0.114644       0.023056       0.148528       0.017241       0.016244      -0.012258       0.031486       0.209528      -0.060725      -0.012673       0.073398              9.996127      10.132912      -4.635757      -0.305861      10.300844       0.182031       9.554625           0.051016
           97              N      -2.297895       1.038862      16.178791      -0.416627      40.130458 0.49233773E+03  0.11904936E+05                                10.211890                            7.377439      -0.607841       1.831584                    0.996403      29.561759      85.354146       0.611030       0.414552      -1.068576       0.042610      -0.082779       0.007312       0.093388      -0.056491      -0.010263      -0.021407      -0.007623       0.155233      -0.086058       0.028095       0.057963             12.947849      12.410310      -6.833507      -5.657748      14.619457       4.181091      11.813780          -0.000346
           98              N       6.811082       4.376962       0.843796      -0.248208      35.037473 0.58094196E+03  0.14468225E+05                                 8.993408                            7.836871      -0.191025       1.943265                    0.998968      29.175985      82.245204       0.620354       0.396446      -1.093460       0.091567      -0.114681      -0.023063       0.148554       0.017225       0.016244      -0.012258       0.031520       0.209495      -0.060718      -0.012670       0.073388              9.995641      10.132388      -4.635318      -0.305760      10.300216       0.181928       9.554319           0.051042
           99              N       3.913843       4.088788       7.551023      -0.416626      40.129173 0.49232087E+03  0.11904416E+05                                10.211620                            7.377255      -0.607848       1.831596                    0.996401      29.561089      85.351564       0.611046       0.414546      -1.068581       0.042634       0.082744       0.007335       0.093370       0.056493      -0.010285       0.021406      -0.007667       0.155161      -0.086054       0.028113       0.057941             12.947516      12.409978       6.833289      -5.657622      14.619099      -4.180951      11.813472          -0.000352
          100              N       0.599344       0.750688       9.471564      -0.248240      35.036941 0.58092697E+03  0.14467816E+05                                 8.993485                            7.836891      -0.190957       1.943290                    0.998968      29.175729      82.245451       0.620336       0.396458      -1.093447       0.091553       0.114665      -0.023069       0.148534      -0.017260       0.016252       0.012262       0.031544       0.209473      -0.060751      -0.012633       0.073384              9.995794      10.132581       4.635489      -0.305679      10.300396      -0.181865       9.554406           0.051026
          101              O       6.397023       2.204890       7.666635      -0.479170      28.209024 0.49316064E+03  0.11635673E+05                                 7.386718                            6.926325       0.202743       2.131200                    0.996134      26.784357      70.409205       0.711630       0.364795      -1.131176       0.009108       0.011907       0.006429       0.016311      -0.005582      -0.004982       0.007734      -0.001429       0.135396      -0.028222      -0.018241       0.046462              7.754942       6.452884       1.361192       1.277217       7.328519       0.981352       9.483424           0.073007
          102              O       5.595705       1.114751       9.343873      -0.548848      37.462734 0.62887669E+03  0.15794292E+05                                 9.072720                            7.890802      -0.035764       2.022062                    0.995641      28.861624      78.712392       0.656846       0.371286      -1.124289       0.001374       0.027340       0.020540       0.034224       0.036263      -0.012639      -0.012550      -0.042843      -0.025666      -0.038688      -0.012647       0.051335             10.360818       9.993534       4.511207       1.359402      13.600968       0.874069       7.487951           0.067015
          103              O      -2.243512       3.070437      14.021849      -0.567736      32.133501 0.48459890E+03  0.11314856E+05                                 7.897854                            6.739393       0.745167       2.289064                    0.997685      27.189105      69.705623       0.746361       0.351472      -1.148695       0.023981      -0.002757      -0.020622       0.031748      -0.023988      -0.035051      -0.065410       0.002360      -0.284917      -0.130206       0.053548       0.076658              8.480428       6.784687       2.356706      -2.341515       8.880386      -2.904278       9.776211          -0.000314
          104              O      -0.821778       4.755383      14.211659      -0.539441      36.080753 0.53624629E+03  0.12872165E+05                                 8.653850                            7.128760       0.212796       2.115210                    0.997190      27.498265      72.033973       0.717999       0.355382      -1.142821      -0.007747      -0.029453      -0.012200       0.032808      -0.004726       0.026664       0.027725      -0.009529       0.052284      -0.039795      -0.003867       0.043662              9.750782       6.130781       1.446339       1.737434       8.260749       3.253448      14.860814           0.078236
          105              O       0.868342       5.553245       7.556199      -0.467264      23.517938 0.39507971E+03  0.87838175E+04                                 6.363496                            6.100212       0.858235       2.363825                    0.997316      25.479870      64.179567       0.779958       0.353213      -1.144885      -0.014316       0.005009       0.041364       0.044057      -0.041905       0.048217       0.034351       0.001771      -0.065001      -0.085204       0.029605       0.055600              6.385576       5.849501       1.010944       0.068912       7.143357       1.349158       6.163869          -0.000410
          106              O       0.185285       2.922760      16.294403      -0.478886      28.202245 0.49300369E+03  0.11630996E+05                                 7.385444                            6.925147       0.202511       2.131205                    0.996132      26.780822      70.396008       0.711705       0.364787      -1.131187       0.009126      -0.011986       0.006395       0.016367       0.005568      -0.005010      -0.007718      -0.001418       0.135495      -0.028223      -0.018272       0.046495              7.753561       6.451672      -1.360780       1.276871       7.327050      -0.981117       9.481962           0.073039
          107              O       3.379143       4.012899       0.716105      -0.548643      37.457634 0.62876394E+03  0.15790710E+05                                 9.071831                            7.890039      -0.035959       2.022050                    0.995639      28.859394      78.703745       0.656886       0.371280      -1.124296       0.001343      -0.027383       0.020608       0.034298      -0.036266      -0.012648       0.012559      -0.042832      -0.025639      -0.038693      -0.012646       0.051339             10.359748       9.992457      -4.510729       1.359198      13.599555      -0.873967       7.487232           0.067023
          108              O       3.968226       2.057213       5.394081      -0.567786      32.137642 0.48467738E+03  0.11317183E+05                                 7.898634                            6.740023       0.744893       2.288942                    0.997686      27.190668      69.711870       0.746310       0.351481      -1.148684       0.024042       0.002671      -0.020441       0.031670       0.024016      -0.035093       0.065441       0.002346      -0.284819      -0.130224       0.053550       0.076674              8.481292       6.785321      -2.356984      -2.341762       8.881344       2.904572       9.777211          -0.000332
          109              O       5.389960       0.372267       5.583891      -0.539668      36.088060 0.53637636E+03  0.12876125E+05                                 8.655130                            7.129720       0.212891       2.115183                    0.997191      27.501038      72.044618       0.717933       0.355391      -1.142809      -0.007759       0.029474      -0.012063       0.032778       0.004751       0.026709      -0.027768      -0.009529       0.052109      -0.039867      -0.003815       0.043682              9.752310       6.131628      -1.446564       1.737737       8.261983      -3.254031      14.863319           0.078107
          110              O       3.084904       9.829705      16.183967      -0.467215      23.514554 0.39500317E+03  0.87816634E+04                                 6.362798                            6.099548       0.858450       2.363926                    0.997317      25.478198      64.173054       0.780017       0.353204      -1.144895      -0.014326      -0.005001       0.041332       0.044030       0.041898       0.048217      -0.034362       0.001793      -0.064880      -0.085199       0.029621       0.055578              6.384855       5.848806      -1.010749       0.068937       7.142432      -1.349041       6.163326          -0.000402
          111              O       4.247839       7.332540       0.961133      -0.478646      28.196945 0.49288698E+03  0.11627516E+05                                 7.384444                            6.924282       0.202286       2.131200                    0.996129      26.778086      70.385873       0.711759       0.364782      -1.131194      -0.009177       0.012021      -0.006398       0.016421       0.005577      -0.005025      -0.007702      -0.001430       0.135523      -0.028236      -0.018267       0.046503              7.752414       6.450745      -1.360391       1.276546       7.325900      -0.980793       9.480596           0.073023
          112              O       1.053981       6.242401      16.539431      -0.548361      37.449506 0.62859652E+03  0.15785426E+05                                 9.070562                            7.889034      -0.036270       2.022027                    0.995637      28.855539      78.690091       0.656923       0.371285      -1.124295      -0.001379       0.027335      -0.020678       0.034303      -0.036271      -0.012658       0.012569      -0.042845      -0.025606      -0.038707      -0.012642       0.051349             10.358150       9.990942      -4.509837       1.358798      13.597472      -0.873564       7.486037           0.067040
          113              O       0.464898       8.198087      11.861455      -0.567681      32.133921 0.48460727E+03  0.11315127E+05                                 7.898042                            6.739552       0.744856       2.288969                    0.997684      27.188880      69.705812       0.746334       0.351482      -1.148684      -0.024005      -0.002722       0.020462       0.031660       0.024016      -0.035099       0.065440       0.002346      -0.284887      -0.130242       0.053560       0.076682              8.480621       6.784837      -2.356762      -2.341560       8.880705       2.904325       9.776320          -0.000322
          114              O      -0.956836       9.883033      11.671645      -0.539448      36.080164 0.53624124E+03  0.12872011E+05                                 8.653761                            7.128747       0.212794       2.115212                    0.997190      27.498125      72.033476       0.717997       0.355384      -1.142820       0.007744      -0.029430       0.012092       0.032746       0.004730       0.026716      -0.027780      -0.009536       0.052084      -0.039864      -0.003832       0.043696              9.750593       6.130797      -1.446378       1.737446       8.260806      -3.253450      14.860177           0.078167
          115              O       1.348220       0.425595       1.071569      -0.467197      23.513382 0.39497866E+03  0.87809708E+04                                 6.362553                            6.099333       0.858558       2.363975                    0.997316      25.477596      64.170729       0.780036       0.353201      -1.144899       0.014331       0.005012      -0.041317       0.044018       0.041918       0.048222      -0.034360       0.001807      -0.064884      -0.085212       0.029612       0.055601              6.384592       5.848557      -1.010649       0.068950       7.142116      -1.349002       6.163103          -0.000410
          116              O      -1.963899       8.050411       9.588901      -0.478938      28.203965 0.49304906E+03  0.11632344E+05                                 7.385754                            6.925489       0.202552       2.131201                    0.996132      26.781772      70.399553       0.711684       0.364789      -1.131184      -0.009150      -0.011936      -0.006429       0.016356      -0.005594      -0.004994       0.007720      -0.001437       0.135427      -0.028238      -0.018233       0.046471              7.753837       6.451991       1.360821       1.276906       7.327412       0.981046       9.482107           0.073048
          117              O      -1.162581       9.140549       7.911663      -0.548582      37.455115 0.62871969E+03  0.15789332E+05                                 9.071513                            7.889844      -0.036029       2.022048                    0.995639      28.858053      78.699613       0.656883       0.371288      -1.124289      -0.001405      -0.027293      -0.020598       0.034222       0.036266      -0.012647      -0.012560      -0.042856      -0.025656      -0.038697      -0.012650       0.051347             10.359299       9.992095       4.510364       1.359021      13.598989       0.873685       7.486815           0.067062
          118              O       6.676636       7.184863       3.233687      -0.567617      32.129232 0.48451823E+03  0.11312491E+05                                 7.897175                            6.738850       0.745119       2.289093                    0.997684      27.187047      69.698644       0.746389       0.351474      -1.148694      -0.023936       0.002813       0.020648       0.031736      -0.023988      -0.035056      -0.065410       0.002363      -0.284992      -0.130226       0.053560       0.076666              8.479662       6.784134       2.356454      -2.341290       8.879645      -2.904001       9.775208          -0.000317
          119              O       5.254902       5.499917       3.043877      -0.539203      36.072208 0.53609977E+03  0.12867707E+05                                 8.652376                            7.127711       0.212672       2.115236                    0.997188      27.495088      72.021876       0.718067       0.355374      -1.142833       0.007728       0.029407       0.012233       0.032774      -0.004705       0.026670       0.027736      -0.009532       0.052258      -0.039792      -0.003884       0.043676              9.748940       6.129886       1.446135       1.737121       8.259475       3.252823      14.857458           0.078242
          120              O       3.564782       4.702055       9.699337      -0.467248      23.516727 0.39505426E+03  0.87830999E+04                                 6.363250                            6.099995       0.858334       2.363873                    0.997316      25.479212      64.177107       0.779976       0.353210      -1.144888       0.014320      -0.005022      -0.041344       0.044041      -0.041925       0.048222       0.034348       0.001786      -0.065002      -0.085217       0.029595       0.055622              6.385313       5.849253       1.010847       0.068926       7.143042       1.349119       6.163645          -0.000402

******************************************************
Auxiliary information for the entire system
The total spin magnetic moment of the unit cell is   3.998893
The total net atomic charge of the unit cell is   0.000005
Accuracy of reproducing the electrostatic potential in the unit cell:
  The inner radius (bohr) =    5.0000
  The outer radius (bohr) =   12.0000
  Valid grid points have density less than (e/(bohr^3)) =    0.0001
  The number of valid grid points were=         8864
  The rms potential error without charges in kcal/mol is=      2.59919
  The rms potential error with partial charges in kcal/mol is=      0.89759
  The RRMSE value at monopole order=      0.34534
  The rms potential error with partial charges and cloud penetration in kcal/mol is=      0.88136
  The RRMSE value at monopole order with cloud penetration is=      0.33909
  The rms potential error with partial charges and atomic dipoles in kcal/mol is=      0.48939
  The RRMSE value at dipole order=      0.18828
  The rms potential error with partial charges, atomic dipoles and cloud penetration in kcal/mol is=      0.47138
  The RRMSE value at dipole order with cloud penetration=      0.18136

******************************************************
The electron densities and ab initio electrostatic potential were computed in VASP using the PBE functional and
projector augmented wave method. See the main text of the journal article for a description of computational details.
The atomic charges, dipoles, and quadrupoles were computed with the DDEC6 method as described in
(a) T. A. Manz and N. Gabaldon Limas, RSC Adv. 6 (2016) 47771-47801 DOI: 10.1039/c6ra04656h
(b) N. Gabaldon Limas and T. A. Manz, RSC Adv. 8 (2018) 2678-2707 DOI: 10.1039/c7ra11829e.
For each atom in the material, the electron cloud parameters were fit to the spherically averaged atom-in-material
electron density using radial positions for which this density was between 10^-4 and 10^-2 electrons per cubic bohr.
The polarizabilities, dispersion coefficients, and quantum Drude oscillator (QDO) parameters were fit using the MCLF method.
The magnetic structure of the system was optimized in VASP from the default ferromagnetic initial guess using spin polarization.
The atomic spin moments (ASMs) were computed on this optimized magnetic structure using the DDEC6 partition as inputs
to the method of T. A. Manz and D. S. Sholl, J. Chem. Theory Comput. 7 (2011) 4146-4164 DOI: 10.1021/ct200539n.
The RMSE and RRMSE were computed using a uniform grid with Ewald summation.
