# Supplementary material for: A collection of forcefield precursors for metal–organic frameworks
Source: RSC Adv. 2019 Nov 13;9(63):36492–507. doi: 10.1039/c9ra07327b (PMC9075174; doi:10.1039/c9ra07327b)
Supplement: RA-009-C9RA07327B-s5808 [file RA-009-C9RA07327B-s5808.xyz]

  441
jmolscript: load "" {1 1 1} spacegroup "x,y,z" unitcell [{     13.663000     0.000000     0.000000 }, {      1.051259    18.298828     0.000000 }, {      0.673262     8.566443    20.440272 }]
Mn     6.100413     5.103956     2.853462     1.031923
Mn     3.403849     7.024977     3.979108     1.151340
Mn     0.680762     8.933110     5.155650     1.010970
Mn     8.783234    14.168184     1.487030     0.928470
Mn     8.345151     5.040803    12.102889     0.915122
Mn    12.738790    11.790351    17.379137     0.937345
Mn    12.749237    18.149560     6.532915     0.931980
Mn    12.826630    17.541119    16.359167     0.933849
Mn     8.373535    10.771194    10.950467     0.930461
H      4.715803     9.601721     1.817140     0.121029
H      8.564656     9.056602     2.420128     0.118176
H      5.147216    13.708118     2.293399     0.161516
H      3.656266    13.822054     1.827360     0.149240
H      4.058966    12.768135     2.914783     0.154638
H      6.399408    21.964445    20.229737     0.160822
H      5.661777    20.828632    19.440743     0.145813
H      4.862252    22.078740    19.943573     0.156196
H      3.021558    10.971122     1.569813     0.155425
H      2.593657    12.076359     0.543711     0.158251
H      3.390117    10.818581     0.053145     0.149476
H     10.082214    10.792816     2.528462     0.105195
H     11.289729    13.202541     3.370601     0.073210
H     12.127396    11.177922     2.788053     0.118274
H     12.318093    11.634772     1.302045     0.110946
H      0.734316    11.769842     2.244342     0.104338
H     13.845237    12.499329     3.517771     0.098152
H      1.233205    14.093757     2.309751     0.097861
H     14.215681    13.631236     0.979089     0.097419
H     13.189339    15.599793     1.602517     0.109128
H     12.935202    15.066047     3.057865     0.108559
H     11.729095    14.025933     0.741982     0.091713
H     11.436549    16.781177     1.980662     0.097785
H      5.854492     1.716786     1.655662     0.126254
H     10.764659    18.949238     1.992927     0.120654
H      5.760991    16.058260     2.818714     0.158245
H      5.251902    17.362067     3.523903     0.147760
H      4.291241    16.552511     2.587738     0.155789
H      5.933570    16.031344     0.265724     0.164424
H      4.465855    16.580851     0.214623     0.152977
H      6.293440    25.921960    19.927221     0.146151
H      3.833006    18.651055     1.412423     0.162533
H      3.841577     1.170770     2.225946     0.155854
H      3.928182     1.111979     0.662265     0.151209
H      4.097141     6.024718     7.769347     0.124451
H      7.886647     5.072202     6.937428     0.116897
H      4.594586     7.925072    10.880357     0.149472
H      3.727717     7.242777    11.994352     0.149629
H      5.231865     6.839843    11.814477     0.167612
H      2.905198     7.203661     9.163374     0.157080
H      2.545039     5.679871     9.081613     0.153198
H      2.061276     6.536162    10.303941     0.152493
H      4.171789    23.174898    11.857402     0.148194
H      4.640090    22.337372    10.618721     0.150528
H      5.688196    22.818568    11.679571     0.159191
H      9.365349     4.566614     8.560386     0.090527
H     11.400612    21.154775    10.892621     0.083261
H     11.761110     4.707706     9.259443     0.102816
H     12.249073    21.624208     8.772965     0.111680
H     13.741302    20.476392    10.072966     0.102873
H     14.561695    21.519422     9.239003     0.103851
H     13.670513     4.627050    11.092936     0.098144
H      1.617469    21.508595    11.479257     0.106040
H     13.210907    20.958979    12.464478     0.111979
H     13.821636    22.231055    13.159447     0.103354
H     11.437774     5.307410    11.747024     0.079286
H     12.138387    22.296178    14.436964     0.096531
H      8.052222    23.240932    18.075333     0.123291
H     11.555516    22.029791    16.687438     0.118113
H      6.351911    24.805270    17.729892     0.156818
H      5.032677    24.510463    16.934765     0.159703
H      5.847663    23.330415    17.568414     0.157656
H      5.056997    23.323497    14.731304     0.154283
H      6.424646    22.898971    14.089479     0.159761
H      5.887337    22.150029    15.358820     0.153366
H      6.272553     7.713951    15.812594     0.154434
H      6.273792     7.050877    14.391996     0.165327
H      4.920727     7.488603    15.052216     0.154373
H      0.768102     5.352151     1.099687     0.125784
H      4.631900    12.126590    19.923133     0.117954
H      5.589421    11.915154    17.872974     0.152131
H      5.444570    10.596669    18.708981     0.154438
H      5.624773    10.524835    17.153476     0.158885
H      3.380610     9.220202    18.594515     0.154457
H      2.233173     9.615367    17.603162     0.159938
H      3.604135     9.092265    17.049231     0.151919
H      3.713713    12.596178    16.258192     0.151869
H      3.839495    11.175456    15.610236     0.156176
H      2.453280    11.673406    16.147815     0.167602
H     12.335828     5.230317     0.110377     0.109664
H     10.641225    12.384482    19.831152     0.088282
H     10.347579     5.845912     0.404717     0.122708
H     10.917054    15.149922    19.461183     0.098312
H      8.217182     6.796149     0.065409     0.103195
H      8.146401     5.259295     0.345441     0.111712
H      7.381894    14.264670    19.125963     0.111682
H      8.459451    15.069740    18.326748     0.080560
H      8.401479    12.277860    18.629264     0.118904
H      8.229757    13.064875    17.276118     0.100771
H     10.444146    13.865359    17.439640     0.073821
H      9.167824    11.427740    16.260236     0.097806
H     11.466282     7.417500    13.310705     0.102998
H      8.722802     9.954445    14.600486     0.124630
H      0.757660     9.623518    13.243252     0.144888
H      0.944356    10.000394    14.753788     0.165100
H      1.892927     8.944401    14.085391     0.154203
H     14.013930     8.418723    16.476903     0.158825
H     13.573161     6.966983    16.082406     0.149639
H      1.379131     7.440442    15.810550     0.154361
H     13.674743     7.344113    12.611648     0.149864
H      1.166608     6.761672    13.496712     0.160084
H     13.349080     6.305498    13.739951     0.148892
H     11.897215     4.986672     5.541358     0.133967
H      2.150482     4.383159     6.266987     0.126550
H      5.300968    20.358753     7.364630     0.155922
H      3.741718     3.023516     6.236327     0.158308
H      3.382224     3.312907     7.734599     0.148917
H      3.737484    18.906548     8.558342     0.154309
H      2.886866    20.165527     8.942619     0.147297
H      2.206737    18.950020     8.221077     0.163075
H      4.341447    18.431752     6.246547     0.152065
H      2.834614    18.430329     5.815257     0.164096
H      3.858451    19.360767     5.079408     0.157103
H     10.391566     3.270601     5.721232     0.105082
H      9.990730    19.252561     7.205196     0.093032
H      8.354242     2.316135     4.797332     0.117032
H      8.318179     2.991044     6.219975     0.105005
H      7.235177    20.597250     5.610855     0.102255
H      7.706689    19.853098     6.904724     0.095828
H      6.685727    18.343610     5.551578     0.102732
H      7.603764    18.742269     4.341514     0.097080
H      8.491369    16.765339     5.230666     0.105890
H      8.487987    17.362578     6.681925     0.117182
H     10.137615    18.267173     4.574533     0.069524
H     10.153744    15.614484     5.706924     0.097836
H      0.878618    12.306987     6.412113     0.110012
H     10.759514    13.348207     5.962427     0.114222
H      2.913190    12.842369     5.733496     0.158260
H      3.982631    13.607537     6.589944     0.157989
H      2.812185    12.840774     7.297177     0.149467
H      1.944988    16.224718     7.761171     0.164403
H      2.251994    14.887345     8.521549     0.150650
H      3.406039    15.657494     7.791832     0.154356
H      2.395224    14.821342     4.451891     0.150400
H      2.061480    16.181019     5.155037     0.154695
H      3.509281    15.588375     5.242930     0.157789
H      2.705173     8.134700     0.290252     0.121666
H     12.573158     9.018263     1.101731     0.121976
H      3.963783    18.550147    17.750332     0.153680
H      4.531497    17.590688    16.648602     0.154283
H      3.021114    18.012377    16.619985     0.158707
H      2.265987    15.465145    16.685394     0.166587
H      3.798320    15.166322    16.544356     0.149397
H      2.985022    14.548660    17.733980     0.152500
H      5.038296    16.959398    19.342629     0.149584
H      4.658156    15.439191    19.295617     0.156057
H      5.453932    16.084184    18.110081     0.151196
H     11.662325    17.852020    19.900649     0.097563
H      9.953587    17.008084    17.411024     0.077389
H      9.535499    17.593525    19.628793     0.110714
H      9.813363    19.104447    19.295617     0.122872
H      7.464862    18.715067    19.217944     0.109212
H      7.674486    17.581693    18.150962     0.097007
H      6.994915    19.494607    17.100332     0.101452
H      8.178154    20.299749    17.742156     0.105823
H      8.796925    19.831653    15.516210     0.113108
H      8.491925    18.298221    15.708349     0.110520
H     10.574878    19.730150    16.989954     0.084138
H     10.240915    19.026082    14.087435     0.096431
H     14.148471    17.426073    10.422495     0.121790
H     10.628010    18.694797    11.812433     0.113826
H      1.391539    15.705240    14.201901     0.165757
H      1.377248    14.980848    12.814007     0.151159
H      2.740854    15.301152    13.517152     0.154877
H      2.746732    18.775330    12.934604     0.148068
H      2.290381    18.071476    14.259134     0.157238
H      3.576544    17.576786    13.511020     0.157649
H      2.638462    17.695202    10.802684     0.157888
H      3.473441    16.493348    11.366835     0.157848
H      2.076784    16.234210    10.700482     0.154688
H      2.815025    10.482189     8.415260     0.115481
H      5.996166     8.656745     6.880196     0.122372
H      1.870442    12.204407    11.227841     0.158550
H      2.056492    12.115131     9.674381     0.151510
H      1.838626    10.809338    10.514476     0.149033
H      5.287740    12.905506    10.866049     0.156884
H      4.136546    13.372934     9.907400     0.150705
H      3.930105    13.416463    11.460861     0.156778
H      4.919380    10.781080    12.211018     0.161190
H      3.576021    11.411715    12.715893     0.157313
H      3.567215    10.011896    12.008660     0.150277
H      8.048887     8.622031     7.936958     0.102356
H     10.010459     8.299779    10.285545     0.078657
H      9.875008     7.388973     8.151580     0.102821
H     10.528688     8.681657     7.546548     0.130268
H     11.848792     6.911356     9.339160     0.084660
H     12.194001     7.043653     7.812272     0.113220
H     13.747988     8.278228     9.116361     0.105965
H     12.973151     9.234701     8.141360     0.114852
H     12.970965    10.243738    10.295765     0.110794
H     12.367684     8.942684    10.937590     0.105964
H     11.009889    10.632431     9.114317     0.090823
H     11.981331    11.264966    11.798125     0.092232
H      9.676853    15.051594    15.209606     0.117753
H     12.434709    12.564589    13.676586     0.127748
H      5.589072    13.570086    14.351115     0.158829
H      6.543199    12.482092    13.746083     0.167589
H      6.742587    12.966035    15.223915     0.147389
H      6.193320    15.244879    12.474698     0.156179
H      7.694602    15.632024    12.245767     0.155567
H      7.173843    14.221824    11.806301     0.160297
H      6.443012    15.848938    14.841681     0.162093
H      7.586760    15.218528    15.708349     0.147745
H      7.937747    16.225762    14.557562     0.148647
C      6.365745     7.732314     2.465097     0.598632
C      6.597981     9.085789     2.166669    -0.047032
C      5.580066     9.946362     1.827360    -0.122149
C      5.735058    11.291504     1.500316    -0.062610
C      7.064433    11.836778     1.661794     0.270563
C      8.139662    10.947084     2.027675    -0.061037
C      7.856584     9.627515     2.227990    -0.126316
C      4.607256    12.187149     1.022014     0.299289
C      4.342698    13.216377     2.115568    -0.534675
C      5.579384    21.473682    20.145932    -0.536054
C      3.277993    11.443036     0.774686    -0.536869
C      9.462192    11.415428     2.223902     0.110359
C     11.307305    12.990110     2.413996     0.089474
C     12.340822    11.936088     2.221858    -0.237339
C     13.753309    12.427058     2.555034    -0.155335
C     14.070206    13.758753     1.929562    -0.166080
C     12.976324    14.808142     2.123744    -0.234390
C     11.636419    14.264217     1.690410     0.069480
C     10.578266    16.436530     1.874373     0.100437
C      8.221663     2.841403     2.003147     0.613269
C      9.505934    17.374713     1.829404    -0.055460
C      8.167490    17.024537     1.692455     0.266488
C      7.193595    18.014539     1.627046    -0.054773
C      6.505414     1.054059     1.698587    -0.135524
C      7.843964     1.406066     1.835536    -0.058837
C      9.869117    18.714892     1.900945    -0.162378
C      5.659372    17.647974     1.551417     0.292401
C      5.199367    16.832179     2.726732    -0.534528
C      5.394292    16.824890     0.255503    -0.539318
C      3.701881     0.618224     1.453303    -0.538090
C      5.642669     5.427096     5.657867     0.603952
C      5.958387     5.493278     7.090730    -0.043187
C      4.947173     5.792104     8.065731    -0.135442
C      5.186295     5.748645     9.429097    -0.052610
C      6.541856     5.424466     9.856299     0.282559
C      7.494094     5.191166     8.893562    -0.063785
C      7.205722     5.230382     7.550636    -0.146451
C      4.039351     6.061877    10.412275     0.310720
C      4.431588     7.107255    11.356615    -0.533284
C      2.773336     6.399551     9.672337    -0.533734
C      3.826188     4.747868    11.219665    -0.541498
C      8.791426     4.741267     9.269663     0.110039
C     11.630075    22.087149    10.698438     0.079609
C     12.629711    22.092073     9.531299    -0.233499
C     13.908064    21.424109     9.950324    -0.168177
C     14.481071    21.996966    11.229885    -0.162311
C     13.450414    21.890577    12.329572    -0.240622
C     12.210089    22.690957    11.951427     0.074196
C     11.286347    22.559824    14.175329     0.099269
C     10.309415    22.708681    15.211650    -0.091363
C      9.000048    23.259658    14.980675     0.273860
C      8.121122    23.463376    16.082406    -0.058409
C      8.613949    23.119072    17.343571    -0.145866
C      9.865933    22.615671    17.574546    -0.049111
C     10.712758    22.391049    16.532092    -0.160252
C     10.294022    22.286208    18.989013     0.612829
C      6.712983    24.053405    15.861651     0.293255
C      5.913587    24.187090    17.141212    -0.539629
C      5.943158    22.999851    14.915266    -0.539354
C      5.795103     7.128825    15.219827    -0.537438
C      3.321443     4.899850     1.688366     0.625117
C      2.463839     4.495347     0.504875    -0.046843
C      1.152240     4.814522     0.445598    -0.139545
C      1.028453    12.875083    19.792315    -0.076683
C      1.605488    12.109363    18.794830     0.287834
C      2.981164    11.839438    18.827535    -0.051255
C      3.721252    12.309538    19.892473    -0.141932
C      3.726608    11.076592    17.697187     0.289647
C      5.236235    11.023028    17.875018    -0.534639
C      3.183583     9.608717    17.740112    -0.538253
C      3.402383    11.690310    16.292941    -0.537813
C     13.290333    13.259673    19.845460     0.119483
C     10.951115    13.131319    19.277221     0.088338
C     10.595202    14.391443    19.974234    -0.231943
C      9.102140    14.490109    20.139800    -0.163296
C      8.324699    14.300361    18.901120    -0.163730
C      8.680178    13.066865    18.136653    -0.234869
C     10.218522    13.048906    17.932251     0.069022
C     10.073019    11.218707    16.307249     0.096119
C     10.536419    10.189063    15.452846    -0.077064
C     11.911967     9.831222    15.424229     0.288773
C     12.304196     8.710276    14.530989    -0.066049
C     11.275830     8.189618    13.795140    -0.156812
C      9.948152     8.688664    13.684762    -0.060799
C      9.601362     9.649554    14.575958    -0.139548
C      8.960315     8.179711    12.666837     0.610941
C     13.721436     8.198842    14.498285     0.314949
C      0.996081     9.287719    14.109920    -0.533702
C     14.122095     7.713368    15.833035    -0.532671
C     13.911151     7.042733    13.490580    -0.540611
C      0.510788     6.377576     5.502521     0.597352
C     13.910024     4.876154     5.823433    -0.050165
C     12.600239     4.418602     5.762113    -0.149365
C     12.383183     3.045231     6.052365    -0.069472
C     14.503573    20.498825     6.367145     0.275920
C      1.095091     2.696914     6.491830    -0.049909
C      1.292245     4.032714     6.203623    -0.131843
C      3.324288    20.097253     6.941516     0.301395
C      4.576692    20.923083     7.082554    -0.541747
C      3.010736    19.473215     8.290574    -0.545349
C      3.616875    18.973459     5.923591    -0.535699
C     11.019620     2.630466     5.966515     0.108037
C     10.211309    19.408443     6.262899     0.061283
C      9.247628    20.456278     5.741672    -0.233332
C      7.861807    19.941624     5.950163    -0.158203
C      7.575035    18.640700     5.304251    -0.168132
C      8.617753    17.577756     5.745760    -0.235699
C     10.016367    18.101675     5.533182     0.078255
C     10.994289    15.942200     5.925635     0.096604
C     12.022680    14.971206     6.158654    -0.103520
C     13.398217    15.323952     6.301736     0.289608
C     14.416765    14.257561     6.350793    -0.051135
C     13.920296    12.993072     6.320132    -0.145615
C     12.584675    12.599444     6.166830    -0.066031
C     11.653589    13.577337     6.076893    -0.166948
C     12.162560    11.156747     5.968559     0.631482
C      2.193017    14.628216     6.475478     0.303459
C      3.056569    13.360421     6.528623    -0.540677
C      2.475492    15.423346     7.757083    -0.533770
C      2.574379    15.372292     5.216357    -0.536837
C      1.185373     8.658503     2.391512     0.593917
C      0.857642     8.582001     0.903460    -0.046375
C      1.847388     8.306538    -0.024528    -0.121946
C      2.314002    16.839584    19.052378    -0.048834
C     14.677404    17.097107    18.588383     0.273891
C     13.606218    17.379424    19.532724    -0.089488
C     13.240256     8.834698     0.480346    -0.146862
C      3.414233    16.595381    18.054892     0.287615
C      3.765330    17.798543    17.188225    -0.536241
C      3.082876    15.316949    17.165740    -0.529757
C      4.774239    16.232789    18.770302    -0.541096
C     12.247582    17.658718    19.203636     0.128966
C     10.311355    17.855649    17.752376     0.084274
C      9.481932    18.266614    18.933824    -0.252578
C      8.011860    18.434473    18.469830    -0.166076
C      7.918948    19.433262    17.390583    -0.166023
C      8.819149    19.098097    16.149859    -0.241785
C     10.237297    18.878186    16.642469     0.074646
C     11.028648    18.596267    14.336807     0.106589
C     11.928736    18.230120    13.284133    -0.068607
C     13.234442    17.783796    13.502844     0.259919
C     14.092716    17.460629    12.386805    -0.041065
C     13.607181    17.643321    11.146080    -0.135893
C     12.288786    18.161436    10.880357    -0.044435
C     11.499191    18.401478    11.959603    -0.165673
C     11.791250    18.394813     9.498594     0.594017
C      1.894053    17.012631    12.632088     0.302443
C      1.845966    15.611173    13.361806    -0.535107
C      2.692988    17.935048    13.396554    -0.539763
C      2.587866    16.841837    11.242150    -0.541830
C      3.504468     9.193257     6.226107     0.610410
C      4.283668     9.588610     7.409599    -0.046463
C      3.722179    10.283163     8.464317    -0.130310
C      4.410925    10.705650     9.594664    -0.053614
C      5.838482    10.410963     9.629412     0.265154
C      6.416937     9.600819     8.617619    -0.068648
C      5.623341     9.200721     7.536328    -0.134156
C      3.799614    11.546791    10.706614     0.306922
C      2.238582    11.683166    10.512432    -0.541135
C      4.335985    12.934739    10.739319    -0.528757
C      3.981927    10.877821    12.027056    -0.541940
C      7.778847     9.190808     8.621707     0.134141
C     10.017100     8.913491     9.523123     0.079030
C     10.498653     8.109450     8.329411    -0.230117
C     11.890024     7.530091     8.593090    -0.168563
C     12.877092     8.656381     8.914003    -0.172878
C     12.370657     9.497916    10.140419    -0.242510
C     10.966253    10.016889     9.876739     0.083443
C     11.061365    11.392632    11.845138     0.124511
C     12.170788    14.403486    15.606148     0.594590
C     10.596575    12.324055    12.871239    -0.053381
C      9.287541    12.791339    12.912120     0.259846
C      8.944169    13.813938    13.789007    -0.051165
C      9.908397    14.368396    14.622971    -0.149663
C     11.215998    13.900255    14.580046    -0.045780
C     11.560803    12.878513    13.705202    -0.152621
C      7.450917    14.355041    13.840108     0.298764
C      6.489303    13.236540    14.336807    -0.534500
C      7.095157    14.914876    12.464478    -0.535277
C      7.344992    15.521738    14.829417    -0.548722
N      9.908947    12.635326     2.021543    -0.284196
N     10.470644    15.148171     1.782392    -0.256962
N      9.306425     4.532643    10.457243    -0.277547
N     11.102133    22.755325    12.934604    -0.272287
N     12.409098    12.896922    18.962440    -0.276133
N     10.817683    11.917650    17.175961    -0.304993
N     11.643842    19.738714     6.199534    -0.257397
N     11.112529    17.205757     5.989000    -0.273488
N     11.797423    17.659749    18.044672    -0.274831
N     11.202629    18.388813    15.579575    -0.277560
N      8.652400     9.521904     9.459758    -0.263147
N     10.373532    10.748160    11.023439    -0.270350
O      5.192680     7.286065     2.649059    -0.604745
O      7.322182     6.892829     2.514153    -0.554197
O      7.224738    13.126177     1.524844    -0.426143
O      7.791582    15.723525     1.627046    -0.460396
O      4.463965     5.640042     5.249062    -0.609390
O      6.554274     5.129095     4.846388    -0.550408
O      6.762932     5.340162    11.144036    -0.436574
O      8.592348    23.527579    13.799228    -0.434522
O      9.572998    22.722078    19.906781    -0.568321
O     11.292324    21.635829    19.144359    -0.594825
O      2.757218     5.546623     2.589782    -0.577545
O      4.488813     4.504478     1.692455    -0.567701
O      0.891542    11.579738    17.828005    -0.447224
O     12.821858    10.419232    16.076274    -0.421307
O      8.135639     9.010575    12.278471    -0.541614
O      9.124784     7.032659    12.143566    -0.580325
O      1.658177     6.742139     5.263370    -0.581272
O     13.197298     7.143947     5.514785    -0.536351
O     14.285205    19.207835     6.591988    -0.455312
O     13.757933    16.536855     6.344660    -0.433468
O     13.094443    10.362223     5.884754    -0.611675
O     11.012208    10.869643     5.833654    -0.597432
O     13.872958     8.950193     3.135538    -0.547009
O      2.354271     8.449876     2.745129    -0.585356
O     14.409279    17.100040    17.298602    -0.442899
O     13.732821    17.609047    14.753788    -0.451829
O     12.522124    17.940761     8.576738    -0.563474
O     10.742819    19.033199     9.314632    -0.585622
O      2.266013     9.563866     6.224063    -0.583524
O      4.073280     8.530872     5.326735    -0.561023
O      6.583617    10.886082    10.614633    -0.431422
O      8.317400    12.190166    12.176270    -0.475222
O     13.041458    13.567917    16.127375    -0.566725
O     12.005870    15.587323    15.994513    -0.552009
O      7.314475     3.680858     2.115568    -0.604157
O      9.402957     3.145007     1.976574    -0.593787

The following XYZ coordinates are in angstroms. Other properties are in atomic units.
The sperically averaged electron density of each atom fit to a function of the form exp(a - br)
eigen_1, eigen_2 and eigen_3 are the three eigenvalues of traceless quadrupole moment tensor
  atom number  atomic symbol              X              Y              Z     net charge C6 coefficient C8 coefficient C10 coefficient fluctuating dipole atomic polarizability isotropic forcefield polarizability              a              b squared Pearson coefficient          <r^3>          <r^4>         wp_QDO          m_QDO          q_QDO       dipole_x       dipole_y       dipole_z         dipole            Qxy            Qxz            Qyz     Q(x^2-y^2)  Q(3z^2 - R^2)        eigen_1        eigen_2        eigen_3 static polarizability      alpha(xx)      alpha(xy)      alpha(xz)      alpha(yy)      alpha(yz)      alpha(zz) atomic spin moment
            1             Mn       6.100413       5.103956       2.853462       1.031923     157.788931 0.35046274E+04  0.13007490E+06                                22.759011                           18.635414       0.169375       1.844037                    0.999963      53.866574     157.267864       0.444106       0.371593      -1.168665       0.043555      -0.020763      -0.026573       0.055084       0.011829       0.017276      -0.015055      -0.006568       0.133992      -0.040735      -0.010087       0.050821             28.243136      21.593246      -5.436636      -0.057563      33.740118       3.257199      29.396043           4.604400
            2             Mn       3.403849       7.024977       3.979108       1.151340     130.088495 0.23949878E+04  0.81841523E+05                                22.083658                           17.024665       0.054436       1.823164                    0.999810      52.025622     151.848533       0.394958       0.453822      -1.097823      -0.002347      -0.001752       0.001465       0.003274       0.079987       0.014820      -0.045454       0.028529       0.103735      -0.112121       0.037206       0.074915             28.645541      27.154554      -2.276776       0.666494      23.127489       1.225357      35.654581           4.593440
            3             Mn       0.680762       8.933110       5.155650       1.010970     156.323077 0.35634726E+04  0.13288689E+06                                22.633400                           18.775408       0.164001       1.839048                    0.999953      54.425377     159.574904       0.442752       0.370968      -1.168487      -0.038974       0.031428       0.027339       0.057044       0.018363       0.019938      -0.015060      -0.038398       0.103485      -0.050697       0.008175       0.042522             27.674161      21.832601      -5.266473       0.337607      32.774474       2.932962      28.415408           4.604432
            4             Mn       8.783234      14.168184       1.487030       0.928470     148.592101 0.30099314E+04  0.10766918E+06                                20.920792                           16.559678       0.347515       1.889849                    0.998983      55.949891     160.975326       0.501179       0.341648      -1.192087      -0.095004       0.015370      -0.097616       0.137080      -0.017893       0.013454      -0.019309       0.110213      -0.108556      -0.056011      -0.022392       0.078403             24.973041      22.368468       2.460811       1.589123      35.742825       1.866626      16.807830           3.635288
            5             Mn       8.345151       5.040803      12.102889       0.915122     148.887302 0.30936447E+04  0.11135685E+06                                20.952894                           16.798400       0.378356       1.896474                    0.999475      56.068633     161.497044       0.497465       0.342056      -1.192464      -0.065791       0.097927       0.026374       0.120888       0.006968      -0.035854      -0.019320       0.021092      -0.152626      -0.066882       0.013319       0.053563             24.307646      22.155276      -2.439697       3.826658      16.180850      -0.470986      34.586813           3.632052
            6             Mn      12.738790      11.790351      17.379137       0.937345     146.236421 0.30382460E+04  0.10888473E+06                                20.773503                           16.687832       0.347068       1.893157                    0.999290      55.540868     159.698222       0.497226       0.343723      -1.190852       0.094701       0.003128      -0.082753       0.125802      -0.005864      -0.062016      -0.010815      -0.031091      -0.097396      -0.081387       0.032843       0.048544             24.299178      29.035202       1.468521       8.722510      19.417031       7.959864      24.445302           3.642891
            7             Mn      12.749237      18.149560       6.532915       0.931980     149.898155 0.30360547E+04  0.10874283E+06                                21.041723                           16.606109       0.359312       1.896658                    0.998991      55.579497     159.553015       0.502062       0.340610      -1.194044       0.093456      -0.039798       0.098603       0.141564      -0.027302       0.014374      -0.035980       0.101683      -0.078370      -0.069477      -0.006769       0.076247             25.265702      22.027344       2.825038       1.944857      37.072373       3.404564      16.697388           3.670807
            8             Mn      12.826630      17.541119      16.359167       0.933849     148.421364 0.30478648E+04  0.10932624E+06                                20.935579                           16.695816       0.354451       1.893207                    0.999315      55.697335     160.269068       0.497882       0.342966      -1.191395       0.064438      -0.086123      -0.037164       0.113800       0.014167      -0.014577       0.047778       0.025648      -0.167656      -0.082953       0.035008       0.047946             24.380038      21.991526      -2.559030       3.021882      16.564299      -2.857766      34.584290           3.667049
            9             Mn       8.373535      10.771194      10.950467       0.930461     146.353248 0.30153012E+04  0.10781754E+06                                20.748885                           16.612131       0.370879       1.900366                    0.999145      55.451312     159.065684       0.499110       0.343203      -1.191748      -0.093044       0.007703       0.087034       0.127638      -0.027451      -0.046602      -0.040779      -0.011450       0.034593      -0.077060       0.022189       0.054871             24.393338      29.325186       2.828825       8.184128      20.885579       8.656054      22.969250           3.639540
           10              H       4.715803       9.601721       1.817140       0.121029       0.922831 0.66079012E+01  0.63079975E+02                                 1.678535                            1.588426      -1.304690       2.269128                    0.994095       3.757142      11.064710       0.448102       1.431863      -0.675789      -0.034825      -0.014315       0.005050       0.037990       0.001894       0.001962       0.000034       0.005658      -0.016536      -0.005864      -0.000596       0.006459              1.743307       2.200909       0.254553       0.037587       1.664327      -0.076606       1.364684          -0.000469
           11              H       8.564656       9.056602       2.420128       0.118176       1.111193 0.83245384E+01  0.81805518E+02                                 1.714577                            1.643325      -1.077293       2.370178                    0.997527       3.383371       9.203749       0.512348       1.216517      -0.724413       0.028749      -0.024584       0.010943       0.039378      -0.006699       0.003175      -0.002419       0.015671      -0.025373      -0.009468      -0.005688       0.015156              1.743723       1.889400      -0.188019       0.085418       1.883124      -0.094266       1.458646           0.000059
           12              H       5.147216      13.708118       2.293399       0.161516       0.979200 0.72536751E+01  0.69996829E+02                                 1.679198                            1.611100      -1.088267       2.375289                    0.997868       3.452505       9.813447       0.473007       1.341894      -0.695485       0.015878       0.004723      -0.004195       0.017088       0.003955       0.003443      -0.001214      -0.001743       0.007276      -0.006600       0.002087       0.004513              1.704394       2.019939       0.385660       0.025761       1.726274       0.128295       1.366967          -0.000010
           13              H       3.656266      13.822054       1.827360       0.149240       0.963387 0.72738075E+01  0.69917466E+02                                 1.631595                            1.590663      -0.870836       2.467841                    0.999160       3.410579       9.531100       0.488491       1.304445      -0.703653      -0.002906       0.001934      -0.009098       0.009745      -0.000705       0.002574      -0.000970      -0.000720       0.004350      -0.002690      -0.000739       0.003429              1.639914       1.851171      -0.326246       0.038086       1.688756      -0.026306       1.379815           0.000045
           14              H       4.058966      12.768135       2.914783       0.154638       0.912324 0.67217966E+01  0.62852585E+02                                 1.532438                            1.497346      -0.767520       2.521981                    0.999909       3.168121       8.510638       0.523694       1.250807      -0.716695      -0.001705      -0.011717       0.006880       0.013693       0.004009      -0.000165      -0.002482      -0.007676       0.002779      -0.006117      -0.000036       0.006153              1.545641       1.395009       0.103492      -0.289873       1.408737      -0.196278       1.833177           0.000035
           15              H       6.399408      21.964445      20.229737       0.160822       0.853220 0.61967007E+01  0.58021623E+02                                 1.582535                            1.529020      -1.087715       2.376503                    0.997607       3.512932      10.136899       0.462359       1.414806      -0.680041       0.014191       0.006238       0.009929       0.018409       0.003816      -0.003202       0.002083       0.001794      -0.008727      -0.006382       0.000792       0.005590              1.601613       1.854848       0.354090      -0.004068       1.574759      -0.010386       1.375232          -0.000050
           16              H       5.661777      20.828632      19.440743       0.145813       0.963296 0.71791985E+01  0.68633654E+02                                 1.620718                            1.571412      -0.820460       2.489909                    0.999500       3.358010       9.292679       0.496718       1.289838      -0.707167       0.000755      -0.011360      -0.002197       0.011595      -0.000799      -0.002936       0.002877      -0.004957      -0.005300      -0.004933      -0.000321       0.005254              1.635604       1.359093      -0.050689      -0.156298       1.734877       0.403873       1.812841           0.000009
           17              H       4.862252      22.078740      19.943573       0.156196       1.024544 0.78135065E+01  0.75557615E+02                                 1.633870                            1.598986      -0.862419       2.478737                    0.999478       3.213048       8.663086       0.516178       1.227085      -0.723034      -0.008960       0.005824       0.004318       0.011526      -0.003084       0.000063      -0.001601       0.002525      -0.003310      -0.003513      -0.000553       0.004065              1.629554       1.718416      -0.308637       0.043646       1.727940      -0.154323       1.442307           0.000025
           18              H       3.021558      10.971122       1.569813       0.155425       0.922234 0.69838929E+01  0.67232985E+02                                 1.657296                            1.616080      -1.112331       2.366811                    0.995997       3.555526      10.330780       0.453693       1.402360      -0.683004       0.003489      -0.006281       0.016537       0.018031       0.000902       0.001349      -0.003422      -0.002287       0.018609      -0.005183      -0.002344       0.007527              1.678812       1.610725       0.139994      -0.239332       1.631141      -0.267958       1.794571          -0.000117
           19              H       2.593657      12.076359       0.543711       0.158251       1.002451 0.75421515E+01  0.72857596E+02                                 1.658888                            1.606826      -0.890122       2.470978                    0.998859       3.302513       9.129156       0.493915       1.283731      -0.709372      -0.006008       0.009987      -0.001764       0.011787       0.000270       0.002371       0.000004       0.004001      -0.007562      -0.003371      -0.000751       0.004122              1.679379       1.992171      -0.383003       0.020493       1.694436      -0.023176       1.351531          -0.000012
           20              H       3.390117      10.818581       0.053145       0.149476       0.941870 0.69904095E+01  0.67109484E+02                                 1.660487                            1.599309      -1.043070       2.390218                    0.996978       3.546894      10.190925       0.464977       1.372124      -0.688802       0.006740      -0.005746      -0.007125       0.011367      -0.001893      -0.001902       0.002927      -0.001537       0.001076      -0.002467      -0.002215       0.004682              1.693319       1.421157       0.030265      -0.053129       1.840425       0.501473       1.818374           0.000077
           21              H      10.082214      10.792816       2.528462       0.105195       1.021770 0.75788637E+01  0.73513273E+02                                 1.689075                            1.618838      -0.859400       2.474520                    0.999257       3.454135       9.658628       0.486979       1.296684      -0.705552       0.027328      -0.029725       0.018173       0.044279      -0.003828       0.003644      -0.003468      -0.012155      -0.022053      -0.009380      -0.002481       0.011862              1.724454       2.017423      -0.140683       0.211357       1.728703      -0.117345       1.427236          -0.000680
           22              H      11.289729      13.202541       3.370601       0.073210       1.016867 0.81113312E+01  0.80584060E+02                                 1.716812                            1.696496      -1.100958       2.339517                    0.993522       3.897003      11.281846       0.463345       1.330591      -0.696151       0.004369       0.004491       0.042273       0.042735       0.001999      -0.003893       0.000745       0.003465       0.006733      -0.004754      -0.000710       0.005464              1.744009       1.487300       0.018704       0.117670       1.527240       0.204741       2.217488          -0.000502
           23              H      12.127396      11.177922       2.788053       0.118274       0.998380 0.77580186E+01  0.76237209E+02                                 1.705055                            1.669945      -0.979823       2.409920                    0.995694       3.664039      10.557176       0.462386       1.347984      -0.693743      -0.001636      -0.020480       0.023703       0.031367       0.003016      -0.003168      -0.008805      -0.004242      -0.000933      -0.007953      -0.003357       0.011310              1.724292       1.574851       0.051453      -0.018300       1.915035      -0.296255       1.682990          -0.000344
           24              H      12.318093      11.634772       1.302045       0.110946       1.025349 0.80628376E+01  0.79430100E+02                                 1.693183                            1.668936      -0.821614       2.478473                    0.997500       3.559747      10.032534       0.479939       1.295456      -0.705696       0.004985      -0.001552      -0.025397       0.025928      -0.000708      -0.000582       0.003574       0.003974       0.017155      -0.005992      -0.000897       0.006889              1.714131       1.492009      -0.029453       0.054049       1.615970       0.347988       2.034415          -0.000007
           25              H       0.734316      11.769842       2.244342       0.104338       0.999177 0.72962402E+01  0.70374045E+02                                 1.683605                            1.598564      -0.841306       2.462005                    0.997559       3.622669      10.229671       0.483504       1.313386      -0.700586       0.016510      -0.018947      -0.012165       0.027921      -0.003982      -0.001017       0.004220       0.000412      -0.016421      -0.007333      -0.000442       0.007775              1.748541       1.971701      -0.475333      -0.264430       1.842471       0.241109       1.431449          -0.000131
           26              H      13.845237      12.499329       3.517771       0.098152       0.961247 0.73713004E+01  0.71331646E+02                                 1.642231                            1.609808      -0.881047       2.445184                    0.997067       3.664762      10.389992       0.480101       1.318363      -0.699419      -0.000656       0.004311       0.027231       0.027578       0.002930       0.002666      -0.002353       0.001742       0.011414      -0.006181       0.001043       0.005138              1.668219       1.393642       0.009776       0.113049       1.363580       0.103507       2.247434           0.000237
           27              H       1.233205      14.093757       2.309751       0.097861       1.064140 0.78355882E+01  0.75894954E+02                                 1.664378                            1.585861      -0.727249       2.509569                    0.999267       3.491481       9.450065       0.525382       1.203621      -0.725859       0.018469       0.006624       0.017337       0.026183       0.000215       0.006271      -0.000575      -0.005453      -0.019592      -0.010217       0.004197       0.006020              1.707614       2.244518       0.233115       0.283016       1.413778       0.146332       1.464547          -0.000203
           28              H      14.215681      13.631236       0.979089       0.097419       1.110973 0.87860620E+01  0.86434344E+02                                 1.639239                            1.626118      -0.639728       2.551514                    0.999835       3.313734       8.660939       0.551662       1.128603      -0.747342      -0.004450      -0.007466      -0.023282       0.024852      -0.001543       0.000225       0.000647      -0.009890       0.017812      -0.008156       0.002116       0.006041              1.628989       1.554746      -0.076101      -0.170367       1.372906       0.106147       1.959315          -0.000008
           29              H      13.189339      15.599793       1.602517       0.109128       1.020070 0.76473551E+01  0.72161505E+02                                 1.501450                            1.478626      -0.642992       2.555694                    0.999827       3.127732       7.826010       0.605446       1.072103      -0.762294       0.010020       0.015577      -0.020127       0.027352       0.002785       0.000588      -0.006936       0.002742       0.002570      -0.008235       0.001328       0.006907              1.491279       1.395266       0.051048      -0.068779       1.695283      -0.271857       1.383288          -0.000067
           30              H      12.935202      15.066047       3.057865       0.108559       1.017237 0.80245511E+01  0.79024104E+02                                 1.684719                            1.664449      -0.839700       2.465113                    0.997540       3.610520      10.201238       0.480414       1.294648      -0.705223       0.002644      -0.001459       0.024917       0.025099       0.000605       0.002443       0.003116       0.003806       0.007128      -0.004549      -0.000621       0.005170              1.689145       1.457085      -0.041205       0.057688       1.473118       0.256966       2.137234           0.000169
           31              H      11.729095      14.025933       0.741982       0.091713       1.173644 0.97252571E+01  0.10048305E+03                                 1.857590                            1.832809      -1.145310       2.327107                    0.994174       3.822643      11.061580       0.457667       1.295283      -0.705165       0.009533      -0.010018      -0.042455       0.044651      -0.005145      -0.004972      -0.005737      -0.001303       0.004539      -0.010630       0.004092       0.006538              1.875358       1.676033      -0.031252       0.112281       1.635966       0.218321       2.314077          -0.000321
           32              H      11.436549      16.781177       1.980662       0.097785       1.073050 0.81274685E+01  0.79159944E+02                                 1.652704                            1.603553      -0.943250       2.424677                    0.998694       3.382585       9.073523       0.530046       1.186431      -0.731099       0.036805       0.017283       0.003734       0.040832       0.007354       0.002686       0.002450      -0.003849      -0.018820      -0.007139      -0.004323       0.011462              1.655258       1.995782       0.020766       0.103938       1.669357       0.054320       1.300634          -0.001094
           33              H       5.854492       1.716786       1.655662       0.126254       0.971391 0.70493316E+01  0.67927862E+02                                 1.687160                            1.602958      -1.391368       2.227296                    0.993663       3.713176      10.745607       0.465027       1.366871      -0.688341      -0.024833       0.026459      -0.003275       0.036435      -0.006238       0.000627      -0.003469       0.002393      -0.013747      -0.006883      -0.002302       0.009185              1.733922       1.904761      -0.324331       0.117826       1.941104      -0.069324       1.355901          -0.000294
           34              H      10.764659      18.949238       1.992927       0.120654       1.260945 0.99366841E+01  0.10217187E+03                                 1.871847                            1.802098      -1.288681       2.268573                    0.995432       3.576617       9.985774       0.486038       1.225593      -0.722324       0.036186       0.011397       0.001708       0.037977      -0.003924       0.002093       0.002161       0.023712      -0.022999      -0.010722      -0.005725       0.016446              1.874765       2.210948       0.168839       0.067701       1.865425      -0.005581       1.547923           0.000065
           35              H       5.760991      16.058260       2.818714       0.158245       1.033570 0.79368387E+01  0.78024257E+02                                 1.714754                            1.665652      -1.105254       2.359642                    0.998378       3.476101       9.845168       0.475304       1.310848      -0.702328       0.011801      -0.009878      -0.006133       0.016566      -0.002111       0.002832      -0.001910      -0.005310       0.005421      -0.005013      -0.000096       0.005109              1.719389       1.707832      -0.329573      -0.043867       2.022507       0.008846       1.427827          -0.000017
           36              H       5.251902      17.362067       3.523903       0.147760       0.921358 0.66871710E+01  0.63098142E+02                                 1.598306                            1.534013      -0.924791       2.442624                    0.998559       3.411316       9.522262       0.491909       1.319615      -0.699879       0.002642       0.010980       0.003249       0.011752       0.000849       0.000868       0.001185      -0.005703      -0.001429      -0.002952      -0.000679       0.003631              1.627446       1.328738       0.052795      -0.018566       1.564518       0.434539       1.989082           0.000004
           37              H       4.291241      16.552511       2.587738       0.155789       0.977912 0.72814185E+01  0.69641552E+02                                 1.622975                            1.572407      -0.804898       2.506229                    0.999618       3.263122       8.941259       0.502931       1.273342      -0.711645      -0.009947      -0.001004      -0.006215       0.011772       0.000938       0.000083      -0.001866       0.006639      -0.001229      -0.004166       0.000503       0.003663              1.637033       2.016943       0.322029      -0.038151       1.484232      -0.002835       1.409925           0.000037
           38              H       5.933570      16.031344       0.265724       0.164424       0.846575 0.60779266E+01  0.56534565E+02                                 1.566983                            1.509048      -1.010515       2.418080                    0.997954       3.422138       9.785523       0.468668       1.405018      -0.682430       0.012293      -0.012817       0.006563       0.018933      -0.002385      -0.004499      -0.000648      -0.006522      -0.004552      -0.006984       0.002034       0.004950              1.586598       1.486124      -0.349796       0.024839       1.915082       0.029728       1.358588           0.000081
           39              H       4.465855      16.580851       0.214623       0.152977       1.029697 0.79732997E+01  0.77451924E+02                                 1.636745                            1.614241      -0.791159       2.507185                    0.999865       3.218870       8.682971       0.514496       1.225547      -0.723654      -0.007289      -0.000672       0.005250       0.009007       0.000246      -0.000730       0.002013       0.005100       0.002130      -0.003848       0.001277       0.002571              1.618668       1.934114       0.192534       0.035605       1.483230       0.016854       1.438660           0.000036
           40              H       6.293440      25.921960      19.927221       0.146151       1.024084 0.77172171E+01  0.75034301E+02                                 1.679487                            1.621939      -0.958630       2.421502                    0.999003       3.418273       9.503303       0.492796       1.278321      -0.709585       0.006278       0.009257      -0.002776       0.011525       0.002844      -0.003214      -0.002993      -0.005518      -0.001804      -0.004916      -0.001681       0.006597              1.695874       1.309181       0.029098      -0.085466       1.692768      -0.359703       2.085672           0.000006
           41              H       3.833006      18.651055       1.412423       0.162533       0.984967 0.74009361E+01  0.70128258E+02                                 1.552519                            1.526011      -0.792699       2.515656                    0.999864       3.053720       7.972256       0.547823       1.179940      -0.735104      -0.009509      -0.006435       0.000391       0.011489       0.000520      -0.000032      -0.000382       0.001215      -0.014854      -0.004972       0.001694       0.003278              1.540957       1.917838       0.125229       0.023834       1.376867      -0.033596       1.328166          -0.000016
           42              H       3.841577       1.170770       2.225946       0.155854       0.949203 0.70967646E+01  0.67627600E+02                                 1.604432                            1.563420      -0.859936       2.480113                    0.999385       3.294375       9.092092       0.497646       1.291582      -0.707163       0.006473       0.004494       0.011209       0.013702       0.000730       0.005489       0.002597      -0.003169       0.002993      -0.006384       0.000015       0.006369              1.615580       1.368407       0.024316       0.059507       1.601546       0.323777       1.876787          -0.000019
           43              H       3.928182       1.111979       0.662265       0.151209       0.888647 0.64309866E+01  0.60672151E+02                                 1.614762                            1.546965      -1.083689       2.374898                    0.996198       3.561612      10.258496       0.465243       1.395451      -0.683561       0.007717       0.003717      -0.010793       0.013779       0.000955      -0.004557      -0.002043      -0.002204       0.003013      -0.005083      -0.000366       0.005449              1.651271       1.324397       0.009938      -0.026530       1.661181      -0.457987       1.968235           0.000032
           44              H       4.097141       6.024718       7.769347       0.124451       0.898055 0.65923839E+01  0.62900473E+02                                 1.648844                            1.588520      -1.290985       2.277575                    0.994182       3.734431      10.998287       0.447219       1.435404      -0.675311      -0.032795       0.011987      -0.014276       0.037723      -0.006549       0.005291      -0.001884       0.016965      -0.002067      -0.010373      -0.002941       0.013313              1.693266       2.036044      -0.142198       0.124985       1.405423       0.006630       1.638330          -0.000439
           45              H       7.886647       5.072202       6.937428       0.116897       1.107830 0.81864666E+01  0.80524392E+02                                 1.736484                            1.647119      -1.170999       2.322619                    0.996114       3.518376       9.737057       0.501061       1.242753      -0.716878       0.024505      -0.002381      -0.027611       0.036993      -0.000364      -0.008468      -0.002424       0.020791       0.000630      -0.011310      -0.003825       0.015135              1.783425       1.892007      -0.180983      -0.226487       1.539891       0.191201       1.918378          -0.000110
           46              H       4.594586       7.925072      10.880357       0.149472       0.874984 0.64818184E+01  0.61294214E+02                                 1.599285                            1.554813      -1.069815       2.375501                    0.997015       3.585828      10.352413       0.463119       1.398591      -0.682932       0.003797       0.004182      -0.009899       0.011397       0.004041       0.003661       0.000465      -0.000466       0.007240      -0.005988       0.000260       0.005728              1.605010       1.313831       0.128005      -0.060109       2.047861      -0.309864       1.453337          -0.000003
           47              H       3.727717       7.242777      11.994352       0.149629       0.890605 0.64745976E+01  0.60324556E+02                                 1.537103                            1.491589      -0.766388       2.517041                    0.999841       3.273639       8.945763       0.510162       1.288597      -0.707279      -0.005874      -0.005236       0.001805       0.008073       0.001941       0.000080       0.001454       0.004564      -0.004248      -0.003275      -0.000497       0.003772              1.548104       1.689571      -0.109992      -0.376879       1.332838       0.124216       1.621903           0.000054
           48              H       5.231865       6.839843      11.814477       0.167612       0.832404 0.59966084E+01  0.55607802E+02                                 1.552781                            1.501108      -1.020868       2.414992                    0.998100       3.401783       9.722236       0.468734       1.409125      -0.681722       0.014037      -0.009490       0.004082       0.017429       0.002416       0.004806      -0.001870       0.000902       0.002363      -0.006147       0.000890       0.005257              1.572632       1.853037      -0.198289       0.330366       1.359614      -0.075669       1.505244          -0.000066
           49              H       2.905198       7.203661       9.163374       0.157080       0.874973 0.65177310E+01  0.61510447E+02                                 1.583149                            1.547969      -1.032450       2.402269                    0.997745       3.451666       9.845639       0.470754       1.378667      -0.687710       0.009847       0.010797      -0.006063       0.015820       0.003171       0.002365      -0.001697      -0.001866       0.008945      -0.005764       0.001813       0.003952              1.591595       1.395691       0.054777      -0.065456       1.874135      -0.315860       1.504959           0.000009
           50              H       2.545039       5.679871       9.081613       0.153198       0.882072 0.64294888E+01  0.60117710E+02                                 1.559406                            1.511092      -0.884528       2.467962                    0.999276       3.338697       9.299529       0.491862       1.331793      -0.697762       0.003000      -0.013249      -0.007439       0.015488      -0.000593       0.002372       0.001565      -0.005818       0.005669      -0.004885       0.001150       0.003735              1.584233       1.461742       0.177814       0.098378       1.701048       0.374559       1.589908           0.000031
           51              H       2.061276       6.536162      10.303941       0.152493       0.904439 0.64604160E+01  0.60089130E+02                                 1.546297                            1.483186      -0.813628       2.495838                    0.999649       3.259821       8.866425       0.515713       1.276916      -0.709721      -0.001476       0.000522       0.011245       0.011354      -0.001066      -0.000037       0.001568       0.002962       0.009176      -0.003682       0.000218       0.003464              1.582553       1.903127      -0.104402      -0.401044       1.288713       0.074723       1.555819          -0.000016
           52              H       4.171789      23.174898      11.857402       0.148194       0.993124 0.74181235E+01  0.71238182E+02                                 1.629258                            1.578593      -0.846436       2.478707                    0.999471       3.331534       9.129894       0.506302       1.259730      -0.713976      -0.003613       0.007140       0.004257       0.009064      -0.002427      -0.002384      -0.001498      -0.002576      -0.005586      -0.004654       0.000975       0.003679              1.637390       1.884207      -0.019740      -0.390589       1.347460       0.036738       1.680502           0.000056
           53              H       4.640090      22.337372      10.618721       0.150528       0.978120 0.72512094E+01  0.68951336E+02                                 1.589810                            1.542208      -0.864092       2.471013                    0.999654       3.234172       8.699827       0.523681       1.230005      -0.721260      -0.000140      -0.003761      -0.011865       0.012448      -0.002525       0.002936       0.002203      -0.006122       0.008727      -0.006718       0.002048       0.004670              1.597533       1.416282       0.237869       0.163186       1.754576       0.378470       1.621740           0.000020
           54              H       5.688196      22.818568      11.679571       0.159191       1.040429 0.77996997E+01  0.75906752E+02                                 1.680857                            1.617745      -1.161492       2.334825                    0.997718       3.406607       9.421907       0.500184       1.258270      -0.713628       0.015287       0.001450       0.005160       0.016199      -0.002468       0.003035      -0.001087      -0.007405      -0.004028      -0.005526      -0.000177       0.005703              1.696726       2.070636      -0.099792       0.377906       1.384688      -0.106467       1.634855          -0.000043
           55              H       9.365349       4.566614       8.560386       0.090527       0.965562 0.71292805E+01  0.68321115E+02                                 1.639002                            1.578337      -0.925342       2.433291                    0.998529       3.550582       9.971962       0.487767       1.310342      -0.701462       0.026172      -0.007410      -0.031688       0.041761      -0.000107      -0.003776      -0.002255       0.004981       0.022940      -0.006775      -0.002527       0.009302              1.670255       1.843490      -0.201194      -0.177739       1.398979       0.127984       1.768297          -0.001543
           56              H      11.400612      21.154775      10.892621       0.083261       1.083418 0.88330177E+01  0.89888319E+02                                 1.806209                            1.782846      -1.312998       2.245271                    0.991975       4.034302      11.926152       0.446028       1.349429      -0.691821      -0.005407      -0.043816       0.005369       0.044473       0.001785      -0.001491      -0.005961      -0.000852      -0.006904      -0.006635      -0.000159       0.006794              1.826456       1.518368       0.041309      -0.011853       2.385331      -0.140462       1.575669           0.000109
           57              H      11.761110       4.707706       9.259443       0.102816       0.945649 0.72614722E+01  0.70056743E+02                                 1.628331                            1.600890      -0.887667       2.441854                    0.996906       3.669076      10.411304       0.479680       1.323517      -0.698227       0.011864       0.020901      -0.005966       0.024763       0.000855      -0.002587      -0.004606       0.001906      -0.014644      -0.007632       0.001884       0.005748              1.647327       1.400506       0.091263      -0.045756       2.139522      -0.197427       1.401953           0.000022
           58              H      12.249073      21.624208       8.772965       0.111680       0.945705 0.72005117E+01  0.69848188E+02                                 1.672967                            1.629996      -1.136386       2.329215                    0.993795       3.802260      11.089030       0.456324       1.383697      -0.685310      -0.007259      -0.022526      -0.017243       0.029282       0.000174       0.004347       0.007842       0.002618      -0.005345      -0.009805       0.001378       0.008427              1.697087       1.511692       0.083986       0.203590       1.622456       0.382783       1.957112          -0.000015
           59              H      13.741302      20.476392      10.072966       0.102873       0.912594 0.70070489E+01  0.67146565E+02                                 1.603281                            1.583869      -0.871826       2.450294                    0.996880       3.662029      10.429382       0.476083       1.342562      -0.694240      -0.007726      -0.026144       0.003626       0.027501      -0.001311       0.006403       0.002765      -0.009129      -0.006985      -0.009810       0.003152       0.006659              1.615940       1.345008       0.079498      -0.057392       2.144814      -0.084753       1.357999           0.000022
           60              H      14.561695      21.519422       9.239003       0.103851       0.997883 0.73897305E+01  0.71440593E+02                                 1.675339                            1.604610      -0.851984       2.458995                    0.997626       3.619483      10.203334       0.484895       1.306597      -0.702107       0.016329       0.008012      -0.017891       0.025513       0.002180      -0.003098      -0.001148       0.006460       0.000591      -0.004009      -0.001748       0.005757              1.721360       1.865883      -0.030477      -0.552311       1.363573       0.032266       1.934625          -0.000235
           61              H      13.670513       4.627050      11.092936       0.098144       0.958990 0.72543635E+01  0.69215074E+02                                 1.579739                            1.550275      -0.622531       2.562193                    0.999844       3.447683       9.389751       0.516720       1.242366      -0.717108       0.000766       0.023445      -0.006839       0.024434       0.002902      -0.002556      -0.001841      -0.009542       0.010128      -0.007640       0.001396       0.006244              1.592841       1.494472       0.257622      -0.061974       1.983789      -0.044103       1.300264          -0.000009
           62              H       1.617469      21.508595      11.479257       0.106040       1.030885 0.77371245E+01  0.74430081E+02                                 1.614690                            1.568581      -0.625524       2.564917                    0.999948       3.316457       8.838711       0.533915       1.192519      -0.730227       0.018122      -0.019768       0.006257       0.027538      -0.006100       0.000471      -0.001296       0.002701       0.007615      -0.007568       0.002108       0.005460              1.622758       1.977568      -0.316363       0.112245       1.554199      -0.077441       1.336508          -0.000193
           63              H      13.210907      20.958979      12.464478       0.111979       1.005005 0.78231268E+01  0.77069409E+02                                 1.711717                            1.674648      -1.089243       2.352714                    0.994240       3.738050      10.798347       0.462495       1.344305      -0.693933      -0.002627      -0.026280      -0.004146       0.026734      -0.001876      -0.000194      -0.000972      -0.001131      -0.014109      -0.004854       0.000494       0.004361              1.733438       1.423955       0.143977      -0.070545       2.326769      -0.164184       1.449589          -0.000007
           64              H      13.821636      22.231055      13.159447       0.103354       1.110051 0.85844930E+01  0.84378459E+02                                 1.665800                            1.628147      -0.735003       2.508237                    0.999167       3.379682       8.973077       0.538128       1.157987      -0.738897       0.015361       0.009388       0.016891       0.024686      -0.002258       0.005936       0.002809       0.011629       0.010736      -0.009386      -0.000362       0.009748              1.656247       1.533402       0.120145       0.147624       1.557186       0.265148       1.878152          -0.000038
           65              H      11.437774       5.307410      11.747024       0.079286       1.029958 0.81042209E+01  0.80313295E+02                                 1.720437                            1.687059      -1.079241       2.354381                    0.994492       3.804636      10.919497       0.469299       1.316984      -0.699527       0.012917       0.038330      -0.010566       0.041805       0.002168      -0.003134      -0.002144      -0.009043      -0.003323      -0.006028      -0.000625       0.006652              1.752698       1.540400       0.157501      -0.063872       2.195781      -0.060744       1.521914          -0.000306
           66              H      12.138387      22.296178      14.436964       0.096531       1.069876 0.82412625E+01  0.81115146E+02                                 1.698364                            1.654846      -0.890304       2.451142                    0.999081       3.462732       9.553943       0.499396       1.246100      -0.717134       0.036705      -0.011366       0.013088       0.040593      -0.004933       0.006615      -0.004459       0.006186       0.012574      -0.007990      -0.003932       0.011922              1.690796       1.973966      -0.184352      -0.045926       1.442627      -0.083114       1.655795          -0.001733
           67              H       8.052222      23.240932      18.075333       0.123291       0.972196 0.71237989E+01  0.68615238E+02                                 1.672346                            1.599115      -1.264511       2.284823                    0.995236       3.640597      10.428252       0.472409       1.346104      -0.693103      -0.019993       0.006013       0.028064       0.034978      -0.003410      -0.007307       0.000805       0.007548       0.007376      -0.007038      -0.003358       0.010396              1.695039       1.717322      -0.171638      -0.312656       1.380365       0.017492       1.987430           0.000109
           68              H      11.555516      22.029791      16.687438       0.118113       1.257227 0.99925489E+01  0.10303524E+03                                 1.878931                            1.816063      -1.246422       2.287305                    0.995844       3.599616      10.110461       0.479932       1.237703      -0.719538       0.033549      -0.012747       0.009250       0.037062      -0.006954      -0.004518       0.003224       0.018742      -0.015063      -0.009889      -0.005665       0.015553              1.868556       2.085246      -0.266135       0.060319       1.718265      -0.133411       1.802155           0.000169
           69              H       6.351911      24.805270      17.729892       0.156818       0.943519 0.70880728E+01  0.67778334E+02                                 1.618937                            1.577706      -0.970030       2.431162                    0.998259       3.375513       9.447386       0.486394       1.316907      -0.701098       0.011520       0.007418       0.003528       0.014149       0.005144       0.001249       0.000094       0.004990      -0.002101      -0.005441      -0.000805       0.006245              1.613743       1.388751       0.094734       0.151696       1.668569       0.337421       1.783910          -0.000001
           70              H       5.032677      24.510463      16.934765       0.159703       0.977643 0.71180520E+01  0.67376380E+02                                 1.592463                            1.530096      -0.867344       2.477669                    0.999548       3.185641       8.551423       0.524629       1.233409      -0.720718      -0.006240       0.002813      -0.006013       0.009110      -0.001024      -0.001255       0.000218       0.008292       0.007716      -0.005557       0.001490       0.004067              1.605649       1.987829      -0.349722       0.142458       1.457542      -0.066402       1.371577          -0.000012
           71              H       5.847663      23.330415      17.568414       0.157656       0.946567 0.69206262E+01  0.65602679E+02                                 1.608103                            1.547325      -0.880610       2.475018                    0.999099       3.296937       9.105408       0.498059       1.297325      -0.705661       0.004165      -0.012586       0.001141       0.013306      -0.001922       0.000347      -0.001023      -0.008165      -0.003343      -0.003960      -0.001291       0.005250              1.627206       1.314978       0.008087      -0.047834       1.967900      -0.405399       1.598740           0.000005
           72              H       5.056997      23.323497      14.731304       0.154283       0.995894 0.73160802E+01  0.69456687E+02                                 1.586556                            1.532681      -0.787265       2.508818                    0.999900       3.164688       8.400321       0.535814       1.204083      -0.727894      -0.004378       0.007705      -0.000739       0.008892      -0.001318      -0.000820       0.000825      -0.003253      -0.003725      -0.001972      -0.001008       0.002980              1.595105       2.007274      -0.256634       0.216522       1.380523      -0.059705       1.397519           0.000071
           73              H       6.424646      22.898971      14.089479       0.159761       0.990648 0.74585492E+01  0.72128696E+02                                 1.654395                            1.604286      -1.117729       2.357278                    0.997831       3.446353       9.653501       0.489454       1.294018      -0.705217       0.010246       0.004162      -0.012092       0.016386      -0.001345      -0.001709       0.000300      -0.009045       0.009363      -0.006560       0.002731       0.003830              1.649080       1.608448      -0.010032      -0.285860       1.318612       0.016017       2.020180          -0.000032
           74              H       5.887337      22.150029      15.358820       0.153366       0.974192 0.71652664E+01  0.67321551E+02                                 1.527827                            1.487534      -0.905722       2.449265                    0.999617       3.123881       8.110460       0.562926       1.158065      -0.738842       0.001860      -0.006911       0.007416       0.010306      -0.001101       0.001369      -0.001220      -0.006467       0.008181      -0.004958       0.001007       0.003951              1.532552       1.255283       0.026617       0.013800       1.887477      -0.355621       1.454894           0.000047
           75              H       6.272553       7.713951      15.812594       0.154434       0.981917 0.75092708E+01  0.71994834E+02                                 1.592139                            1.569968      -0.857357       2.475039                    0.999752       3.225964       8.698735       0.519024       1.230878      -0.721507       0.005984       0.000895       0.007897       0.009948       0.003778       0.002943      -0.001695      -0.001032       0.013757      -0.007063       0.001427       0.005636              1.572663       1.455054       0.201685       0.152943       1.691455       0.275381       1.571482           0.000022
           76              H       6.273792       7.050877      14.391996       0.165327       0.861023 0.62342176E+01  0.58234415E+02                                 1.571703                            1.518102      -1.039473       2.403123                    0.998257       3.403016       9.684411       0.472996       1.386281      -0.686172       0.008430      -0.007394      -0.014330       0.018195       0.003026      -0.002474      -0.001320       0.000722       0.007732      -0.004410      -0.000542       0.004952              1.578221       1.513330      -0.058474      -0.352777       1.340389       0.034149       1.880944           0.000004
           77              H       4.920727       7.488603      15.052216       0.154373       0.914886 0.66010766E+01  0.61537363E+02                                 1.541386                            1.487439      -0.789916       2.508394                    0.999883       3.201095       8.628559       0.522742       1.256883      -0.714750      -0.007697      -0.002423      -0.001552       0.008217       0.002623       0.000742      -0.003644       0.000652      -0.009192      -0.005684       0.000938       0.004746              1.556941       1.895814      -0.347076       0.114125       1.451995      -0.061172       1.323015           0.000054
           78              H       0.768102       5.352151       1.099687       0.125784       1.072283 0.80693863E+01  0.79558437E+02                                 1.741528                            1.671581      -1.169503       2.334173                    0.995912       3.523888       9.954935       0.478426       1.298511      -0.704857      -0.014366       0.023001       0.031478       0.041549      -0.005982      -0.007904       0.009472       0.009918       0.005829      -0.012281      -0.003973       0.016254              1.768971       1.680304      -0.148154      -0.079925       1.706223       0.346769       1.920387          -0.000210
           79              H       4.631900      12.126590      19.923133       0.117954       0.993315 0.73155308E+01  0.70843048E+02                                 1.685683                            1.612119      -1.293243       2.264651                    0.995340       3.678984      10.523753       0.474761       1.332232      -0.695766       0.035877      -0.005916       0.001315       0.036385      -0.004013       0.000067       0.002684       0.020448      -0.013163      -0.010034      -0.003153       0.013188              1.726248       2.095392      -0.201862       0.043401       1.489965       0.087089       1.593386          -0.000349
           80              H       5.589421      11.915154      17.872974       0.152131       0.895856 0.65482096E+01  0.61423937E+02                                 1.567283                            1.518890      -0.821963       2.496259                    0.999366       3.328807       9.245184       0.494230       1.321179      -0.700122      -0.003894       0.014742       0.000256       0.015250       0.000504       0.003491       0.000511      -0.010649      -0.013182      -0.007309      -0.000278       0.007587              1.579801       1.544702       0.329007      -0.046267       1.891356      -0.023604       1.303344           0.000016
           81              H       5.444570      10.596669      18.708981       0.154438       0.968126 0.71604657E+01  0.68430237E+02                                 1.629942                            1.572281      -0.909740       2.455914                    0.999123       3.325109       9.208947       0.495050       1.294645      -0.706300      -0.004622      -0.006728       0.013086       0.015423       0.001900       0.001002      -0.001979       0.000691       0.011154      -0.004372       0.000022       0.004350              1.647051       1.409560      -0.100779       0.139404       1.551876      -0.338210       1.979717           0.000008
           82              H       5.624773      10.524835      17.153476       0.158885       0.929301 0.67313548E+01  0.62914519E+02                                 1.547060                            1.495025      -0.842965       2.491139                    0.999719       3.145280       8.425631       0.526298       1.245162      -0.718074      -0.002016      -0.007167      -0.010808       0.013124      -0.000819       0.000170       0.003021       0.003904       0.007021      -0.004589       0.000895       0.003693              1.557765       1.495405      -0.165463      -0.277759       1.497220       0.290203       1.680670          -0.000009
           83              H       3.380610       9.220202      18.594515       0.154457       0.962868 0.70842755E+01  0.67421521E+02                                 1.614627                            1.555773      -0.867938       2.473891                    0.999405       3.302566       9.083558       0.502313       1.281233      -0.709189       0.002994       0.000338       0.011858       0.012235       0.003974       0.001719      -0.002248       0.000741       0.011016      -0.006601       0.002132       0.004470              1.631907       1.353701      -0.136019       0.261852       1.531818      -0.344406       2.010202           0.000019
           84              H       2.233173       9.615367      17.603162       0.159938       0.989782 0.73464755E+01  0.70849562E+02                                 1.663585                            1.599032      -1.127135       2.353602                    0.997905       3.438586       9.650979       0.486611       1.305168      -0.702980      -0.014201       0.007389      -0.002914       0.016271       0.003502       0.000528      -0.002828       0.005192       0.004775      -0.006150       0.002173       0.003977              1.679708       2.218991      -0.038648       0.242920       1.429711       0.041010       1.390420          -0.000034
           85              H       3.604135       9.092265      17.049231       0.151919       0.881928 0.63764437E+01  0.59446599E+02                                 1.552114                            1.499697      -0.802754       2.504343                    0.999550       3.330056       9.235532       0.496704       1.322695      -0.699567       0.006110       0.000706      -0.007962       0.010061      -0.000380      -0.002589      -0.000917       0.001751      -0.001738      -0.002853      -0.000187       0.003040              1.563610       1.423930      -0.229422      -0.200713       1.638628       0.343889       1.628272           0.000054
           86              H       3.713713      12.596178      16.258192       0.151869       0.888496 0.65271064E+01  0.61319415E+02                                 1.568957                            1.524053      -0.902017       2.455344                    0.999062       3.396635       9.512944       0.488560       1.334475      -0.696744       0.000781       0.010023       0.005632       0.011524      -0.000284       0.005061       0.001134      -0.001621      -0.006202      -0.006251       0.001886       0.004365              1.572049       1.382900       0.234812      -0.038479       2.032683      -0.018020       1.300565           0.000009
           87              H       3.839495      11.175456      15.610236       0.156176       0.908743 0.65791658E+01  0.61355921E+02                                 1.542159                            1.492033      -0.737183       2.535861                    0.999928       3.197485       8.654377       0.517611       1.268870      -0.712199       0.004975      -0.008738      -0.003476       0.010639      -0.003910      -0.001713       0.001431      -0.001648       0.001484      -0.004287      -0.000567       0.004854              1.552720       1.436128      -0.147610      -0.249817       1.466854       0.274838       1.755179           0.000053
           88              H       2.453280      11.673406      16.147815       0.167602       0.911872 0.66840837E+01  0.63233354E+02                                 1.605047                            1.550347      -0.994977       2.421001                    0.998983       3.364567       9.487854       0.480125       1.348488      -0.694213      -0.015595      -0.000977       0.003160       0.015942      -0.001166       0.004642      -0.002337       0.000863      -0.011803      -0.006682       0.000759       0.005924              1.620806       2.145627       0.047534       0.103420       1.334135       0.026512       1.382657          -0.000053
           89              H      12.335828       5.230317       0.110377       0.109664       1.023343 0.76924178E+01  0.74692558E+02                                 1.674139                            1.619558      -0.864471       2.475323                    0.999249       3.399960       9.429335       0.493321       1.278679      -0.709920      -0.012509       0.023198       0.034474       0.043394       0.002305       0.000978       0.008282       0.000844       0.026112      -0.009248      -0.003605       0.012853              1.689217       1.777505      -0.150775      -0.070387       1.559170       0.312472       1.730976          -0.001449
           90              H      10.641225      12.384482      19.831152       0.088282       1.136155 0.92978119E+01  0.94942105E+02                                 1.813162                            1.790218      -0.993863       2.396722                    0.995866       3.764498      10.810376       0.464051       1.292595      -0.705911      -0.019428      -0.029526       0.031050       0.047046       0.002446       0.000247      -0.002087      -0.000587      -0.021724      -0.007663       0.001428       0.006235              1.832614       1.704921       0.201552      -0.223938       1.915423      -0.377444       1.877496          -0.000021
           91              H      10.347579       5.845912       0.404717       0.122708       1.105854 0.86576463E+01  0.86124193E+02                                 1.739656                            1.699773      -0.722740       2.534830                    0.999305       3.378030       9.318305       0.492003       1.251449      -0.717579       0.002406      -0.004754       0.030605       0.031065      -0.004673       0.004801       0.005052       0.002313       0.022746      -0.011175       0.000984       0.010191              1.755816       1.737280      -0.015963       0.270131       1.456283       0.022266       2.073884          -0.000095
           92              H      10.917054      15.149922      19.461183       0.098312       0.926920 0.70783615E+01  0.67930876E+02                                 1.613244                            1.585880      -0.887844       2.443091                    0.996214       3.679860      10.452241       0.478997       1.332413      -0.696285       0.002222       0.018068      -0.017257       0.025083      -0.000906      -0.005162      -0.004941      -0.007000       0.002342      -0.008359       0.000689       0.007670              1.630626       1.474801       0.216458      -0.121665       1.933823      -0.302236       1.483253           0.000029
           93              H       8.217182       6.796149       0.065409       0.103195       0.989744 0.72653253E+01  0.69888433E+02                                 1.662454                            1.587855      -0.796672       2.481338                    0.998106       3.587457      10.063398       0.489280       1.301362      -0.703335      -0.005716       0.023255       0.009279       0.025682      -0.004899       0.005317       0.005266       0.000739      -0.024079      -0.012748       0.003813       0.008935              1.719440       1.431273      -0.215366      -0.164409       2.158664       0.328511       1.568382          -0.000295
           94              H       8.146401       5.259295       0.345441       0.111712       0.935194 0.69063995E+01  0.66234044E+02                                 1.659413                            1.592946      -0.992836       2.398325                    0.995587       3.722070      10.758125       0.463548       1.377786      -0.686730      -0.004961      -0.023319       0.017417       0.029525       0.002984       0.002825      -0.002742       0.002820      -0.002963      -0.005865       0.001784       0.004081              1.720089       1.476660       0.178094      -0.284026       1.775016      -0.445627       1.908590           0.000207
           95              H       7.381894      14.264670      19.125963       0.111682       0.935174 0.67038099E+01  0.62551291E+02                                 1.543100                            1.481463      -0.595187       2.584648                    0.999945       3.282163       8.765841       0.534688       1.227698      -0.721093      -0.025150      -0.007661       0.015881       0.030715       0.002000      -0.004914       0.005552       0.008789      -0.002201      -0.009662       0.001886       0.007777              1.587552       2.156956      -0.017987      -0.203871       1.291153       0.012809       1.314546          -0.000171
           96              H       8.459451      15.069740      18.326748       0.080560       0.984405 0.76005269E+01  0.73828980E+02                                 1.639368                            1.610993      -0.792037       2.471142                    0.997644       3.710534      10.407373       0.492434       1.280486      -0.707265       0.012123       0.016910      -0.008376       0.022429       0.003793      -0.002556       0.001154      -0.013451       0.001978      -0.008856       0.001429       0.007426              1.649278       1.395303       0.061754      -0.054822       1.948146      -0.326750       1.604384          -0.000016
           97              H       8.401479      12.277860      18.629264       0.118904       0.986880 0.76410034E+01  0.73579893E+02                                 1.598713                            1.584542      -0.603960       2.586022                    0.999953       3.296847       8.910532       0.516189       1.232221      -0.721282      -0.007670      -0.017030       0.023386       0.029929       0.000364      -0.005467      -0.003781      -0.007165      -0.000422      -0.007905       0.000744       0.007162              1.599108       1.497465       0.217850      -0.143256       1.748137      -0.256396       1.551723          -0.000004
           98              H       8.229757      13.064875      17.276118       0.100771       0.997930 0.75685317E+01  0.73776301E+02                                 1.684683                            1.632141      -0.950655       2.411153                    0.996250       3.728640      10.633693       0.476064       1.319882      -0.698734      -0.010879       0.006943      -0.019831       0.023661      -0.004887       0.002509       0.000689       0.003996       0.016566      -0.008327       0.001815       0.006512              1.696292       1.611880      -0.016785       0.303098       1.395490       0.069030       2.081506          -0.000042
           99              H      10.444146      13.865359      17.439640       0.073821       0.963289 0.78089747E+01  0.77187973E+02                                 1.678877                            1.683565      -1.212344       2.286959                    0.992577       3.996932      11.710013       0.455253       1.361122      -0.689155       0.009384       0.038186      -0.018030       0.043259       0.000932      -0.001967      -0.001800      -0.008234      -0.007237      -0.004671      -0.001260       0.005931              1.680126       1.502182       0.107461      -0.120582       1.811859      -0.222353       1.726337          -0.000583
          100              H       9.167824      11.427740      16.260236       0.097806       1.002482 0.76520169E+01  0.74716076E+02                                 1.687333                            1.641681      -1.006870       2.400367                    0.997407       3.611155      10.271872       0.474936       1.320787      -0.699352      -0.043460       0.006090      -0.003707       0.044041       0.004158       0.004184       0.003924       0.014924      -0.010880      -0.008728      -0.003291       0.012020              1.693840       2.039744      -0.203559      -0.035806       1.538244       0.201103       1.503533          -0.001266
          101              H      11.466282       7.417500      13.310705       0.102998       0.977241 0.73300135E+01  0.71635672E+02                                 1.720680                            1.654453      -1.330301       2.240606                    0.993276       3.924655      11.601326       0.447555       1.400346      -0.681226       0.004025      -0.031491      -0.012639       0.034170      -0.004252       0.001692       0.006439      -0.006501      -0.015462      -0.009461      -0.000345       0.009806              1.744614       1.621490      -0.103356      -0.003458       2.043777       0.411732       1.568575          -0.000049
          102              H       8.722802       9.954445      14.600486       0.124630       0.979940 0.74331595E+01  0.72116119E+02                                 1.673575                            1.631287      -1.021752       2.407603                    0.997449       3.480526       9.896277       0.470250       1.342513      -0.695910      -0.037946       0.009783      -0.000697       0.039193      -0.005732      -0.001276       0.006145       0.016567      -0.024057      -0.012819      -0.001705       0.014524              1.667708       2.035187      -0.162932       0.009063       1.523081       0.120052       1.444857          -0.000175
          103              H       0.757660       9.623518      13.243252       0.144888       0.891705 0.66165413E+01  0.61969985E+02                                 1.535226                            1.506232      -0.767139       2.513792                    0.999831       3.305294       9.050066       0.508594       1.285832      -0.707798      -0.006784      -0.000458      -0.007299       0.009976       0.001491       0.003186       0.000058      -0.003618       0.007932      -0.004881       0.000700       0.004181              1.522341       1.360139      -0.025959       0.123063       1.342092      -0.234118       1.864794          -0.000005
          104              H       0.944356      10.000394      14.753788       0.165100       0.889704 0.65152178E+01  0.61437880E+02                                 1.598451                            1.545937      -1.025888       2.408526                    0.998288       3.404036       9.683804       0.472186       1.375581      -0.688576      -0.004295       0.007548       0.015732       0.017969       0.000752       0.002973       0.001062      -0.011049       0.003642      -0.007195       0.001771       0.005424              1.605992       1.404389      -0.003878      -0.032406       1.730825       0.423985       1.682761          -0.000097
          105              H       1.892927       8.944401      14.085391       0.154203       0.914812 0.66667057E+01  0.62683879E+02                                 1.577992                            1.524522      -0.803125       2.506621                    0.999690       3.292139       9.091223       0.498281       1.307336      -0.703452       0.007026      -0.007758       0.003691       0.011099       0.000403       0.000434      -0.000992       0.000352      -0.011891      -0.004168       0.001740       0.002428              1.596127       2.086294      -0.191396      -0.070022       1.384888       0.016520       1.317199           0.000058
          106              H      14.013930       8.418723      16.476903       0.158825       1.035499 0.78234659E+01  0.76075453E+02                                 1.666044                            1.613713      -1.117700       2.357761                    0.997753       3.373069       9.277217       0.504634       1.248201      -0.716195      -0.003490       0.014839       0.005102       0.016075       0.001042      -0.002227       0.000797      -0.002722       0.017922      -0.005202      -0.001273       0.006475              1.659025       1.414569      -0.070093       0.020000       1.826671       0.406591       1.735835          -0.000057
          107              H      13.573161       6.966983      16.082406       0.149639       0.990157 0.73388296E+01  0.69027238E+02                                 1.516744                            1.484583      -0.853618       2.472459                    0.999657       3.083453       7.882745       0.578228       1.126195      -0.747667      -0.009200      -0.005441      -0.003395       0.011215       0.004552       0.002080       0.001044       0.001776       0.003611      -0.005284      -0.000016       0.005300              1.502552       1.480155       0.343008      -0.081921       1.710993      -0.165856       1.316509           0.000022
          108              H       1.379131       7.440442      15.810550       0.154361       0.941877 0.68074965E+01  0.63841989E+02                                 1.558714                            1.500314      -0.829315       2.493200                    0.999564       3.220989       8.659287       0.526719       1.239961      -0.718413       0.008354       0.001157      -0.005844       0.010261      -0.001116      -0.001542      -0.001624       0.003859       0.009401      -0.004332       0.000355       0.003977              1.574838       2.076409      -0.254334       0.104324       1.345807      -0.015732       1.302297           0.000045
          109              H      13.674743       7.344113      12.611648       0.149864       0.901957 0.68016231E+01  0.64524843E+02                                 1.580582                            1.553812      -0.962327       2.425159                    0.998762       3.425230       9.622852       0.485039       1.331115      -0.697563      -0.002725       0.011308      -0.005704       0.012955       0.000936       0.002625      -0.004567      -0.004514       0.008756      -0.005786      -0.000980       0.006766              1.567947       1.414389      -0.060122       0.150176       1.394381      -0.131935       1.895071           0.000005
          110              H       1.166608       6.761672      13.496712       0.160084       0.937941 0.67806774E+01  0.63895554E+02                                 1.595046                            1.529363      -0.842911       2.491242                    0.999611       3.248814       8.921679       0.502492       1.293538      -0.706764       0.011520       0.001350       0.004394       0.012403      -0.000589       0.002132       0.001454       0.002125      -0.004576      -0.003362       0.000496       0.002866              1.619598       2.139427      -0.257192      -0.054217       1.403712       0.080870       1.315655          -0.000003
          111              H      13.349080       6.305498      13.739951       0.148892       0.964848 0.71780249E+01  0.68796827E+02                                 1.638464                            1.583456      -0.862652       2.475473                    0.998807       3.394491       9.485131       0.487870       1.309900      -0.702630      -0.009846      -0.004764       0.009721       0.014634       0.003938      -0.002610      -0.000041       0.003553      -0.001208      -0.004636      -0.000762       0.005398              1.650838       1.677960       0.412220      -0.061961       1.940448      -0.024961       1.334105          -0.000026
          112              H      11.897215       4.986672       5.541358       0.133967       1.054085 0.77256582E+01  0.74521358E+02                                 1.659023                            1.587922      -1.048018       2.396825                    0.998010       3.248605       8.757259       0.518808       1.223924      -0.723266      -0.029494       0.027016      -0.013329       0.042159      -0.007779       0.003769      -0.004950       0.014116      -0.026234      -0.011535      -0.004558       0.016093              1.685336       1.814493      -0.193661       0.096856       1.809656      -0.120656       1.431859          -0.000008
          113              H       2.150482       4.383159       6.266987       0.126550       0.919419 0.65382798E+01  0.62276959E+02                                 1.675468                            1.581098      -1.341574       2.253742                    0.994052       3.754673      11.060630       0.448494       1.433789      -0.675272       0.034025       0.014382      -0.001394       0.036966       0.003703       0.002898       0.000655       0.001301      -0.020360      -0.007521      -0.000123       0.007644              1.741174       2.207224       0.250702       0.084777       1.670465      -0.062305       1.345834          -0.000424
          114              H       5.300968      20.358753       7.364630       0.155922       1.003820 0.75269435E+01  0.72620658E+02                                 1.655883                            1.601436      -0.886761       2.470191                    0.998945       3.298311       9.090064       0.496859       1.277708      -0.710728       0.004447      -0.010909       0.002257       0.011995      -0.002374       0.002891      -0.001269      -0.003904      -0.005841      -0.004445      -0.000504       0.004950              1.679212       2.085859      -0.342858       0.062657       1.598620      -0.037089       1.353157          -0.000018
          115              H       3.741718       3.023516       6.236327       0.158308       0.939814 0.71806668E+01  0.69458731E+02                                 1.667218                            1.630227      -1.079484       2.383843                    0.996569       3.514067      10.162695       0.456227       1.387915      -0.686257      -0.003898       0.004306      -0.017360       0.018306       0.001077       0.001260      -0.002394      -0.002573       0.021287      -0.005566      -0.002183       0.007749              1.688040       1.620199       0.097689      -0.240767       1.584168      -0.243549       1.859753          -0.000053
          116              H       3.382224       3.312907       7.734599       0.148917       0.932249 0.69450266E+01  0.66738927E+02                                 1.663476                            1.605340      -1.119128       2.355754                    0.996323       3.607822      10.459659       0.458046       1.391526      -0.684603      -0.007352       0.006061       0.007390       0.012058      -0.002083      -0.003526       0.001593      -0.003861       0.000388      -0.004707      -0.000184       0.004891              1.694663       1.450294       0.004691      -0.039570       1.901734       0.475695       1.731962           0.000061
          117              H       3.737484      18.906548       8.558342       0.154309       1.017758 0.77124819E+01  0.74097975E+02                                 1.605963                            1.572282      -0.835611       2.489012                    0.999631       3.168695       8.426156       0.530391       1.201982      -0.729139       0.009429      -0.004568      -0.004720       0.011492      -0.003074      -0.000147      -0.000979       0.003528      -0.004859      -0.003258      -0.001119       0.004377              1.598791       1.701594      -0.293477       0.082641       1.647161      -0.174594       1.447618           0.000042
          118              H       2.886866      20.165527       8.942619       0.147297       0.954065 0.71328611E+01  0.68219468E+02                                 1.621363                            1.574916      -0.879873       2.462990                    0.999291       3.392971       9.454234       0.491110       1.304015      -0.703800      -0.001129       0.010603       0.001225       0.010733       0.000900      -0.004243       0.002569      -0.007337      -0.001140      -0.006912       0.001679       0.005232              1.635893       1.397581      -0.093266      -0.176206       1.765195       0.400211       1.744903           0.000002
          119              H       2.206737      18.950020       8.221077       0.163075       0.860333 0.62840675E+01  0.59034387E+02                                 1.589781                            1.538598      -1.083747       2.378191                    0.997551       3.518826      10.164178       0.461531       1.412670      -0.680431      -0.012882      -0.007039      -0.009196       0.017322       0.004642      -0.004152       0.001644       0.001440      -0.006236      -0.007037       0.000670       0.006367              1.607721       1.840937       0.349058      -0.017510       1.601306      -0.012662       1.380920          -0.000003
          120              H       4.341447      18.431752       6.246547       0.152065       0.987268 0.75047664E+01  0.72257145E+02                                 1.623111                            1.588421      -0.837960       2.484279                    0.999502       3.311544       9.077587       0.504588       1.260739      -0.714057       0.004231      -0.001826       0.009336       0.010411      -0.001132       0.003711      -0.000418       0.001489       0.001441      -0.003334      -0.001093       0.004427              1.625417       1.877491      -0.291606       0.044021       1.612274      -0.027351       1.386486           0.000022
          121              H       2.834614      18.430329       5.815257       0.164096       0.949194 0.69435254E+01  0.66353717E+02                                 1.651738                            1.581709      -1.063446       2.390304                    0.997810       3.427895       9.733330       0.474369       1.351152      -0.693477      -0.015594      -0.004899       0.004439       0.016938       0.004545       0.002183      -0.001719      -0.001662       0.004355      -0.006337       0.002438       0.003898              1.678512       1.924996       0.430540      -0.018042       1.770164       0.105634       1.340375           0.000026
          122              H       3.858451      19.360767       5.079408       0.157103       0.910351 0.66962682E+01  0.62551824E+02                                 1.529414                            1.493669      -0.766414       2.523165                    0.999911       3.163270       8.492276       0.524797       1.249416      -0.716923       0.000346       0.011047      -0.006957       0.013060       0.003226       0.000371      -0.003175      -0.006047       0.003138      -0.005401      -0.000250       0.005651              1.541937       1.370139       0.077898      -0.282084       1.371397      -0.155196       1.884275           0.000017
          123              H      10.391566       3.270601       5.721232       0.105082       1.023523 0.75589097E+01  0.73212281E+02                                 1.685399                            1.612486      -0.882498       2.463562                    0.999262       3.442197       9.592858       0.490250       1.289923      -0.707045      -0.027686       0.028931      -0.018632       0.044166      -0.004404       0.003532      -0.006963      -0.012621      -0.022029      -0.010336      -0.003803       0.014139              1.720887       2.014971      -0.172613       0.158200       1.752631      -0.109560       1.395060          -0.001463
          124              H       9.990730      19.252561       7.205196       0.093032       1.073639 0.87249660E+01  0.88472060E+02                                 1.795691                            1.770157      -1.180957       2.297470                    0.993450       3.975908      11.713555       0.448511       1.346762      -0.692507      -0.016480      -0.004031       0.039913       0.043369       0.000958      -0.007046       0.002856      -0.001072      -0.012422      -0.009592       0.003105       0.006487              1.819828       1.647796      -0.004624       0.079912       1.538735      -0.055093       2.272952          -0.000292
          125              H       8.354242       2.316135       4.797332       0.117032       0.911540 0.70000502E+01  0.67142576E+02                                 1.614166                            1.592685      -0.922508       2.438094                    0.996059       3.612981      10.334615       0.469915       1.358907      -0.691320      -0.001536       0.002355      -0.028592       0.028730      -0.000596      -0.000347      -0.004164       0.004379       0.013039      -0.006109       0.000091       0.006018              1.633963       1.396093       0.007301      -0.011835       1.397510      -0.074619       2.108285          -0.000011
          126              H       8.318179       2.991044       6.219975       0.105005       0.995021 0.72917695E+01  0.70569726E+02                                 1.699805                            1.614914      -0.917370       2.426944                    0.996381       3.701832      10.592824       0.471871       1.341212      -0.694459      -0.003672       0.020143       0.015183       0.025490       0.001826       0.001138       0.003830      -0.006585       0.001793      -0.004071      -0.002204       0.006275              1.760305       1.531113       0.017427       0.055549       2.146662       0.492641       1.603140          -0.000123
          127              H       7.235177      20.597250       5.610855       0.102255       1.009583 0.75112423E+01  0.72734717E+02                                 1.676305                            1.609233      -0.788462       2.489196                    0.998093       3.558260       9.959476       0.489236       1.292878      -0.705679      -0.015465       0.018407      -0.018410       0.030281      -0.003426       0.007868      -0.001510       0.001771      -0.013678      -0.009490      -0.000231       0.009721              1.725158       1.942086      -0.456335       0.135496       1.826959      -0.108399       1.406430          -0.000080
          128              H       7.706689      19.853098       6.904724       0.095828       1.126675 0.91805369E+01  0.92141182E+02                                 1.717335                            1.713733      -0.643035       2.551973                    0.999697       3.447766       9.374613       0.508711       1.199636      -0.729402       0.003287      -0.007543       0.024374       0.025725       0.006492       0.000014       0.000391      -0.003378       0.022163      -0.010405       0.002991       0.007413              1.710396       1.654620      -0.049052      -0.152714       1.434075       0.062874       2.042492          -0.000020
          129              H       6.685727      18.343610       5.551578       0.102732       1.039340 0.75932329E+01  0.72877572E+02                                 1.634509                            1.558537      -0.660732       2.542919                    0.999741       3.401351       9.125377       0.531986       1.199606      -0.727408      -0.020509      -0.004929       0.011747       0.024143       0.000424      -0.004460      -0.003141      -0.003150      -0.014748      -0.007899       0.002015       0.005884              1.678206       2.307173       0.209228      -0.185769       1.369396       0.019921       1.358049          -0.000219
          130              H       7.603764      18.742269       4.341514       0.097080       0.942601 0.71987273E+01  0.69471427E+02                                 1.636228                            1.602115      -0.953560       2.406718                    0.996639       3.756960      10.748169       0.474671       1.337098      -0.694738       0.004899       0.008769      -0.023977       0.025996      -0.004506       0.001180      -0.002010      -0.006803       0.000402      -0.005718      -0.000719       0.006437              1.657664       1.390937       0.011720       0.063674       1.321223       0.045309       2.260832           0.000091
          131              H       8.491369      16.765339       5.230666       0.105890       1.134596 0.88283489E+01  0.87765662E+02                                 1.722458                            1.677901      -0.670679       2.542609                    0.999519       3.422039       9.267838       0.515201       1.195871      -0.729797      -0.008168      -0.017747      -0.018457       0.026876       0.003409       0.000991       0.006945       0.001163      -0.009085      -0.008433       0.000380       0.008053              1.733210       1.549352       0.020803       0.123926       2.001168       0.393796       1.649110           0.000094
          132              H       8.487987      17.362578       6.681925       0.117182       1.059114 0.84073279E+01  0.81864654E+02                                 1.594915                            1.598426      -0.652219       2.559737                    0.999824       3.220199       8.394263       0.551962       1.139616      -0.744963      -0.005219       0.000992       0.027148       0.027663       0.000197      -0.001758      -0.003002       0.009140       0.013600      -0.007586       0.001496       0.006090              1.570603       1.426933      -0.006948      -0.071167       1.395211      -0.130124       1.889665          -0.000054
          133              H      10.137615      18.267173       4.574533       0.069524       1.047018 0.85324509E+01  0.85857082E+02                                 1.748798                            1.738479      -1.151397       2.310751                    0.993201       3.983190      11.609569       0.458255       1.328300      -0.696370       0.000427       0.011588      -0.039591       0.041254      -0.001024      -0.005948      -0.003802       0.000827      -0.000054      -0.007492       0.000754       0.006738              1.760570       1.479299      -0.051592       0.059503       1.527021      -0.031518       2.275389           0.000008
          134              H      10.153744      15.614484       5.706924       0.097836       1.078963 0.82030564E+01  0.80537195E+02                                 1.697224                            1.641492      -0.946411       2.426186                    0.998458       3.457033       9.484612       0.506468       1.231780      -0.720175      -0.035536      -0.015533      -0.005408       0.039158       0.007744       0.001170      -0.001404      -0.005980      -0.019499      -0.007687      -0.003878       0.011565              1.704905       2.025923       0.017401       0.208553       1.721726       0.066018       1.367066          -0.001154
          135              H       0.878618      12.306987       6.412113       0.110012       1.011886 0.75047719E+01  0.73460043E+02                                 1.731154                            1.650214      -1.394290       2.214505                    0.993161       3.856608      11.249959       0.459852       1.360737      -0.689089       0.023381      -0.026659       0.005412       0.035870      -0.004717       0.001181      -0.004645       0.002956      -0.017183      -0.008121      -0.000687       0.008809              1.777699       1.915648      -0.310208       0.141663       2.021202      -0.099707       1.396245          -0.000436
          136              H      10.759514      13.348207       5.962427       0.114222       1.304311 0.10399807E+02  0.10821093E+03                                 1.917231                            1.845596      -1.313313       2.254165                    0.994874       3.652256      10.273881       0.479271       1.228229      -0.721587      -0.036085      -0.011274      -0.002293       0.037875      -0.004951       0.002262       0.002290       0.021564      -0.024110      -0.010722      -0.005286       0.016008              1.920242       2.277094       0.158365       0.096507       1.884398       0.007322       1.599234          -0.000019
          137              H       2.913190      12.842369       5.733496       0.158260       0.939686 0.70624641E+01  0.67444686E+02                                 1.614264                            1.575920      -0.909766       2.460315                    0.999031       3.336762       9.320286       0.486375       1.318693      -0.701148      -0.007165      -0.004050      -0.011012       0.013748      -0.000530       0.004571       0.002251      -0.002880       0.003689      -0.005742       0.000697       0.005045              1.624910       1.367864       0.010498       0.053438       1.588372       0.308821       1.918494          -0.000025
          138              H       3.982631      13.607537       6.589944       0.157989       1.007452 0.76136748E+01  0.72667324E+02                                 1.577299                            1.548694      -0.797404       2.509293                    0.999839       3.090037       8.100017       0.543241       1.181322      -0.734784       0.008842       0.007052      -0.000117       0.011311       0.000653       0.000059      -0.000026       0.001602      -0.013792      -0.004598       0.001266       0.003332              1.566172       1.967706       0.105543       0.041796       1.381799      -0.029867       1.349011          -0.000027
          139              H       2.812185      12.840774       7.297177       0.149467       0.888010 0.64365827E+01  0.60817504E+02                                 1.621404                            1.553073      -1.100510       2.365383                    0.995682       3.604345      10.433891       0.461289       1.405269      -0.681474      -0.008208      -0.003976       0.009928       0.013481       0.001293      -0.003938      -0.002324      -0.003293       0.002399      -0.004825      -0.000470       0.005295              1.658739       1.338988       0.013923      -0.032646       1.696403      -0.473786       1.940827           0.000018
          140              H       1.944988      16.224718       7.761171       0.164403       0.851031 0.60869059E+01  0.56530528E+02                                 1.561507                            1.501212      -0.916178       2.460326                    0.998870       3.390892       9.628204       0.475008       1.388413      -0.685774      -0.011445       0.011663      -0.006948       0.017757      -0.002985      -0.003677       0.000253      -0.005441      -0.007954      -0.006074       0.000299       0.005775              1.582940       1.462087      -0.347814       0.017681       1.930959       0.048187       1.355774          -0.000071
          141              H       2.251994      14.887345       8.521549       0.150650       1.002708 0.75373510E+01  0.72944359E+02                                 1.665300                            1.610351      -0.920266       2.444934                    0.999141       3.392232       9.446822       0.490546       1.290190      -0.707077      -0.005543      -0.008753       0.003497       0.010934       0.002345      -0.003147      -0.002583      -0.005541       0.000987      -0.004923      -0.000953       0.005876              1.679735       1.293820       0.026034      -0.078600       1.697233      -0.358621       2.048153           0.000008
          142              H       3.406039      15.657494       7.791832       0.154356       1.020781 0.78429558E+01  0.75732212E+02                                 1.617293                            1.593108      -0.755819       2.525366                    0.999952       3.168011       8.468955       0.522713       1.213506      -0.726787       0.008194       0.000805      -0.005450       0.009874       0.000950      -0.001857       0.002163       0.004935       0.003044      -0.004354       0.000885       0.003469              1.598886       1.921633       0.189809       0.041830       1.466768       0.020355       1.408258           0.000006
          143              H       2.395224      14.821342       4.451891       0.150400       0.887091 0.64389549E+01  0.60260592E+02                                 1.567064                            1.512736      -0.856230       2.477251                    0.999301       3.377401       9.428039       0.491073       1.332730      -0.697266      -0.003136      -0.010207      -0.004426       0.011558       0.001605       0.003144       0.001529      -0.007454      -0.002127      -0.005483       0.000188       0.005295              1.590197       1.324338       0.101890       0.074811       1.539494       0.404395       1.906757           0.000011
          144              H       2.061480      16.181019       5.155037       0.154695       1.041477 0.79904443E+01  0.78560267E+02                                 1.712215                            1.662133      -1.115107       2.352265                    0.998479       3.474394       9.790629       0.480488       1.296557      -0.705360      -0.010624       0.010448       0.006530       0.016268      -0.002314       0.002893      -0.002443      -0.006812       0.005723      -0.005718      -0.000224       0.005942              1.717635       1.662142      -0.310120      -0.065291       2.065358       0.026365       1.425406          -0.000125
          145              H       3.509281      15.588375       5.242930       0.157789       0.957688 0.70438952E+01  0.66778606E+02                                 1.598815                            1.545518      -0.744622       2.536528                    0.999867       3.209035       8.739441       0.508060       1.271647      -0.712255       0.009937      -0.000472       0.005820       0.011525      -0.000145       0.000211      -0.001065       0.007669      -0.000560      -0.004037       0.000093       0.003944              1.614962       2.037835       0.268878      -0.134047       1.421881      -0.038170       1.385170           0.000047
          146              H       2.705173       8.134700       0.290252       0.121666       0.898694 0.65293430E+01  0.62091921E+02                                 1.644612                            1.576466      -1.255142       2.293112                    0.994439       3.716115      10.893111       0.451242       1.427352      -0.676889       0.034053      -0.009384       0.014763       0.038283      -0.005249       0.004713      -0.000997       0.018514      -0.003183      -0.010118      -0.002720       0.012838              1.696805       2.064112      -0.099582       0.165798       1.382334       0.023881       1.643969          -0.000443
          147              H      12.573158       9.018263       1.101731       0.121976       1.089332 0.80863041E+01  0.79477305E+02                                 1.733663                            1.651189      -1.173707       2.327543                    0.996043       3.508469       9.779044       0.492876       1.264372      -0.712154      -0.026075       0.005339       0.028746       0.039176      -0.001249      -0.008024       0.000014       0.021498      -0.003368      -0.010293      -0.005002       0.015294              1.775278       1.882922      -0.181892      -0.212033       1.519068       0.213659       1.923843          -0.000166
          148              H       3.963783      18.550147      17.750332       0.153680       0.988104 0.73320738E+01  0.69827932E+02                                 1.594298                            1.545586      -0.879260       2.465710                    0.999608       3.214359       8.618521       0.526396       1.221774      -0.723361      -0.001166       0.003856       0.010550       0.011293      -0.001904       0.001531       0.001842      -0.004567       0.008695      -0.004980       0.000982       0.003998              1.602574       1.396303       0.217453       0.143526       1.814246       0.380170       1.597174           0.000021
          149              H       4.531497      17.590688      16.648602       0.154283       0.952358 0.70294250E+01  0.66518689E+02                                 1.579141                            1.532858      -0.838279       2.486592                    0.999735       3.231553       8.754562       0.516377       1.253473      -0.715773       0.006202      -0.007905      -0.003189       0.010542      -0.001382      -0.001518      -0.001756      -0.000049      -0.006860      -0.003797       0.001259       0.002538              1.587066       1.885779      -0.088661      -0.330890       1.329806       0.053863       1.545613           0.000039
          150              H       3.021114      18.012377      16.619985       0.158707       1.020060 0.75000174E+01  0.72212518E+02                                 1.656424                            1.584117      -1.049795       2.387850                    0.998482       3.337756       9.154694       0.507005       1.254710      -0.714789      -0.014773      -0.004799      -0.005120       0.016355      -0.000783       0.004045       0.000996      -0.002942      -0.002630      -0.005222       0.002105       0.003117              1.677187       1.922343      -0.095995       0.465067       1.352223      -0.124582       1.756994          -0.000001
          151              H       2.265987      15.465145      16.685394       0.166587       0.843837 0.61386325E+01  0.57152129E+02                                 1.552992                            1.508074      -1.024403       2.408261                    0.998348       3.408280       9.700897       0.473522       1.389328      -0.685416      -0.014619       0.006235      -0.004679       0.016567       0.002013       0.003864      -0.002019       0.001635      -0.001761      -0.005360       0.001117       0.004243              1.568249       1.863811      -0.142234       0.342848       1.330323      -0.051067       1.510613          -0.000012
          152              H       3.798320      15.166322      16.544356       0.149397       0.889644 0.65214688E+01  0.60871952E+02                                 1.534203                            1.496251      -0.777339       2.511071                    0.999837       3.284576       8.984315       0.509729       1.287344      -0.707439       0.006661       0.003104      -0.002370       0.007721       0.001607      -0.001039      -0.000094       0.003008      -0.005977      -0.002272      -0.001109       0.003381              1.540641       1.696485      -0.098836      -0.345157       1.348049       0.116387       1.577388           0.000056
          153              H       2.985022      14.548660      17.733980       0.152500       0.860089 0.64147644E+01  0.60713556E+02                                 1.599676                            1.561956      -1.149322       2.340204                    0.996227       3.646811      10.653527       0.453746       1.426225      -0.677238      -0.003121      -0.006525       0.010045       0.012378       0.002778       0.001952       0.000320      -0.000321       0.005293      -0.003938       0.000432       0.003506              1.602218       1.305803       0.078611      -0.038222       1.955574      -0.349738       1.545276           0.000035
          154              H       5.038296      16.959398      19.342629       0.149584       0.881481 0.64702044E+01  0.60828300E+02                                 1.579040                            1.531852      -0.937423       2.440387                    0.998329       3.441701       9.734497       0.479039       1.360026      -0.691438      -0.002415       0.010914       0.007829       0.013647      -0.001873       0.002443       0.001568      -0.007207       0.005639      -0.005973       0.002085       0.003889              1.606423       1.512197       0.207207       0.107139       1.731913       0.367699       1.575157           0.000030
          155              H       4.658156      15.439191      19.295617       0.156057       0.866837 0.64634026E+01  0.60857214E+02                                 1.571315                            1.540483      -1.013765       2.409750                    0.997950       3.443737       9.804856       0.472467       1.376840      -0.688085      -0.008636      -0.011472       0.006219       0.015647       0.002213       0.001182      -0.002398      -0.001670       0.006705      -0.004352       0.000663       0.003689              1.578220       1.400092       0.073230      -0.064170       1.835317      -0.297582       1.499251           0.000004
          156              H       5.453932      16.084184      18.110081       0.151196       0.913081 0.66401720E+01  0.62571567E+02                                 1.591084                            1.531458      -0.920562       2.446850                    0.999003       3.395052       9.484072       0.490734       1.324531      -0.698924       0.002583      -0.001777      -0.009896       0.010381      -0.001487      -0.001464       0.001214       0.001096       0.010447      -0.003330      -0.000963       0.004293              1.627385       1.937356      -0.105426      -0.387129       1.339774       0.091582       1.605025          -0.000013
          157              H      11.662325      17.852020      19.900649       0.097563       0.978800 0.72024340E+01  0.69241001E+02                                 1.658853                            1.591279      -0.942033       2.429701                    0.998508       3.540596       9.979645       0.483256       1.318392      -0.699959      -0.024366       0.012669       0.031497       0.041788      -0.001965      -0.003782       0.001214       0.003531       0.034152      -0.008345      -0.004057       0.012402              1.690331       1.907288      -0.168343      -0.188047       1.378669       0.162765       1.785035          -0.002007
          158              H       9.953587      17.008084      17.411024       0.077389       0.992394 0.77156139E+01  0.75594311E+02                                 1.682698                            1.649645      -0.963514       2.405422                    0.995869       3.790762      10.848529       0.472656       1.322641      -0.698171      -0.019967      -0.034695      -0.015230       0.042830       0.001274       0.003966       0.003842      -0.006903      -0.003707      -0.006322      -0.000737       0.007059              1.717072       1.532513       0.177429       0.040377       2.092093       0.188904       1.526610          -0.000272
          159              H       9.535499      17.593525      19.628793       0.110714       0.947790 0.71703332E+01  0.68956907E+02                                 1.631676                            1.592812      -0.855864       2.459094                    0.997228       3.612289      10.232621       0.480006       1.326848      -0.697813      -0.003634      -0.020803       0.017180       0.027224      -0.002031      -0.000658      -0.008462      -0.004094       0.000679      -0.008016      -0.001667       0.009683              1.650817       1.430156      -0.021472      -0.021751       1.808802      -0.361889       1.713492          -0.000038
          160              H       9.813363      19.104447      19.295617       0.122872       0.898364 0.69539415E+01  0.66730702E+02                                 1.609015                            1.596901      -0.974347       2.414574                    0.995886       3.640264      10.486978       0.464147       1.375170      -0.687816       0.005605       0.027427       0.004606       0.028370      -0.001324       0.000958       0.005404      -0.004394      -0.018177      -0.008436       0.000924       0.007512              1.619440       1.427928       0.122540       0.070898       1.931253       0.251782       1.499138          -0.000030
          161              H       7.464862      18.715067      19.217944       0.109212       0.960302 0.70178774E+01  0.67047918E+02                                 1.639171                            1.568562      -0.827380       2.470365                    0.998042       3.582644      10.075393       0.487638       1.314706      -0.700266      -0.011492       0.013637       0.020010       0.026803      -0.004266      -0.001299       0.000063       0.001812       0.001150      -0.004673       0.000227       0.004445              1.687166       1.714344      -0.165308      -0.481123       1.428194       0.222724       1.918960          -0.000124
          162              H       7.674486      17.581693      18.150962       0.097007       0.954628 0.72438153E+01  0.69410478E+02                                 1.601479                            1.569316      -0.678468       2.533810                    0.999355       3.552221       9.843158       0.501376       1.274925      -0.709188      -0.006794      -0.016790      -0.012462       0.021986       0.002335       0.006041      -0.001385      -0.003469       0.001785      -0.007692       0.002186       0.005506              1.621213       1.543209       0.267113       0.031760       1.981563       0.164582       1.338868          -0.000012
          163              H       6.994915      19.494607      17.100332       0.101452       1.039602 0.78823799E+01  0.76110700E+02                                 1.615008                            1.576149      -0.613913       2.563720                    0.999958       3.351498       8.921886       0.536722       1.181867      -0.732541      -0.025160      -0.004579      -0.006520       0.026392       0.001968       0.003063      -0.002262       0.013834       0.008421      -0.009211       0.001690       0.007521              1.616134       2.099310      -0.049549       0.152792       1.386251      -0.038723       1.362842          -0.000192
          164              H       8.178154      20.299749      17.742156       0.105823       0.920386 0.70407769E+01  0.67517887E+02                                 1.610199                            1.585982      -0.880666       2.448429                    0.997032       3.638199      10.348713       0.476761       1.339698      -0.694950       0.011684       0.020552       0.016985       0.029111       0.001304       0.000240       0.006564      -0.010235       0.019425      -0.008549      -0.002629       0.011178              1.620629       1.363842       0.135829      -0.003513       2.114835       0.169660       1.383212           0.000023
          165              H       8.796925      19.831653      15.516210       0.113108       1.141847 0.88302320E+01  0.88377837E+02                                 1.772176                            1.709878      -0.883619       2.448162                    0.997491       3.530902       9.806739       0.492885       1.241622      -0.718162      -0.003620       0.024350      -0.012568       0.027640      -0.003546       0.003051      -0.007236       0.002254       0.000994      -0.007813      -0.001554       0.009366              1.802511       1.463393      -0.055414      -0.071820       2.145832      -0.483506       1.798307           0.000065
          166              H       8.491925      18.298221      15.708349       0.110520       0.996530 0.76115911E+01  0.73558077E+02                                 1.627648                            1.593537      -0.710939       2.525485                    0.999134       3.465367       9.522378       0.506607       1.251066      -0.715306      -0.011921      -0.020476      -0.005596       0.024345       0.000738       0.002483       0.002401       0.003053      -0.012824      -0.005709       0.000839       0.004870              1.633682       1.454176       0.242003       0.061296       1.968535       0.290829       1.478336           0.000029
          167              H      10.574878      19.730150      16.989954       0.084138       1.041019 0.84063476E+01  0.84495321E+02                                 1.759144                            1.739783      -1.254893       2.271559                    0.992749       3.980140      11.694116       0.451301       1.350250      -0.691706       0.009884       0.038938       0.019350       0.044590       0.005453      -0.001952       0.003361       0.002183       0.000633      -0.007567       0.002016       0.005551              1.771952       1.479611       0.125694       0.010636       2.258666       0.171664       1.577580           0.000245
          168              H      10.240915      19.026082      14.087435       0.096431       1.099131 0.84808637E+01  0.84138510E+02                                 1.732153                            1.681011      -0.959725       2.417099                    0.998301       3.516814       9.766310       0.494105       1.249488      -0.716095      -0.033715       0.018068      -0.012465       0.040231      -0.006502       0.007428      -0.001880       0.008214       0.013988      -0.010348      -0.002164       0.012512              1.730518       1.905613      -0.321095      -0.052595       1.595847      -0.101713       1.690095          -0.001369
          169              H      14.148471      17.426073      10.422495       0.121790       0.981239 0.72066613E+01  0.69488087E+02                                 1.670557                            1.599282      -1.280729       2.276324                    0.995616       3.619314      10.311549       0.477290       1.330906      -0.696336       0.019212      -0.010445      -0.028792       0.036155      -0.002146      -0.006944       0.002841       0.004154       0.013426      -0.005250      -0.005093       0.010343              1.687973       1.733787      -0.222239      -0.275277       1.386921       0.090480       1.943212           0.000001
          170              H      10.628010      18.694797      11.812433       0.113826       1.267318 0.10163567E+02  0.10524381E+03                                 1.888243                            1.830170      -1.263158       2.275856                    0.995592       3.635674      10.233283       0.478616       1.235856      -0.719809      -0.035279       0.007429      -0.007994       0.036928      -0.004024      -0.005306       0.003029       0.018931      -0.016292      -0.009193      -0.005495       0.014689              1.872343       2.137953      -0.216671       0.068311       1.645254      -0.111908       1.833820           0.000088
          171              H       1.391539      15.705240      14.201901       0.165757       0.851353 0.61883321E+01  0.57833593E+02                                 1.573704                            1.523679      -1.045791       2.402544                    0.997733       3.431341       9.841913       0.465859       1.406840      -0.682062      -0.008640       0.006733       0.015003       0.018576       0.003498      -0.003243      -0.000162       0.000864       0.007258      -0.005329       0.000203       0.005126              1.578220       1.489256      -0.060595      -0.320963       1.332124       0.030105       1.913278           0.000030
          172              H       1.377248      14.980848      12.814007       0.151159       0.955486 0.72273488E+01  0.68647186E+02                                 1.562103                            1.539076      -0.838871       2.481438                    0.999838       3.216517       8.638977       0.524675       1.229057      -0.721616      -0.006726      -0.001730      -0.008476       0.010958       0.002843       0.002915      -0.001453      -0.000324       0.014811      -0.006199       0.000241       0.005959              1.544116       1.425452       0.199070       0.145831       1.685915       0.260058       1.520982           0.000039
          173              H       2.740854      15.301152      13.517152       0.154877       0.910338 0.66113366E+01  0.61777725E+02                                 1.546921                            1.497489      -0.808821       2.500705                    0.999839       3.229203       8.770423       0.515340       1.271948      -0.711231       0.007352       0.002966       0.002360       0.008271       0.002554      -0.000336      -0.002838      -0.000512      -0.007831      -0.004211      -0.000458       0.004669              1.559397       1.922471      -0.313115       0.120015       1.428383      -0.059218       1.327337           0.000031
          174              H       2.746732      18.775330      12.934604       0.148068       0.966917 0.70344559E+01  0.65670527E+02                                 1.508825                            1.464100      -0.846795       2.473429                    0.999728       3.110466       8.002642       0.574148       1.142727      -0.742643      -0.004208       0.004112      -0.009343       0.011041      -0.001231       0.002992      -0.000909      -0.002562       0.008409      -0.004151      -0.000356       0.004506              1.516080       1.227294       0.042982       0.003637       1.888320      -0.352679       1.432625           0.000017
          175              H       2.290381      18.071476      14.259134       0.157238       1.003947 0.74983765E+01  0.72372260E+02                                 1.649134                            1.592220      -1.118665       2.354087                    0.998044       3.411546       9.444750       0.500531       1.267856      -0.711161      -0.011841      -0.005581       0.011008       0.017104      -0.000211      -0.001112      -0.000414      -0.009394       0.005735      -0.005820       0.001990       0.003831              1.644789       1.512790      -0.020725      -0.243564       1.329932       0.064074       2.091645           0.000008
          176              H       3.576544      17.576786      13.511020       0.157649       0.985090 0.71991684E+01  0.67980553E+02                                 1.568016                            1.514376      -0.821289       2.497018                    0.999790       3.127161       8.242146       0.542984       1.194583      -0.730319       0.003671      -0.008618      -0.000572       0.009385      -0.000327       0.000582       0.001503      -0.001294      -0.006365      -0.002776       0.000541       0.002235              1.576539       2.002730      -0.259591       0.174934       1.383355      -0.045991       1.343533           0.000063
          177              H       2.638462      17.695202      10.802684       0.157888       0.927892 0.68071108E+01  0.64357716E+02                                 1.593341                            1.539443      -0.917807       2.457775                    0.998704       3.326237       9.219762       0.496218       1.305556      -0.703481      -0.002917       0.012837      -0.002482       0.013396      -0.001917       0.001124      -0.001255      -0.009842       0.000443      -0.005495      -0.000099       0.005594              1.611027       1.303358       0.009132      -0.043638       1.931627      -0.405326       1.598097           0.000010
          178              H       3.473441      16.493348      11.366835       0.157848       0.975291 0.71140332E+01  0.67276105E+02                                 1.585417                            1.526941      -0.791161       2.511638                    0.999847       3.169435       8.482253       0.526989       1.229022      -0.721925       0.007807      -0.003500       0.004951       0.009885      -0.002295      -0.000854       0.000233       0.004227       0.005120      -0.003976       0.001069       0.002907              1.594775       1.957635      -0.360700       0.086581       1.467433      -0.044618       1.359257          -0.000007
          179              H       2.076784      16.234210      10.700482       0.154688       0.943648 0.71259439E+01  0.68197903E+02                                 1.615704                            1.579829      -0.984992       2.422984                    0.998384       3.374051       9.432175       0.487268       1.313437      -0.701904      -0.013188      -0.007592      -0.003253       0.015561       0.006059       0.002535      -0.000467       0.004892      -0.003945      -0.006532      -0.001051       0.007583              1.605660       1.477769       0.102092       0.173200       1.651396       0.300258       1.687814          -0.000002
          180              H       2.815025      10.482189       8.415260       0.115481       0.979178 0.72122556E+01  0.69723761E+02                                 1.682889                            1.610595      -1.254975       2.282993                    0.995485       3.696995      10.630175       0.469746       1.348755      -0.692346      -0.037213       0.006298      -0.003153       0.037874      -0.004564      -0.000939       0.002512       0.021171      -0.012704      -0.010276      -0.003484       0.013759              1.723958       2.088389      -0.221908       0.070703       1.498053       0.070339       1.585432          -0.000421
          181              H       5.996166       8.656745       6.880196       0.122372       1.071963 0.81106725E+01  0.80018785E+02                                 1.735726                            1.670690      -1.170940       2.330039                    0.995789       3.543015       9.992387       0.481066       1.290524      -0.706376       0.013813      -0.022208      -0.031484       0.040929      -0.006069      -0.007884       0.008943       0.009163       0.006076      -0.011556      -0.004364       0.015921              1.764128       1.658985      -0.140248      -0.044959       1.701105       0.336692       1.932293          -0.000179
          182              H       1.870442      12.204407      11.227841       0.158550       0.937170 0.68347248E+01  0.64057613E+02                                 1.547047                            1.499819      -0.856781       2.482649                    0.999661       3.159354       8.446199       0.529503       1.234206      -0.720414       0.001635       0.006890       0.009653       0.011972      -0.000975       0.000329       0.002606       0.003140       0.005775      -0.003962       0.000831       0.003130              1.554500       1.479529      -0.164487      -0.246957       1.513419       0.293410       1.670553          -0.000021
          183              H       2.056492      12.115131       9.674381       0.151510       0.960909 0.70636799E+01  0.67279851E+02                                 1.619023                            1.558955      -0.908207       2.453335                    0.998990       3.346100       9.253321       0.498408       1.290231      -0.706863       0.004271       0.005761      -0.013390       0.015189       0.001002       0.001611      -0.001818       0.002099       0.011459      -0.004042      -0.000566       0.004608              1.638588       1.379273      -0.091992       0.128656       1.547048      -0.353314       1.989444           0.000007
          184              H       1.838626      10.809338      10.514476       0.149033       0.916817 0.67496989E+01  0.63641045E+02                                 1.574015                            1.528211      -0.872592       2.468404                    0.999217       3.345782       9.242833       0.500657       1.297518      -0.704998       0.003708      -0.014545      -0.000413       0.015016       0.000668       0.003929       0.001288      -0.011455      -0.011192      -0.007738      -0.000116       0.007854              1.584065       1.582074       0.334323      -0.032746       1.854149      -0.025364       1.315971           0.000020
          185              H       5.287740      12.905506      10.866049       0.156884       0.989071 0.73098856E+01  0.70503750E+02                                 1.672893                            1.602754      -1.070055       2.379499                    0.997786       3.455217       9.740953       0.481892       1.317815      -0.700343       0.014374      -0.008300       0.004292       0.017145       0.002007       0.000367      -0.002581       0.006879       0.003452      -0.005557       0.002082       0.003475              1.692052       2.270343      -0.024740       0.239569       1.430494       0.042820       1.375319           0.000067
          186              H       4.136546      13.372934       9.907400       0.150705       0.978270 0.72087015E+01  0.68838118E+02                                 1.628039                            1.566480      -0.842998       2.484457                    0.999466       3.298513       9.058996       0.502470       1.276510      -0.710533      -0.005166      -0.000970      -0.012075       0.013169       0.002702       0.001867      -0.001393       0.001310       0.014962      -0.005748       0.000222       0.005526              1.644950       1.372084      -0.142759       0.263723       1.588047      -0.388783       1.974719           0.000027
          187              H       3.930105      13.416463      11.460861       0.156778       0.868513 0.62813431E+01  0.58264439E+02                                 1.530963                            1.484647      -0.784994       2.516975                    0.999771       3.265611       8.995546       0.501799       1.315908      -0.701381      -0.006527      -0.001827       0.007881       0.010395       0.000141      -0.002977      -0.000365       0.000489      -0.001090      -0.002983      -0.000090       0.003073              1.538182       1.389704      -0.184970      -0.186185       1.588301       0.333849       1.636539           0.000047
          188              H       4.919380      10.781080      12.211018       0.161190       0.923200 0.67857020E+01  0.64298576E+02                                 1.606456                            1.553033      -0.943485       2.442286                    0.999204       3.350059       9.388257       0.484955       1.332901      -0.697736       0.017050       0.001065      -0.003379       0.017414      -0.002668       0.004106      -0.003636       0.001664      -0.012485      -0.006765      -0.000686       0.007451              1.621513       2.132580      -0.064101       0.131766       1.338077      -0.000491       1.393883           0.000035
          189              H       3.576021      11.411715      12.715893       0.157313       0.909030 0.65952408E+01  0.61642940E+02                                 1.553500                            1.502602      -0.762739       2.526560                    0.999879       3.213079       8.752368       0.510464       1.283774      -0.708975      -0.005473       0.009041       0.001550       0.010681      -0.003572      -0.003090       0.000463      -0.002808       0.001074      -0.005084       0.000261       0.004823              1.564984       1.416924      -0.141477      -0.242381       1.481937       0.280271       1.796092           0.000058
          190              H       3.567215      10.011896      12.008660       0.150277       0.906369 0.67071655E+01  0.63405793E+02                                 1.585973                            1.541855      -0.994964       2.411337                    0.998391       3.423975       9.602018       0.487458       1.329166      -0.697828      -0.004978      -0.007397      -0.006196       0.010857       0.002438       0.005882       0.000382      -0.002069      -0.002455      -0.006864       0.000800       0.006064              1.589112       1.462137       0.291442      -0.036753       1.987129      -0.021551       1.318070           0.000030
          191              H       8.048887       8.622031       7.936958       0.102356       1.050849 0.79676073E+01  0.78024258E+02                                 1.699791                            1.644098      -0.940866       2.434122                    0.998529       3.465223       9.641857       0.491638       1.272209      -0.711032       0.012751      -0.021327      -0.033609       0.041797      -0.000826       0.000316       0.007623       0.003999       0.033265      -0.010379      -0.003431       0.013810              1.715591       1.768827      -0.162237      -0.049261       1.623982       0.340770       1.753963          -0.001878
          192              H      10.010459       8.299779      10.285545       0.078657       0.974949 0.78399260E+01  0.77612985E+02                                 1.696666                            1.689962      -1.210789       2.288602                    0.993012       3.993357      11.729442       0.452908       1.366071      -0.688154       0.004066      -0.029710       0.031161       0.043246      -0.001602       0.003241      -0.002075       0.003989       0.000542      -0.003346      -0.001929       0.005276              1.705603       1.506703       0.018041      -0.064705       1.688145      -0.298292       1.921963          -0.000293
          193              H       9.875008       7.388973       8.151580       0.102821       1.049769 0.79384525E+01  0.77526960E+02                                 1.684362                            1.627023      -0.715047       2.518703                    0.998932       3.523520       9.732933       0.501541       1.250497      -0.715393      -0.009781      -0.021275      -0.005420       0.024034       0.002911      -0.001192       0.007216      -0.003121       0.000198      -0.007781      -0.000468       0.008248              1.715119       1.846111       0.403692       0.072404       1.946382       0.107678       1.352864          -0.000092
          194              H      10.528688       8.681657       7.546548       0.130268       1.039732 0.81174637E+01  0.80159319E+02                                 1.718579                            1.682027      -0.907398       2.451112                    0.997527       3.497419       9.891185       0.474565       1.307004      -0.703640       0.009200       0.016187      -0.023321       0.029842      -0.002909      -0.001099       0.001129      -0.000116       0.003726      -0.003531       0.000105       0.003426              1.743514       1.521900       0.071699      -0.121548       1.711226      -0.403255       1.997414          -0.000000
          195              H      11.848792       6.911356       9.339160       0.084660       0.979038 0.74351909E+01  0.71497545E+02                                 1.607910                            1.573392      -0.609642       2.555970                    0.999504       3.570143       9.814711       0.510145       1.248571      -0.715021      -0.002562      -0.010360       0.021093       0.023639       0.001073       0.000678      -0.007443       0.003811       0.002471      -0.008513       0.001648       0.006865              1.625938       1.338032       0.036260      -0.062353       1.856021      -0.370606       1.683761          -0.000005
          196              H      12.194001       7.043653       7.812272       0.113220       0.981432 0.71159982E+01  0.68098507E+02                                 1.649873                            1.569056      -0.866980       2.451623                    0.998037       3.568105       9.983711       0.493324       1.297395      -0.703862       0.009013      -0.006273      -0.027863       0.029948      -0.002160       0.002798       0.005613       0.007442      -0.003162      -0.008756       0.003291       0.005465              1.708607       1.497208      -0.188993      -0.359268       1.672776       0.401196       1.955835          -0.000364
          197              H      13.747988       8.278228       9.116361       0.105965       0.940928 0.68044511E+01  0.63571345E+02                                 1.529876                            1.477203      -0.568733       2.586786                    0.999993       3.303801       8.758873       0.545154       1.202593      -0.726605       0.020863      -0.014034       0.003573       0.025397      -0.005142       0.002115       0.004793       0.004249      -0.013878      -0.009171       0.001214       0.007957              1.563017       2.006661      -0.280737       0.094333       1.400929      -0.039489       1.281461          -0.000125
          198              H      12.973151       9.234701       8.141360       0.114852       0.931288 0.69182778E+01  0.66030682E+02                                 1.622807                            1.570574      -0.874739       2.453581                    0.997548       3.589149      10.174032       0.479964       1.337057      -0.695525      -0.003264       0.017322      -0.024294       0.030015       0.002469       0.000956       0.000172      -0.009323      -0.001823      -0.005145      -0.000460       0.005605              1.666461       1.417008       0.097417      -0.175390       1.632964      -0.416928       1.949410           0.000369
          199              H      12.970965      10.243738      10.295765       0.110794       0.978077 0.73412435E+01  0.70217068E+02                                 1.598292                            1.558078      -0.679573       2.539336                    0.999503       3.417161       9.302646       0.516408       1.240052      -0.717807       0.016929       0.021504      -0.004672       0.027764       0.003388      -0.002046      -0.001017      -0.008962      -0.019247      -0.007132      -0.001865       0.008998              1.609605       1.761544       0.355879       0.006967       1.698223       0.122215       1.369048          -0.000114
          200              H      12.367684       8.942684      10.937590       0.105964       0.933403 0.72760582E+01  0.70295453E+02                                 1.618461                            1.606905      -0.885346       2.442251                    0.996843       3.672522      10.458825       0.476386       1.330809      -0.696646      -0.002794      -0.018658       0.015231       0.024247      -0.002073      -0.001567      -0.005749       0.000565       0.002264      -0.006754       0.000907       0.005847              1.611983       1.382282      -0.021351       0.001115       1.558332      -0.285373       1.895334           0.000031
          201              H      11.009889      10.632431       9.114317       0.090823       1.082435 0.87272176E+01  0.87257983E+02                                 1.726198                            1.712606      -0.831514       2.477493                    0.997810       3.558065       9.939172       0.486079       1.260289      -0.714119       0.007818       0.025487      -0.040577       0.048551       0.001585      -0.001766      -0.002118      -0.009106       0.004301      -0.005826       0.000280       0.005546              1.732357       1.492937       0.061234      -0.116539       1.707341      -0.332342       1.996793          -0.000148
          202              H      11.981331      11.264966      11.798125       0.092232       1.021286 0.77396835E+01  0.75287973E+02                                 1.664431                            1.615917      -0.921255       2.433570                    0.998515       3.532823       9.815770       0.497689       1.265162      -0.711607       0.038157      -0.005779      -0.001695       0.038629       0.003156       0.004008       0.001283       0.014408      -0.000273      -0.007848      -0.001854       0.009702              1.670357       2.053678      -0.131909      -0.088186       1.451479       0.209566       1.505913          -0.001678
          203              H       9.676853      15.051594      15.209606       0.117753       0.940246 0.69728535E+01  0.67326231E+02                                 1.681973                            1.619390      -1.307409       2.259255                    0.994759       3.804830      11.193871       0.449789       1.410340      -0.679745      -0.007672       0.026506       0.019786       0.033955      -0.003845      -0.000886       0.008355      -0.005494       0.004271      -0.007759      -0.003142       0.010900              1.704132       1.610574      -0.145603      -0.040558       1.835289       0.403597       1.666534          -0.000042
          204              H      12.434709      12.564589      13.676586       0.127748       0.980015 0.74155166E+01  0.71862756E+02                                 1.670218                            1.627447      -1.005087       2.416905                    0.997545       3.454106       9.797958       0.471889       1.339379      -0.696699       0.038447      -0.012872       0.002122       0.040600      -0.006218      -0.000517       0.006101       0.015544      -0.027017      -0.013239      -0.001501       0.014740              1.662066       2.027367      -0.187606       0.003338       1.515253       0.106206       1.443578          -0.000152
          205              H       5.589072      13.570086      14.351115       0.158829       0.899838 0.65178948E+01  0.60894493E+02                                 1.555909                            1.503581      -0.791181       2.513890                    0.999826       3.250678       8.926400       0.504031       1.300702      -0.704872      -0.006404       0.006082      -0.003991       0.009692      -0.000166       0.000961      -0.001562      -0.001044      -0.004968      -0.002560       0.000383       0.002177              1.572475       2.060260      -0.194067      -0.042738       1.356194       0.010330       1.300969           0.000050
          206              H       6.543199      12.482092      13.746083       0.167589       0.890091 0.65076760E+01  0.61083867E+02                                 1.573646                            1.525747      -0.924037       2.456528                    0.999358       3.310177       9.263087       0.486447       1.341437      -0.695924       0.004241      -0.008737      -0.016065       0.018772      -0.000422       0.002653       0.001551      -0.009541       0.001898      -0.006216       0.001184       0.005032              1.577614       1.377797      -0.013744      -0.029938       1.723165       0.406963       1.631879           0.000018
          207              H       6.742587      12.966035      15.223915       0.147389       0.902573 0.66796684E+01  0.62909053E+02                                 1.564026                            1.525145      -0.856718       2.469478                    0.999546       3.384882       9.390458       0.498023       1.305867      -0.702836       0.003011       0.000092       0.007419       0.008008       0.001623       0.002624      -0.000292      -0.003572       0.003921      -0.004254       0.001421       0.002833              1.557785       1.407167      -0.018064       0.175672       1.321212      -0.186288       1.944978           0.000000
          208              H       6.193320      15.244879      12.474698       0.156179       0.945460 0.68160038E+01  0.63832177E+02                                 1.554276                            1.495051      -0.793894       2.510202                    0.999770       3.176281       8.485443       0.531843       1.229740      -0.721137      -0.008037      -0.001186       0.004187       0.009140      -0.000059      -0.001384      -0.001535       0.003434       0.009472      -0.003679      -0.000293       0.003972              1.568192       2.047567      -0.286399       0.095414       1.367752      -0.013416       1.289257           0.000053
          209              H       7.694602      15.632024      12.245767       0.155567       0.971820 0.71874951E+01  0.67335448E+02                                 1.506224                            1.475734      -0.899733       2.457562                    0.999563       3.058534       7.834958       0.575401       1.136239      -0.745091       0.009798       0.006260      -0.000024       0.011627       0.004301       0.001277       0.000266       0.002048       0.005869      -0.005446       0.001355       0.004091              1.492746       1.521591       0.354483      -0.076551       1.658736      -0.139532       1.297911           0.000012
          210              H       7.173843      14.221824      11.806301       0.160297       1.038511 0.78234886E+01  0.75912760E+02                                 1.654531                            1.602063      -1.120083       2.353552                    0.998285       3.344225       9.123895       0.513099       1.230241      -0.720338       0.002688      -0.014577      -0.005673       0.015872       0.002152      -0.001937      -0.000138      -0.001259       0.016283      -0.005166      -0.000715       0.005881              1.645113       1.406039      -0.048895       0.031851       1.815539       0.406276       1.713760           0.000015
          211              H       6.443012      15.848938      14.841681       0.162093       0.927809 0.66525698E+01  0.62235467E+02                                 1.570286                            1.504924      -0.818838       2.505955                    0.999757       3.177221       8.623289       0.512846       1.276647      -0.710852      -0.011901      -0.000683      -0.005156       0.012988       0.000036       0.001347       0.000806       0.001904      -0.005245      -0.002441       0.000127       0.002314              1.593115       2.074003      -0.289563      -0.048015       1.403537       0.068994       1.301803           0.000001
          212              H       7.586760      15.218528      15.708349       0.147745       0.890145 0.66254734E+01  0.62715460E+02                                 1.591989                            1.552939      -0.999524       2.409146                    0.998055       3.496599       9.953193       0.474051       1.364970      -0.690183       0.003528      -0.012605       0.006828       0.014764      -0.000370       0.002071      -0.005390      -0.002513       0.001163      -0.005134      -0.001356       0.006491              1.587608       1.429128      -0.074860       0.171181       1.390083      -0.146489       1.943612          -0.000004
          213              H       7.937747      16.225762      14.557562       0.148647       0.990808 0.74334867E+01  0.71397059E+02                                 1.621616                            1.575028      -1.017447       2.396550                    0.998477       3.359946       9.197713       0.509569       1.251455      -0.715410       0.009064       0.003194      -0.011765       0.015191       0.002939      -0.003005      -0.002310       0.004854       0.000748      -0.004180      -0.001890       0.006070              1.626765       1.664239       0.373816      -0.076695       1.861659      -0.056515       1.354397           0.000003
          214              C       6.365745       7.732314       2.465097       0.598632      24.921254 0.24041876E+03  0.49272433E+04                                 7.862242                            5.471715       0.114366       2.095543                    0.999623      21.989072      61.146389       0.639971       0.466993      -1.023004      -0.022092      -0.050751       0.020508       0.059028      -0.006355       0.028025       0.033305       0.048836       0.262561      -0.077592      -0.022530       0.100121             10.109497       9.055470       2.182665      -1.577093      15.750369      -2.809605       5.522651           0.019475
          215              C       6.597981       9.085789       2.166669      -0.047032      40.289654 0.40788918E+03  0.93888317E+04                                10.132665                            6.686793       0.030969       2.019683                    0.999391      26.938934      75.340309       0.647309       0.411079      -1.073206      -0.003098       0.047058       0.002760       0.047241      -0.002093      -0.001089       0.008643       0.052057      -0.019306      -0.026568      -0.002822       0.029390             13.510572      12.993607       4.123930      -0.561423      21.027732      -3.952671       6.510377           0.006836
          216              C       5.580066       9.946362       1.827360      -0.122149      36.253635 0.45842851E+03  0.10974821E+05                                 9.642325                            7.256696      -0.023659       1.962123                    0.999520      30.053614      88.584935       0.593940       0.430762      -1.050101       0.018097      -0.000277       0.027282       0.032740       0.004735      -0.006246       0.014477       0.033628       0.069694      -0.033208       0.005140       0.028068             11.348963      11.418382      -0.251345       0.681662      16.496051      -3.242644       6.132455           0.010035
          217              C       5.735058      11.291504       1.500316      -0.062610      38.559134 0.47667165E+03  0.11363390E+05                                 9.796704                            7.230957       0.003788       2.009401                    0.998200      27.604337      77.567659       0.624617       0.411342      -1.077243      -0.038482       0.006819       0.011980       0.040876       0.000950      -0.014245      -0.000642      -0.035098       0.000606      -0.025541       0.007977       0.017564             11.712356      14.070483       0.098758       1.279297      15.182026      -2.373210       5.884558           0.004351
          218              C       7.064433      11.836778       1.661794       0.270563      30.610231 0.35940889E+03  0.80686419E+04                                 8.702411                            6.514803       0.156820       2.074410                    0.999761      25.229497      71.209199       0.616097       0.442838      -1.046460       0.005899       0.084472      -0.005886       0.084882      -0.005319      -0.017143      -0.016447      -0.040671       0.078840      -0.040030       0.002061       0.037970             10.324541      12.683643       2.043085       0.843842      13.336747      -1.171127       4.953235           0.007715
          219              C       8.139662      10.947084       2.027675      -0.061037      41.514343 0.44128541E+03  0.10346396E+05                                10.326475                            6.955530       0.053737       2.013347                    0.999329      27.671366      77.785774       0.635425       0.411123      -1.074523       0.019083      -0.015527       0.018087       0.030535       0.025181       0.006284      -0.009823       0.011023      -0.066671      -0.030653      -0.006265       0.036917             13.462077      17.550763       6.066499       1.068023      16.927269      -1.095857       5.908198           0.005173
          220              C       7.856584       9.627515       2.227990      -0.126316      37.380795 0.42797363E+03  0.10060264E+05                                 9.802536                            6.962201      -0.001029       1.963571                    0.999680      29.794773      86.716512       0.613488       0.424725      -1.054954      -0.021595       0.016281       0.011073       0.029224      -0.032625       0.006312       0.002849       0.022593       0.125245      -0.055767       0.013232       0.042535             12.524815      14.116025       6.467049      -0.616503      17.553295      -1.803259       5.905126           0.012469
          221              C       4.607256      12.187149       1.022014       0.299289      23.893726 0.34822251E+03  0.77887660E+04                                 7.903604                            6.780830      -0.617580       1.855673                    0.995804      24.354856      69.566667       0.553037       0.495154      -1.013364      -0.024941       0.032203      -0.005249       0.041069       0.021401      -0.000220      -0.001598      -0.004692       0.003575      -0.022160       0.001136       0.021024              8.712992       9.986251      -0.146980       0.048703       8.368052      -0.101253       7.784672           0.000062
          222              C       4.342698      13.216377       2.115568      -0.534675      26.980629 0.46336668E+03  0.11088322E+05                                 7.635617                            6.965139       0.092960       1.986479                    0.997286      32.735523      95.496282       0.651927       0.392614      -1.078070       0.014403      -0.042599      -0.053692       0.070035       0.019451      -0.003655       0.004275      -0.015179       0.055717      -0.030763       0.011322       0.019441              7.986750       8.093397      -0.412732      -1.266600       8.367489       1.635116       7.499364           0.000681
          223              C       5.579384      21.473682      20.145932      -0.536054      27.147834 0.47280451E+03  0.11377498E+05                                 7.680492                            7.053978       0.080866       1.977399                    0.997875      33.060977      96.886275       0.644946       0.394655      -1.076091      -0.019244      -0.023529       0.066887       0.073470       0.009618      -0.011638       0.007452       0.006828       0.031250      -0.020839       0.003290       0.017549              7.948136       7.322507       0.676390      -1.085971       7.763719      -1.197992       8.758181           0.000595
          224              C       3.277993      11.443036       0.774686      -0.536869      28.294829 0.47838447E+03  0.11554121E+05                                 7.919543                            7.081780      -0.030848       1.945095                    0.997128      33.175139      97.634815       0.645071       0.393133      -1.076336       0.050491       0.037646       0.011486       0.064019       0.019106       0.005549      -0.000674      -0.005278       0.002833      -0.020758       0.001392       0.019366              8.520110      10.899442       1.675719       0.036173       8.120348       0.586161       6.540539           0.000060
          225              C       9.462192      11.415428       2.223902       0.110359      31.347340 0.33015414E+03  0.72770479E+04                                 8.850453                            6.172188       0.225241       2.096486                    0.999576      25.838127      72.940427       0.642207       0.432706      -1.049520      -0.007310       0.029255       0.003797       0.030393      -0.017017      -0.016585       0.014860      -0.000784       0.214945      -0.052866      -0.023962       0.076828             11.261439      15.732264       6.509425       1.329097      12.837238      -0.142999       5.214815           0.040535
          226              C      11.307305      12.990110       2.413996       0.089474      25.584298 0.36627949E+03  0.83111062E+04                                 7.894863                            6.585136      -0.399859       1.909442                    0.998081      26.293932      76.071763       0.608011       0.443964      -1.039604      -0.018001      -0.048192      -0.046429       0.069298       0.029268       0.018276      -0.004866       0.058039      -0.061805      -0.039167      -0.015405       0.054572              9.082917      11.319100      -0.245308       1.285808       9.615780      -0.281205       6.313871          -0.000749
          227              C      12.340822      11.936088       2.221858      -0.237339      26.594455 0.43539390E+03  0.10308612E+05                                 7.889076                            6.998227      -0.208788       1.927586                    0.997310      29.900048      88.167681       0.613286       0.421818      -1.053707       0.041482       0.079632       0.028397       0.094172      -0.004241      -0.007015      -0.005540       0.027631      -0.050314      -0.020565      -0.003228       0.023793              8.659893      11.140794      -1.302468       0.870190       8.531303       0.458570       6.307581          -0.002252
          228              C      13.753309      12.427058       2.555034      -0.155335      24.063021 0.40474169E+03  0.93842172E+04                                 7.329633                            6.730577       0.011495       2.012642                    0.998022      28.403214      82.154047       0.629402       0.419718      -1.057872      -0.074750       0.044804      -0.050745       0.100847       0.020004       0.005414      -0.006813       0.013308      -0.089773      -0.032763      -0.003283       0.036046              7.753136       9.152336      -0.269901       0.450111       7.781037      -0.044707       6.326034           0.000188
          229              C      14.070206      13.758753       1.929562      -0.166080      23.934600 0.39234837E+03  0.90004684E+04                                 7.219520                            6.564846       0.102993       2.031098                    0.999267      28.356637      80.819958       0.648193       0.411916      -1.065911      -0.095686      -0.010470       0.048278       0.107686      -0.015169       0.009567      -0.004284      -0.032921      -0.071118      -0.027747      -0.007457       0.035204              7.601862       9.588418      -1.024853      -0.191252       7.600798      -0.128337       5.616370          -0.000321
          230              C      12.976324      14.808142       2.123744      -0.234390      25.987652 0.42461172E+03  0.99337632E+04                                 7.658041                            6.846080       0.075660       2.013160                    0.999266      29.328431      84.381822       0.632501       0.413927      -1.064740       0.013055      -0.087850      -0.031460       0.094221       0.001030       0.015812      -0.014074       0.017883      -0.041526      -0.027712       0.004015       0.023697              8.184408      10.683957      -1.215196       0.913190       7.723245       0.362562       6.146023          -0.001403
          231              C      11.636419      14.264217       1.690410       0.069480      25.571535 0.36421984E+03  0.82208271E+04                                 7.702783                            6.405295      -0.377234       1.914894                    0.998220      26.085763      74.324143       0.642404       0.422421      -1.056698      -0.008285       0.048974       0.040023       0.063788      -0.036355       0.000604      -0.006493       0.004245      -0.090548      -0.032179      -0.019622       0.051801              8.792336      10.566260      -1.526236       1.238084       9.770360      -0.376958       6.040389          -0.000429
          232              C      10.578266      16.436530       1.874373       0.100437      30.270707 0.31894333E+03  0.69545478E+04                                 8.581448                            6.019930       0.361356       2.136808                    0.999820      25.653241      71.525784       0.659250       0.426089      -1.055835      -0.015078      -0.017185      -0.019542       0.030076       0.010886      -0.012033       0.000276       0.017844       0.243175      -0.054825      -0.027510       0.082335             10.757614       9.749167      -5.144371       0.309493      17.748055       1.060195       4.775621           0.027645
          233              C       8.221663       2.841403       2.003147       0.613269      23.089632 0.23969523E+03  0.49150950E+04                                 7.463477                            5.502708      -0.095516       2.025734                    0.999119      22.150033      61.872752       0.630534       0.473723      -1.018027      -0.005488       0.073732       0.007023       0.074269      -0.007899       0.010591      -0.017610      -0.007185       0.262501      -0.052431      -0.038422       0.090853              8.884294       8.632005      -0.259508      -0.667705      13.282956       0.009539       4.737921           0.009632
          234              C       9.505934      17.374713       1.829404      -0.055460      39.496088 0.44012451E+03  0.10328813E+05                                10.029120                            6.965858       0.013329       1.999097                    0.999389      27.784516      78.547660       0.631286       0.413433      -1.071312       0.024778       0.009284      -0.009126       0.027990      -0.026565       0.000608       0.002524      -0.042302      -0.060396      -0.024516      -0.019570       0.044086             12.592824      12.643698      -3.565333       0.765857      19.684282       1.074401       5.450494           0.007066
          235              C       8.167490      17.024537       1.692455       0.266488      30.526350 0.35035942E+03  0.78372915E+04                                 8.715339                            6.455948       0.082004       2.051985                    0.999761      25.294900      71.916912       0.613785       0.446105      -1.041634      -0.032340      -0.083479      -0.014444       0.090682       0.029565      -0.004872       0.011635      -0.034239       0.027938      -0.040860       0.008632       0.032228             10.241088      11.218133      -1.395010       0.823401      14.701117       1.227312       4.804014           0.005810
          236              C       7.193595      18.014539       1.627046      -0.054773      37.305953 0.46862027E+03  0.11147940E+05                                 9.638474                            7.217397      -0.044211       1.997242                    0.997822      27.615266      78.063451       0.617677       0.416842      -1.071364      -0.022362       0.012683      -0.009705       0.027479       0.022800      -0.001334       0.007217      -0.019443       0.054864      -0.034427       0.011724       0.022703             11.263928      13.596393      -0.235086       1.001538      15.017192       0.730500       5.178200           0.005099
          237              C       6.505414       1.054059       1.698587      -0.135524      34.623309 0.46728423E+03  0.11248850E+05                                 9.355968                            7.337336      -0.072528       1.940587                    0.999621      30.515851      90.416321       0.588914       0.432043      -1.048540       0.010646      -0.004875      -0.000253       0.011711      -0.012034      -0.007425      -0.003257       0.007025       0.117203      -0.032770      -0.007326       0.040096             10.554691      11.665949       1.670289       1.203969      14.717564       0.412947       5.280561           0.006219
          238              C       7.843964       1.406066       1.835536      -0.058837      39.198171 0.46645444E+03  0.11102754E+05                                 9.988019                            7.171501      -0.067274       1.968194                    0.999434      28.273277      80.399125       0.622361       0.413468      -1.071689      -0.016983      -0.049037      -0.013989       0.053747      -0.011789      -0.007005      -0.003001       0.037634      -0.007910      -0.022127      -0.002690       0.024817             12.388521      10.985570       0.103920       0.717411      20.583171       0.225132       5.596823           0.009565
          239              C       9.869117      18.714892       1.900945      -0.162378      36.576419 0.46994011E+03  0.11334394E+05                                 9.697386                            7.321487      -0.117488       1.911782                    0.999553      31.300504      92.978871       0.593694       0.427747      -1.050646      -0.017067      -0.001547      -0.013921       0.022078       0.010146      -0.004953       0.006450       0.055540       0.093582      -0.045840       0.013222       0.032618             11.631361       9.542884      -2.052454       0.519413      19.664286       0.281644       5.686915           0.007394
          240              C       5.659372      17.647974       1.551417       0.292401      24.453489 0.37299454E+03  0.84646318E+04                                 7.927857                            6.935649      -0.578613       1.867341                    0.995511      24.482823      69.824852       0.558081       0.483619      -1.022098      -0.041093      -0.018706      -0.000179       0.045150      -0.011368      -0.001640       0.002505      -0.034495      -0.007220      -0.019496      -0.002699       0.022195              8.501395       9.064874      -0.039255       0.105691       8.428842      -0.168196       8.010469           0.000115
          241              C       5.199367      16.832179       2.726732      -0.534528      26.754603 0.45816988E+03  0.10939908E+05                                 7.573792                            6.908188       0.087798       1.983348                    0.997386      32.807079      95.794803       0.656729       0.390601      -1.078784       0.010178       0.030660      -0.062316       0.070192      -0.007137      -0.001191      -0.004017      -0.018484       0.042330      -0.018912       0.003544       0.015369              7.836256       7.445803       0.768995      -1.421964       7.692604      -0.623855       8.370360           0.000396
          242              C       5.394292      16.824890       0.255503      -0.539318      27.595449 0.48385576E+03  0.11702417E+05                                 7.754112                            7.131953       0.078166       1.976427                    0.997296      33.188322      97.275457       0.642413       0.394214      -1.077171       0.008298       0.025509       0.065759       0.071020      -0.005874      -0.008689       0.004647      -0.020832       0.049446      -0.021635       0.001185       0.020450              7.931629       6.539266      -0.130406       0.597836       8.132008       1.079540       9.123612           0.000844
          243              C       3.701881       0.618224       1.453303      -0.538090      27.634973 0.47697495E+03  0.11492164E+05                                 7.774674                            7.094077       0.073383       1.974743                    0.997550      33.092633      96.738957       0.642499       0.395665      -1.076426       0.028553      -0.051488       0.005278       0.059111      -0.011514      -0.001229      -0.003030      -0.037593      -0.037221      -0.016789      -0.011621       0.028410              8.092615       7.927581      -1.766027       0.470488       9.171810      -0.718673       7.178454           0.000033
          244              C       5.642669       5.427096       5.657867       0.603952      24.447703 0.24875645E+03  0.51544198E+04                                 7.824449                            5.618469      -0.019150       2.050222                    0.999667      22.388446      63.104782       0.621166       0.475875      -1.015695      -0.015753      -0.000125      -0.057263       0.059390       0.029568      -0.015485      -0.018733      -0.097259      -0.199979      -0.071725      -0.021618       0.093343              9.908613       9.039961      -1.337026       1.709235       5.146654       0.436644      15.539225           0.024993
          245              C       5.958387       5.493278       7.090730      -0.043187      41.289509 0.45085973E+03  0.10642047E+05                                10.367944                            7.075238       0.070443       2.030290                    0.999377      27.512767      77.941299       0.623233       0.416363      -1.069688      -0.009744       0.003945       0.048414       0.049542      -0.011640      -0.010695      -0.004734       0.019274      -0.056486      -0.024243      -0.001672       0.025915             13.713112      13.248482      -1.652054       3.787212       6.217280       0.825508      21.673573           0.008559
          246              C       4.947173       5.792104       8.065731      -0.135442      36.194366 0.50262304E+03  0.12326878E+05                                 9.713893                            7.657820      -0.186460       1.905358                    0.998899      30.925181      92.603101       0.570816       0.437521      -1.044837       0.023888      -0.004216      -0.016750       0.029478      -0.002105      -0.002636      -0.002055      -0.015768      -0.075373      -0.025464       0.004679       0.020786             11.244847      11.107616      -1.348160      -0.705576       5.913117       1.171993      16.713807           0.005843
          247              C       5.186295       5.748645       9.429097      -0.052610      37.765086 0.48809482E+03  0.11728340E+05                                 9.765957                            7.377625      -0.072257       1.988256                    0.997502      27.765136      78.845184       0.609556       0.418177      -1.070661      -0.023943       0.001680       0.015459       0.028550       0.008175       0.003895      -0.001808      -0.046853       0.029793      -0.030205       0.010227       0.019978             11.641807      14.827584      -2.093069      -0.278339       5.549429       0.625866      14.548409           0.003551
          248              C       6.541856       5.424466       9.856299       0.282559      29.774771 0.34321942E+03  0.76362251E+04                                 8.594340                            6.399409       0.051624       2.046149                    0.999707      25.019735      70.884179       0.615262       0.447444      -1.041117       0.008141      -0.001542       0.086338       0.086734       0.013170       0.004606       0.010869      -0.056733       0.036471      -0.037451       0.005445       0.032006             10.172093      12.939536      -1.912910       1.532087       4.868978       0.149254      12.707763           0.003162
          249              C       7.494094       5.191166       8.893562      -0.063785      39.920787 0.42964299E+03  0.10018555E+05                                10.046888                            6.858481       0.041581       2.008168                    0.999262      27.621054      77.742324       0.639778       0.410563      -1.073576       0.012129      -0.012989      -0.035360       0.039574      -0.013595       0.030333      -0.001319       0.037139       0.018313      -0.029668      -0.013789       0.043457             12.858019      16.546592      -3.088264       4.345754       6.117749      -0.321095      15.909717           0.008060
          250              C       7.205722       5.230382       7.550636      -0.146451      37.679831 0.44455633E+03  0.10561367E+05                                 9.851877                            7.105507      -0.023165       1.951437                    0.999671      30.367622      89.170209       0.605366       0.425887      -1.053084      -0.014267      -0.004506       0.018091       0.023476       0.011398      -0.034406      -0.005045      -0.052225      -0.043677      -0.051452       0.011780       0.039672             12.347834      13.828724      -1.876487       5.517877       6.086515       0.053944      17.128264           0.007801
          251              C       4.039351       6.061877      10.412275       0.310720      21.790831 0.32645951E+03  0.72047000E+04                                 7.564940                            6.678838      -0.606300       1.859511                    0.996429      24.265996      69.464189       0.541646       0.512394      -1.002001      -0.026538       0.009601       0.029310       0.040688      -0.001567       0.019453      -0.011225      -0.005235       0.000144      -0.022632      -0.000068       0.022700              8.141724       9.158538      -0.138965      -0.053908       7.236249       0.631006       8.030385           0.000120
          252              C       4.431588       7.107255      11.356615      -0.533284      26.462436 0.46154577E+03  0.11038649E+05                                 7.530750                            6.952027       0.093598       1.992845                    0.997336      32.428904      94.709260       0.652177       0.392681      -1.077559      -0.014026      -0.046953      -0.032608       0.058860       0.016825       0.020063       0.004455      -0.009395      -0.025596      -0.026694      -0.002391       0.029085              7.700067       7.183490       0.166633       0.325570       8.287553       1.217060       7.629160           0.000634
          253              C       2.773336       6.399551       9.672337      -0.533734      27.622833 0.47296619E+03  0.11358179E+05                                 7.724426                            7.014574       0.166152       2.006395                    0.998668      32.617980      94.829481       0.653768       0.390125      -1.081499       0.050677      -0.013966       0.029858       0.060455       0.006599       0.022844       0.002871      -0.007599       0.037115      -0.024998      -0.002805       0.027803              8.188106      10.628735      -0.540003       0.494819       6.750100      -0.009392       7.185483          -0.000012
          254              C       3.826188       4.747868      11.219665      -0.541498      26.454472 0.46715259E+03  0.11210790E+05                                 7.547520                            7.031397       0.013542       1.953265                    0.997520      33.271360      97.456036       0.643092       0.396877      -1.074290       0.014159       0.061295      -0.024277       0.067431      -0.003732       0.012327      -0.010275      -0.051413      -0.042907      -0.029183      -0.006550       0.035733              7.644476       8.095487       0.991555      -0.242367       7.506860      -0.832027       7.331081           0.000434
          255              C       8.791426       4.741267       9.269663       0.110039      30.966859 0.33121963E+03  0.72905319E+04                                 8.700621                            6.137731       0.395414       2.149181                    0.999812      25.693340      71.968566       0.652427       0.426512      -1.055605      -0.007232      -0.010020       0.035563       0.037649       0.036273      -0.014142       0.018212      -0.093202      -0.111006      -0.058689      -0.020280       0.078969             10.896158      15.039102      -3.437147       5.456544       5.951320      -1.424293      11.698051           0.018862
          256              C      11.630075      22.087149      10.698438       0.079609      25.771109 0.37965429E+03  0.86904115E+04                                 7.900075                            6.688913      -0.483026       1.878237                    0.997481      26.673886      77.458530       0.605480       0.441931      -1.041010      -0.010018       0.043672      -0.043253       0.062277      -0.036650       0.022402      -0.004054       0.057510      -0.048711      -0.040443      -0.020514       0.060957              8.894432       9.898721      -2.241264      -0.198249       7.496742       0.678584       9.287834          -0.001057
          257              C      12.629711      22.092073       9.531299      -0.233499      26.258361 0.45341385E+03  0.10843125E+05                                 7.826042                            7.161755      -0.234070       1.915305                    0.997352      30.193389      89.437606       0.603769       0.424205      -1.052370       0.041528      -0.042895       0.072858       0.094196      -0.007276      -0.009454      -0.001293       0.044736      -0.031872      -0.019304      -0.011549       0.030853              8.335849       9.304974      -1.645926      -1.052295       7.275748       0.569925       8.426826          -0.002789
          258              C      13.908064      21.424109       9.950324      -0.168177      23.864711 0.40929163E+03  0.95284060E+04                                 7.302822                            6.783267      -0.033580       1.995194                    0.997996      28.702741      83.536572       0.624083       0.421576      -1.055359      -0.057870       0.066078       0.043948       0.098218      -0.005449       0.023111       0.006512       0.026275       0.035485      -0.025216      -0.007562       0.032778              7.591905       8.005973      -1.012295      -0.565531       6.844307       0.905110       7.925436          -0.000407
          259              C      14.481071      21.996966      11.229885      -0.162311      23.646315 0.39556409E+03  0.90924223E+04                                 7.146919                            6.588439       0.217905       2.070192                    0.999501      28.233436      80.539249       0.647536       0.411509      -1.066215      -0.092676      -0.037168      -0.005834       0.100021      -0.004591      -0.011096      -0.002204       0.019107       0.106016      -0.028629      -0.009397       0.038026              7.391657       8.508349       0.164507      -0.921439       6.223094       0.640951       7.443527          -0.000234
          260              C      13.450414      21.890577      12.329572      -0.240622      25.924447 0.43992453E+03  0.10436114E+05                                 7.732262                            7.044350      -0.148290       1.937272                    0.998527      30.205752      88.967239       0.610394       0.422995      -1.053655       0.012907       0.027895      -0.083603       0.089074      -0.029348       0.002893       0.002056       0.046418       0.011144      -0.039498       0.003847       0.035651              8.091345       8.985479      -1.076903      -1.438265       7.404469       0.079378       7.884087          -0.002036
          261              C      12.210089      22.690957      11.951427       0.074196      25.696239 0.37374535E+03  0.85137017E+04                                 7.890468                            6.644548      -0.385628       1.908608                    0.998180      26.524514      76.603502       0.606984       0.442982      -1.041365      -0.020722      -0.034907       0.050058       0.064450      -0.014434      -0.036629       0.005008       0.037626       0.060382      -0.035492      -0.018145       0.053636              8.868063       9.439441      -1.462350      -1.611206       7.201669       1.100693       9.963080          -0.001181
          262              C      11.286347      22.559824      14.175329       0.099269      29.526375 0.32272481E+03  0.70797504E+04                                 8.472964                            6.084261       0.277280       2.108347                    0.999689      26.013793      73.493780       0.649091       0.430145      -1.050067      -0.014991       0.023748      -0.011787       0.030458       0.016411       0.009273       0.003513      -0.092058      -0.151132      -0.053059      -0.021202       0.074261             10.257118       8.585007      -0.525649      -4.521927       5.265805      -1.312355      16.920542           0.013836
          263              C      10.309415      22.708681      15.211650      -0.091363      43.145732 0.49723836E+03  0.12013968E+05                                10.608333                            7.392703       0.044337       1.994406                    0.999298      28.838275      82.349757       0.615051       0.412167      -1.073617       0.024728       0.004156       0.015228       0.029337      -0.010893      -0.020799      -0.009481       0.036222       0.152579      -0.048890      -0.008969       0.057859             13.100609      11.613488      -1.824487      -3.919853       7.091844      -2.700101      20.596494           0.010346
          264              C       9.000048      23.259658      14.980675       0.273860      29.301727 0.34784317E+03  0.77729433E+04                                 8.487279                            6.440692       0.026001       2.032466                    0.999713      25.376764      72.292782       0.612902       0.447211      -1.040193      -0.024879       0.033348      -0.072010       0.083166       0.012409       0.020910      -0.015872      -0.020012      -0.004668      -0.035159       0.013339       0.021820              9.611952       9.698097      -2.143934      -1.304254       5.665687      -1.570863      13.472072          -0.002795
          265              C       8.121122      23.463376      16.082406      -0.058409      38.123387 0.47787502E+03  0.11412587E+05                                 9.756397                            7.268740      -0.026533       2.000609                    0.998153      27.676318      78.137564       0.618587       0.414606      -1.073861      -0.023893       0.012096       0.016319       0.031361       0.009183       0.020425      -0.007195      -0.021361       0.024359      -0.030337       0.010017       0.020320             11.224901      12.650387      -3.734416       0.078825       7.021370      -2.102691      14.002945           0.008467
          266              C       8.613949      23.119072      17.343571      -0.145866      35.132844 0.46405176E+03  0.11151511E+05                                 9.424233                            7.300284      -0.048955       1.944722                    0.999666      30.641150      90.704085       0.591827       0.430670      -1.049389       0.021636       0.003363      -0.007430       0.023122       0.016840      -0.011586       0.019021      -0.036170      -0.055394      -0.036226      -0.001334       0.037560             10.473666      10.657534      -3.288941       1.893797       6.933557      -2.683524      13.829907           0.003016
          267              C       9.865933      22.615671      17.574546      -0.049111      38.078381 0.44249323E+03  0.10398646E+05                                 9.798035                            6.984830      -0.092570       1.967246                    0.999378      27.849853      78.793765       0.630376       0.413463      -1.071262      -0.017670       0.025284      -0.042485       0.052503      -0.008243      -0.008534       0.011444      -0.004000      -0.057213      -0.023931       0.001057       0.022874             11.943897       9.696758      -2.298897       0.202553       6.595032      -2.171002      19.539902           0.016363
          268              C      10.712758      22.391049      16.532092      -0.160252      36.405788 0.46795915E+03  0.11282796E+05                                 9.680202                            7.316523      -0.118468       1.913471                    0.999647      31.309299      93.207468       0.592195       0.428976      -1.049140      -0.013628       0.017694      -0.005914       0.023103       0.008402       0.008417       0.005669      -0.012104      -0.137160      -0.047106       0.012891       0.034215             11.385599       8.426752      -1.303681      -2.134439       6.812919      -2.297293      18.917125           0.004724
          269              C      10.294022      22.286208      18.989013       0.612829      21.809297 0.23389575E+03  0.47621632E+04                                 7.187735                            5.423288       0.017705       2.067357                    0.999531      21.888689      60.728232       0.637955       0.471557      -1.020207       0.005529       0.002709       0.066847       0.067130       0.072105      -0.007516       0.006770      -0.047961      -0.148173      -0.060446      -0.040246       0.100691              8.388818       6.352625      -1.889640       0.293864       5.479230      -0.225120      13.334598           0.008427
          270              C       6.712983      24.053405      15.861651       0.293255      24.490520 0.37761570E+03  0.85852317E+04                                 7.838474                            6.897999      -0.584854       1.866223                    0.995332      24.393061      69.350163       0.570134       0.472528      -1.029324      -0.032807       0.019399      -0.007655       0.038874       0.009400      -0.004930       0.003812      -0.013947       0.054670      -0.021753       0.002510       0.019243              8.249457       8.701377      -1.163940      -0.741767       8.036994      -0.254273       8.010000           0.000025
          271              C       5.913587      24.187090      17.141212      -0.539629      27.245544 0.45698168E+03  0.10895616E+05                                 7.677920                            6.913081       0.135323       1.997605                    0.997737      32.750728      95.307670       0.655054       0.392171      -1.078577       0.032658      -0.005021      -0.054002       0.063308       0.010369      -0.012489      -0.000025       0.004344       0.058462      -0.021990      -0.002802       0.024792              7.888330       7.649985      -0.995769      -1.393667       6.991457       0.073607       9.023548          -0.000023
          272              C       5.943158      22.999851      14.915266      -0.539354      26.549848 0.47487007E+03  0.11406725E+05                                 7.513891                            7.071410       0.149772       1.995589                    0.997568      33.052231      95.866614       0.645731       0.394883      -1.079043       0.036203       0.052275       0.036017       0.073079       0.018137      -0.001313       0.014401      -0.045965       0.019285      -0.033453       0.000666       0.032787              7.461728       7.828749       0.393868       0.791930       6.875643       0.183606       7.680793           0.000878
          273              C       5.795103       7.128825      15.219827      -0.537438      26.565133 0.46458331E+03  0.11111017E+05                                 7.524444                            6.969864       0.174144       2.009649                    0.998066      32.674787      94.908531       0.653130       0.392118      -1.079742      -0.007178      -0.063784       0.020676       0.067435       0.020106      -0.003042      -0.017497      -0.032172       0.013042      -0.028773      -0.004893       0.033666              7.622798       6.873518      -0.749357      -0.369200       8.807872      -0.970559       7.187003           0.000738
          274              C       3.321443       4.899850       1.688366       0.625117      23.297072 0.23677418E+03  0.48401758E+04                                 7.538528                            5.474508      -0.028787       2.054385                    0.999413      21.899517      61.071614       0.631237       0.474665      -1.017556       0.035372       0.012765       0.054069       0.065860       0.026313      -0.037317      -0.059253      -0.100517      -0.088847      -0.074695      -0.030439       0.105135              9.314095      10.210064      -0.620561       2.775573       6.479332       3.050299      11.252890           0.017351
          275              C       2.463839       4.495347       0.504875      -0.046843      39.712465 0.45259991E+03  0.10679763E+05                                10.073346                            7.056846       0.069774       2.022445                    0.999448      27.679559      78.074990       0.629102       0.412608      -1.073483      -0.017647      -0.024172      -0.037339       0.047853      -0.013990      -0.015127       0.002985      -0.005900      -0.014195      -0.020246      -0.002186       0.022433             12.967370      14.853082      -0.237446       5.319638       8.048775       4.379195      16.000254           0.007300
          276              C       1.152240       4.814522       0.445598      -0.139545      36.245932 0.46709745E+03  0.11234128E+05                                 9.636771                            7.302310      -0.150749       1.908744                    0.999478      30.759494      90.856110       0.594881       0.428099      -1.051798      -0.004216      -0.009939      -0.009675       0.014497       0.002981      -0.027102      -0.007997      -0.050907       0.053260      -0.045877       0.012302       0.033575             11.705605      15.994686       0.066628       5.263517       7.216017       2.747728      11.906113           0.008746
          277              C       1.028453      12.875083      19.792315      -0.076683      41.629283 0.47360309E+03  0.11302090E+05                                10.376674                            7.220045      -0.002205       1.987450                    0.999346      28.323942      80.327398       0.621821       0.412759      -1.073454      -0.004437       0.018683       0.023639       0.030456      -0.004023       0.029538       0.009208       0.075944      -0.018420      -0.040028      -0.015227       0.055255             13.185505      20.258571      -1.163005       3.885032       7.577902       3.200253      11.720043           0.008868
          278              C       1.605488      12.109363      18.794830       0.287834      29.884349 0.33413726E+03  0.73964169E+04                                 8.621964                            6.322827      -0.013489       2.025358                    0.999690      25.008376      71.045691       0.616710       0.448672      -1.038725      -0.039492      -0.033801      -0.073434       0.089971       0.008421       0.019591      -0.010668      -0.031523       0.078305      -0.038250       0.003940       0.034310             10.252036      14.411317      -0.981965       2.132440       6.666461       3.020084       9.678331           0.002991
          279              C       2.981164      11.839438      18.827535      -0.051255      37.899095 0.46548613E+03  0.11058134E+05                                 9.756393                            7.191110      -0.072082       1.990591                    0.997745      27.504273      77.772225       0.618892       0.416597      -1.071200       0.015950      -0.021092      -0.006713       0.027283       0.014260       0.011180       0.001345      -0.044577       0.027080      -0.033514       0.010000       0.023514             11.683690      14.719978      -1.979404       1.070262       8.031664       4.055413      12.299428           0.004037
          280              C       3.721252      12.309538      19.892473      -0.141932      36.729876 0.48582184E+03  0.11803516E+05                                 9.749565                            7.492276      -0.112721       1.925016                    0.999524      30.793173      91.510692       0.581822       0.433293      -1.048305      -0.015495       0.007903       0.019161       0.025879       0.000179      -0.013286      -0.022026      -0.006228      -0.031780      -0.029087       0.003544       0.025544             11.314452      11.064768      -0.828212       2.026440       8.445250       4.772664      14.433337           0.007116
          281              C       3.726608      11.076592      17.697187       0.289647      24.058167 0.36786590E+03  0.83209049E+04                                 7.913744                            6.957178      -0.571298       1.869471                    0.995484      24.491875      69.777476       0.548804       0.493410      -1.016805       0.017194      -0.024082      -0.029248       0.041606       0.009465       0.013729      -0.009126       0.016827      -0.013042      -0.022549       0.003212       0.019337              8.486804       9.204441      -0.880296      -0.568023       7.929511       0.653332       8.326460           0.000064
          282              C       5.236235      11.023028      17.875018      -0.534639      27.320379 0.46327122E+03  0.11074701E+05                                 7.672542                            6.953742       0.158953       2.000864                    0.998531      32.791510      95.307729       0.654600       0.391411      -1.079946      -0.068219      -0.005708      -0.012576       0.069603       0.004297       0.014081      -0.001649       0.002460      -0.017688      -0.016620       0.001995       0.014624              7.987411      10.187122      -0.345833      -0.403145       6.754772       0.068239       7.020338           0.000006
          283              C       3.183583       9.608717      17.740112      -0.538253      26.983948 0.47059403E+03  0.11290782E+05                                 7.607353                            7.007944       0.173805       2.009412                    0.997402      32.842910      95.543411       0.652323       0.391351      -1.080291       0.022501       0.064432      -0.009942       0.068968       0.019107      -0.001944      -0.019903      -0.005515      -0.032477      -0.026564      -0.004918       0.031482              7.743322       7.275326      -0.291721       0.578691       9.199866       0.424225       6.754773           0.000514
          284              C       3.402383      11.690310      16.292941      -0.537813      27.143921 0.48014897E+03  0.11564847E+05                                 7.618425                            7.079886       0.186112       2.015294                    0.997537      32.698182      94.952254       0.649583       0.391478      -1.081438       0.011726      -0.031701       0.062477       0.071034      -0.013443       0.014242      -0.022896      -0.013039       0.001043      -0.020355      -0.015113       0.035468              7.712361       7.479062      -0.065749      -0.095722       6.911825      -0.415748       8.746197           0.000598
          285              C      13.290333      13.259673      19.845460       0.119483      29.558705 0.32409958E+03  0.71035995E+04                                 8.495684                            6.102244       0.262410       2.111509                    0.999662      25.572925      71.757517       0.648596       0.430856      -1.051683      -0.006587      -0.010300      -0.020188       0.023601       0.022277      -0.025157      -0.055540      -0.068046       0.036558      -0.050253      -0.034780       0.085033             10.588288      18.393133      -0.564033       3.730164       5.571720       1.380533       7.800011           0.024254
          286              C      10.951115      13.131319      19.277221       0.088338      24.857350 0.36919031E+03  0.83667389E+04                                 7.612620                            6.499669      -0.329835       1.934035                    0.998110      25.984229      74.342205       0.629849       0.429105      -1.051875       0.048648       0.046413      -0.003038       0.067306      -0.009862      -0.007383       0.000237       0.097584      -0.046868      -0.041977      -0.016348       0.058325              8.567893      10.465510      -1.189191      -0.249204       7.027599       1.363637       8.210569          -0.000128
          287              C      10.595202      14.391443      19.974234      -0.231943      25.335418 0.41794185E+03  0.97793594E+04                                 7.561955                            6.807896      -0.037708       1.981159                    0.998468      29.489774      86.004377       0.629463       0.415854      -1.059125      -0.076379      -0.049512      -0.015160       0.092277      -0.016726      -0.008514       0.010541       0.006289      -0.001601      -0.017363      -0.007046       0.024409              8.133241       9.559296      -0.934011      -1.007422       7.872948       1.055268       6.967480          -0.002005
          288              C       9.102140      14.490109      20.139800      -0.163296      24.685714 0.40181812E+03  0.93301567E+04                                 7.543479                            6.764007      -0.198217       1.944554                    0.997801      28.681095      83.914342       0.617784       0.426982      -1.049890       0.049464      -0.027877      -0.072995       0.092477      -0.007322       0.018253       0.018496       0.065015      -0.030643      -0.042516      -0.001284       0.043801              8.154753       9.045973      -0.660292      -0.988795       6.990148       0.735879       8.428138           0.000381
          289              C       8.324699      14.300361      18.901120      -0.163730      23.797796 0.39211814E+03  0.90036535E+04                                 7.182736                            6.551386       0.217646       2.068797                    0.999512      28.278379      80.921790       0.649865       0.410469      -1.065689       0.074240      -0.070472       0.032095       0.107275       0.002896      -0.011487       0.027543      -0.019793       0.005014      -0.028763      -0.005073       0.033836              7.585137       7.671439      -0.834703      -0.181083       7.321609       1.322759       7.762363          -0.000146
          290              C       8.680178      13.066865      18.136653      -0.234869      26.362328 0.44348142E+03  0.10516557E+05                                 7.774496                            7.031307      -0.047194       1.973017                    0.998332      29.840977      87.193794       0.617846       0.418050      -1.059283       0.037389       0.066786       0.047005       0.089821      -0.012148      -0.012089       0.011714       0.031085       0.019152      -0.024903      -0.002973       0.027877              8.281847       9.298795      -0.808694      -1.099839       7.549090       1.762238       7.997657          -0.002172
          291              C      10.218522      13.048906      17.932251       0.069022      26.218744 0.39296698E+03  0.90677785E+04                                 8.050393                            6.857196      -0.481715       1.874560                    0.997409      26.951595      78.433232       0.591552       0.448713      -1.037649      -0.020257      -0.059625      -0.006682       0.063325      -0.016301      -0.020493       0.039256      -0.031765      -0.025766      -0.038809      -0.018075       0.056884              9.110135       9.544812      -1.262297      -0.720625       7.777601       2.667739      10.007991          -0.000192
          292              C      10.073019      11.218707      16.307249       0.096119      31.164800 0.35669509E+03  0.80335388E+04                                 8.869338                            6.449956      -0.035410       1.998974                    0.999023      26.850816      77.186098       0.621797       0.437369      -1.044362       0.023184       0.013229       0.011990       0.029262       0.019963      -0.012097      -0.055112      -0.013105       0.040553      -0.050363      -0.017944       0.068307             10.826670       7.698248      -0.141380       0.539954      12.372066       7.621774      12.409696           0.024580
          293              C      10.536419      10.189063      15.452846      -0.077064      39.752565 0.46655330E+03  0.11137319E+05                                10.126094                            7.211669      -0.210192       1.920022                    0.999059      28.678730      82.432384       0.613798       0.418024      -1.065722      -0.027816      -0.001482      -0.011337       0.030074       0.002088       0.004728       0.039283      -0.020540      -0.000547      -0.034742      -0.010380       0.045122             12.354379      11.321187      -0.183573       1.642367      12.919830       7.570967      12.822120           0.009960
          294              C      11.911967       9.831222      15.424229       0.288773      28.784548 0.34802271E+03  0.77798210E+04                                 8.431451                            6.474620      -0.017787       2.024537                    0.999548      25.219470      71.914140       0.606585       0.451702      -1.037349       0.059707       0.034125       0.042180       0.080676       0.012305       0.010491      -0.024460      -0.006493       0.043565      -0.032625       0.001142       0.031483              9.540089      10.744203      -0.459339       1.345774       9.642866       4.464135       8.233197           0.004507
          295              C      12.304196       8.710276      14.530989      -0.066049      38.570489 0.48637232E+03  0.11684074E+05                                 9.883933                            7.360444      -0.063933       1.986425                    0.997837      27.999461      79.666592       0.610394       0.417706      -1.070280       0.024940      -0.019240      -0.003847       0.031733       0.017391       0.010454      -0.011420      -0.004719      -0.008104      -0.026272       0.007173       0.019098             11.435834      15.764467      -1.594221       1.914170       9.977745       3.915683       8.565290           0.004049
          296              C      11.275830       8.189618      13.795140      -0.156812      35.500049 0.49230053E+03  0.12017617E+05                                 9.491253                            7.517203      -0.047532       1.937486                    0.999673      31.402093      93.975148       0.582914       0.430441      -1.048551      -0.028190       0.012133       0.019718       0.036478      -0.010956      -0.021750      -0.005013      -0.037617       0.004692      -0.035850       0.014780       0.021070             10.457035      14.511026       0.024647       3.322350       8.987060       2.865228       7.873019           0.005844
          297              C       9.948152       8.688664      13.684762      -0.060799      38.021978 0.47809741E+03  0.11473956E+05                                 9.848129                            7.318522      -0.059200       1.973884                    0.999373      28.481438      81.876601       0.607502       0.420109      -1.065222       0.046404       0.002398       0.027179       0.053831      -0.022806      -0.005588      -0.007152      -0.023315      -0.059328      -0.026589      -0.009099       0.035688             11.695949      12.477601       0.962896       4.216592      10.618894       5.384639      11.991351           0.012969
          298              C       9.601362       9.649554      14.575958      -0.139548      35.106226 0.46172372E+03  0.11107948E+05                                 9.501450                            7.308221      -0.191864       1.897465                    0.999439      30.922223      92.299735       0.586924       0.433783      -1.045019       0.020924       0.002065       0.014871       0.025753      -0.009862      -0.012709      -0.037772       0.018974      -0.046886      -0.050854       0.021061       0.029794             11.058291       9.551252       1.279189       2.549851      11.540995       6.521187      12.082625           0.006133
          299              C       8.960315       8.179711      12.666837       0.610941      22.309621 0.24695642E+03  0.51070866E+04                                 7.309792                            5.605483      -0.075996       2.036495                    0.999310      22.269521      62.677809       0.620749       0.477130      -1.015176      -0.053605      -0.033659      -0.041871       0.075893       0.024268      -0.076595      -0.022397       0.064700       0.045188      -0.056817      -0.047439       0.104257              8.343389       7.120081       0.253658       2.858580      10.461101       1.860654       7.448984           0.026242
          300              C      13.721436       8.198842      14.498285       0.314949      22.380335 0.32766979E+03  0.72422475E+04                                 7.602325                            6.596647      -0.680133       1.837465                    0.996221      24.224150      69.526223       0.556452       0.498014      -1.008579       0.040061      -0.009112       0.004456       0.041325       0.008557       0.000249       0.015409      -0.024499       0.015612      -0.018687      -0.005462       0.024148              8.080589       9.319020      -0.746006       0.157192       7.678972       0.592280       7.243776           0.000067
          301              C       0.996081       9.287719      14.109920      -0.533702      26.902139 0.47185372E+03  0.11352244E+05                                 7.643614                            7.066584       0.052161       1.972945                    0.997799      32.830474      96.293198       0.641488       0.396865      -1.074274      -0.030286      -0.048182       0.026476       0.062767       0.013150      -0.000586      -0.010113      -0.032261       0.023977      -0.025069       0.001938       0.023131              7.741157       8.918114       1.070249      -0.786019       7.399099       0.027197       6.906258           0.000530
          302              C      14.122095       7.713368      15.833035      -0.532671      25.405007 0.43617933E+03  0.10297839E+05                                 7.358533                            6.809859      -0.001644       1.955109                    0.997808      32.643292      95.089755       0.650703       0.398696      -1.072193      -0.006779       0.027346      -0.054516       0.061365       0.006867      -0.000671      -0.013576      -0.024413       0.080403      -0.027568      -0.004914       0.032482              7.348699       7.307913      -0.563023       1.218686       6.925517      -0.491990       7.812668           0.000478
          303              C      13.911151       7.042733      13.490580      -0.540611      28.057657 0.48403703E+03  0.11708345E+05                                 7.861482                            7.138703       0.086190       1.976707                    0.998168      33.186350      97.288232       0.641354       0.394813      -1.076721       0.001475       0.048557       0.052521       0.071543       0.013529       0.002212      -0.001118      -0.025321       0.012008      -0.020777       0.004248       0.016529              8.090491       7.936119      -0.427401      -0.379609       8.833447       2.049460       7.501907          -0.000074
          304              C       0.510788       6.377576       5.502521       0.597352      23.352366 0.24206296E+03  0.49633081E+04                                 7.511630                            5.490048       0.176960       2.119434                    0.999676      22.009001      60.971604       0.639747       0.466934      -1.024292       0.015798       0.057029      -0.024472       0.064037      -0.007858       0.037564       0.036409       0.055675       0.295580      -0.088105      -0.026886       0.114990              9.282876       9.307996       1.490799      -1.807324      13.166104      -2.212274       5.374529           0.020384
          305              C      13.910024       4.876154       5.823433      -0.050165      40.555678 0.46711217E+03  0.11074713E+05                                10.141314                            7.119461       0.075108       2.016520                    0.999204      27.829061      77.881203       0.634878       0.406916      -1.080603       0.008283      -0.054009      -0.005951       0.054963      -0.002604      -0.002848      -0.000837       0.036939      -0.052835      -0.017915      -0.009714       0.027629             13.002730      13.302026       3.331857      -0.416730      19.131283      -3.833621       6.574883           0.007835
          306              C      12.600239       4.418602       5.762113      -0.149365      36.963244 0.46264319E+03  0.11059325E+05                                 9.674230                            7.203551       0.041040       1.968276                    0.999643      30.394465      88.427770       0.609180       0.420609      -1.060371       0.006173      -0.011345      -0.011759       0.017467      -0.028888       0.006609      -0.000852       0.009943       0.079753      -0.042794       0.013638       0.029156             11.887224      13.456423       5.129972      -0.716562      16.129309      -2.302162       6.075941           0.008700
          307              C      12.383183       3.045231       6.052365      -0.069472      41.301450 0.46176501E+03  0.10962046E+05                                10.345038                            7.147707      -0.040381       1.978102                    0.999359      28.160723      79.940672       0.621859       0.414900      -1.070895      -0.012785       0.018822      -0.013860       0.026643       0.036786       0.000067      -0.012506      -0.001697      -0.079572      -0.034502      -0.016590       0.051092             13.188136      17.836375       4.958653       0.294897      15.728501      -1.798568       5.999533           0.008172
          308              C      14.503573      20.498825       6.367145       0.275920      30.235011 0.34397849E+03  0.76592009E+04                                 8.664704                            6.395347       0.064164       2.047120                    0.999774      25.156367      71.356175       0.616916       0.445891      -1.041770      -0.007839      -0.084985       0.013385       0.086389      -0.006279      -0.012325      -0.014857      -0.055904       0.046469      -0.040061       0.007003       0.033057             10.310836      13.525147       2.255549       0.527926      12.491273      -1.213375       4.916088           0.006272
          309              C       1.095091       2.696914       6.491830      -0.049909      37.525093 0.45841498E+03  0.10839285E+05                                 9.663563                            7.119956      -0.073122       1.990014                    0.997837      27.362275      76.974552       0.624651       0.414693      -1.073345       0.034537       0.000368      -0.002843       0.034656       0.000538      -0.007535      -0.004836      -0.035673       0.044663      -0.026650       0.007656       0.018994             11.553909      15.041354       0.841110       0.900257      13.982465      -2.157900       5.637909           0.004705
          310              C       1.292245       4.032714       6.203623      -0.131843      35.849508 0.46551698E+03  0.11191273E+05                                 9.577429                            7.320815      -0.100414       1.936097                    0.999411      30.312466      89.637640       0.590130       0.431732      -1.049143      -0.012448      -0.000432      -0.025569       0.028442       0.004789      -0.014626       0.007811       0.027329       0.080470      -0.029906      -0.003847       0.033753             11.113377      11.803906       0.171345       0.800812      15.557196      -2.985278       5.979030           0.007564
          311              C       3.324288      20.097253       6.941516       0.301395      24.162323 0.35283200E+03  0.79057249E+04                                 7.883721                            6.754510      -0.587509       1.864687                    0.996085      24.273402      69.048175       0.563743       0.484899      -1.020243       0.029293      -0.029494       0.012230       0.043330       0.017180      -0.005809       0.000653      -0.009489       0.002034      -0.019430       0.001405       0.018024              8.706804      10.017980       0.073349      -0.591382       8.623790       0.053808       7.478643           0.000112
          312              C       4.576692      20.923083       7.082554      -0.541747      28.438886 0.47491701E+03  0.11464958E+05                                 7.968463                            7.070032      -0.091202       1.924894                    0.997072      33.317174      98.461763       0.642828       0.394690      -1.073826      -0.046239      -0.038147      -0.004352       0.060101       0.010911      -0.000086      -0.004493      -0.017365       0.010991      -0.015960       0.002180       0.013781              8.630943      11.276920       1.704710      -0.139225       8.247364       0.408219       6.368545           0.000125
          313              C       3.010736      19.473215       8.290574      -0.545349      27.252870 0.47709399E+03  0.11510729E+05                                 7.710523                            7.098018       0.022440       1.957336                    0.997606      33.263931      97.720857       0.641070       0.396006      -1.074793       0.021767       0.019094      -0.066567       0.072592       0.009534      -0.013165       0.009031       0.007075       0.027358      -0.022135       0.003774       0.018361              7.959170       7.426630       0.520466      -1.196557       7.605656      -1.123745       8.845223           0.000692
          314              C       3.616875      18.973459       5.923591      -0.535699      27.231888 0.46698256E+03  0.11179620E+05                                 7.660304                            6.977257       0.132176       1.998268                    0.997264      32.658220      94.820228       0.654455       0.390931      -1.080867      -0.012420       0.047125       0.054593       0.073180       0.016566       0.001753       0.004512      -0.016289       0.050858      -0.026954       0.007576       0.019379              8.008752       7.948429      -0.347634      -1.373761       8.587391       1.738129       7.490437           0.000475
          315              C      11.019620       2.630466       5.966515       0.108037      29.998205 0.32134963E+03  0.70326613E+04                                 8.559952                            6.065984       0.298850       2.120910                    0.999702      25.675540      72.135643       0.651791       0.429394      -1.051930       0.007982      -0.021757      -0.002484       0.023307      -0.010782      -0.010910       0.009248       0.000115       0.217570      -0.047056      -0.027510       0.074566             10.706955      15.074290       5.731861       0.512136      12.065173      -0.575589       4.981401           0.030153
          316              C      10.211309      19.408443       6.262899       0.061283      26.663779 0.37360982E+03  0.85130681E+04                                 8.063570                            6.600843      -0.457320       1.885668                    0.997556      26.576961      76.861114       0.614648       0.437333      -1.044316       0.030920       0.038513      -0.041024       0.064205       0.019804       0.002350       0.003790       0.058056      -0.112101      -0.037890      -0.016057       0.053947              9.401553      11.851003      -0.029418       1.797145       9.684478       0.850809       6.669177           0.000163
          317              C       9.247628      20.456278       5.741672      -0.233332      27.073852 0.43842264E+03  0.10388628E+05                                 7.976846                            7.013158      -0.150929       1.944898                    0.997952      29.801591      87.644934       0.614434       0.420693      -1.055395      -0.046253      -0.062276       0.027383       0.082264      -0.003645       0.015394      -0.003013       0.021272      -0.037394      -0.019184      -0.005000       0.024185              8.795527      11.144177      -0.975342       1.082970       8.638201       0.206753       6.604202          -0.001753
          318              C       7.861807      19.941624       5.950163      -0.158203      23.875650 0.38788213E+03  0.89204314E+04                                 7.316944                            6.589629      -0.028822       1.992549                    0.998741      28.611016      83.094745       0.634405       0.419811      -1.055173       0.080564      -0.045848      -0.054943       0.107756       0.017455       0.014634      -0.000279      -0.000229      -0.040133      -0.023976      -0.002912       0.026888              7.852941       9.640373      -0.323717       0.220966       8.001388       1.257202       5.917062          -0.000201
          319              C       7.575035      18.640700       5.304251      -0.168132      24.661362 0.40538126E+03  0.93923060E+04                                 7.429772                            6.716728       0.061290       2.023134                    0.998420      28.502007      82.111408       0.633453       0.417333      -1.060559       0.078535       0.015347       0.053805       0.096427      -0.022199       0.006894      -0.012697      -0.031131      -0.094473      -0.034202      -0.011364       0.045566              7.908422       9.056577      -0.565951       0.927277       7.867832       1.104457       6.800858          -0.000103
          320              C       8.617753      17.577756       5.745760      -0.235699      25.002978 0.42287613E+03  0.99002528E+04                                 7.482106                            6.852889      -0.001702       1.987765                    0.998984      29.566149      85.581494       0.628214       0.416452      -1.061273      -0.001143       0.084548      -0.027731       0.088987      -0.000856       0.001444       0.001503       0.021826      -0.073285      -0.024562       0.001362       0.023201              7.870996       9.948994      -1.065535       0.908296       7.752974       0.119569       5.911020          -0.002490
          321              C      10.016367      18.101675       5.533182       0.078255      25.962152 0.37872031E+03  0.86473511E+04                                 7.876499                            6.609318      -0.353824       1.919543                    0.998516      26.421886      76.159510       0.620177       0.432540      -1.048593      -0.006534      -0.041713       0.047611       0.063636      -0.034781       0.014574      -0.017100      -0.005274      -0.067084      -0.029215      -0.023555       0.052770              9.013936      10.224798      -1.398154       1.533738      10.253604       0.721725       6.563406          -0.000546
          322              C      10.994289      15.942200       5.925635       0.096604      30.327916 0.32142875E+03  0.70462463E+04                                 8.640619                            6.077309       0.210663       2.083907                    0.999698      26.127529      73.857643       0.648431       0.430893      -1.049311       0.013386       0.021772       0.019953       0.032425       0.014384      -0.024878      -0.003494       0.028230       0.211009      -0.055689      -0.021366       0.077055             10.775414       9.543653      -4.937119       1.110769      17.848215       0.179265       4.934374           0.024730
          323              C      12.022680      14.971206       6.158654      -0.103520      43.927657 0.50499877E+03  0.12251799E+05                                10.743553                            7.450720      -0.043882       1.962172                    0.999296      29.204198      83.633316       0.612434       0.412228      -1.073314      -0.033310      -0.018304       0.012427       0.039988      -0.022634       0.011750       0.004728      -0.054516      -0.170950      -0.060004      -0.003920       0.063923             13.535156      12.942335      -3.801945       1.378178      21.825705       0.343725       5.837429           0.012421
          324              C      13.398217      15.323952       6.301736       0.289608      29.578166 0.34863742E+03  0.77951543E+04                                 8.579619                            6.468924      -0.013997       2.023062                    0.999663      25.270649      72.011683       0.608603       0.450113      -1.038510       0.025803       0.072972       0.017837       0.079428       0.019820      -0.004767       0.005090      -0.023114       0.070120      -0.035388       0.010947       0.024441              9.985673      10.725633      -1.373783       0.859663      14.476901       1.136442       4.754486           0.005332
          325              C      14.416765      14.257561       6.350793      -0.051135      37.267480 0.46422993E+03  0.11020600E+05                                 9.623231                            7.174414      -0.045012       1.997330                    0.998142      27.524055      77.795405       0.620530       0.415787      -1.071746       0.034052      -0.009822      -0.001934       0.035493       0.006052      -0.009147       0.000195      -0.019718       0.038500      -0.020362       0.004696       0.015666             11.186329      14.041808       0.738264       1.036249      14.432209       0.555076       5.084969           0.003230
          326              C      13.920296      12.993072       6.320132      -0.145615      36.080247 0.47071522E+03  0.11369107E+05                                 9.605445                            7.366884      -0.120200       1.918307                    0.999598      31.007441      92.474211       0.586540       0.432355      -1.046790      -0.033145      -0.001225      -0.001639       0.033208      -0.024384      -0.004069      -0.006106       0.024397       0.079160      -0.041254       0.014067       0.027187             10.872332      12.467945       2.614254       1.450013      14.795453       0.446496       5.353599           0.005537
          327              C      12.584675      12.599444       6.166830      -0.066031      39.132038 0.46444019E+03  0.11048800E+05                                 9.968412                            7.160623      -0.069348       1.967719                    0.999425      28.345117      80.723280       0.621896       0.414003      -1.070766       0.038101       0.038866       0.005058       0.054661      -0.015846       0.006807       0.002632       0.040027      -0.004955      -0.025654      -0.001779       0.027433             12.230191      11.266315       0.271538       0.936349      19.769907       0.432611       5.654352           0.011198
          328              C      11.653589      13.577337       6.076893      -0.166948      37.112068 0.47998553E+03  0.11643512E+05                                 9.778837                            7.387669      -0.131116       1.901244                    0.999604      31.767302      94.782589       0.592151       0.426401      -1.050981       0.011603       0.019359       0.011205       0.025198       0.015638      -0.005469       0.011829       0.067285       0.066811      -0.050466       0.022391       0.028075             11.671543       9.660660      -2.055447       0.673046      19.614205       0.216070       5.739764           0.004764
          329              C      12.162560      11.156747       5.968559       0.631482      21.646054 0.22722277E+03  0.46075690E+04                                 7.193387                            5.396278      -0.074268       2.040704                    0.999243      21.862641      61.164916       0.628518       0.480583      -1.012160       0.004367      -0.068597      -0.017248       0.070867      -0.007179      -0.002867      -0.028782      -0.015442       0.276438      -0.058058      -0.040166       0.098224              8.400992       8.700322      -0.237418      -0.095339      11.902279       0.121793       4.600374           0.008900
          330              C       2.193017      14.628216       6.475478       0.303459      23.353299 0.34164193E+03  0.76151685E+04                                 7.774114                            6.705874      -0.641603       1.850289                    0.995755      24.281424      69.533373       0.556707       0.493595      -1.012838       0.037701       0.016828      -0.000561       0.041290      -0.011314      -0.001662       0.000374      -0.037436       0.007052      -0.023135       0.002404       0.020732              8.366534       8.795047      -0.164131       0.368210       8.139163       0.048918       8.165393          -0.000061
          331              C       3.056569      13.360421       6.528623      -0.540677      27.740403 0.47696420E+03  0.11509165E+05                                 7.828168                            7.110659      -0.039755       1.939456                    0.997479      33.254283      97.764379       0.638532       0.397526      -1.073545      -0.031647       0.049782      -0.004943       0.059196      -0.010578      -0.004315      -0.003583      -0.033633      -0.031361      -0.018132      -0.007106       0.025238              8.180703       8.123435      -1.943816       0.463150       9.253005      -0.749946       7.165668          -0.000123
          332              C       2.475492      15.423346       7.757083      -0.533770      27.277676 0.46934835E+03  0.11258102E+05                                 7.676405                            7.004381       0.127117       1.997037                    0.997290      32.731974      95.337908       0.651419       0.391990      -1.079402      -0.009027      -0.030821      -0.066456       0.073809      -0.000602      -0.009839       0.007907      -0.020544       0.035417      -0.019437       0.000424       0.019013              7.874517       6.443514      -0.067314       0.733782       8.177306       1.244167       9.002732           0.000540
          333              C       2.574379      15.372292       5.216357      -0.536837      26.975816 0.46368310E+03  0.11100937E+05                                 7.628730                            6.962279       0.093852       1.984642                    0.997586      32.836451      95.901320       0.652612       0.392024      -1.078169      -0.012863      -0.032242       0.058083       0.067666      -0.007655      -0.000853      -0.006205      -0.017709       0.048822      -0.020092       0.001555       0.018537              7.889465       7.565087       0.717885      -1.503535       7.659640      -0.753799       8.443667           0.000314
          334              C       1.185373       8.658503       2.391512       0.593917      23.926838 0.25406516E+03  0.52860753E+04                                 7.674079                            5.659131       0.029004       2.062718                    0.999677      22.565571      63.490756       0.622776       0.472700      -1.018591       0.009029       0.001387       0.060107       0.060797       0.029827      -0.018580      -0.014399      -0.106665      -0.215065      -0.077607      -0.021394       0.099002              9.522872       9.323490      -1.451153       1.378000       5.112569       0.523967      14.132558           0.023202
          335              C       0.857642       8.582001       0.903460      -0.046375      40.641818 0.46040832E+03  0.10926660E+05                                10.273907                            7.152709       0.034582       2.013145                    0.999356      27.826395      79.094909       0.619345       0.416705      -1.069258       0.000291      -0.005409      -0.048802       0.049102      -0.011753      -0.009893      -0.002964       0.022706      -0.060584      -0.023910      -0.003881       0.027791             13.392916      13.518719      -1.547126       3.074127       6.104719       1.183890      20.555310           0.008493
          336              C       1.847388       8.306538      -0.024528      -0.121946      35.886714 0.47397460E+03  0.11478033E+05                                 9.694289                            7.465261      -0.227079       1.898018                    0.998876      30.563329      91.541524       0.573624       0.440926      -1.040718      -0.020235      -0.001691       0.003907       0.020678      -0.000908       0.008056      -0.007122      -0.030916      -0.090891      -0.033029       0.001492       0.031536             11.368384      11.185573      -1.084556      -0.547476       5.780045       1.543459      17.139534           0.006686
          337              C       2.314002      16.839584      19.052378      -0.048834      37.313632 0.45306924E+03  0.10710765E+05                                 9.699271                            7.117078      -0.037074       2.005295                    0.997741      27.424371      77.833746       0.617988       0.419247      -1.067495       0.033808      -0.017168       0.001681       0.037954       0.003505       0.000848       0.003083      -0.043031       0.033880      -0.027455       0.009759       0.017696             11.722556      14.861526      -1.666329       0.033462       5.356579       0.970736      14.949563           0.005880
          338              C      14.677404      17.097107      18.588383       0.273891      30.880400 0.35705337E+03  0.80159948E+04                                 8.783511                            6.506391       0.089636       2.051678                    0.999737      25.356107      71.959773       0.613625       0.444609      -1.043669      -0.008278      -0.010792      -0.086387       0.087451       0.013035      -0.006325       0.011410      -0.050969       0.067175      -0.041078       0.010536       0.030542             10.487303      13.991191      -1.669316       2.537540       4.838694       0.266160      12.632023           0.002865
          339              C      13.606218      17.379424      19.532724      -0.089488      43.668410 0.49290057E+03  0.11870336E+05                                10.677038                            7.344144       0.027840       1.988687                    0.999148      28.723013      81.599796       0.619795       0.410350      -1.075959      -0.010900       0.004776       0.010052       0.015578      -0.013347       0.037880       0.000396       0.059348       0.066940      -0.045173      -0.013975       0.059147             13.719499      19.129209      -2.345825       5.375461       6.009840       0.332904      16.019447           0.008478
          340              C      13.240256       8.834698       0.480346      -0.146862      37.756035 0.46682165E+03  0.11204964E+05                                 9.829240                            7.247107       0.006052       1.955761                    0.999538      30.636392      89.853732       0.604835       0.421900      -1.057607       0.012420      -0.000623      -0.008672       0.015161       0.013385      -0.032796      -0.001016      -0.045535      -0.040887      -0.048646       0.012549       0.036097             12.174556      14.126279      -1.564471       5.337763       6.005896       0.736011      16.391492           0.008404
          341              C       3.414233      16.595381      18.054892       0.287615      23.736092 0.36036372E+03  0.81257041E+04                                 7.923210                            6.951946      -0.589278       1.865626                    0.995307      24.534786      70.251637       0.540111       0.502925      -1.009922       0.026798      -0.003456      -0.031962       0.041853       0.000913       0.021157      -0.004335      -0.000308      -0.006248      -0.022419       0.001537       0.020882              8.606142      10.262624       0.055296      -1.138265       7.528142       0.262883       8.027659           0.000074
          342              C       3.765330      17.798543      17.188225      -0.536241      25.962150 0.44920033E+03  0.10662228E+05                                 7.400509                            6.849535       0.162636       2.002506                    0.998132      32.765062      95.078573       0.658847       0.391664      -1.079126      -0.013797      -0.062398       0.034955       0.072840       0.000720       0.009220      -0.010994      -0.032036      -0.015611      -0.020623      -0.002506       0.023129              7.507006       7.873594       0.890487      -0.072537       7.245929      -0.898320       7.401495           0.000486
          343              C       3.082876      15.316949      17.165740      -0.529757      27.514593 0.50250470E+03  0.12245602E+05                                 7.724025                            7.269705       0.113019       1.994375                    0.996711      32.852783      96.057906       0.637296       0.394389      -1.079101       0.014244       0.054852       0.035665       0.066960       0.021325       0.010329       0.009957      -0.028220      -0.037032      -0.022337      -0.013321       0.035658              7.839210       7.443922       0.069416       0.323129       8.614080       1.044269       7.459628           0.000790
          344              C       4.774239      16.232789      18.770302      -0.541096      28.807127 0.50846432E+03  0.12434441E+05                                 7.977115                            7.301788       0.107317       1.981384                    0.998397      33.345207      97.849771       0.636959       0.393214      -1.079295      -0.055501       0.014600      -0.031195       0.065320      -0.001959       0.024066      -0.003438      -0.009007       0.037675      -0.025860      -0.002296       0.028157              8.485711      11.204274      -0.332865       0.429248       7.047014       0.089395       7.205845           0.000010
          345              C      12.247582      17.658718      19.203636       0.128966      28.899601 0.30735231E+03  0.66709555E+04                                 8.390504                            5.969298       0.199578       2.092396                    0.999658      25.504424      72.030669       0.649102       0.434752      -1.045672       0.007145       0.006232      -0.022035       0.023989       0.019792      -0.011369       0.001323      -0.108010      -0.112767      -0.049597      -0.026719       0.076316             10.410482      14.775723      -1.862615       5.213022       5.040241      -0.262680      11.415483           0.019810
          346              C      10.311355      17.855649      17.752376       0.084274      25.693895 0.37325426E+03  0.84993810E+04                                 7.938346                            6.685434      -0.342954       1.925953                    0.998266      26.347315      76.067796       0.599015       0.449041      -1.037876       0.033537       0.027799       0.042541       0.060887      -0.019114       0.017793      -0.000264       0.069287      -0.051712      -0.032466      -0.020022       0.052488              8.998850      10.215299      -1.571073      -0.635968       7.582394      -0.838282       9.198856          -0.000403
          347              C       9.481932      18.266614      18.933824      -0.252578      26.721185 0.46148697E+03  0.11068568E+05                                 7.882578                            7.204096      -0.184445       1.929899                    0.997634      30.250276      89.303941       0.605541       0.421726      -1.055476      -0.050886       0.000879      -0.073481       0.089385      -0.018973      -0.009270      -0.009997       0.033986      -0.032019      -0.029258      -0.002046       0.031303              8.410794       9.824039      -1.289190      -1.211363       7.074446       0.267343       8.333896          -0.001618
          348              C       8.011860      18.434473      18.469830      -0.166076      24.036685 0.40561653E+03  0.94002539E+04                                 7.279539                            6.704134       0.110317       2.038424                    0.998786      28.487223      82.112067       0.636035       0.415529      -1.061581       0.084110       0.050583      -0.032945       0.103530      -0.009689       0.023579      -0.016220       0.038138      -0.010003      -0.028776      -0.011378       0.040154              7.648873       8.640337      -0.270621      -1.020344       7.026185      -0.821610       7.280095          -0.000144
          349              C       7.918948      19.433262      17.390583      -0.166023      23.960905 0.40787533E+03  0.94688139E+04                                 7.285922                            6.751785       0.057796       2.020521                    0.998832      28.603983      82.607008       0.629502       0.419123      -1.058953       0.066030      -0.080252      -0.006306       0.104116      -0.001341      -0.016203      -0.002149       0.031238       0.107623      -0.033745      -0.008109       0.041855              7.547948       7.517213      -0.602302      -1.311222       7.501874      -0.856042       7.624758          -0.000151
          350              C       8.819149      19.098097      16.149859      -0.241785      25.511754 0.44062309E+03  0.10434680E+05                                 7.598502                            7.014178      -0.074489       1.963754                    0.998317      29.958948      87.555645       0.617699       0.418714      -1.058580       0.001999       0.009226       0.087853       0.088358      -0.012106      -0.001323      -0.005732       0.057375       0.004666      -0.032918       0.002558       0.030360              7.889837       8.525266      -0.916014      -1.294496       7.299233      -0.222358       7.845012          -0.002284
          351              C      10.237297      18.878186      16.642469       0.074646      25.575909 0.38410421E+03  0.88173280E+04                                 7.890210                            6.756493      -0.436948       1.894081                    0.997547      26.721951      77.691485       0.598678       0.445682      -1.038882      -0.015694      -0.033881      -0.049696       0.062160      -0.017386      -0.042406       0.018659       0.032901       0.080918      -0.037429      -0.028342       0.065771              8.774138       8.828210      -1.706884      -1.519335       7.763618      -0.673978       9.730585           0.000214
          352              C      11.028648      18.596267      14.336807       0.106589      29.458768 0.32128773E+03  0.70401966E+04                                 8.460312                            6.075717       0.235784       2.096840                    0.999752      25.894087      73.108195       0.648759       0.430856      -1.049659       0.016846      -0.021023       0.012628       0.029752       0.040978       0.011432       0.012457      -0.062664      -0.138815      -0.049458      -0.027405       0.076863             10.173753       8.089666      -1.386886      -4.256764       5.666686      -0.476718      16.764906           0.019233
          353              C      11.928736      18.230120      13.284133      -0.068607      40.791176 0.46392171E+03  0.11029711E+05                                10.237196                            7.150049      -0.034325       1.978083                    0.999344      28.243262      80.321186       0.623422       0.413242      -1.071615      -0.040046      -0.005446      -0.013600       0.042642      -0.011031      -0.015652       0.004546       0.020672       0.132604      -0.037275      -0.011651       0.048926             12.494101      11.080141      -2.227413      -3.251540       6.503624      -0.956902      19.898538           0.008966
          354              C      13.234442      17.783796      13.502844       0.259919      30.715584 0.37538498E+03  0.85277493E+04                                 8.743431                            6.672421       0.043337       2.032960                    0.999739      25.653055      73.067485       0.606216       0.444755      -1.044311       0.042198      -0.023412       0.073879       0.088243       0.012824       0.030339      -0.010083      -0.015005       0.048654      -0.040531       0.005842       0.034689              9.856351      10.218126      -2.326956      -1.143616       5.670122      -1.091172      13.680804           0.001394
          355              C      14.092716      17.460629      12.386805      -0.041065      36.136042 0.45432697E+03  0.10717758E+05                                 9.417188                            7.088987      -0.041214       2.001700                    0.998013      27.243904      76.533315       0.625950       0.414793      -1.073364       0.020321      -0.020752      -0.011249       0.031147       0.010317       0.010521      -0.004666      -0.036352      -0.018433      -0.024782       0.000687       0.024095             10.704728      12.464747      -3.167229       0.225484       6.052119      -1.237523      13.597316           0.004233
          356              C      13.607181      17.643321      11.146080      -0.135893      34.440565 0.46177003E+03  0.11077471E+05                                 9.310228                            7.290210      -0.062496       1.943534                    0.999610      30.414622      89.808709       0.591569       0.431604      -1.049345      -0.028133      -0.004168      -0.000156       0.028440       0.020602      -0.018067       0.008064      -0.027329      -0.089359      -0.041938       0.002290       0.039648             10.224055      10.768537      -3.124237       2.057228       6.372011      -1.768367      13.531616           0.003827
          357              C      12.288786      18.161436      10.880357      -0.044435      39.702465 0.45801678E+03  0.10839579E+05                                10.052874                            7.093743      -0.052745       1.978238                    0.999400      27.896089      78.797469       0.628166       0.412003      -1.073896       0.028856      -0.023782       0.032625       0.049625      -0.009526      -0.012865       0.007524       0.012492      -0.054951      -0.023379      -0.002223       0.025602             12.307632       9.664957      -2.202405       0.914112       6.553057      -1.995882      20.704881           0.016039
          358              C      11.499191      18.401478      11.959603      -0.165673      36.661965 0.46512114E+03  0.11199512E+05                                 9.712827                            7.282750      -0.103420       1.915130                    0.999600      31.382591      93.423267       0.594863       0.427618      -1.049767       0.007907      -0.026935       0.014465       0.031579       0.005789       0.008259      -0.002654      -0.016450      -0.149737      -0.051053       0.016040       0.035014             11.410944       8.315217      -1.154033      -1.551437       6.205571      -1.524159      19.712045           0.004734
          359              C      11.791250      18.394813       9.498594       0.594017      23.093276 0.25205449E+03  0.52268958E+04                                 7.467763                            5.630932      -0.010104       2.051084                    0.999562      22.400313      62.649389       0.626122       0.471734      -1.020465      -0.012004      -0.005248      -0.063381       0.064721       0.060590      -0.010013      -0.001992      -0.065842      -0.137275      -0.053666      -0.038509       0.092175              8.693920       6.653548      -1.898696       0.685145       5.605391      -0.236419      13.822821           0.007713
          360              C       1.894053      17.012631      12.632088       0.302443      23.518201 0.35981184E+03  0.80909962E+04                                 7.666810                            6.762669      -0.591980       1.862886                    0.995864      24.255188      68.822032       0.571462       0.476642      -1.025989       0.041356      -0.004830       0.014474       0.044081       0.004106      -0.010081      -0.003852      -0.012965       0.062299      -0.019992      -0.004112       0.024104              8.021929       8.748293      -0.504080       0.264765       7.292027      -0.264037       8.025465           0.000082
          361              C       1.845966      15.611173      13.361806      -0.535107      27.077955 0.48303312E+03  0.11655679E+05                                 7.639110                            7.129276       0.155887       2.003609                    0.997648      32.834819      95.541789       0.643280       0.394589      -1.078936       0.000859       0.063995      -0.018386       0.066589       0.024439      -0.004287      -0.011188      -0.047526       0.003782      -0.034722      -0.002700       0.037422              7.718870       6.977164      -0.789339      -0.171574       8.761734      -1.121663       7.417714           0.000744
          362              C       2.692988      17.935048      13.396554      -0.539763      25.320103 0.43085328E+03  0.10140023E+05                                 7.312642                            6.748600       0.044527       1.966817                    0.998218      32.659567      94.960228       0.656549       0.396396      -1.073838      -0.033014      -0.047001      -0.029977       0.064790       0.009326      -0.006703      -0.000149      -0.034887       0.008705      -0.022859       0.004314       0.018545              7.296408       7.617344       0.648142       0.837788       6.884915       0.276138       7.386966           0.000494
          363              C       2.587866      16.841837      11.242150      -0.541830      27.757352 0.47824355E+03  0.11527985E+05                                 7.803343                            7.105213       0.109632       1.987001                    0.997679      33.057016      96.591205       0.641897       0.395855      -1.076520      -0.024535       0.006614       0.055311       0.060868       0.008743      -0.002775       0.006897      -0.010037       0.065232      -0.021760      -0.001625       0.023385              7.962108       7.640695      -1.005113      -1.132480       7.007636       0.088799       9.237994          -0.000005
          364              C       3.504468       9.193257       6.226107       0.610410      24.869227 0.25174691E+03  0.52171349E+04                                 7.839868                            5.619002      -0.007536       2.054078                    0.999501      22.210430      62.028683       0.628424       0.470311      -1.021586      -0.036090      -0.010049      -0.058143       0.069167       0.016832      -0.035669      -0.057988      -0.089424      -0.095914      -0.075067      -0.021268       0.096336              9.807140      10.453002      -0.580988       3.059724       6.628630       3.276970      12.339789           0.023516
          365              C       4.283668       9.588610       7.409599      -0.046463      40.686762 0.44435823E+03  0.10443754E+05                                10.230902                            6.994317       0.043145       2.016073                    0.999479      27.576123      77.787734       0.631239       0.412847      -1.072657       0.017453       0.021946       0.035737       0.045425      -0.017098      -0.015254       0.001922       0.010053      -0.045906      -0.023346      -0.006239       0.029585             13.378720      14.737881      -0.551532       5.686777       8.132261       4.427934      17.266019           0.010070
          366              C       3.722179      10.283163       8.464317      -0.130310      36.816129 0.46909290E+03  0.11302697E+05                                 9.751284                            7.354740      -0.084649       1.936168                    0.999564      30.499779      90.394158       0.587862       0.432421      -1.048366       0.018319      -0.004959      -0.013632       0.023367       0.000583      -0.009023      -0.022432      -0.002958      -0.052297      -0.031470       0.007231       0.024238             11.429351      10.749577      -1.011655       2.137293       8.328501       4.783435      15.209974           0.005287
          367              C       4.410925      10.705650       9.594664      -0.053614      39.374182 0.48273452E+03  0.11553252E+05                                 9.978214                            7.304233      -0.028979       2.001263                    0.997767      27.649097      78.042711       0.617502       0.414450      -1.074389      -0.029406       0.011151       0.006690       0.032153       0.011719       0.006911      -0.003156      -0.009729       0.043973      -0.021572       0.005234       0.016339             11.982198      13.782725      -2.135825       1.145997       8.416925       4.576688      13.746943           0.009137
          368              C       5.838482      10.410963       9.629412       0.265154      31.357648 0.36577475E+03  0.82514828E+04                                 8.849124                            6.575621       0.078268       2.046964                    0.999760      25.440648      72.088119       0.612487       0.443293      -1.045709       0.045596       0.033924       0.075511       0.094508       0.006514       0.020591      -0.003265      -0.028241       0.097351      -0.037933      -0.000707       0.038640             10.525645      14.756550      -1.166926       2.489989       6.864822       2.990867       9.955561           0.001151
          369              C       6.416937       9.600819       8.617619      -0.068648      41.410314 0.45746851E+03  0.10831886E+05                                10.341865                            7.100319       0.002577       1.992174                    0.999392      28.086631      79.559369       0.625947       0.413262      -1.072233       0.008050      -0.016242      -0.023691       0.029831      -0.008436       0.025187       0.007777       0.061755      -0.015489      -0.035066      -0.011054       0.046120             13.339777      20.518380      -1.503307       5.032450       7.464605       2.758790      12.036348           0.008311
          370              C       5.623341       9.200721       7.536328      -0.134156      37.534093 0.47004262E+03  0.11320623E+05                                 9.874317                            7.332098      -0.158765       1.906653                    0.999473      30.699118      90.685134       0.592956       0.428895      -1.051506      -0.011203       0.013938       0.008224       0.019683       0.005702      -0.038558      -0.013076      -0.039498       0.030944      -0.049769       0.007496       0.042273             12.272781      16.875633      -0.352142       6.278535       7.210405       2.394414      12.732306           0.009609
          371              C       3.799614      11.546791      10.706614       0.306922      22.741953 0.33323230E+03  0.73888360E+04                                 7.753796                            6.724169      -0.642193       1.848975                    0.995886      24.323874      69.695645       0.542895       0.508817      -1.004190      -0.007233       0.025823       0.037712       0.046275       0.003151       0.010519      -0.006499       0.029130      -0.026566      -0.018519      -0.004028       0.022547              8.338340       8.202920      -0.791585      -0.541646       8.447427       0.730084       8.364674           0.000089
          372              C       2.238582      11.683166      10.512432      -0.541135      27.994870 0.48626648E+03  0.11759874E+05                                 7.827856                            7.157739       0.101181       1.977838                    0.998674      33.207673      96.911630       0.641016       0.395102      -1.077982       0.069420      -0.000867       0.009125       0.070023       0.004176       0.022355      -0.001045       0.005475      -0.011125      -0.022848      -0.000599       0.023447              8.113515      10.207891      -0.581936      -0.202240       6.920406      -0.009937       7.212247          -0.000028
          373              C       4.335985      12.934739      10.739319      -0.528757      26.250786 0.44599971E+03  0.10576340E+05                                 7.484512                            6.824633       0.134418       2.002405                    0.997712      32.432378      94.330722       0.659553       0.391611      -1.078245      -0.024459      -0.062667       0.005488       0.067494       0.013700       0.004616      -0.019375       0.000152      -0.012177      -0.026327       0.004394       0.021933              7.634030       7.271574       0.012773       0.651238       9.104716       0.435527       6.525801           0.000822
          374              C       3.981927      10.877821      12.027056      -0.541940      27.001541 0.46921099E+03  0.11269640E+05                                 7.645225                            7.029738       0.066419       1.975963                    0.997611      32.891108      96.300824       0.645688       0.394949      -1.075878      -0.000108       0.034397      -0.055395       0.065205      -0.005853       0.007416      -0.024016      -0.006321      -0.021406      -0.025440      -0.002407       0.027847              7.781135       7.430994      -0.127065      -0.246964       6.949021      -0.680191       8.963389           0.000927
          375              C       7.778847       9.190808       8.621707       0.134141      28.712635 0.29809619E+03  0.64151015E+04                                 8.355650                            5.874076       0.277404       2.125552                    0.999637      25.101131      70.386146       0.655700       0.434064      -1.047012      -0.003246       0.013238       0.021733       0.025653       0.016679      -0.028124      -0.062224      -0.069532       0.060722      -0.056437      -0.035564       0.092000             10.547377      18.101713      -0.864936       4.386356       5.594030       1.259316       7.946388           0.021140
          376              C      10.017100       8.913491       9.523123       0.079030      25.477349 0.37300277E+03  0.84951863E+04                                 7.881958                            6.669032      -0.390203       1.913116                    0.997902      26.335411      76.126982       0.601451       0.447141      -1.038614      -0.035376       0.017652      -0.057002       0.069371      -0.019342       0.006201      -0.002399       0.074367      -0.081903      -0.028925      -0.027160       0.056085              8.946816      11.324283      -0.631147      -0.295463       7.871934       1.787361       7.644231          -0.000350
          377              C      10.498653       8.109450       8.329411      -0.230117      25.403308 0.41947822E+03  0.98111333E+04                                 7.564735                            6.817189       0.009548       2.001369                    0.998080      29.290808      85.032144       0.630324       0.415463      -1.060798       0.067946      -0.000399       0.055188       0.087536      -0.009948      -0.012589       0.033654       0.029548       0.004190      -0.041733       0.003443       0.038289              8.129120       9.432640      -1.030294      -1.088083       7.612775       1.116622       7.341945          -0.001664
          378              C      11.890024       7.530091       8.593090      -0.168563      24.970300 0.41915791E+03  0.97891482E+04                                 7.489260                            6.837863       0.061849       2.018183                    0.999152      28.759207      83.076768       0.626967       0.418306      -1.060356      -0.030587       0.103465      -0.001050       0.107896      -0.000081       0.016174      -0.000825       0.049143      -0.043688      -0.019869      -0.017066       0.036935              7.978692       8.723329      -0.449587      -0.912331       8.690625       0.768815       6.522121          -0.000257
          379              C      12.877092       8.656381       8.914003      -0.172878      25.493903 0.42579261E+03  0.99639908E+04                                 7.582711                            6.886900       0.104106       2.036871                    0.998775      28.558306      82.060577       0.626600       0.417716      -1.062778      -0.086873      -0.007588       0.039881       0.095890      -0.000609      -0.004302       0.044753      -0.012768      -0.010624      -0.043036      -0.004612       0.047648              8.134158       8.937091       0.111522      -1.499447       7.602219       0.995001       7.863165           0.000558
          380              C      12.370657       9.497916      10.140419      -0.242510      26.755444 0.45807097E+03  0.10930703E+05                                 7.833666                            7.137172      -0.004775       1.984239                    0.998838      29.906664      87.135516       0.615517       0.417014      -1.061887      -0.036197      -0.025403      -0.084045       0.094969      -0.012286      -0.009370       0.006821      -0.001383      -0.032219      -0.015229      -0.006468       0.021697              8.335753       9.494733      -1.100091      -1.189998       7.226198       1.642232       8.286328          -0.002414
          381              C      10.966253      10.016889       9.876739       0.083443      24.636183 0.36246628E+03  0.81594450E+04                                 7.501797                            6.400668      -0.170017       1.984243                    0.998861      25.714145      72.819059       0.641947       0.423852      -1.057350       0.014838      -0.005396       0.059622       0.061677      -0.008764      -0.026477       0.033800      -0.018575       0.065770      -0.035665      -0.019757       0.055422              8.435698       9.179073      -0.200676      -0.695280       7.706317       2.332184       8.421703          -0.000482
          382              C      11.061365      11.392632      11.845138       0.124511      28.701695 0.31340154E+03  0.68279404E+04                                 8.363809                            6.032565       0.076191       2.052266                    0.999284      25.591847      72.153431       0.645630       0.435446      -1.046409      -0.026075       0.002241      -0.003079       0.026352       0.004158      -0.017691      -0.073192      -0.057822       0.050851      -0.059211      -0.034496       0.093708             10.206313       7.317528       0.039232       0.294028      10.558624       7.172503      12.742785           0.019613
          383              C      12.170788      14.403486      15.606148       0.594590      23.695078 0.26672602E+03  0.56158288E+04                                 7.594574                            5.817359      -0.082963       2.026421                    0.999294      22.688216      64.158354       0.611421       0.475792      -1.017213       0.057465       0.033441       0.046297       0.081018       0.018242      -0.074535      -0.020874       0.080083       0.035816      -0.055584      -0.047818       0.103402              8.668067       7.508924       0.525018       3.064916      10.976595       1.676527       7.518682           0.025973
          384              C      10.596575      12.324055      12.871239      -0.053381      38.793885 0.45957665E+03  0.10911777E+05                                 9.959599                            7.152236      -0.156188       1.944337                    0.999094      28.110337      80.154285       0.618033       0.417404      -1.067852       0.026381      -0.012552       0.005289       0.029690       0.004160       0.002140       0.033045      -0.028003       0.025265      -0.024278      -0.018210       0.042488             12.153670      10.908035      -0.429290       1.266418      11.996142       7.482994      13.556833           0.006714
          385              C       9.287541      12.791339      12.912120       0.259846      29.901945 0.35530391E+03  0.79808449E+04                                 8.599206                            6.500296      -0.012114       2.017688                    0.999782      25.579346      73.027182       0.611448       0.445962      -1.041058      -0.074934      -0.031086      -0.050397       0.095505       0.021951       0.022722      -0.017031       0.021891       0.014777      -0.042326       0.012075       0.030251              9.837823      10.541090      -0.668525       1.158639       9.944961       4.949823       9.027418           0.000433
          386              C       8.944169      13.813938      13.789007      -0.051165      37.316531 0.47461424E+03  0.11338506E+05                                 9.688407                            7.289833      -0.055022       1.993498                    0.997910      27.746348      78.873815       0.610612       0.419880      -1.068285      -0.005093       0.023367       0.008589       0.025411       0.014227       0.011834      -0.020997       0.012079      -0.002084      -0.033021       0.014970       0.018051             11.179925      13.772455      -1.443790       1.725340      10.242516       4.619931       9.524804           0.006402
          387              C       9.908397      14.368396      14.622971      -0.149663      33.673734 0.48408809E+03  0.11777726E+05                                 9.234368                            7.500808      -0.139431       1.917536                    0.999179      31.063977      93.070588       0.577625       0.435836      -1.044387       0.010826      -0.004079      -0.014701       0.018707      -0.005495      -0.015943      -0.021001      -0.036918       0.031380      -0.033967       0.000164       0.033803             10.083714      13.251471       0.067215       2.872969       8.392833       3.210579       8.606839           0.002958
          388              C      11.215998      13.900255      14.580046      -0.045780      36.300384 0.46533484E+03  0.11098829E+05                                 9.560001                            7.215198      -0.170358       1.940002                    0.999070      28.307969      81.280947       0.612114       0.419529      -1.064970      -0.037269      -0.010390      -0.037587       0.053942      -0.007061      -0.007140      -0.007399      -0.026821      -0.043602      -0.021003      -0.002265       0.023269             11.277128      11.652611       1.126133       3.473908      10.616963       5.552983      11.561810           0.013376
          389              C      11.560803      12.878513      13.705202      -0.152621      35.308720 0.47931121E+03  0.11623431E+05                                 9.519261                            7.441440      -0.182964       1.898143                    0.999345      31.119564      92.844536       0.582991       0.433239      -1.046777      -0.015218       0.006477       0.005014       0.017283      -0.011833      -0.014387      -0.033984       0.016077      -0.033078      -0.046771       0.019250       0.027521             10.963422       9.626477       1.070327       2.452461      11.240113       6.258020      12.023677           0.005006
          390              C       7.450917      14.355041      13.840108       0.298764      23.917533 0.37445390E+03  0.84999428E+04                                 7.787283                            6.931246      -0.576928       1.867517                    0.995778      24.429855      69.519485       0.560832       0.481122      -1.024157      -0.044422       0.014324      -0.005851       0.047039       0.011915      -0.002056       0.011446      -0.024138       0.022659      -0.022182       0.001260       0.020922              8.148056       8.855451      -0.704451      -0.062860       7.964955       0.447127       7.623761           0.000156
          391              C       6.489303      13.236540      14.336807      -0.534500      27.081700 0.48149094E+03  0.11603236E+05                                 7.601812                            7.090298       0.203077       2.021388                    0.997356      32.641445      94.758164       0.649147       0.391536      -1.081587       0.034609       0.048763      -0.029198       0.066544       0.015449       0.000063      -0.009147      -0.044083       0.023850      -0.031102       0.004145       0.026957              7.655440       8.789699       0.930392      -0.692646       7.173317       0.037242       7.003303           0.000642
          392              C       7.095157      14.914876      12.464478      -0.535277      25.555574 0.44322730E+03  0.10481383E+05                                 7.339522                            6.833338       0.102137       1.986797                    0.997641      32.596271      94.297696       0.655607       0.395067      -1.077197       0.011685      -0.023940       0.056443       0.062414       0.010488      -0.002567      -0.012738      -0.018988       0.095808      -0.030256      -0.006024       0.036279              7.293342       7.255767      -0.560444       1.125214       6.927443      -0.429230       7.696817           0.000530
          393              C       7.344992      15.521738      14.829417      -0.548722      28.026516 0.48453090E+03  0.11724821E+05                                 7.838250                            7.140746       0.109004       1.978776                    0.998699      33.414023      98.016669       0.641393       0.394636      -1.076700      -0.003852      -0.050145      -0.048838       0.070104       0.011562       0.000695      -0.006191      -0.019154       0.027709      -0.020008       0.004715       0.015292              8.028290       7.892837      -0.521711      -0.226512       8.595056       1.805377       7.596977           0.000048
          394              N       9.908947      12.635326       2.021543      -0.284196      46.777477 0.58729740E+03  0.14623345E+05                                10.862231                            7.843081      -0.134835       1.965403                    0.998941      29.043967      81.082777       0.626283       0.392777      -1.099227       0.104193      -0.085125       0.035688       0.139198       0.063781       0.008071      -0.004325       0.074770      -0.042653      -0.067947      -0.013340       0.081287             13.598863      17.084969       6.609695       2.346041      17.056413      -0.372230       6.655207          -0.025672
          395              N      10.470644      15.148171       1.782392      -0.256962      45.908249 0.54833375E+03  0.13416486E+05                                10.718988                            7.567784      -0.043764       2.001223                    0.999481      28.323828      78.300555       0.639129       0.391673      -1.100360       0.129671       0.029300      -0.016081       0.133910      -0.064187       0.003232      -0.009109      -0.046313      -0.000017      -0.068332      -0.001155       0.069487             13.565860      11.691336      -5.155076       0.754345      22.914201       1.627321       6.092044          -0.028250
          396              N       9.306425       4.532643      10.457243      -0.277547      46.126514 0.57266443E+03  0.14175508E+05                                10.757855                            7.762428      -0.064204       1.995396                    0.998849      28.737890      80.107020       0.627107       0.394572      -1.097497       0.092621      -0.038386      -0.094882       0.138039      -0.028561       0.059425       0.003335       0.021632      -0.122697      -0.077760       0.004315       0.073445             13.226824      15.699312      -5.037527       5.830128       8.399071      -1.700793      15.582088          -0.033642
          397              N      11.102133      22.755325      12.934604      -0.272287      45.269917 0.56212614E+03  0.13881537E+05                                10.673318                            7.716355      -0.139930       1.966602                    0.999207      28.882084      81.009236       0.624425       0.397212      -1.093195       0.131015      -0.007582       0.027644       0.134114      -0.000020      -0.060149       0.018229      -0.023733       0.103072      -0.066815      -0.006943       0.073758             13.015305      10.271979      -1.263976      -4.263531       6.880008      -1.420037      21.893927          -0.026692
          398              N      12.409098      12.896922      18.962440      -0.276133      44.561341 0.56714079E+03  0.13999278E+05                                10.538183                            7.718481      -0.066660       1.993879                    0.999172      28.638921      79.616095       0.629923       0.393916      -1.098387      -0.048154       0.079026       0.091806       0.130354      -0.007125       0.003491      -0.029858       0.115682      -0.084091      -0.066902      -0.005694       0.072596             13.076416      21.494782       0.548810       4.586503       6.688295       2.444072      11.046171          -0.027235
          399              N      10.817683      11.917650      17.175961      -0.304993      45.855561 0.60676069E+03  0.15258847E+05                                10.738004                            7.977580      -0.200114       1.934584                    0.999094      29.753469      83.965768       0.619221       0.393329      -1.096881      -0.126913       0.049033      -0.008211       0.136303       0.000419      -0.021091       0.058075      -0.074551       0.067710      -0.059343      -0.024625       0.083968             13.098827      10.362728       0.702669       1.749925      13.776348       8.641810      15.157405          -0.030448
          400              N      11.643842      19.738714       6.199534      -0.257397      44.046593 0.54911060E+03  0.13469150E+05                                10.481110                            7.612734      -0.128395       1.974515                    0.999118      28.509907      79.469247       0.630918       0.395779      -1.095140      -0.106851       0.081155      -0.007715       0.134397       0.055459      -0.002326       0.004095       0.066662      -0.003332      -0.064499      -0.000761       0.065259             13.007468      16.441588       6.443267       0.831190      16.582865      -0.512302       5.997952          -0.028916
          401              N      11.112529      17.205757       5.989000      -0.273488      46.210749 0.55230643E+03  0.13568049E+05                                10.816205                            7.629242      -0.118776       1.976120                    0.999177      28.665284      79.978971       0.630892       0.395197      -1.095475      -0.129883      -0.035315      -0.019395       0.135989      -0.070637       0.010717      -0.011974      -0.039503      -0.007790      -0.072073      -0.005762       0.077835             13.645935      11.433831      -4.673094       2.303889      22.835173       0.406486       6.668801          -0.020774
          402              N      11.797423      17.659749      18.044672      -0.274831      44.055000 0.55664505E+03  0.13723771E+05                                10.528744                            7.722388      -0.229645       1.945593                    0.998304      28.736266      80.749934       0.618379       0.401750      -1.089203      -0.093462       0.010094       0.082485       0.125063      -0.012107       0.050321      -0.002407       0.042511      -0.157745      -0.073576       0.002879       0.070697             12.855520      15.903131      -2.262325       5.978316       6.445583      -0.733760      16.217844          -0.027771
          403              N      11.202629      18.388813      15.579575      -0.277560      45.681544 0.56937479E+03  0.14085953E+05                                10.716799                            7.752857      -0.115221       1.975903                    0.999159      28.826601      80.558088       0.625405       0.395874      -1.095647      -0.118197       0.044041      -0.024476       0.128488       0.006644      -0.063081       0.020223      -0.029015       0.089816      -0.073275       0.000747       0.072527             13.025296       9.717792      -2.234447      -4.115195       7.612082      -0.854051      21.746015          -0.024156
          404              N       8.652400       9.521904       9.459758      -0.263147      44.246127 0.53352627E+03  0.12998319E+05                                10.523132                            7.517462      -0.078224       1.996189                    0.999035      28.297897      78.715671       0.632932       0.397208      -1.093708       0.044039      -0.101300      -0.072797       0.132290      -0.010562       0.004190      -0.039689       0.093492      -0.104516      -0.071995       0.005792       0.066203             13.291141      21.862439      -0.236125       6.271225       7.172640       2.092113      10.838343          -0.027486
          405              N      10.373532      10.748160      11.023439      -0.270350      43.365707 0.54135213E+03  0.13233367E+05                                10.340457                            7.557926      -0.165244       1.960404                    0.999085      28.596349      79.606589       0.633226       0.395691      -1.095062       0.129539      -0.028336      -0.022924       0.134568       0.001529      -0.033408       0.022691      -0.113483       0.091524      -0.082445       0.019938       0.062507             12.642249       9.882614       1.209243       1.204400      11.741169       8.349702      16.302964          -0.029250
          406              O       5.192680       7.286065       2.649059      -0.604745      45.053397 0.65266208E+03  0.16466104E+05                                10.104433                            7.931311       0.159165       2.092513                    0.994983      28.685396      77.202029       0.671693       0.361437      -1.137260       0.032566       0.040138      -0.026836       0.058239       0.034425       0.012787       0.024012       0.062537       0.091092      -0.064803       0.011313       0.053491             12.440796      16.151477       4.669372      -3.671754      12.436760      -2.396672       8.734153           0.062218
          407              O       7.322182       6.892829       2.514153      -0.554197      30.289961 0.46247286E+03  0.10681016E+05                                 7.592554                            6.545348       0.605934       2.251179                    0.998152      26.910743      68.788931       0.763430       0.347385      -1.151174      -0.005951       0.011225       0.011818       0.017352      -0.069826       0.012713       0.016482      -0.044651       0.052244      -0.085891       0.020542       0.065349              8.568730       7.804052      -2.135569      -0.896244      11.706806      -0.698223       6.195333           0.047959
          408              O       7.224738      13.126177       1.524844      -0.426143      38.913327 0.51620569E+03  0.12310624E+05                                 9.216596                            7.107429      -0.171928       2.023510                    0.995539      26.253895      69.226879       0.699867       0.366973      -1.130286      -0.020115      -0.077955      -0.006918       0.080805       0.032247      -0.016450      -0.015042      -0.086242      -0.099149      -0.047666      -0.026281       0.073946             11.014945      10.399125       4.918531      -0.383732      17.051066      -0.991862       5.594643           0.050287
          409              O       7.791582      15.723525       1.627046      -0.460396      43.085211 0.56790069E+03  0.13850838E+05                                 9.848474                            7.435136      -0.143651       2.021919                    0.995549      26.903866      71.409595       0.687964       0.365037      -1.133388       0.013348       0.087405      -0.023744       0.091551       0.012945      -0.007601       0.026611      -0.126592      -0.183069      -0.068152      -0.031110       0.099262             11.967796       8.194240      -1.116636      -0.067312      21.566849       2.655369       6.142299           0.069984
          410              O       4.463965       5.640042       5.249062      -0.609390      43.676750 0.65020868E+03  0.16388200E+05                                 9.862189                            7.912610       0.201523       2.098816                    0.995705      28.870550      77.653620       0.672992       0.361092      -1.137571       0.019979      -0.019455       0.032780       0.043037       0.017890       0.029759      -0.011370       0.015098      -0.241807      -0.089022       0.026601       0.062421             11.869149      14.813394      -2.565604       5.022713       8.135038      -2.275530      12.659013           0.049687
          411              O       6.554274       5.129095       4.846388      -0.550408      34.471064 0.50155908E+03  0.11846018E+05                                 8.372549                            6.878561       0.410520       2.195570                    0.996207      27.029049      70.351680       0.733080       0.353756      -1.143543      -0.011058       0.015720       0.021738       0.029016      -0.001860      -0.063931       0.008797      -0.054620      -0.000788      -0.079211       0.025179       0.054032              9.900001       7.811579      -1.572132      -2.634546       6.584833       1.177233      15.303592           0.051335
          412              O       6.762932       5.340162      11.144036      -0.436574      38.508546 0.52014482E+03  0.12420505E+05                                 9.130888                            7.116994      -0.116950       2.040297                    0.995584      26.309450      69.278311       0.702410       0.365174      -1.132373      -0.020494       0.026598      -0.083762       0.090241       0.000975       0.040562       0.001839       0.022014       0.181522      -0.041304      -0.036244       0.077547             10.721711      10.956444      -0.844750       5.110095       5.334930      -0.661598      15.873758           0.052010
          413              O       8.592348      23.527579      13.799228      -0.434522      38.899728 0.53037635E+03  0.12751916E+05                                 9.227657                            7.234950      -0.143041       2.032926                    0.995567      26.424552      70.274030       0.688330       0.370099      -1.126350       0.026442       0.001602       0.087923       0.091827       0.005192       0.008960      -0.017485       0.004115       0.188514      -0.040690      -0.025882       0.066572             10.574784       7.385080      -0.585774      -0.453063       6.125442      -2.556973      18.213830           0.058845
          414              O       9.572998      22.722078      19.906781      -0.568321      38.137296 0.54563129E+03  0.13158718E+05                                 8.962511                            7.209282       0.395908       2.177216                    0.998537      27.495341      72.272433       0.711010       0.357204      -1.140985       0.029622      -0.020400      -0.016336       0.039504       0.020812      -0.038948       0.025048      -0.001805       0.037303      -0.057193       0.013075       0.044118             10.365724       6.721835      -1.098024      -3.052795       6.390193       2.693534      17.985146           0.097819
          415              O      11.292324      21.635829      19.144359      -0.594825      27.630879 0.44729137E+03  0.10256361E+05                                 7.046871                            6.435876       1.033590       2.368313                    0.999408      27.500331      70.307823       0.769214       0.347261      -1.149950      -0.027354       0.028618       0.012652       0.041561       0.021958       0.018584       0.001478      -0.040175      -0.226504      -0.079127       0.011053       0.068073              7.240459       7.658149      -2.347991       1.541212       6.799168      -0.434763       7.264060           0.011678
          416              O       2.757218       5.546623       2.589782      -0.577545      39.140446 0.55894755E+03  0.13572382E+05                                 9.165627                            7.326763       0.292955       2.146645                    0.996362      27.784634      73.477759       0.700385       0.360151      -1.137719      -0.001458      -0.033116      -0.023909       0.040871      -0.001298      -0.053211      -0.013244      -0.083599       0.013944      -0.078850       0.028986       0.049864             10.974893       7.464610      -0.784227      -0.662316      10.006403       5.623640      15.453667           0.039161
          417              O       4.488813       4.504478       1.692455      -0.567701      37.147150 0.53436613E+03  0.12799098E+05                                 8.688299                            7.074059       0.492536       2.211115                    0.998393      27.312743      71.166677       0.728175       0.351180      -1.147718      -0.037205      -0.002129      -0.003561       0.037436       0.000406      -0.011534      -0.037802       0.018068      -0.150270      -0.068298       0.028946       0.039352             10.045255      15.119133      -1.806717       3.295656       7.147647       0.475804       7.868986           0.042819
          418              O       0.891542      11.579738      17.828005      -0.447224      40.466048 0.52353329E+03  0.12522745E+05                                 9.462491                            7.146978      -0.063940       2.059353                    0.995052      26.375348      69.529466       0.699873       0.365874      -1.131739       0.061572       0.050641       0.050751       0.094506       0.013412       0.062081       0.014843       0.047774       0.031958      -0.047776      -0.032663       0.080439             11.416537      16.364673       1.392457       6.300072       6.832342       2.590120      11.052596           0.056202
          419              O      12.821858      10.419232      16.076274      -0.421307      37.927313 0.51150813E+03  0.12189797E+05                                 9.060027                            7.103786      -0.201318       2.018987                    0.994801      26.172876      69.341692       0.694710       0.369963      -1.126232      -0.050888      -0.032442      -0.053446       0.080613       0.038199       0.022374       0.027082      -0.018557      -0.000166      -0.039313      -0.020595       0.059908             10.383046       9.730980       2.348772       3.444512      10.813478       5.653113      10.604681           0.047525
          420              O       8.135639       9.010575      12.278471      -0.541614      31.881730 0.51770318E+03  0.12316474E+05                                 7.870475                            7.024523       0.481658       2.211263                    0.998585      27.101935      70.646828       0.720305       0.357424      -1.141345      -0.002114      -0.029852       0.014676       0.033331      -0.035470      -0.038978      -0.059405      -0.010002      -0.023273      -0.090489       0.029908       0.060581              8.215519       8.210777      -2.496705       2.366074       9.166906      -2.320825       7.268872           0.065563
          421              O       9.124784       7.032659      12.143566      -0.580325      42.201560 0.63220720E+03  0.15782527E+05                                 9.559867                            7.774492       0.330225       2.152289                    0.996920      28.049308      74.458157       0.684342       0.358522      -1.142529      -0.019298       0.031011       0.004682       0.036824       0.013970      -0.051765       0.013928      -0.069353      -0.061679      -0.077457       0.029317       0.048140             10.897145       6.271268       1.751579       0.570635      18.907778       3.148105       7.512389           0.079217
          422              O       1.658177       6.742139       5.263370      -0.581272      43.122257 0.61468452E+03  0.15310742E+05                                 9.827662                            7.735745       0.069256       2.071507                    0.994661      28.267208      76.133593       0.673564       0.365076      -1.131935      -0.025597      -0.040585       0.027334       0.055222       0.017090       0.021040       0.025933       0.061461       0.140306      -0.062494      -0.001356       0.063851             11.871668      16.010278       3.660273      -3.956342      10.935839      -2.093415       8.668886           0.067449
          423              O      13.197298       7.143947       5.514785      -0.536351      28.895070 0.43626215E+03  0.99383904E+04                                 7.351498                            6.367066       0.713705       2.300592                    0.997902      26.356704      67.102111       0.771570       0.348468      -1.149280      -0.007349      -0.013152      -0.012817       0.019781      -0.052888       0.012971       0.025374      -0.013872       0.075650      -0.073152       0.025580       0.047572              8.186812       8.038044      -1.949498      -1.129203      10.579454      -0.486486       5.942937           0.047237
          424              O      14.285205      19.207835       6.591988      -0.455312      40.388017 0.54596378E+03  0.13198902E+05                                 9.439542                            7.305949      -0.070326       2.049655                    0.995775      26.706923      70.812922       0.691053       0.366624      -1.130993       0.021590       0.084800       0.000979       0.087510       0.041783      -0.012458      -0.021012      -0.088950      -0.129521      -0.049118      -0.037963       0.087081             11.240078      10.708702       5.249501      -0.344119      17.255800      -0.972920       5.755733           0.065767
          425              O      13.757933      16.536855       6.344660      -0.433468      39.767277 0.52207287E+03  0.12507843E+05                                 9.392763                            7.179942      -0.219944       2.007128                    0.994963      26.480810      70.390557       0.690419       0.370290      -1.125756      -0.023826      -0.084449       0.021683       0.090385      -0.001421      -0.009486       0.022463      -0.094277      -0.059744      -0.042110      -0.021208       0.063318             11.254149       7.827367      -0.977836      -0.061894      20.039047       2.478854       5.896033           0.048731
          426              O      13.094443      10.362223       5.884754      -0.611675      45.039384 0.58784065E+03  0.14427446E+05                                 9.919843                            7.437461       0.374787       2.170648                    0.995417      27.911135      73.747735       0.707221       0.352875      -1.145719      -0.058199       0.028781       0.004727       0.065099      -0.037684      -0.002877      -0.006809       0.025916       0.089054      -0.055305       0.024558       0.030747             12.040750      11.985840      -7.118352      -1.379091      16.757360       0.977910       7.379049           0.061725
          427              O      11.012208      10.869643       5.833654      -0.597432      28.670717 0.43772504E+03  0.99788721E+04                                 7.191629                            6.324528       0.923769       2.322005                    0.999655      27.609304      70.288894       0.784043       0.342678      -1.154242       0.046378      -0.005345      -0.009760       0.047694       0.019575       0.003029      -0.041433       0.086830       0.193440      -0.090789       0.014894       0.075895              7.596874      10.280279       1.923551       0.025087       6.517977      -0.699682       5.992366           0.009593
          428              O      13.872958       8.950193       3.135538      -0.547009      33.790424 0.50019035E+03  0.11801034E+05                                 8.253327                            6.875729       0.421412       2.203296                    0.995709      26.927238      69.960247       0.732467       0.354432      -1.143442      -0.004001      -0.005598      -0.024311       0.025266      -0.003321      -0.054853       0.008209      -0.039070      -0.031344      -0.067386       0.021649       0.045737              9.612390       8.054754      -1.728360      -2.405896       6.592237       1.190257      14.190178           0.050183
          429              O       2.354271       8.449876       2.745129      -0.585356      42.086833 0.62188936E+03  0.15525285E+05                                 9.655985                            7.776264       0.113933       2.076964                    0.995502      28.527870      76.759211       0.672852       0.364636      -1.133013      -0.015871       0.020602      -0.038326       0.046316       0.020371       0.019380      -0.004421       0.002917      -0.241454      -0.083952       0.022367       0.061586             11.550086      14.518289      -2.439111       4.725133       7.872350      -2.070331      12.259619           0.046302
          430              O      14.409279      17.100040      17.298602      -0.442899      39.739247 0.53954492E+03  0.13006152E+05                                 9.363121                            7.270717      -0.071035       2.053027                    0.995548      26.552000      70.317238       0.691555       0.367416      -1.130302       0.022317      -0.023460       0.082644       0.088761      -0.002014       0.048036      -0.002088       0.023893       0.175584      -0.041897      -0.039972       0.081869             11.091438      11.344449      -0.893628       5.787332       5.497798      -0.573080      16.432066           0.058543
          431              O      13.732821      17.609047      14.753788      -0.451829      38.549438 0.54086031E+03  0.13040743E+05                                 9.129955                            7.252989      -0.108174       2.033165                    0.996252      26.764916      70.799213       0.696480       0.364737      -1.132811      -0.021837      -0.014737      -0.088815       0.092640       0.000089       0.017819      -0.031247       0.022276       0.238545      -0.058580      -0.030595       0.089175             10.384269       7.497009      -0.519926      -0.120305       5.948876      -2.424148      17.706921           0.056790
          432              O      12.522124      17.940761       8.576738      -0.563474      37.344367 0.54689719E+03  0.13198418E+05                                 8.852595                            7.228339       0.421454       2.185948                    0.998163      27.565106      72.508418       0.708414       0.358264      -1.140008      -0.030080       0.016229       0.017383       0.038345       0.014515      -0.045873       0.023219      -0.009584       0.044759      -0.058393       0.007135       0.051258             10.113325       6.510328      -1.171240      -2.914573       6.518306       2.537987      17.311339           0.094634
          433              O      10.742819      19.033199       9.314632      -0.585622      27.828048 0.45512647E+03  0.10474538E+05                                 7.110750                            6.501889       0.994303       2.363695                    0.998861      27.399944      70.029845       0.764056       0.348320      -1.149831       0.030957      -0.013359      -0.026129       0.042656      -0.001216       0.033279      -0.020955      -0.045153      -0.200019      -0.081709       0.021247       0.060462              7.312762       7.813634      -2.228012       1.847501       6.577977      -0.789466       7.546676           0.012313
          434              O       2.266013       9.563866       6.224063      -0.583524      39.289054 0.57951513E+03  0.14146697E+05                                 9.015476                            7.352160       0.486088       2.203220                    0.997991      27.790596      72.797414       0.717331       0.349781      -1.150337       0.039022       0.009741       0.009065       0.041229      -0.011372      -0.003543      -0.033152       0.049286      -0.162089      -0.069881       0.015575       0.054307             10.484397      15.926693      -1.628323       3.702019       7.260466       0.485342       8.266033           0.047501
          435              O       4.073280       8.530872       5.326735      -0.561023      38.666537 0.55218855E+03  0.13360213E+05                                 9.085851                            7.275532       0.279899       2.145124                    0.996714      27.571589      72.653361       0.704217       0.359479      -1.138874       0.003072       0.029180       0.019253       0.035094      -0.004228      -0.051852      -0.017841      -0.085816       0.024038      -0.079533       0.026728       0.052804             10.869688       7.385125      -0.760423      -0.634774       9.783725       5.432368      15.440216           0.040383
          436              O       6.583617      10.886082      10.614633      -0.431422      40.359233 0.52178233E+03  0.12473586E+05                                 9.437450                            7.133203      -0.151948       2.033033                    0.994747      26.246762      69.227810       0.700637       0.365688      -1.131595      -0.060038      -0.044001      -0.046130       0.087570       0.015599       0.056276       0.011920       0.050339       0.031195      -0.041690      -0.033592       0.075282             11.415475      16.736616       1.377608       6.309140       6.735711       2.432375      10.774097           0.065455
          437              O       8.317400      12.190166      12.176270      -0.475222      41.459485 0.57053586E+03  0.13922851E+05                                 9.556216                            7.433079      -0.070664       2.041270                    0.995663      27.070878      71.731904       0.691154       0.363150      -1.135540       0.052338       0.037345       0.063456       0.090336       0.049881       0.044181       0.056229      -0.000573      -0.042870      -0.060883      -0.040091       0.100975             11.091672      10.179480       2.737472       3.928216      11.567659       6.188088      11.527877           0.062849
          438              O      13.041458      13.567917      16.127375      -0.566725      33.232545 0.56320374E+03  0.13639366E+05                                 8.029085                            7.269483       0.639769       2.249264                    0.998962      27.713448      72.110083       0.718794       0.351862      -1.149590       0.006563       0.027506      -0.010427       0.030140      -0.052486      -0.016874      -0.075406       0.002716      -0.046051      -0.101655       0.016858       0.084797              8.303201       8.360979      -2.238587       2.432020       9.147964      -2.589678       7.400661           0.074959
          439              O      12.005870      15.587323      15.994513      -0.552009      42.794235 0.61894017E+03  0.15397504E+05                                 9.728823                            7.741506       0.214351       2.120613                    0.996393      27.826866      74.176819       0.678064       0.363106      -1.136843       0.021719      -0.030015       0.000668       0.037055       0.016001      -0.056885       0.006617      -0.043842      -0.078636      -0.077195       0.030709       0.046486             11.241857       6.578851       2.389339       0.800471      19.775972       3.764868       7.370748           0.077296
          440              O       7.314475       3.680858       2.115568      -0.604157      44.912582 0.57477553E+03  0.14022871E+05                                 9.897524                            7.340491       0.480281       2.204870                    0.996797      27.791769      73.130598       0.714141       0.351547      -1.147198       0.064209      -0.025129      -0.018446       0.071376      -0.039207       0.004583       0.003032       0.010455       0.094757      -0.055668       0.023511       0.032158             12.166519      11.637276      -7.137670      -1.753061      17.506991       1.482369       7.355290           0.060728
          441              O       9.402957       3.145007       1.976574      -0.593787      29.101283 0.44797008E+03  0.10264084E+05                                 7.279764                            6.399131       0.916013       2.319805                    0.999665      27.661182      70.428699       0.779849       0.342787      -1.155003      -0.045364       0.014878      -0.002771       0.047822       0.019969      -0.004823      -0.041793       0.098111       0.185381      -0.094253       0.019265       0.074988              7.742929      10.206359       2.095068      -1.032694       6.853174      -1.159232       6.169253           0.009346

******************************************************
Auxiliary information for the entire system
The total spin magnetic moment of the unit cell is   38.251640
The total net atomic charge of the unit cell is   -0.000006
Accuracy of reproducing the electrostatic potential in the unit cell:
  The inner radius (bohr) =    5.0000
  The outer radius (bohr) =   12.0000
  Valid grid points have density less than (e/(bohr^3)) =    0.0001
  The number of valid grid points were=        78148
  The rms potential error without charges in kcal/mol is=      6.25646
  The rms potential error with partial charges in kcal/mol is=      1.70512
  The RRMSE value at monopole order=      0.27254
  The rms potential error with partial charges and cloud penetration in kcal/mol is=      1.69621
  The RRMSE value at monopole order with cloud penetration is=      0.27111
  The rms potential error with partial charges and atomic dipoles in kcal/mol is=      0.39546
  The RRMSE value at dipole order=      0.06321
  The rms potential error with partial charges, atomic dipoles and cloud penetration in kcal/mol is=      0.37855
  The RRMSE value at dipole order with cloud penetration=      0.06051

******************************************************
The electron densities and ab initio electrostatic potential were computed in VASP using the PBE functional and
projector augmented wave method. See the main text of the journal article for a description of computational details.
The atomic charges, dipoles, and quadrupoles were computed with the DDEC6 method as described in
(a) T. A. Manz and N. Gabaldon Limas, RSC Adv. 6 (2016) 47771-47801 DOI: 10.1039/c6ra04656h
(b) N. Gabaldon Limas and T. A. Manz, RSC Adv. 8 (2018) 2678-2707 DOI: 10.1039/c7ra11829e.
For each atom in the material, the electron cloud parameters were fit to the spherically averaged atom-in-material
electron density using radial positions for which this density was between 10^-4 and 10^-2 electrons per cubic bohr.
The polarizabilities, dispersion coefficients, and quantum Drude oscillator (QDO) parameters were fit using the MCLF method.
The magnetic structure of the system was optimized in VASP from the default ferromagnetic initial guess using spin polarization.
The atomic spin moments (ASMs) were computed on this optimized magnetic structure using the DDEC6 partition as inputs
to the method of T. A. Manz and D. S. Sholl, J. Chem. Theory Comput. 7 (2011) 4146-4164 DOI: 10.1021/ct200539n.
The RMSE and RRMSE were computed using a uniform grid with Ewald summation.
