# Supplementary material for: A collection of forcefield precursors for metal–organic frameworks
Source: RSC Adv. 2019 Nov 13;9(63):36492–507. doi: 10.1039/c9ra07327b (PMC9075174; doi:10.1039/c9ra07327b)
Supplement: RA-009-C9RA07327B-s5809 [file RA-009-C9RA07327B-s5809.xyz]

  180
jmolscript: load "" {1 1 1} spacegroup "x,y,z" unitcell [{     12.598400     0.000000     0.000000 }, {     -2.035742    14.030785     0.000000 }, {     -2.035742    -2.457485    13.813895 }]
Cd     3.891095     3.293804     5.544069     0.841717
Cd    -1.663379     6.691841     9.599966     0.841717
Cd     4.635821     8.279496     8.269826     0.841717
Cd    10.190295     4.881459     4.213929     0.841717
H      6.266601     0.643679     8.669601     0.125431
H      7.096743    -1.024873    10.359040     0.114109
H      8.847351    -1.859152    11.570518     0.083756
H     -1.635164    -0.987244    11.338445     0.091067
H     -1.227844     0.685381     9.854833     0.113413
H     10.558898     2.205889     8.059026     0.122819
H      3.185683     0.369360     6.473191     0.107807
H      1.485131    -1.104020     6.978780     0.134668
H     -1.082286     1.540344     5.482735     0.134852
H      0.669120     2.979541     5.090420     0.106184
H      6.438224     1.774931     4.148313     0.100761
H      7.106029     0.602274     2.293107     0.131023
H      3.539378     1.337945     0.665830     0.128153
H      2.982185     2.507510     2.554189     0.097473
H      8.559515     3.150455    11.661690     0.125430
H      7.729373     1.194886    13.008545     0.114109
H      5.978765    -0.143989    13.617738     0.083757
H      3.862880     0.237211    12.799955     0.091066
H      3.455560     1.990849    11.413040     0.113411
H      4.267218     4.025212    10.230571     0.122819
H     -0.957967     5.264866    12.316469     0.107807
H      0.742585     4.509031    13.678519     0.134668
H      3.310002     6.445108    11.337064     0.134852
H      1.558596     7.083433     9.988827     0.106184
H      8.387892     7.799991    11.339826     0.100761
H      7.720087     9.421129    12.819295     0.131023
H     -1.311662    11.152103    12.380013     0.128153
H     -0.754469     9.497783    10.897782     0.097473
H      2.260315    10.929621     5.144294     0.125430
H      1.430173    12.598173     3.454855     0.114110
H     -0.320435    13.432452     2.243377     0.083758
H     10.162080    12.560544     2.475450     0.091066
H      9.754760    10.887919     3.959062     0.113413
H     -2.031982     9.367411     5.754869     0.122819
H      5.341233    11.203940     7.340704     0.107807
H      7.041785    12.677320     6.835115     0.134668
H      9.609202    10.032956     8.331160     0.134851
H      7.857796     8.593759     8.723475     0.106184
H      2.088692     9.798369     9.665582     0.100760
H      1.420887    10.971026    11.520788     0.131021
H      4.987538    10.235355    13.148065     0.128151
H      5.544731     9.065790    11.259706     0.097473
H     -0.032599     8.422845     2.152205     0.125430
H      0.797543    10.378414     0.805350     0.114109
H      2.548151    11.717289     0.196157     0.083758
H      4.664036    11.336089     1.013940     0.091065
H      5.071356     9.582451     2.400855     0.113411
H      4.259698     7.548088     3.583324     0.122819
H      9.484883     6.308434     1.497426     0.107807
H      7.784331     7.064269     0.135376     0.134668
H      5.216914     5.128192     2.476831     0.134851
H      6.968320     4.489867     3.825068     0.106184
H      0.139024     3.773309     2.474069     0.100760
H      0.806829     2.152171     0.994600     0.131021
H      9.838578     0.421197     1.433882     0.128151
H      9.281385     2.075517     2.916113     0.097473
C      6.173105     2.363977     6.793397     0.577216
C      7.369973     1.841183     7.551366    -0.018265
C      7.140538     0.921946     8.518753    -0.172234
C      8.177931     0.366406     9.315676     0.083868
C      7.951874    -0.677559    10.244385    -0.143452
C      8.993377    -1.165519    10.968233    -0.104642
C     10.267390    -0.647235    10.823187    -0.103756
C     10.508603     0.348594     9.941860    -0.149494
C      9.472025     0.885001     9.156264     0.084317
C      9.700763     1.861362     8.159591    -0.180113
C      8.715664     2.318566     7.346782    -0.017022
C      9.123766     3.147363     6.158234     0.580304
C      2.308174     0.621345     6.294992     0.095393
C      1.297768    -0.282177     6.586465    -0.197072
C      0.015212     0.078742     6.277034     0.207637
C     -0.215846     1.287931     5.710664    -0.193777
C      0.841696     2.149597     5.473065     0.106312
C      5.846024     1.685171     3.438278     0.121088
C      6.256259     0.976856     2.324879    -0.205000
C      5.397826     0.835140     1.275161     0.206975
C      4.149101     1.415639     1.364813    -0.202545
C      3.821685     2.110621     2.505841     0.097517
C      8.653011     5.298965    10.296601     0.577216
C      7.456143     4.461147    10.678555    -0.018266
C      7.685578     3.347710    11.414145    -0.172235
C      6.648185     2.465803    11.821517     0.083868
C      6.874242     1.368601    12.686681    -0.143453
C      5.832739     0.570476    13.040317    -0.104642
C      4.558726     0.804057    12.555449    -0.103756
C      4.317513     1.846179    11.729378    -0.149494
C      5.354091     2.713582    11.338859     0.084317
C      5.125353     3.865857    10.552158    -0.180113
C      6.110452     4.746181    10.244385    -0.017022
C      5.702350     6.061520     9.636573     0.580303
C     -0.080458     5.484445    12.099591     0.095393
C      0.929948     5.039226    12.938094    -0.197072
C      2.212504     5.407089    12.636951     0.207637
C      2.443562     6.176493    11.545653    -0.193777
C      1.386020     6.561339    10.738922     0.106312
C      8.980092     8.483328    11.552560     0.121088
C      8.569857     9.455456    12.444938    -0.205000
C     -3.170110    10.464125    12.768321     0.206975
C     -1.921385    10.477533    12.181093    -0.202545
C     -1.593969     9.475869    11.297003     0.097517
C      2.353811     9.209323     7.020498     0.577216
C      1.156943     9.732117     6.262529    -0.018265
C      1.386378    10.651354     5.295142    -0.172234
C      0.348985    11.206894     4.498219     0.083868
C      0.575042    12.250859     3.569510    -0.143453
C     -0.466461    12.738819     2.845662    -0.104641
C     -1.740474    12.220535     2.990708    -0.103754
C     -1.981687    11.224706     3.872035    -0.149493
C     -0.945109    10.688299     4.657631     0.084317
C     -1.173847     9.711938     5.654304    -0.180115
C     -0.188748     9.254734     6.467113    -0.017022
C     -0.596850     8.425937     7.655661     0.580303
C      6.218742    10.951955     7.518903     0.095393
C      7.229148    11.855477     7.227430    -0.197069
C      8.511704    11.494558     7.536861     0.207629
C      8.742762    10.285369     8.103231    -0.193778
C      7.685220     9.423703     8.340830     0.106313
C      2.680892     9.888129    10.375617     0.121088
C      2.270657    10.596444    11.489016    -0.204997
C      3.129090    10.738160    12.538734     0.206969
C      4.377815    10.157661    12.449082    -0.202547
C      4.705231     9.462679    11.308054     0.097518
C     -0.126095     6.274335     3.517294     0.577216
C      1.070773     7.112153     3.135340    -0.018265
C      0.841338     8.225590     2.399750    -0.172234
C      1.878731     9.107497     1.992378     0.083868
C      1.652674    10.204699     1.127214    -0.143453
C      2.694177    11.002824     0.773578    -0.104640
C      3.968190    10.769243     1.258446    -0.103754
C      4.209403     9.727121     2.084517    -0.149493
C      3.172825     8.859718     2.475036     0.084316
C      3.401563     7.707443     3.261737    -0.180115
C      2.416464     6.827119     3.569510    -0.017022
C      2.824566     5.511780     4.177322     0.580303
C      8.607374     6.088855     1.714304     0.095393
C      7.596968     6.534074     0.875801    -0.197069
C      6.314412     6.166211     1.176944     0.207629
C      6.083354     5.396807     2.268242    -0.193778
C      7.140896     5.011961     3.074973     0.106313
C     -0.453176     3.089972     2.261335     0.121088
C     -0.042941     2.117844     1.368957    -0.204997
C     11.697026     1.109175     1.045574     0.206969
C     10.448301     1.095767     1.632802    -0.202547
C     10.120885     2.097431     2.516892     0.097518
N      2.099088     1.826531     5.772412    -0.218073
N      4.638550     2.246026     3.538982    -0.207229
N      5.697185     0.130589     0.064096    -0.111016
N     11.465400    -0.775331     6.515324    -0.106689
N      0.128628     6.210035    11.004563    -0.218073
N     -2.410834     8.482415    10.982737    -0.207229
N     -3.469469    11.533067    13.674098    -0.111016
N      3.360716     5.022892    13.436085    -0.106690
N      6.427828     9.746769     8.041483    -0.218073
N      3.888366     9.327274    10.274913    -0.207229
N      2.829731    11.442711    13.749799    -0.110941
N     -2.938484    12.348631     7.298571    -0.106585
N      8.398288     5.363265     2.809332    -0.218073
N     10.937750     3.090885     2.831158    -0.207229
N     11.996385     0.040233     0.139797    -0.110942
N      5.166200     6.550408     0.377810    -0.106585
O      5.246657     1.544030     6.569336    -0.602293
O      6.074257     3.556190     6.443906    -0.526631
O      8.545081     3.015674     5.065555    -0.589554
O     10.123128     3.924573     6.296788    -0.545082
O      9.579459     5.375950    11.143117    -0.602293
O      8.751859     5.851870     9.184030    -0.526631
O      6.281035     7.114243     9.957608    -0.589554
O      4.702988     6.061236     8.847109    -0.545082
O      3.280259    10.029270     7.244559    -0.602293
O      2.452659     8.017110     7.369989    -0.526631
O     -0.018165     8.557626     8.748340    -0.589554
O     -1.596212     7.648727     7.517107    -0.545082
O     -1.052543     6.197350     2.670778    -0.602293
O     -0.224943     5.721430     4.629865    -0.526631
O      2.245881     4.459057     3.856287    -0.589554
O      3.823928     5.512064     4.966786    -0.545082

The following XYZ coordinates are in angstroms. Other properties are in atomic units.
The sperically averaged electron density of each atom fit to a function of the form exp(a - br)
eigen_1, eigen_2 and eigen_3 are the three eigenvalues of traceless quadrupole moment tensor
  atom number  atomic symbol              X              Y              Z     net charge C6 coefficient C8 coefficient C10 coefficient fluctuating dipole atomic polarizability isotropic forcefield polarizability              a              b squared Pearson coefficient          <r^3>          <r^4>         wp_QDO          m_QDO          q_QDO       dipole_x       dipole_y       dipole_z         dipole            Qxy            Qxz            Qyz     Q(x^2-y^2)  Q(3z^2 - R^2)        eigen_1        eigen_2        eigen_3 static polarizability      alpha(xx)      alpha(xy)      alpha(xz)      alpha(yy)      alpha(yz)      alpha(zz) atomic spin moment
            1             Cd       3.891095       3.293804       5.544069       0.841717     151.955716 0.40722482E+04  0.15242254E+06                                21.520754                           19.651551       1.237780       2.075544                    0.998240      79.334406     211.515732       0.460151       0.355624      -1.216450       0.026894       0.102981       0.089659       0.139166      -0.070885      -0.015032       0.025729       0.005963       0.159523      -0.097994       0.020013       0.077981             23.521523      25.087819      -2.100191       2.968509      23.984734      -2.657310      21.492017           0.000035
            2             Cd      -1.663379       6.691841       9.599966       0.841717     151.955737 0.40722485E+04  0.15242255E+06                                21.520756                           19.651552       1.237780       2.075544                    0.998240      79.334407     211.515741       0.460151       0.355624      -1.216450      -0.026894      -0.070236      -0.117093       0.139166      -0.002384      -0.072422       0.038419      -0.065368      -0.054470      -0.097994       0.020013       0.077981             23.521527      25.087821       3.290467      -1.547794      22.484956      -2.924124      22.991804           0.000035
            3             Cd       4.635821       8.279496       8.269826       0.841717     151.955704 0.40722484E+04  0.15242255E+06                                21.520753                           19.651552       1.237779       2.075544                    0.998240      79.334404     211.515731       0.460151       0.355624      -1.216450      -0.026894      -0.102981      -0.089659       0.139166      -0.070885      -0.015032       0.025729       0.005963       0.159523      -0.097994       0.020013       0.077981             23.521520      25.087814      -2.100195       2.968511      23.984729      -2.657311      21.492016           0.000035
            4             Cd      10.190295       4.881459       4.213929       0.841717     151.955725 0.40722488E+04  0.15242256E+06                                21.520754                           19.651552       1.237780       2.075544                    0.998240      79.334409     211.515745       0.460151       0.355624      -1.216450       0.026894       0.070236       0.117093       0.139166      -0.002384      -0.072422       0.038419      -0.065368      -0.054470      -0.097994       0.020013       0.077981             23.521523      25.087815       3.290469      -1.547797      22.484955      -2.924125      22.991799           0.000035
            5              H       6.266601       0.643679       8.669601       0.125431       1.086163 0.84418705E+01  0.84109717E+02                                 1.758322                            1.712140      -1.083818       2.374147                    0.997188       3.504580       9.927269       0.472093       1.302180      -0.704908      -0.034672      -0.010298       0.005845       0.036638       0.004413      -0.004257      -0.008914       0.006970      -0.024275      -0.013756       0.000846       0.012910              1.751396       2.124381       0.134924      -0.058340       1.531651      -0.106225       1.598156           0.000010
            6              H       7.096743      -1.024873      10.359040       0.114109       0.985284 0.73675546E+01  0.71037180E+02                                 1.650944                            1.601871      -0.829627       2.487187                    0.999109       3.448208       9.647349       0.486386       1.306060      -0.703519      -0.034144      -0.012533       0.004296       0.036624       0.004607       0.005215      -0.011203       0.013281      -0.018953      -0.017938       0.006393       0.011545              1.652489       1.967931       0.272259      -0.154815       1.562616      -0.100757       1.426921           0.000000
            7              H       8.847351      -1.859152      11.570518       0.083756       1.090090 0.79961972E+01  0.79560037E+02                                 1.820331                            1.703970      -1.255986       2.256297                    0.994787       4.021502      11.846031       0.452088       1.361670      -0.688636      -0.006751      -0.023583       0.018384       0.030654       0.003683      -0.000344      -0.007691       0.011879      -0.033241      -0.015179       0.002355       0.012823              1.882931       1.537512       0.065918      -0.024104       2.088250      -0.619434       2.023033           0.000004
            8              H      -1.635164      -0.987244      11.338445       0.091067       1.202486 0.87295898E+01  0.87501169E+02                                 1.853356                            1.714353      -1.046094       2.364694                    0.996717       3.690471      10.404702       0.484003       1.262519      -0.712061       0.028015      -0.010756       0.017272       0.034625       0.006674       0.003882      -0.011250       0.021646      -0.029809      -0.020781       0.003077       0.017703              1.927337       2.048167      -0.389491       0.533527       1.728663      -0.423011       2.005182           0.000010
            9              H      -1.227844       0.685381       9.854833       0.113413       1.058258 0.78428156E+01  0.75421142E+02                                 1.618966                            1.566062      -0.789260       2.503376                    0.999591       3.217264       8.469011       0.543135       1.172674      -0.736039       0.033358       0.012948      -0.002512       0.035870       0.004610       0.004895      -0.013803       0.014746      -0.018212      -0.020498       0.008626       0.011871              1.610726       1.999217       0.228974      -0.047312       1.434666      -0.067196       1.398296           0.000025
           10              H      10.558898       2.205889       8.059026       0.122819       1.140221 0.88126727E+01  0.88759222E+02                                 1.815154                            1.747652      -1.128400       2.349369                    0.996348       3.573381      10.179442       0.467915       1.299671      -0.705198       0.032422       0.018166      -0.000130       0.037165       0.005207       0.006284      -0.002590       0.020064      -0.011163      -0.011784      -0.003063       0.014847              1.825351       2.181078       0.229225      -0.148637       1.655799      -0.125505       1.639177           0.000010
           11              H       3.185683       0.369360       6.473191       0.107807       1.101560 0.77713713E+01  0.75647518E+02                                 1.753527                            1.621841      -1.004507       2.407669                    0.997873       3.466494       9.623955       0.495746       1.269259      -0.711276       0.045717      -0.018450       0.009467       0.050201      -0.009313       0.001692      -0.010985      -0.001711      -0.026629      -0.015415      -0.001877       0.017292              1.808966       2.539594      -0.063103       0.204062       1.487411      -0.031696       1.399891           0.000009
           12              H       1.485131      -1.104020       6.978780       0.134668       1.221591 0.94679660E+01  0.97044611E+02                                 1.885930                            1.800280      -1.413759       2.219345                    0.992783       3.685166      10.576050       0.465518       1.283674      -0.707675       0.016761      -0.031069       0.014168       0.038039      -0.012694       0.017256      -0.005957      -0.001029      -0.021138      -0.020414      -0.004602       0.025016              1.895849       1.672822      -0.109189       0.015460       2.370282      -0.341239       1.644441           0.000004
           13              H      -1.082286       1.540344       5.482735       0.134852       1.002277 0.73507140E+01  0.71901641E+02                                 1.759815                            1.667393      -1.353576       2.255052                    0.992716       3.737015      11.058083       0.441488       1.418332      -0.678933      -0.033117       0.011508      -0.006846       0.035722      -0.003617       0.005628      -0.004089       0.015662      -0.022613      -0.010643      -0.003649       0.014292              1.788927       2.252850      -0.305567       0.128529       1.580719      -0.136372       1.533213           0.000000
           14              H       0.669120       2.979541       5.090420       0.106184       1.075858 0.74550071E+01  0.72801569E+02                                 1.810949                            1.650929      -1.234443       2.298116                    0.994906       3.717369      10.806750       0.457482       1.371007      -0.688268      -0.011363       0.044824      -0.015917       0.048904      -0.003800       0.003671      -0.005563      -0.004762      -0.022295      -0.009900      -0.000745       0.010646              1.898954       1.551352      -0.080828       0.049271       2.481893      -0.528030       1.663617           0.000003
           15              H       6.438224       1.774931       4.148313       0.100761       1.173444 0.82234217E+01  0.81816872E+02                                 1.871702                            1.698046      -1.271104       2.272112                    0.994764       3.760262      10.823942       0.468207       1.314855      -0.699603       0.031159       0.001646       0.034481       0.046503      -0.011345       0.004469       0.004053       0.006978       0.003294      -0.014649       0.003170       0.011478              1.967831       1.980309       0.129100       0.593740       1.480633       0.201759       2.442549           0.000005
           16              H       7.106029       0.602274       2.293107       0.131023       1.118998 0.82774458E+01  0.81846339E+02                                 1.770195                            1.675413      -1.141768       2.342504                    0.997057       3.479239       9.732117       0.487107       1.271683      -0.711008       0.032006      -0.012258       0.009261       0.035503      -0.005143       0.015692      -0.004202       0.018980      -0.024998      -0.016677      -0.006624       0.023302              1.801616       2.264477      -0.252605      -0.081970       1.573607       0.096113       1.566765           0.000013
           17              H       3.539378       1.337945       0.665830       0.128153       1.220553 0.90871821E+01  0.92061915E+02                                 1.876881                            1.756088      -1.353636       2.244268                    0.993317       3.632258      10.316398       0.475073       1.272608      -0.710201      -0.020911       0.001151      -0.023346       0.031363      -0.009324       0.006630      -0.000850      -0.000751       0.021005      -0.013740       0.001681       0.012059              1.916017       2.130900       0.099076       0.439526       1.574137       0.145247       2.043013           0.000016
           18              H       2.982185       2.507510       2.554189       0.097473       1.088440 0.75998757E+01  0.74356505E+02                                 1.807475                            1.653661      -1.062030       2.372196                    0.996743       3.685762      10.623041       0.463955       1.349328      -0.693040      -0.041489       0.020133      -0.000487       0.046118      -0.008781       0.005868       0.000195       0.024728       0.004252      -0.016108      -0.000393       0.016501              1.892079       2.456571      -0.453845      -0.141610       1.733650       0.139923       1.486016           0.000005
           19              H       8.559515       3.150455      11.661690       0.125430       1.086163 0.84418694E+01  0.84109698E+02                                 1.758322                            1.712140      -1.083818       2.374147                    0.997188       3.504580       9.927267       0.472093       1.302180      -0.704909       0.034672      -0.007559       0.009115       0.036638      -0.004964       0.003599      -0.009859       0.012283      -0.008337      -0.013756       0.000846       0.012910              1.751396       2.124380      -0.081070       0.122620       1.632751      -0.088240       1.497056           0.000010
           20              H       7.729373       1.194886      13.008545       0.114109       0.985283 0.73675478E+01  0.71037101E+02                                 1.650944                            1.601871      -0.829627       2.487187                    0.999109       3.448206       9.647344       0.486385       1.306060      -0.703519       0.034144      -0.006425       0.011587       0.036624       0.004327       0.005449      -0.011005       0.012166      -0.022298      -0.017938       0.006393       0.011545              1.652489       1.967930      -0.200108       0.240934       1.465834      -0.117974       1.523704           0.000000
           21              H       5.978765      -0.143989      13.617738       0.083757       1.090090 0.79962006E+01  0.79560077E+02                                 1.820331                            1.703970      -1.255986       2.256297                    0.994787       4.021501      11.846027       0.452088       1.361670      -0.688636       0.006751      -0.022230       0.019999       0.030654      -0.000984       0.003566      -0.009061       0.019580      -0.010138      -0.015179       0.002355       0.012823              1.882931       1.537512      -0.035277       0.060677       2.238666      -0.592675       1.872616           0.000004
           22              H       3.862880       0.237211      12.799955       0.091066       1.202487 0.87295963E+01  0.87501249E+02                                 1.853357                            1.714354      -1.046095       2.364694                    0.996717       3.690472      10.404705       0.484003       1.262519      -0.712061      -0.028015      -0.018889       0.007564       0.034625       0.002653       0.007251      -0.011264       0.021722      -0.029580      -0.020781       0.003077       0.017703              1.927338       2.048167       0.593500      -0.290023       2.142591      -0.349375       1.591256           0.000010
           23              H       3.455560       1.990849      11.413040       0.113411       1.058259 0.78428302E+01  0.75421326E+02                                 1.618969                            1.566065      -0.789262       2.503375                    0.999591       3.217266       8.469022       0.543134       1.172676      -0.736039      -0.033358       0.004741      -0.012308       0.035870       0.004012       0.005396      -0.013255       0.011666      -0.027455      -0.020498       0.008626       0.011872              1.610729       1.999221      -0.086685       0.217148       1.422589      -0.069345       1.410377           0.000025
           24              H       4.267218       4.025212      10.230571       0.122819       1.140221 0.88126687E+01  0.88759173E+02                                 1.815153                            1.747652      -1.128399       2.349369                    0.996348       3.573380      10.179439       0.467915       1.299671      -0.705198      -0.032422       0.003309      -0.017862       0.037165       0.005275       0.006227      -0.001664       0.014857      -0.026785      -0.011784      -0.003063       0.014847              1.825351       2.181078      -0.186489       0.199648       1.682972      -0.120672       1.612004           0.000010
           25              H      -0.957967       5.264866      12.316469       0.107807       1.101560 0.77713698E+01  0.75647500E+02                                 1.753527                            1.621841      -1.004507       2.407669                    0.997873       3.466494       9.623955       0.495746       1.269259      -0.711276      -0.045717      -0.012552       0.016506       0.050201       0.003297      -0.008873      -0.012754       0.008235       0.003212      -0.015415      -0.001877       0.017292              1.808965       2.539594       0.211959      -0.026385       1.413507      -0.044844       1.473795           0.000009
           26              H       0.742585       4.509031      13.678519       0.134668       1.221591 0.94679667E+01  0.97044625E+02                                 1.885930                            1.800280      -1.413759       2.219344                    0.992783       3.685167      10.576055       0.465518       1.283674      -0.707675      -0.016761      -0.019390       0.028108       0.038039       0.019212      -0.009475      -0.007502       0.007660       0.004930      -0.020414      -0.004602       0.025016              1.895849       1.672822       0.034345      -0.104793       1.784396      -0.445468       2.230328           0.000004
           27              H       3.310002       6.445108      11.337064       0.134852       1.002277 0.73507148E+01  0.71901655E+02                                 1.759816                            1.667394      -1.353576       2.255052                    0.992716       3.737016      11.058088       0.441488       1.418332      -0.678933       0.033117       0.008756      -0.010131       0.035722       0.006175      -0.002575      -0.004438       0.017620      -0.016738      -0.010643      -0.003649       0.014292              1.788928       2.252851       0.180062      -0.278332       1.581703      -0.136196       1.532230          -0.000000
           28              H       1.558596       7.083433       9.988827       0.106184       1.075859 0.74550131E+01  0.72801640E+02                                 1.810949                            1.650929      -1.234443       2.298116                    0.994906       3.717370      10.806753       0.457482       1.371007      -0.688268       0.011363       0.023522      -0.041343       0.048904       0.004280      -0.003098      -0.007554       0.006433       0.011290      -0.009900      -0.000745       0.010646              1.898955       1.551353       0.062667      -0.070949       1.870828      -0.636738       2.274683           0.000003
           29              H       8.387892       7.799991      11.339826       0.100761       1.173443 0.82234102E+01  0.81816737E+02                                 1.871701                            1.698046      -1.271104       2.272112                    0.994764       3.760261      10.823941       0.468207       1.314856      -0.699603      -0.031159      -0.033660      -0.007660       0.046503       0.006387      -0.010387       0.004690       0.003397      -0.007447      -0.014649       0.003170       0.011478              1.967830       1.980309       0.561950       0.231097       2.343455       0.355254       1.579725           0.000005
           30              H       7.720087       9.421129      12.819295       0.131023       1.118999 0.82774511E+01  0.81846403E+02                                 1.770195                            1.675414      -1.141769       2.342504                    0.997057       3.479240       9.732120       0.487107       1.271682      -0.711008      -0.032006      -0.011265       0.010446       0.035503       0.016351      -0.002315      -0.004463       0.020448      -0.020596      -0.016677      -0.006625       0.023302              1.801616       2.264477      -0.036459      -0.263058       1.533827       0.089036       1.606545           0.000013
           31              H      -1.311662      11.152103      12.380013       0.128153       1.220552 0.90871785E+01  0.92061873E+02                                 1.876881                            1.756088      -1.353636       2.244268                    0.993317       3.632257      10.316396       0.475073       1.272608      -0.710201       0.020911       0.023187       0.002956       0.031363       0.008160      -0.008018       0.000948      -0.010861      -0.009324      -0.013740       0.001681       0.012059              1.916017       2.130900       0.415378       0.174528       1.978536       0.217189       1.638614           0.000017
           32              H      -0.754469       9.497783      10.897782       0.097473       1.088439 0.75998723E+01  0.74356463E+02                                 1.807474                            1.653660      -1.062029       2.372196                    0.996743       3.685762      10.623040       0.463955       1.349328      -0.693040       0.041489       0.004006      -0.019736       0.046118       0.007316      -0.007617       0.002682       0.010750      -0.037682      -0.016108      -0.000393       0.016501              1.892079       2.456571      -0.059930      -0.471632       1.445356       0.088635       1.774309           0.000005
           33              H       2.260315      10.929621       5.144294       0.125430       1.086165 0.84418857E+01  0.84109900E+02                                 1.758323                            1.712141      -1.083819       2.374146                    0.997188       3.504583       9.927277       0.472093       1.302179      -0.704909       0.034672       0.010298      -0.005845       0.036638       0.004413      -0.004257      -0.008914       0.006970      -0.024275      -0.013756       0.000846       0.012910              1.751397       2.124383       0.134924      -0.058340       1.531652      -0.106226       1.598157           0.000009
           34              H       1.430173      12.598173       3.454855       0.114110       0.985284 0.73675539E+01  0.71037172E+02                                 1.650944                            1.601871      -0.829628       2.487186                    0.999109       3.448208       9.647349       0.486386       1.306059      -0.703519       0.034144       0.012533      -0.004296       0.036624       0.004607       0.005215      -0.011203       0.013281      -0.018953      -0.017938       0.006393       0.011545              1.652489       1.967931       0.272259      -0.154815       1.562615      -0.100757       1.426921           0.000000
           35              H      -0.320435      13.432452       2.243377       0.083758       1.090079 0.79961014E+01  0.79558843E+02                                 1.820320                            1.703961      -1.255971       2.256305                    0.994787       4.021477      11.845938       0.452089       1.361671      -0.688636       0.006750       0.023583      -0.018384       0.030655       0.003683      -0.000344      -0.007691       0.011878      -0.033239      -0.015179       0.002356       0.012823              1.882919       1.537503       0.065918      -0.024104       2.088235      -0.619428       2.023020           0.000004
           36              H      10.162080      12.560544       2.475450       0.091066       1.202496 0.87296757E+01  0.87502202E+02                                 1.853362                            1.714358      -1.046106       2.364687                    0.996717       3.690481      10.404724       0.484004       1.262514      -0.712062      -0.028015       0.010756      -0.017272       0.034625       0.006674       0.003882      -0.011250       0.021646      -0.029810      -0.020781       0.003077       0.017704              1.927344       2.048175      -0.389494       0.533531       1.728668      -0.423014       2.005190           0.000010
           37              H       9.754760      10.887919       3.959062       0.113413       1.058253 0.78427667E+01  0.75420534E+02                                 1.618960                            1.566056      -0.789256       2.503377                    0.999591       3.217254       8.468970       0.543137       1.172672      -0.736040      -0.033358      -0.012947       0.002512       0.035870       0.004609       0.004895      -0.013803       0.014746      -0.018213      -0.020497       0.008626       0.011871              1.610719       1.999208       0.228972      -0.047311       1.434660      -0.067195       1.398291           0.000025
           38              H      -2.031982       9.367411       5.754869       0.122819       1.140223 0.88126965E+01  0.88759546E+02                                 1.815158                            1.747656      -1.128403       2.349368                    0.996348       3.573387      10.179473       0.467913       1.299674      -0.705197      -0.032422      -0.018166       0.000130       0.037165       0.005207       0.006284      -0.002590       0.020064      -0.011163      -0.011784      -0.003063       0.014847              1.825356       2.181083       0.229226      -0.148638       1.655803      -0.125506       1.639181           0.000010
           39              H       5.341233      11.203940       7.340704       0.107807       1.101563 0.77714005E+01  0.75647868E+02                                 1.753530                            1.621843      -1.004510       2.407668                    0.997873       3.466499       9.623971       0.495746       1.269258      -0.711276      -0.045717       0.018450      -0.009467       0.050200      -0.009313       0.001692      -0.010985      -0.001711      -0.026629      -0.015415      -0.001877       0.017292              1.808969       2.539599      -0.063103       0.204063       1.487414      -0.031696       1.399893           0.000009
           40              H       7.041785      12.677320       6.835115       0.134668       1.221564 0.94676868E+01  0.97040992E+02                                 1.885901                            1.800252      -1.413735       2.219358                    0.992784       3.685119      10.575859       0.465523       1.283672      -0.707676      -0.016760       0.031070      -0.014168       0.038039      -0.012693       0.017254      -0.005957      -0.001030      -0.021137      -0.020413      -0.004602       0.025015              1.895820       1.672798      -0.109184       0.015458       2.370243      -0.341233       1.644418           0.000004
           41              H       9.609202      10.032956       8.331160       0.134851       1.002293 0.73508648E+01  0.71903499E+02                                 1.759835                            1.667411      -1.353595       2.255042                    0.992716       3.737045      11.058208       0.441485       1.418333      -0.678933       0.033117      -0.011508       0.006846       0.035722      -0.003618       0.005629      -0.004089       0.015663      -0.022611      -0.010643      -0.003650       0.014292              1.788948       2.252880      -0.305574       0.128531       1.580736      -0.136374       1.533229           0.000000
           42              H       7.857796       8.593759       8.723475       0.106184       1.075857 0.74550036E+01  0.72801528E+02                                 1.810949                            1.650929      -1.234443       2.298116                    0.994906       3.717368      10.806748       0.457481       1.371008      -0.688268       0.011363      -0.044824       0.015917       0.048904      -0.003800       0.003671      -0.005563      -0.004762      -0.022295      -0.009900      -0.000745       0.010646              1.898953       1.551352      -0.080828       0.049272       2.481892      -0.528029       1.663616           0.000003
           43              H       2.088692       9.798369       9.665582       0.100760       1.173446 0.82234373E+01  0.81817073E+02                                 1.871704                            1.698049      -1.271106       2.272111                    0.994764       3.760266      10.823960       0.468206       1.314856      -0.699603      -0.031159      -0.001646      -0.034481       0.046503      -0.011345       0.004470       0.004053       0.006978       0.003294      -0.014649       0.003170       0.011478              1.967834       1.980313       0.129100       0.593741       1.480635       0.201760       2.442554           0.000005
           44              H       1.420887      10.971026      11.520788       0.131021       1.118992 0.82773777E+01  0.81845504E+02                                 1.770190                            1.675408      -1.141753       2.342512                    0.997057       3.479227       9.732077       0.487107       1.271685      -0.711008      -0.032007       0.012258      -0.009260       0.035503      -0.005144       0.015692      -0.004202       0.018980      -0.024998      -0.016677      -0.006625       0.023301              1.801612       2.264471      -0.252606      -0.081971       1.573603       0.096114       1.566762           0.000013
           45              H       4.987538      10.235355      13.148065       0.128151       1.220581 0.90874420E+01  0.92065234E+02                                 1.876910                            1.756114      -1.353669       2.244251                    0.993317       3.632305      10.316580       0.475070       1.272609      -0.710200       0.020911      -0.001151       0.023346       0.031363      -0.009324       0.006630      -0.000851      -0.000752       0.021006      -0.013740       0.001681       0.012059              1.916048       2.130937       0.099079       0.439537       1.574160       0.145251       2.043047           0.000016
           46              H       5.544731       9.065790      11.259706       0.097473       1.088438 0.75998606E+01  0.74356316E+02                                 1.807472                            1.653658      -1.062028       2.372196                    0.996743       3.685760      10.623030       0.463956       1.349327      -0.693040       0.041489      -0.020133       0.000487       0.046118      -0.008780       0.005868       0.000195       0.024728       0.004252      -0.016108      -0.000393       0.016501              1.892076       2.456566      -0.453844      -0.141610       1.733647       0.139922       1.486014           0.000005
           47              H      -0.032599       8.422845       2.152205       0.125430       1.086164 0.84418761E+01  0.84109783E+02                                 1.758323                            1.712140      -1.083818       2.374147                    0.997188       3.504581       9.927271       0.472093       1.302180      -0.704908      -0.034672       0.007559      -0.009115       0.036638      -0.004964       0.003599      -0.009859       0.012283      -0.008337      -0.013756       0.000846       0.012910              1.751396       2.124381      -0.081070       0.122621       1.632752      -0.088240       1.497057           0.000010
           48              H       0.797543      10.378414       0.805350       0.114109       0.985285 0.73675635E+01  0.71037284E+02                                 1.650945                            1.601872      -0.829628       2.487186                    0.999109       3.448210       9.647355       0.486386       1.306059      -0.703519      -0.034144       0.006425      -0.011587       0.036624       0.004327       0.005450      -0.011005       0.012166      -0.022298      -0.017938       0.006393       0.011545              1.652490       1.967932      -0.200109       0.240935       1.465835      -0.117975       1.523705           0.000000
           49              H       2.548151      11.717289       0.196157       0.083758       1.090080 0.79961125E+01  0.79558974E+02                                 1.820321                            1.703961      -1.255971       2.256305                    0.994787       4.021478      11.845939       0.452089       1.361670      -0.688636      -0.006750       0.022231      -0.019999       0.030655      -0.000983       0.003566      -0.009061       0.019578      -0.010139      -0.015179       0.002356       0.012823              1.882920       1.537503      -0.035277       0.060677       2.238653      -0.592669       1.872604           0.000004
           50              H       4.664036      11.336089       1.013940       0.091065       1.202498 0.87296875E+01  0.87502349E+02                                 1.853364                            1.714359      -1.046107       2.364687                    0.996717       3.690483      10.404731       0.484004       1.262514      -0.712062       0.028015       0.018889      -0.007564       0.034625       0.002653       0.007251      -0.011264       0.021723      -0.029579      -0.020781       0.003077       0.017704              1.927346       2.048176       0.593504      -0.290025       2.142600      -0.349377       1.591262           0.000010
           51              H       5.071356       9.582451       2.400855       0.113411       1.058256 0.78427928E+01  0.75420846E+02                                 1.618963                            1.566059      -0.789258       2.503376                    0.999591       3.217259       8.468986       0.543136       1.172672      -0.736040       0.033358      -0.004741       0.012307       0.035870       0.004012       0.005395      -0.013255       0.011666      -0.027454      -0.020497       0.008626       0.011871              1.610722       1.999212      -0.086685       0.217147       1.422583      -0.069344       1.410372           0.000025
           52              H       4.259698       7.548088       3.583324       0.122819       1.140223 0.88126965E+01  0.88759548E+02                                 1.815158                            1.747656      -1.128403       2.349367                    0.996348       3.573387      10.179474       0.467913       1.299674      -0.705197       0.032422      -0.003309       0.017863       0.037165       0.005275       0.006227      -0.001664       0.014857      -0.026785      -0.011784      -0.003063       0.014847              1.825356       2.181084      -0.186490       0.199649       1.682976      -0.120672       1.612009           0.000010
           53              H       9.484883       6.308434       1.497426       0.107807       1.101563 0.77713957E+01  0.75647813E+02                                 1.753530                            1.621843      -1.004510       2.407668                    0.997873       3.466498       9.623969       0.495745       1.269258      -0.711276       0.045717       0.012552      -0.016506       0.050201       0.003297      -0.008873      -0.012754       0.008236       0.003212      -0.015415      -0.001877       0.017292              1.808968       2.539599       0.211960      -0.026386       1.413509      -0.044844       1.473797           0.000009
           54              H       7.784331       7.064269       0.135376       0.134668       1.221563 0.94676778E+01  0.97040879E+02                                 1.885900                            1.800251      -1.413734       2.219358                    0.992784       3.685118      10.575856       0.465523       1.283672      -0.707676       0.016760       0.019391      -0.028108       0.038039       0.019211      -0.009474      -0.007503       0.007659       0.004929      -0.020413      -0.004602       0.025015              1.895819       1.672798       0.034343      -0.104789       1.784369      -0.445459       2.230290           0.000004
           55              H       5.216914       5.128192       2.476831       0.134851       1.002293 0.73508667E+01  0.71903520E+02                                 1.759835                            1.667411      -1.353594       2.255042                    0.992716       3.737046      11.058210       0.441486       1.418332      -0.678933      -0.033117      -0.008756       0.010131       0.035722       0.006175      -0.002576      -0.004438       0.017620      -0.016739      -0.010643      -0.003650       0.014292              1.788948       2.252880       0.180065      -0.278337       1.581719      -0.136199       1.532245          -0.000000
           56              H       6.968320       4.489867       3.825068       0.106184       1.075857 0.74550059E+01  0.72801554E+02                                 1.810949                            1.650929      -1.234442       2.298116                    0.994906       3.717368      10.806747       0.457482       1.371008      -0.688268      -0.011363      -0.023522       0.041343       0.048904       0.004280      -0.003098      -0.007554       0.006433       0.011290      -0.009900      -0.000745       0.010646              1.898953       1.551352       0.062667      -0.070949       1.870827      -0.636737       2.274681           0.000003
           57              H       0.139024       3.773309       2.474069       0.100760       1.173445 0.82234277E+01  0.81816956E+02                                 1.871703                            1.698048      -1.271105       2.272111                    0.994764       3.760265      10.823956       0.468207       1.314856      -0.699603       0.031159       0.033660       0.007660       0.046503       0.006388      -0.010387       0.004690       0.003397      -0.007447      -0.014649       0.003170       0.011478              1.967832       1.980312       0.561951       0.231097       2.343458       0.355255       1.579726           0.000005
           58              H       0.806829       2.152171       0.994600       0.131021       1.118992 0.82773786E+01  0.81845518E+02                                 1.770190                            1.675408      -1.141753       2.342512                    0.997057       3.479227       9.732078       0.487107       1.271685      -0.711008       0.032007       0.011264      -0.010447       0.035503       0.016350      -0.002316      -0.004463       0.020447      -0.020595      -0.016677      -0.006625       0.023301              1.801612       2.264470      -0.036460      -0.263058       1.533823       0.089037       1.606541           0.000013
           59              H       9.838578       0.421197       1.433882       0.128151       1.220580 0.90874341E+01  0.92065138E+02                                 1.876910                            1.756113      -1.353669       2.244252                    0.993317       3.632303      10.316575       0.475069       1.272609      -0.710200      -0.020911      -0.023186      -0.002956       0.031363       0.008160      -0.008019       0.000948      -0.010862      -0.009323      -0.013740       0.001681       0.012059              1.916047       2.130936       0.415389       0.174532       1.978567       0.217195       1.638638           0.000016
           60              H       9.281385       2.075517       2.916113       0.097473       1.088437 0.75998556E+01  0.74356251E+02                                 1.807471                            1.653658      -1.062028       2.372197                    0.996743       3.685759      10.623024       0.463956       1.349327      -0.693040      -0.041489      -0.004006       0.019736       0.046118       0.007316      -0.007617       0.002681       0.010750      -0.037682      -0.016108      -0.000393       0.016501              1.892075       2.456566      -0.059930      -0.471630       1.445353       0.088635       1.774306           0.000005
           61              C       6.173105       2.363977       6.793397       0.577216      23.425238 0.26501005E+03  0.55838682E+04                                 7.642386                            5.824726      -0.233560       1.972744                    0.999035      23.072546      65.774727       0.605499       0.480087      -1.012537      -0.039973       0.013546      -0.018484       0.046076      -0.001484      -0.062587       0.021145       0.017626       0.218354      -0.061880      -0.043528       0.105408              8.834918      10.608586      -0.792712       4.003271       8.183520      -1.744764       7.712646           0.000010
           62              C       7.369973       1.841183       7.551366      -0.018265      38.367428 0.46513277E+03  0.11083072E+05                                 9.958738                            7.253494      -0.071726       1.980273                    0.999096      27.858151      79.721020       0.606002       0.424179      -1.062973       0.030784       0.003997       0.019450       0.036633       0.011973      -0.002191       0.023334      -0.029567      -0.016973      -0.025562      -0.008317       0.033879             11.854106      14.419075      -1.219695       3.024230       8.973034      -4.987835      12.170208           0.000001
           63              C       7.140538       0.921946       8.518753      -0.172234      34.684330 0.46572380E+03  0.11205730E+05                                 9.380482                            7.306284      -0.043255       1.951310                    0.999320      30.718913      91.096703       0.592241       0.429829      -1.049530       0.010353       0.002926       0.008829       0.013918       0.014856      -0.011358       0.029615      -0.013840      -0.060463      -0.042998       0.007619       0.035380             10.644601      10.241971      -1.955934       2.602398       9.592019      -5.389361      12.099815           0.000001
           64              C       8.177931       0.366406       9.315676       0.083868      32.022771 0.41872466E+03  0.97500570E+04                                 8.937692                            6.946796      -0.166681       1.965587                    0.999261      26.598970      76.046757       0.608633       0.432187      -1.054590      -0.018122      -0.002470       0.006115       0.019285      -0.007083       0.014569      -0.017870       0.009463       0.017640      -0.020393      -0.007641       0.028034             10.222696       9.516859      -1.301477       1.746329      10.260429      -5.554190      10.890800          -0.000013
           65              C       7.951874      -0.677559      10.244385      -0.143452      31.154147 0.45380001E+03  0.10815224E+05                                 8.659464                            7.161697       0.113668       2.007979                    0.999585      29.839790      87.195697       0.606368       0.423837      -1.056437       0.008471       0.013457      -0.001875       0.016011       0.014702       0.003644       0.008016       0.039467      -0.051070      -0.023385      -0.010450       0.033835              9.441789       8.994760      -0.585280       0.956781       9.669748      -4.493524       9.660860          -0.000021
           66              C       8.993377      -1.165519      10.968233      -0.104642      29.463808 0.44314882E+03  0.10552265E+05                                 8.461167                            7.162011      -0.031896       1.962049                    0.999201      30.051693      89.244077       0.592595       0.434062      -1.044845       0.015086       0.026121      -0.018670       0.035475       0.005065      -0.010900      -0.012478      -0.016219      -0.006252      -0.016545      -0.004529       0.021073              8.994009       9.823671      -0.448400       1.335593       8.404443      -3.713239       8.753915          -0.000008
           67              C      10.267390      -0.647235      10.823187      -0.103756      29.620975 0.42170907E+03  0.98978494E+04                                 8.408809                            6.926431       0.056133       1.989281                    0.999687      29.631584      86.784785       0.611703       0.426616      -1.051512      -0.027109       0.003167      -0.015291       0.031284      -0.006807       0.015648      -0.007920       0.040836      -0.032633      -0.021671      -0.011689       0.033360              9.053547       9.133249      -0.201071       1.188475       8.583619      -4.276005       9.443773           0.000005
           68              C      10.508603       0.348594       9.941860      -0.149494      30.871220 0.42963285E+03  0.10084098E+05                                 8.548107                            6.931428       0.169874       2.023586                    0.999767      29.553489      85.258860       0.622282       0.419353      -1.060934      -0.016787      -0.002859      -0.002992       0.017290       0.020264      -0.009275       0.002578       0.031148      -0.054867      -0.024345      -0.011326       0.035671              9.278619       8.972501      -0.682671       1.560402       8.991687      -4.507907       9.871670           0.000009
           69              C       9.472025       0.885001       9.156264       0.084317      31.742751 0.40971485E+03  0.94939251E+04                                 8.897745                            6.882939      -0.129602       1.978116                    0.999417      26.531463      75.810131       0.609599       0.433608      -1.053126       0.014893       0.012411      -0.001089       0.019417      -0.004367       0.006128      -0.019383      -0.015165       0.002427      -0.016149      -0.009094       0.025242             10.131552       9.385569      -0.887838       1.495773       9.773153      -5.557162      11.235934          -0.000004
           70              C       9.700763       1.861362       8.159591      -0.180113      35.496913 0.47280086E+03  0.11434189E+05                                 9.557416                            7.382855      -0.085239       1.934600                    0.999196      31.102507      92.872632       0.585838       0.432316      -1.046623      -0.010918       0.005956       0.022120       0.025377       0.013582      -0.002595       0.029027       0.010401      -0.047481      -0.039042       0.009248       0.029793             10.869653       9.635358      -0.466265       1.145976      10.274170      -5.885717      12.699431           0.000003
           71              C       8.715664       2.318566       7.346782      -0.017022      38.392600 0.47149853E+03  0.11288587E+05                                10.014692                            7.340672      -0.103029       1.971184                    0.998993      28.019875      80.739358       0.596931       0.428571      -1.058775      -0.024809      -0.002608       0.036464       0.044181       0.005291       0.007754       0.022083      -0.030695      -0.043726      -0.026198      -0.008253       0.034451             11.880045      12.041291       0.761507      -0.281034       9.223621      -5.909730      14.375223           0.000004
           72              C       9.123766       3.147363       6.158234       0.580304      23.955315 0.26466347E+03  0.55772693E+04                                 7.745285                            5.817146      -0.187486       1.986609                    0.999282      23.108357      65.978604       0.606207       0.479465      -1.012406       0.005251       0.045649      -0.029554       0.054634      -0.076275      -0.013194       0.025553       0.000139      -0.149221      -0.061751      -0.044229       0.105979              9.071419       7.349497       2.221302      -0.153848       7.316735      -3.018225      12.548026           0.000006
           73              C       2.308174       0.621345       6.294992       0.095393      25.681720 0.32959384E+03  0.72563682E+04                                 7.668557                            6.138745       0.116597       2.057029                    0.999636      25.908991      72.926185       0.648865       0.428757      -1.052689      -0.028022       0.027945      -0.018779       0.043805      -0.029458       0.005726       0.015665       0.004372       0.093111      -0.048071       0.012201       0.035870              8.440460      10.939453       2.012839      -0.132769       9.469986      -1.915494       4.911942           0.000012
           74              C       1.297768      -0.282177       6.586465      -0.197072      31.740301 0.45591818E+03  0.10916153E+05                                 8.852803                            7.238878      -0.160679       1.922696                    0.998466      30.519196      90.406127       0.593522       0.431010      -1.048372       0.022343      -0.001966      -0.004140       0.022808      -0.021668       0.019689       0.021133      -0.010784       0.075334      -0.046333       0.009178       0.037155              9.699939      12.953098       2.270832      -0.750568      10.627938      -2.034104       5.518780           0.000003
           75              C       0.015212       0.078742       6.277034       0.207637      32.419803 0.38126692E+03  0.87356104E+04                                 9.258381                            6.798262      -0.385491       1.894772                    0.998765      26.152249      75.952299       0.588090       0.454567      -1.033813      -0.023296      -0.022585       0.002418       0.032537       0.010723      -0.018132       0.016910      -0.021825       0.024726      -0.033022       0.007462       0.025560             11.066090      12.938480       3.391595      -1.963366      13.516970      -4.130235       6.742820           0.000000
           76              C      -0.215846       1.287931       5.710664      -0.193777      33.977059 0.46010498E+03  0.11038010E+05                                 9.274065                            7.276164      -0.102509       1.947125                    0.998167      30.220414      89.513591       0.591688       0.431498      -1.048416       0.006271       0.024220       0.005205       0.025555      -0.014675       0.000818       0.030000       0.020136       0.085763      -0.042814       0.000062       0.042751             10.426500      11.536518       1.569675      -0.725773      12.930539      -3.842291       6.812445           0.000001
           77              C       0.841696       2.149597       5.473065       0.106312      26.221626 0.33132372E+03  0.73215815E+04                                 7.861670                            6.204935       0.088707       2.054624                    0.999264      25.900551      73.613516       0.636064       0.435766      -1.045913       0.027751      -0.024501       0.029195       0.047146      -0.019643      -0.009326       0.025991      -0.037341       0.093893      -0.042796      -0.007893       0.050689              8.781341      10.752982       1.314780      -0.084519      10.077626      -2.701394       5.513416           0.000013
           78              C       5.846024       1.685171       3.438278       0.121088      25.797706 0.32333633E+03  0.70994680E+04                                 7.765284                            6.123649       0.032808       2.040796                    0.999093      25.596082      72.443892       0.641413       0.434908      -1.046746      -0.038796       0.004176      -0.013575       0.041314       0.020162       0.002305      -0.030806      -0.025708      -0.067782      -0.041260      -0.004512       0.045772              8.678174       8.990573      -1.245711       0.397979       6.240436       2.915120      10.803512          -0.000000
           79              C       6.256259       0.976856       2.324879      -0.205000      31.909334 0.43620686E+03  0.10282788E+05                                 8.753695                            6.980146       0.201911       2.040307                    0.999647      29.706297      86.033991       0.620326       0.418859      -1.060684       0.005384       0.001566       0.019720       0.020502       0.011631       0.011604      -0.031606      -0.012057      -0.071494      -0.045654       0.009868       0.035786              9.774848       9.111392      -1.159342      -0.275243       7.437479       3.998627      12.775671           0.000012
           80              C       5.397826       0.835140       1.275161       0.206975      33.584939 0.37970014E+03  0.86626901E+04                                 9.396174                            6.736596      -0.261208       1.934897                    0.999096      25.815530      74.028239       0.598994       0.448200      -1.040827       0.008559      -0.019257      -0.021747       0.030283       0.004481      -0.024268      -0.002790      -0.039809      -0.018297      -0.036386       0.011269       0.025117             11.508226      11.271697      -2.993095      -2.955752       9.104857       5.281548      14.148124          -0.000004
           81              C       4.149101       1.415639       1.364813      -0.202545      33.419646 0.44448286E+03  0.10539073E+05                                 9.055940                            7.069987       0.167090       2.028864                    0.999294      29.925909      87.242627       0.612555       0.421710      -1.057697      -0.010386       0.010822       0.012312       0.019406       0.019708       0.009029      -0.033096      -0.032478      -0.018866      -0.041691      -0.002714       0.044405             10.203657      11.606286      -2.354419      -1.529897       8.016999       3.598658      10.987687           0.000011
           82              C       3.821685       2.110621       2.505841       0.097517      25.654303 0.32853385E+03  0.72386191E+04                                 7.693434                            6.140704       0.219201       2.092451                    0.999739      25.901885      73.311141       0.645867       0.430415      -1.050016       0.041001      -0.005469       0.016247       0.044440       0.012993      -0.003981      -0.036744      -0.029205      -0.083542      -0.046079      -0.004110       0.050190              8.522368       9.337363      -1.753179      -0.306882       6.831863       2.894594       9.397877          -0.000000
           83              C       8.653011       5.298965      10.296601       0.577216      23.425250 0.26501008E+03  0.55838690E+04                                 7.642389                            5.824726      -0.233560       1.972744                    0.999035      23.072543      65.774717       0.605499       0.480087      -1.012537       0.039973       0.020571      -0.010099       0.046076      -0.061360      -0.012423       0.040194      -0.089452      -0.102879      -0.061880      -0.043528       0.105408              8.834923      10.608599       4.080239      -0.079288       8.328838      -1.718912       7.567332           0.000009
           84              C       7.456143       4.461147      10.678555      -0.018266      38.367421 0.46513244E+03  0.11083062E+05                                 9.958736                            7.253491      -0.071726       1.980273                    0.999096      27.858149      79.721012       0.606002       0.424179      -1.062973      -0.030784      -0.018449      -0.007342       0.036633      -0.004254       0.011405       0.017890       0.001036       0.074837      -0.025562      -0.008317       0.033879             11.854105      14.419085       3.191116      -0.671150      13.792344      -4.130477       7.350886           0.000001
           85              C       7.685578       3.347710      11.414145      -0.172235      34.684349 0.46572413E+03  0.11205740E+05                                 9.380486                            7.306287      -0.043256       1.951310                    0.999320      30.718915      91.096715       0.592241       0.429829      -1.049530      -0.010353      -0.008180      -0.004428       0.013918      -0.013785       0.012637       0.021391       0.032386       0.078213      -0.042998       0.007619       0.035379             10.644608      10.241972       2.904753      -1.469891      13.881599      -4.626255       7.810252           0.000001
           86              C       6.648185       2.465803      11.821517       0.083868      32.022770 0.41872453E+03  0.97500534E+04                                 8.937691                            6.946795      -0.166681       1.965587                    0.999261      26.598970      76.046758       0.608633       0.432187      -1.054590       0.018122      -0.006453       0.001361       0.019285       0.015584      -0.004422      -0.014437      -0.009835      -0.040257      -0.020393      -0.007641       0.028034             10.222696       9.516857       1.947286      -0.975488      12.787014      -5.104714       8.364218          -0.000013
           87              C       6.874242       1.368601      12.686681      -0.143453      31.154153 0.45380000E+03  0.10815224E+05                                 8.659465                            7.161697       0.113667       2.007978                    0.999585      29.839789      87.195696       0.606368       0.423837      -1.056437      -0.008471       0.004203      -0.012920       0.016011       0.001013       0.015113       0.006523       0.047855      -0.025906      -0.023385      -0.010450       0.033835              9.441792       8.994756       1.044498      -0.408651      11.210883      -4.219363       8.119737          -0.000021
           88              C       5.832739       0.570476      13.040317      -0.104642      29.463826 0.44314923E+03  0.10552277E+05                                 8.461170                            7.162015      -0.031896       1.962049                    0.999201      30.051690      89.244060       0.592595       0.434062      -1.044845      -0.015086       0.022957      -0.022447       0.035475      -0.011618       0.003078      -0.013649      -0.009631       0.013510      -0.016544      -0.004529       0.021073              8.994013       9.823670       1.393484      -0.207540      10.023838      -3.425154       7.134532          -0.000008
           89              C       4.558726       0.804057      12.555449      -0.103756      29.620968 0.42170887E+03  0.98978433E+04                                 8.408807                            6.926429       0.056133       1.989281                    0.999687      29.631575      86.784745       0.611704       0.426616      -1.051512       0.027108       0.015609      -0.000440       0.031284       0.016599      -0.003961      -0.006726       0.034129      -0.052755      -0.021671      -0.011689       0.033360              9.053546       9.133243       1.205321       0.010198      10.892113      -3.865327       7.135281           0.000005
           90              C       4.317513       1.846179      11.729378      -0.149494      30.871204 0.42963242E+03  0.10084086E+05                                 8.548103                            6.931424       0.169874       2.023586                    0.999767      29.553483      85.258837       0.622282       0.419352      -1.060934       0.016787       0.002446       0.003339       0.017290      -0.012681       0.018326       0.000375       0.043533      -0.017713      -0.024345      -0.011326       0.035671              9.278616       8.972500       1.655848      -0.398815      11.399373      -4.079579       7.463975           0.000009
           91              C       5.354091       2.713582      11.338859       0.084317      31.742755 0.40971476E+03  0.94939226E+04                                 8.897745                            6.882938      -0.129602       1.978116                    0.999417      26.531465      75.810135       0.609600       0.433608      -1.053126      -0.014893       0.003246      -0.012028       0.019417       0.006798      -0.003226      -0.019293      -0.015676       0.000893      -0.016149      -0.009094       0.025242             10.131553       9.385570       1.628157      -0.612131      13.107637      -4.963961       7.901453          -0.000004
           92              C       5.125353       3.865857      10.552158      -0.180113      35.496906 0.47280054E+03  0.11434180E+05                                 9.557415                            7.382852      -0.085238       1.934601                    0.999196      31.102498      92.872596       0.585838       0.432316      -1.046623       0.010918      -0.020735      -0.009738       0.025377      -0.004934       0.012918       0.024049       0.038384       0.036466      -0.039042       0.009248       0.029793             10.869652       9.635357       1.209926      -0.258340      14.654920      -5.106384       8.318679           0.000003
           93              C       6.110452       4.746181      10.244385      -0.017022      38.392606 0.47149856E+03  0.11288588E+05                                10.014693                            7.340673      -0.103028       1.971184                    0.998993      28.019873      80.739352       0.596931       0.428571      -1.058774       0.024809      -0.036358      -0.003820       0.044181       0.006707       0.006567       0.014312       0.012990       0.087329      -0.026198      -0.008253       0.034451             11.880047      12.041298      -0.410062       0.700511      16.255357      -4.658786       7.343487           0.000003
           94              C       5.702350       6.061520       9.636573       0.580303      23.955324 0.26466362E+03  0.55772733E+04                                 7.745286                            5.817148      -0.187487       1.986609                    0.999282      23.108360      65.978613       0.606207       0.479465      -1.012406      -0.005251       0.037092      -0.039767       0.054634       0.000370      -0.077406       0.011131       0.081206       0.093980      -0.061751      -0.044229       0.105979              9.071422       7.349498      -0.540531       2.160018      13.428485      -1.930950       6.436282           0.000006
           95              C      -0.080458       5.484445      12.099591       0.095393      25.681738 0.32959419E+03  0.72563776E+04                                 7.668561                            6.138749       0.116597       2.057029                    0.999636      25.908996      72.926205       0.648865       0.428757      -1.052689       0.028022       0.023383      -0.024224       0.043805       0.010797      -0.027999       0.023109      -0.037472      -0.032419      -0.048071       0.012201       0.035870              8.440465      10.939464      -0.483270       1.958476       5.712394      -2.583967       8.669538           0.000012
           96              C       0.929948       5.039226      12.938094      -0.197072      31.740295 0.45591799E+03  0.10916148E+05                                 8.852802                            7.238877      -0.160680       1.922696                    0.998466      30.519204      90.406163       0.593522       0.431010      -1.048372      -0.022343       0.003732       0.002660       0.022808       0.023180      -0.017884       0.025402      -0.034780       0.003344      -0.046333       0.009178       0.037155              9.699938      12.953102      -1.136701       2.104268       6.377043      -2.790333       9.769670           0.000003
           97              C       2.212504       5.407089      12.636951       0.207637      32.419811 0.38126703E+03  0.87356137E+04                                 9.258383                            6.798263      -0.385492       1.894772                    0.998765      26.152251      75.952309       0.588090       0.454567      -1.033813       0.023296      -0.006336       0.021812       0.032537      -0.019729       0.007381       0.016123      -0.017399       0.038004      -0.033022       0.007462       0.025560             11.066093      12.938486      -2.527052       2.995286       8.375086      -5.044974      11.884706          -0.000000
           98              C       2.443562       6.176493      11.545653      -0.193777      33.977066 0.46010509E+03  0.11038014E+05                                 9.274066                            7.276164      -0.102509       1.947125                    0.998167      30.220420      89.513613       0.591688       0.431498      -1.048417      -0.006271      -0.000883      -0.024758       0.025555       0.003376      -0.014305       0.037290      -0.020843      -0.037173      -0.042814       0.000062       0.042751             10.426502      11.536523      -0.989484       1.418296       8.325275      -4.661563      11.417708           0.000001
           99              C       1.386020       6.561339      10.738922       0.106312      26.221622 0.33132365E+03  0.73215793E+04                                 7.861669                            6.204934       0.088707       2.054624                    0.999264      25.900550      73.613511       0.636064       0.435766      -1.045913      -0.027751      -0.033035       0.019008       0.047146      -0.005741      -0.020973       0.029272      -0.055786       0.038559      -0.042796      -0.007893       0.050689              8.781340      10.752982      -0.313498       1.279656       6.585097      -3.322710       9.005941           0.000013
          100              C       8.980092       8.483328      11.552560       0.121088      25.797702 0.32333642E+03  0.70994704E+04                                 7.765284                            6.123650       0.032809       2.040797                    0.999093      25.596083      72.443898       0.641412       0.434908      -1.046746       0.038796       0.014097      -0.001734       0.041314      -0.001262       0.020254      -0.036977       0.008979       0.036278      -0.041260      -0.004512       0.045772              8.678173       8.990577       0.610019      -1.156746       9.658147       3.523124       7.385793          -0.000000
          101              C       8.569857       9.455456      12.444938      -0.205000      31.909341 0.43620718E+03  0.10282797E+05                                 8.753696                            6.980148       0.201911       2.040307                    0.999647      29.706298      86.033992       0.620326       0.418859      -1.060684      -0.005384      -0.019141      -0.004995       0.020502       0.009387       0.013484      -0.036871       0.017536       0.017287      -0.045654       0.009868       0.035786              9.774849       9.111393      -0.067927      -1.189626      11.232847       4.673821       8.980305           0.000012
          102              C      -3.170110      10.464125      12.768321       0.206975      33.584924 0.37969986E+03  0.86626823E+04                                 9.396171                            6.736593      -0.261208       1.934896                    0.999096      25.815531      74.028242       0.598994       0.448200      -1.040827      -0.008559       0.018038       0.022769       0.030283      -0.024678       0.000161      -0.007628      -0.012609       0.063302      -0.036386       0.011269       0.025117             11.508222      11.271695      -2.385820      -3.464524      12.171881       5.827168      11.081088          -0.000004
          103              C      -1.921385      10.477533      12.181093      -0.202545      33.419670 0.44448322E+03  0.10539083E+05                                 9.055944                            7.069989       0.167089       2.028863                    0.999294      29.925915      87.242649       0.612555       0.421710      -1.057697       0.010386      -0.010227      -0.012811       0.019406       0.005437       0.020984      -0.035493      -0.019008       0.021545      -0.041691      -0.002714       0.044405             10.203663      11.606293      -1.093874      -2.585986       9.655437       3.890138       9.349259           0.000010
          104              C      -1.593969       9.475869      11.297003       0.097517      25.654299 0.32853373E+03  0.72386159E+04                                 7.693434                            6.140703       0.219200       2.092451                    0.999739      25.901885      73.311144       0.645867       0.430415      -1.050016      -0.041001      -0.016954       0.002539       0.044440      -0.006195       0.012095      -0.044211       0.012766       0.042374      -0.046079      -0.004110       0.050190              8.522368       9.337366       0.004931      -1.779826       8.320857       3.159486       7.908880           0.000000
          105              C       2.353811       9.209323       7.020498       0.577216      23.425235 0.26501000E+03  0.55838669E+04                                 7.642386                            5.824725      -0.233560       1.972744                    0.999035      23.072544      65.774723       0.605499       0.480087      -1.012537       0.039973      -0.013546       0.018484       0.046076      -0.001484      -0.062587       0.021145       0.017626       0.218354      -0.061880      -0.043528       0.105408              8.834918      10.608587      -0.792712       4.003271       8.183521      -1.744764       7.712646           0.000009
          106              C       1.156943       9.732117       6.262529      -0.018265      38.367432 0.46513279E+03  0.11083073E+05                                 9.958740                            7.253495      -0.071725       1.980273                    0.999096      27.858151      79.721037       0.606002       0.424179      -1.062973      -0.030784      -0.003997      -0.019450       0.036633       0.011973      -0.002191       0.023334      -0.029567      -0.016973      -0.025562      -0.008317       0.033879             11.854109      14.419080      -1.219694       3.024231       8.973038      -4.987837      12.170211           0.000001
          107              C       1.386378      10.651354       5.295142      -0.172234      34.684311 0.46572354E+03  0.11205722E+05                                 9.380479                            7.306282      -0.043254       1.951310                    0.999320      30.718906      91.096683       0.592241       0.429829      -1.049530      -0.010353      -0.002926      -0.008829       0.013918       0.014856      -0.011358       0.029615      -0.013840      -0.060463      -0.042998       0.007619       0.035380             10.644597      10.241967      -1.955931       2.602395       9.592016      -5.389359      12.099810           0.000001
          108              C       0.348985      11.206894       4.498219       0.083868      32.022759 0.41872457E+03  0.97500548E+04                                 8.937691                            6.946797      -0.166681       1.965587                    0.999261      26.598969      76.046766       0.608633       0.432187      -1.054590       0.018122       0.002470      -0.006115       0.019285      -0.007083       0.014569      -0.017870       0.009463       0.017639      -0.020392      -0.007641       0.028034             10.222694       9.516855      -1.301475       1.746328      10.260427      -5.554189      10.890800          -0.000013
          109              C       0.575042      12.250859       3.569510      -0.143453      31.154158 0.45380027E+03  0.10815232E+05                                 8.659466                            7.161699       0.113667       2.007978                    0.999585      29.839797      87.195720       0.606368       0.423837      -1.056437      -0.008471      -0.013456       0.001876       0.016011       0.014702       0.003644       0.008016       0.039467      -0.051069      -0.023385      -0.010450       0.033835              9.441791       8.994761      -0.585277       0.956780       9.669747      -4.493524       9.660865          -0.000021
          110              C      -0.466461      12.738819       2.845662      -0.104641      29.463763 0.44314815E+03  0.10552242E+05                                 8.461154                            7.162003      -0.031886       1.962053                    0.999201      30.051639      89.243819       0.592596       0.434062      -1.044845      -0.015086      -0.026121       0.018670       0.035475       0.005065      -0.010899      -0.012478      -0.016218      -0.006248      -0.016544      -0.004530       0.021074              8.993995       9.823658      -0.448399       1.335595       8.404417      -3.713229       8.753909          -0.000008
          111              C      -1.740474      12.220535       2.990708      -0.103754      29.620898 0.42170762E+03  0.98978050E+04                                 8.408788                            6.926414       0.056141       1.989283                    0.999687      29.631537      86.784549       0.611705       0.426616      -1.051513       0.027108      -0.003166       0.015291       0.031284      -0.006808       0.015647      -0.007920       0.040838      -0.032632      -0.021670      -0.011689       0.033359              9.053524       9.133230      -0.201079       1.188478       8.583587      -4.275989       9.443755           0.000005
          112              C      -1.981687      11.224706       3.872035      -0.149493      30.871142 0.42963161E+03  0.10084060E+05                                 8.548088                            6.931416       0.169884       2.023590                    0.999767      29.553432      85.258600       0.622283       0.419352      -1.060934       0.016787       0.002860       0.002993       0.017290       0.020262      -0.009276       0.002579       0.031147      -0.054870      -0.024346      -0.011325       0.035671              9.278598       8.972479      -0.682677       1.560405       8.991666      -4.507894       9.871649           0.000009
          113              C      -0.945109      10.688299       4.657631       0.084317      31.742786 0.40971531E+03  0.94939391E+04                                 8.897753                            6.882944      -0.129608       1.978114                    0.999417      26.531483      75.810221       0.609599       0.433608      -1.053126      -0.014893      -0.012411       0.001089       0.019417      -0.004367       0.006128      -0.019384      -0.015165       0.002424      -0.016149      -0.009093       0.025243             10.131562       9.385573      -0.887839       1.495776       9.773167      -5.557170      11.235947          -0.000004
          114              C      -1.173847       9.711938       5.654304      -0.180115      35.497056 0.47280295E+03  0.11434255E+05                                 9.557448                            7.382875      -0.085252       1.934595                    0.999196      31.102595      92.873026       0.585836       0.432317      -1.046623       0.010918      -0.005957      -0.022121       0.025378       0.013583      -0.002594       0.029026       0.010403      -0.047482      -0.039041       0.009248       0.029794             10.869692       9.635386      -0.466261       1.145977      10.274210      -5.885745      12.699479           0.000003
          115              C      -0.188748       9.254734       6.467113      -0.017022      38.392654 0.47149906E+03  0.11288605E+05                                10.014708                            7.340680      -0.103034       1.971182                    0.998993      28.019901      80.739505       0.596930       0.428571      -1.058774       0.024809       0.002607      -0.036465       0.044181       0.005291       0.007754       0.022083      -0.030695      -0.043725      -0.026198      -0.008253       0.034451             11.880067      12.041309       0.761512      -0.281037       9.223638      -5.909745      14.375254           0.000004
          116              C      -0.596850       8.425937       7.655661       0.580303      23.955333 0.26466359E+03  0.55772731E+04                                 7.745292                            5.817150      -0.187487       1.986609                    0.999282      23.108367      65.978663       0.606207       0.479466      -1.012406      -0.005251      -0.045649       0.029554       0.054634      -0.076275      -0.013193       0.025553       0.000140      -0.149221      -0.061750      -0.044228       0.105979              9.071431       7.349505       2.221304      -0.153851       7.316743      -3.018232      12.548044           0.000006
          117              C       6.218742      10.951955       7.518903       0.095393      25.681716 0.32959378E+03  0.72563663E+04                                 7.668555                            6.138744       0.116597       2.057029                    0.999636      25.908991      72.926172       0.648865       0.428757      -1.052689       0.028022      -0.027946       0.018779       0.043805      -0.029457       0.005726       0.015665       0.004372       0.093110      -0.048071       0.012201       0.035870              8.440459      10.939456       2.012834      -0.132768       9.469981      -1.915494       4.911942           0.000012
          118              C       7.229148      11.855477       7.227430      -0.197069      31.740160 0.45591551E+03  0.10916070E+05                                 8.852773                            7.238854      -0.160665       1.922702                    0.998466      30.519071      90.405578       0.593523       0.431009      -1.048373      -0.022341       0.001966       0.004139       0.022807      -0.021666       0.019686       0.021131      -0.010786       0.075336      -0.046330       0.009176       0.037154              9.699912      12.953029       2.270848      -0.750580      10.627932      -2.034114       5.518776           0.000003
          119              C       8.511704      11.494558       7.536861       0.207629      32.420415 0.38127594E+03  0.87358654E+04                                 9.258502                            6.798350      -0.385502       1.894765                    0.998765      26.152452      75.953007       0.588086       0.454568      -1.033813       0.023294       0.022585      -0.002419       0.032535       0.010722      -0.018133       0.016908      -0.021831       0.024730      -0.033023       0.007464       0.025560             11.066248      12.938582       3.391662      -1.963407      13.517234      -4.130341       6.742929          -0.000000
          120              C       8.742762      10.285369       8.103231      -0.193778      33.977151 0.46010781E+03  0.11038101E+05                                 9.274086                            7.276192      -0.102529       1.947117                    0.998167      30.220572      89.514301       0.591686       0.431499      -1.048415      -0.006273      -0.024222      -0.005205       0.025556      -0.014679       0.000818       0.030000       0.020134       0.085770      -0.042816       0.000063       0.042753             10.426503      11.536548       1.569611      -0.725744      12.930510      -3.842272       6.812450           0.000001
          121              C       7.685220       9.423703       8.340830       0.106313      26.221566 0.33132303E+03  0.73215627E+04                                 7.861658                            6.204929       0.088710       2.054625                    0.999264      25.900525      73.613433       0.636064       0.435766      -1.045913      -0.027751       0.024501      -0.029195       0.047146      -0.019643      -0.009326       0.025991      -0.037341       0.093894      -0.042797      -0.007893       0.050689              8.781323      10.752962       1.314767      -0.084513      10.077601      -2.701387       5.513406           0.000013
          122              C       2.680892       9.888129      10.375617       0.121088      25.797715 0.32333644E+03  0.70994710E+04                                 7.765286                            6.123650       0.032808       2.040796                    0.999093      25.596086      72.443904       0.641413       0.434908      -1.046746       0.038796      -0.004177       0.013575       0.041314       0.020162       0.002305      -0.030806      -0.025708      -0.067782      -0.041260      -0.004511       0.045772              8.678177       8.990579      -1.245713       0.397979       6.240437       2.915120      10.803516           0.000000
          123              C       2.270657      10.596444      11.489016      -0.204997      31.909207 0.43620457E+03  0.10282718E+05                                 8.753668                            6.980123       0.201918       2.040311                    0.999647      29.706215      86.033648       0.620328       0.418858      -1.060685      -0.005384      -0.001565      -0.019719       0.020501       0.011630       0.011602      -0.031605      -0.012056      -0.071493      -0.045652       0.009867       0.035785              9.774822       9.111383      -1.159358      -0.275270       7.437462       3.998612      12.775620           0.000012
          124              C       3.129090      10.738160      12.538734       0.206969      33.585369 0.37970629E+03  0.86628625E+04                                 9.396255                            6.736655      -0.261213       1.934893                    0.999096      25.815663      74.028681       0.598991       0.448200      -1.040827      -0.008560       0.019257       0.021746       0.030282       0.004479      -0.024270      -0.002790      -0.039808      -0.018301      -0.036387       0.011271       0.025117             11.508337      11.271847      -2.993156      -2.955827       9.104937       5.281593      14.148227          -0.000004
          125              C       4.377815      10.157661      12.449082      -0.202547      33.419760 0.44448540E+03  0.10539154E+05                                 9.055966                            7.070013       0.167065       2.028854                    0.999294      29.926055      87.243289       0.612553       0.421710      -1.057696       0.010386      -0.010823      -0.012313       0.019407       0.019707       0.009029      -0.033099      -0.032479      -0.018871      -0.041693      -0.002714       0.044407             10.203673      11.606320      -2.354398      -1.529856       8.017002       3.598641      10.987696           0.000010
          126              C       4.705231       9.462679      11.308054       0.097518      25.654262 0.32853334E+03  0.72386047E+04                                 7.693424                            6.140698       0.219203       2.092452                    0.999739      25.901863      73.311054       0.645867       0.430415      -1.050016      -0.041001       0.005469      -0.016247       0.044440       0.012993      -0.003981      -0.036745      -0.029206      -0.083542      -0.046080      -0.004110       0.050190              8.522353       9.337347      -1.753172      -0.306875       6.831850       2.894586       9.397863          -0.000000
          127              C      -0.126095       6.274335       3.517294       0.577216      23.425248 0.26501004E+03  0.55838678E+04                                 7.642388                            5.824725      -0.233559       1.972744                    0.999035      23.072540      65.774705       0.605499       0.480087      -1.012537      -0.039973      -0.020571       0.010099       0.046076      -0.061360      -0.012423       0.040194      -0.089452      -0.102879      -0.061880      -0.043528       0.105408              8.834923      10.608599       4.080239      -0.079288       8.328838      -1.718912       7.567332           0.000010
          128              C       1.070773       7.112153       3.135340      -0.018265      38.367423 0.46513242E+03  0.11083062E+05                                 9.958739                            7.253492      -0.071724       1.980273                    0.999096      27.858148      79.721027       0.606002       0.424179      -1.062973       0.030784       0.018449       0.007342       0.036633      -0.004254       0.011405       0.017890       0.001036       0.074838      -0.025562      -0.008317       0.033879             11.854108      14.419089       3.191116      -0.671149      13.792347      -4.130478       7.350889           0.000001
          129              C       0.841338       8.225590       2.399750      -0.172234      34.684328 0.46572385E+03  0.11205731E+05                                 9.380482                            7.306285      -0.043254       1.951310                    0.999320      30.718906      91.096681       0.592241       0.429829      -1.049530       0.010353       0.008180       0.004427       0.013918      -0.013785       0.012637       0.021391       0.032386       0.078214      -0.042998       0.007619       0.035380             10.644602      10.241966       2.904749      -1.469889      13.881590      -4.626252       7.810249           0.000001
          130              C       1.878731       9.107497       1.992378       0.083868      32.022766 0.41872455E+03  0.97500545E+04                                 8.937692                            6.946796      -0.166681       1.965587                    0.999261      26.598973      76.046780       0.608633       0.432187      -1.054590      -0.018122       0.006453      -0.001361       0.019285       0.015584      -0.004422      -0.014437      -0.009836      -0.040256      -0.020392      -0.007642       0.028034             10.222696       9.516854       1.947284      -0.975486      12.787016      -5.104714       8.364219          -0.000013
          131              C       1.652674      10.204699       1.127214      -0.143453      31.154165 0.45380025E+03  0.10815231E+05                                 8.659467                            7.161699       0.113667       2.007978                    0.999585      29.839799      87.195730       0.606368       0.423837      -1.056437       0.008471      -0.004203       0.012920       0.016011       0.001013       0.015113       0.006523       0.047855      -0.025907      -0.023385      -0.010450       0.033835              9.441793       8.994757       1.044497      -0.408648      11.210887      -4.219362       8.119735          -0.000020
          132              C       2.694177      11.002824       0.773578      -0.104640      29.463782 0.44314855E+03  0.10552254E+05                                 8.461158                            7.162006      -0.031886       1.962053                    0.999201      30.051638      89.243814       0.592596       0.434062      -1.044845       0.015086      -0.022956       0.022447       0.035475      -0.011618       0.003078      -0.013650      -0.009633       0.013507      -0.016544      -0.004530       0.021074              8.993999       9.823658       1.393486      -0.207539      10.023828      -3.425142       7.134511          -0.000008
          133              C       3.968190      10.769243       1.258446      -0.103754      29.620907 0.42170768E+03  0.98978068E+04                                 8.408789                            6.926414       0.056141       1.989284                    0.999687      29.631540      86.784557       0.611705       0.426616      -1.051513      -0.027108      -0.015609       0.000439       0.031284       0.016597      -0.003962      -0.006726       0.034129      -0.052757      -0.021670      -0.011689       0.033359              9.053526       9.133227       1.205326       0.010191      10.892093      -3.865311       7.135257           0.000005
          134              C       4.209403       9.727121       2.084517      -0.149493      30.871134 0.42963130E+03  0.10084051E+05                                 8.548087                            6.931413       0.169883       2.023590                    0.999767      29.553432      85.258606       0.622283       0.419352      -1.060934      -0.016787      -0.002446      -0.003340       0.017290      -0.012682       0.018324       0.000375       0.043534      -0.017709      -0.024346      -0.011325       0.035671              9.278598       8.972480       1.655854      -0.398821      11.399353      -4.079568       7.463961           0.000009
          135              C       3.172825       8.859718       2.475036       0.084316      31.742792 0.40971524E+03  0.94939370E+04                                 8.897754                            6.882943      -0.129608       1.978114                    0.999417      26.531487      75.810233       0.609599       0.433608      -1.053126       0.014893      -0.003246       0.012028       0.019417       0.006799      -0.003226      -0.019293      -0.015675       0.000894      -0.016149      -0.009093       0.025243             10.131564       9.385574       1.628160      -0.612131      13.107655      -4.963970       7.901465          -0.000004
          136              C       3.401563       7.707443       3.261737      -0.180115      35.497068 0.47280292E+03  0.11434255E+05                                 9.557449                            7.382874      -0.085251       1.934596                    0.999196      31.102598      92.873037       0.585836       0.432317      -1.046623      -0.010918       0.020736       0.009740       0.025378      -0.004933       0.012919       0.024048       0.038385       0.036463      -0.039041       0.009247       0.029794             10.869695       9.635387       1.209927      -0.258336      14.654984      -5.106412       8.318713           0.000003
          137              C       2.416464       6.827119       3.569510      -0.017022      38.392667 0.47149919E+03  0.11288609E+05                                10.014710                            7.340681      -0.103035       1.971182                    0.998993      28.019903      80.739513       0.596930       0.428571      -1.058774      -0.024809       0.036358       0.003820       0.044181       0.006707       0.006567       0.014311       0.012990       0.087328      -0.026198      -0.008253       0.034451             11.880071      12.041317      -0.410065       0.700515      16.255395      -4.658799       7.343501           0.000003
          138              C       2.824566       5.511780       4.177322       0.580303      23.955340 0.26466371E+03  0.55772763E+04                                 7.745294                            5.817152      -0.187487       1.986609                    0.999282      23.108368      65.978671       0.606207       0.479466      -1.012406       0.005251      -0.037092       0.039767       0.054634       0.000370      -0.077406       0.011131       0.081206       0.093979      -0.061750      -0.044228       0.105979              9.071434       7.349507      -0.540534       2.160020      13.428507      -1.930955       6.436288           0.000006
          139              C       8.607374       6.088855       1.714304       0.095393      25.681726 0.32959401E+03  0.72563724E+04                                 7.668557                            6.138746       0.116597       2.057029                    0.999636      25.908990      72.926168       0.648865       0.428757      -1.052689      -0.028022      -0.023384       0.024225       0.043805       0.010797      -0.027999       0.023109      -0.037471      -0.032420      -0.048071       0.012201       0.035870              8.440462      10.939464      -0.483267       1.958470       5.712393      -2.583965       8.669530           0.000012
          140              C       7.596968       6.534074       0.875801      -0.197069      31.740134 0.45591499E+03  0.10916054E+05                                 8.852768                            7.238849      -0.160665       1.922702                    0.998466      30.519065      90.405550       0.593523       0.431009      -1.048373       0.022341      -0.003731      -0.002660       0.022806       0.023177      -0.017883       0.025400      -0.034783       0.003345      -0.046330       0.009176       0.037154              9.699907      12.953026      -1.136715       2.104280       6.377040      -2.790341       9.769655           0.000003
          141              C       6.314412       6.166211       1.176944       0.207629      32.420426 0.38127609E+03  0.87358697E+04                                 9.258504                            6.798351      -0.385502       1.894765                    0.998765      26.152454      75.953018       0.588086       0.454568      -1.033813      -0.023294       0.006337      -0.021812       0.032535      -0.019731       0.007381       0.016120      -0.017405       0.038008      -0.033023       0.007464       0.025560             11.066252      12.938589      -2.527106       2.995346       8.375237      -5.045100      11.884930          -0.000000
          142              C       6.083354       5.396807       2.268242      -0.193778      33.977148 0.46010774E+03  0.11038099E+05                                 9.274085                            7.276192      -0.102529       1.947117                    0.998167      30.220572      89.514302       0.591686       0.431499      -1.048415       0.006273       0.000882       0.024759       0.025556       0.003376      -0.014309       0.037290      -0.020847      -0.037174      -0.042816       0.000063       0.042753             10.426503      11.536551      -0.989444       1.418238       8.325272      -4.661539      11.417685           0.000001
          143              C       7.140896       5.011961       3.074973       0.106313      26.221566 0.33132302E+03  0.73215625E+04                                 7.861658                            6.204929       0.088709       2.054625                    0.999264      25.900526      73.613438       0.636064       0.435766      -1.045913       0.027751       0.033035      -0.019009       0.047146      -0.005741      -0.020973       0.029272      -0.055786       0.038559      -0.042797      -0.007893       0.050689              8.781323      10.752965      -0.313490       1.279645       6.585085      -3.322701       9.005919           0.000013
          144              C      -0.453176       3.089972       2.261335       0.121088      25.797707 0.32333646E+03  0.70994713E+04                                 7.765284                            6.123650       0.032809       2.040797                    0.999093      25.596084      72.443894       0.641413       0.434908      -1.046746      -0.038796      -0.014096       0.001734       0.041314      -0.001262       0.020254      -0.036977       0.008978       0.036277      -0.041260      -0.004511       0.045772              8.678175       8.990581       0.610019      -1.156748       9.658149       3.523124       7.385794          -0.000000
          145              C      -0.042941       2.117844       1.368957      -0.204997      31.909211 0.43620483E+03  0.10282726E+05                                 8.753669                            6.980125       0.201918       2.040311                    0.999647      29.706213      86.033639       0.620328       0.418858      -1.060685       0.005384       0.019140       0.004995       0.020501       0.009386       0.013482      -0.036870       0.017537       0.017286      -0.045652       0.009867       0.035785              9.774822       9.111383      -0.067950      -1.189647      11.232802       4.673801       8.980282           0.000012
          146              C      11.697026       1.109175       1.045574       0.206969      33.585353 0.37970599E+03  0.86628542E+04                                 9.396251                            6.736652      -0.261213       1.934893                    0.999096      25.815663      74.028679       0.598991       0.448200      -1.040827       0.008560      -0.018037      -0.022768       0.030282      -0.024680       0.000159      -0.007629      -0.012607       0.063301      -0.036387       0.011271       0.025117             11.508332      11.271844      -2.385883      -3.464597      12.171967       5.827214      11.081184          -0.000004
          147              C      10.448301       1.095767       1.632802      -0.202547      33.419768 0.44448550E+03  0.10539156E+05                                 9.055966                            7.070013       0.167066       2.028855                    0.999294      29.926050      87.243265       0.612553       0.421710      -1.057696      -0.010386       0.010228       0.012812       0.019407       0.005438       0.020984      -0.035496      -0.019007       0.021545      -0.041693      -0.002714       0.044407             10.203674      11.606322      -1.093837      -2.585958       9.655448       3.890122       9.349253           0.000010
          148              C      10.120885       2.097431       2.516892       0.097518      25.654248 0.32853306E+03  0.72385970E+04                                 7.693421                            6.140696       0.219204       2.092453                    0.999739      25.901855      73.311023       0.645868       0.430415      -1.050016       0.041001       0.016954      -0.002539       0.044440      -0.006195       0.012095      -0.044211       0.012766       0.042374      -0.046080      -0.004111       0.050191              8.522350       9.337346       0.004937      -1.779818       8.320843       3.159476       7.908862           0.000000
          149              N       2.099088       1.826531       5.772412      -0.218073      32.916025 0.48215219E+03  0.11387610E+05                                 8.445241                            7.032676       0.200153       2.092437                    0.999071      27.142245      72.958814       0.674170       0.384670      -1.108853      -0.112507      -0.095595       0.025362       0.149798      -0.071244       0.022823      -0.001912      -0.022224       0.036817      -0.081071       0.010414       0.070657              9.177159      11.631750       0.534869       0.434233      10.170742      -2.278967       5.728986           0.000011
          150              N       4.638550       2.246026       3.538982      -0.207229      33.106638 0.50678070E+03  0.12157336E+05                                 8.622667                            7.340509       0.084753       2.066678                    0.997638      27.218440      74.494728       0.640360       0.398716      -1.095517       0.043311      -0.081660      -0.123877       0.154563       0.010058       0.045393      -0.054253       0.047203      -0.134921      -0.095034       0.027380       0.067654              9.271187      11.172589      -1.466163       0.686851       6.685992       1.914251       9.954980           0.000001
          151              N       5.697185       0.130589       0.064096      -0.111016      37.129067 0.42515180E+03  0.97052494E+04                                 9.273306                            6.590114       0.553666       2.217872                    0.999347      25.829448      67.682601       0.700439       0.383066      -1.112893       0.187886       0.047437       0.155107       0.248213      -0.051377      -0.177230      -0.051601      -0.237116      -0.047263      -0.260175       0.116428       0.143747             11.706903      10.514596      -3.147604      -5.977222      10.343468       5.682207      14.262646           0.000001
          152              N      11.465400      -0.775331       6.515324      -0.106689      34.840833 0.42637172E+03  0.97757151E+04                                 8.971627                            6.660491       0.268049       2.117152                    0.999254      26.298581      69.891571       0.684685       0.390171      -1.103752       0.206928      -0.045003       0.126768       0.246809       0.068776      -0.175875       0.058925      -0.247631       0.034449      -0.269432       0.123842       0.145590             10.976257      11.264251       6.163433      -3.965785      13.643442      -4.792958       8.021080          -0.000008
          153              N       0.128628       6.210035      11.004563      -0.218073      32.916041 0.48215264E+03  0.11387623E+05                                 8.445244                            7.032679       0.200154       2.092437                    0.999071      27.142246      72.958814       0.674170       0.384670      -1.108853       0.112507      -0.041713       0.089676       0.149798       0.034948      -0.066145      -0.000536      -0.029956       0.013621      -0.081071       0.010414       0.070657              9.177162      11.631758       0.333835       0.602661       6.651226      -2.905085       9.248503           0.000011
          154              N      -2.410834       8.482415      10.982737      -0.207229      33.106629 0.50678045E+03  0.12157328E+05                                 8.622666                            7.340507       0.084753       2.066678                    0.997638      27.218439      74.494724       0.640360       0.398716      -1.095517      -0.043311       0.107659       0.102095       0.154563       0.042930       0.017853      -0.058487       0.071006      -0.063514      -0.095034       0.027380       0.067654              9.271185      11.172590       0.933036      -1.323194       9.194497       2.360511       7.446468           0.000001
          155              N      -3.469469      11.533067      13.674098      -0.111016      37.129076 0.42515168E+03  0.97052459E+04                                 9.273307                            6.590112       0.553667       2.217872                    0.999347      25.829446      67.682592       0.700439       0.383065      -1.112893      -0.187886      -0.144401      -0.073870       0.248213      -0.165491      -0.081624      -0.072954      -0.117085       0.312830      -0.260175       0.116428       0.143747             11.706906      10.514595      -5.333527      -4.145858      12.182718       6.009412      12.423404           0.000001
          156              N       3.360716       5.022892      13.436085      -0.106690      34.840846 0.42637187E+03  0.97757197E+04                                 8.971630                            6.660493       0.268049       2.117152                    0.999254      26.298585      69.891590       0.684684       0.390171      -1.103752      -0.206928      -0.132691       0.022104       0.246809      -0.185203       0.036908       0.036930      -0.123987       0.405380      -0.269433       0.123842       0.145590             10.976262      11.264257      -4.984007       5.373556       9.846576      -5.468421      11.817951          -0.000008
          157              N       6.427828       9.746769       8.041483      -0.218073      32.916025 0.48215223E+03  0.11387611E+05                                 8.445241                            7.032676       0.200154       2.092437                    0.999071      27.142245      72.958811       0.674170       0.384670      -1.108853       0.112507       0.095595      -0.025362       0.149798      -0.071244       0.022823      -0.001912      -0.022224       0.036817      -0.081071       0.010414       0.070657              9.177159      11.631751       0.534864       0.434235      10.170741      -2.278968       5.728986           0.000011
          158              N       3.888366       9.327274      10.274913      -0.207229      33.106650 0.50678085E+03  0.12157340E+05                                 8.622669                            7.340510       0.084753       2.066678                    0.997638      27.218444      74.494736       0.640360       0.398716      -1.095517      -0.043311       0.081660       0.123877       0.154563       0.010058       0.045393      -0.054253       0.047204      -0.134920      -0.095034       0.027380       0.067654              9.271190      11.172594      -1.466165       0.686853       6.685993       1.914251       9.954983           0.000001
          159              N       2.829731      11.442711      13.749799      -0.110941      37.125164 0.42510442E+03  0.97038579E+04                                 9.272497                            6.589617       0.553857       2.217948                    0.999347      25.828348      67.677736       0.700489       0.383050      -1.112908      -0.187890      -0.047437      -0.155109       0.248217      -0.051377      -0.177230      -0.051599      -0.237112      -0.047264      -0.260173       0.116430       0.143743             11.705799      10.513705      -3.147274      -5.976589      10.342480       5.681551      14.261212           0.000001
          160              N      -2.938484      12.348631       7.298571      -0.106585      34.835687 0.42630252E+03  0.97736789E+04                                 8.970524                            6.659770       0.268295       2.117251                    0.999255      26.297001      69.884528       0.684753       0.390150      -1.103773      -0.206933       0.045006      -0.126773       0.246816       0.068776      -0.175876       0.058922      -0.247631       0.034446      -0.269432       0.123845       0.145587             10.974805      11.262658       6.162439      -3.965137      13.641638      -4.792264       8.020118          -0.000008
          161              N       8.398288       5.363265       2.809332      -0.218073      32.916038 0.48215265E+03  0.11387624E+05                                 8.445244                            7.032679       0.200154       2.092437                    0.999071      27.142244      72.958811       0.674170       0.384670      -1.108853      -0.112507       0.041713      -0.089676       0.149798       0.034948      -0.066145      -0.000536      -0.029956       0.013621      -0.081071       0.010414       0.070657              9.177163      11.631761       0.333838       0.602657       6.651226      -2.905086       9.248502           0.000011
          162              N      10.937750       3.090885       2.831158      -0.207229      33.106642 0.50678062E+03  0.12157333E+05                                 8.622668                            7.340508       0.084753       2.066678                    0.997638      27.218443      74.494732       0.640360       0.398716      -1.095517       0.043311      -0.107659      -0.102095       0.154563       0.042930       0.017853      -0.058487       0.071005      -0.063514      -0.095034       0.027380       0.067654              9.271188      11.172595       0.933038      -1.323196       9.194501       2.360511       7.446469           0.000001
          163              N      11.996385       0.040233       0.139797      -0.110942      37.125187 0.42510446E+03  0.97038591E+04                                 9.272500                            6.589617       0.553857       2.217948                    0.999347      25.828350      67.677744       0.700489       0.383050      -1.112908       0.187891       0.144403       0.073871       0.248217      -0.165491      -0.081625      -0.072952      -0.117081       0.312827      -0.260173       0.116430       0.143743             11.705805      10.513707      -5.332963      -4.145425      12.181528       6.008723      12.422180           0.000001
          164              N       5.166200       6.550408       0.377810      -0.106585      34.835695 0.42630260E+03  0.97736815E+04                                 8.970525                            6.659771       0.268295       2.117251                    0.999255      26.297004      69.884540       0.684753       0.390150      -1.103773       0.206933       0.132696      -0.022106       0.246816      -0.185203       0.036908       0.036926      -0.123987       0.405377      -0.269432       0.123845       0.145587             10.974807      11.262663      -4.983193       5.372689       9.845347      -5.467623      11.816411          -0.000008
          165              O       5.246657       1.544030       6.569336      -0.602293      35.510611 0.55093815E+03  0.13304883E+05                                 8.495842                            7.198680       0.423615       2.164113                    0.997442      28.397938      74.439701       0.719058       0.352723      -1.145796       0.015817       0.028355       0.004779       0.032818       0.050095       0.003138       0.028101       0.067246       0.045859      -0.074193       0.015045       0.059148              9.370897      12.868022       2.886864       3.314299       7.622062       0.574947       7.622608           0.000017
          166              O       6.074257       3.556190       6.443906      -0.526631      30.631163 0.49755386E+03  0.11732244E+05                                 7.730004                            6.903236       0.650080       2.267820                    0.997180      27.082491      70.518695       0.723217       0.359167      -1.138789       0.000219      -0.007886      -0.001994       0.008137      -0.032724      -0.020955      -0.021532      -0.056090       0.020496      -0.058725       0.014914       0.043810              8.215404       7.084145      -1.276350       1.249941      10.134530      -1.627365       7.427537           0.000020
          167              O       8.545081       3.015674       5.065555      -0.589554      39.217819 0.59889388E+03  0.14781094E+05                                 9.216056                            7.617264       0.413484       2.174134                    0.994814      28.342429      75.325548       0.683078       0.363312      -1.136342      -0.005644       0.027059       0.024815       0.037146      -0.051175       0.024866       0.032042       0.016445       0.084408      -0.080951       0.037256       0.043695             10.496965       8.787337       0.305151       2.453563       6.365982      -1.222615      16.337576           0.000009
          168              O      10.123128       3.924573       6.296788      -0.545082      32.496064 0.52003568E+03  0.12379846E+05                                 8.001246                            7.019760       0.659606       2.264768                    0.997586      27.365576      71.243325       0.724071       0.355339      -1.143573      -0.020598       0.003040      -0.008927       0.022654       0.028666      -0.023188      -0.014813      -0.003810      -0.173569      -0.064397       0.000850       0.063547              8.578981       8.830510       3.314825      -0.821941       9.115996      -0.901884       7.790436           0.000026
          169              O       9.579459       5.375950      11.143117      -0.602293      35.510610 0.55093799E+03  0.13304879E+05                                 8.495842                            7.198679       0.423615       2.164113                    0.997442      28.397936      74.439693       0.719058       0.352723      -1.145796      -0.015817       0.000262      -0.028754       0.032818      -0.005685       0.049870       0.036129       0.022119      -0.089520      -0.074193       0.015045       0.059148              9.370898      12.868026       2.757437       3.422737       7.424302       0.539768       7.820367           0.000017
          170              O       8.751859       5.851870       9.184030      -0.526631      30.631179 0.49755432E+03  0.11732257E+05                                 7.730007                            6.903239       0.650080       2.267820                    0.997180      27.082493      70.518700       0.723217       0.359167      -1.138789      -0.000219       0.000582       0.008113       0.008137      -0.014900      -0.035889      -0.023280      -0.046265       0.049972      -0.058725       0.014914       0.043811              8.215408       7.084149       1.454173      -1.037695       8.071839      -1.994320       9.490235           0.000020
          171              O       6.281035       7.114243       9.957608      -0.589554      39.217834 0.59889415E+03  0.14781102E+05                                 9.216059                            7.617266       0.413483       2.174134                    0.994814      28.342435      75.325573       0.683077       0.363312      -1.136342       0.005644      -0.019692      -0.030987       0.037146       0.033445      -0.046029       0.038772      -0.021384      -0.029079      -0.080951       0.037256       0.043695             10.496968       8.787339       2.362189       0.730174      16.453340       0.571919       6.250225           0.000009
          172              O       4.702988       6.061236       8.847109      -0.545082      32.496069 0.52003583E+03  0.12379850E+05                                 8.001247                            7.019761       0.659606       2.264768                    0.997586      27.365576      71.243326       0.724071       0.355339      -1.143573       0.020598       0.009321      -0.001429       0.022654      -0.027850       0.024161      -0.029198       0.077050       0.069010      -0.064397       0.000850       0.063547              8.578981       8.830510      -1.389825       3.119622       8.142146      -1.075131       8.764288           0.000026
          173              O       3.280259      10.029270       7.244559      -0.602293      35.510626 0.55093841E+03  0.13304891E+05                                 8.495844                            7.198682       0.423615       2.164113                    0.997442      28.397943      74.439720       0.719058       0.352723      -1.145796      -0.015817      -0.028355      -0.004779       0.032818       0.050095       0.003138       0.028101       0.067246       0.045860      -0.074193       0.015045       0.059148              9.370900      12.868027       2.886865       3.314301       7.622064       0.574947       7.622610           0.000017
          174              O       2.452659       8.017110       7.369989      -0.526631      30.631158 0.49755374E+03  0.11732240E+05                                 7.730003                            6.903235       0.650080       2.267820                    0.997180      27.082488      70.518683       0.723217       0.359167      -1.138789      -0.000219       0.007886       0.001994       0.008137      -0.032724      -0.020955      -0.021532      -0.056090       0.020496      -0.058724       0.014914       0.043810              8.215404       7.084145      -1.276351       1.249941      10.134530      -1.627365       7.427537           0.000021
          175              O      -0.018165       8.557626       8.748340      -0.589554      39.217843 0.59889414E+03  0.14781102E+05                                 9.216062                            7.617266       0.413483       2.174134                    0.994814      28.342433      75.325574       0.683077       0.363312      -1.136342       0.005644      -0.027059      -0.024815       0.037146      -0.051175       0.024866       0.032042       0.016445       0.084408      -0.080951       0.037256       0.043695             10.496975       8.787344       0.305151       2.453564       6.365986      -1.222618      16.337595           0.000009
          176              O      -1.596212       7.648727       7.517107      -0.545082      32.496054 0.52003539E+03  0.12379837E+05                                 8.001245                            7.019758       0.659607       2.264768                    0.997586      27.365566      71.243293       0.724071       0.355339      -1.143573       0.020598      -0.003039       0.008927       0.022654       0.028665      -0.023188      -0.014813      -0.003810      -0.173568      -0.064397       0.000851       0.063547              8.578981       8.830510       3.314825      -0.821943       9.115996      -0.901886       7.790436           0.000026
          177              O      -1.052543       6.197350       2.670778      -0.602293      35.510612 0.55093802E+03  0.13304880E+05                                 8.495842                            7.198679       0.423615       2.164113                    0.997442      28.397936      74.439694       0.719058       0.352723      -1.145796       0.015817      -0.000262       0.028754       0.032818      -0.005685       0.049870       0.036129       0.022119      -0.089520      -0.074193       0.015045       0.059148              9.370899      12.868028       2.757437       3.422737       7.424302       0.539767       7.820367           0.000017
          178              O      -0.224943       5.721430       4.629865      -0.526631      30.631168 0.49755406E+03  0.11732249E+05                                 7.730005                            6.903237       0.650080       2.267821                    0.997180      27.082487      70.518677       0.723217       0.359167      -1.138789       0.000219      -0.000581      -0.008113       0.008137      -0.014900      -0.035889      -0.023280      -0.046265       0.049971      -0.058725       0.014914       0.043810              8.215406       7.084147       1.454173      -1.037696       8.071838      -1.994319       9.490234           0.000020
          179              O       2.245881       4.459057       3.856287      -0.589554      39.217841 0.59889409E+03  0.14781101E+05                                 9.216062                            7.617266       0.413483       2.174134                    0.994814      28.342433      75.325574       0.683077       0.363312      -1.136342      -0.005644       0.019692       0.030987       0.037146       0.033445      -0.046029       0.038772      -0.021384      -0.029079      -0.080951       0.037256       0.043695             10.496975       8.787343       2.362190       0.730174      16.453354       0.571919       6.250227           0.000009
          180              O       3.823928       5.512064       4.966786      -0.545082      32.496060 0.52003556E+03  0.12379842E+05                                 8.001246                            7.019759       0.659608       2.264769                    0.997586      27.365566      71.243295       0.724071       0.355339      -1.143573      -0.020598      -0.009321       0.001429       0.022654      -0.027850       0.024161      -0.029198       0.077050       0.069010      -0.064397       0.000851       0.063546              8.578982       8.830510      -1.389827       3.119622       8.142147      -1.075133       8.764288           0.000026

******************************************************
Auxiliary information for the entire system
The total spin magnetic moment of the unit cell is   0.001064
The total net atomic charge of the unit cell is   0.000001
Accuracy of reproducing the electrostatic potential in the unit cell:
  The inner radius (bohr) =    5.0000
  The outer radius (bohr) =   12.0000
  Valid grid points have density less than (e/(bohr^3)) =    0.0001
  The number of valid grid points were=        21646
  The rms potential error without charges in kcal/mol is=      9.65709
  The rms potential error with partial charges in kcal/mol is=      2.18679
  The RRMSE value at monopole order=      0.22644
  The rms potential error with partial charges and cloud penetration in kcal/mol is=      2.17638
  The RRMSE value at monopole order with cloud penetration is=      0.22537
  The rms potential error with partial charges and atomic dipoles in kcal/mol is=      0.73032
  The RRMSE value at dipole order=      0.07562
  The rms potential error with partial charges, atomic dipoles and cloud penetration in kcal/mol is=      0.72015
  The RRMSE value at dipole order with cloud penetration=      0.07457

******************************************************
The electron densities and ab initio electrostatic potential were computed in VASP using the PBE functional and
projector augmented wave method. See the main text of the journal article for a description of computational details.
The atomic charges, dipoles, and quadrupoles were computed with the DDEC6 method as described in
(a) T. A. Manz and N. Gabaldon Limas, RSC Adv. 6 (2016) 47771-47801 DOI: 10.1039/c6ra04656h
(b) N. Gabaldon Limas and T. A. Manz, RSC Adv. 8 (2018) 2678-2707 DOI: 10.1039/c7ra11829e.
For each atom in the material, the electron cloud parameters were fit to the spherically averaged atom-in-material
electron density using radial positions for which this density was between 10^-4 and 10^-2 electrons per cubic bohr.
The polarizabilities, dispersion coefficients, and quantum Drude oscillator (QDO) parameters were fit using the MCLF method.
The magnetic structure of the system was optimized in VASP from the default ferromagnetic initial guess using spin polarization.
The atomic spin moments (ASMs) were computed on this optimized magnetic structure using the DDEC6 partition as inputs
to the method of T. A. Manz and D. S. Sholl, J. Chem. Theory Comput. 7 (2011) 4146-4164 DOI: 10.1021/ct200539n.
The RMSE and RRMSE were computed using a uniform grid with Ewald summation.
