# Supplementary material for: A collection of forcefield precursors for metal–organic frameworks
Source: RSC Adv. 2019 Nov 13;9(63):36492–507. doi: 10.1039/c9ra07327b (PMC9075174; doi:10.1039/c9ra07327b)
Supplement: RA-009-C9RA07327B-s5810 [file RA-009-C9RA07327B-s5810.xyz]

   74
jmolscript: load "" {1 1 1} spacegroup "x,y,z" unitcell [{      7.852900     0.000000     0.000000 }, {     -0.327709    12.181593     0.000000 }, {     -3.523783    -5.082896    11.685909 }]
Er     5.527844    11.901034     0.125507     2.066819
Er    -1.526436    -4.802337    11.560402     2.066823
H     -0.910693    -0.238616     4.853158     0.113050
H     -0.965636     1.316780     4.674364     0.109476
H      0.951021     1.299183     3.418128     0.146171
H      1.179116    -0.226240     3.718456     0.156999
H      2.223119    -2.059053     7.968621     0.113514
H      2.603360    -1.176756     9.208496     0.113034
H      0.414731    -1.413994    10.031184     0.154788
H      0.062329    -2.326754     8.805332     0.155595
H      1.926803     3.414556     9.096312     0.109693
H      1.477141     4.089741     7.751263     0.102948
H     -0.375815     3.074771     9.619840     0.153676
H     -0.748729     3.904619     8.344908     0.149777
H      4.912101     7.337313     6.832751     0.113051
H      4.967044     5.781917     7.011545     0.109477
H      3.050387     5.799514     8.267781     0.146172
H      2.822292     7.324937     7.967453     0.156999
H      1.778289     9.157750     3.717288     0.113515
H      1.398048     8.275453     2.477413     0.113034
H      3.586677     8.512691     1.654725     0.154789
H      3.939079     9.425451     2.880577     0.155595
H      2.074605     3.684141     2.589597     0.109694
H      2.524267     3.008956     3.934646     0.102948
H      4.377223     4.023926     2.066069     0.153676
H      4.750137     3.194078     3.341001     0.149778
C      0.567450     2.016987     6.528917     0.553982
C      0.791120    -0.410295     6.690183     0.553752
C      1.517790     1.004981     8.530714     0.553289
C     -0.367146     0.561451     4.786548    -0.036793
C      0.502257     0.452669     3.574720    -0.356465
C     -0.325830     0.093243     2.373408     0.727000
C      1.877818    -1.420628     8.612515    -0.035976
C      0.776415    -2.061770     9.405988    -0.365460
C      1.253429    -3.269031    10.167909     0.737287
C      1.234836     3.427767     8.416192    -0.040967
C     -0.086038     3.800642     9.046062    -0.370198
C     -0.035412     5.072405     9.858233     0.745241
C      3.433958     5.081710     5.156992     0.553982
C      3.210288     7.508992     4.995726     0.553752
C      2.483618     6.093716     3.155195     0.553289
C      4.368554     6.537246     6.899361    -0.036794
C      3.499151     6.646028     8.111189    -0.356464
C      4.327238     7.005454     9.312501     0.727000
C      2.123590     8.519325     3.073394    -0.035978
C      3.224993     9.160467     2.279921    -0.365457
C      2.747979    10.367728     1.518000     0.737286
C      2.766572     3.670930     3.269717    -0.040967
C      4.087446     3.298055     2.639847    -0.370199
C      4.036820     2.026292     1.827676     0.745241
N      1.142624     2.100671     7.781647    -0.234875
N      0.380003     0.732843     6.039278    -0.237267
N      1.410274    -0.218371     7.898506    -0.238305
N      2.858784     4.998026     3.904262    -0.234875
N      3.621405     6.365854     5.646631    -0.237267
N      2.591134     7.317068     3.787403    -0.238305
O      6.484649    -0.571547     2.504290    -0.598361
O      0.040263     0.523868     1.215335    -0.793985
O      1.078249     5.601876    10.058062    -0.684957
O     -1.152942     5.496870    10.288274    -0.665341
O      0.407730    -4.040754    10.690270    -0.786461
O      2.476439    -3.493049    10.296454    -0.609954
O      1.950805     1.115034     9.658404    -0.490320
O      0.229312     2.999004     5.909564    -0.487582
O      0.631737    -1.507658     6.205218    -0.482827
O     -2.483241     7.670244     9.181619    -0.598362
O      3.961145     6.574829    10.470574    -0.793985
O      2.923159     1.496821     1.627847    -0.684957
O      5.154350     1.601827     1.397635    -0.665341
O      3.593678    11.139451     0.995639    -0.786462
O      1.524969    10.591746     1.389455    -0.609955
O      2.050603     5.983663     2.027505    -0.490319
O      3.772096     4.099693     5.776345    -0.487582
O      3.369671     8.606355     5.480691    -0.482828

The following XYZ coordinates are in angstroms. Other properties are in atomic units.
The sperically averaged electron density of each atom fit to a function of the form exp(a - br)
eigen_1, eigen_2 and eigen_3 are the three eigenvalues of traceless quadrupole moment tensor
  atom number  atomic symbol              X              Y              Z     net charge C6 coefficient C8 coefficient C10 coefficient fluctuating dipole atomic polarizability isotropic forcefield polarizability              a              b squared Pearson coefficient          <r^3>          <r^4>         wp_QDO          m_QDO          q_QDO       dipole_x       dipole_y       dipole_z         dipole            Qxy            Qxz            Qyz     Q(x^2-y^2)  Q(3z^2 - R^2)        eigen_1        eigen_2        eigen_3 static polarizability      alpha(xx)      alpha(xy)      alpha(xz)      alpha(yy)      alpha(yz)      alpha(zz) atomic spin moment
            1             Er       5.527844      11.901034       0.125507       2.066819     100.185014 0.21120047E+04  0.65369818E+05                                14.250996                           12.378689       2.338620       2.515232                    0.999874      67.704445     150.831389       0.727341       0.272073      -1.334806       0.008533      -0.020682      -0.002226       0.022484      -0.059165      -0.018388       0.005708      -0.097794      -0.287513      -0.099449      -0.025994       0.125443             16.411812      20.372723       1.168551       0.620561      11.713907       1.372634      17.148805          -0.000026
            2             Er      -1.526436      -4.802337      11.560402       2.066823     100.184303 0.21119866E+04  0.65369111E+05                                14.250916                           12.378624       2.338619       2.515233                    0.999874      67.704355     150.830951       0.727344       0.272073      -1.334807      -0.008533       0.020682       0.002226       0.022484      -0.059166      -0.018388       0.005708      -0.097794      -0.287515      -0.099449      -0.025994       0.125443             16.411714      20.372591       1.168542       0.620557      11.713847       1.372625      17.148704          -0.000026
            3              H      -0.910693      -0.238616       4.853158       0.113050       1.158871 0.90935191E+01  0.90719918E+02                                 1.718156                            1.676704      -1.056816       2.369855                    0.997066       3.423553       9.171087       0.529570       1.159344      -0.738342      -0.022820      -0.033278      -0.003589       0.040510       0.012234      -0.006618       0.002006       0.005179       0.002704      -0.015081       0.001689       0.013392              1.728196       1.703437       0.363392       0.050489       1.898424      -0.035500       1.582727          -0.000002
            4              H      -0.965636       1.316780       4.674364       0.109476       1.040521 0.79084042E+01  0.76555859E+02                                 1.631027                            1.589308      -0.743796       2.519816                    0.999358       3.339842       8.952047       0.528273       1.197729      -0.728855      -0.025325       0.028792      -0.012958       0.040475      -0.011609       0.002808      -0.006094       0.012896       0.022690      -0.017669       0.003345       0.014323              1.644341       1.708234      -0.376194       0.122677       1.770916      -0.018693       1.453873          -0.000003
            5              H       0.951021       1.299183       3.418128       0.146171       0.920889 0.68724572E+01  0.65659843E+02                                 1.633639                            1.583359      -1.052673       2.391598                    0.995999       3.515077      10.056583       0.468641       1.367974      -0.689714       0.006162       0.024624      -0.003510       0.025625       0.000498       0.003357      -0.004606      -0.007753      -0.007126      -0.007036      -0.000337       0.007373              1.661389       1.607650       0.406131      -0.110760       1.924767      -0.071615       1.451750           0.000000
            6              H       1.179116      -0.226240       3.718456       0.156999       0.978088 0.75091410E+01  0.72777651E+02                                 1.659683                            1.625259      -0.848699       2.490993                    0.998705       3.352272       9.415865       0.479084       1.319126      -0.701482       0.017148      -0.017329       0.009722       0.026246      -0.007440       0.002357      -0.000409       0.008630      -0.023513      -0.008269      -0.004496       0.012765              1.679228       1.750620      -0.401436      -0.003002       1.767195      -0.029052       1.519869           0.000001
            7              H       2.223119      -2.059053       7.968621       0.113514       1.057329 0.80157499E+01  0.78363568E+02                                 1.687001                            1.629023      -0.959987       2.423514                    0.997092       3.470119       9.547321       0.504655       1.241485      -0.717677       0.014833      -0.030451      -0.022606       0.040722      -0.001508      -0.011815      -0.000338      -0.013378      -0.018672      -0.016849       0.006731       0.010118              1.713795       1.490955      -0.285564      -0.199971       1.879642       0.268954       1.770789           0.000001
            8              H       2.603360      -1.176756       9.208496       0.113034       1.181139 0.93382180E+01  0.93676704E+02                                 1.740250                            1.700921      -0.974647       2.410887                    0.997607       3.382350       9.052593       0.525537       1.161811      -0.738776       0.030003       0.004771       0.028302       0.041520       0.006236       0.006403      -0.007097       0.022116       0.009461      -0.017822       0.004243       0.013579              1.744549       1.848478       0.095803       0.349862       1.654554       0.009787       1.730615           0.000005
            9              H       0.414731      -1.413994      10.031184       0.154788       1.023383 0.80192401E+01  0.78094276E+02                                 1.644336                            1.629369      -0.696943       2.560137                    0.999910       3.186036       8.635560       0.506621       1.241473      -0.720545      -0.003430       0.020264       0.012930       0.024281      -0.003233      -0.004246       0.003240      -0.002892       0.012062      -0.006035      -0.002070       0.008105              1.636943       1.412295      -0.138503      -0.198605       1.767057       0.215658       1.731477           0.000006
           10              H       0.062329      -2.326754       8.805332       0.155595       1.012940 0.78998195E+01  0.76983611E+02                                 1.650169                            1.628829      -0.908409       2.462823                    0.998323       3.308188       9.100446       0.499068       1.259404      -0.714793      -0.014885      -0.009380      -0.020411       0.026947       0.003842       0.005344       0.001925      -0.002436      -0.014119      -0.007885      -0.000358       0.008243              1.648876       1.750331       0.200027       0.286841       1.511899       0.008336       1.684397          -0.000000
           11              H       1.926803       3.414556       9.096312       0.109693       1.228803 0.99412106E+01  0.10237085E+03                                 1.856822                            1.809892      -1.035673       2.379514                    0.996862       3.621608      10.164517       0.481362       1.235655      -0.719858       0.026474       0.003585       0.030142       0.040278      -0.000398       0.006341       0.008730       0.025364       0.000673      -0.017531       0.001913       0.015618              1.869972       1.926672       0.047579       0.371582       1.762795       0.103049       1.920449           0.000000
           12              H       1.477141       4.089741       7.751263       0.102948       1.128962 0.87595057E+01  0.87893326E+02                                 1.786716                            1.721359      -1.009694       2.390068                    0.995970       3.661623      10.335387       0.481210       1.268513      -0.711080       0.003794       0.032010      -0.023056       0.039631      -0.003749      -0.008504      -0.008286      -0.024372      -0.019133      -0.018352       0.000151       0.018200              1.818525       1.569609       0.286441      -0.229466       2.008853      -0.313700       1.877113          -0.000002
           13              H      -0.375815       3.074771       9.619840       0.153676       1.032684 0.81321331E+01  0.79261550E+02                                 1.637809                            1.627702      -0.774098       2.525466                    0.999559       3.167135       8.514320       0.514365       1.221734      -0.725349      -0.004952      -0.019331       0.013690       0.024200       0.001389      -0.005873      -0.004859      -0.001383       0.002398      -0.006890      -0.001594       0.008484              1.625733       1.412814       0.090658      -0.165719       1.819006      -0.236032       1.645380           0.000006
           14              H      -0.748729       3.904619       8.344908       0.149777       0.979002 0.75021206E+01  0.71861912E+02                                 1.583981                            1.563397      -0.863176       2.478542                    0.999036       3.237709       8.707785       0.523366       1.221760      -0.723324      -0.014526       0.004964      -0.019874       0.025112      -0.003533       0.003665      -0.002400       0.005851      -0.008022      -0.004703      -0.003034       0.007737              1.583486       1.682297      -0.126207       0.312750       1.368520       0.028738       1.699642          -0.000003
           15              H       4.912101       7.337313       6.832751       0.113051       1.158868 0.90934875E+01  0.90719515E+02                                 1.718152                            1.676701      -1.056812       2.369857                    0.997066       3.423548       9.171066       0.529571       1.159343      -0.738342       0.022820       0.033278       0.003589       0.040510       0.012234      -0.006618       0.002006       0.005180       0.002704      -0.015081       0.001689       0.013392              1.728192       1.703433       0.363390       0.050488       1.898419      -0.035500       1.582723          -0.000002
           16              H       4.967044       5.781917       7.011545       0.109477       1.040518 0.79083755E+01  0.76555509E+02                                 1.631023                            1.589305      -0.743792       2.519818                    0.999358       3.339836       8.952026       0.528273       1.197729      -0.728855       0.025325      -0.028792       0.012957       0.040475      -0.011609       0.002808      -0.006093       0.012896       0.022689      -0.017669       0.003345       0.014323              1.644338       1.708231      -0.376193       0.122677       1.770913      -0.018693       1.453871          -0.000003
           17              H       3.050387       5.799514       8.267781       0.146172       0.920887 0.68724402E+01  0.65659646E+02                                 1.633638                            1.583357      -1.052671       2.391599                    0.995999       3.515073      10.056572       0.468641       1.367975      -0.689714      -0.006162      -0.024624       0.003510       0.025625       0.000498       0.003357      -0.004606      -0.007753      -0.007127      -0.007036      -0.000337       0.007373              1.661387       1.607649       0.406130      -0.110760       1.924766      -0.071615       1.451748           0.000001
           18              H       2.822292       7.324937       7.967453       0.156999       0.978087 0.75091379E+01  0.72777608E+02                                 1.659683                            1.625259      -0.848698       2.490993                    0.998705       3.352271       9.415859       0.479085       1.319126      -0.701482      -0.017148       0.017329      -0.009722       0.026246      -0.007440       0.002357      -0.000409       0.008630      -0.023513      -0.008269      -0.004496       0.012765              1.679227       1.750619      -0.401436      -0.003002       1.767194      -0.029052       1.519868           0.000000
           19              H       1.778289       9.157750       3.717288       0.113515       1.057328 0.80157392E+01  0.78363451E+02                                 1.687001                            1.629022      -0.959988       2.423514                    0.997092       3.470118       9.547323       0.504655       1.241486      -0.717677      -0.014833       0.030451       0.022606       0.040722      -0.001508      -0.011815      -0.000338      -0.013378      -0.018672      -0.016849       0.006731       0.010118              1.713795       1.490954      -0.285564      -0.199971       1.879642       0.268954       1.770788           0.000001
           20              H       1.398048       8.275453       2.477413       0.113034       1.181141 0.93382438E+01  0.93677035E+02                                 1.740252                            1.700923      -0.974650       2.410885                    0.997607       3.382355       9.052612       0.525536       1.161811      -0.738776      -0.030003      -0.004771      -0.028302       0.041520       0.006236       0.006403      -0.007097       0.022116       0.009461      -0.017822       0.004243       0.013579              1.744552       1.848481       0.095803       0.349862       1.654557       0.009786       1.730618           0.000006
           21              H       3.586677       8.512691       1.654725       0.154789       1.023384 0.80192485E+01  0.78094379E+02                                 1.644336                            1.629370      -0.696944       2.560137                    0.999910       3.186037       8.635564       0.506621       1.241472      -0.720545       0.003430      -0.020264      -0.012930       0.024281      -0.003233      -0.004246       0.003240      -0.002891       0.012063      -0.006035      -0.002070       0.008105              1.636944       1.412296      -0.138503      -0.198605       1.767058       0.215658       1.731478           0.000006
           22              H       3.939079       9.425451       2.880577       0.155595       1.012939 0.78998037E+01  0.76983414E+02                                 1.650167                            1.628827      -0.908405       2.462825                    0.998324       3.308185       9.100434       0.499068       1.259404      -0.714793       0.014885       0.009380       0.020411       0.026947       0.003842       0.005344       0.001925      -0.002435      -0.014120      -0.007885      -0.000358       0.008243              1.648874       1.750329       0.200027       0.286840       1.511897       0.008336       1.684395          -0.000000
           23              H       2.074605       3.684141       2.589597       0.109694       1.228802 0.99411989E+01  0.10237069E+03                                 1.856819                            1.809890      -1.035673       2.379515                    0.996862       3.621606      10.164505       0.481363       1.235653      -0.719858      -0.026474      -0.003585      -0.030142       0.040278      -0.000398       0.006341       0.008731       0.025364       0.000673      -0.017531       0.001913       0.015618              1.869970       1.926669       0.047579       0.371581       1.762793       0.103048       1.920447           0.000000
           24              H       2.524267       3.008956       3.934646       0.102948       1.128963 0.87595207E+01  0.87893510E+02                                 1.786718                            1.721360      -1.009694       2.390068                    0.995970       3.661626      10.335396       0.481210       1.268512      -0.711080      -0.003794      -0.032010       0.023056       0.039630      -0.003749      -0.008504      -0.008286      -0.024372      -0.019133      -0.018352       0.000151       0.018200              1.818526       1.569610       0.286441      -0.229466       2.008855      -0.313701       1.877114          -0.000002
           25              H       4.377223       4.023926       2.066069       0.153676       1.032683 0.81321238E+01  0.79261421E+02                                 1.637807                            1.627700      -0.774099       2.525466                    0.999559       3.167134       8.514310       0.514366       1.221732      -0.725350       0.004952       0.019331      -0.013690       0.024200       0.001388      -0.005873      -0.004859      -0.001383       0.002398      -0.006890      -0.001594       0.008484              1.625731       1.412812       0.090658      -0.165719       1.819004      -0.236031       1.645377           0.000006
           26              H       4.750137       3.194078       3.341001       0.149778       0.978999 0.75020979E+01  0.71861642E+02                                 1.583979                            1.563395      -0.863175       2.478543                    0.999036       3.237704       8.707769       0.523366       1.221761      -0.723324       0.014526      -0.004964       0.019874       0.025112      -0.003533       0.003665      -0.002400       0.005851      -0.008022      -0.004703      -0.003034       0.007737              1.583484       1.682294      -0.126207       0.312749       1.368518       0.028738       1.699640          -0.000003
           27              C       0.567450       2.016987       6.528917       0.553982      22.805904 0.25461314E+03  0.52547057E+04                                 7.256367                            5.578680       0.268467       2.148294                    0.999866      21.868068      59.573083       0.647478       0.458367      -1.035375      -0.002962       0.016054      -0.009985       0.019136       0.012136      -0.029907       0.028936       0.080129      -0.009792      -0.061242       0.004560       0.056682              8.224415       4.460107       0.152959       2.014962      10.436927       1.389294       9.776211           0.000020
           28              C       0.791120      -0.410295       6.690183       0.553752      22.597926 0.24757334E+03  0.50632562E+04                                 7.147030                            5.458470       0.282089       2.152016                    0.999801      21.638588      58.286332       0.663607       0.451304      -1.041552       0.001130      -0.015724      -0.006576       0.017081      -0.006228      -0.024608      -0.025743       0.098242       0.014737      -0.063609       0.005282       0.058327              8.115226       4.593443      -0.766745       2.436172       9.905554      -0.932501       9.846680           0.000021
           29              C       1.517790       1.004981       8.530714       0.553289      23.283270 0.25293141E+03  0.52007355E+04                                 7.312064                            5.526380       0.295502       2.155142                    0.999821      21.755826      58.764916       0.657861       0.452804      -1.040661       0.014163       0.001722       0.013849       0.019883       0.001991      -0.034604      -0.004862       0.042188      -0.154917      -0.062817       0.004754       0.058063              8.399080       4.368326      -0.743925       1.702995      12.631408      -0.056193       8.197504           0.000018
           30              C      -0.367146       0.561451       4.786548      -0.036793      25.305981 0.35399147E+03  0.79447511E+04                                 7.652110                            6.312667      -0.205520       1.939047                    0.999138      27.375609      78.146622       0.646479       0.422148      -1.055341       0.108589       0.007913       0.008039       0.109174       0.001139       0.021098       0.009193       0.067519       0.172079      -0.063144      -0.002308       0.065452              8.716795       6.888073       0.074759       1.059488       6.118299       1.019739      13.144013           0.000001
           31              C       0.502257       0.452669       3.574720      -0.356465      30.400953 0.45981266E+03  0.10985598E+05                                 8.522860                            7.094967      -0.215533       1.926454                    0.996060      30.359706      88.586089       0.624471       0.410536      -1.065769      -0.051114       0.007941       0.060910       0.079910      -0.006776      -0.019264      -0.014691       0.016528       0.013794      -0.027893       0.002395       0.025499              9.734730       8.320884       0.426417       0.292413       6.587890       1.412183      14.295416          -0.000002
           32              C      -0.325830       0.093243       2.373408       0.727000      20.598134 0.23164887E+03  0.47318292E+04                                 7.154507                            5.547800      -0.299567       1.979908                    0.999491      21.313540      60.337405       0.601817       0.498245      -1.000567      -0.011335       0.019653      -0.023973       0.033007      -0.070881      -0.038641      -0.002119      -0.097370      -0.144282      -0.091401      -0.020338       0.111739              8.284477       8.897242       1.778633       1.446400       4.771091       0.440456      11.185096           0.000030
           33              C       1.877818      -1.420628       8.612515      -0.035976      26.171386 0.36053287E+03  0.81374740E+04                                 7.872152                            6.394073      -0.249246       1.924363                    0.999094      27.597693      79.283088       0.638146       0.425247      -1.052275      -0.098360       0.045669      -0.001638       0.108458      -0.007075      -0.014382      -0.059295      -0.027226      -0.052843      -0.064379      -0.000709       0.065088              9.252461       6.596336      -0.304623      -0.224393      12.152320      -4.073021       9.008728           0.000006
           34              C       0.776415      -2.061770       9.405988      -0.365460      30.006616 0.44565858E+03  0.10548805E+05                                 8.425532                            6.951710      -0.070789       1.969684                    0.997095      30.219092      87.340305       0.636345       0.406642      -1.069904       0.067422       0.027726      -0.042183       0.084225       0.021739      -0.016105       0.005145       0.009951      -0.015574      -0.028733       0.000796       0.027937              9.828070       6.994265       0.745556      -0.829047      12.518421      -5.021943       9.971524          -0.000001
           35              C       1.253429      -3.269031      10.167909       0.737287      19.693275 0.21157289E+03  0.42203185E+04                                 6.890811                            5.266012      -0.043635       2.076071                    0.999678      20.574691      57.354657       0.624721       0.491513      -1.005065      -0.001069      -0.031901       0.006072       0.032492       0.026851      -0.002912       0.090682      -0.044237       0.184013      -0.087474      -0.037041       0.124514              8.067728       8.019971       0.129099      -0.524298       9.361352      -3.970417       6.821861           0.000021
           36              C       1.234836       3.427767       8.416192      -0.040967      26.331946 0.37421736E+03  0.85616588E+04                                 7.978290                            6.568260      -0.416201       1.867431                    0.999086      28.363416      83.183244       0.619247       0.432323      -1.043502      -0.082293      -0.066865      -0.008004       0.106335      -0.015164      -0.017607       0.045647      -0.054461      -0.104263      -0.057698      -0.013271       0.070970              9.206128       7.257410      -0.602194      -1.147615      12.007329       3.289844       8.353645           0.000003
           37              C      -0.086038       3.800642       9.046062      -0.370198      29.783331 0.45197856E+03  0.10715209E+05                                 8.318778                            6.963223      -0.046499       1.969575                    0.997975      30.329563      87.171279       0.642228       0.402285      -1.074883       0.070954      -0.009794      -0.031984       0.078443      -0.007918      -0.023504      -0.016096       0.055623      -0.039977      -0.039974      -0.004146       0.044120              9.516095       7.969042      -2.054800      -1.811398      11.378705       4.246719       9.200539          -0.000007
           38              C      -0.035412       5.072405       9.858233       0.745241      19.537334 0.21188830E+03  0.42083520E+04                                 6.754796                            5.211315       0.004925       2.092679                    0.999354      20.220133      55.387219       0.641626       0.480639      -1.015466       0.005470       0.044070       0.005728       0.044776      -0.005853      -0.004286      -0.084781      -0.041838       0.157199      -0.068459      -0.044652       0.113111              7.810262       8.661625      -0.534755      -1.079058       8.463601       3.468916       6.305559           0.000018
           39              C       3.433958       5.081710       5.156992       0.553982      22.805912 0.25461326E+03  0.52547087E+04                                 7.256369                            5.578681       0.268467       2.148293                    0.999866      21.868073      59.573100       0.647478       0.458367      -1.035375       0.002962      -0.016054       0.009984       0.019136       0.012137      -0.029907       0.028935       0.080128      -0.009792      -0.061242       0.004560       0.056682              8.224417       4.460108       0.152959       2.014962      10.436929       1.389293       9.776214           0.000021
           40              C       3.210288       7.508992       4.995726       0.553752      22.597921 0.24757326E+03  0.50632542E+04                                 7.147028                            5.458469       0.282090       2.152016                    0.999801      21.638584      58.286316       0.663607       0.451304      -1.041552      -0.001130       0.015724       0.006576       0.017081      -0.006228      -0.024608      -0.025743       0.098242       0.014738      -0.063609       0.005282       0.058327              8.115224       4.593442      -0.766744       2.436172       9.905552      -0.932500       9.846678           0.000020
           41              C       2.483618       6.093716       3.155195       0.553289      23.283293 0.25293167E+03  0.52007428E+04                                 7.312071                            5.526384       0.295497       2.155140                    0.999821      21.755841      58.764984       0.657861       0.452804      -1.040661      -0.014163      -0.001722      -0.013849       0.019884       0.001991      -0.034604      -0.004862       0.042188      -0.154918      -0.062818       0.004755       0.058063              8.399088       4.368330      -0.743926       1.702997      12.631424      -0.056194       8.197511           0.000018
           42              C       4.368554       6.537246       6.899361      -0.036794      25.305997 0.35399175E+03  0.79447582E+04                                 7.652112                            6.312669      -0.205517       1.939048                    0.999138      27.375611      78.146608       0.646479       0.422147      -1.055341      -0.108589      -0.007913      -0.008039       0.109174       0.001139       0.021098       0.009194       0.067519       0.172079      -0.063144      -0.002308       0.065452              8.716797       6.888074       0.074759       1.059489       6.118298       1.019740      13.144020           0.000000
           43              C       3.499151       6.646028       8.111189      -0.356464      30.400935 0.45981234E+03  0.10985588E+05                                 8.522856                            7.094964      -0.215532       1.926454                    0.996060      30.359689      88.586017       0.624471       0.410536      -1.065769       0.051114      -0.007941      -0.060910       0.079910      -0.006776      -0.019264      -0.014690       0.016529       0.013794      -0.027894       0.002395       0.025499              9.734725       8.320878       0.426416       0.292413       6.587887       1.412181      14.295408          -0.000001
           44              C       4.327238       7.005454       9.312501       0.727000      20.598124 0.23164872E+03  0.47318255E+04                                 7.154505                            5.547799      -0.299567       1.979908                    0.999491      21.313533      60.337383       0.601817       0.498245      -1.000567       0.011335      -0.019653       0.023973       0.033007      -0.070881      -0.038641      -0.002119      -0.097371      -0.144283      -0.091401      -0.020338       0.111740              8.284474       8.897241       1.778633       1.446398       4.771090       0.440455      11.185092           0.000029
           45              C       2.123590       8.519325       3.073394      -0.035978      26.171421 0.36053342E+03  0.81374905E+04                                 7.872162                            6.394080      -0.249250       1.924361                    0.999094      27.597720      79.283215       0.638145       0.425248      -1.052275       0.098360      -0.045669       0.001638       0.108458      -0.007075      -0.014382      -0.059295      -0.027226      -0.052843      -0.064379      -0.000709       0.065089              9.252475       6.596344      -0.304624      -0.224393      12.152341      -4.073031       9.008741           0.000006
           46              C       3.224993       9.160467       2.279921      -0.365457      30.006570 0.44565773E+03  0.10548781E+05                                 8.425526                            6.951704      -0.070788       1.969685                    0.997095      30.219059      87.340199       0.636345       0.406642      -1.069904      -0.067422      -0.027726       0.042183       0.084225       0.021738      -0.016104       0.005145       0.009952      -0.015575      -0.028732       0.000795       0.027937              9.828062       6.994260       0.745556      -0.829047      12.518411      -5.021937       9.971514          -0.000005
           47              C       2.747979      10.367728       1.518000       0.737286      19.693279 0.21157292E+03  0.42203195E+04                                 6.890812                            5.266013      -0.043635       2.076071                    0.999678      20.574696      57.354680       0.624720       0.491513      -1.005065       0.001069       0.031902      -0.006072       0.032492       0.026851      -0.002912       0.090682      -0.044237       0.184013      -0.087474      -0.037041       0.124514              8.067731       8.019974       0.129101      -0.524300       9.361355      -3.970418       6.821862           0.000022
           48              C       2.766572       3.670930       3.269717      -0.040967      26.331957 0.37421752E+03  0.85616633E+04                                 7.978292                            6.568262      -0.416202       1.867431                    0.999086      28.363424      83.183272       0.619247       0.432323      -1.043502       0.082293       0.066865       0.008004       0.106335      -0.015164      -0.017607       0.045647      -0.054462      -0.104263      -0.057698      -0.013272       0.070970              9.206131       7.257411      -0.602195      -1.147616      12.007337       3.289845       8.353646           0.000001
           49              C       4.087446       3.298055       2.639847      -0.370199      29.783340 0.45197874E+03  0.10715214E+05                                 8.318780                            6.963225      -0.046498       1.969575                    0.997975      30.329564      87.171274       0.642228       0.402285      -1.074883      -0.070953       0.009793       0.031983       0.078442      -0.007918      -0.023505      -0.016096       0.055625      -0.039976      -0.039975      -0.004146       0.044121              9.516098       7.969043      -2.054802      -1.811400      11.378709       4.246722       9.200541          -0.000007
           50              C       4.036820       2.026292       1.827676       0.745241      19.537325 0.21188819E+03  0.42083490E+04                                 6.754794                            5.211314       0.004926       2.092679                    0.999354      20.220124      55.387183       0.641626       0.480639      -1.015466      -0.005470      -0.044070      -0.005728       0.044776      -0.005853      -0.004286      -0.084781      -0.041838       0.157198      -0.068459      -0.044652       0.113111              7.810259       8.661623      -0.534756      -1.079059       8.463597       3.468914       6.305556           0.000019
           51              N       1.142624       2.100671       7.781647      -0.234875      37.271473 0.43595090E+03  0.10023859E+05                                 9.160550                            6.592574      -0.042504       2.037239                    0.999027      25.884080      68.281887       0.712533       0.373855      -1.118625       0.003125       0.092771       0.045255       0.103268      -0.010379       0.039946       0.024466      -0.118845       0.026815      -0.084285       0.018375       0.065911             11.178935       5.429465      -0.908709       2.117573      16.340699       2.065863      11.766643          -0.000007
           52              N       0.380003       0.732843       6.039278      -0.237267      36.304887 0.42198498E+03  0.95969808E+04                                 8.903971                            6.430042       0.098040       2.083316                    0.999271      25.525472      66.353917       0.733004       0.367419      -1.126664      -0.046649      -0.011183      -0.090735       0.102635      -0.002187       0.061373       0.007144      -0.066915       0.104023      -0.083124       0.015843       0.067280             10.754153       5.908691      -0.227364       3.699675      12.629407       0.715709      13.724360          -0.000004
           53              N       1.410274      -0.218371       7.898506      -0.238305      36.456931 0.41624518E+03  0.94375458E+04                                 8.950631                            6.387209       0.069079       2.074044                    0.999172      25.527212      66.336447       0.735008       0.367540      -1.126159       0.028295      -0.082100       0.053525       0.102010      -0.019021       0.041892      -0.017453      -0.101161       0.023875      -0.076288       0.012407       0.063880             10.997420       5.472756      -1.177196       2.717185      15.959090      -1.866223      11.560413          -0.000003
           54              N       2.858784       4.998026       3.904262      -0.234875      37.271504 0.43595125E+03  0.10023870E+05                                 9.160556                            6.592577      -0.042507       2.037238                    0.999027      25.884091      68.281937       0.712533       0.373856      -1.118624      -0.003125      -0.092771      -0.045255       0.103268      -0.010379       0.039946       0.024466      -0.118846       0.026816      -0.084286       0.018375       0.065911             11.178944       5.429468      -0.908711       2.117574      16.340715       2.065862      11.766649          -0.000007
           55              N       3.621405       6.365854       5.646631      -0.237267      36.304884 0.42198494E+03  0.95969795E+04                                 8.903970                            6.430041       0.098040       2.083316                    0.999271      25.525472      66.353912       0.733005       0.367419      -1.126664       0.046649       0.011183       0.090735       0.102635      -0.002187       0.061373       0.007144      -0.066915       0.104023      -0.083124       0.015843       0.067281             10.754151       5.908690      -0.227365       3.699674      12.629405       0.715708      13.724359          -0.000002
           56              N       2.591134       7.317068       3.787403      -0.238305      36.456947 0.41624531E+03  0.94375500E+04                                 8.950635                            6.387211       0.069077       2.074043                    0.999172      25.527215      66.336470       0.735007       0.367540      -1.126159      -0.028295       0.082100      -0.053525       0.102009      -0.019021       0.041892      -0.017453      -0.101160       0.023874      -0.076288       0.012407       0.063880             10.997426       5.472758      -1.177197       2.717187      15.959102      -1.866225      11.560418          -0.000002
           57              O       6.484649      -0.571547       2.504290      -0.598361      30.362219 0.47128094E+03  0.10919259E+05                                 7.555530                            6.591292       0.881794       2.337127                    0.998584      27.137914      69.135705       0.764716       0.345695      -1.154335      -0.008490       0.013765       0.086165       0.087670      -0.014141      -0.025924      -0.005932       0.013001      -0.297545      -0.103848       0.036467       0.067381              8.239590      11.711221       2.838899       1.065979       6.277347       0.082070       6.730201          -0.000011
           58              O       0.040263       0.523868       1.215335      -0.793985      48.945375 0.77194085E+03  0.20360641E+05                                10.702649                            8.668047      -0.089511       1.964631                    0.996942      32.111852      89.087514       0.636222       0.364997      -1.131656      -0.011901       0.055088       0.071060       0.090696      -0.049245      -0.025948      -0.019055      -0.114703       0.090275      -0.098138       0.034701       0.063438             12.454834      13.391957       0.214094      -2.356357       6.536470      -0.771869      17.436076          -0.000012
           59              O       1.078249       5.601876      10.058062      -0.684957      38.649896 0.62405390E+03  0.15532747E+05                                 8.996002                            7.719039       0.353585       2.142574                    0.996466      29.035803      77.030942       0.687297       0.358043      -1.142599      -0.044686      -0.006888      -0.087647       0.098622       0.025096       0.008099      -0.055502       0.001679       0.022371      -0.064022       0.004732       0.059290              9.914034      12.455167       3.707142       0.934876       9.529609       2.722084       7.757324          -0.000009
           60              O      -1.152942       5.496870      10.288274      -0.665341      38.052216 0.59474784E+03  0.14613816E+05                                 8.903934                            7.500417       0.366483       2.146329                    0.997499      28.778890      75.646533       0.702759       0.354707      -1.146261       0.009040      -0.039109      -0.035413       0.053529      -0.027182      -0.009327      -0.068851       0.055584       0.067177      -0.090928       0.022796       0.068132             10.031240      13.344107      -4.091330      -2.778383       8.390072       2.485976       8.359542          -0.000006
           61              O       0.407730      -4.040754      10.690270      -0.786461      53.051688 0.84584401E+03  0.22770923E+05                                11.180286                            9.027000      -0.022210       1.966725                    0.998697      32.373809      90.028033       0.629779       0.361267      -1.137296       0.038557       0.034047      -0.076111       0.091863       0.043236      -0.015362       0.055862      -0.087756       0.198090      -0.102816       0.001479       0.101337             13.044770      14.439136       5.656392      -4.039138      13.488987      -4.351068      11.206186          -0.000012
           62              O       2.476439      -3.493049      10.296454      -0.609954      32.737953 0.52830566E+03  0.12633474E+05                                 8.085377                            7.114055       0.457483       2.203331                    0.995118      27.708132      72.429646       0.712998       0.359236      -1.139822       0.011499       0.050711      -0.038834       0.064899      -0.027381       0.016179       0.068216       0.064098       0.019384      -0.093906       0.036480       0.057425              8.774056      12.490006      -2.353100       0.126946       7.221931      -1.252055       6.610231          -0.000007
           63              O       1.950805       1.115034       9.658404      -0.490320      21.890701 0.31883749E+03  0.66962732E+04                                 5.892236                            5.317153       0.927718       2.369857                    0.999487      25.133402      60.859388       0.877045       0.332522      -1.166197      -0.001244       0.001344      -0.022968       0.023041       0.010810      -0.008383       0.004948       0.092735       0.088775      -0.062783       0.023514       0.039269              6.035860       4.392435       0.016628       1.680045       5.532614       0.277600       8.182531           0.000002
           64              O       0.229312       2.999004       5.909564      -0.487582      23.219429 0.35097454E+03  0.75538069E+04                                 6.194085                            5.645988       1.082658       2.429442                    0.999388      25.205263      61.877658       0.835565       0.340593      -1.158692       0.010337      -0.016486       0.011316       0.022509      -0.011477      -0.041125      -0.044617       0.025987      -0.042924      -0.071409       0.018052       0.053357              6.360956       4.626935      -0.788178       0.660556       8.077438      -1.497073       6.378496          -0.000001
           65              O       0.631737      -1.507658       6.205218      -0.482827      23.232220 0.33852532E+03  0.72114022E+04                                 6.176229                            5.514365       1.028910       2.411461                    0.999603      24.998171      60.807081       0.853584       0.336846      -1.163348       0.006344       0.020749       0.004404       0.022140       0.018467      -0.038991       0.031263       0.006468      -0.071193      -0.065622       0.026344       0.039278              6.451650       4.115988       0.113704       0.427253       9.105787       1.326378       6.133174           0.000007
           66              O      -2.483241       7.670244       9.181619      -0.598362      30.362222 0.47128098E+03  0.10919261E+05                                 7.555530                            6.591292       0.881795       2.337127                    0.998584      27.137919      69.135716       0.764716       0.345694      -1.154335       0.008489      -0.013766      -0.086165       0.087670      -0.014141      -0.025924      -0.005932       0.013001      -0.297543      -0.103847       0.036466       0.067382              8.239590      11.711223       2.838899       1.065977       6.277348       0.082069       6.730200          -0.000011
           67              O       3.961145       6.574829      10.470574      -0.793985      48.945425 0.77194172E+03  0.20360670E+05                                10.702658                            8.668053      -0.089514       1.964630                    0.996942      32.111860      89.087558       0.636222       0.364997      -1.131656       0.011900      -0.055088      -0.071060       0.090697      -0.049246      -0.025948      -0.019055      -0.114702       0.090276      -0.098138       0.034701       0.063437             12.454846      13.391973       0.214094      -2.356365       6.536474      -0.771870      17.436090          -0.000012
           68              O       2.923159       1.496821       1.627847      -0.684957      38.649884 0.62405378E+03  0.15532743E+05                                 8.996000                            7.719039       0.353584       2.142573                    0.996466      29.035803      77.030938       0.687297       0.358043      -1.142599       0.044686       0.006888       0.087647       0.098622       0.025096       0.008099      -0.055502       0.001679       0.022369      -0.064022       0.004732       0.059290              9.914031      12.455163       3.707139       0.934873       9.529608       2.722082       7.757321          -0.000009
           69              O       5.154350       1.601827       1.397635      -0.665341      38.052154 0.59474662E+03  0.14613778E+05                                 8.903922                            7.500407       0.366488       2.146331                    0.997499      28.778872      75.646451       0.702759       0.354706      -1.146261      -0.009040       0.039110       0.035414       0.053530      -0.027181      -0.009327      -0.068851       0.055583       0.067176      -0.090928       0.022796       0.068132             10.031227      13.344086      -4.091324      -2.778380       8.390062       2.485973       8.359532          -0.000007
           70              O       3.593678      11.139451       0.995639      -0.786462      53.051703 0.84584402E+03  0.22770923E+05                                11.180289                            9.027000      -0.022209       1.966725                    0.998697      32.373810      90.028041       0.629779       0.361267      -1.137296      -0.038558      -0.034047       0.076111       0.091863       0.043236      -0.015362       0.055862      -0.087756       0.198090      -0.102816       0.001479       0.101337             13.044775      14.439147       5.656399      -4.039144      13.488988      -4.351068      11.206189          -0.000011
           71              O       1.524969      10.591746       1.389455      -0.609955      32.738031 0.52830718E+03  0.12633520E+05                                 8.085392                            7.114067       0.457480       2.203329                    0.995118      27.708158      72.429754       0.712997       0.359237      -1.139822      -0.011499      -0.050711       0.038834       0.064899      -0.027382       0.016179       0.068216       0.064098       0.019385      -0.093905       0.036480       0.057425              8.774073      12.490033      -2.353105       0.126945       7.221944      -1.252057       6.610243          -0.000006
           72              O       2.050603       5.983663       2.027505      -0.490319      21.890733 0.31883809E+03  0.66962890E+04                                 5.892242                            5.317158       0.927716       2.369856                    0.999487      25.133421      60.859453       0.877045       0.332522      -1.166197       0.001244      -0.001345       0.022969       0.023042       0.010810      -0.008383       0.004949       0.092737       0.088775      -0.062784       0.023515       0.039269              6.035866       4.392439       0.016628       1.680047       5.532620       0.277600       8.182539           0.000001
           73              O       3.772096       4.099693       5.776345      -0.487582      23.219406 0.35097409E+03  0.75537948E+04                                 6.194080                            5.645984       1.082660       2.429443                    0.999388      25.205251      61.877615       0.835565       0.340593      -1.158692      -0.010337       0.016485      -0.011316       0.022509      -0.011477      -0.041125      -0.044617       0.025986      -0.042924      -0.071409       0.018052       0.053357              6.360952       4.626933      -0.788178       0.660556       8.077432      -1.497073       6.378491          -0.000003
           74              O       3.369671       8.606355       5.480691      -0.482828      23.232219 0.33852528E+03  0.72114011E+04                                 6.176228                            5.514364       1.028909       2.411460                    0.999603      24.998174      60.807084       0.853584       0.336846      -1.163348      -0.006344      -0.020750      -0.004404       0.022140       0.018467      -0.038991       0.031263       0.006469      -0.071194      -0.065622       0.026344       0.039278              6.451649       4.115987       0.113704       0.427253       9.105786       1.326378       6.133173           0.000007

******************************************************
Auxiliary information for the entire system
The total spin magnetic moment of the unit cell is   0.000093
The total net atomic charge of the unit cell is   0.000001
Accuracy of reproducing the electrostatic potential in the unit cell:
  The inner radius (bohr) =    5.0000
  The outer radius (bohr) =   12.0000
  Valid grid points have density less than (e/(bohr^3)) =    0.0001
  The number of valid grid points were=        28260
  The rms potential error without charges in kcal/mol is=      6.18405
  The rms potential error with partial charges in kcal/mol is=      1.60619
  The RRMSE value at monopole order=      0.25973
  The rms potential error with partial charges and cloud penetration in kcal/mol is=      1.60340
  The RRMSE value at monopole order with cloud penetration is=      0.25928
  The rms potential error with partial charges and atomic dipoles in kcal/mol is=      0.38607
  The RRMSE value at dipole order=      0.06243
  The rms potential error with partial charges, atomic dipoles and cloud penetration in kcal/mol is=      0.37442
  The RRMSE value at dipole order with cloud penetration=      0.06055

******************************************************
The electron densities and ab initio electrostatic potential were computed in VASP using the PBE functional and
projector augmented wave method. See the main text of the journal article for a description of computational details.
The atomic charges, dipoles, and quadrupoles were computed with the DDEC6 method as described in
(a) T. A. Manz and N. Gabaldon Limas, RSC Adv. 6 (2016) 47771-47801 DOI: 10.1039/c6ra04656h
(b) N. Gabaldon Limas and T. A. Manz, RSC Adv. 8 (2018) 2678-2707 DOI: 10.1039/c7ra11829e.
For each atom in the material, the electron cloud parameters were fit to the spherically averaged atom-in-material
electron density using radial positions for which this density was between 10^-4 and 10^-2 electrons per cubic bohr.
The polarizabilities, dispersion coefficients, and quantum Drude oscillator (QDO) parameters were fit using the MCLF method.
The magnetic structure of the system was optimized in VASP from the default ferromagnetic initial guess using spin polarization.
The atomic spin moments (ASMs) were computed on this optimized magnetic structure using the DDEC6 partition as inputs
to the method of T. A. Manz and D. S. Sholl, J. Chem. Theory Comput. 7 (2011) 4146-4164 DOI: 10.1021/ct200539n.
The RMSE and RRMSE were computed using a uniform grid with Ewald summation.
