# Supplementary material for: A collection of forcefield precursors for metal–organic frameworks
Source: RSC Adv. 2019 Nov 13;9(63):36492–507. doi: 10.1039/c9ra07327b (PMC9075174; doi:10.1039/c9ra07327b)
Supplement: RA-009-C9RA07327B-s5811 [file RA-009-C9RA07327B-s5811.xyz]

  162
jmolscript: load "" {1 1 1} spacegroup "x,y,z" unitcell [{     21.960500     0.000000     0.000000 }, {     10.980250    19.018351     0.000000 }, {     10.980250     6.339450    17.930673 }]
Zn    10.980250     9.773404     3.268582     0.614135
Zn    13.954141     4.622474     3.268582     0.613956
Zn     8.006359     4.622474     3.268582     0.614131
Zn    10.980250     6.339450     8.124926     0.614135
Zn    29.966859    20.735327    14.662091     0.613956
Zn    32.940750    15.584397    14.662091     0.614135
Zn    35.914641    20.735327    14.662091     0.614131
Zn    32.940750    19.018351     9.805747     0.614135
Zn    10.980250     6.339450     4.482668     0.433158
Zn    32.940750    19.018351    13.448005     0.433158
H     10.980250    12.030755     5.616245     0.156166
H     13.340565     2.010874     1.421902     0.156166
H      8.619935     2.010874     1.421902     0.156168
H     10.980250     9.305299     9.470623     0.156166
H      6.051435     6.459646     1.421902     0.156166
H     15.909065     3.493798     5.616245     0.156166
H     13.548750     4.856526     9.470623     0.156168
H      8.411750    10.547831     1.421902     0.156166
H      8.411750     4.856526     9.470623     0.156166
H     15.909065     6.459646     1.421902     0.156166
H     13.548750    10.547831     1.421902     0.156168
H      6.051435     3.493798     5.616245     0.156166
H     28.011935    21.864003    12.314428     0.156166
H     35.509250    14.809970    16.508771     0.156166
H     37.869565    18.898155    16.508771     0.156166
H     30.372250    20.501275     8.460050     0.156168
H     35.301065    23.346927    16.508771     0.156168
H     32.940750    13.327046    12.314428     0.156166
H     32.940750    16.052502     8.460050     0.156166
H     30.580435    23.346927    16.508771     0.156166
H     35.509250    20.501275     8.460050     0.156166
H     30.372250    14.809970    16.508771     0.156168
H     28.011935    18.898155    16.508771     0.156166
H     37.869565    21.864003    12.314428     0.156166
C     10.980250    10.108634     6.287749     0.142162
C     10.980250    11.505849     6.383858    -0.259215
C     10.980250    12.110379     7.669307     0.153989
C     11.682547     2.975738     2.104164     0.142159
C     12.410757     1.998955     1.413475    -0.259216
C     11.710217     0.989969     0.700013     0.153987
C     10.277953     2.975738     2.104164     0.142162
C      9.549743     1.998955     1.413475    -0.259214
C     10.250283     0.989969     0.700013     0.153989
C     10.980250     9.297691     7.434595     0.142161
C     10.980250     9.854041     8.719866    -0.259215
C     10.980250    11.267485     8.861339     0.153989
C      7.716041     7.413100     2.104164     0.142163
C      6.506018     7.270842     1.413475    -0.259213
C      5.982479     8.382021     0.700013     0.153988
C     14.244459     4.454858     6.287749     0.142159
C     15.454482     3.756251     6.383858    -0.259215
C     15.978021     3.453986     7.669307     0.153988
C     13.542162     4.860330     7.434595     0.142160
C     14.023975     4.582155     8.719866    -0.259216
C     15.248054     3.875433     8.861339     0.153989
C      8.418338     8.629513     2.104164     0.142161
C      7.936525     9.748553     1.413475    -0.259216
C      6.712446     9.646361     0.700013     0.153989
C      8.418338     4.860330     7.434595     0.142162
C      7.936525     4.582155     8.719866    -0.259216
C      6.712446     3.875433     8.861339     0.153989
C     14.244459     7.413100     2.104164     0.142159
C     15.454482     7.270842     1.413475    -0.259215
C     15.978021     8.382021     0.700013     0.153988
C     13.542162     8.629513     2.104164     0.142160
C     14.023975     9.748553     1.413475    -0.259216
C     15.248054     9.646361     0.700013     0.153989
C      7.716041     4.454858     6.287749     0.142163
C      6.506018     3.756251     6.383858    -0.259213
C      5.982479     3.453986     7.669307     0.153988
C     29.676541    20.902943    11.642924     0.142159
C     28.466518    21.601550    11.546815    -0.259215
C     27.942979    21.903815    10.261366     0.153988
C     35.502662    16.728288    15.826509     0.142162
C     35.984475    15.609248    16.517198    -0.259216
C     37.208554    15.711440    17.230660     0.153989
C     36.204959    17.944701    15.826509     0.142163
C     37.414982    18.086959    16.517198    -0.259214
C     37.938521    16.975780    17.230660     0.153988
C     30.378838    20.497471    10.496078     0.142160
C     29.897025    20.775646     9.210807    -0.259216
C     28.672946    21.482368     9.069334     0.153989
C     33.643047    22.382063    15.826509     0.142162
C     34.371257    23.358846    16.517198    -0.259214
C     33.670717    24.367832    17.230660     0.153989
C     32.940750    15.249167    11.642924     0.142161
C     32.940750    13.851952    11.546815    -0.259215
C     32.940750    13.247422    10.261366     0.153989
C     32.940750    16.060110    10.496078     0.142161
C     32.940750    15.503760     9.210807    -0.259215
C     32.940750    14.090316     9.069334     0.153989
C     32.238453    22.382063    15.826509     0.142159
C     31.510243    23.358846    16.517198    -0.259216
C     32.210783    24.367832    17.230660     0.153987
C     35.502662    20.497471    10.496078     0.142162
C     35.984475    20.775646     9.210807    -0.259216
C     37.208554    21.482368     9.069334     0.153989
C     30.378838    16.728288    15.826509     0.142160
C     29.897025    15.609248    16.517198    -0.259216
C     28.672946    15.711440    17.230660     0.153989
C     29.676541    17.944701    15.826509     0.142159
C     28.466518    18.086959    16.517198    -0.259215
C     27.942979    16.975780    17.230660     0.153988
C     36.204959    20.902943    11.642924     0.142163
C     37.414982    21.601550    11.546815    -0.259213
C     37.938521    21.903815    10.261366     0.153988
N     10.980250     9.271319     5.215316    -0.208358
N     12.074761     4.039498     2.856356    -0.208328
N      9.885739     4.039498     2.856356    -0.208357
N     10.980250     8.007486     7.002645    -0.208358
N      8.441177     6.541552     2.856356    -0.208357
N     13.519323     4.873516     5.215316    -0.208328
N     12.424812     5.505432     7.002645    -0.208358
N      9.535688     8.437301     2.856356    -0.208358
N      9.535688     5.505432     7.002645    -0.208358
N     13.519323     6.541552     2.856356    -0.208328
N     12.424812     8.437301     2.856356    -0.208358
N      8.441177     4.873516     5.215316    -0.208357
N     30.401677    20.484285    12.715357    -0.208328
N     34.385312    16.920500    15.074317    -0.208358
N     35.479823    18.816249    15.074317    -0.208357
N     31.496188    19.852369    10.928028    -0.208358
N     34.035261    21.318303    15.074317    -0.208357
N     32.940750    16.086482    12.715357    -0.208358
N     32.940750    17.350315    10.928028    -0.208358
N     31.846239    21.318303    15.074317    -0.208328
N     34.385312    19.852369    10.928028    -0.208358
N     31.496188    16.920500    15.074317    -0.208358
N     30.401677    18.816249    15.074317    -0.208328
N     35.479823    20.484285    12.715357    -0.208357
N     10.980250     8.006219     5.661251     0.010556
N     10.980250     4.672682     3.304085     0.010555
N      9.536786     7.172834     3.304085     0.010556
N     12.423714     5.506066     5.661251     0.010555
N      9.536786     5.506066     5.661251     0.010556
N     12.423714     7.172834     3.304085     0.010555
N     31.497286    19.851735    12.269422     0.010555
N     34.384214    18.184967    14.626588     0.010556
N     32.940750    20.685119    14.626588     0.010555
N     32.940750    17.351582    12.269422     0.010556
N     34.384214    19.851735    12.269422     0.010556
N     31.497286    18.184967    14.626588     0.010555
Cl    10.980140    11.725130     2.578610    -0.457080
Cl    15.644221     3.646705     2.578610    -0.456948
Cl     6.316059     3.646705     2.578610    -0.457079
Cl    10.980140     6.339514    10.195022    -0.457080
Cl    28.276779    21.711096    15.352063    -0.456948
Cl    32.940860    13.632671    15.352063    -0.457080
Cl    37.604941    21.711096    15.352063    -0.457079
Cl    32.940860    19.018287     7.735651    -0.457080
O     10.980250    13.527373     7.765416    -0.156943
O     12.449847     0.000000     0.000000    -0.156945
O      9.510653     0.000000     0.000000    -0.156945
O     10.980250    11.830428    10.165257    -0.156943
O      4.755327     8.236467     0.000000    -0.156943
O     17.205173     2.745489     7.765416    -0.156945
O     15.735577     3.593961    10.165257    -0.156945
O      6.224923    10.781884     0.000000    -0.156943
O      6.224923     3.593961    10.165257    -0.156943
O     17.205173     8.236467     0.000000    -0.156945
O     15.735577    10.781884     0.000000    -0.156945
O      4.755327     2.745489     7.765416    -0.156943

The following XYZ coordinates are in angstroms. Other properties are in atomic units.
The sperically averaged electron density of each atom fit to a function of the form exp(a - br)
eigen_1, eigen_2 and eigen_3 are the three eigenvalues of traceless quadrupole moment tensor
  atom number  atomic symbol              X              Y              Z     net charge C6 coefficient C8 coefficient C10 coefficient fluctuating dipole atomic polarizability isotropic forcefield polarizability              a              b squared Pearson coefficient          <r^3>          <r^4>         wp_QDO          m_QDO          q_QDO       dipole_x       dipole_y       dipole_z         dipole            Qxy            Qxz            Qyz     Q(x^2-y^2)  Q(3z^2 - R^2)        eigen_1        eigen_2        eigen_3 static polarizability      alpha(xx)      alpha(xy)      alpha(xz)      alpha(yy)      alpha(yz)      alpha(zz) atomic spin moment
            1             Zn      10.980250       9.773404       3.268582       0.614135     111.850462 0.22710052E+04  0.75974447E+05                                18.702674                           15.447137       0.467336       1.955358                    0.996502      52.473226     147.656422       0.464673       0.394012      -1.146373       0.000010       0.052867      -0.018696       0.056075       0.000003      -0.000025       0.041258       0.116744       0.087570      -0.087549       0.043752       0.043797             22.912231      23.058029      -0.000684       0.000144      22.669388       0.137705      23.009277           0.000000
            2             Zn      13.954141       4.622474       3.268582       0.613956     111.864769 0.22713244E+04  0.75987954E+05                                18.704059                           15.448099       0.467155       1.955277                    0.996509      52.477735     147.672872       0.464663       0.394005      -1.146376       0.045680      -0.026372      -0.018648       0.055946       0.050640       0.035808      -0.020680      -0.058498       0.087745      -0.087722       0.043851       0.043871             22.913960      22.768432       0.167842       0.118684      22.962494      -0.068556      23.010956           0.000000
            3             Zn       8.006359       4.622474       3.268582       0.614131     111.847708 0.22709508E+04  0.75972019E+05                                18.702236                           15.446855       0.467344       1.955361                    0.996502      52.472831     147.653743       0.464683       0.394007      -1.146379      -0.045781      -0.026442      -0.018697       0.056077      -0.050561      -0.035752      -0.020619      -0.058412       0.087572      -0.087573       0.043770       0.043802             22.911587      22.766487      -0.168518      -0.119162      22.959749      -0.068998      23.008524           0.000000
            4             Zn      10.980250       6.339450       8.124926       0.614135     111.850462 0.22710053E+04  0.75974451E+05                                18.702675                           15.447138       0.467335       1.955358                    0.996502      52.473226     147.656427       0.464673       0.394012      -1.146373       0.000011      -0.000004       0.056075       0.056075      -0.000022       0.000011      -0.000015       0.000006      -0.262645      -0.087548       0.043752       0.043797             22.912232      23.058040      -0.000092      -0.000693      23.058065       0.000293      22.620593           0.000000
            5             Zn      29.966859      20.735327      14.662091       0.613956     111.864773 0.22713245E+04  0.75987959E+05                                18.704059                           15.448099       0.467155       1.955277                    0.996509      52.477736     147.672877       0.464663       0.394005      -1.146376      -0.045680       0.026372       0.018648       0.055946       0.050640       0.035808      -0.020680      -0.058498       0.087745      -0.087722       0.043851       0.043871             22.913961      22.768432       0.167842       0.118683      22.962494      -0.068556      23.010956           0.000000
            6             Zn      32.940750      15.584397      14.662091       0.614135     111.850461 0.22710051E+04  0.75974445E+05                                18.702674                           15.447137       0.467336       1.955358                    0.996502      52.473225     147.656421       0.464673       0.394012      -1.146373      -0.000011      -0.052867       0.018696       0.056075       0.000003      -0.000025       0.041258       0.116744       0.087570      -0.087549       0.043752       0.043797             22.912232      23.058029      -0.000684       0.000144      22.669389       0.137705      23.009277           0.000000
            7             Zn      35.914641      20.735327      14.662091       0.614131     111.847705 0.22709507E+04  0.75972015E+05                                18.702236                           15.446855       0.467344       1.955361                    0.996502      52.472830     147.653741       0.464683       0.394007      -1.146379       0.045781       0.026442       0.018697       0.056077      -0.050561      -0.035752      -0.020619      -0.058412       0.087572      -0.087573       0.043770       0.043802             22.911587      22.766487      -0.168518      -0.119161      22.959749      -0.068998      23.008524           0.000000
            8             Zn      32.940750      19.018351       9.805747       0.614135     111.850455 0.22710051E+04  0.75974443E+05                                18.702674                           15.447137       0.467335       1.955358                    0.996502      52.473224     147.656420       0.464673       0.394012      -1.146373      -0.000011       0.000004      -0.056075       0.056075      -0.000022       0.000011      -0.000015       0.000006      -0.262645      -0.087548       0.043752       0.043797             22.912232      23.058039      -0.000092      -0.000693      23.058064       0.000293      22.620592           0.000000
            9             Zn      10.980250       6.339450       4.482668       0.433158     134.044001 0.18866904E+04  0.60540560E+05                                22.476114                           15.124808       0.706094       2.010868                    0.992872      55.129604     154.264021       0.419807       0.454685      -1.100906       0.000001       0.000000       0.000000       0.000001      -0.000005      -0.000003      -0.000001      -0.000003       0.000005      -0.000002       0.000001       0.000002             38.045419      38.045549      -0.000218      -0.000154      38.045384       0.000068      38.045325           0.000000
           10             Zn      32.940750      19.018351      13.448005       0.433158     134.043999 0.18866904E+04  0.60540559E+05                                22.476114                           15.124808       0.706094       2.010868                    0.992872      55.129604     154.264022       0.419807       0.454685      -1.100906      -0.000001      -0.000000      -0.000000       0.000001      -0.000005      -0.000003      -0.000001      -0.000003       0.000005      -0.000002       0.000001       0.000002             38.045419      38.045550      -0.000218      -0.000154      38.045384       0.000068      38.045325           0.000000
           11              H      10.980250      12.030755       5.616245       0.156166       1.183817 0.88958044E+01  0.90166320E+02                                 1.898851                            1.784182      -1.199421       2.337360                    0.995684       3.519042      10.188480       0.450321       1.341913      -0.696794      -0.000001       0.023984      -0.028133       0.036969       0.000002      -0.000000      -0.001416      -0.024051      -0.012337      -0.009970      -0.004222       0.014191              1.950981       1.473841       0.000000       0.000003       1.996860      -0.208304       2.382242          -0.000000
           12              H      13.340565       2.010874       1.421902       0.156166       1.183942 0.88969188E+01  0.90180010E+02                                 1.898978                            1.784294      -1.199368       2.337383                    0.995685       3.518896      10.188034       0.450309       1.341913      -0.696797       0.036817      -0.002728      -0.001929       0.036968      -0.007389      -0.005225       0.007851       0.002153      -0.013256      -0.009970      -0.004223       0.014193              1.951114       2.450355       0.091654       0.064809       1.777351       0.214556       1.625637          -0.000000
           13              H       8.619935       2.010874       1.421902       0.156168       1.183832 0.88958277E+01  0.90165510E+02                                 1.898805                            1.784142      -1.199106       2.337499                    0.995695       3.518664      10.186919       0.450348       1.341850      -0.696811      -0.036816      -0.002728      -0.001929       0.036967       0.007385       0.005222       0.007851       0.002153      -0.013256      -0.009970      -0.004218       0.014189              1.950930       2.450105      -0.091630      -0.064791       1.777185       0.214517       1.625499          -0.000000
           14              H      10.980250       9.305299       9.470623       0.156166       1.183817 0.88958031E+01  0.90166306E+02                                 1.898851                            1.784182      -1.199421       2.337359                    0.995684       3.519044      10.188487       0.450321       1.341913      -0.696794      -0.000001      -0.018529       0.031990       0.036969       0.000000       0.000002       0.004617      -0.006989       0.038850      -0.009970      -0.004222       0.014191              1.950981       1.473841       0.000003      -0.000001       2.208493      -0.283128       2.170608          -0.000000
           15              H       6.051435       6.459646       1.421902       0.156166       1.184002 0.88974461E+01  0.90186589E+02                                 1.899027                            1.784334      -1.199416       2.337362                    0.995684       3.518991      10.188341       0.450310       1.341894      -0.696801      -0.020771      -0.030521      -0.001928       0.036969       0.004626       0.009409       0.000598       0.011718      -0.013252      -0.009969      -0.004221       0.014189              1.951167       1.866276       0.245613       0.153412       2.361553      -0.163411       1.625672          -0.000000
           16              H      15.909065       3.493798       5.616245       0.156166       1.183782 0.88954976E+01  0.90162506E+02                                 1.898830                            1.784166      -1.199368       2.337382                    0.995685       3.518943      10.188181       0.450318       1.341935      -0.696791       0.020770      -0.011991      -0.028132       0.036968      -0.010414      -0.001225       0.000706       0.012029      -0.012337      -0.009970      -0.004222       0.014191              1.950958       1.866085      -0.226469      -0.180387       1.604581       0.104146       2.382207          -0.000000
           17              H      13.548750       4.856526       9.470623       0.156168       1.183647 0.88941910E+01  0.90145306E+02                                 1.898629                            1.783991      -1.199112       2.337497                    0.995695       3.518718      10.187067       0.450359       1.341869      -0.696804      -0.016046       0.009264       0.031989       0.036967      -0.003029       0.003999      -0.002307       0.003495       0.038847      -0.009971      -0.004219       0.014191              1.950744       2.024570      -0.318043      -0.245146       1.657325       0.141535       2.170337          -0.000000
           18              H       8.411750      10.547831       1.421902       0.156166       1.183978 0.88972300E+01  0.90183879E+02                                 1.899000                            1.784311      -1.199421       2.337360                    0.995684       3.518996      10.188337       0.450313       1.341892      -0.696801       0.016046       0.033250      -0.001928       0.036969      -0.002761       0.004186      -0.008450      -0.013877      -0.013255      -0.009970      -0.004223       0.014193              1.951138       2.024997       0.337258       0.218219       2.202765      -0.051152       1.625652          -0.000000
           19              H       8.411750       4.856526       9.470623       0.156166       1.183977 0.88972221E+01  0.90183784E+02                                 1.898999                            1.784310      -1.199421       2.337360                    0.995684       3.518995      10.188335       0.450313       1.341892      -0.696800       0.016046       0.009265       0.031991       0.036969       0.003027      -0.003999      -0.002308       0.003492       0.038854      -0.009970      -0.004223       0.014193              1.951137       2.024997       0.318159       0.245230       1.657625       0.141584       2.170791          -0.000000
           20              H      15.909065       6.459646       1.421902       0.156166       1.183781 0.88954929E+01  0.90162451E+02                                 1.898829                            1.784166      -1.199368       2.337382                    0.995685       3.518943      10.188182       0.450317       1.341935      -0.696790       0.020770      -0.030520      -0.001928       0.036968      -0.004626      -0.009410       0.000598       0.011722      -0.013256      -0.009970      -0.004222       0.014192              1.950957       1.866085      -0.245561      -0.153388       2.361263      -0.163381       1.625524          -0.000000
           21              H      13.548750      10.547831       1.421902       0.156168       1.183647 0.88941902E+01  0.90145298E+02                                 1.898629                            1.783991      -1.199112       2.337497                    0.995695       3.518717      10.187065       0.450359       1.341870      -0.696804      -0.016046       0.033248      -0.001929       0.036967       0.002761      -0.004188      -0.008448      -0.013874      -0.013260      -0.009971      -0.004219       0.014190              1.950744       2.024570      -0.337140      -0.218138       2.202296      -0.051142       1.625367          -0.000000
           22              H       6.051435       3.493798       5.616245       0.156166       1.184003 0.88974506E+01  0.90186644E+02                                 1.899027                            1.784334      -1.199416       2.337362                    0.995684       3.518991      10.188341       0.450310       1.341894      -0.696801      -0.020771      -0.011991      -0.028133       0.036969       0.010413       0.001225       0.000706       0.012024      -0.012334      -0.009969      -0.004221       0.014189              1.951167       1.866276       0.226509       0.180429       1.604726       0.104167       2.382500          -0.000000
           23              H      28.011935      21.864003      12.314428       0.156166       1.183782 0.88954962E+01  0.90162488E+02                                 1.898829                            1.784166      -1.199368       2.337382                    0.995685       3.518943      10.188180       0.450318       1.341935      -0.696791      -0.020770       0.011991       0.028132       0.036968      -0.010414      -0.001225       0.000706       0.012029      -0.012337      -0.009970      -0.004222       0.014192              1.950957       1.866084      -0.226469      -0.180387       1.604581       0.104146       2.382206          -0.000000
           24              H      35.509250      14.809970      16.508771       0.156166       1.183977 0.88972245E+01  0.90183809E+02                                 1.898999                            1.784310      -1.199421       2.337360                    0.995684       3.518995      10.188333       0.450313       1.341892      -0.696801      -0.016046      -0.033250       0.001928       0.036969      -0.002761       0.004186      -0.008450      -0.013877      -0.013255      -0.009970      -0.004223       0.014193              1.951137       2.024996       0.337258       0.218219       2.202764      -0.051152       1.625652          -0.000000
           25              H      37.869565      18.898155      16.508771       0.156166       1.184002 0.88974453E+01  0.90186588E+02                                 1.899028                            1.784335      -1.199416       2.337362                    0.995684       3.518991      10.188345       0.450309       1.341895      -0.696800       0.020771       0.030521       0.001928       0.036969       0.004626       0.009409       0.000598       0.011718      -0.013252      -0.009969      -0.004221       0.014189              1.951168       1.866276       0.245613       0.153412       2.361554      -0.163411       1.625672          -0.000000
           26              H      30.372250      20.501275       8.460050       0.156168       1.183647 0.88941864E+01  0.90145254E+02                                 1.898629                            1.783991      -1.199112       2.337497                    0.995695       3.518717      10.187066       0.450359       1.341870      -0.696804       0.016046      -0.009264      -0.031989       0.036967      -0.003029       0.003999      -0.002307       0.003495       0.038847      -0.009971      -0.004219       0.014191              1.950744       2.024570      -0.318043      -0.245146       1.657326       0.141535       2.170337          -0.000000
           27              H      35.301065      23.346927      16.508771       0.156168       1.183832 0.88958263E+01  0.90165492E+02                                 1.898805                            1.784142      -1.199106       2.337499                    0.995695       3.518664      10.186918       0.450348       1.341850      -0.696811       0.036816       0.002728       0.001929       0.036967       0.007385       0.005222       0.007851       0.002153      -0.013256      -0.009970      -0.004218       0.014189              1.950929       2.450105      -0.091630      -0.064791       1.777185       0.214517       1.625499          -0.000000
           28              H      32.940750      13.327046      12.314428       0.156166       1.183818 0.88958084E+01  0.90166372E+02                                 1.898851                            1.784183      -1.199421       2.337360                    0.995684       3.519043      10.188484       0.450321       1.341913      -0.696794       0.000001      -0.023984       0.028133       0.036969       0.000002      -0.000000      -0.001416      -0.024051      -0.012337      -0.009970      -0.004222       0.014191              1.950982       1.473842       0.000000       0.000003       1.996860      -0.208304       2.382243          -0.000000
           29              H      32.940750      16.052502       8.460050       0.156166       1.183817 0.88957985E+01  0.90166254E+02                                 1.898851                            1.784182      -1.199421       2.337360                    0.995684       3.519043      10.188486       0.450321       1.341914      -0.696794       0.000001       0.018529      -0.031990       0.036969       0.000000       0.000002       0.004617      -0.006989       0.038850      -0.009970      -0.004222       0.014191              1.950981       1.473841       0.000003      -0.000001       2.208493      -0.283128       2.170608          -0.000000
           30              H      30.580435      23.346927      16.508771       0.156166       1.183942 0.88969201E+01  0.90180028E+02                                 1.898978                            1.784294      -1.199368       2.337383                    0.995685       3.518896      10.188035       0.450309       1.341914      -0.696797      -0.036817       0.002728       0.001929       0.036968      -0.007389      -0.005225       0.007851       0.002153      -0.013256      -0.009970      -0.004223       0.014193              1.951114       2.450355       0.091654       0.064809       1.777351       0.214557       1.625637          -0.000000
           31              H      35.509250      20.501275       8.460050       0.156166       1.183977 0.88972260E+01  0.90183835E+02                                 1.899000                            1.784311      -1.199421       2.337360                    0.995684       3.518996      10.188339       0.450313       1.341892      -0.696800      -0.016046      -0.009265      -0.031991       0.036969       0.003027      -0.003999      -0.002308       0.003492       0.038854      -0.009970      -0.004223       0.014193              1.951138       2.024997       0.318159       0.245230       1.657625       0.141584       2.170792          -0.000000
           32              H      30.372250      14.809970      16.508771       0.156168       1.183648 0.88941945E+01  0.90145349E+02                                 1.898629                            1.783991      -1.199112       2.337497                    0.995695       3.518718      10.187067       0.450359       1.341869      -0.696804       0.016046      -0.033248       0.001929       0.036967       0.002761      -0.004188      -0.008448      -0.013874      -0.013260      -0.009971      -0.004219       0.014190              1.950744       2.024570      -0.337140      -0.218138       2.202297      -0.051142       1.625367          -0.000000
           33              H      28.011935      18.898155      16.508771       0.156166       1.183781 0.88954929E+01  0.90162451E+02                                 1.898829                            1.784166      -1.199368       2.337382                    0.995685       3.518943      10.188182       0.450317       1.341935      -0.696790      -0.020770       0.030520       0.001928       0.036968      -0.004626      -0.009410       0.000598       0.011722      -0.013256      -0.009970      -0.004222       0.014191              1.950957       1.866085      -0.245561      -0.153388       2.361263      -0.163381       1.625524          -0.000000
           34              H      37.869565      21.864003      12.314428       0.156166       1.184003 0.88974512E+01  0.90186661E+02                                 1.899028                            1.784335      -1.199416       2.337362                    0.995684       3.518991      10.188345       0.450309       1.341895      -0.696800       0.020771       0.011991       0.028133       0.036969       0.010413       0.001225       0.000706       0.012024      -0.012334      -0.009969      -0.004221       0.014189              1.951168       1.866277       0.226509       0.180429       1.604727       0.104167       2.382501          -0.000000
           35              C      10.980250      10.108634       6.287749       0.142162      38.854706 0.36796600E+03  0.82901369E+04                                10.112946                            6.457798      -0.044299       2.000186                    0.999558      25.884400      72.632345       0.639675       0.425003      -1.059737      -0.000002       0.022756      -0.062360       0.066382      -0.000004      -0.000001       0.004130       0.002550       0.002341      -0.004750       0.000885       0.003865             16.031257       5.484726      -0.000012      -0.000003      26.632716       9.606896      15.976330           0.000001
           36              C      10.980250      11.505849       6.383858      -0.259215      48.949037 0.51297219E+03  0.12619483E+05                                11.696675                            7.630910      -0.249539       1.879957                    0.998731      32.060900      95.520516       0.584882       0.425687      -1.054148      -0.000004      -0.006088      -0.015198       0.016373      -0.000003      -0.000003      -0.020915      -0.027595      -0.064844      -0.029674      -0.002990       0.032664             18.116461       6.424425      -0.000002       0.000010      27.525007      11.739635      20.399951          -0.000002
           37              C      10.980250      12.110379       7.669307       0.153989      42.820501 0.42733344E+03  0.99153135E+04                                10.718297                            6.898879       0.136474       2.038612                    0.999690      26.568456      73.717038       0.632041       0.417659      -1.072865      -0.000002       0.100015      -0.033846       0.105586      -0.000001      -0.000001       0.013026      -0.106814      -0.011359      -0.051514      -0.006530       0.058044             18.458170       6.130704       0.000003       0.000003      28.475599      14.040834      20.768206           0.000001
           38              C      11.682547       2.975738       2.104164       0.142159      38.853824 0.36796041E+03  0.82899555E+04                                10.112714                            6.457695      -0.044273       2.000194                    0.999558      25.884111      72.630604       0.639690       0.424996      -1.059744       0.064055       0.014224       0.010058       0.066382       0.002065       0.001460       0.001016      -0.006255       0.004819      -0.004752       0.000888       0.003863             16.030783      10.470736      -1.486914      -1.051407      23.252876      12.564069      14.368737           0.000001
           39              C      12.410757       1.998955       1.413475      -0.259216      48.947831 0.51296006E+03  0.12619119E+05                                11.696486                            7.630814      -0.249548       1.879952                    0.998731      32.060775      95.520101       0.584886       0.425686      -1.054147       0.008895       0.011224       0.007936       0.016373      -0.023489      -0.016609      -0.003555       0.021510      -0.016482      -0.029684      -0.002980       0.032665             18.116052      11.706608       0.452805       0.320182      26.286261      14.044521      16.355286          -0.000002
           40              C      11.710217       0.989969       0.700013       0.153987      42.820329 0.42733308E+03  0.99153139E+04                                10.718311                            6.898907       0.136454       2.038605                    0.999690      26.568492      73.717441       0.632035       0.417662      -1.072861       0.085378      -0.050721      -0.035865       0.105586      -0.019199      -0.013576       0.046859      -0.011126      -0.055142      -0.051515      -0.006533       0.058048             18.458085      10.099542       0.855015       0.604587      28.139578      15.562631      17.135136           0.000001
           41              C      10.277953       2.975738       2.104164       0.142162      38.853587 0.36795741E+03  0.82898663E+04                                10.112651                            6.457657      -0.044258       2.000199                    0.999558      25.884025      72.630132       0.639694       0.424995      -1.059746      -0.064055       0.014225       0.010058       0.066382      -0.002070      -0.001463       0.001015      -0.006257       0.004820      -0.004756       0.000889       0.003867             16.030670      10.470650       1.486929       1.051417      23.252716      12.563974      14.368644           0.000001
           42              C       9.549743       1.998955       1.413475      -0.259214      48.947026 0.51295179E+03  0.12618845E+05                                11.696363                            7.630764      -0.249378       1.880008                    0.998732      32.060336      95.518045       0.584887       0.425687      -1.054148      -0.008894       0.011224       0.007937       0.016373       0.023471       0.016596      -0.003552       0.021511      -0.016488      -0.029662      -0.002985       0.032647             18.115828      11.706393      -0.452601      -0.320038      26.285971      14.044348      16.355119          -0.000002
           43              C      10.250283       0.989969       0.700013       0.153989      42.820430 0.42733477E+03  0.99153677E+04                                10.718347                            6.898936       0.136456       2.038605                    0.999690      26.568527      73.717703       0.632031       0.417664      -1.072860      -0.085378      -0.050720      -0.035865       0.105585       0.019195       0.013573       0.046859      -0.011128      -0.055140      -0.051515      -0.006530       0.058045             18.458139      10.099551      -0.854762      -0.604409      28.139671      15.562681      17.135194           0.000001
           44              C      10.980250       9.297691       7.434595       0.142161      38.854695 0.36796619E+03  0.82901423E+04                                10.112946                            6.457801      -0.044299       2.000186                    0.999558      25.884401      72.632351       0.639675       0.425004      -1.059737      -0.000002      -0.051208       0.042242       0.066382      -0.000002      -0.000003       0.002444      -0.002220      -0.011967      -0.004750       0.000885       0.003865             16.031250       5.484725      -0.000007      -0.000010      23.198668      10.820995      19.410356           0.000001
           45              C      10.980250       9.854041       8.719866      -0.259215      48.948973 0.51297207E+03  0.12619480E+05                                11.696667                            7.630910      -0.249540       1.879957                    0.998731      32.060903      95.520534       0.584882       0.425687      -1.054148      -0.000004      -0.016359      -0.000674       0.016372      -0.000004      -0.000002      -0.001742       0.026635       0.097846      -0.029674      -0.002990       0.032664             18.116437       6.424421       0.000008      -0.000005      28.570390      11.369991      19.354499          -0.000002
           46              C      10.980250      11.267485       8.861339       0.153989      42.820484 0.42733358E+03  0.99153173E+04                                10.718296                            6.898881       0.136474       2.038612                    0.999690      26.568456      73.717041       0.632041       0.417659      -1.072865      -0.000002       0.001428       0.105577       0.105586      -0.000001      -0.000001       0.028700      -0.062480       0.121643      -0.051514      -0.006531       0.058044             18.458162       6.130703       0.000004       0.000001      30.449777      13.342840      18.794006           0.000000
           47              C       7.716041       7.413100       2.104164       0.142163      38.853544 0.36795707E+03  0.82898590E+04                                10.112656                            6.457660      -0.044278       2.000193                    0.999558      25.884017      72.630173       0.639693       0.424996      -1.059745      -0.019708      -0.062585       0.010060       0.066382      -0.003745       0.000146      -0.001774      -0.000453       0.004828      -0.004758       0.000893       0.003865             16.030651      21.344970      -4.791186      11.406433      12.378369      -5.371331      14.368614           0.000001
           48              C       6.506018       7.270842       1.413475      -0.259213      48.946870 0.51294874E+03  0.12618767E+05                                11.696315                            7.630716      -0.249510       1.879966                    0.998731      32.060501      95.518920       0.584891       0.425685      -1.054149       0.005272      -0.013314       0.007938       0.016373       0.021051       0.005218       0.016153       0.029905      -0.016473      -0.029670      -0.002976       0.032646             18.115692      22.248822      -6.539215      12.002546      15.743320      -7.299265      16.354934          -0.000001
           49              C       5.982479       8.382021       0.700013       0.153988      42.820389 0.42733383E+03  0.99153380E+04                                10.718337                            6.898925       0.136472       2.038611                    0.999690      26.568485      73.717502       0.632032       0.417664      -1.072860      -0.086615      -0.048579      -0.035865       0.105586       0.004779       0.047367      -0.011674       0.038811      -0.055138      -0.051513      -0.006531       0.058044             18.458107      22.889194      -8.238988      13.175387      15.349958      -8.304845      17.135169           0.000000
           50              C      14.244459       4.454858       6.287749       0.142159      38.854499 0.36796488E+03  0.82901033E+04                                10.112908                            6.457786      -0.044268       2.000197                    0.999558      25.884337      72.632075       0.639676       0.425003      -1.059737       0.019709      -0.011380      -0.062360       0.066383       0.001101       0.003575      -0.002066      -0.001279       0.002358      -0.004747       0.000880       0.003867             16.031200      21.345585      -9.157307       8.319812      10.771701      -4.803464      15.976315           0.000001
           51              C      15.454482       3.756251       6.383858      -0.259215      48.949227 0.51297511E+03  0.12619573E+05                                11.696706                            7.630932      -0.249540       1.879956                    0.998731      32.060944      95.520700       0.584881       0.425687      -1.054148      -0.005275       0.003042      -0.015200       0.016374      -0.011952      -0.018113       0.010452       0.013792      -0.064836      -0.029670      -0.002992       0.032662             18.116546      22.249942      -9.136874      10.166962      11.699642      -5.869917      20.400055          -0.000001
           52              C      15.978021       3.453986       7.669307       0.153988      42.820529 0.42733385E+03  0.99153260E+04                                10.718301                            6.898882       0.136469       2.038610                    0.999690      26.568484      73.717144       0.632041       0.417659      -1.072865       0.086615      -0.050009      -0.033846       0.105586      -0.046253       0.011281      -0.006514       0.053405      -0.011359      -0.051514      -0.006531       0.058045             18.458198      22.889372      -9.675637      12.159781      11.716958      -7.020470      20.768264           0.000001
           53              C      13.542162       4.860330       7.434595       0.142160      38.854713 0.36796612E+03  0.82901384E+04                                10.112936                            6.457794      -0.044278       2.000192                    0.999558      25.884407      72.632302       0.639676       0.425003      -1.059738      -0.044347       0.025603       0.042242       0.066382      -0.000965       0.002114      -0.001224       0.001108      -0.011963      -0.004747       0.000881       0.003866             16.031258      18.770304      -7.670451       9.371271       9.913284      -5.410527      19.410186           0.000000
           54              C      14.023975       4.582155       8.719866      -0.259216      48.949144 0.51297545E+03  0.12619568E+05                                11.696718                            7.630961      -0.249407       1.879998                    0.998732      32.060739      95.519665       0.584878       0.425690      -1.054147      -0.014169       0.008177      -0.000674       0.016373       0.011524      -0.001510       0.000870      -0.013319       0.097847      -0.029666      -0.002998       0.032664             18.116576      23.034063      -9.589567       9.846997      11.961036      -5.685187      19.354629          -0.000001
           55              C      15.248054       3.875433       8.861339       0.153989      42.820530 0.42733463E+03  0.99153501E+04                                10.718306                            6.898892       0.136458       2.038606                    0.999690      26.568499      73.717242       0.632040       0.417659      -1.072864       0.001236      -0.000715       0.105576       0.105586      -0.027057       0.024855      -0.014351       0.031239       0.121643      -0.051515      -0.006530       0.058045             18.458200      24.369922     -10.530429      11.555362      12.210480      -6.671507      18.794196           0.000000
           56              C       8.418338       8.629513       2.104164       0.142161      38.854012 0.36796116E+03  0.82899789E+04                                10.112748                            6.457704      -0.044304       2.000184                    0.999558      25.884175      72.630875       0.639689       0.424997      -1.059744       0.044346       0.048360       0.010060       0.066381      -0.001680       0.001607       0.000757       0.006702       0.004829      -0.004754       0.000893       0.003861             16.030830      18.769626      -6.278296      10.355109      14.954078      -7.192626      14.368786           0.000001
           57              C       7.936525       9.748553       1.413475      -0.259216      48.947657 0.51295738E+03  0.12619037E+05                                11.696459                            7.630796      -0.249547       1.879953                    0.998731      32.060732      95.519930       0.584886       0.425686      -1.054147       0.014166       0.002092       0.007937       0.016372      -0.002430      -0.011385      -0.012606      -0.051445      -0.016478      -0.029689      -0.002978       0.032667             18.115971      23.033283      -6.086686      12.322894      14.959422      -6.744953      16.355209          -0.000002
           58              C       6.712446       9.646361       0.700013       0.153989      42.820306 0.42733288E+03  0.99153073E+04                                10.718309                            6.898906       0.136459       2.038606                    0.999690      26.568465      73.717339       0.632035       0.417662      -1.072861      -0.001237       0.099300      -0.035865       0.105586      -0.014417       0.033793      -0.035186      -0.027691      -0.055141      -0.051514      -0.006533       0.058047             18.458065      24.369942      -7.384031      13.779891      13.869124      -7.257740      17.135129           0.000001
           59              C       8.418338       4.860330       7.434595       0.142162      38.854027 0.36796139E+03  0.82899852E+04                                10.112751                            6.457706      -0.044304       2.000184                    0.999558      25.884175      72.630877       0.639689       0.424997      -1.059744       0.044346       0.025605       0.042241       0.066381       0.000955      -0.002120      -0.001223       0.001102      -0.011973      -0.004754       0.000893       0.003861             16.030837      18.769637       7.670129      -9.370947       9.912974      -5.410329      19.409900           0.000001
           60              C       7.936525       4.582155       8.719866      -0.259216      48.947645 0.51295725E+03  0.12619033E+05                                11.696457                            7.630794      -0.249547       1.879953                    0.998731      32.060732      95.519930       0.584886       0.425686      -1.054147       0.014166       0.008180      -0.000673       0.016372      -0.011544       0.001504       0.000869      -0.013334       0.097856      -0.029689      -0.002978       0.032667             18.115970      23.033287       9.589243      -9.846212      11.960654      -5.684727      19.353968          -0.000001
           61              C       6.712446       3.875433       8.861339       0.153989      42.820328 0.42733285E+03  0.99153066E+04                                10.718313                            6.898906       0.136459       2.038606                    0.999690      26.568465      73.717339       0.632035       0.417662      -1.072861      -0.001237      -0.000713       0.105576       0.105586       0.027054      -0.024857      -0.014351       0.031239       0.121649      -0.051514      -0.006533       0.058047             18.458075      24.369955      10.530470     -11.555038      12.210473      -6.671322      18.793798           0.000000
           62              C      14.244459       7.413100       2.104164       0.142159      38.854470 0.36796486E+03  0.82901029E+04                                10.112904                            6.457786      -0.044268       2.000197                    0.999558      25.884337      72.632076       0.639676       0.425003      -1.059737       0.019709      -0.062587       0.010058       0.066383       0.003737      -0.000154      -0.001776      -0.000460       0.004816      -0.004747       0.000880       0.003867             16.031185      21.345560       4.791542     -11.406844      12.378855      -5.371671      14.369140           0.000001
           63              C      15.454482       7.270842       1.413475      -0.259215      48.949176 0.51297525E+03  0.12619577E+05                                11.696699                            7.630933      -0.249540       1.879956                    0.998731      32.060946      95.520708       0.584881       0.425687      -1.054148      -0.005275      -0.013316       0.007935       0.016374      -0.021061      -0.005231       0.016150       0.029909      -0.016486      -0.029670      -0.002992       0.032662             18.116522      22.249914       6.539854     -12.003293      15.743850      -7.299746      16.355804          -0.000002
           64              C      15.978021       8.382021       0.700013       0.153988      42.820490 0.42733393E+03  0.99153282E+04                                10.718295                            6.898882       0.136469       2.038610                    0.999690      26.568484      73.717145       0.632041       0.417659      -1.072865       0.086615      -0.048580      -0.035867       0.105586      -0.004782      -0.047368      -0.011673       0.038812      -0.055138      -0.051514      -0.006531       0.058045             18.458178      22.889351       8.239121     -13.175520      15.349904      -8.304901      17.135278           0.000001
           65              C      13.542162       8.629513       2.104164       0.142160      38.854696 0.36796587E+03  0.82901315E+04                                10.112933                            6.457791      -0.044278       2.000192                    0.999558      25.884406      72.632298       0.639677       0.425003      -1.059738      -0.044347       0.048361       0.010058       0.066382       0.001672      -0.001615       0.000754       0.006702       0.004819      -0.004748       0.000881       0.003866             16.031250      18.770291       6.278494     -10.355520      14.954241      -7.192773      14.369218           0.000001
           66              C      14.023975       9.748553       1.413475      -0.259216      48.949159 0.51297563E+03  0.12619573E+05                                11.696720                            7.630963      -0.249407       1.879998                    0.998732      32.060739      95.519666       0.584878       0.425690      -1.054147      -0.014169       0.002090       0.007934       0.016373       0.002418       0.011368      -0.012606      -0.051433      -0.016496      -0.029666      -0.002998       0.032664             18.116577      23.034059       6.087318     -12.323461      14.959763      -6.745398      16.355911          -0.000001
           67              C      15.248054       9.646361       0.700013       0.153989      42.820507 0.42733464E+03  0.99153505E+04                                10.718303                            6.898893       0.136458       2.038606                    0.999690      26.568498      73.717241       0.632039       0.417659      -1.072864       0.001236       0.099300      -0.035866       0.105586       0.014415      -0.033794      -0.035185      -0.027688      -0.055140      -0.051515      -0.006530       0.058045             18.458189      24.369909       7.384350     -13.779959      13.869363      -7.258007      17.135296           0.000000
           68              C       7.716041       4.454858       6.287749       0.142163      38.853576 0.36795711E+03  0.82898602E+04                                10.112661                            6.457660      -0.044278       2.000193                    0.999558      25.884018      72.630178       0.639693       0.424996      -1.059745      -0.019708      -0.011377      -0.062359       0.066382      -0.001111      -0.003579      -0.002067      -0.001282       0.002340      -0.004758       0.000892       0.003865             16.030668      21.344998       9.157041      -8.319341      10.771394      -4.803188      15.975612           0.000000
           69              C       6.506018       3.756251       6.383858      -0.259213      48.946928 0.51294868E+03  0.12618765E+05                                11.696323                            7.630715      -0.249511       1.879966                    0.998731      32.060502      95.518923       0.584892       0.425684      -1.054149       0.005272       0.003046      -0.015199       0.016373       0.011937       0.018108       0.010453       0.013782      -0.064840      -0.029670      -0.002976       0.032646             18.115718      22.248852       9.136384     -10.166112      11.699114      -5.869437      20.399188          -0.000001
           70              C       5.982479       3.453986       7.669307       0.153988      42.820430 0.42733376E+03  0.99153361E+04                                10.718344                            6.898925       0.136472       2.038611                    0.999690      26.568485      73.717504       0.632032       0.417664      -1.072860      -0.086615      -0.050007      -0.033846       0.105586       0.046251      -0.011283      -0.006514       0.053405      -0.011355      -0.051513      -0.006530       0.058044             18.458129      22.889218       9.675557     -12.159614      11.716903      -7.020377      20.768267           0.000001
           71              C      29.676541      20.902943      11.642924       0.142159      38.854497 0.36796485E+03  0.82901028E+04                                10.112908                            6.457786      -0.044268       2.000197                    0.999558      25.884336      72.632074       0.639676       0.425003      -1.059737      -0.019709       0.011380       0.062360       0.066383       0.001101       0.003575      -0.002066      -0.001279       0.002358      -0.004747       0.000880       0.003867             16.031200      21.345585      -9.157308       8.319812      10.771701      -4.803464      15.976315           0.000001
           72              C      28.466518      21.601550      11.546815      -0.259215      48.949227 0.51297511E+03  0.12619572E+05                                11.696706                            7.630932      -0.249540       1.879956                    0.998731      32.060944      95.520698       0.584881       0.425687      -1.054148       0.005275      -0.003042       0.015200       0.016374      -0.011952      -0.018113       0.010452       0.013792      -0.064836      -0.029670      -0.002992       0.032662             18.116546      22.249942      -9.136874      10.166963      11.699642      -5.869917      20.400055          -0.000002
           73              C      27.942979      21.903815      10.261366       0.153988      42.820526 0.42733382E+03  0.99153251E+04                                10.718300                            6.898881       0.136469       2.038610                    0.999690      26.568483      73.717140       0.632041       0.417659      -1.072865      -0.086615       0.050009       0.033846       0.105586      -0.046253       0.011281      -0.006514       0.053405      -0.011359      -0.051514      -0.006531       0.058045             18.458197      22.889371      -9.675637      12.159780      11.716958      -7.020470      20.768263           0.000001
           74              C      35.502662      16.728288      15.826509       0.142162      38.854007 0.36796112E+03  0.82899777E+04                                10.112747                            6.457704      -0.044303       2.000184                    0.999558      25.884173      72.630868       0.639689       0.424997      -1.059744      -0.044346      -0.048360      -0.010060       0.066381      -0.001680       0.001607       0.000757       0.006702       0.004829      -0.004754       0.000893       0.003861             16.030828      18.769624      -6.278295      10.355108      14.954076      -7.192625      14.368784           0.000000
           75              C      35.984475      15.609248      16.517198      -0.259216      48.947654 0.51295737E+03  0.12619037E+05                                11.696458                            7.630795      -0.249546       1.879953                    0.998731      32.060731      95.519923       0.584886       0.425686      -1.054147      -0.014166      -0.002092      -0.007937       0.016372      -0.002430      -0.011385      -0.012606      -0.051445      -0.016478      -0.029689      -0.002978       0.032667             18.115969      23.033281      -6.086685      12.322892      14.959420      -6.744952      16.355207          -0.000001
           76              C      37.208554      15.711440      17.230660       0.153989      42.820303 0.42733285E+03  0.99153067E+04                                10.718309                            6.898906       0.136459       2.038606                    0.999690      26.568464      73.717336       0.632035       0.417662      -1.072861       0.001237      -0.099300       0.035865       0.105586      -0.014417       0.033793      -0.035186      -0.027691      -0.055141      -0.051514      -0.006533       0.058047             18.458063      24.369939      -7.384030      13.779889      13.869123      -7.257739      17.135128           0.000000
           77              C      36.204959      17.944701      15.826509       0.142163      38.853544 0.36795707E+03  0.82898591E+04                                10.112656                            6.457660      -0.044278       2.000193                    0.999558      25.884017      72.630175       0.639693       0.424996      -1.059745       0.019708       0.062585      -0.010060       0.066382      -0.003745       0.000146      -0.001774      -0.000453       0.004828      -0.004758       0.000893       0.003865             16.030652      21.344972      -4.791186      11.406435      12.378369      -5.371332      14.368615           0.000001
           78              C      37.414982      18.086959      16.517198      -0.259214      48.946880 0.51294885E+03  0.12618770E+05                                11.696317                            7.630717      -0.249511       1.879966                    0.998731      32.060504      95.518935       0.584891       0.425685      -1.054149      -0.005272       0.013314      -0.007938       0.016373       0.021051       0.005218       0.016153       0.029905      -0.016473      -0.029670      -0.002976       0.032646             18.115695      22.248826      -6.539216      12.002548      15.743323      -7.299267      16.354937          -0.000001
           79              C      37.938521      16.975780      17.230660       0.153988      42.820389 0.42733381E+03  0.99153376E+04                                10.718338                            6.898925       0.136472       2.038611                    0.999690      26.568484      73.717502       0.632032       0.417664      -1.072860       0.086615       0.048579       0.035865       0.105586       0.004779       0.047367      -0.011674       0.038811      -0.055138      -0.051513      -0.006531       0.058044             18.458109      22.889196      -8.238990      13.175388      15.349959      -8.304846      17.135171           0.000000
           80              C      30.378838      20.497471      10.496078       0.142160      38.854711 0.36796610E+03  0.82901378E+04                                10.112936                            6.457794      -0.044278       2.000192                    0.999558      25.884406      72.632300       0.639676       0.425003      -1.059738       0.044348      -0.025603      -0.042242       0.066382      -0.000965       0.002114      -0.001224       0.001108      -0.011963      -0.004747       0.000881       0.003866             16.031258      18.770303      -7.670451       9.371270       9.913284      -5.410527      19.410186           0.000001
           81              C      29.897025      20.775646       9.210807      -0.259216      48.949142 0.51297544E+03  0.12619567E+05                                11.696717                            7.630961      -0.249407       1.879998                    0.998732      32.060738      95.519660       0.584878       0.425690      -1.054147       0.014169      -0.008177       0.000674       0.016373       0.011524      -0.001510       0.000870      -0.013319       0.097847      -0.029666      -0.002998       0.032664             18.116574      23.034061      -9.589566       9.846996      11.961035      -5.685186      19.354627          -0.000001
           82              C      28.672946      21.482368       9.069334       0.153989      42.820527 0.42733460E+03  0.99153493E+04                                10.718306                            6.898892       0.136458       2.038606                    0.999690      26.568498      73.717238       0.632040       0.417659      -1.072864      -0.001236       0.000715      -0.105576       0.105586      -0.027056       0.024855      -0.014351       0.031239       0.121643      -0.051515      -0.006530       0.058045             18.458199      24.369921     -10.530428      11.555361      12.210479      -6.671507      18.794196           0.000000
           83              C      33.643047      22.382063      15.826509       0.142162      38.853584 0.36795738E+03  0.82898655E+04                                10.112650                            6.457656      -0.044258       2.000199                    0.999558      25.884024      72.630126       0.639694       0.424995      -1.059746       0.064055      -0.014225      -0.010058       0.066382      -0.002070      -0.001463       0.001015      -0.006257       0.004820      -0.004756       0.000889       0.003867             16.030669      10.470649       1.486929       1.051417      23.252714      12.563973      14.368643           0.000000
           84              C      34.371257      23.358846      16.517198      -0.259214      48.947025 0.51295179E+03  0.12618845E+05                                11.696363                            7.630764      -0.249378       1.880008                    0.998732      32.060336      95.518042       0.584887       0.425687      -1.054148       0.008894      -0.011224      -0.007937       0.016373       0.023471       0.016596      -0.003552       0.021511      -0.016488      -0.029662      -0.002985       0.032647             18.115827      11.706393      -0.452602      -0.320038      26.285970      14.044348      16.355119          -0.000002
           85              C      33.670717      24.367832      17.230660       0.153989      42.820427 0.42733474E+03  0.99153666E+04                                10.718346                            6.898936       0.136456       2.038605                    0.999690      26.568526      73.717698       0.632031       0.417664      -1.072860       0.085378       0.050720       0.035865       0.105585       0.019195       0.013573       0.046859      -0.011128      -0.055140      -0.051515      -0.006530       0.058045             18.458137      10.099551      -0.854762      -0.604409      28.139669      15.562680      17.135193           0.000001
           86              C      32.940750      15.249167      11.642924       0.142161      38.854710 0.36796602E+03  0.82901376E+04                                10.112947                            6.457799      -0.044299       2.000186                    0.999558      25.884401      72.632352       0.639675       0.425004      -1.059737       0.000002      -0.022756       0.062360       0.066382      -0.000004      -0.000001       0.004130       0.002550       0.002341      -0.004750       0.000885       0.003865             16.031260       5.484727      -0.000012      -0.000003      26.632721       9.606898      15.976332           0.000001
           87              C      32.940750      13.851952      11.546815      -0.259215      48.949043 0.51297224E+03  0.12619485E+05                                11.696677                            7.630911      -0.249540       1.879957                    0.998731      32.060902      95.520529       0.584882       0.425687      -1.054148       0.000004       0.006088       0.015198       0.016372      -0.000003      -0.000003      -0.020915      -0.027595      -0.064844      -0.029674      -0.002990       0.032664             18.116464       6.424426      -0.000002       0.000010      27.525011      11.739637      20.399954          -0.000001
           88              C      32.940750      13.247422      10.261366       0.153989      42.820503 0.42733346E+03  0.99153141E+04                                10.718298                            6.898880       0.136474       2.038612                    0.999690      26.568456      73.717042       0.632041       0.417659      -1.072865       0.000002      -0.100015       0.033846       0.105586      -0.000001      -0.000001       0.013026      -0.106814      -0.011359      -0.051514      -0.006530       0.058044             18.458172       6.130705       0.000003       0.000003      28.475603      14.040836      20.768209           0.000000
           89              C      32.940750      16.060110      10.496078       0.142161      38.854695 0.36796619E+03  0.82901423E+04                                10.112946                            6.457801      -0.044299       2.000186                    0.999558      25.884401      72.632353       0.639675       0.425004      -1.059737       0.000002       0.051208      -0.042242       0.066382      -0.000002      -0.000003       0.002444      -0.002220      -0.011967      -0.004750       0.000885       0.003865             16.031250       5.484725      -0.000007      -0.000010      23.198669      10.820995      19.410357           0.000001
           90              C      32.940750      15.503760       9.210807      -0.259215      48.948976 0.51297212E+03  0.12619482E+05                                11.696667                            7.630910      -0.249540       1.879957                    0.998731      32.060904      95.520538       0.584882       0.425687      -1.054148       0.000004       0.016359       0.000674       0.016373      -0.000004      -0.000002      -0.001742       0.026635       0.097846      -0.029674      -0.002990       0.032664             18.116437       6.424421       0.000008      -0.000005      28.570390      11.369991      19.354499          -0.000001
           91              C      32.940750      14.090316       9.069334       0.153989      42.820486 0.42733360E+03  0.99153180E+04                                10.718296                            6.898881       0.136474       2.038612                    0.999690      26.568457      73.717044       0.632041       0.417659      -1.072865       0.000002      -0.001428      -0.105577       0.105586      -0.000001      -0.000001       0.028700      -0.062480       0.121643      -0.051514      -0.006531       0.058044             18.458162       6.130703       0.000004       0.000001      30.449777      13.342839      18.794006           0.000000
           92              C      32.238453      22.382063      15.826509       0.142159      38.853822 0.36796041E+03  0.82899554E+04                                10.112713                            6.457695      -0.044273       2.000194                    0.999558      25.884111      72.630599       0.639690       0.424996      -1.059744      -0.064055      -0.014224      -0.010058       0.066382       0.002065       0.001460       0.001016      -0.006255       0.004819      -0.004752       0.000888       0.003863             16.030781      10.470735      -1.486915      -1.051407      23.252873      12.564067      14.368735           0.000001
           93              C      31.510243      23.358846      16.517198      -0.259216      48.947827 0.51296003E+03  0.12619118E+05                                11.696485                            7.630814      -0.249547       1.879952                    0.998731      32.060774      95.520097       0.584886       0.425686      -1.054147      -0.008895      -0.011224      -0.007936       0.016373      -0.023489      -0.016609      -0.003555       0.021510      -0.016482      -0.029684      -0.002980       0.032665             18.116051      11.706608       0.452805       0.320182      26.286259      14.044520      16.355285          -0.000002
           94              C      32.210783      24.367832      17.230660       0.153987      42.820325 0.42733304E+03  0.99153129E+04                                10.718310                            6.898906       0.136454       2.038605                    0.999690      26.568491      73.717435       0.632035       0.417662      -1.072861      -0.085378       0.050721       0.035865       0.105586      -0.019199      -0.013576       0.046859      -0.011126      -0.055142      -0.051515      -0.006533       0.058048             18.458083      10.099541       0.855015       0.604588      28.139575      15.562629      17.135134           0.000001
           95              C      35.502662      20.497471      10.496078       0.142162      38.854024 0.36796136E+03  0.82899844E+04                                10.112750                            6.457706      -0.044304       2.000184                    0.999558      25.884174      72.630872       0.639689       0.424997      -1.059744      -0.044346      -0.025605      -0.042241       0.066381       0.000955      -0.002120      -0.001223       0.001102      -0.011973      -0.004754       0.000893       0.003861             16.030836      18.769635       7.670128      -9.370945       9.912973      -5.410328      19.409899           0.000000
           96              C      35.984475      20.775646       9.210807      -0.259216      48.947646 0.51295726E+03  0.12619033E+05                                11.696457                            7.630794      -0.249546       1.879953                    0.998731      32.060733      95.519934       0.584886       0.425686      -1.054147      -0.014166      -0.008180       0.000673       0.016372      -0.011544       0.001504       0.000869      -0.013333       0.097856      -0.029689      -0.002978       0.032667             18.115969      23.033287       9.589243      -9.846212      11.960653      -5.684727      19.353968          -0.000001
           97              C      37.208554      21.482368       9.069334       0.153989      42.820325 0.42733282E+03  0.99153058E+04                                10.718312                            6.898906       0.136459       2.038606                    0.999690      26.568464      73.717336       0.632035       0.417662      -1.072861       0.001237       0.000713      -0.105576       0.105586       0.027054      -0.024857      -0.014351       0.031239       0.121649      -0.051514      -0.006533       0.058047             18.458075      24.369954      10.530470     -11.555037      12.210473      -6.671322      18.793797           0.000000
           98              C      30.378838      16.728288      15.826509       0.142160      38.854696 0.36796587E+03  0.82901315E+04                                10.112932                            6.457791      -0.044278       2.000192                    0.999558      25.884406      72.632297       0.639677       0.425003      -1.059738       0.044347      -0.048361      -0.010058       0.066382       0.001672      -0.001615       0.000754       0.006702       0.004819      -0.004748       0.000881       0.003866             16.031250      18.770291       6.278494     -10.355520      14.954241      -7.192773      14.369218           0.000001
           99              C      29.897025      15.609248      16.517198      -0.259216      48.949157 0.51297559E+03  0.12619572E+05                                11.696720                            7.630963      -0.249407       1.879998                    0.998732      32.060738      95.519664       0.584878       0.425690      -1.054147       0.014169      -0.002090      -0.007934       0.016373       0.002418       0.011368      -0.012606      -0.051433      -0.016496      -0.029666      -0.002998       0.032664             18.116578      23.034059       6.087318     -12.323461      14.959763      -6.745398      16.355911          -0.000001
          100              C      28.672946      15.711440      17.230660       0.153989      42.820506 0.42733464E+03  0.99153503E+04                                10.718303                            6.898892       0.136458       2.038606                    0.999690      26.568498      73.717239       0.632040       0.417659      -1.072864      -0.001236      -0.099300       0.035866       0.105586       0.014415      -0.033794      -0.035185      -0.027688      -0.055140      -0.051515      -0.006530       0.058045             18.458189      24.369908       7.384350     -13.779959      13.869363      -7.258006      17.135295           0.000000
          101              C      29.676541      17.944701      15.826509       0.142159      38.854468 0.36796484E+03  0.82901023E+04                                10.112903                            6.457786      -0.044268       2.000197                    0.999558      25.884336      72.632072       0.639676       0.425003      -1.059737      -0.019709       0.062587      -0.010058       0.066383       0.003737      -0.000154      -0.001776      -0.000460       0.004816      -0.004747       0.000881       0.003867             16.031184      21.345559       4.791542     -11.406843      12.378855      -5.371671      14.369139           0.000001
          102              C      28.466518      18.086959      16.517198      -0.259215      48.949168 0.51297516E+03  0.12619574E+05                                11.696698                            7.630932      -0.249540       1.879956                    0.998731      32.060943      95.520695       0.584881       0.425687      -1.054148       0.005275       0.013316      -0.007935       0.016374      -0.021060      -0.005230       0.016151       0.029909      -0.016486      -0.029670      -0.002992       0.032662             18.116520      22.249910       6.539853     -12.003291      15.743847      -7.299744      16.355801          -0.000002
          103              C      27.942979      16.975780      17.230660       0.153988      42.820485 0.42733389E+03  0.99153270E+04                                10.718294                            6.898882       0.136469       2.038610                    0.999690      26.568483      73.717138       0.632041       0.417658      -1.072865      -0.086615       0.048580       0.035867       0.105586      -0.004782      -0.047368      -0.011673       0.038812      -0.055138      -0.051514      -0.006531       0.058045             18.458175      22.889348       8.239119     -13.175518      15.349903      -8.304899      17.135276           0.000001
          104              C      36.204959      20.902943      11.642924       0.142163      38.853574 0.36795709E+03  0.82898596E+04                                10.112661                            6.457660      -0.044278       2.000193                    0.999558      25.884017      72.630176       0.639693       0.424996      -1.059745       0.019708       0.011377       0.062359       0.066382      -0.001111      -0.003579      -0.002067      -0.001282       0.002340      -0.004758       0.000892       0.003865             16.030668      21.344998       9.157041      -8.319340      10.771394      -4.803188      15.975612           0.000001
          105              C      37.414982      21.601550      11.546815      -0.259213      48.946932 0.51294873E+03  0.12618767E+05                                11.696323                            7.630715      -0.249510       1.879966                    0.998731      32.060504      95.518931       0.584892       0.425684      -1.054149      -0.005272      -0.003046       0.015199       0.016373       0.011937       0.018108       0.010453       0.013783      -0.064839      -0.029670      -0.002977       0.032646             18.115718      22.248851       9.136384     -10.166112      11.699113      -5.869437      20.399188          -0.000001
          106              C      37.938521      21.903815      10.261366       0.153988      42.820430 0.42733376E+03  0.99153360E+04                                10.718343                            6.898925       0.136472       2.038611                    0.999690      26.568485      73.717503       0.632032       0.417664      -1.072860       0.086615       0.050007       0.033846       0.105586       0.046251      -0.011283      -0.006515       0.053405      -0.011355      -0.051513      -0.006530       0.058044             18.458129      22.889217       9.675556     -12.159613      11.716902      -7.020377      20.768267           0.000000
          107              N      10.980250       9.271319       5.215316      -0.208358      41.753971 0.48305293E+03  0.11426998E+05                                10.026208                            7.034112       0.155747       2.078137                    0.999204      27.247662      73.568911       0.674083       0.384110      -1.108015      -0.000002      -0.047954       0.112579       0.122367      -0.000005      -0.000003       0.000827      -0.073112      -0.145959      -0.048659      -0.012229       0.060889             14.652974       5.994111      -0.000023       0.000005      16.861306       6.350586      21.103505          -0.000001
          108              N      12.074761       4.039498       2.856356      -0.208328      41.752236 0.48303152E+03  0.11426350E+05                                10.025899                            7.033936       0.155686       2.078127                    0.999203      27.247037      73.566457       0.674096       0.384107      -1.108018      -0.119587      -0.021097      -0.014918       0.122346      -0.041932      -0.029651       0.017619      -0.025596       0.000680      -0.048652      -0.012232       0.060884             14.652427      13.701655       3.361033       2.376608      18.172437       8.611502      12.083188          -0.000001
          109              N       9.885739       4.039498       2.856356      -0.208357      41.752777 0.48303899E+03  0.11426552E+05                                10.025918                            7.033941       0.155826       2.078164                    0.999204      27.247335      73.566939       0.674103       0.384102      -1.108024       0.119606      -0.021099      -0.014919       0.122365       0.041931       0.029650       0.017620      -0.025622       0.000704      -0.048659      -0.012225       0.060884             14.652454      13.701615      -3.361091      -2.376649      18.172516       8.611552      12.083231          -0.000001
          110              N      10.980250       8.007486       7.002645      -0.208358      41.753852 0.48305203E+03  0.11426967E+05                                10.026175                            7.034095       0.155746       2.078137                    0.999204      27.247634      73.568711       0.674086       0.384108      -1.108017      -0.000002       0.090156      -0.082738       0.122367      -0.000004      -0.000004       0.035067       0.023733       0.144575      -0.048659      -0.012230       0.060889             14.652914       5.994094      -0.000003      -0.000024      24.623639       3.606113      13.341011          -0.000001
          111              N       8.441177       6.541552       2.856356      -0.208357      41.752669 0.48304059E+03  0.11426603E+05                                10.025903                            7.033958       0.155758       2.078140                    0.999204      27.247381      73.567172       0.674102       0.384103      -1.108023       0.041529       0.114133      -0.014919       0.122367       0.009871       0.030082       0.016868       0.085439       0.000707      -0.048660      -0.012222       0.060882             14.652391      14.144036      -3.616442       6.269505      17.729927      -6.363944      12.083210          -0.000001
          112              N      13.519323       4.873516       5.215316      -0.208328      41.752850 0.48303665E+03  0.11426521E+05                                10.026061                            7.034015       0.155697       2.078132                    0.999203      27.247128      73.567256       0.674085       0.384112      -1.108013      -0.041523       0.023973       0.112560       0.122346      -0.031662       0.000707      -0.000412       0.036549      -0.145914      -0.048644      -0.012238       0.060882             14.652732      14.144242      -4.705554       5.499550       8.710790      -3.175197      21.103165          -0.000001
          113              N      12.424812       5.505432       7.002645      -0.208358      41.753908 0.48304970E+03  0.11426893E+05                                10.026175                            7.034068       0.155814       2.078161                    0.999204      27.247576      73.568393       0.674089       0.384107      -1.108018       0.078075      -0.045077      -0.082738       0.122365       0.010272       0.030368      -0.017536      -0.011872       0.144581      -0.048658      -0.012233       0.060891             14.652957      19.966372      -8.066926       3.122939      10.651557      -1.803045      13.340942          -0.000001
          114              N       9.535688       8.437301       2.856356      -0.208358      41.753249 0.48304667E+03  0.11426790E+05                                10.026015                            7.034014       0.155735       2.078132                    0.999204      27.247543      73.567912       0.674097       0.384104      -1.108022      -0.078078      -0.093032      -0.014919       0.122367      -0.032063       0.000431      -0.034490      -0.059829       0.000704      -0.048667      -0.012223       0.060890             14.652618      19.965772      -0.255474       8.646281      11.908679      -2.247582      12.083404          -0.000001
          115              N       9.535688       5.505432       7.002645      -0.208358      41.753241 0.48304656E+03  0.11426787E+05                                10.026013                            7.034013       0.155734       2.078132                    0.999204      27.247543      73.567913       0.674097       0.384104      -1.108022      -0.078078      -0.045076      -0.082738       0.122367      -0.010282      -0.030373      -0.017535      -0.011873       0.144572      -0.048667      -0.012223       0.060890             14.652615      19.965771       8.066630      -3.122957      10.651291      -1.803029      13.340784          -0.000001
          116              N      13.519323       6.541552       2.856356      -0.208328      41.752796 0.48303626E+03  0.11426507E+05                                10.026046                            7.034008       0.155697       2.078132                    0.999203      27.247116      73.567169       0.674086       0.384111      -1.108014      -0.041523       0.114113      -0.014918       0.122346      -0.009887      -0.030087       0.016864       0.085415       0.000683      -0.048644      -0.012238       0.060882             14.652705      14.144207       3.616495      -6.269601      17.730478      -6.364131      12.083431          -0.000001
          117              N      12.424812       8.437301       2.856356      -0.208358      41.753917 0.48304980E+03  0.11426896E+05                                10.026177                            7.034069       0.155814       2.078161                    0.999204      27.247576      73.568392       0.674089       0.384107      -1.108018       0.078075      -0.093032      -0.014919       0.122365       0.032055      -0.000438      -0.034493      -0.059831       0.000704      -0.048658      -0.012233       0.060891             14.652960      19.966373       0.255358      -8.646554      11.908838      -2.247561      12.083669          -0.000001
          118              N       8.441177       4.873516       5.215316      -0.208357      41.752723 0.48304098E+03  0.11426616E+05                                10.025917                            7.033965       0.155758       2.078140                    0.999204      27.247393      73.567257       0.674101       0.384103      -1.108023       0.041529       0.023979       0.112579       0.122367       0.031651      -0.000721      -0.000417       0.036550      -0.145961      -0.048660      -0.012221       0.060881             14.652418      14.144071       4.705481      -5.499468       8.710650      -3.175155      21.102532          -0.000001
          119              N      30.401677      20.484285      12.715357      -0.208328      41.752850 0.48303665E+03  0.11426521E+05                                10.026061                            7.034015       0.155697       2.078132                    0.999203      27.247128      73.567256       0.674085       0.384112      -1.108013       0.041523      -0.023973      -0.112560       0.122346      -0.031662       0.000707      -0.000412       0.036549      -0.145914      -0.048644      -0.012238       0.060882             14.652732      14.144242      -4.705554       5.499550       8.710790      -3.175197      21.103165          -0.000001
          120              N      34.385312      16.920500      15.074317      -0.208358      41.753246 0.48304663E+03  0.11426789E+05                                10.026014                            7.034013       0.155735       2.078132                    0.999204      27.247542      73.567908       0.674097       0.384104      -1.108022       0.078078       0.093032       0.014919       0.122367      -0.032063       0.000431      -0.034490      -0.059829       0.000704      -0.048667      -0.012223       0.060890             14.652618      19.965771      -0.255473       8.646280      11.908678      -2.247581      12.083404          -0.000001
          121              N      35.479823      18.816249      15.074317      -0.208357      41.752669 0.48304060E+03  0.11426603E+05                                10.025903                            7.033958       0.155758       2.078140                    0.999204      27.247381      73.567172       0.674102       0.384103      -1.108023      -0.041529      -0.114133       0.014919       0.122367       0.009871       0.030082       0.016868       0.085439       0.000707      -0.048660      -0.012222       0.060882             14.652391      14.144037      -3.616441       6.269506      17.729926      -6.363944      12.083211          -0.000001
          122              N      31.496188      19.852369      10.928028      -0.208358      41.753908 0.48304970E+03  0.11426893E+05                                10.026175                            7.034068       0.155814       2.078161                    0.999204      27.247576      73.568393       0.674089       0.384107      -1.108018      -0.078075       0.045077       0.082738       0.122365       0.010272       0.030368      -0.017536      -0.011872       0.144581      -0.048658      -0.012233       0.060891             14.652957      19.966371      -8.066926       3.122939      10.651557      -1.803045      13.340942          -0.000001
          123              N      34.035261      21.318303      15.074317      -0.208357      41.752778 0.48303901E+03  0.11426552E+05                                10.025917                            7.033941       0.155826       2.078164                    0.999204      27.247336      73.566940       0.674103       0.384102      -1.108024      -0.119606       0.021099       0.014919       0.122365       0.041931       0.029650       0.017620      -0.025622       0.000704      -0.048659      -0.012225       0.060884             14.652454      13.701615      -3.361090      -2.376649      18.172515       8.611551      12.083231          -0.000001
          124              N      32.940750      16.086482      12.715357      -0.208358      41.753974 0.48305296E+03  0.11426999E+05                                10.026208                            7.034112       0.155746       2.078137                    0.999204      27.247663      73.568915       0.674083       0.384110      -1.108015       0.000002       0.047954      -0.112579       0.122367      -0.000005      -0.000003       0.000827      -0.073112      -0.145959      -0.048659      -0.012229       0.060889             14.652975       5.994112      -0.000023       0.000005      16.861307       6.350586      21.103507          -0.000001
          125              N      32.940750      17.350315      10.928028      -0.208358      41.753853 0.48305203E+03  0.11426967E+05                                10.026175                            7.034095       0.155746       2.078137                    0.999204      27.247634      73.568712       0.674086       0.384108      -1.108017       0.000002      -0.090156       0.082738       0.122367      -0.000004      -0.000004       0.035067       0.023733       0.144575      -0.048659      -0.012230       0.060889             14.652915       5.994094      -0.000003      -0.000024      24.623640       3.606113      13.341011          -0.000001
          126              N      31.846239      21.318303      15.074317      -0.208328      41.752233 0.48303149E+03  0.11426349E+05                                10.025898                            7.033935       0.155686       2.078127                    0.999203      27.247036      73.566453       0.674096       0.384107      -1.108018       0.119587       0.021097       0.014918       0.122346      -0.041932      -0.029651       0.017619      -0.025596       0.000680      -0.048652      -0.012232       0.060884             14.652426      13.701654       3.361032       2.376608      18.172436       8.611502      12.083187          -0.000001
          127              N      34.385312      19.852369      10.928028      -0.208358      41.753239 0.48304654E+03  0.11426786E+05                                10.026013                            7.034013       0.155735       2.078132                    0.999204      27.247542      73.567911       0.674097       0.384104      -1.108022       0.078078       0.045076       0.082738       0.122367      -0.010282      -0.030373      -0.017535      -0.011873       0.144572      -0.048667      -0.012223       0.060890             14.652615      19.965770       8.066630      -3.122957      10.651291      -1.803029      13.340784          -0.000001
          128              N      31.496188      16.920500      15.074317      -0.208358      41.753916 0.48304980E+03  0.11426896E+05                                10.026176                            7.034069       0.155814       2.078161                    0.999204      27.247576      73.568391       0.674089       0.384107      -1.108018      -0.078075       0.093032       0.014919       0.122365       0.032055      -0.000438      -0.034493      -0.059831       0.000704      -0.048658      -0.012233       0.060891             14.652960      19.966372       0.255358      -8.646554      11.908838      -2.247561      12.083668          -0.000001
          129              N      30.401677      18.816249      15.074317      -0.208328      41.752795 0.48303626E+03  0.11426507E+05                                10.026046                            7.034008       0.155697       2.078132                    0.999203      27.247116      73.567169       0.674086       0.384111      -1.108014       0.041523      -0.114113       0.014918       0.122346      -0.009887      -0.030087       0.016864       0.085415       0.000683      -0.048644      -0.012238       0.060882             14.652705      14.144206       3.616494      -6.269601      17.730477      -6.364130      12.083431          -0.000001
          130              N      35.479823      20.484285      12.715357      -0.208357      41.752724 0.48304098E+03  0.11426616E+05                                10.025918                            7.033966       0.155758       2.078140                    0.999204      27.247393      73.567258       0.674101       0.384103      -1.108023      -0.041529      -0.023979      -0.112579       0.122367       0.031651      -0.000721      -0.000417       0.036550      -0.145961      -0.048660      -0.012221       0.060881             14.652418      14.144071       4.705481      -5.499468       8.710651      -3.175155      21.102532          -0.000001
          131              N      10.980250       8.006219       5.661251       0.010556      33.303359 0.39463887E+03  0.88588795E+04                                 8.632723                            6.332384       0.090171       2.082083                    0.999068      24.799275      64.830548       0.716079       0.381036      -1.112315      -0.000001       0.135509       0.095819       0.165964      -0.000002      -0.000002      -0.046077       0.002463       0.062700      -0.044263      -0.009218       0.053481             12.370829       5.660092      -0.000034      -0.000024      17.131643       3.975186      14.320753           0.000001
          132              N      10.980250       4.672682       3.304085       0.010555      33.303219 0.39463722E+03  0.88588261E+04                                 8.632683                            6.332365       0.090181       2.082087                    0.999068      24.799196      64.830115       0.716082       0.381035      -1.112316      -0.000002      -0.135508      -0.095818       0.165962      -0.000002      -0.000001      -0.016520       0.086064      -0.062700      -0.044263      -0.009218       0.053482             12.370722      11.509887      -0.000035      -0.000025      15.181499       6.732682      10.420779           0.000001
          133              N       9.536786       7.172834       3.304085       0.010556      33.303292 0.39463880E+03  0.88588740E+04                                 8.632707                            6.332385       0.090164       2.082080                    0.999068      24.799255      64.830396       0.716079       0.381036      -1.112315      -0.117355       0.067754      -0.095818       0.165964       0.037263      -0.014309       0.008259      -0.043033      -0.062694      -0.044263      -0.009216       0.053478             12.370762      14.263688      -1.589913       5.830723      12.427772      -3.366354      10.420826           0.000001
          134              N      12.423714       5.506066       5.661251       0.010555      33.303310 0.39463762E+03  0.88588408E+04                                 8.632705                            6.332368       0.090188       2.082089                    0.999068      24.799215      64.830263       0.716082       0.381035      -1.112316       0.117353      -0.067753       0.095820       0.165962       0.001064      -0.039906       0.023038      -0.001234       0.062707      -0.044264      -0.009221       0.053485             12.370799      14.263730      -4.967345       3.442521       8.527983      -1.987558      14.320683           0.000001
          135              N       9.536786       5.506066       5.661251       0.010556      33.303293 0.39463874E+03  0.88588724E+04                                 8.632706                            6.332384       0.090165       2.082080                    0.999068      24.799256      64.830397       0.716080       0.381036      -1.112315      -0.117355      -0.067754       0.095819       0.165964      -0.001069       0.039902       0.023037      -0.001235       0.062702      -0.044263      -0.009216       0.053479             12.370763      14.263694       4.967289      -3.442563       8.527934      -1.987555      14.320661           0.000001
          136              N      12.423714       7.172834       3.304085       0.010555      33.303311 0.39463772E+03  0.88588434E+04                                 8.632705                            6.332369       0.090187       2.082089                    0.999068      24.799216      64.830264       0.716082       0.381035      -1.112316       0.117353       0.067755      -0.095818       0.165962      -0.037269       0.014305       0.008259      -0.043036      -0.062698      -0.044264      -0.009221       0.053485             12.370797      14.263724       1.589856      -5.830762      12.427794      -3.366348      10.420874           0.000001
          137              N      31.497286      19.851735      12.269422       0.010555      33.303309 0.39463762E+03  0.88588407E+04                                 8.632705                            6.332368       0.090188       2.082089                    0.999068      24.799215      64.830263       0.716082       0.381035      -1.112316      -0.117353       0.067753      -0.095820       0.165962       0.001064      -0.039906       0.023038      -0.001234       0.062707      -0.044264      -0.009221       0.053485             12.370798      14.263730      -4.967345       3.442521       8.527983      -1.987558      14.320683           0.000001
          138              N      34.384214      18.184967      14.626588       0.010556      33.303292 0.39463880E+03  0.88588740E+04                                 8.632707                            6.332385       0.090164       2.082080                    0.999068      24.799255      64.830396       0.716079       0.381036      -1.112315       0.117355      -0.067754       0.095818       0.165964       0.037263      -0.014309       0.008259      -0.043033      -0.062694      -0.044263      -0.009216       0.053478             12.370762      14.263688      -1.589913       5.830724      12.427772      -3.366354      10.420826           0.000001
          139              N      32.940750      20.685119      14.626588       0.010555      33.303219 0.39463722E+03  0.88588262E+04                                 8.632683                            6.332365       0.090181       2.082087                    0.999068      24.799196      64.830115       0.716082       0.381035      -1.112316       0.000002       0.135508       0.095818       0.165962      -0.000002      -0.000001      -0.016520       0.086064      -0.062700      -0.044263      -0.009218       0.053482             12.370722      11.509887      -0.000035      -0.000025      15.181498       6.732682      10.420779           0.000001
          140              N      32.940750      17.351582      12.269422       0.010556      33.303359 0.39463886E+03  0.88588794E+04                                 8.632723                            6.332384       0.090171       2.082083                    0.999068      24.799275      64.830548       0.716079       0.381036      -1.112315       0.000001      -0.135509      -0.095819       0.165964      -0.000002      -0.000002      -0.046077       0.002463       0.062700      -0.044263      -0.009218       0.053481             12.370829       5.660092      -0.000034      -0.000024      17.131644       3.975187      14.320752           0.000001
          141              N      34.384214      19.851735      12.269422       0.010556      33.303293 0.39463874E+03  0.88588724E+04                                 8.632706                            6.332384       0.090165       2.082080                    0.999068      24.799256      64.830397       0.716080       0.381036      -1.112315       0.117355       0.067754      -0.095819       0.165964      -0.001069       0.039902       0.023037      -0.001235       0.062702      -0.044263      -0.009216       0.053479             12.370763      14.263694       4.967290      -3.442563       8.527934      -1.987554      14.320661           0.000001
          142              N      31.497286      18.184967      14.626588       0.010555      33.303311 0.39463773E+03  0.88588436E+04                                 8.632706                            6.332369       0.090187       2.082089                    0.999068      24.799216      64.830265       0.716082       0.381035      -1.112316      -0.117353      -0.067755       0.095818       0.165962      -0.037269       0.014305       0.008259      -0.043036      -0.062698      -0.044264      -0.009221       0.053485             12.370798      14.263724       1.589856      -5.830762      12.427794      -3.366348      10.420875           0.000001
          143             Cl      10.980140      11.725130       2.578610      -0.457080     123.062599 0.32307681E+04  0.11746205E+06                                16.631647                           15.254539       1.650888       2.161679                    0.999887      72.581047     209.533203       0.623721       0.270099      -1.266053      -0.000026       0.205678      -0.072705       0.218150      -0.000027       0.000020      -0.107258      -0.303407      -0.227488      -0.113791      -0.113749       0.227540             17.412907      14.421987      -0.000299       0.000460      22.397625      -2.819476      15.419108          -0.000003
          144             Cl      15.644221       3.646705       2.578610      -0.456948     123.049426 0.32302091E+04  0.11743677E+06                                16.630400                           15.253162       1.650677       2.161647                    0.999886      72.576834     209.517373       0.623752       0.270097      -1.266054       0.177929      -0.102730      -0.072641       0.217920      -0.131498      -0.092983       0.053678       0.151796      -0.227708      -0.113885      -0.113859       0.227743             17.411725      20.402449      -3.453436      -2.441945      16.414833       1.409885      15.417893          -0.000003
          145             Cl       6.316059       3.646705       2.578610      -0.457079     123.053451 0.32304631E+04  0.11744795E+06                                16.630609                           15.253626       1.650964       2.161698                    0.999887      72.579939     209.525951       0.623753       0.270093      -1.266064      -0.178136      -0.102820      -0.072705       0.218152       0.131369       0.092892       0.053603       0.151709      -0.227513      -0.113789      -0.113741       0.227530             17.411824      20.402627       3.453140       2.441736      16.414662       1.409233      15.418183          -0.000002
          146             Cl      10.980140       6.339514      10.195022      -0.457080     123.062611 0.32307690E+04  0.11746209E+06                                16.631649                           15.254541       1.650888       2.161679                    0.999887      72.581050     209.533220       0.623721       0.270099      -1.266053      -0.000026       0.000012       0.218150       0.218150       0.000010      -0.000032      -0.000001      -0.000037       0.682621      -0.113791      -0.113749       0.227540             17.412907      14.421989       0.000334      -0.000435      14.422350       0.000214      23.394382          -0.000002
          147             Cl      28.276779      21.711096      15.352063      -0.456948     123.049418 0.32302088E+04  0.11743676E+06                                16.630399                           15.253161       1.650677       2.161647                    0.999886      72.576834     209.517369       0.623752       0.270097      -1.266054      -0.177929       0.102730       0.072641       0.217920      -0.131498      -0.092983       0.053678       0.151796      -0.227707      -0.113885      -0.113858       0.227743             17.411724      20.402448      -3.453436      -2.441945      16.414832       1.409885      15.417892          -0.000002
          148             Cl      32.940860      13.632671      15.352063      -0.457080     123.062632 0.32307692E+04  0.11746210E+06                                16.631651                           15.254542       1.650888       2.161679                    0.999887      72.581052     209.533231       0.623721       0.270099      -1.266053       0.000026      -0.205678       0.072705       0.218150      -0.000027       0.000020      -0.107258      -0.303407      -0.227488      -0.113791      -0.113748       0.227540             17.412910      14.421990      -0.000299       0.000460      22.397630      -2.819477      15.419111          -0.000003
          149             Cl      37.604941      21.711096      15.352063      -0.457079     123.053527 0.32304656E+04  0.11744807E+06                                16.630618                           15.253634       1.650963       2.161698                    0.999887      72.579949     209.526011       0.623753       0.270093      -1.266064       0.178136       0.102820       0.072705       0.218152       0.131369       0.092892       0.053602       0.151709      -0.227513      -0.113789      -0.113740       0.227530             17.411833      20.402638       3.453143       2.441738      16.414671       1.409234      15.418191          -0.000002
          150             Cl      32.940860      19.018287       7.735651      -0.457080     123.062637 0.32307699E+04  0.11746213E+06                                16.631652                           15.254544       1.650888       2.161679                    0.999887      72.581054     209.533242       0.623721       0.270099      -1.266053       0.000026      -0.000012      -0.218150       0.218150       0.000010      -0.000032      -0.000001      -0.000037       0.682620      -0.113791      -0.113749       0.227540             17.412910      14.421991       0.000334      -0.000435      14.422353       0.000214      23.394386          -0.000002
          151              O      10.980250      13.527373       7.765416      -0.156943      27.268017 0.27535223E+03  0.55824437E+04                                 7.378800                            5.040844       0.442900       2.283199                    0.998952      21.700159      51.857255       0.873014       0.346058      -1.153048       0.000000      -0.079467       0.112383       0.137641       0.000000       0.000000       0.106615      -0.217202       0.066427      -0.119672      -0.053246       0.172918             11.880184       4.590464       0.000004       0.000003      18.761338       9.153629      12.288750          -0.000001
          152              O      12.449847       0.000000       0.000000      -0.156945      27.267398 0.27534695E+03  0.55823183E+04                                 7.378705                            5.040807       0.442872       2.283189                    0.998952      21.700233      51.857602       0.873013       0.346060      -1.153045      -0.137642       0.000001       0.000001       0.137642       0.000000       0.000000       0.137931      -0.128635      -0.066429      -0.119675      -0.053246       0.172921             11.879936       5.816080       0.000050       0.000035      18.352354       9.731165      11.471375          -0.000001
          153              O       9.510653       0.000000       0.000000      -0.156945      27.267397 0.27534695E+03  0.55823182E+04                                 7.378704                            5.040807       0.442872       2.283189                    0.998952      21.700234      51.857603       0.873013       0.346060      -1.153045       0.137642      -0.000001      -0.000001       0.137642       0.000000       0.000000       0.137931      -0.128635      -0.066429      -0.119675      -0.053246       0.172921             11.879935       5.816079       0.000050       0.000035      18.352352       9.731164      11.471374          -0.000001
          154              O      10.980250      11.830428      10.165257      -0.156943      27.268018 0.27535223E+03  0.55824438E+04                                 7.378800                            5.040844       0.442900       2.283199                    0.998952      21.700159      51.857255       0.873014       0.346058      -1.153048       0.000000       0.079467      -0.112383       0.137641       0.000000       0.000000       0.106615      -0.217202       0.066427      -0.119672      -0.053246       0.172918             11.880184       4.590464       0.000004       0.000003      18.761339       9.153630      12.288750          -0.000001
          155              O       4.755327       8.236467       0.000000      -0.156943      27.267258 0.27534554E+03  0.55822814E+04                                 7.378675                            5.040792       0.442888       2.283195                    0.998952      21.700177      51.857395       0.873015       0.346059      -1.153045       0.068820       0.119201      -0.000000       0.137641      -0.055700       0.119451      -0.068966       0.064315      -0.066430      -0.119675      -0.053244       0.172920             11.879875      15.218205      -5.428320       8.427400       8.950088      -4.865549      11.471332          -0.000001
          156              O      17.205173       2.745489       7.765416      -0.156945      27.268140 0.27535343E+03  0.55824754E+04                                 7.378826                            5.040857       0.442884       2.283193                    0.998952      21.700215      51.857462       0.873012       0.346058      -1.153047      -0.068822       0.039734       0.112384       0.137643      -0.094051       0.092332      -0.053308       0.108601       0.066427      -0.119672      -0.053247       0.172919             11.880234      15.218645      -6.136184       7.927319       8.133216      -4.576849      12.288841          -0.000001
          157              O      15.735577       3.593961      10.165257      -0.156945      27.268141 0.27535343E+03  0.55824756E+04                                 7.378826                            5.040857       0.442884       2.283193                    0.998952      21.700215      51.857462       0.873012       0.346058      -1.153047       0.068822      -0.039734      -0.112384       0.137643      -0.094051       0.092332      -0.053308       0.108601       0.066427      -0.119672      -0.053247       0.172919             11.880234      15.218645      -6.136184       7.927319       8.133217      -4.576849      12.288841          -0.000001
          158              O       6.224923      10.781884       0.000000      -0.156943      27.267261 0.27534556E+03  0.55822819E+04                                 7.378676                            5.040792       0.442888       2.283195                    0.998952      21.700177      51.857396       0.873015       0.346059      -1.153045      -0.068820      -0.119201       0.000000       0.137641      -0.055700       0.119451      -0.068966       0.064315      -0.066430      -0.119675      -0.053244       0.172920             11.879877      15.218207      -5.428321       8.427401       8.950089      -4.865550      11.471334          -0.000001
          159              O       6.224923       3.593961      10.165257      -0.156943      27.267280 0.27534549E+03  0.55822802E+04                                 7.378679                            5.040791       0.442888       2.283195                    0.998952      21.700177      51.857395       0.873015       0.346059      -1.153045      -0.068820      -0.039733      -0.112383       0.137641       0.094053      -0.092331      -0.053308       0.108603       0.066433      -0.119676      -0.053244       0.172920             11.879890      15.218223       6.136000      -7.927018       8.133016      -4.576679      12.288431          -0.000001
          160              O      17.205173       8.236467       0.000000      -0.156945      27.268120 0.27535349E+03  0.55824768E+04                                 7.378822                            5.040857       0.442884       2.283193                    0.998952      21.700215      51.857462       0.873012       0.346058      -1.153047      -0.068822       0.119202       0.000000       0.137643       0.055701      -0.119449      -0.068965       0.064317      -0.066424      -0.119672      -0.053247       0.172919             11.880220      15.218628       5.428543      -8.427674       8.950369      -4.865748      11.471664          -0.000001
          161              O      15.735577      10.781884       0.000000      -0.156945      27.268120 0.27535348E+03  0.55824767E+04                                 7.378822                            5.040857       0.442883       2.283193                    0.998952      21.700215      51.857462       0.873012       0.346058      -1.153047       0.068822      -0.119202      -0.000000       0.137643       0.055701      -0.119449      -0.068965       0.064317      -0.066424      -0.119672      -0.053247       0.172919             11.880220      15.218628       5.428543      -8.427674       8.950369      -4.865748      11.471664          -0.000001
          162              O       4.755327       2.745489       7.765416      -0.156943      27.267281 0.27534550E+03  0.55822805E+04                                 7.378680                            5.040791       0.442888       2.283195                    0.998952      21.700177      51.857396       0.873015       0.346059      -1.153045       0.068820       0.039733       0.112383       0.137641       0.094053      -0.092331      -0.053308       0.108603       0.066433      -0.119676      -0.053244       0.172920             11.879890      15.218224       6.136001      -7.927019       8.133016      -4.576679      12.288431          -0.000001

******************************************************
Auxiliary information for the entire system
The total spin magnetic moment of the unit cell is   -0.000055
The total net atomic charge of the unit cell is   0.000009
Accuracy of reproducing the electrostatic potential in the unit cell:
  The inner radius (bohr) =    5.0000
  The outer radius (bohr) =   12.0000
  Valid grid points have density less than (e/(bohr^3)) =    0.0001
  The number of valid grid points were=      1561226
  The rms potential error without charges in kcal/mol is=      5.36414
  The rms potential error with partial charges in kcal/mol is=      2.50409
  The RRMSE value at monopole order=      0.46682
  The rms potential error with partial charges and cloud penetration in kcal/mol is=      2.51041
  The RRMSE value at monopole order with cloud penetration is=      0.46800
  The rms potential error with partial charges and atomic dipoles in kcal/mol is=      0.54285
  The RRMSE value at dipole order=      0.10120
  The rms potential error with partial charges, atomic dipoles and cloud penetration in kcal/mol is=      0.53777
  The RRMSE value at dipole order with cloud penetration=      0.10025

******************************************************
The electron densities and ab initio electrostatic potential were computed in VASP using the PBE functional and
projector augmented wave method. See the main text of the journal article for a description of computational details.
The atomic charges, dipoles, and quadrupoles were computed with the DDEC6 method as described in
(a) T. A. Manz and N. Gabaldon Limas, RSC Adv. 6 (2016) 47771-47801 DOI: 10.1039/c6ra04656h
(b) N. Gabaldon Limas and T. A. Manz, RSC Adv. 8 (2018) 2678-2707 DOI: 10.1039/c7ra11829e.
For each atom in the material, the electron cloud parameters were fit to the spherically averaged atom-in-material
electron density using radial positions for which this density was between 10^-4 and 10^-2 electrons per cubic bohr.
The polarizabilities, dispersion coefficients, and quantum Drude oscillator (QDO) parameters were fit using the MCLF method.
The magnetic structure of the system was optimized in VASP from the default ferromagnetic initial guess using spin polarization.
The atomic spin moments (ASMs) were computed on this optimized magnetic structure using the DDEC6 partition as inputs
to the method of T. A. Manz and D. S. Sholl, J. Chem. Theory Comput. 7 (2011) 4146-4164 DOI: 10.1021/ct200539n.
The RMSE and RRMSE were computed using a uniform grid with Ewald summation.
