# Supplementary material for: A collection of forcefield precursors for metal–organic frameworks
Source: RSC Adv. 2019 Nov 13;9(63):36492–507. doi: 10.1039/c9ra07327b (PMC9075174; doi:10.1039/c9ra07327b)
Supplement: RA-009-C9RA07327B-s5812 [file RA-009-C9RA07327B-s5812.xyz]

   60
jmolscript: load "" {1 1 1} spacegroup "x,y,z" unitcell [{      7.007700     0.000000     0.000000 }, {      0.000000     7.816900     0.000000 }, {      0.000000    -2.441716    15.467054 }]
Ni     5.209734     4.615251     5.423522     0.342885
Ni     1.705884     1.980791     2.310005     0.342742
Ni     1.797966     0.759933    10.043532     0.342830
Ni     5.301816     3.394393    13.157049     0.342864
H      6.484225     4.816073     8.268687     0.093446
H      6.359488     1.868536     5.732090     0.102810
H      4.886469    -0.329985     6.185275     0.096840
H      3.346878     4.343956     7.902118     0.108054
H      6.063763     4.700622     2.513396    -0.007615
H      2.980375    -0.661747    14.931894     0.093433
H      2.855638     4.727506     2.001437     0.102818
H      1.382619     6.926027     1.548252     0.096839
H      6.850728    -0.189630    15.298463     0.108075
H      2.559913     1.895420     5.220131    -0.007611
H      0.523475     0.559111     7.198367     0.093456
H      0.648212     3.506648     9.734964     0.102812
H      2.121231     5.705169     9.281779     0.096828
H      3.660822     1.031228     7.564936     0.108054
H      0.943937     0.674562    12.953658    -0.007622
H      4.027325     6.036931     0.535160     0.093435
H      4.152062     0.647678    13.465617     0.102810
H      5.625081    -1.550843    13.918802     0.096837
H      0.156972     5.564814     0.168591     0.108074
H      4.447787     3.479764    10.246923    -0.007608
C      6.690251     3.940759     8.029876    -0.003769
C      6.616670     2.224604     6.551535     0.036219
C      4.323050    -0.714288     6.817259    -0.021726
C      3.425364     5.266247     7.818596     0.030903
C      6.484926     3.952544     2.869912     0.463191
C      3.186401     0.213567    15.170705    -0.003800
C      3.112820     4.371438     1.181992     0.036221
C      0.819200     7.310330     0.916268    -0.021725
C      6.929214    -1.111921    15.381985     0.030962
C      2.981076     2.643498     4.863615     0.463190
C      0.317449     1.434425     7.437178    -0.003769
C      0.391030     3.150580     8.915519     0.036228
C      2.684650     6.089472     8.649795    -0.021724
C      3.582336     0.108937     7.648458     0.030900
C      0.522774     1.422640    12.597142     0.463190
C      3.821299     5.161617     0.296349    -0.003803
C      3.894880     1.003746    14.285062     0.036226
C      6.188500    -1.935146    14.550786    -0.021732
C      0.078486     6.487105     0.085069     0.030951
C      4.026624     2.731686    10.603439     0.463192
N      6.295087     3.480145     6.843243    -0.139280
N      4.249189     5.771819     6.899234    -0.181080
N      2.791237     3.115897     0.890284    -0.139271
N      0.745339     0.824223     0.834293    -0.181036
N      0.712613     1.895039     8.623811    -0.139277
N      2.758511    -0.396635     8.567820    -0.181071
N      4.216463     2.259287    14.576770    -0.139284
N      6.262361     4.550961    14.632761    -0.181059
O      6.179530     3.541687     3.988489    -0.460475
O      0.259565     3.429356     2.048457    -0.460410
O      2.675680     3.054355     3.745038    -0.460426
O      3.763415     3.166686     5.685070    -0.460410
O      0.828170     1.833497    11.478565    -0.460460
O      6.748135     1.945828    13.418597    -0.460433
O      4.332020     2.320829    11.722016    -0.460446
O      3.244285     2.208498     9.781984    -0.460390

The following XYZ coordinates are in angstroms. Other properties are in atomic units.
The sperically averaged electron density of each atom fit to a function of the form exp(a - br)
eigen_1, eigen_2 and eigen_3 are the three eigenvalues of traceless quadrupole moment tensor
  atom number  atomic symbol              X              Y              Z     net charge C6 coefficient C8 coefficient C10 coefficient fluctuating dipole atomic polarizability isotropic forcefield polarizability              a              b squared Pearson coefficient          <r^3>          <r^4>         wp_QDO          m_QDO          q_QDO       dipole_x       dipole_y       dipole_z         dipole            Qxy            Qxz            Qyz     Q(x^2-y^2)  Q(3z^2 - R^2)        eigen_1        eigen_2        eigen_3 static polarizability      alpha(xx)      alpha(xy)      alpha(xz)      alpha(yy)      alpha(yz)      alpha(zz) atomic spin moment
            1             Ni       5.209734       4.615251       5.423522       0.342885     156.708623 0.37792537E+04  0.14214985E+06                                21.889721                           18.696976       0.436288       1.899861                    0.998482      58.277896     168.217688       0.469459       0.346871      -1.195549      -0.036106      -0.066842      -0.090082       0.117840      -0.021166      -0.063585       0.014543      -0.135116       0.023858      -0.107559       0.028532       0.079026             24.682436      24.017019      -5.270569      -5.614545      21.332245       6.419207      28.698043           1.148519
            2             Ni       1.705884       1.980791       2.310005       0.342742     156.751799 0.37805592E+04  0.14221065E+06                                21.892584                           18.699270       0.436152       1.899760                    0.998482      58.289894     168.256997       0.469467       0.346836      -1.195584      -0.036198       0.067088       0.089996       0.117943       0.021434       0.063844       0.014733      -0.135380       0.024751      -0.107943       0.028543       0.079401             24.685769      24.020244       5.271504       5.615168      21.335225       6.420139      28.701837           1.149509
            3             Ni       1.797966       0.759933      10.043532       0.342830     156.726632 0.37798054E+04  0.14217511E+06                                21.890515                           18.697613       0.436299       1.899830                    0.998482      58.284068     168.235536       0.469481       0.346844      -1.195578       0.036095       0.066975       0.089969       0.117826      -0.021194      -0.063777       0.014745      -0.135199       0.023952      -0.107746       0.028481       0.079265             24.683356      24.017780      -5.270777      -5.614726      21.332903       6.419452      28.699385           1.149069
            4             Ni       5.301816       3.394393      13.157049       0.342864     156.718100 0.37795366E+04  0.14216279E+06                                21.890126                           18.697278       0.436264       1.899837                    0.998482      58.281156     168.227098       0.469471       0.346856      -1.195565       0.036288      -0.066950      -0.090169       0.118023       0.021576       0.063545       0.014474      -0.135268       0.024888      -0.107694       0.028541       0.079153             24.682936      24.017502       5.270813       5.614438      21.332784       6.419214      28.698521           1.149385
            5              H       6.484225       4.816073       8.268687       0.093446       1.283733 0.97125812E+01  0.10046376E+03                                 1.979181                            1.844680      -1.174415       2.313660                    0.995752       3.784517      11.008946       0.450705       1.313828      -0.701653      -0.008988       0.040307       0.012805       0.043237      -0.005008       0.006290       0.008821      -0.024899       0.003388      -0.017626       0.000726       0.016900              2.029212       1.783374      -0.319051       0.005852       2.698207       0.205771       1.606055           0.000131
            6              H       6.359488       1.868536       5.732090       0.102810       1.263995 0.94778443E+01  0.97750158E+02                                 1.979242                            1.836955      -1.241180       2.286228                    0.995195       3.815309      11.198763       0.444815       1.335115      -0.696607      -0.014962      -0.012894      -0.038005       0.042830      -0.003513       0.013268       0.011371      -0.017148      -0.008091      -0.021734       0.004358       0.017376              2.036362       1.755457       0.117466       0.345932       1.758450       0.207815       2.595180          -0.000054
            7              H       4.886469      -0.329985       6.185275       0.096840       1.321286 0.10060306E+02  0.10538817E+03                                 2.048486                            1.900865      -1.263199       2.278733                    0.993610       3.875648      11.490593       0.434113       1.346861      -0.694608       0.025069       0.020582      -0.029264       0.043685       0.004857      -0.013499      -0.010582      -0.011397      -0.009379      -0.017851      -0.001965       0.019816              2.092764       2.122607       0.381998      -0.524040       2.069453      -0.338793       2.086234           0.000639
            8              H       3.346878       4.343956       7.902118       0.108054       1.033446 0.72951795E+01  0.71300250E+02                                 1.796537                            1.658531      -1.379327       2.225533                    0.993298       3.896224      11.565232       0.443209       1.413978      -0.678721      -0.001342      -0.043955       0.000386       0.043978       0.000577      -0.010341      -0.002522      -0.010842      -0.018483      -0.014873       0.005074       0.009798              1.875042       1.487034       0.046528      -0.053782       2.625384      -0.082244       1.512707          -0.000620
            9              H       6.063763       4.700622       2.513396      -0.007615       1.637592 0.13143051E+02  0.14582486E+03                                 2.249532                            2.079720      -1.358617       2.178342                    0.993449       4.468315      13.223179       0.447328       1.234084      -0.716640      -0.021626       0.033714      -0.030277       0.050210      -0.000903       0.001569      -0.007975       0.002495       0.003263      -0.008466       0.000289       0.008178              2.300689       2.123163      -0.538896       0.224155       2.591759      -0.565632       2.187146           0.001942
           10              H       2.980375      -0.661747      14.931894       0.093433       1.283949 0.97147260E+01  0.10049265E+03                                 1.979484                            1.844944      -1.174669       2.313533                    0.995748       3.785022      11.011199       0.450646       1.313915      -0.701634      -0.008990      -0.040307      -0.012804       0.043237       0.005012      -0.006293       0.008817      -0.024903       0.003378      -0.017629       0.000731       0.016899              2.029532       1.783641       0.319129      -0.005858       2.698679       0.205808       1.606276           0.000302
           11              H       2.855638       4.727506       2.001437       0.102818       1.263854 0.94765288E+01  0.97732836E+02                                 1.979073                            1.836811      -1.241029       2.286303                    0.995197       3.815047      11.197643       0.444840       1.335091      -0.696613      -0.014960       0.012895       0.038007       0.042833       0.003515      -0.013264       0.011377      -0.017146      -0.008079      -0.021733       0.004353       0.017380              2.036182       1.755318      -0.117453      -0.345885       1.758310       0.207785       2.594919           0.000006
           12              H       1.382619       6.926027       1.548252       0.096839       1.321393 0.10061402E+02  0.10540298E+03                                 2.048622                            1.900987      -1.263377       2.278644                    0.993607       3.875906      11.491702       0.434091       1.346887      -0.694601       0.025068      -0.020583       0.029272       0.043691      -0.004861       0.013507      -0.010587      -0.011415      -0.009343      -0.017859      -0.001970       0.019829              2.092906       2.122749      -0.382032       0.524080       2.069605      -0.338820       2.086363           0.000776
           13              H       6.850728      -0.189630      15.298463       0.108075       1.033413 0.72949048E+01  0.71297002E+02                                 1.796510                            1.658507      -1.379344       2.225531                    0.993298       3.896170      11.565084       0.443208       1.413991      -0.678719      -0.001341       0.043958      -0.000387       0.043980      -0.000577       0.010340      -0.002522      -0.010842      -0.018478      -0.014871       0.005073       0.009798              1.875014       1.487014      -0.046527       0.053780       2.625343      -0.082244       1.512683          -0.000503
           14              H       2.559913       1.895420       5.220131      -0.007611       1.637535 0.13142570E+02  0.14581908E+03                                 2.249547                            2.079734      -1.358587       2.178371                    0.993449       4.468274      13.223305       0.447307       1.234146      -0.716626      -0.021625      -0.033720       0.030277       0.050213       0.000905      -0.001569      -0.007972       0.002484       0.003262      -0.008460       0.000283       0.008177              2.300704       2.123174       0.538899      -0.224156       2.591773      -0.565637       2.187164           0.001833
           15              H       0.523475       0.559111       7.198367       0.093456       1.283736 0.97126531E+01  0.10046494E+03                                 1.979200                            1.844699      -1.174414       2.313661                    0.995752       3.784563      11.009196       0.450697       1.313846      -0.701649       0.008987      -0.040307      -0.012803       0.043235      -0.005007       0.006291       0.008819      -0.024899       0.003376      -0.017625       0.000726       0.016899              2.029230       1.783394      -0.319056       0.005854       2.698228       0.205765       1.606069           0.000141
           16              H       0.648212       3.506648       9.734964       0.102812       1.263814 0.94761030E+01  0.97726918E+02                                 1.979003                            1.836748      -1.240996       2.286320                    0.995198       3.814905      11.196978       0.444858       1.335060      -0.696620       0.014959       0.012897       0.038009       0.042834      -0.003517       0.013262       0.011379      -0.017150      -0.008076      -0.021734       0.004352       0.017382              2.036109       1.755254       0.117448       0.345865       1.758248       0.207782       2.594824          -0.000080
           17              H       2.121231       5.705169       9.281779       0.096828       1.321278 0.10060236E+02  0.10538719E+03                                 2.048477                            1.900859      -1.263204       2.278733                    0.993609       3.875622      11.490478       0.434114       1.346861      -0.694608      -0.025069      -0.020583       0.029267       0.043688       0.004858      -0.013502      -0.010585      -0.011395      -0.009371      -0.017854      -0.001967       0.019820              2.092754       2.122594       0.381992      -0.524033       2.069443      -0.338789       2.086225           0.000608
           18              H       3.660822       1.031228       7.564936       0.108054       1.033431 0.72950577E+01  0.71298768E+02                                 1.796522                            1.658520      -1.379311       2.225542                    0.993298       3.896192      11.565117       0.443209       1.413982      -0.678721       0.001343       0.043956      -0.000387       0.043978       0.000576      -0.010340      -0.002522      -0.010841      -0.018483      -0.014872       0.005074       0.009798              1.875025       1.487024       0.046528      -0.053781       2.625353      -0.082246       1.512697          -0.000620
           19              H       0.943937       0.674562      12.953658      -0.007622       1.637653 0.13143678E+02  0.14583393E+03                                 2.249613                            2.079788      -1.358697       2.178308                    0.993447       4.468423      13.223708       0.447313       1.234107      -0.716634       0.021624      -0.033717       0.030278       0.050211      -0.000900       0.001573      -0.007975       0.002488       0.003261      -0.008465       0.000286       0.008179              2.300774       2.123237      -0.538926       0.224168       2.591856      -0.565664       2.187228           0.001919
           20              H       4.027325       6.036931       0.535160       0.093435       1.283980 0.97150059E+01  0.10049629E+03                                 1.979514                            1.844969      -1.174709       2.313511                    0.995748       3.785079      11.011413       0.450643       1.313912      -0.701634       0.008990       0.040306       0.012805       0.043236       0.005012      -0.006292       0.008818      -0.024900       0.003378      -0.017628       0.000730       0.016898              2.029564       1.783666       0.319136      -0.005858       2.698729       0.205816       1.606298           0.000312
           21              H       4.152062       0.647678      13.465617       0.102810       1.263942 0.94773524E+01  0.97743736E+02                                 1.979185                            1.836906      -1.241124       2.286258                    0.995195       3.815213      11.198374       0.444822       1.335113      -0.696608       0.014961      -0.012896      -0.038007       0.042833       0.003512      -0.013269       0.011376      -0.017147      -0.008086      -0.021736       0.004355       0.017381              2.036301       1.755410      -0.117462      -0.345916       1.758403       0.207805       2.595090          -0.000020
           22              H       5.625081      -1.550843      13.918802       0.096837       1.321402 0.10061434E+02  0.10540312E+03                                 2.048612                            1.900975      -1.263380       2.278641                    0.993608       3.875861      11.491459       0.434098       1.346866      -0.694606      -0.025066       0.020583      -0.029274       0.043691      -0.004864       0.013501      -0.010587      -0.011413      -0.009333      -0.017851      -0.001976       0.019827              2.092897       2.122742      -0.382035       0.524084       2.069591      -0.338823       2.086358           0.000754
           23              H       0.156972       5.564814       0.168591       0.108074       1.033423 0.72949880E+01  0.71298036E+02                                 1.796522                            1.658518      -1.379361       2.225523                    0.993298       3.896197      11.565191       0.443207       1.413992      -0.678719       0.001341      -0.043958       0.000385       0.043980      -0.000577       0.010340      -0.002522      -0.010842      -0.018480      -0.014871       0.005073       0.009798              1.875027       1.487024      -0.046525       0.053781       2.625364      -0.082242       1.512693          -0.000504
           24              H       4.447787       3.479764      10.246923      -0.007608       1.637345 0.13140605E+02  0.14579059E+03                                 2.249307                            2.079529      -1.358419       2.178452                    0.993451       4.467867      13.221428       0.447349       1.234087      -0.716641       0.021628       0.033723      -0.030274       0.050215       0.000912      -0.001562      -0.007969       0.002486       0.003250      -0.008458       0.000285       0.008172              2.300451       2.122948       0.538812      -0.224123       2.591482      -0.565547       2.186924           0.001816
           25              C       6.690251       3.940759       8.029876      -0.003769      27.486293 0.36641414E+03  0.82910352E+04                                 7.959470                            6.416376       0.271988       2.084800                    0.999808      27.505495      78.722843       0.642438       0.421346      -1.056319      -0.027223      -0.023098      -0.047560       0.059469       0.012338      -0.028484       0.022704       0.010193      -0.095015      -0.054334       0.020600       0.033734              8.684574       7.090804      -2.004441       2.871379       9.495368      -0.059505       9.467550          -0.008461
           26              C       6.616670       2.224604       6.551535       0.036219      26.481022 0.35367335E+03  0.79557937E+04                                 7.899389                            6.402433       0.075918       2.039175                    0.999265      26.940179      77.626215       0.626478       0.434629      -1.045052      -0.017349       0.064074       0.009899       0.067115       0.023035      -0.018163       0.006044       0.051316      -0.007517      -0.037791      -0.003218       0.041008              8.619774       6.891342      -2.006943       2.763591       9.221969      -0.570380       9.746011          -0.013666
           27              C       4.323050      -0.714288       6.817259      -0.021726      29.895616 0.38072433E+03  0.87206643E+04                                 8.464280                            6.558972       0.165166       2.038257                    0.999814      28.407348      82.508017       0.631066       0.423733      -1.052056      -0.006327      -0.058961       0.006880       0.059697       0.026394       0.007776      -0.036334       0.034248       0.041048      -0.056704       0.018382       0.038322              9.461841       7.436145      -0.509748      -2.997893      13.571132       0.702886       7.378246          -0.013660
           28              C       3.425364       5.266247       7.818596       0.030903      28.297987 0.37358354E+03  0.85336043E+04                                 8.361208                            6.649937      -0.091433       1.981443                    0.998307      27.501448      80.285696       0.604064       0.443893      -1.037841       0.036981       0.026612      -0.057252       0.073168       0.005090       0.029763      -0.005386      -0.018319      -0.017692      -0.036936       0.013222       0.023714              9.266240       7.725088      -0.751101      -3.322749      12.176201       0.747051       7.897432          -0.028656
           29              C       6.484926       3.952544       2.869912       0.463191      21.124169 0.21967425E+03  0.44394604E+04                                 6.884311                            5.132528       0.320457       2.138748                    0.999881      23.669493      67.210621       0.673970       0.449692      -1.023914       0.028263      -0.060047       0.015123       0.068068       0.079519       0.076589       0.023087       0.056607      -0.165997      -0.098164      -0.043613       0.141777              7.833327       6.934700      -1.591362      -2.942929       5.769144      -0.671986      10.796137          -0.002647
           30              C       3.186401       0.213567      15.170705      -0.003800      27.488306 0.36644494E+03  0.82919685E+04                                 7.959985                            6.416713       0.271803       2.084720                    0.999808      27.507282      78.731001       0.642406       0.421355      -1.056306      -0.027235       0.023110       0.047561       0.059480      -0.012320       0.028477       0.022707       0.010180      -0.095011      -0.054327       0.020608       0.033719              8.685184       7.091301       2.004693      -2.871599       9.496178      -0.059568       9.468072          -0.007957
           31              C       3.112820       4.371438       1.181992       0.036221      26.481238 0.35367640E+03  0.79558751E+04                                 7.899417                            6.402445       0.075973       2.039187                    0.999266      26.940287      77.626447       0.626480       0.434627      -1.045054      -0.017349      -0.064078      -0.009895       0.067118      -0.023032       0.018163       0.006056       0.051330      -0.007482      -0.037804      -0.003202       0.041005              8.619824       6.891411       2.007070      -2.763577       9.222214      -0.570479       9.745846          -0.013431
           32              C       0.819200       7.310330       0.916268      -0.021725      29.898016 0.38075923E+03  0.87217163E+04                                 8.464855                            6.559355       0.164967       2.038180                    0.999813      28.409051      82.515784       0.631032       0.423744      -1.052043      -0.006332       0.058982      -0.006882       0.059719      -0.026386      -0.007743      -0.036342       0.034212       0.041064      -0.056686       0.018337       0.038348              9.462540       7.436669       0.509836       2.998109      13.572271       0.702982       7.378680          -0.012195
           33              C       6.929214      -1.111921      15.381985       0.030962      28.297442 0.37357450E+03  0.85333486E+04                                 8.361085                            6.649839      -0.091377       1.981467                    0.998307      27.501146      80.284652       0.604070       0.443891      -1.037842       0.036985      -0.026610       0.057256       0.073173      -0.005084      -0.029776      -0.005385      -0.018341      -0.017676      -0.036951       0.013228       0.023723              9.266114       7.725058       0.751084       3.322726      12.176000       0.747002       7.897285          -0.027632
           34              C       2.981076       2.643498       4.863615       0.463190      21.124119 0.21967346E+03  0.44394431E+04                                 6.884324                            5.132532       0.320474       2.138760                    0.999881      23.669334      67.210294       0.673966       0.449694      -1.023912       0.028265       0.060040      -0.015124       0.068062      -0.079514      -0.076582       0.023080       0.056579      -0.165979      -0.098160      -0.043600       0.141760              7.833346       6.934698       1.591357       2.942945       5.769136      -0.671978      10.796203          -0.002760
           35              C       0.317449       1.434425       7.437178      -0.003769      27.486630 0.36641910E+03  0.82911933E+04                                 7.959599                            6.416461       0.271962       2.084791                    0.999808      27.505755      78.724356       0.642426       0.421351      -1.056313       0.027223       0.023097       0.047560       0.059469       0.012343      -0.028486       0.022698       0.010200      -0.095035      -0.054338       0.020595       0.033742              8.684734       7.090962      -2.004496       2.871505       9.495446      -0.059594       9.467793          -0.008464
           36              C       0.391030       3.150580       8.915519       0.036228      26.480535 0.35366749E+03  0.79555967E+04                                 7.899216                            6.402341       0.076027       2.039213                    0.999266      26.939599      77.623199       0.626491       0.434624      -1.045060       0.017351      -0.064070      -0.009896       0.067112       0.023032      -0.018167       0.006053       0.051307      -0.007501      -0.037795      -0.003207       0.041002              8.619559       6.891184      -2.006910       2.763467       9.221812      -0.570392       9.745682          -0.013706
           37              C       2.684650       6.089472       8.649795      -0.021724      29.895890 0.38072816E+03  0.87207919E+04                                 8.464401                            6.559058       0.165098       2.038237                    0.999814      28.407524      82.509261       0.631053       0.423740      -1.052050       0.006331       0.058960      -0.006875       0.059696       0.026397       0.007778      -0.036341       0.034257       0.041033      -0.056712       0.018387       0.038326              9.461983       7.436222      -0.509787      -2.997918      13.571384       0.702931       7.378342          -0.013698
           38              C       3.582336       0.108937       7.648458       0.030900      28.297953 0.37358374E+03  0.85336159E+04                                 8.361221                            6.649957      -0.091423       1.981447                    0.998307      27.501462      80.285944       0.604060       0.443896      -1.037839      -0.036973      -0.026612       0.057256       0.073167       0.005088       0.029766      -0.005389      -0.018316      -0.017691      -0.036939       0.013221       0.023718              9.266247       7.725122      -0.751082      -3.322768      12.176156       0.747012       7.897463          -0.028668
           39              C       0.522774       1.422640      12.597142       0.463190      21.123976 0.21967147E+03  0.44393872E+04                                 6.884250                            5.132480       0.320431       2.138743                    0.999881      23.669292      67.209777       0.673976       0.449689      -1.023916      -0.028266       0.060046      -0.015125       0.068068       0.079525       0.076590       0.023085       0.056583      -0.165994      -0.098170      -0.043607       0.141777              7.833261       6.934623      -1.591359      -2.942875       5.769110      -0.671992      10.796050          -0.002695
           40              C       3.821299       5.161617       0.296349      -0.003803      27.488388 0.36644607E+03  0.82920008E+04                                 7.959991                            6.416717       0.271775       2.084709                    0.999808      27.507383      78.731338       0.642406       0.421354      -1.056306       0.027232      -0.023113      -0.047565       0.059483      -0.012322       0.028481       0.022711       0.010181      -0.095011      -0.054331       0.020610       0.033722              8.685188       7.091293       2.004697      -2.871563       9.496245      -0.059531       9.468027          -0.007959
           41              C       3.894880       1.003746      14.285062       0.036226      26.481182 0.35367470E+03  0.79558366E+04                                 7.899420                            6.402434       0.075940       2.039178                    0.999266      26.940358      77.626947       0.626479       0.434628      -1.045052       0.017345       0.064079       0.009898       0.067119      -0.023034       0.018161       0.006059       0.051329      -0.007490      -0.037805      -0.003200       0.041005              8.619829       6.891395       2.007031      -2.763591       9.222165      -0.570421       9.745927          -0.013467
           42              C       6.188500      -1.935146      14.550786      -0.021732      29.897115 0.38074630E+03  0.87213105E+04                                 8.464561                            6.559156       0.165052       2.038207                    0.999814      28.408479      82.512505       0.631057       0.423732      -1.052055       0.006340      -0.058985       0.006873       0.059721      -0.026388      -0.007756      -0.036337       0.034210       0.041123      -0.056691       0.018346       0.038345              9.462185       7.436447       0.509759       2.998031      13.571642       0.702881       7.378467          -0.012234
           43              C       0.078486       6.487105       0.085069       0.030951      28.297920 0.37358115E+03  0.85335428E+04                                 8.361200                            6.649911      -0.091439       1.981443                    0.998307      27.501430      80.285808       0.604065       0.443893      -1.037841      -0.036986       0.026611      -0.057258       0.073175      -0.005084      -0.029777      -0.005387      -0.018339      -0.017685      -0.036953       0.013229       0.023724              9.266261       7.725161       0.751151       3.322773      12.176240       0.747070       7.897382          -0.027641
           44              C       4.026624       2.731686      10.603439       0.463192      21.123947 0.21967218E+03  0.44393968E+04                                 6.884255                            5.132505       0.320540       2.138784                    0.999881      23.668990      67.208472       0.673973       0.449692      -1.023916      -0.028263      -0.060039       0.015121       0.068060      -0.079511      -0.076578       0.023085       0.056589      -0.166006      -0.098157      -0.043604       0.141761              7.833265       6.934611       1.591295       2.942951       5.769036      -0.671942      10.796148          -0.002809
           45              N       6.295087       3.480145       6.843243      -0.139280      33.316296 0.48658301E+03  0.11613845E+05                                 8.794390                            7.257763      -0.166004       1.983375                    0.998933      27.176672      75.439559       0.632131       0.405957      -1.085047       0.047719      -0.097257       0.084005       0.137087       0.019654      -0.024288       0.070142       0.047405       0.022926      -0.090658       0.026957       0.063701              9.634811       7.630742      -1.824238       2.875283      10.037542       1.070960      11.236148           0.001710
           46              N       4.249189       5.771819       6.899234      -0.181080      37.447194 0.51229617E+03  0.12383573E+05                                 9.467968                            7.394579      -0.078054       1.993988                    0.999324      28.043706      78.291153       0.633059       0.400255      -1.089104      -0.089985       0.069051       0.093449       0.146963       0.038858       0.022978      -0.039966      -0.059429      -0.077728      -0.071789       0.001889       0.069900             10.770915       8.234072      -0.508918      -3.231072      15.451178       0.866778       8.627496          -0.031083
           47              N       2.791237       3.115897       0.890284      -0.139271      33.318203 0.48661417E+03  0.11614855E+05                                 8.794933                            7.258141      -0.166435       1.983241                    0.998931      27.177717      75.445021       0.632091       0.405973      -1.085028       0.047714       0.097266      -0.084010       0.137095      -0.019630       0.024274       0.070154       0.047424       0.022970      -0.090659       0.026942       0.063717              9.635468       7.631298       1.824452      -2.875571      10.038253       1.070940      11.236853           0.002290
           48              N       0.745339       0.824223       0.834293      -0.181036      37.449674 0.51233148E+03  0.12384748E+05                                 9.468666                            7.395040      -0.078532       1.993843                    0.999323      28.044822      78.297515       0.633007       0.400278      -1.089079      -0.089985      -0.069054      -0.093436       0.146956      -0.038857      -0.022947      -0.039960      -0.059480      -0.077769      -0.071766       0.001841       0.069925             10.771794       8.234716       0.509086       3.231336      15.452609       0.866947       8.628058          -0.028015
           49              N       0.712613       1.895039       8.623811      -0.139277      33.316634 0.48658865E+03  0.11614019E+05                                 8.794463                            7.257815      -0.166118       1.983341                    0.998932      27.176855      75.440324       0.632127       0.405958      -1.085045      -0.047720       0.097260      -0.084007       0.137091       0.019652      -0.024286       0.070144       0.047408       0.022934      -0.090659       0.026955       0.063703              9.634905       7.630843      -1.824258       2.875378      10.037541       1.070884      11.236332           0.001706
           50              N       2.758511      -0.396635       8.567820      -0.181071      37.448183 0.51231113E+03  0.12384071E+05                                 9.468256                            7.394780      -0.078322       1.993904                    0.999324      28.044167      78.293809       0.633036       0.400265      -1.089093       0.089986      -0.069043      -0.093440       0.146954       0.038852       0.022971      -0.039959      -0.059433      -0.077780      -0.071779       0.001877       0.069902             10.771257       8.234320      -0.508981      -3.231188      15.451678       0.866844       8.627774          -0.031085
           51              N       4.216463       2.259287      14.576770      -0.139284      33.318472 0.48661940E+03  0.11615004E+05                                 8.794965                            7.258170      -0.166333       1.983266                    0.998931      27.177845      75.445322       0.632092       0.405972      -1.085030      -0.047716      -0.097266       0.084014       0.137097      -0.019636       0.024275       0.070154       0.047428       0.022958      -0.090663       0.026949       0.063713              9.635494       7.631296       1.824446      -2.875559      10.038302       1.070986      11.236883           0.002294
           52              N       6.262361       4.550961      14.632761      -0.181059      37.448290 0.51231191E+03  0.12384077E+05                                 9.468212                            7.394735      -0.078179       1.993950                    0.999324      28.044223      78.293572       0.633045       0.400260      -1.089099       0.089994       0.069064       0.093438       0.146967      -0.038858      -0.022967      -0.039971      -0.059476      -0.077676      -0.071784       0.001869       0.069915             10.771239       8.234347       0.508998       3.231177      15.451709       0.866810       8.627660          -0.028069
           53              O       6.179530       3.541687       3.988489      -0.460475      43.364975 0.57074141E+03  0.14022012E+05                                10.106766                            7.606232       0.008242       2.055074                    0.997327      27.655916      75.143239       0.655849       0.380129      -1.115204      -0.014315       0.021831      -0.030960       0.040497       0.061671      -0.037199       0.009476       0.088033       0.232285      -0.117892       0.023073       0.094818             11.944333       8.943884      -0.125373      -5.374317       6.285875      -1.370816      20.603241           0.011012
           54              O       0.259565       3.429356       2.048457      -0.460410      38.793213 0.55081708E+03  0.13322862E+05                                 9.179633                            7.323703       0.359559       2.184854                    0.997095      26.657110      70.303551       0.693475       0.365162      -1.134067      -0.000929      -0.023971       0.064193       0.068528      -0.009907      -0.012559       0.069160       0.083501      -0.078378      -0.096599       0.031108       0.065491             10.468618      12.086261      -3.503726      -4.910448       8.130471       2.664034      11.189122           0.022252
           55              O       2.675680       3.054355       3.745038      -0.460426      43.364451 0.57073079E+03  0.14021724E+05                                10.106804                            7.606253       0.007916       2.054989                    0.997325      27.655518      75.142744       0.655835       0.380138      -1.115195      -0.014311      -0.021823       0.030953       0.040486      -0.061658       0.037215       0.009464       0.088020       0.232305      -0.117880       0.023045       0.094835             11.944375       8.943889       0.125361       5.374295       6.285898      -1.370834      20.603337           0.011070
           56              O       3.763415       3.166686       5.685070      -0.460410      38.791855 0.55079406E+03  0.13322143E+05                                 9.179378                            7.323513       0.359772       2.184920                    0.997097      26.656662      70.301529       0.693490       0.365158      -1.134072      -0.000932       0.023979      -0.064199       0.068538       0.009917       0.012549       0.069139       0.083471      -0.078383      -0.096570       0.031094       0.065476             10.468307      12.085869       3.503600       4.910274       8.130211       2.663949      11.188840           0.022103
           57              O       0.828170       1.833497      11.478565      -0.460460      43.364144 0.57072814E+03  0.14021606E+05                                10.106647                            7.606153       0.008146       2.055050                    0.997327      27.655676      75.142398       0.655852       0.380130      -1.115203       0.014312      -0.021826       0.030960       0.040493       0.061667      -0.037210       0.009479       0.088004       0.232284      -0.117883       0.023060       0.094823             11.944190       8.943727      -0.125357      -5.374188       6.285816      -1.370819      20.603026           0.010969
           58              O       6.748135       1.945828      13.418597      -0.460433      38.792110 0.55079867E+03  0.13322263E+05                                 9.179352                            7.323494       0.359854       2.184943                    0.997097      26.656877      70.301795       0.693499       0.365153      -1.134077       0.000933       0.023972      -0.064194       0.068530      -0.009901      -0.012552       0.069146       0.083479      -0.078374      -0.096578       0.031107       0.065472             10.468284      12.085879      -3.503620      -4.910267       8.130227       2.663960      11.188747           0.022214
           59              O       4.332020       2.320829      11.722016      -0.460446      43.363742 0.57072245E+03  0.14021435E+05                                10.106615                            7.606136       0.008113       2.055046                    0.997326      27.655434      75.141718       0.655849       0.380132      -1.115202       0.014319       0.021826      -0.030954       0.040492      -0.061654       0.037207       0.009463       0.088029       0.232280      -0.117874       0.023050       0.094824             11.944152       8.943738       0.125372       5.374205       6.285779      -1.370739      20.602940           0.010978
           60              O       3.244285       2.208498       9.781984      -0.460390      38.791909 0.55079731E+03  0.13322250E+05                                 9.179408                            7.323562       0.359625       2.184879                    0.997096      26.656684      70.301821       0.693484       0.365161      -1.134069       0.000934      -0.023971       0.064193       0.068529       0.009915       0.012555       0.069152       0.083484      -0.078388      -0.096587       0.031100       0.065487             10.468326      12.085811       3.503534       4.910265       8.130205       2.663926      11.188961           0.022094

******************************************************
Auxiliary information for the entire system
The total spin magnetic moment of the unit cell is   4.365296
The total net atomic charge of the unit cell is   0.000003
Accuracy of reproducing the electrostatic potential in the unit cell:
  The inner radius (bohr) =    5.0000
  The outer radius (bohr) =   12.0000
  Valid grid points have density less than (e/(bohr^3)) =    0.0001
  The number of valid grid points were=         7166
  The rms potential error without charges in kcal/mol is=      4.27657
  The rms potential error with partial charges in kcal/mol is=      1.08255
  The RRMSE value at monopole order=      0.25314
  The rms potential error with partial charges and cloud penetration in kcal/mol is=      1.05595
  The RRMSE value at monopole order with cloud penetration is=      0.24692
  The rms potential error with partial charges and atomic dipoles in kcal/mol is=      0.57599
  The RRMSE value at dipole order=      0.13469
  The rms potential error with partial charges, atomic dipoles and cloud penetration in kcal/mol is=      0.54950
  The RRMSE value at dipole order with cloud penetration=      0.12849

******************************************************
The electron densities and ab initio electrostatic potential were computed in VASP using the PBE functional and
projector augmented wave method. See the main text of the journal article for a description of computational details.
The atomic charges, dipoles, and quadrupoles were computed with the DDEC6 method as described in
(a) T. A. Manz and N. Gabaldon Limas, RSC Adv. 6 (2016) 47771-47801 DOI: 10.1039/c6ra04656h
(b) N. Gabaldon Limas and T. A. Manz, RSC Adv. 8 (2018) 2678-2707 DOI: 10.1039/c7ra11829e.
For each atom in the material, the electron cloud parameters were fit to the spherically averaged atom-in-material
electron density using radial positions for which this density was between 10^-4 and 10^-2 electrons per cubic bohr.
The polarizabilities, dispersion coefficients, and quantum Drude oscillator (QDO) parameters were fit using the MCLF method.
The magnetic structure of the system was optimized in VASP from the default ferromagnetic initial guess using spin polarization.
The atomic spin moments (ASMs) were computed on this optimized magnetic structure using the DDEC6 partition as inputs
to the method of T. A. Manz and D. S. Sholl, J. Chem. Theory Comput. 7 (2011) 4146-4164 DOI: 10.1021/ct200539n.
The RMSE and RRMSE were computed using a uniform grid with Ewald summation.
