# Supplementary material for: A collection of forcefield precursors for metal–organic frameworks
Source: RSC Adv. 2019 Nov 13;9(63):36492–507. doi: 10.1039/c9ra07327b (PMC9075174; doi:10.1039/c9ra07327b)
Supplement: RA-009-C9RA07327B-s5813 [file RA-009-C9RA07327B-s5813.xyz]

  206
jmolscript: load "" {1 1 1} spacegroup "x,y,z" unitcell [{     12.020100     0.000000     0.000000 }, {     -0.036605    12.938248     0.000000 }, {      0.000000     0.000000    20.746300 }]
Co     3.682861     1.521409    17.149721     0.536678
Co     1.984166     1.484017    13.979687     0.544180
Co     9.674609     7.990533     3.596579     0.536909
Co     7.975914     7.953141     6.766613     0.543767
H      2.314192    12.631612    15.588770     0.415694
H      3.617295    12.587621    15.460143     0.386458
H      3.466804     8.424093    13.991305     0.382155
H      8.403526     3.301841    18.269192     0.391652
H      3.559032     5.990409    14.978829     0.116539
H      3.238401     5.457353    13.536961     0.127321
H      4.922940     3.997919    12.335750     0.112000
H      6.279825     3.638235    13.036975     0.109896
H      6.775081     4.477928    15.354337     0.110031
H      5.727998     5.374548    16.107427     0.109594
H      4.497979     6.352680    11.576435     0.121694
H      5.599507     7.455018    11.781824     0.115069
H      6.634336     5.366785    11.462331     0.056711
H      7.796109     6.843039    12.904199     0.103593
H      8.017849     5.366785    13.400035     0.106862
H      7.438166     6.752472    15.225710     0.059776
H      5.305484     7.713783    15.319068     0.109070
H      6.101972     8.296005    14.092962     0.113400
H      1.547378     5.384899    17.671698     0.106837
H      1.123593     4.349839    18.777476     0.112225
H      0.345295     5.410775    15.439396     0.113799
H     11.171000     4.418412    15.186292     0.114203
H     11.250200     2.766197    18.350102     0.120829
H     10.491669     2.788192    16.976697     0.121855
H     10.943184     4.643537    19.970388     0.117378
H     10.008207     5.851970    19.603179     0.115287
H      0.228102     6.471712    19.306507     0.055068
H      0.059900     7.293290    17.099100     0.101386
H     10.710351     7.491246    17.843893     0.101249
H     10.315092     6.570042    15.727770     0.057266
H      9.001743     4.712110    16.389577     0.116590
H      8.801275     5.892078    17.408220     0.117229
H      6.478956     2.506139     0.524881     0.115542
H      5.215569     1.257598    19.845911     0.081574
H      4.062240     4.444288    17.928952     0.091531
H      5.331406     5.774340    19.265014     0.118746
H      9.988471     3.056014    11.306734     0.123131
H     11.171289     1.767365    12.738228     0.086298
H      2.417708     3.658937    11.881406     0.086312
H      1.310372     5.034272    10.435389     0.121761
H      6.304085     6.959484    20.698584     0.119451
H      7.934898     3.671875     1.499957     0.120668
H      7.657644     8.200262     1.300793     0.088504
H      9.216091     4.999339     2.840168     0.066807
H      8.995629     5.174005    10.902181     0.119894
H      7.850880     6.602388     9.543298     0.082257
H     10.933986     7.044876     7.236309     0.086565
H      0.142881     5.578973     8.485237     0.122652
H      8.342545     6.162488     5.157530     0.415699
H      9.645648     6.118497     5.286157     0.386457
H      9.495156     1.954969     6.754995     0.382155
H      2.375174     9.770965     2.477108     0.391652
H      9.550779    12.459533     5.767471     0.116539
H      9.230149    11.926477     7.209339     0.127320
H     10.914688    10.467043     8.410550     0.111999
H      0.251473    10.107359     7.709325     0.109896
H      0.746729    10.947052     5.391963     0.110031
H     11.719746    11.843672     4.638873     0.109595
H     10.489726    12.821804     9.169865     0.121694
H     11.627859     0.985894     8.964476     0.115069
H      0.605983    11.835909     9.283969     0.056712
H      1.804361     0.373915     7.842101     0.103593
H      1.989497    11.835909     7.346265     0.106862
H      1.446418     0.283348     5.520590     0.059776
H     11.333837     1.244659     5.427232     0.109070
H      0.110224     1.826881     6.653338     0.113400
H      7.539125    11.854023     3.074602     0.106837
H      7.115340    10.818963     1.968824     0.112226
H      6.337042    11.879899     5.306904     0.113799
H      5.142648    10.887536     5.560008     0.114202
H      5.221847     9.235321     2.396198     0.120829
H      4.463316     9.257316     3.769603     0.121855
H      4.914831    11.112661     0.775912     0.117378
H      3.979854    12.321094     1.143121     0.115286
H      6.256455     0.002588     1.439793     0.055067
H      6.088253     0.824166     3.647200     0.101385
H      4.718603     1.022122     2.902407     0.101249
H      4.323344     0.100918     5.018530     0.057267
H      2.973391    11.181234     4.356723     0.116590
H      2.772923    12.361202     3.338080     0.117229
H      0.450603     8.975263    20.221419     0.115542
H     11.207317     7.726722     0.900389     0.081573
H     10.053988    10.913412     2.817348     0.091531
H     11.323153    12.243464     1.481286     0.118745
H      3.960119     9.525138     9.439567     0.123131
H      5.142936     8.236489     8.008072     0.086299
H      8.409456    10.128061     8.864894     0.086312
H      7.302120    11.503396    10.310911     0.121761
H      0.312337     0.490360     0.047716     0.119451
H      1.906545    10.140999    19.246343     0.120667
H      1.665896     1.731138    19.445507     0.088503
H      3.187738    11.468463    17.906132     0.066807
H      2.967276    11.643129     9.844119     0.119893
H      1.859132     0.133264    11.203002     0.082256
H      4.942238     0.575752    13.509991     0.086564
H      6.134629    12.048097    12.261063     0.122651
C      4.986015     4.646125    14.304159     0.072211
C      3.949120     5.765283    14.119932    -0.355296
C      5.608347     4.330432    12.935733    -0.282970
C      6.098814     5.163655    15.237327    -0.291342
C      4.601907     7.006061    13.516214     0.399379
C      5.196670     6.663198    12.172684    -0.320197
C      6.247879     5.582854    12.335957     0.059559
C      7.355965     6.066744    13.282404    -0.278372
C      6.735920     6.423840    14.626141     0.069627
C      5.691952     7.493833    14.456022    -0.351372
C      4.304471     3.373001    14.799581     0.583595
C      0.108740     4.050965    16.988108     0.079665
C      0.792642     4.915240    18.061314    -0.290552
C     11.619037     4.954055    15.859094    -0.281492
C     10.934846     3.341949    17.636222    -0.358367
C      9.946328     4.356308    18.199069     0.399493
C     10.635082     5.205057    19.241571    -0.321706
C     11.808609     5.925718    18.621879     0.058170
C     11.326452     6.828807    17.493280    -0.274192
C     10.635275     5.986527    16.446422     0.065396
C      9.442560     5.250341    17.064454    -0.349273
C      1.078125     3.001674    16.447044     0.583436
C      6.097627     4.308437    20.426185     0.090523
C      6.013797     2.924044    20.582404    -0.200034
C      5.246619     2.178801    19.721433     0.048372
C      4.576622     4.047084    18.594079     0.087650
C      5.331604     4.854431    19.402355    -0.208764
C     11.495997     4.257977    10.736210     0.090401
C     10.895524     3.220330    11.424572    -0.199136
C     11.616544     2.436272    12.273096     0.061144
C      1.500897     3.545080    11.774563     0.082896
C      0.839820     4.384772    10.905708    -0.209002
C      6.896685     6.531228     0.527163    -0.198271
C      7.850547     4.595666     1.441038    -0.183417
C      7.711955     7.272589     1.350792     0.080039
C      8.627158     5.405600     2.245372     0.021794
C      6.958306     5.144247     0.554756     0.093483
C     10.728909     5.180474     9.862584     0.092190
C      9.414131     5.527220    10.150127    -0.198031
C      8.731348     6.391495     9.328574     0.044093
C     10.531245     6.643790     7.972388     0.058710
C     11.287373     5.771752     8.729628    -0.212739
C     10.977762    11.115249     6.442141     0.072211
C      9.940867    12.234407     6.626368    -0.355297
C     11.600095    10.799556     7.810567    -0.282971
C      0.070461    11.632779     5.508973    -0.291341
C     10.630259     0.536937     7.230086     0.399379
C     11.225022     0.194074     8.573616    -0.320197
C      0.219527    12.051978     8.410343     0.059560
C      1.327613    12.535868     7.463896    -0.278372
C      0.707567    12.892964     6.120158     0.069628
C     11.720304     1.024709     6.290278    -0.351372
C     10.296218     9.842125     5.946719     0.583593
C      6.100487    10.520089     3.758192     0.079663
C      6.784390    11.384364     2.684986    -0.290551
C      5.590684    11.423179     4.887206    -0.281493
C      4.906493     9.811073     3.110078    -0.358368
C      3.917975    10.825432     2.547231     0.399493
C      4.606730    11.674181     1.504729    -0.321707
C      5.780257    12.394842     2.124421     0.058171
C      5.334705     0.359683     3.253020    -0.274191
C      4.606923    12.455651     4.299878     0.065396
C      3.414208    11.719465     3.681846    -0.349272
C      7.069872     9.470798     4.299256     0.583435
C      0.069275    10.777561     0.320115     0.090521
C     -0.014555     9.393168     0.163896    -0.200030
C     11.238367     8.647925     1.024867     0.048371
C     10.568370    10.516208     2.152221     0.087650
C     11.323352    11.323555     1.343945    -0.208762
C      5.467645    10.727101    10.010090     0.090410
C      4.867171     9.689454     9.321728    -0.199139
C      5.588191     8.905396     8.473204     0.061145
C      7.492644    10.014204     8.971737     0.082895
C      6.831567    10.853896     9.840592    -0.209005
C      0.904938     0.062104    20.219137    -0.198272
C      1.822195    11.064790    19.305262    -0.183418
C      1.720207     0.803465    19.395508     0.080040
C      2.598806    11.874724    18.500928     0.021799
C      0.929953    11.613371    20.191544     0.093491
C      4.700556    11.649598    10.883716     0.092176
C      3.385778    11.996344    10.596173    -0.198032
C      2.702995    12.860619    11.417726     0.044087
C      4.539498     0.174666    12.773912     0.058707
C      5.259020    12.240876    12.016672    -0.212736
N      4.543755     2.706035    18.716482    -0.225975
N      0.902750     2.577428    12.471223    -0.217000
N      8.576618     6.742250     2.216327    -0.250794
N      9.269364     6.945122     8.230265    -0.255721
N     10.535502     9.175159     2.029818    -0.225993
N      6.894497     9.046552     8.275077    -0.216967
N      2.584871     0.273126    18.529973    -0.250767
N      3.277616     0.475998    12.516035    -0.255758
O      2.953110     0.293051    15.529435    -0.721936
O      3.314470     2.999733    14.125948    -0.533893
O      4.754512     2.775254    15.805776    -0.564745
O      3.601391     8.012657    13.295474    -0.614990
O      2.159538     2.844215    17.067566    -0.524412
O      0.717657     2.316593    15.447488    -0.571333
O      8.850771     3.692576    18.834114    -0.607693
O      8.944858     6.762175     5.216865    -0.721924
O      9.306217     9.468857     6.620352    -0.533865
O     10.746259     9.244378     4.940524    -0.564764
O      9.629743     1.543533     7.450826    -0.614990
O      8.151285     9.313339     3.678734    -0.524433
O      6.709404     8.785717     5.298812    -0.571304
O      2.822418    10.161700     1.912186    -0.607692

The following XYZ coordinates are in angstroms. Other properties are in atomic units.
The sperically averaged electron density of each atom fit to a function of the form exp(a - br)
eigen_1, eigen_2 and eigen_3 are the three eigenvalues of traceless quadrupole moment tensor
  atom number  atomic symbol              X              Y              Z     net charge C6 coefficient C8 coefficient C10 coefficient fluctuating dipole atomic polarizability isotropic forcefield polarizability              a              b squared Pearson coefficient          <r^3>          <r^4>         wp_QDO          m_QDO          q_QDO       dipole_x       dipole_y       dipole_z         dipole            Qxy            Qxz            Qyz     Q(x^2-y^2)  Q(3z^2 - R^2)        eigen_1        eigen_2        eigen_3 static polarizability      alpha(xx)      alpha(xy)      alpha(xz)      alpha(yy)      alpha(yz)      alpha(zz) atomic spin moment
            1             Co       3.682861       1.521409      17.149721       0.536678     154.579646 0.33398906E+04  0.12188792E+06                                21.857512                           17.602138       0.578516       1.963171                    0.997580      55.814353     159.059268       0.482445       0.347880      -1.193838      -0.014658       0.066950      -0.127638       0.144875      -0.006460       0.024166       0.018936       0.087060       0.010184      -0.053922       0.000369       0.053553             27.302317      21.493881       6.453384       0.444529      25.536400      -4.814530      34.876669           2.299300
            2             Co       1.984166       1.484017      13.979687       0.544180     155.215051 0.33626479E+04  0.12288784E+06                                21.935336                           17.682296       0.596102       1.967793                    0.997774      55.718016     158.729191       0.480675       0.348680      -1.193533       0.002128       0.071759       0.125092       0.144229       0.030681       0.027498      -0.021700       0.163192      -0.007997      -0.093676      -0.000598       0.094274             27.375665      21.431824      -6.456773      -0.730107      24.790551       5.186095      35.904619           2.310039
            3             Co       9.674609       7.990533       3.596579       0.536909     154.560049 0.33393507E+04  0.12186290E+06                                21.855542                           17.600564       0.578681       1.963247                    0.997579      55.810708     159.043775       0.482474       0.347874      -1.193847      -0.014673       0.066967       0.127631       0.144878      -0.006432      -0.024160      -0.018930       0.087053       0.010251      -0.053913       0.000371       0.053542             27.299868      21.492002       6.452813      -0.444391      25.534155       4.814129      34.873447           2.299462
            4             Co       7.975914       7.953141       6.766613       0.543767     155.249251 0.33635955E+04  0.12293174E+06                                21.938738                           17.685024       0.595820       1.967662                    0.997776      55.724434     158.756065       0.480626       0.348689      -1.193519       0.002103       0.071727      -0.125095       0.144215       0.030734      -0.027525       0.021710       0.163219      -0.008119      -0.093702      -0.000627       0.094329             27.379895      21.435024      -6.457715       0.730047      24.794256      -5.186994      35.910406           2.309739
            5              H       2.314192      12.631612      15.588770       0.415694       0.618524 0.43049848E+01  0.37561868E+02                                 1.411654                            1.389387      -1.346009       2.426603                    0.998714       2.511928       7.481106       0.417469       1.681536      -0.638100      -0.022299      -0.013578       0.007709       0.027222       0.004174      -0.012293       0.000806      -0.011152      -0.042250      -0.021076       0.006552       0.014524              1.415458       1.537614       0.168799      -0.086674       1.410777      -0.064710       1.297983           0.001071
            6              H       3.617295      12.587621      15.460143       0.386458       0.955918 0.73585742E+01  0.73002436E+02                                 1.835570                            1.772838      -1.715115       2.203387                    0.993650       3.034988       9.463199       0.385466       1.601680      -0.649545       0.016835      -0.012971      -0.005174       0.021873      -0.002345      -0.008252      -0.002422      -0.012983      -0.048350      -0.019653       0.004657       0.014996              1.861275       2.019431      -0.368574      -0.194907       1.843128       0.059648       1.721266           0.001776
            7              H       3.466804       8.424093      13.991305       0.382155       0.552330 0.35750972E+01  0.29038950E+02                                 1.173451                            1.156727      -1.208746       2.457128                    0.999861       2.297352       6.081387       0.537289       1.403476      -0.684583      -0.008644       0.016788       0.021927       0.028937      -0.017710      -0.000264       0.011176      -0.008206       0.016839      -0.022720       0.001772       0.020947              1.170804       1.082694      -0.150506      -0.101800       1.250030       0.169432       1.179689          -0.000086
            8              H       8.403526       3.301841      18.269192       0.391652       0.498279 0.31939351E+01  0.25379765E+02                                 1.124249                            1.117481      -1.207869       2.469451                    0.999884       2.245148       5.999330       0.525725       1.466175      -0.672933      -0.020653      -0.014230      -0.018404       0.031109       0.016093       0.003694       0.008078       0.014621       0.010935      -0.020513       0.000999       0.019514              1.122555       1.263370       0.172531       0.079184       1.048864       0.052703       1.055432          -0.000057
            9              H       3.559032       5.990409      14.978829       0.116539       1.093149 0.87683900E+01  0.87956867E+02                                 1.751081                            1.728922      -0.868247       2.454991                    0.998186       3.562230      10.035510       0.477633       1.278386      -0.710089      -0.004217      -0.001111       0.018438       0.018947       0.001742      -0.002717      -0.001952      -0.002910       0.014099      -0.004957      -0.001327       0.006284              1.761589       1.718713      -0.017801      -0.358861       1.491818       0.070179       2.074236          -0.000036
           10              H       3.238401       5.457353      13.536961       0.127321       1.098450 0.88159646E+01  0.89620664E+02                                 1.828711                            1.788388      -1.258324       2.278804                    0.993823       3.833213      11.304812       0.442877       1.360457      -0.690806      -0.013460      -0.009641      -0.015535       0.022704       0.003061       0.003051       0.000107       0.010880       0.015996      -0.008941       0.001364       0.007577              1.851770       2.115508       0.306224       0.359023       1.669473       0.152537       1.770330          -0.000181
           11              H       4.922940       3.997919      12.335750       0.112000       1.157848 0.91261085E+01  0.91895509E+02                                 1.775035                            1.727875      -0.912379       2.429841                    0.998016       3.530960       9.767351       0.495824       1.226790      -0.721886      -0.020834      -0.004028      -0.015081       0.026032       0.001362       0.005194       0.003537       0.002778       0.015095      -0.005244      -0.003831       0.009075              1.801989       2.004967       0.316370       0.321402       1.671064       0.201931       1.729935           0.000054
           12              H       6.279825       3.638235      13.036975       0.109896       1.135867 0.91570852E+01  0.91946209E+02                                 1.731192                            1.716464      -0.739399       2.511111                    0.999284       3.446867       9.407325       0.505576       1.206545      -0.727571       0.017185      -0.011935       0.006738       0.021981      -0.004384      -0.000778      -0.003034       0.000733       0.000170      -0.005782       0.000868       0.004914              1.725102       1.855354      -0.297999      -0.003487       1.869555       0.000319       1.450397          -0.000195
           13              H       6.775081       4.477928      15.354337       0.110031       1.222419 0.10087530E+02  0.10480322E+03                                 1.878990                            1.846701      -1.149281       2.317332                    0.994681       3.779612      10.838315       0.465026       1.267767      -0.711533       0.013068      -0.017944      -0.002489       0.022337      -0.007206       0.001377       0.000301      -0.002410      -0.008289      -0.006359      -0.002366       0.008726              1.894039       2.205367      -0.315818       0.228776       1.800035      -0.145651       1.676716          -0.000001
           14              H       5.727998       5.374548      16.107427       0.109594       1.046670 0.82308847E+01  0.81788103E+02                                 1.733182                            1.699094      -0.952796       2.411364                    0.996534       3.698858      10.588982       0.468644       1.315284      -0.700586      -0.012169       0.006382       0.017564       0.022300       0.000996      -0.004077       0.005312       0.002887       0.009131      -0.007351      -0.000110       0.007461              1.750362       1.593309       0.004510      -0.247316       1.413421       0.016287       2.244355          -0.000441
           15              H       4.497979       6.352680      11.576435       0.121694       1.083298 0.85716677E+01  0.84854714E+02                                 1.695853                            1.675802      -0.705714       2.534604                    0.999620       3.367674       9.195561       0.503598       1.228602      -0.722605      -0.016789      -0.010112      -0.006398       0.020617       0.001253       0.001943       0.006299       0.004870      -0.004988      -0.007954       0.001618       0.006336              1.688692       1.833338       0.175029       0.323732       1.496915       0.055861       1.735822          -0.000071
           16              H       5.599507       7.455018      11.781824       0.115069       1.079582 0.82951425E+01  0.82587674E+02                                 1.771988                            1.706683      -0.949973       2.414796                    0.997099       3.681797      10.550705       0.467198       1.316780      -0.700381       0.011763       0.015381      -0.002472       0.019520       0.004038      -0.004571      -0.000523      -0.001541      -0.011674      -0.006892      -0.000269       0.007161              1.815255       1.569180       0.251286      -0.207622       2.103376      -0.490560       1.773207          -0.000215
           17              H       6.634336       5.366785      11.462331       0.056711       1.264560 0.95873675E+01  0.97132438E+02                                 1.836081                            1.732677      -0.535931       2.580922                    0.999523       3.616165       9.832186       0.514842       1.174268      -0.734373       0.014288      -0.008865      -0.035075       0.038897      -0.000027      -0.003993       0.002543      -0.000678       0.018441      -0.005210      -0.002918       0.008128              1.903048       1.866657      -0.053587      -0.589549       1.472593       0.099922       2.369894          -0.000140
           18              H       7.796109       6.843039      12.904199       0.103593       1.278756 0.10404535E+02  0.10762032E+03                                 1.865184                            1.823268      -0.770149       2.492783                    0.999134       3.518918       9.676659       0.494225       1.198146      -0.730474       0.002637       0.020212      -0.007199       0.021618       0.003067       0.001478      -0.000133      -0.005760       0.002660      -0.004990       0.001147       0.003844              1.876345       1.868915       0.334340      -0.277067       1.974269      -0.333291       1.785851          -0.000369
           19              H       8.017849       5.366785      13.400035       0.106862       1.071865 0.83384327E+01  0.82261984E+02                                 1.696220                            1.660145      -0.712381       2.519577                    0.999434       3.501073       9.651591       0.500902       1.239478      -0.718530       0.009482      -0.019449       0.007290       0.022833      -0.004101       0.003584       0.000525      -0.000185      -0.002762      -0.005646       0.000241       0.005406              1.709310       1.988800      -0.388770       0.036667       1.636092      -0.066356       1.503037          -0.000021
           20              H       7.438166       6.752472      15.225710       0.059776       1.227102 0.93556407E+01  0.93825886E+02                                 1.766594                            1.686566      -0.552227       2.573487                    0.999655       3.555382       9.491470       0.535664       1.140156      -0.742808       0.027194       0.013114       0.023123       0.038029       0.002173       0.004335       0.004442       0.002968      -0.001510      -0.005679      -0.001793       0.007471              1.813011       2.122788       0.148570       0.565111       1.466310       0.110806       1.849934           0.000095
           21              H       5.305484       7.713783      15.319068       0.109070       1.213799 0.98039804E+01  0.99479545E+02                                 1.760195                            1.735818      -0.914263       2.420850                    0.998359       3.470801       9.320045       0.523766       1.152491      -0.740812      -0.002999      -0.006260       0.018625       0.019877       0.000252       0.001625      -0.000636       0.008168       0.016620      -0.006901       0.000787       0.006114              1.752631       1.584496      -0.107611      -0.265875       1.584729       0.190354       2.088668          -0.000055
           22              H       6.101972       8.296005      14.092962       0.113400       1.281465 0.10405784E+02  0.10774189E+03                                 1.870979                            1.824695      -0.941976       2.413058                    0.998002       3.546991       9.790035       0.493014       1.199878      -0.729496       0.014696       0.009520      -0.012444       0.021481       0.006085       0.000252      -0.003201       0.005206       0.003206      -0.008037       0.001463       0.006574              1.878997       1.648356       0.273596      -0.121379       2.339188      -0.309082       1.649448          -0.000102
           23              H       1.547378       5.384899      17.671698       0.106837       1.161238 0.92858876E+01  0.94035616E+02                                 1.785642                            1.748669      -0.926634       2.421495                    0.997466       3.594075      10.013416       0.489795       1.234875      -0.719746       0.015279       0.010968      -0.012271       0.022457       0.005485      -0.003361       0.002329       0.004804      -0.000128      -0.007847       0.001394       0.006452              1.804561       2.215908       0.209696      -0.260764       1.623546      -0.102331       1.574228          -0.000052
           24              H       1.123593       4.349839      18.777476       0.112225       1.199900 0.97350904E+01  0.99775999E+02                                 1.827465                            1.792724      -0.996615       2.391375                    0.997120       3.625396      10.168259       0.482727       1.237992      -0.719147       0.004675      -0.016157       0.018416       0.024941      -0.000096       0.005408      -0.005016      -0.006452       0.018608      -0.008705      -0.001718       0.010423              1.843056       1.792991      -0.285133       0.229768       1.873494      -0.310961       1.862684          -0.000019
           25              H       0.345295       5.410775      15.439396       0.113799       1.031829 0.80179777E+01  0.78125014E+02                                 1.643089                            1.620794      -0.639047       2.562186                    0.999824       3.360273       9.127912       0.511633       1.228633      -0.721994       0.019661       0.009801      -0.007341       0.023162      -0.000963      -0.003720      -0.002637       0.005138      -0.006012      -0.005735       0.000287       0.005448              1.649923       1.907995       0.205546      -0.328749       1.443233      -0.123255       1.598541          -0.000024
           26              H      11.171000       4.418412      15.186292       0.114203       1.089223 0.87678584E+01  0.88151531E+02                                 1.752424                            1.732860      -1.016145       2.383586                    0.996990       3.662304      10.406598       0.474357       1.284294      -0.707651      -0.011383      -0.015186      -0.011824       0.022361       0.002378       0.002371      -0.000175       0.003842       0.005126      -0.004178       0.000065       0.004112              1.752786       1.673450       0.084052       0.228814       1.582476       0.309514       2.002433          -0.000253
           27              H      11.250200       2.766197      18.350102       0.120829       1.112430 0.89581994E+01  0.90791146E+02                                 1.801004                            1.769830      -1.011695       2.390233                    0.996436       3.691455      10.623480       0.460903       1.311214      -0.702122       0.010018      -0.007961       0.016016       0.020500      -0.002645       0.004243      -0.000751      -0.001424       0.011877      -0.005756      -0.000724       0.006480              1.811669       1.669451      -0.268172       0.189009       1.890097      -0.415403       1.875458          -0.000382
           28              H      10.491669       2.788192      16.976697       0.121855       1.330482 0.11533404E+02  0.12311973E+03                                 1.960109                            1.957428      -1.079032       2.357878                    0.996270       3.660696      10.421828       0.460565       1.245791      -0.719211      -0.006254      -0.008900      -0.017608       0.020697       0.003148       0.005230       0.001819       0.000323      -0.004226      -0.005686      -0.001381       0.007067              1.934745       1.913807       0.152913       0.193870       1.888534       0.302329       2.001894          -0.000009
           29              H      10.943184       4.643537      19.970388       0.117378       1.208976 0.99933691E+01  0.10261921E+03                                 1.815811                            1.803318      -0.854351       2.460594                    0.998396       3.485217       9.637470       0.488794       1.220292      -0.725093       0.009006      -0.013653       0.008766       0.018557      -0.000315       0.005744      -0.002874       0.000467      -0.006907      -0.007084       0.000759       0.006325              1.798880       1.604917      -0.142871       0.110794       1.747576      -0.286304       2.044149          -0.000114
           30              H      10.008207       5.851970      19.603179       0.115287       1.072324 0.83306070E+01  0.82938977E+02                                 1.758416                            1.706485      -0.898369       2.440052                    0.997125       3.651182      10.425739       0.469315       1.310870      -0.701933      -0.014022       0.013311       0.002583       0.019506      -0.001045      -0.001820       0.003184       0.001135      -0.006048      -0.004353       0.000253       0.004100              1.790385       1.844528      -0.326967      -0.338064       1.786338       0.344336       1.740290          -0.000246
           31              H       0.228102       6.471712      19.306507       0.055068       1.231587 0.93194175E+01  0.93503102E+02                                 1.783744                            1.693036      -0.485027       2.600674                    0.999873       3.562088       9.555121       0.529290       1.153387      -0.739630       0.017891       0.019553       0.027133       0.037929       0.002956       0.003570       0.004010       0.000230       0.007891      -0.004352      -0.003168       0.007520              1.843936       1.609037       0.242462       0.262843       1.953407       0.573187       1.969363          -0.000015
           32              H       0.059900       7.293290      17.099100       0.101386       1.201033 0.95296280E+01  0.96010511E+02                                 1.749414                            1.712556      -0.805857       2.471486                    0.999121       3.439123       9.201724       0.526767       1.154103      -0.740565       0.017679       0.001090      -0.010027       0.020354       0.001419       0.001294      -0.001734       0.008016       0.008681      -0.006116       0.002067       0.004050              1.748507       1.936719       0.353219      -0.250225       1.758782      -0.119388       1.550019          -0.000076
           33              H      10.710351       7.491246      17.843893       0.101249       1.289845 0.10392855E+02  0.10704916E+03                                 1.844361                            1.796672      -0.784754       2.481372                    0.999127       3.497120       9.474541       0.510533       1.164753      -0.738542      -0.018001       0.007252       0.009231       0.021491      -0.004494       0.001376       0.000171       0.003375       0.003391      -0.005497       0.000941       0.004555              1.855527       1.806060      -0.359704      -0.184484       2.102412       0.328958       1.658108          -0.000213
           34              H      10.315092       6.570042      15.727770       0.057266       1.257301 0.98421495E+01  0.99181056E+02                                 1.745655                            1.694239      -0.516435       2.585592                    0.999912       3.465147       9.037752       0.555746       1.093681      -0.756501      -0.010708       0.021262      -0.026335       0.035500      -0.000344       0.001726      -0.003597      -0.004358       0.010733      -0.004401      -0.001782       0.006183              1.756571       1.665040      -0.196040       0.312623       1.665394      -0.370038       1.939281           0.000084
           35              H       9.001743       4.712110      16.389577       0.116590       1.063029 0.83258741E+01  0.82646130E+02                                 1.732342                            1.693672      -0.862936       2.457448                    0.997655       3.578934      10.110493       0.477588       1.291992      -0.706477      -0.003820      -0.010980      -0.017063       0.020647       0.002412       0.001390       0.001684      -0.003932       0.009243      -0.004693       0.000098       0.004595              1.757665       1.916693       0.154952       0.436736       1.487878       0.204393       1.868423           0.000008
           36              H       8.801275       5.892078      17.408220       0.117229       1.184151 0.96895334E+01  0.99236074E+02                                 1.820964                            1.797830      -0.881773       2.446768                    0.998219       3.565626      10.011232       0.478094       1.250909      -0.716970      -0.008863       0.015006       0.009728       0.019959      -0.003421      -0.001670       0.002184       0.000123      -0.007260      -0.003457      -0.002105       0.005562              1.824843       2.124316      -0.369198      -0.104052       1.708038       0.147133       1.642176          -0.000048
           37              H       6.478956       2.506139       0.524881       0.115542       1.085974 0.78037169E+01  0.76108397E+02                                 1.739326                            1.628806      -0.990668       2.407763                    0.997875       3.498719       9.750807       0.492614       1.274877      -0.709865       0.017401      -0.013734       0.024834       0.033289       0.000769       0.012516      -0.004592      -0.011486       0.004982      -0.016163       0.003907       0.012257              1.797144       1.631828      -0.016387       0.375096       1.803382      -0.334589       1.956220          -0.000129
           38              H       5.215569       1.257598      19.845911       0.081574       1.454200 0.10711019E+02  0.11278286E+03                                 2.107032                            1.902322      -1.123589       2.331610                    0.995514       3.773475      10.837199       0.459119       1.266976      -0.712774      -0.000874      -0.043315       0.010670       0.044619      -0.000749       0.009641      -0.008793      -0.025724      -0.019646      -0.018649      -0.001049       0.019697              2.236990       1.703693       0.252450       0.096370       3.177779      -0.396956       1.829499           0.000281
           39              H       4.062240       4.444288      17.928952       0.091531       1.168681 0.82034466E+01  0.81228279E+02                                 1.842733                            1.677373      -1.152311       2.326453                    0.995526       3.681369      10.428148       0.480951       1.286158      -0.706420      -0.025250       0.018198      -0.033609       0.045807      -0.003324       0.013200      -0.006818      -0.024021       0.001240      -0.020558       0.002584       0.017974              1.962905       2.061500      -0.149927       0.594554       1.565679      -0.261759       2.261535          -0.000493
           40              H       5.331406       5.774340      19.265014       0.118746       1.089725 0.80268523E+01  0.77812689E+02                                 1.663052                            1.591520      -0.987548       2.411416                    0.998269       3.287993       8.753333       0.533938       1.183341      -0.732743       0.000958       0.032083      -0.005125       0.032504      -0.000773       0.011959      -0.005048      -0.017567      -0.010049      -0.017601       0.004076       0.013525              1.679833       1.446330       0.092035       0.128356       2.078007       0.037301       1.515163          -0.000077
           41              H       9.988471       3.056014      11.306734       0.123131       1.098140 0.79472190E+01  0.77044815E+02                                 1.694000                            1.601390      -0.886795       2.462201                    0.999108       3.261994       8.756866       0.522116       1.210070      -0.726811      -0.032766      -0.007912      -0.007548       0.034542       0.007627       0.004269      -0.011342       0.012564      -0.025413      -0.019236       0.005057       0.014179              1.734910       2.259493       0.027086       0.159714       1.499329      -0.011786       1.445907          -0.000021
           42              H      11.171289       1.767365      12.738228       0.086298       1.406243 0.10668746E+02  0.11071382E+03                                 1.971431                            1.836990      -0.956819       2.414926                    0.997976       3.466451       9.454627       0.497607       1.186127      -0.734523      -0.023825      -0.028259       0.023716       0.043916       0.010088       0.001314      -0.013114       0.016904      -0.023957      -0.021268       0.003183       0.018084              2.003448       1.874039       0.333222      -0.194922       2.161767      -0.401811       1.974537           0.000657
           43              H       2.417708       3.658937      11.881406       0.086312       1.263281 0.88603369E+01  0.89087737E+02                                 1.911410                            1.721163      -1.155011       2.315998                    0.996043       3.711172      10.458334       0.485863       1.253790      -0.713735       0.043363       0.006462       0.005398       0.044173       0.006070      -0.004985      -0.011582       0.012087      -0.036788      -0.019258       0.001444       0.017814              2.045828       2.930166       0.125682       0.467113       1.549572       0.019500       1.657747          -0.000673
           44              H       1.310372       5.034272      10.435389       0.121761       1.118653 0.82749776E+01  0.80863538E+02                                 1.696029                            1.620249      -0.971480       2.421493                    0.998404       3.299927       8.832022       0.526857       1.189674      -0.731471       0.016832       0.025199      -0.016404       0.034459       0.005702       0.000820      -0.012517       0.012386      -0.020387      -0.018159       0.005137       0.013021              1.704081       1.695491       0.229196      -0.037168       1.771332      -0.353024       1.645420           0.000029
           45              H       6.304085       6.959484      20.698584       0.119451       1.109771 0.81720574E+01  0.79515478E+02                                 1.678933                            1.602846      -0.957306       2.424689                    0.998555       3.288126       8.748146       0.533952       1.178918      -0.733990      -0.022630       0.015404      -0.020819       0.034392      -0.004053       0.012907      -0.002934      -0.015391      -0.017178      -0.018211       0.003940       0.014271              1.693236       1.722939      -0.139348       0.390983       1.630745      -0.008014       1.726025          -0.000134
           46              H       7.934898       3.671875       1.499957       0.120668       1.123255 0.81072868E+01  0.79195391E+02                                 1.735465                            1.628850      -0.894330       2.457905                    0.998931       3.333980       9.060896       0.510933       1.227208      -0.722376       0.004713      -0.034144      -0.002035       0.034528      -0.004032       0.013249      -0.003080      -0.017013      -0.024713      -0.019704       0.004076       0.015627              1.791396       1.477247       0.084464       0.109882       2.404532       0.022685       1.492409          -0.000025
           47              H       7.657644       8.200262       1.300793       0.088504       1.294942 0.93585078E+01  0.95088161E+02                                 1.927748                            1.759416      -1.056462       2.365186                    0.996786       3.647212      10.224877       0.485987       1.240400      -0.717943      -0.003053       0.045868      -0.002282       0.046026      -0.004047       0.012630      -0.008327      -0.019967      -0.021125      -0.019709       0.000327       0.019382              2.043470       1.582553      -0.030564       0.017856       2.956304       0.293591       1.591554          -0.001033
           48              H       9.216091       4.999339       2.840168       0.066807       1.583050 0.12207795E+02  0.13152817E+03                                 2.142358                            1.967620      -1.267801       2.254717                    0.995337       3.838081      10.800635       0.478022       1.189259      -0.731235       0.027243      -0.024726       0.019973       0.041863      -0.010246       0.011278      -0.004374      -0.027232      -0.019322      -0.020629      -0.001877       0.022506              2.213531       2.134724      -0.284652       0.648144       2.033869      -0.249885       2.471999          -0.000686
           49              H       8.995629       5.174005      10.902181       0.119894       1.050763 0.74128399E+01  0.71650100E+02                                 1.719075                            1.598303      -1.219601       2.304903                    0.994661       3.582481      10.065948       0.490353       1.292305      -0.704727      -0.013475      -0.012375       0.027708       0.033203      -0.003124      -0.006807      -0.009979       0.009059       0.005373      -0.014777       0.003539       0.011238              1.788662       1.764887       0.004132      -0.439317       1.508298      -0.322710       2.092801          -0.000057
           50              H       7.850880       6.602388       9.543298       0.082257       1.346715 0.99084013E+01  0.10297026E+03                                 2.037975                            1.855563      -1.209005       2.292239                    0.994890       3.873702      11.283432       0.452292       1.303104      -0.703309      -0.041004       0.010616       0.015204       0.045002      -0.004118      -0.011644      -0.005335       0.025930      -0.011530      -0.016902      -0.003628       0.020530              2.140330       2.807181      -0.425537      -0.391735       1.763709      -0.103528       1.850098          -0.000581
           51              H      10.933986       7.044876       7.236309       0.086565       1.374221 0.10072568E+02  0.10474282E+03                                 2.055206                            1.864129      -1.015840       2.389163                    0.996705       3.715822      10.704861       0.455280       1.293728      -0.707031       0.020415       0.026477      -0.031784       0.046131      -0.004872      -0.008114      -0.013435       0.022556      -0.005463      -0.022419       0.006436       0.015983              2.184378       1.771321       0.167763      -0.262943       2.126920      -0.734038       2.654892          -0.001616
           52              H       0.142881       5.578973       8.485237       0.122652       1.171203 0.87128263E+01  0.86027844E+02                                 1.737980                            1.654583      -0.973659       2.420340                    0.998326       3.286427       8.768407       0.526474       1.178282      -0.735099       0.033972      -0.007475      -0.008974       0.035924      -0.005456      -0.010592      -0.011718       0.015646      -0.002422      -0.020448       0.004994       0.015454              1.756307       2.157221      -0.258485      -0.081717       1.549882      -0.076065       1.561820           0.000021
           53              H       8.342545       6.162488       5.157530       0.415699       0.618480 0.43045824E+01  0.37557462E+02                                 1.411587                            1.389323      -1.345960       2.426634                    0.998715       2.511825       7.480699       0.417479       1.681538      -0.638101      -0.022301      -0.013577      -0.007706       0.027223       0.004173       0.012290      -0.000805      -0.011148      -0.042248      -0.021072       0.006550       0.014522              1.415391       1.537543       0.168790       0.086668       1.410709       0.064705       1.297921           0.001071
           54              H       9.645648       6.118497       5.286157       0.386457       0.955948 0.73588484E+01  0.73005725E+02                                 1.835597                            1.772862      -1.715128       2.203376                    0.993651       3.035010       9.463258       0.385467       1.601664      -0.649547       0.016834      -0.012973       0.005175       0.021874      -0.002347       0.008253       0.002423      -0.012986      -0.048357      -0.019656       0.004657       0.014999              1.861303       2.019456      -0.368587       0.194910       1.843162      -0.059650       1.721290           0.001777
           55              H       9.495156       1.954969       6.754995       0.382155       0.552326 0.35750626E+01  0.29038573E+02                                 1.173441                            1.156717      -1.208743       2.457129                    0.999861       2.297340       6.081327       0.537294       1.403467      -0.684584      -0.008644       0.016788      -0.021927       0.028937      -0.017710       0.000264      -0.011176      -0.008206       0.016839      -0.022720       0.001772       0.020948              1.170795       1.082685      -0.150503       0.101799       1.250019      -0.169430       1.179680          -0.000086
           56              H       2.375174       9.770965       2.477108       0.391652       0.498278 0.31939266E+01  0.25379682E+02                                 1.124247                            1.117480      -1.207868       2.469452                    0.999884       2.245146       5.999324       0.525725       1.466176      -0.672933      -0.020653      -0.014230       0.018404       0.031109       0.016093      -0.003694      -0.008078       0.014621       0.010935      -0.020513       0.000999       0.019514              1.122554       1.263368       0.172530      -0.079184       1.048863      -0.052703       1.055431          -0.000057
           57              H       9.550779      12.459533       5.767471       0.116539       1.093151 0.87684060E+01  0.87957068E+02                                 1.751083                            1.728923      -0.868250       2.454990                    0.998186       3.562233      10.035521       0.477633       1.278386      -0.710089      -0.004217      -0.001110      -0.018438       0.018947       0.001741       0.002717       0.001952      -0.002910       0.014099      -0.004957      -0.001327       0.006284              1.761591       1.718715      -0.017801       0.358862       1.491819      -0.070179       2.074240          -0.000036
           58              H       9.230149      11.926477       7.209339       0.127320       1.098458 0.88160419E+01  0.89621632E+02                                 1.828718                            1.788394      -1.258331       2.278799                    0.993823       3.833228      11.304862       0.442877       1.360455      -0.690807      -0.013460      -0.009641       0.015536       0.022704       0.003061      -0.003051      -0.000107       0.010881       0.015997      -0.008942       0.001364       0.007577              1.851777       2.115516       0.306225      -0.359025       1.669478      -0.152538       1.770337          -0.000181
           59              H      10.914688      10.467043       8.410550       0.111999       1.157855 0.91261760E+01  0.91896325E+02                                 1.775039                            1.727878      -0.912389       2.429835                    0.998016       3.530970       9.767374       0.495825       1.226786      -0.721887      -0.020833      -0.004027       0.015081       0.026032       0.001361      -0.005195      -0.003538       0.002778       0.015096      -0.005245      -0.003831       0.009075              1.801993       2.004972       0.316371      -0.321403       1.671067      -0.201931       1.729939           0.000054
           60              H       0.251473      10.107359       7.709325       0.109896       1.135867 0.91570854E+01  0.91946216E+02                                 1.731193                            1.716465      -0.739398       2.511112                    0.999284       3.446866       9.407324       0.505575       1.206546      -0.727570       0.017185      -0.011935      -0.006738       0.021981      -0.004384       0.000778       0.003034       0.000733       0.000171      -0.005782       0.000868       0.004914              1.725103       1.855355      -0.297999       0.003488       1.869556      -0.000318       1.450398          -0.000195
           61              H       0.746729      10.947052       5.391963       0.110031       1.222410 0.10087440E+02  0.10480206E+03                                 1.878984                            1.846694      -1.149269       2.317338                    0.994681       3.779597      10.838268       0.465026       1.267770      -0.711532       0.013068      -0.017944       0.002488       0.022337      -0.007206      -0.001377      -0.000301      -0.002411      -0.008289      -0.006359      -0.002367       0.008726              1.894033       2.205358      -0.315816      -0.228774       1.800029       0.145650       1.676710          -0.000001
           62              H      11.719746      11.843672       4.638873       0.109595       1.046667 0.82308461E+01  0.81787625E+02                                 1.733178                            1.699090      -0.952790       2.411368                    0.996534       3.698849      10.588950       0.468644       1.315285      -0.700586      -0.012169       0.006381      -0.017564       0.022300       0.000996       0.004077      -0.005312       0.002887       0.009130      -0.007351      -0.000110       0.007461              1.750358       1.593306       0.004511       0.247316       1.413418      -0.016286       2.244350          -0.000441
           63              H      10.489726      12.821804       9.169865       0.121694       1.083295 0.85716293E+01  0.84854233E+02                                 1.695848                            1.675798      -0.705711       2.534605                    0.999620       3.367668       9.195537       0.503599       1.228602      -0.722605      -0.016789      -0.010112       0.006398       0.020617       0.001253      -0.001943      -0.006299       0.004870      -0.004987      -0.007954       0.001618       0.006336              1.688688       1.833333       0.175028      -0.323731       1.496911      -0.055861       1.735818          -0.000071
           64              H      11.627859       0.985894       8.964476       0.115069       1.079577 0.82950943E+01  0.82587061E+02                                 1.771982                            1.706678      -0.949967       2.414799                    0.997099       3.681786      10.550659       0.467200       1.316779      -0.700382       0.011763       0.015381       0.002472       0.019520       0.004038       0.004572       0.000524      -0.001541      -0.011673      -0.006892      -0.000269       0.007161              1.815248       1.569175       0.251284       0.207622       2.103367       0.490557       1.773202          -0.000215
           65              H       0.605983      11.835909       9.283969       0.056712       1.264552 0.95872997E+01  0.97131594E+02                                 1.836075                            1.732672      -0.535929       2.580924                    0.999523       3.616158       9.832164       0.514842       1.174269      -0.734372       0.014288      -0.008865       0.035075       0.038897      -0.000027       0.003993      -0.002543      -0.000678       0.018441      -0.005210      -0.002918       0.008128              1.903042       1.866650      -0.053586       0.589546       1.472588      -0.099921       2.369887          -0.000140
           66              H       1.804361       0.373915       7.842101       0.103593       1.278758 0.10404557E+02  0.10762064E+03                                 1.865188                            1.823272      -0.770148       2.492783                    0.999134       3.518922       9.676683       0.494224       1.198148      -0.730474       0.002636       0.020212       0.007199       0.021618       0.003067      -0.001478       0.000133      -0.005760       0.002660      -0.004990       0.001147       0.003843              1.876349       1.868918       0.334340       0.277068       1.974273       0.333293       1.785856          -0.000369
           67              H       1.989497      11.835909       7.346265       0.106862       1.071866 0.83384494E+01  0.82262200E+02                                 1.696222                            1.660148      -0.712383       2.519576                    0.999434       3.501076       9.651606       0.500901       1.239479      -0.718530       0.009482      -0.019449      -0.007290       0.022832      -0.004101      -0.003584      -0.000525      -0.000185      -0.002761      -0.005646       0.000241       0.005406              1.709312       1.988802      -0.388770      -0.036667       1.636094       0.066356       1.503040          -0.000021
           68              H       1.446418       0.283348       5.520590       0.059776       1.227103 0.93556468E+01  0.93825963E+02                                 1.766594                            1.686567      -0.552227       2.573486                    0.999655       3.555383       9.491474       0.535664       1.140156      -0.742808       0.027194       0.013114      -0.023123       0.038029       0.002173      -0.004335      -0.004442       0.002968      -0.001510      -0.005679      -0.001793       0.007471              1.813011       2.122789       0.148571      -0.565110       1.466310      -0.110807       1.849935           0.000095
           69              H      11.333837       1.244659       5.427232       0.109070       1.213793 0.98039137E+01  0.99478639E+02                                 1.760185                            1.735808      -0.914264       2.420850                    0.998359       3.470792       9.319992       0.523770       1.152485      -0.740814      -0.002999      -0.006259      -0.018625       0.019876       0.000252      -0.001625       0.000635       0.008168       0.016619      -0.006900       0.000787       0.006114              1.752621       1.584487      -0.107610       0.265872       1.584720      -0.190353       2.088656          -0.000055
           70              H       0.110224       1.826881       6.653338       0.113400       1.281456 0.10405695E+02  0.10774068E+03                                 1.870968                            1.824684      -0.941974       2.413059                    0.998002       3.546978       9.789971       0.493017       1.199874      -0.729497       0.014696       0.009520       0.012444       0.021482       0.006085      -0.000252       0.003201       0.005205       0.003206      -0.008037       0.001463       0.006574              1.878985       1.648346       0.273594       0.121378       2.339171       0.309079       1.649439          -0.000102
           71              H       7.539125      11.854023       3.074602       0.106837       1.161234 0.92858500E+01  0.94035142E+02                                 1.785639                            1.748665      -0.926627       2.421498                    0.997466       3.594069      10.013395       0.489795       1.234875      -0.719746       0.015279       0.010968       0.012271       0.022457       0.005485       0.003361      -0.002329       0.004804      -0.000129      -0.007847       0.001394       0.006452              1.804558       2.215904       0.209695       0.260764       1.623544       0.102331       1.574226          -0.000052
           72              H       7.115340      10.818963       1.968824       0.112226       1.199892 0.97350064E+01  0.99774950E+02                                 1.827460                            1.792718      -0.996605       2.391381                    0.997120       3.625383      10.168222       0.482727       1.237995      -0.719146       0.004675      -0.016157      -0.018415       0.024941      -0.000097      -0.005408       0.005016      -0.006452       0.018608      -0.008705      -0.001718       0.010423              1.843051       1.792985      -0.285132      -0.229766       1.873489       0.310960       1.862678          -0.000020
           73              H       6.337042      11.879899       5.306904       0.113799       1.031832 0.80180040E+01  0.78125347E+02                                 1.643093                            1.620798      -0.639051       2.562184                    0.999824       3.360279       9.127938       0.511632       1.228634      -0.721994       0.019661       0.009801       0.007341       0.023162      -0.000963       0.003719       0.002637       0.005138      -0.006012      -0.005735       0.000287       0.005448              1.649927       1.908001       0.205547       0.328750       1.443236       0.123256       1.598544          -0.000023
           74              H       5.142648      10.887536       5.560008       0.114202       1.089236 0.87679835E+01  0.88153092E+02                                 1.752435                            1.732871      -1.016162       2.383577                    0.996990       3.662326      10.406674       0.474356       1.284292      -0.707652      -0.011384      -0.015185       0.011824       0.022361       0.002378      -0.002371       0.000175       0.003843       0.005127      -0.004179       0.000066       0.004113              1.752798       1.673460       0.084053      -0.228817       1.582485      -0.309517       2.002448          -0.000253
           75              H       5.221847       9.235321       2.396198       0.120829       1.112430 0.89582014E+01  0.90791195E+02                                 1.801006                            1.769831      -1.011698       2.390232                    0.996436       3.691457      10.623496       0.460902       1.311216      -0.702121       0.010018      -0.007961      -0.016016       0.020500      -0.002645      -0.004243       0.000751      -0.001424       0.011877      -0.005756      -0.000724       0.006480              1.811671       1.669453      -0.268173      -0.189010       1.890099       0.415403       1.875460          -0.000382
           76              H       4.463316       9.257316       3.769603       0.121855       1.330494 0.11533550E+02  0.12312167E+03                                 1.960121                            1.957439      -1.079044       2.357871                    0.996269       3.660714      10.421895       0.460564       1.245790      -0.719211      -0.006255      -0.008900       0.017608       0.020697       0.003148      -0.005230      -0.001819       0.000323      -0.004227      -0.005686      -0.001381       0.007067              1.934757       1.913819       0.152915      -0.193872       1.888545      -0.302332       2.001906          -0.000009
           77              H       4.914831      11.112661       0.775912       0.117378       1.208977 0.99933862E+01  0.10261945E+03                                 1.815815                            1.803321      -0.854352       2.460594                    0.998396       3.485219       9.637486       0.488792       1.220295      -0.725092       0.009006      -0.013653      -0.008766       0.018557      -0.000315      -0.005744       0.002874       0.000467      -0.006907      -0.007084       0.000759       0.006325              1.798884       1.604919      -0.142871      -0.110794       1.747579       0.286305       2.044153          -0.000114
           78              H       3.979854      12.321094       1.143121       0.115286       1.072329 0.83306645E+01  0.82939702E+02                                 1.758423                            1.706491      -0.898378       2.440048                    0.997125       3.651193      10.425784       0.469314       1.310871      -0.701933      -0.014022       0.013311      -0.002583       0.019505      -0.001045       0.001820      -0.003184       0.001135      -0.006049      -0.004353       0.000253       0.004100              1.790392       1.844536      -0.326969       0.338066       1.786344      -0.344338       1.740296          -0.000246
           79              H       6.256455       0.002588       1.439793       0.055067       1.231590 0.93194415E+01  0.93503413E+02                                 1.783748                            1.693040      -0.485029       2.600673                    0.999873       3.562091       9.555136       0.529289       1.153388      -0.739630       0.017891       0.019553      -0.027133       0.037929       0.002956      -0.003570      -0.004010       0.000229       0.007891      -0.004352      -0.003168       0.007520              1.843939       1.609041       0.242463      -0.262844       1.953411      -0.573189       1.969367          -0.000015
           80              H       6.088253       0.824166       3.647200       0.101385       1.201031 0.95296037E+01  0.96010174E+02                                 1.749410                            1.712551      -0.805857       2.471485                    0.999121       3.439119       9.201699       0.526769       1.154101      -0.740566       0.017679       0.001090       0.010027       0.020354       0.001419      -0.001294       0.001734       0.008016       0.008681      -0.006116       0.002067       0.004050              1.748503       1.936713       0.353217       0.250223       1.758778       0.119388       1.550016          -0.000076
           81              H       4.718603       1.022122       2.902407       0.101249       1.289841 0.10392814E+02  0.10704860E+03                                 1.844355                            1.796667      -0.784752       2.481373                    0.999127       3.497114       9.474511       0.510534       1.164751      -0.738542      -0.018001       0.007252      -0.009231       0.021491      -0.004494      -0.001376      -0.000171       0.003375       0.003390      -0.005497       0.000941       0.004556              1.855521       1.806055      -0.359702       0.184483       2.102405      -0.328956       1.658103          -0.000213
           82              H       4.323344       0.100918       5.018530       0.057267       1.257300 0.98421421E+01  0.99180974E+02                                 1.745655                            1.694239      -0.516434       2.585592                    0.999912       3.465144       9.037747       0.555746       1.093682      -0.756500      -0.010707       0.021262       0.026335       0.035500      -0.000344      -0.001726       0.003597      -0.004359       0.010733      -0.004401      -0.001782       0.006183              1.756572       1.665040      -0.196040      -0.312623       1.665394       0.370038       1.939281           0.000084
           83              H       2.973391      11.181234       4.356723       0.116590       1.063029 0.83258750E+01  0.82646150E+02                                 1.732343                            1.693673      -0.862937       2.457447                    0.997655       3.578934      10.110497       0.477588       1.291993      -0.706477      -0.003820      -0.010980       0.017063       0.020647       0.002412      -0.001390      -0.001684      -0.003932       0.009243      -0.004693       0.000098       0.004595              1.757666       1.916694       0.154952      -0.436736       1.487879      -0.204393       1.868424           0.000008
           84              H       2.772923      12.361202       3.338080       0.117229       1.184151 0.96895321E+01  0.99236060E+02                                 1.820965                            1.797830      -0.881774       2.446768                    0.998219       3.565625      10.011230       0.478094       1.250910      -0.716970      -0.008864       0.015006      -0.009728       0.019959      -0.003421       0.001670      -0.002184       0.000123      -0.007260      -0.003457      -0.002105       0.005562              1.824844       2.124316      -0.369198       0.104052       1.708038      -0.147133       1.642177          -0.000048
           85              H       0.450603       8.975263      20.221419       0.115542       1.085973 0.78037108E+01  0.76108314E+02                                 1.739325                            1.628804      -0.990666       2.407764                    0.997875       3.498718       9.750799       0.492615       1.274876      -0.709865       0.017401      -0.013734      -0.024834       0.033288       0.000769      -0.012516       0.004592      -0.011486       0.004982      -0.016163       0.003907       0.012257              1.797142       1.631827      -0.016387      -0.375097       1.803380       0.334589       1.956220          -0.000129
           86              H      11.207317       7.726722       0.900389       0.081573       1.454233 0.10711322E+02  0.11278697E+03                                 2.107072                            1.902354      -1.123615       2.331597                    0.995513       3.773525      10.837420       0.459113       1.266983      -0.712772      -0.000874      -0.043316      -0.010671       0.044619      -0.000750      -0.009641       0.008794      -0.025724      -0.019651      -0.018649      -0.001049       0.019698              2.237034       1.703722       0.252457      -0.096373       3.177847       0.396968       1.829532           0.000281
           87              H      10.053988      10.913412       2.817348       0.091531       1.168681 0.82034475E+01  0.81228304E+02                                 1.842734                            1.677374      -1.152309       2.326453                    0.995526       3.681371      10.428160       0.480951       1.286159      -0.706420      -0.025250       0.018198       0.033609       0.045807      -0.003324      -0.013200       0.006818      -0.024021       0.001240      -0.020557       0.002584       0.017974              1.962906       2.061501      -0.149928      -0.594554       1.565681       0.261759       2.261537          -0.000493
           88              H      11.323153      12.243464       1.481286       0.118745       1.089728 0.80268756E+01  0.77812964E+02                                 1.663054                            1.591521      -0.987549       2.411415                    0.998269       3.287997       8.753344       0.533938       1.183340      -0.732744       0.000958       0.032083       0.005125       0.032504      -0.000773      -0.011959       0.005048      -0.017567      -0.010048      -0.017600       0.004076       0.013525              1.679835       1.446331       0.092035      -0.128356       2.078011      -0.037301       1.515164          -0.000076
           89              H       3.960119       9.525138       9.439567       0.123131       1.098143 0.79472460E+01  0.77045169E+02                                 1.694005                            1.601395      -0.886798       2.462199                    0.999108       3.262001       8.756900       0.522115       1.210073      -0.726810      -0.032766      -0.007912       0.007549       0.034542       0.007627      -0.004269       0.011342       0.012564      -0.025413      -0.019236       0.005057       0.014179              1.734915       2.259498       0.027087      -0.159714       1.499335       0.011786       1.445911          -0.000021
           90              H       5.142936       8.236489       8.008072       0.086299       1.406162 0.10667967E+02  0.11070345E+03                                 1.971336                            1.836907      -0.956760       2.414955                    0.997976       3.466355       9.454195       0.497625       1.186107      -0.734528      -0.023824      -0.028259      -0.023716       0.043916       0.010086      -0.001315       0.013116       0.016904      -0.023958      -0.021269       0.003187       0.018082              2.003350       1.873948       0.333198       0.194909       2.161659       0.401782       1.974442           0.000657
           91              H       8.409456      10.128061       8.864894       0.086312       1.263280 0.88603304E+01  0.89087613E+02                                 1.911406                            1.721160      -1.155000       2.316003                    0.996044       3.711162      10.458286       0.485864       1.253787      -0.713736       0.043362       0.006463      -0.005398       0.044172       0.006071       0.004986       0.011582       0.012086      -0.036788      -0.019258       0.001444       0.017814              2.045825       2.930162       0.125681      -0.467113       1.549569      -0.019500       1.657745          -0.000673
           92              H       7.302120      11.503396      10.310911       0.121761       1.118651 0.82749568E+01  0.80863281E+02                                 1.696026                            1.620247      -0.971482       2.421492                    0.998404       3.299924       8.832010       0.526857       1.189673      -0.731471       0.016832       0.025199       0.016404       0.034459       0.005702      -0.000820       0.012517       0.012386      -0.020387      -0.018159       0.005137       0.013021              1.704078       1.695490       0.229195       0.037167       1.771327       0.353022       1.645417           0.000029
           93              H       0.312337       0.490360       0.047716       0.119451       1.109771 0.81720597E+01  0.79515501E+02                                 1.678933                            1.602846      -0.957306       2.424689                    0.998555       3.288126       8.748144       0.533952       1.178917      -0.733990      -0.022630       0.015404       0.020819       0.034392      -0.004053      -0.012907       0.002934      -0.015390      -0.017178      -0.018211       0.003940       0.014271              1.693236       1.722938      -0.139348      -0.390982       1.630745       0.008014       1.726024          -0.000134
           94              H       1.906545      10.140999      19.246343       0.120667       1.123258 0.81073191E+01  0.79195807E+02                                 1.735470                            1.628855      -0.894331       2.457904                    0.998931       3.333987       9.060929       0.510931       1.227210      -0.722375       0.004713      -0.034144       0.002035       0.034528      -0.004032      -0.013249       0.003080      -0.017013      -0.024713      -0.019704       0.004076       0.015627              1.791401       1.477251       0.084464      -0.109882       2.404539      -0.022686       1.492413          -0.000026
           95              H       1.665896       1.731138      19.445507       0.088503       1.294945 0.93585293E+01  0.95088398E+02                                 1.927748                            1.759416      -1.056458       2.365188                    0.996786       3.647212      10.224865       0.485988       1.240396      -0.717943      -0.003054       0.045867       0.002282       0.046026      -0.004047      -0.012631       0.008327      -0.019967      -0.021124      -0.019709       0.000327       0.019382              2.043471       1.582552      -0.030563      -0.017856       2.956306      -0.293592       1.591554          -0.001033
           96              H       3.187738      11.468463      17.906132       0.066807       1.583030 0.12207604E+02  0.13152557E+03                                 2.142339                            1.967604      -1.267773       2.254730                    0.995337       3.838053      10.800527       0.478024       1.189258      -0.731235       0.027242      -0.024725      -0.019973       0.041862      -0.010244      -0.011278       0.004372      -0.027232      -0.019324      -0.020629      -0.001876       0.022505              2.213512       2.134706      -0.284649      -0.648137       2.033851       0.249882       2.471979          -0.000686
           97              H       2.967276      11.643129       9.844119       0.119893       1.050763 0.74128406E+01  0.71650102E+02                                 1.719075                            1.598303      -1.219601       2.304902                    0.994661       3.582482      10.065948       0.490353       1.292304      -0.704727      -0.013475      -0.012375      -0.027708       0.033203      -0.003124       0.006807       0.009979       0.009059       0.005372      -0.014777       0.003539       0.011238              1.788662       1.764886       0.004132       0.439316       1.508299       0.322712       2.092803          -0.000057
           98              H       1.859132       0.133264      11.203002       0.082256       1.346755 0.99087834E+01  0.10297549E+03                                 2.038035                            1.855614      -1.209053       2.292216                    0.994889       3.873792      11.283861       0.452279       1.303126      -0.703304      -0.041004       0.010616      -0.015205       0.045003      -0.004117       0.011645       0.005335       0.025930      -0.011539      -0.016902      -0.003630       0.020532              2.140395       2.807272      -0.425555       0.391752       1.763760       0.103534       1.850153          -0.000581
           99              H       4.942238       0.575752      13.509991       0.086564       1.374235 0.10072695E+02  0.10474453E+03                                 2.055223                            1.864143      -1.015860       2.389152                    0.996704       3.715853      10.704988       0.455278       1.293731      -0.707030       0.020415       0.026477       0.031784       0.046131      -0.004872       0.008115       0.013435       0.022556      -0.005461      -0.022419       0.006436       0.015983              2.184396       1.771334       0.167764       0.262945       2.126938       0.734046       2.654915          -0.001616
          100              H       6.134629      12.048097      12.261063       0.122651       1.171209 0.87128887E+01  0.86028627E+02                                 1.737987                            1.654589      -0.973664       2.420337                    0.998326       3.286438       8.768449       0.526472       1.178283      -0.735099       0.033972      -0.007475       0.008974       0.035924      -0.005456       0.010592       0.011718       0.015646      -0.002423      -0.020448       0.004994       0.015454              1.756316       2.157233      -0.258488       0.081717       1.549888       0.076065       1.561825           0.000021
          101              C       4.986015       4.646125      14.304159       0.072211      26.528503 0.39667756E+03  0.91345316E+04                                 8.437108                            7.204245      -0.457034       1.888514                    0.996920      26.477374      75.872069       0.542109       0.490649      -1.019216       0.032293       0.082556      -0.038989       0.096842      -0.018882       0.009310       0.009683       0.033380       0.029436      -0.033809       0.011388       0.022421              9.633443       9.848960       2.909521      -0.632474      10.741508      -1.489208       8.309862           0.003833
          102              C       3.949120       5.765283      14.119932      -0.355296      27.800742 0.49610824E+03  0.12155072E+05                                 8.076031                            7.442737      -0.402862       1.839563                    0.997181      32.396919      97.684522       0.597042       0.418717      -1.053977       0.062410      -0.035067      -0.001679       0.071607      -0.006332      -0.005794      -0.003720       0.033386       0.028867      -0.023350       0.006510       0.016840              8.543354       8.858418       0.968101      -0.667784       9.754990      -1.448928       7.016655           0.000185
          103              C       5.608347       4.330432      12.935733      -0.282970      26.114837 0.45365987E+03  0.10845733E+05                                 7.725616                            7.114444      -0.247867       1.895521                    0.997900      31.031626      91.775439       0.612343       0.418391      -1.056469       0.000001       0.073047       0.035031       0.081013      -0.004862       0.003631       0.011611      -0.008509       0.022319      -0.014119      -0.001982       0.016101              8.193043       8.032307       1.682564      -1.436446       8.649553      -0.524260       7.897268          -0.001088
          104              C       6.098814       5.163655      15.237327      -0.291342      27.352435 0.47967721E+03  0.11650380E+05                                 8.016206                            7.342264      -0.416825       1.838935                    0.997487      31.709000      95.098643       0.598374       0.421446      -1.052589      -0.027021       0.030371      -0.070788       0.081630      -0.000415       0.001631      -0.000228      -0.005050       0.028682      -0.007491      -0.002232       0.009723              8.526455       9.102693       1.587713       0.915876       7.749116      -1.150176       8.727557           0.000466
          105              C       4.601907       7.006061      13.516214       0.399379      21.848879 0.34169946E+03  0.76190629E+04                                 7.254515                            6.540889      -0.506552       1.893020                    0.997585      23.820759      68.292948       0.585044       0.469527      -1.025267      -0.040246       0.031473      -0.022726       0.055917      -0.050378       0.021855      -0.010565       0.014656      -0.069129      -0.042240      -0.026219       0.068459              7.713624       7.677575      -0.554537      -0.271774       8.512070      -0.764016       6.951226           0.000131
          106              C       5.196670       6.663198      12.172684      -0.320197      25.952342 0.45942699E+03  0.11025079E+05                                 7.698568                            7.174005      -0.347947       1.871656                    0.997139      31.074350      92.258918       0.607579       0.420086      -1.054758       0.026490      -0.042365       0.042181       0.065389      -0.008729       0.008591      -0.002024       0.010420      -0.062655      -0.022804       0.000523       0.022281              7.972478       7.530125      -0.789935      -0.690442       7.777852      -1.270951       8.609457          -0.000276
          107              C       6.247879       5.582854      12.335957       0.059559      23.249537 0.38001624E+03  0.86363965E+04                                 7.149600                            6.526234      -0.075879       2.003191                    0.998886      26.058566      73.593265       0.641241       0.420295      -1.062013      -0.035660       0.018225       0.064459       0.075887      -0.001762       0.001004       0.002933      -0.002021       0.025734      -0.006701      -0.002586       0.009287              7.586963       8.145900       0.329281      -1.100942       7.051217      -0.653587       7.563772          -0.000204
          108              C       7.355965       6.066744      13.282404      -0.278372      25.305669 0.44634495E+03  0.10613552E+05                                 7.517396                            7.031471      -0.124319       1.938024                    0.998371      30.641030      89.987634       0.620102       0.415387      -1.059772      -0.080614      -0.005743       0.025318       0.084691      -0.000099       0.005346      -0.001553      -0.001121      -0.017979      -0.008736       0.003358       0.005377              7.798440       9.418333       0.333241      -0.925213       5.881975      -0.142580       8.095013          -0.000221
          109              C       6.735920       6.423840      14.626141       0.069627      22.865961 0.37458417E+03  0.84846322E+04                                 7.075344                            6.489070      -0.142883       1.984114                    0.998950      25.933337      73.181725       0.641469       0.421548      -1.060939      -0.060815      -0.017316      -0.046808       0.078672      -0.000707       0.001559       0.005390      -0.008708      -0.007697      -0.006179      -0.002129       0.008308              7.435402       8.075524      -0.090139       0.338374       6.904453      -0.528045       7.326230           0.000314
          110              C       5.691952       7.493833      14.456022      -0.351372      25.646402 0.45990035E+03  0.11036588E+05                                 7.569774                            7.131091      -0.265557       1.882206                    0.998009      31.782073      94.285618       0.615539       0.414648      -1.058457       0.038925      -0.069988      -0.008436       0.080528       0.005590      -0.007046      -0.001645       0.001661       0.030516      -0.011360      -0.002389       0.013749              7.704840       7.735029      -0.654729       0.684100       8.587823       0.032374       6.791668          -0.000122
          111              C       4.304471       3.373001      14.799581       0.583595      22.655814 0.24770493E+03  0.51374254E+04                                 7.504904                            5.663419      -0.022293       2.065480                    0.998785      22.298578      63.291433       0.608193       0.485572      -1.008574      -0.039152      -0.055902       0.027441       0.073559      -0.054453      -0.058285       0.056423       0.025379       0.020907      -0.063734      -0.049967       0.113701              8.899836       8.283328       3.496500       0.933422       9.467996      -2.417984       8.948185          -0.004196
          112              C       0.108740       4.050965      16.988108       0.079665      26.098552 0.39271545E+03  0.90274143E+04                                 8.387966                            7.199787      -0.479922       1.882760                    0.996902      26.415881      75.815415       0.538305       0.494986      -1.016212      -0.072234       0.058303       0.033990       0.098854       0.022318       0.008809      -0.008973       0.005112       0.027493      -0.030977       0.013027       0.017950              9.602987      11.306899      -3.014701      -1.611450       9.187548       1.275063       8.314513           0.003924
          113              C       0.792642       4.915240      18.061314      -0.290552      27.128888 0.46752248E+03  0.11270679E+05                                 7.932008                            7.216443      -0.337968       1.859986                    0.998464      31.543211      93.925587       0.608252       0.417710      -1.056045      -0.072456       0.005963      -0.024296       0.076653       0.009225       0.006981      -0.000486       0.013209       0.012766      -0.014246       0.000874       0.013372              8.487377       9.878175      -1.875843      -0.399582       8.374095       1.461797       7.209862           0.000298
          114              C      11.619037       4.954055      15.859094      -0.281492      25.866799 0.46051365E+03  0.11045983E+05                                 7.683013                            7.186769      -0.215195       1.910130                    0.997989      30.876582      91.333852       0.607139       0.420587      -1.055560      -0.015385       0.003280       0.071723       0.073428      -0.002140      -0.011283      -0.004741       0.009891       0.041913      -0.014676      -0.005455       0.020131              8.021309       8.418639      -1.837793      -0.744174       7.206011       0.231521       8.439277          -0.000100
          115              C      10.934846       3.341949      17.636222      -0.358367      27.108270 0.47584362E+03  0.11547431E+05                                 7.929849                            7.267352      -0.384115       1.846080                    0.996754      32.319297      97.253747       0.606409       0.416217      -1.054662       0.042938       0.057091      -0.020004       0.074184       0.014720       0.010455      -0.005320      -0.019913      -0.006145      -0.023239       0.004441       0.018798              8.496586      10.439429      -1.381579      -1.936310       7.874350       0.318190       7.175980          -0.000183
          116              C       9.946328       4.356308      18.199069       0.399493      21.920548 0.33320773E+03  0.73721670E+04                                 7.257173                            6.451761      -0.472972       1.903372                    0.997383      23.628248      67.151670       0.590953       0.468460      -1.027374      -0.036276      -0.022076       0.036854       0.056227       0.035670      -0.035701      -0.017947       0.037654      -0.012518      -0.038866      -0.026432       0.065298              7.884974       9.690600       0.167968      -1.051598       6.738522       0.087152       7.225802           0.000180
          117              C      10.635082       5.205057      19.241571      -0.321706      25.771832 0.45552608E+03  0.10917126E+05                                 7.667086                            7.139411      -0.355714       1.869028                    0.997033      31.168083      92.724203       0.609071       0.419607      -1.054195       0.032816       0.007223      -0.053079       0.062821       0.004035      -0.013045      -0.011925       0.019065      -0.023353      -0.020366      -0.002223       0.022588              7.951252       8.275360       0.709408      -1.009470       7.039941       1.085672       8.538456          -0.000219
          118              C      11.808609       5.925718      18.621879       0.058170      23.351905 0.38004524E+03  0.86356445E+04                                 7.164075                            6.520398      -0.092630       1.994700                    0.998680      26.104454      73.672907       0.642543       0.419512      -1.062702      -0.037327      -0.045835      -0.046127       0.074979       0.004807       0.002677       0.001163       0.009959       0.013761      -0.009215       0.001690       0.007525              7.608024       7.759835      -0.389350      -0.527344       7.845507       1.123143       7.218730           0.000050
          119              C      11.326452       6.828807      17.493280      -0.274192      24.405201 0.43020254E+03  0.10140534E+05                                 7.325103                            6.905341      -0.138844       1.931807                    0.998627      30.541700      89.436625       0.625158       0.415651      -1.059123      -0.009447      -0.084295       0.000466       0.084824      -0.002964       0.000076      -0.004780       0.006493      -0.004901      -0.007245       0.001428       0.005816              7.462864       6.606576       0.337896       0.524643       8.639362       0.737484       7.142655          -0.000197
          120              C      10.635275       5.986527      16.446422       0.065396      22.745904 0.37775315E+03  0.85605271E+04                                 7.008945                            6.493041      -0.138503       1.981656                    0.998707      25.956922      72.877955       0.645794       0.418523      -1.064579       0.019445      -0.051233       0.058682       0.080290       0.002699      -0.003878      -0.003817       0.003167       0.001527      -0.004663      -0.002494       0.007157              7.319832       8.116752      -0.334847       0.189201       6.779760       0.335595       7.062982           0.000268
          121              C       9.442560       5.250341      17.064454      -0.349273      26.657631 0.48210420E+03  0.11682662E+05                                 7.759423                            7.275532      -0.250667       1.892485                    0.997318      31.591614      93.550143       0.613883       0.411737      -1.062497       0.065891       0.015797      -0.006022       0.068025       0.010133      -0.003640       0.014695       0.021532      -0.023680      -0.024483       0.005537       0.018946              8.090912      10.525284      -0.171922       0.866314       6.180847      -0.796283       7.566605          -0.000026
          122              C       1.078125       3.001674      16.447044       0.583436      22.591108 0.25094788E+03  0.52160443E+04                                 7.486374                            5.690177      -0.053290       2.054899                    0.998778      22.270183      63.058685       0.609045       0.483837      -1.010559       0.047515      -0.049543      -0.033723       0.076481       0.055487      -0.040952      -0.072686      -0.037385       0.020634      -0.066824      -0.050701       0.117524              8.867884      10.533728      -3.682356      -0.013937       7.594612       2.373203       8.475313          -0.003605
          123              C       6.097627       4.308437      20.426185       0.090523      39.107286 0.41916962E+03  0.97386999E+04                                10.207960                            6.902708      -0.209576       1.941289                    0.999142      26.758036      75.796587       0.618464       0.426266      -1.060875      -0.001736      -0.014246      -0.023141       0.027230      -0.003085       0.022367       0.002189      -0.024825      -0.023888      -0.030860       0.014030       0.016829             13.774332      12.853455       5.716429       7.499947      14.913369       4.516436      13.556174          -0.051425
          124              C       6.013797       2.924044      20.582404      -0.200034      37.008953 0.47180675E+03  0.11367877E+05                                 9.803260                            7.344631       0.027275       1.972432                    0.999326      30.758015      90.724772       0.592903       0.428753      -1.052137       0.007063       0.013874      -0.014872       0.021530      -0.010875       0.021656      -0.022330       0.026094       0.052427      -0.031923      -0.010887       0.042810             11.748752      10.012229       4.241380       4.557099      14.715335       1.431062      10.518691          -0.015535
          125              C       5.246619       2.178801      19.721433       0.048372      29.787009 0.34452385E+03  0.76922659E+04                                 8.430246                            6.214399       0.171522       2.046784                    0.999755      27.387687      78.384872       0.652621       0.420349      -1.054789      -0.020102       0.043570      -0.028465       0.055791      -0.008254      -0.029865      -0.030445      -0.023087      -0.072928      -0.055673       0.016053       0.039619             10.035921       8.705301       2.111293       4.511641      11.271409      -0.376491      10.131054          -0.016879
          126              C       4.576622       4.047084      18.594079       0.087650      28.807748 0.34585504E+03  0.77249251E+04                                 8.363147                            6.314605       0.028942       2.018907                    0.999683      26.630965      76.088356       0.634273       0.432344      -1.048007       0.013478      -0.063034       0.011987       0.065564      -0.016793      -0.010645      -0.017282       0.031560       0.023431      -0.036158       0.015220       0.020938             10.026792       9.680834       2.231143       5.218689       9.775811       1.065391      10.623733          -0.021253
          127              C       5.331604       4.854431      19.402355      -0.208764      35.694827 0.44750235E+03  0.10603724E+05                                 9.437219                            7.050669       0.162601       2.013424                    0.999770      30.236556      87.446355       0.620507       0.416578      -1.063432       0.015973      -0.010526       0.003038       0.019369      -0.000845      -0.004878      -0.005606      -0.062445      -0.070737      -0.027186      -0.016298       0.043484             11.458155      11.344615       2.947431       6.684932      10.366428       2.458672      12.663423          -0.013294
          128              C      11.495997       4.257977      10.736210       0.090401      37.265477 0.40344098E+03  0.92691760E+04                                 9.840656                            6.743415      -0.060577       1.993416                    0.999361      26.283189      73.649481       0.630716       0.422679      -1.064828       0.006204      -0.007854       0.013197       0.016563      -0.005850      -0.004547      -0.013220       0.017918       0.022431      -0.021236       0.006926       0.014310             13.050227      14.537794      -4.616257       5.693827      12.716669      -6.831765      11.896219          -0.052754
          129              C      10.895524       3.220330      11.424572      -0.199136      33.416611 0.44231395E+03  0.10444834E+05                                 9.002402                            7.009350       0.205246       2.031402                    0.999812      29.890475      86.150527       0.622700       0.416539      -1.064011       0.015291       0.005765      -0.006356       0.017534       0.014920       0.010820       0.008096       0.051665      -0.063391      -0.026811      -0.016061       0.042872             10.359314      11.070167      -1.717456       3.129308      10.166617      -4.476100       9.841157          -0.014142
          130              C      11.616544       2.436272      12.273096       0.061144      26.905811 0.32676494E+03  0.71818623E+04                                 7.820631                            6.032929       0.221609       2.071640                    0.999767      26.605264      74.933450       0.667194       0.417688      -1.059113       0.047069       0.031266       0.005392       0.056764       0.034728      -0.020051       0.008755      -0.020670       0.025803      -0.048525       0.015258       0.033266              8.944775      11.003867      -0.841932       2.787027       7.532151      -2.895041       8.298307          -0.017746
          131              C       1.500897       3.545080      11.774563       0.082896      27.621302 0.33890641E+03  0.75319803E+04                                 8.121641                            6.243088       0.092262       2.038470                    0.999713      26.597731      75.822422       0.639037       0.431271      -1.048579      -0.045369      -0.023678       0.038458       0.064016       0.005733      -0.009328       0.026031       0.026527      -0.020123      -0.036497       0.015397       0.021101              9.511376      11.960922      -1.124948       3.559782       7.935628      -3.266401       8.637579          -0.023024
          132              C       0.839820       4.384772      10.905708      -0.209002      34.954797 0.44292859E+03  0.10463216E+05                                 9.281126                            6.995642       0.192321       2.021991                    0.999806      30.160303      86.950695       0.625780       0.414336      -1.065398      -0.012984       0.002856       0.010629       0.017021       0.028949      -0.011071      -0.023169      -0.015565       0.007303      -0.032347      -0.011713       0.044060             11.154809      14.325011      -2.535240       4.886932       9.060029      -4.296011      10.079388          -0.015565
          133              C       6.896685       6.531228       0.527163      -0.198271      35.310748 0.44440912E+03  0.10510235E+05                                 9.380166                            7.032518       0.177790       2.021105                    0.999763      30.021987      86.690010       0.620593       0.417321      -1.063156       0.001826      -0.016373       0.002569       0.016673      -0.026708       0.025570      -0.013301       0.020754       0.036477      -0.035095      -0.011416       0.046511             11.453503       9.039256       3.132358       4.440343      15.000015       4.930287      10.321237          -0.014269
          134              C       7.850547       4.595666       1.441038      -0.183417      35.247411 0.44909305E+03  0.10686913E+05                                 9.487906                            7.156421       0.013219       1.972250                    0.999432      30.257356      88.666738       0.601871       0.427648      -1.052918       0.010300       0.013259      -0.026197       0.031116      -0.006782      -0.009084       0.002652      -0.057231      -0.103824      -0.037733      -0.009149       0.046882             11.349911       9.951311       2.768147       5.449517      12.601756       3.313028      11.496665          -0.009205
          135              C       7.711955       7.272589       1.350792       0.080039      27.626277 0.33832285E+03  0.75176238E+04                                 8.111134                            6.226150       0.061112       2.026098                    0.999746      26.701233      76.171720       0.641531       0.429674      -1.049294       0.029802      -0.041231       0.041403       0.065593      -0.014402      -0.028703      -0.010304      -0.031921      -0.029606      -0.043891       0.017427       0.026464              9.628510       7.715360       1.805954       3.581506      12.299728       3.380443       8.870442          -0.027938
          136              C       8.627158       5.405600       2.245372       0.021794      30.128179 0.35971187E+03  0.81172613E+04                                 8.479306                            6.342019       0.160672       2.030611                    0.999643      28.094550      80.797778       0.647321       0.419306      -1.055600      -0.010644       0.050217      -0.034023       0.061584      -0.051149      -0.003724      -0.022638       0.010866       0.011161      -0.059351       0.006425       0.052926             10.082818       7.730405       1.720856       3.981688      12.759790       2.791359       9.758260          -0.029732
          137              C       6.958306       5.144247       0.554756       0.093483      37.400696 0.40717344E+03  0.93999723E+04                                 9.943179                            6.822208      -0.193677       1.952150                    0.999289      26.526916      75.122374       0.618952       0.428649      -1.058451       0.023313       0.011378       0.001817       0.026005      -0.001390       0.015288      -0.002179      -0.018526      -0.013438      -0.021098       0.007829       0.013269             13.312241      11.817104       4.884258       6.900595      15.248144       5.768194      12.871476          -0.065638
          138              C      10.728909       5.180474       9.862584       0.092190      38.873064 0.40899963E+03  0.94341216E+04                                10.139633                            6.802847      -0.094924       1.983673                    0.999400      26.381484      74.200431       0.625803       0.424316      -1.063232      -0.010629       0.014746      -0.009854       0.020676       0.005587       0.004768      -0.020064       0.014024      -0.043970      -0.029732       0.012918       0.016814             13.645198      14.065025      -6.414729       3.752362      13.121490      -7.469126      13.749078          -0.073146
          139              C       9.414131       5.527220      10.150127      -0.198031      37.450118 0.46430845E+03  0.11138923E+05                                 9.859510                            7.267643       0.062662       1.985809                    0.999317      30.558540      89.847523       0.598491       0.426591      -1.053805       0.018441       0.003410      -0.009834       0.021176       0.016957      -0.018973      -0.014177      -0.027253       0.050282      -0.033118      -0.003989       0.037107             11.959401      13.815742      -4.837502       0.691472      10.560858      -4.860566      11.501604          -0.015377
          140              C       8.731348       6.391495       9.328574       0.044093      31.635842 0.36628190E+03  0.83289706E+04                                 8.895139                            6.496331      -0.040126       1.974046                    0.999702      28.115739      82.000518       0.623416       0.432068      -1.044451       0.049503       0.022519      -0.027731       0.061046       0.010908      -0.031106       0.031655       0.019212      -0.096963      -0.062084       0.022464       0.039620             10.762055      10.741504      -2.944747      -0.443969       9.660987      -5.154109      11.883675          -0.030140
          141              C      10.531245       6.643790       7.972388       0.058710      29.154143 0.34503110E+03  0.77162274E+04                                 8.400322                            6.271364       0.100529       2.031395                    0.999791      27.239273      78.348653       0.640711       0.427462      -1.049039      -0.046366       0.021945       0.045261       0.068410       0.025144      -0.025942      -0.010222      -0.021865       0.034538      -0.039294      -0.002045       0.041340             10.120346       9.629052      -3.003436       1.068837       9.887521      -5.315308      10.844464          -0.032404
          142              C      11.287373       5.771752       8.729628      -0.212739      37.118251 0.46149716E+03  0.11026627E+05                                 9.706671                            7.171518       0.096338       1.986510                    0.999709      30.702614      89.343428       0.613406       0.417912      -1.061930      -0.008445       0.005332       0.018070       0.020646      -0.013540      -0.020418      -0.003375       0.064617      -0.093199      -0.038168      -0.016787       0.054955             11.842477      10.592144      -3.935019       2.012838      11.831978      -6.714062      13.103310          -0.010539
          143              C      10.977762      11.115249       6.442141       0.072211      26.528500 0.39667783E+03  0.91345382E+04                                 8.437102                            7.204245      -0.457034       1.888513                    0.996920      26.477373      75.872038       0.542110       0.490648      -1.019217       0.032294       0.082556       0.038988       0.096842      -0.018884      -0.009309      -0.009681       0.033378       0.029440      -0.033809       0.011388       0.022421              9.633431       9.848936       2.909498       0.632483      10.741487       1.489224       8.309871           0.003834
          144              C       9.940867      12.234407       6.626368      -0.355297      27.800759 0.49610870E+03  0.12155087E+05                                 8.076035                            7.442741      -0.402864       1.839562                    0.997181      32.396967      97.684719       0.597042       0.418717      -1.053977       0.062411      -0.035065       0.001679       0.071606      -0.006334       0.005794       0.003721       0.033388       0.028871      -0.023353       0.006512       0.016841              8.543356       8.858424       0.968096       0.667783       9.754978       1.448930       7.016666           0.000185
          145              C      11.600095      10.799556       7.810567      -0.282971      26.114865 0.45366053E+03  0.10845753E+05                                 7.725621                            7.114449      -0.247870       1.895519                    0.997900      31.031659      91.775563       0.612343       0.418391      -1.056469       0.000002       0.073048      -0.035031       0.081013      -0.004864      -0.003632      -0.011611      -0.008510       0.022324      -0.014121      -0.001980       0.016102              8.193048       8.032310       1.682561       1.436451       8.649549       0.524263       7.897284          -0.001089
          146              C       0.070461      11.632779       5.508973      -0.291341      27.352381 0.47967608E+03  0.11650345E+05                                 8.016195                            7.342256      -0.416820       1.838937                    0.997487      31.708931      95.098367       0.598375       0.421446      -1.052589      -0.027021       0.030370       0.070788       0.081630      -0.000414      -0.001630       0.000229      -0.005053       0.028680      -0.007492      -0.002231       0.009722              8.526442       9.102674       1.587712      -0.915867       7.749104       1.150179       8.727548           0.000466
          147              C      10.630259       0.536937       7.230086       0.399379      21.848885 0.34169962E+03  0.76190669E+04                                 7.254515                            6.540890      -0.506552       1.893019                    0.997585      23.820759      68.292944       0.585044       0.469527      -1.025267      -0.040245       0.031473       0.022726       0.055917      -0.050379      -0.021855       0.010565       0.014657      -0.069129      -0.042240      -0.026219       0.068460              7.713623       7.677577      -0.554535       0.271775       8.512061       0.764021       6.951231           0.000130
          148              C      11.225022       0.194074       8.573616      -0.320197      25.952331 0.45942680E+03  0.11025072E+05                                 7.698563                            7.174002      -0.347943       1.871657                    0.997139      31.074315      92.258748       0.607579       0.420086      -1.054758       0.026490      -0.042365      -0.042181       0.065389      -0.008729      -0.008591       0.002024       0.010420      -0.062652      -0.022804       0.000523       0.022281              7.972472       7.530123      -0.789932       0.690448       7.777835       1.270952       8.609460          -0.000277
          149              C       0.219527      12.051978       8.410343       0.059560      23.249514 0.38001584E+03  0.86363843E+04                                 7.149594                            6.526230      -0.075874       2.003193                    0.998886      26.058538      73.593148       0.641241       0.420295      -1.062013      -0.035660       0.018225      -0.064459       0.075887      -0.001762      -0.001004      -0.002932      -0.002021       0.025735      -0.006701      -0.002586       0.009287              7.586956       8.145892       0.329287       1.100944       7.051203       0.653588       7.563773          -0.000207
          150              C       1.327613      12.535868       7.463896      -0.278372      25.305663 0.44634489E+03  0.10613551E+05                                 7.517395                            7.031470      -0.124318       1.938024                    0.998371      30.641030      89.987640       0.620102       0.415387      -1.059772      -0.080614      -0.005743      -0.025318       0.084691      -0.000100      -0.005346       0.001553      -0.001121      -0.017978      -0.008735       0.003358       0.005377              7.798438       9.418324       0.333243       0.925215       5.881974       0.142586       8.095017          -0.000219
          151              C       0.707567      12.892964       6.120158       0.069628      22.865955 0.37458410E+03  0.84846300E+04                                 7.075343                            6.489069      -0.142883       1.984114                    0.998950      25.933333      73.181710       0.641469       0.421548      -1.060939      -0.060815      -0.017316       0.046808       0.078672      -0.000707      -0.001559      -0.005390      -0.008708      -0.007697      -0.006179      -0.002129       0.008309              7.435401       8.075525      -0.090134      -0.338374       6.904447       0.528047       7.326230           0.000314
          152              C      11.720304       1.024709       6.290278      -0.351372      25.646392 0.45990017E+03  0.11036580E+05                                 7.569769                            7.131089      -0.265557       1.882206                    0.998009      31.782043      94.285445       0.615539       0.414648      -1.058457       0.038925      -0.069988       0.008436       0.080527       0.005589       0.007046       0.001644       0.001660       0.030515      -0.011360      -0.002388       0.013748              7.704834       7.735024      -0.654730      -0.684105       8.587809      -0.032374       6.791668          -0.000121
          153              C      10.296218       9.842125       5.946719       0.583593      22.655770 0.24770449E+03  0.51374131E+04                                 7.504888                            5.663410      -0.022265       2.065490                    0.998785      22.298547      63.291286       0.608194       0.485572      -1.008574      -0.039149      -0.055902      -0.027443       0.073558      -0.054452       0.058285      -0.056424       0.025381       0.020902      -0.063735      -0.049966       0.113701              8.899813       8.283315       3.496492      -0.933430       9.467959       2.417965       8.948163          -0.004197
          154              C       6.100487      10.520089       3.758192       0.079663      26.098598 0.39271648E+03  0.90274440E+04                                 8.387973                            7.199795      -0.479923       1.882759                    0.996902      26.415912      75.815530       0.538305       0.494985      -1.016212      -0.072233       0.058303      -0.033991       0.098855       0.022317      -0.008809       0.008975       0.005115       0.027489      -0.030976       0.013027       0.017949              9.602993      11.306928      -3.014701       1.611437       9.187545      -1.275038       8.314505           0.003925
          155              C       6.784390      11.384364       2.684986      -0.290551      27.128814 0.46752095E+03  0.11270633E+05                                 7.931995                            7.216432      -0.337967       1.859987                    0.998464      31.543148      93.925352       0.608252       0.417710      -1.056045      -0.072456       0.005962       0.024296       0.076653       0.009224      -0.006981       0.000485       0.013209       0.012763      -0.014245       0.000873       0.013372              8.487363       9.878163      -1.875839       0.399582       8.374080      -1.461788       7.209848           0.000298
          156              C       5.590684      11.423179       4.887206      -0.281493      25.866844 0.46051444E+03  0.11046010E+05                                 7.683026                            7.186777      -0.215202       1.910127                    0.997989      30.876655      91.334178       0.607138       0.420588      -1.055560      -0.015386       0.003282      -0.071724       0.073429      -0.002139       0.011282       0.004743       0.009895       0.041916      -0.014678      -0.005455       0.020132              8.021324       8.418651      -1.837793       0.744173       7.206020      -0.231519       8.439303          -0.000101
          157              C       4.906493       9.811073       3.110078      -0.358368      27.108295 0.47584432E+03  0.11547454E+05                                 7.929853                            7.267357      -0.384118       1.846079                    0.996754      32.319351      97.253978       0.606409       0.416217      -1.054662       0.042938       0.057092       0.020003       0.074184       0.014721      -0.010456       0.005321      -0.019911      -0.006149      -0.023240       0.004442       0.018798              8.496588      10.439432      -1.381573       1.936298       7.874354      -0.318185       7.175977          -0.000181
          158              C       3.917975      10.825432       2.547231       0.399493      21.920536 0.33320760E+03  0.73721635E+04                                 7.257171                            6.451760      -0.472971       1.903372                    0.997383      23.628242      67.151653       0.590953       0.468460      -1.027374      -0.036276      -0.022076      -0.036854       0.056227       0.035669       0.035701       0.017947       0.037654      -0.012518      -0.038866      -0.026432       0.065298              7.884971       9.690593       0.167969       1.051596       6.738519      -0.087149       7.225800           0.000179
          159              C       4.606730      11.674181       1.504729      -0.321707      25.771843 0.45552634E+03  0.10917135E+05                                 7.667089                            7.139414      -0.355717       1.869027                    0.997033      31.168102      92.724299       0.609071       0.419607      -1.054195       0.032816       0.007223       0.053079       0.062821       0.004036       0.013045       0.011925       0.019065      -0.023355      -0.020366      -0.002222       0.022589              7.951256       8.275369       0.709408       1.009473       7.039941      -1.085668       8.538458          -0.000219
          160              C       5.780257      12.394842       2.124421       0.058171      23.351898 0.38004509E+03  0.86356402E+04                                 7.164073                            6.520396      -0.092631       1.994699                    0.998680      26.104450      73.672893       0.642544       0.419512      -1.062702      -0.037327      -0.045835       0.046127       0.074979       0.004807      -0.002677      -0.001162       0.009959       0.013761      -0.009215       0.001690       0.007525              7.608022       7.759835      -0.389345       0.527342       7.845501      -1.123141       7.218729           0.000050
          161              C       5.334705       0.359683       3.253020      -0.274191      24.405211 0.43020280E+03  0.10140540E+05                                 7.325103                            6.905343      -0.138843       1.931807                    0.998627      30.541688      89.436549       0.625158       0.415651      -1.059124      -0.009447      -0.084295      -0.000466       0.084824      -0.002964      -0.000076       0.004780       0.006492      -0.004902      -0.007245       0.001428       0.005816              7.462864       6.606576       0.337898      -0.524646       8.639358      -0.737482       7.142657          -0.000198
          162              C       4.606923      12.455651       4.299878       0.065396      22.745902 0.37775305E+03  0.85605246E+04                                 7.008945                            6.493041      -0.138503       1.981656                    0.998707      25.956920      72.877958       0.645794       0.418523      -1.064579       0.019445      -0.051233      -0.058682       0.080290       0.002699       0.003878       0.003817       0.003166       0.001528      -0.004663      -0.002494       0.007157              7.319833       8.116752      -0.334850      -0.189201       6.779761      -0.335595       7.062985           0.000268
          163              C       3.414208      11.719465       3.681846      -0.349272      26.657625 0.48210409E+03  0.11682659E+05                                 7.759422                            7.275531      -0.250668       1.892485                    0.997318      31.591613      93.550142       0.613883       0.411737      -1.062497       0.065891       0.015797       0.006022       0.068025       0.010133       0.003640      -0.014695       0.021532      -0.023680      -0.024483       0.005537       0.018946              8.090911      10.525278      -0.171923      -0.866311       6.180847       0.796285       7.566607          -0.000026
          164              C       7.069872       9.470798       4.299256       0.583435      22.591166 0.25094850E+03  0.52160575E+04                                 7.486380                            5.690179      -0.053292       2.054899                    0.998778      22.270145      63.058460       0.609046       0.483836      -1.010560       0.047517      -0.049542       0.033721       0.076482       0.055487       0.040953       0.072683      -0.037385       0.020642      -0.066822      -0.050701       0.117523              8.867893      10.533728      -3.682352       0.013943       7.594620      -2.373218       8.475330          -0.003607
          165              C       0.069275      10.777561       0.320115       0.090521      39.107303 0.41916960E+03  0.97386991E+04                                10.207965                            6.902709      -0.209576       1.941289                    0.999142      26.758031      75.796565       0.618464       0.426266      -1.060875      -0.001736      -0.014246       0.023141       0.027230      -0.003084      -0.022367      -0.002189      -0.024825      -0.023887      -0.030860       0.014031       0.016829             13.774345      12.853464       5.716445      -7.499954      14.913389      -4.516452      13.556181          -0.051431
          166              C      -0.014555       9.393168       0.163896      -0.200030      37.008791 0.47180373E+03  0.11367785E+05                                 9.803231                            7.344604       0.027285       1.972436                    0.999326      30.757927      90.724430       0.592905       0.428753      -1.052137       0.007062       0.013874       0.014872       0.021530      -0.010876      -0.021655       0.022330       0.026096       0.052427      -0.031924      -0.010886       0.042810             11.748723      10.012209       4.241376      -4.557096      14.715291      -1.431069      10.518668          -0.015533
          167              C      11.238367       8.647925       1.024867       0.048371      29.787285 0.34452731E+03  0.76923711E+04                                 8.430318                            6.214444       0.171475       2.046767                    0.999755      27.387906      78.385923       0.652616       0.420351      -1.054787      -0.020103       0.043571       0.028464       0.055792      -0.008254       0.029868       0.030449      -0.023084      -0.072939      -0.055679       0.016057       0.039622             10.036013       8.705376       2.111319      -4.511677      11.271533       0.376502      10.131130          -0.016881
          168              C      10.568370      10.516208       2.152221       0.087650      28.807794 0.34585588E+03  0.77249519E+04                                 8.363164                            6.314619       0.028931       2.018903                    0.999683      26.631038      76.088720       0.634271       0.432345      -1.048006       0.013479      -0.063036      -0.011987       0.065566      -0.016793       0.010646       0.017283       0.031564       0.023434      -0.036161       0.015220       0.020941             10.026812       9.680849       2.231144      -5.218695       9.775828      -1.065381      10.623758          -0.021254
          169              C      11.323352      11.323555       1.343945      -0.208762      35.694730 0.44750094E+03  0.10603681E+05                                 9.437200                            7.050656       0.162607       2.013426                    0.999770      30.236511      87.446183       0.620507       0.416578      -1.063433       0.015973      -0.010527      -0.003039       0.019370      -0.000845       0.004879       0.005606      -0.062446      -0.070738      -0.027187      -0.016297       0.043484             11.458130      11.344582       2.947428      -6.684907      10.366423      -2.458669      12.663384          -0.013293
          170              C       5.467645      10.727101      10.010090       0.090410      37.265408 0.40343998E+03  0.92691496E+04                                 9.840651                            6.743411      -0.060583       1.993414                    0.999361      26.283164      73.649456       0.630716       0.422680      -1.064827       0.006203      -0.007853      -0.013196       0.016562      -0.005850       0.004549       0.013218       0.017919       0.022433      -0.021235       0.006925       0.014310             13.050222      14.537815      -4.616251      -5.693829      12.716649       6.831746      11.896201          -0.052748
          171              C       4.867171       9.689454       9.321728      -0.199139      33.416758 0.44231725E+03  0.10444934E+05                                 9.002432                            7.009382       0.205227       2.031394                    0.999812      29.890596      86.151024       0.622698       0.416540      -1.064010       0.015290       0.005764       0.006357       0.017533       0.014919      -0.010821      -0.008095       0.051663      -0.063392      -0.026810      -0.016062       0.042872             10.359338      11.070198      -1.717440      -3.129302      10.166641       4.476094       9.841176          -0.014145
          172              C       5.588191       8.905396       8.473204       0.061145      26.905581 0.32676217E+03  0.71817721E+04                                 7.820559                            6.032887       0.221685       2.071667                    0.999767      26.604981      74.932025       0.667201       0.417686      -1.059117       0.047068       0.031264      -0.005392       0.056762       0.034724       0.020046      -0.008748      -0.020670       0.025798      -0.048515       0.015251       0.033264              8.944690      11.003775      -0.841945      -2.787028       7.532063       2.894998       8.298232          -0.017744
          173              C       7.492644      10.014204       8.971737       0.082895      27.621262 0.33890541E+03  0.75319453E+04                                 8.121616                            6.243066       0.092297       2.038482                    0.999713      26.597617      75.821804       0.639041       0.431269      -1.048581      -0.045368      -0.023676      -0.038457       0.064013       0.005733       0.009327      -0.026026       0.026527      -0.020121      -0.036492       0.015395       0.021097              9.511355      11.960888      -1.124954      -3.559787       7.935604       3.266405       8.637573          -0.023020
          174              C       6.831567      10.853896       9.840592      -0.209005      34.954996 0.44293121E+03  0.10463294E+05                                 9.281166                            6.995667       0.192306       2.021986                    0.999806      30.160391      86.951046       0.625779       0.414337      -1.065398      -0.012982       0.002856      -0.010627       0.017019       0.028948       0.011070       0.023169      -0.015562       0.007303      -0.032347      -0.011712       0.044059             11.154870      14.325127      -2.535264      -4.886983       9.060049       4.296019      10.079434          -0.015569
          175              C       0.904938       0.062104      20.219137      -0.198272      35.310845 0.44441030E+03  0.10510270E+05                                 9.380185                            7.032530       0.177785       2.021102                    0.999763      30.022020      86.690144       0.620592       0.417321      -1.063156       0.001825      -0.016371      -0.002569       0.016672      -0.026707      -0.025569       0.013300       0.020753       0.036475      -0.035094      -0.011415       0.046509             11.453531       9.039264       3.132369      -4.440345      15.000072      -4.930312      10.321257          -0.014270
          176              C       1.822195      11.064790      19.305262      -0.183418      35.247520 0.44909525E+03  0.10686979E+05                                 9.487929                            7.156442       0.013210       1.972247                    0.999432      30.257419      88.667009       0.601870       0.427649      -1.052918       0.010300       0.013258       0.026196       0.031114      -0.006781       0.009083      -0.002652      -0.057230      -0.103822      -0.037731      -0.009150       0.046881             11.349932       9.951335       2.768145      -5.449530      12.601767      -3.313028      11.496695          -0.009206
          177              C       1.720207       0.803465      19.395508       0.080040      27.626238 0.33832184E+03  0.75175911E+04                                 8.111116                            6.226132       0.061132       2.026105                    0.999746      26.701146      76.171272       0.641534       0.429673      -1.049295       0.029800      -0.041230      -0.041402       0.065591      -0.014402       0.028699       0.010303      -0.031921      -0.029602      -0.043887       0.017424       0.026463              9.628493       7.715341       1.805951      -3.581507      12.299700      -3.380445       8.870438          -0.027933
          178              C       2.598806      11.874724      18.500928       0.021799      30.127887 0.35970787E+03  0.81171410E+04                                 8.479234                            6.341971       0.160719       2.030629                    0.999643      28.094312      80.796703       0.647326       0.419305      -1.055602      -0.010645       0.050216       0.034022       0.061583      -0.051146       0.003721       0.022634       0.010863       0.011160      -0.059345       0.006423       0.052923             10.082731       7.730336       1.720839      -3.981652      12.759675      -2.791339       9.758181          -0.029728
          179              C       0.929953      11.613371      20.191544       0.093491      37.400619 0.40717240E+03  0.93999439E+04                                 9.943171                            6.822204      -0.193681       1.952149                    0.999289      26.526877      75.122290       0.618952       0.428650      -1.058450       0.023312       0.011377      -0.001817       0.026004      -0.001391      -0.015285       0.002179      -0.018525      -0.013436      -0.021095       0.007828       0.013268             13.312227      11.817086       4.884247      -6.900580      15.248137      -5.768185      12.871457          -0.065635
          180              C       4.700556      11.649598      10.883716       0.092176      38.873285 0.40900194E+03  0.94341865E+04                                10.139665                            6.802859      -0.094914       1.983675                    0.999400      26.381568      74.200673       0.625804       0.424315      -1.063233      -0.010631       0.014747       0.009855       0.020679       0.005585      -0.004767       0.020068       0.014027      -0.043970      -0.029735       0.012922       0.016813             13.645263      14.065102      -6.414789      -3.752413      13.121561       7.469170      13.749128          -0.073159
          181              C       3.385778      11.996344      10.596173      -0.198032      37.450132 0.46430752E+03  0.11138896E+05                                 9.859513                            7.267631       0.062674       1.985812                    0.999317      30.558545      89.847563       0.598492       0.426591      -1.053805       0.018443       0.003410       0.009836       0.021178       0.016958       0.018974       0.014178      -0.027254       0.050285      -0.033120      -0.003989       0.037110             11.959424      13.815737      -4.837520      -0.691499      10.560895       4.860606      11.501639          -0.015377
          182              C       2.702995      12.860619      11.417726       0.044087      31.636581 0.36629133E+03  0.83292596E+04                                 8.895328                            6.496450      -0.040220       1.974011                    0.999702      28.116278      82.003121       0.623404       0.432073      -1.044446       0.049507       0.022521       0.027730       0.061050       0.010910       0.031114      -0.031661       0.019206      -0.096989      -0.062097       0.022472       0.039626             10.762297      10.741764      -2.944835       0.443984       9.661205       5.154224      11.883922          -0.030147
          183              C       4.539498       0.174666      12.773912       0.058707      29.154410 0.34503477E+03  0.77163416E+04                                 8.400402                            6.271418       0.100477       2.031376                    0.999791      27.239552      78.350001       0.640704       0.427464      -1.049036      -0.046370       0.021947      -0.045263       0.068414       0.025146       0.025944       0.010221      -0.021872       0.034541      -0.039300      -0.002043       0.041343             10.120446       9.629134      -3.003462      -1.068842       9.887619       5.315367      10.844584          -0.032409
          184              C       5.259020      12.240876      12.016672      -0.212736      37.118272 0.46149691E+03  0.11026622E+05                                 9.706678                            7.171517       0.096342       1.986511                    0.999709      30.702619      89.343515       0.613406       0.417912      -1.061929      -0.008447       0.005331      -0.018072       0.020649      -0.013541       0.020419       0.003374       0.064620      -0.093209      -0.038170      -0.016788       0.054958             11.842492      10.592190      -3.935054      -2.012857      11.831992       6.714059      13.103295          -0.010539
          185              N       4.543755       2.706035      18.716482      -0.225975      40.206876 0.54079118E+03  0.13230251E+05                                 9.931936                            7.603524      -0.089581       1.989145                    0.998863      28.443264      79.487028       0.624505       0.400896      -1.090333       0.077256       0.104948       0.086506       0.156416      -0.038311      -0.014946      -0.062783       0.006403       0.027770      -0.081627       0.014166       0.067461             11.902309      10.542134       1.466863       5.868666      11.910984      -0.841493      13.253809          -0.008066
          186              N       0.902750       2.577428      12.471223      -0.217000      37.055765 0.52800037E+03  0.12825909E+05                                 9.360675                            7.496751       0.005502       2.026383                    0.998768      27.999175      77.684293       0.631697       0.399156      -1.092741      -0.075765       0.115248      -0.078326       0.158611       0.052728      -0.033677       0.035441       0.057866      -0.018236      -0.085857       0.020420       0.065437             10.777986      13.970004      -0.617230       3.268428       8.435528      -2.738433       9.928424          -0.011077
          187              N       8.576618       6.742250       2.216327      -0.250794      39.174589 0.55756290E+03  0.13736896E+05                                 9.707015                            7.676829       0.063420       2.022932                    0.999516      29.009923      81.197533       0.627206       0.396370      -1.094087      -0.115075      -0.081113      -0.100249       0.172834      -0.050203      -0.044093      -0.033601      -0.062749      -0.004844      -0.091884       0.030197       0.061687             11.581565       8.391047       1.589482       3.691035      15.551143       3.286688      10.802506          -0.022861
          188              N       9.269364       6.945122       8.230265      -0.255721      41.378551 0.56260418E+03  0.13910960E+05                                10.104381                            7.729827      -0.026780       1.988739                    0.999492      29.359356      82.684471       0.621991       0.398261      -1.091322       0.110741      -0.077281       0.113012       0.176090       0.033762      -0.068889       0.013345       0.003313       0.034400      -0.081508       0.006369       0.075139             12.312574      11.658160      -2.691144      -0.482469      10.875369      -6.030639      14.404192          -0.025247
          189              N      10.535502       9.175159       2.029818      -0.225993      40.208194 0.54081177E+03  0.13230892E+05                                 9.932175                            7.603685      -0.089580       1.989136                    0.998863      28.443834      79.489245       0.624496       0.400898      -1.090331       0.077257       0.104954      -0.086511       0.156423      -0.038310       0.014949       0.062788       0.006412       0.027775      -0.081633       0.014170       0.067463             11.902626      10.542433       1.466934      -5.868865      11.911265       0.841491      13.254180          -0.008068
          190              N       6.894497       9.046552       8.275077      -0.216967      37.053706 0.52796524E+03  0.12824823E+05                                 9.360287                            7.496470       0.005501       2.026400                    0.998768      27.998179      77.680429       0.631714       0.399153      -1.092745      -0.075759       0.115237       0.078316       0.158595       0.052727       0.033673      -0.035426       0.057858      -0.018249      -0.085842       0.020405       0.065437             10.777496      13.969346      -0.617138      -3.268207       8.435182       2.738284       9.927960          -0.011076
          191              N       2.584871       0.273126      18.529973      -0.250767      39.173052 0.55753698E+03  0.13736085E+05                                 9.706741                            7.676636       0.063442       2.022951                    0.999516      29.009179      81.194686       0.627216       0.396369      -1.094089      -0.115070      -0.081109       0.100241       0.172824      -0.050202       0.044087       0.033599      -0.062745      -0.004844      -0.091877       0.030192       0.061686             11.581198       8.390802       1.589368      -3.690899      15.550623      -3.286506      10.802167          -0.022862
          192              N       3.277616       0.475998      12.516035      -0.255758      41.381398 0.56264887E+03  0.13912369E+05                                10.104895                            7.730171      -0.026824       1.988706                    0.999492      29.360611      82.689459       0.621971       0.398265      -1.091317       0.110754      -0.077284      -0.113025       0.176108       0.033763       0.068897      -0.013348       0.003294       0.034405      -0.081520       0.006377       0.075143             12.313279      11.658745      -2.691366       0.482406      10.876036       6.031095      14.405057          -0.025251
          193              O       2.953110       0.293051      15.529435      -0.721936      32.629766 0.61122855E+03  0.15493850E+05                                 8.350815                            7.723950      -0.669363       1.803726                    0.996429      31.363198      90.653123       0.660152       0.366021      -1.109984      -0.005998       0.152360       0.008131       0.152695       0.000269      -0.075733      -0.010873       0.004565      -0.262454      -0.122271       0.041473       0.080797              8.983630       6.888970      -0.601564      -0.276844       9.839872      -0.019876      10.222047           0.025165
          194              O       3.314470       2.999733      14.125948      -0.533893      40.844017 0.61611920E+03  0.15343060E+05                                 9.464475                            7.745664       0.087530       2.083048                    0.995228      27.802512      74.676907       0.673558       0.365161      -1.132782       0.000842      -0.020159       0.041519       0.046162       0.001794       0.005670       0.043674       0.057351      -0.040705      -0.061666       0.023680       0.037985             10.970388      13.400273       4.879852       3.895791      10.013274       2.089244       9.497617           0.026142
          195              O       4.754512       2.775254      15.805776      -0.564745      37.357734 0.56061937E+03  0.13675637E+05                                 8.978181                            7.392111       0.298153       2.128398                    0.998120      28.528951      76.575496       0.686952       0.365511      -1.129174      -0.060591       0.015958      -0.008359       0.063212      -0.014732      -0.025108      -0.016711      -0.000791       0.162721      -0.050328      -0.012699       0.063028             10.387951       7.302194       1.107100       0.430802       8.915898      -4.569917      14.945762           0.014505
          196              O       3.601391       8.012657      13.295474      -0.614990      23.940906 0.38186438E+03  0.84834523E+04                                 6.505644                            5.931172       0.330883       2.161787                    0.998142      26.918886      69.512110       0.798067       0.345464      -1.142382       0.079539      -0.097611       0.001956       0.125930      -0.143223      -0.030411       0.075709      -0.076545      -0.001474      -0.151703      -0.030797       0.182500              6.797755       6.658433      -3.082760       0.055948       8.514536      -0.234302       5.220297          -0.000013
          197              O       2.159538       2.844215      17.067566      -0.524412      40.906832 0.61765850E+03  0.15387681E+05                                 9.485119                            7.756068       0.076928       2.080271                    0.995368      27.730754      74.447078       0.673155       0.365230      -1.132972       0.003457      -0.022671      -0.037697       0.044125       0.009797       0.009358      -0.045861       0.059136      -0.048312      -0.066513       0.027130       0.039383             11.012546      16.062054      -3.881469       3.567231       8.110131      -1.219625       8.865455           0.026882
          198              O       0.717657       2.316593      15.447488      -0.571333      35.780495 0.55239515E+03  0.13408695E+05                                 8.675392                            7.299364       0.395716       2.160419                    0.998219      28.409992      75.760966       0.697619       0.361702      -1.133538       0.054359       0.023569       0.017575       0.061800       0.018788      -0.025979       0.014296      -0.035899       0.176538      -0.062586      -0.003547       0.066133              9.843681       7.248451      -1.239185      -0.990118       7.933471       4.382786      14.349121           0.014943
          199              O       8.850771       3.692576      18.834114      -0.607693      26.657242 0.42212050E+03  0.96082411E+04                                 7.083899                            6.309908       0.286241       2.160226                    0.995838      26.831168      69.953813       0.760778       0.353705      -1.136553       0.081839       0.071628      -0.034164       0.113998       0.134914      -0.008309       0.040035       0.141382      -0.057696      -0.153791      -0.009182       0.162973              7.674906      11.018840       2.662298      -2.472614       5.539837      -0.650503       6.466039          -0.000667
          200              O       8.944858       6.762175       5.216865      -0.721924      32.628854 0.61120556E+03  0.15493100E+05                                 8.350616                            7.723770      -0.669327       1.803746                    0.996429      31.362571      90.650411       0.660165       0.366018      -1.109988      -0.006009       0.152362      -0.008112       0.152696       0.000270       0.075723       0.010872       0.004570      -0.262454      -0.122263       0.041471       0.080792              8.983404       6.888842      -0.601583       0.276839       9.839638       0.019870      10.221731           0.025165
          201              O       9.306217       9.468857       6.620352      -0.533865      40.842367 0.61608926E+03  0.15342127E+05                                 9.464208                            7.745465       0.087482       2.083045                    0.995228      27.801895      74.674778       0.673568       0.365160      -1.132783       0.000838      -0.020167      -0.041522       0.046168       0.001799      -0.005673      -0.043675       0.057349      -0.040715      -0.061666       0.023676       0.037991             10.970049      13.399855       4.879639      -3.895681      10.012931      -2.089173       9.497360           0.026142
          202              O      10.746259       9.244378       4.940524      -0.564764      37.359030 0.56064311E+03  0.13676372E+05                                 8.978424                            7.392295       0.298122       2.128380                    0.998121      28.529451      76.577473       0.686939       0.365513      -1.129171      -0.060584       0.015964       0.008361       0.063207      -0.014731       0.025109       0.016704      -0.000778       0.162721      -0.050325      -0.012701       0.063027             10.388258       7.302395       1.107165      -0.430782       8.916150       4.570083      14.946230           0.014506
          203              O       9.629743       1.543533       7.450826      -0.614990      23.940867 0.38186358E+03  0.84834292E+04                                 6.505636                            5.931165       0.330883       2.161786                    0.998142      26.918877      69.512037       0.798068       0.345464      -1.142382       0.079539      -0.097611      -0.001956       0.125930      -0.143223       0.030411      -0.075709      -0.076546      -0.001473      -0.151704      -0.030797       0.182501              6.797746       6.658428      -3.082753      -0.055949       8.514518       0.234305       5.220292          -0.000013
          204              O       8.151285       9.313339       3.678734      -0.524433      40.907749 0.61767505E+03  0.15388197E+05                                 9.485272                            7.756181       0.076948       2.080270                    0.995369      27.731084      74.448218       0.673149       0.365231      -1.132971       0.003455      -0.022664       0.037694       0.044119       0.009800      -0.009356       0.045861       0.059135      -0.048302      -0.066513       0.027131       0.039381             11.012743      16.062358      -3.881570      -3.567280       8.110273       1.219648       8.865598           0.026882
          205              O       6.709404       8.785717       5.298812      -0.571304      35.778226 0.55235207E+03  0.13407369E+05                                 8.674971                            7.299036       0.395766       2.160451                    0.998218      28.409077      75.757398       0.697641       0.361698      -1.133543       0.054368       0.023562      -0.017569       0.061805       0.018787       0.025979      -0.014310      -0.035917       0.176542      -0.062594      -0.003543       0.066138              9.843162       7.248071      -1.239061       0.989989       7.933095      -4.382520      14.348319           0.014941
          206              O       2.822418      10.161700       1.912186      -0.607692      26.657197 0.42211964E+03  0.96082164E+04                                 7.083890                            6.309901       0.286242       2.160227                    0.995838      26.831146      69.953733       0.760778       0.353705      -1.136553       0.081839       0.071628       0.034164       0.113997       0.134914       0.008309      -0.040035       0.141383      -0.057696      -0.153791      -0.009182       0.162973              7.674896      11.018826       2.662295       2.472611       5.539830       0.650502       6.466032          -0.000668

******************************************************
Auxiliary information for the entire system
The total spin magnetic moment of the unit cell is   8.186595
The total net atomic charge of the unit cell is   -0.000006
Accuracy of reproducing the electrostatic potential in the unit cell:
  The inner radius (bohr) =    5.0000
  The outer radius (bohr) =   12.0000
  Valid grid points have density less than (e/(bohr^3)) =    0.0001
  The number of valid grid points were=       135360
  The rms potential error without charges in kcal/mol is=      4.60808
  The rms potential error with partial charges in kcal/mol is=      1.17859
  The RRMSE value at monopole order=      0.25577
  The rms potential error with partial charges and cloud penetration in kcal/mol is=      1.17883
  The RRMSE value at monopole order with cloud penetration is=      0.25582
  The rms potential error with partial charges and atomic dipoles in kcal/mol is=      0.33776
  The RRMSE value at dipole order=      0.07330
  The rms potential error with partial charges, atomic dipoles and cloud penetration in kcal/mol is=      0.34094
  The RRMSE value at dipole order with cloud penetration=      0.07399

******************************************************
The electron densities and ab initio electrostatic potential were computed in VASP using the PBE functional and
projector augmented wave method. See the main text of the journal article for a description of computational details.
The atomic charges, dipoles, and quadrupoles were computed with the DDEC6 method as described in
(a) T. A. Manz and N. Gabaldon Limas, RSC Adv. 6 (2016) 47771-47801 DOI: 10.1039/c6ra04656h
(b) N. Gabaldon Limas and T. A. Manz, RSC Adv. 8 (2018) 2678-2707 DOI: 10.1039/c7ra11829e.
For each atom in the material, the electron cloud parameters were fit to the spherically averaged atom-in-material
electron density using radial positions for which this density was between 10^-4 and 10^-2 electrons per cubic bohr.
The polarizabilities, dispersion coefficients, and quantum Drude oscillator (QDO) parameters were fit using the MCLF method.
The magnetic structure of the system was optimized in VASP from the default ferromagnetic initial guess using spin polarization.
The atomic spin moments (ASMs) were computed on this optimized magnetic structure using the DDEC6 partition as inputs
to the method of T. A. Manz and D. S. Sholl, J. Chem. Theory Comput. 7 (2011) 4146-4164 DOI: 10.1021/ct200539n.
The RMSE and RRMSE were computed using a uniform grid with Ewald summation.
