# Supplementary material for: A collection of forcefield precursors for metal–organic frameworks
Source: RSC Adv. 2019 Nov 13;9(63):36492–507. doi: 10.1039/c9ra07327b (PMC9075174; doi:10.1039/c9ra07327b)
Supplement: RA-009-C9RA07327B-s5814 [file RA-009-C9RA07327B-s5814.xyz]

  252
jmolscript: load "" {1 1 1} spacegroup "x,y,z" unitcell [{     18.549000     0.000000     0.000000 }, {      0.000000    18.549000     0.000000 }, {      0.000000     0.000000    18.549000 }]
Ni     0.000000    11.479049     9.274500     0.249397
Ni     0.000000     7.069951     9.274500     0.249392
Ni     9.274500     0.000000    11.479049     0.249402
Ni     9.274500     0.000000     7.069951     0.249395
Ni    11.479049     9.274500     0.000000     0.249389
Ni     7.069951     9.274500     0.000000     0.249398
Ni    11.479049     0.000000     9.274500     0.249392
Ni     7.069951     0.000000     9.274500     0.249395
Ni     0.000000     9.274500     7.069951     0.249356
Ni     0.000000     9.274500    11.479049     0.249393
Ni     9.274500    11.479049     0.000000     0.249397
Ni     9.274500     7.069951     0.000000     0.249402
H     15.850121    13.228219    10.394489     0.114972
H      2.698879     5.320781    10.394489     0.114969
H      2.698879    13.228219     8.154511     0.114966
H     15.850121     5.320781     8.154511     0.114967
H     10.394489    15.850121    13.228219     0.114971
H     10.394489     2.698879     5.320781     0.114968
H      8.154511     2.698879    13.228219     0.114967
H      8.154511    15.850121     5.320781     0.114969
H     13.228219    10.394489    15.850121     0.114973
H      5.320781    10.394489     2.698879     0.114971
H     13.228219     8.154511     2.698879     0.114971
H      5.320781     8.154511    15.850121     0.114971
H     13.228219    15.850121     8.154511     0.114972
H      5.320781     2.698879     8.154511     0.114969
H     13.228219     2.698879    10.394489     0.114970
H      5.320781    15.850121    10.394489     0.114970
H     15.850121    10.394489     5.320781     0.114967
H      2.698879    10.394489    13.228219     0.114968
H      2.698879     8.154511     5.320781     0.114965
H     15.850121     8.154511    13.228219     0.114970
H     10.394489    13.228219     2.698879     0.114970
H     10.394489     5.320781    15.850121     0.114971
H      8.154511    13.228219    15.850121     0.114972
H      8.154511     5.320781     2.698879     0.114969
H      2.698879     5.320781     8.154511     0.114965
H     15.850121    13.228219     8.154511     0.114969
H     15.850121     5.320781    10.394489     0.114970
H      2.698879    13.228219    10.394489     0.114969
H      8.154511     2.698879     5.320781     0.114968
H      8.154511    15.850121    13.228219     0.114971
H     10.394489    15.850121     5.320781     0.114970
H     10.394489     2.698879    13.228219     0.114968
H      5.320781     8.154511     2.698879     0.114971
H     13.228219     8.154511    15.850121     0.114973
H      5.320781    10.394489    15.850121     0.114971
H     13.228219    10.394489     2.698879     0.114971
H      5.320781     2.698879    10.394489     0.114969
H     13.228219    15.850121    10.394489     0.114973
H      5.320781    15.850121     8.154511     0.114970
H     13.228219     2.698879     8.154511     0.114969
H      2.698879     8.154511    13.228219     0.114967
H     15.850121     8.154511     5.320781     0.114966
H     15.850121    10.394489    13.228219     0.114971
H      2.698879    10.394489     5.320781     0.114966
H      8.154511     5.320781    15.850121     0.114970
H      8.154511    13.228219     2.698879     0.114970
H     10.394489     5.320781     2.698879     0.114970
H     10.394489    13.228219    15.850121     0.114973
H     14.321868    14.321868    11.466435     0.115778
H      4.226946     4.226946    11.466435     0.115724
H      4.226946    14.321868     7.082565     0.115820
H     14.321868     4.226946     7.082565     0.115820
H     11.466435    14.321868    14.321868     0.115777
H     11.466435     4.226946     4.226946     0.115722
H      7.082565     4.226946    14.321868     0.115819
H      7.082565    14.321868     4.226946     0.115819
H     14.321868    11.466435    14.321868     0.115778
H      4.226946    11.466435     4.226946     0.115723
H     14.321868     7.082565     4.226946     0.115820
H      4.226946     7.082565    14.321868     0.115819
H     14.321868    14.321868     7.082565     0.115780
H      4.226946     4.226946     7.082565     0.115725
H     14.321868     4.226946    11.466435     0.115818
H      4.226946    14.321868    11.466435     0.115818
H     14.321868    11.466435     4.226946     0.115818
H      4.226946    11.466435    14.321868     0.115817
H      4.226946     7.082565     4.226946     0.115725
H     14.321868     7.082565    14.321868     0.115780
H     11.466435    14.321868     4.226946     0.115816
H     11.466435     4.226946    14.321868     0.115817
H      7.082565    14.321868    14.321868     0.115780
H      7.082565     4.226946     4.226946     0.115724
C     16.057684    12.442669    10.886594    -0.085942
C      2.491316     6.106331    10.886594    -0.085946
C      2.491316    12.442669     7.662406    -0.085949
C     16.057684     6.106331     7.662406    -0.085947
C     10.886594    16.057684    12.442669    -0.085943
C     10.886594     2.491316     6.106331    -0.085947
C      7.662406     2.491316    12.442669    -0.085945
C      7.662406    16.057684     6.106331    -0.085942
C     12.442669    10.886594    16.057684    -0.085942
C      6.106331    10.886594     2.491316    -0.085946
C     12.442669     7.662406     2.491316    -0.085943
C      6.106331     7.662406    16.057684    -0.085941
C     12.442669    16.057684     7.662406    -0.085944
C      6.106331     2.491316     7.662406    -0.085947
C     12.442669     2.491316    10.886594    -0.085943
C      6.106331    16.057684    10.886594    -0.085940
C     16.057684    10.886594     6.106331    -0.085943
C      2.491316    10.886594    12.442669    -0.085945
C      2.491316     7.662406     6.106331    -0.085950
C     16.057684     7.662406    12.442669    -0.085946
C     10.886594    12.442669     2.491316    -0.085945
C     10.886594     6.106331    16.057684    -0.085941
C      7.662406    12.442669    16.057684    -0.085944
C      7.662406     6.106331     2.491316    -0.085947
C      2.491316     6.106331     7.662406    -0.085955
C     16.057684    12.442669     7.662406    -0.085952
C     16.057684     6.106331    10.886594    -0.085944
C      2.491316    12.442669    10.886594    -0.085947
C      7.662406     2.491316     6.106331    -0.085951
C      7.662406    16.057684    12.442669    -0.085948
C     10.886594    16.057684     6.106331    -0.085945
C     10.886594     2.491316    12.442669    -0.085948
C      6.106331     7.662406     2.491316    -0.085950
C     12.442669     7.662406    16.057684    -0.085947
C      6.106331    10.886594    16.057684    -0.085944
C     12.442669    10.886594     2.491316    -0.085947
C      6.106331     2.491316    10.886594    -0.085949
C     12.442669    16.057684    10.886594    -0.085945
C      6.106331    16.057684     7.662406    -0.085946
C     12.442669     2.491316     7.662406    -0.085949
C      2.491316     7.662406    12.442669    -0.085950
C     16.057684     7.662406     6.106331    -0.085949
C     16.057684    10.886594    12.442669    -0.085947
C      2.491316    10.886594     6.106331    -0.085953
C      7.662406     6.106331    16.057684    -0.085945
C      7.662406    12.442669     2.491316    -0.085948
C     10.886594     6.106331     2.491316    -0.085951
C     10.886594    12.442669    16.057684    -0.085947
C     14.467107    12.789350    12.789350     0.128558
C     15.492496    12.064270    12.064270    -0.016368
C      4.081893     5.759650    12.789350     0.128462
C      3.056504     6.484730    12.064270    -0.016357
C      4.081893    12.789350     5.759650     0.128462
C      3.056504    12.064270     6.484730    -0.016359
C     14.467107     5.759650     5.759650     0.128533
C     15.492496     6.484730     6.484730    -0.016366
C     12.789350    14.467107    12.789350     0.128556
C     12.064270    15.492496    12.064270    -0.016366
C     12.789350     4.081893     5.759650     0.128459
C     12.064270     3.056504     6.484730    -0.016354
C      5.759650     4.081893    12.789350     0.128460
C      6.484730     3.056504    12.064270    -0.016354
C      5.759650    14.467107     5.759650     0.128530
C      6.484730    15.492496     6.484730    -0.016362
C     12.789350    12.789350    14.467107     0.128557
C     12.064270    12.064270    15.492496    -0.016367
C      5.759650    12.789350     4.081893     0.128459
C      6.484730    12.064270     3.056504    -0.016353
C     12.789350     5.759650     4.081893     0.128459
C     12.064270     6.484730     3.056504    -0.016354
C      5.759650     5.759650    14.467107     0.128531
C      6.484730     6.484730    15.492496    -0.016362
C     12.789350    14.467107     5.759650     0.128544
C     12.064270    15.492496     6.484730    -0.016364
C      5.759650     4.081893     5.759650     0.128418
C      6.484730     3.056504     6.484730    -0.016348
C     12.789350     4.081893    12.789350     0.128499
C     12.064270     3.056504    12.064270    -0.016359
C      5.759650    14.467107    12.789350     0.128545
C      6.484730    15.492496    12.064270    -0.016364
C     14.467107    12.789350     5.759650     0.128547
C     15.492496    12.064270     6.484730    -0.016369
C      4.081893    12.789350    12.789350     0.128501
C      3.056504    12.064270    12.064270    -0.016361
C      4.081893     5.759650     5.759650     0.128420
C      3.056504     6.484730     6.484730    -0.016353
C     14.467107     5.759650    12.789350     0.128547
C     15.492496     6.484730    12.064270    -0.016367
C     12.789350    12.789350     4.081893     0.128499
C     12.064270    12.064270     3.056504    -0.016359
C     12.789350     5.759650    14.467107     0.128545
C     12.064270     6.484730    15.492496    -0.016365
C      5.759650    12.789350    14.467107     0.128545
C      6.484730    12.064270    15.492496    -0.016365
C      5.759650     5.759650     4.081893     0.128417
C      6.484730     6.484730     3.056504    -0.016347
C     13.981865    13.981865    12.285559    -0.247720
C      4.567135     4.567135    12.285559    -0.247546
C      4.567135    13.981865     6.263441    -0.247716
C     13.981865     4.567135     6.263441    -0.247715
C     12.285559    13.981865    13.981865    -0.247721
C     12.285559     4.567135     4.567135    -0.247549
C      6.263441     4.567135    13.981865    -0.247717
C      6.263441    13.981865     4.567135    -0.247718
C     13.981865    12.285559    13.981865    -0.247721
C      4.567135    12.285559     4.567135    -0.247546
C     13.981865     6.263441     4.567135    -0.247715
C      4.567135     6.263441    13.981865    -0.247716
C     13.981865    13.981865     6.263441    -0.247716
C      4.567135     4.567135     6.263441    -0.247535
C     13.981865     4.567135    12.285559    -0.247723
C      4.567135    13.981865    12.285559    -0.247723
C     13.981865    12.285559     4.567135    -0.247723
C      4.567135    12.285559    13.981865    -0.247724
C      4.567135     6.263441     4.567135    -0.247535
C     13.981865     6.263441    13.981865    -0.247717
C     12.285559    13.981865     4.567135    -0.247725
C     12.285559     4.567135    13.981865    -0.247725
C      6.263441    13.981865    13.981865    -0.247717
C      6.263441     4.567135     4.567135    -0.247538
N     16.972335    11.498711    10.537130    -0.081514
N      1.576665     7.050289    10.537130    -0.081511
N      1.576665    11.498711     8.011870    -0.081515
N     16.972335     7.050289     8.011870    -0.081517
N     10.537130    16.972335    11.498711    -0.081515
N     10.537130     1.576665     7.050289    -0.081513
N      8.011870     1.576665    11.498711    -0.081515
N      8.011870    16.972335     7.050289    -0.081517
N     11.498711    10.537130    16.972335    -0.081515
N      7.050289    10.537130     1.576665    -0.081513
N     11.498711     8.011870     1.576665    -0.081514
N      7.050289     8.011870    16.972335    -0.081516
N     11.498711    16.972335     8.011870    -0.081516
N      7.050289     1.576665     8.011870    -0.081514
N     11.498711     1.576665    10.537130    -0.081514
N      7.050289    16.972335    10.537130    -0.081516
N     16.972335    10.537130     7.050289    -0.081510
N      1.576665    10.537130    11.498711    -0.081512
N      1.576665     8.011870     7.050289    -0.081508
N     16.972335     8.011870    11.498711    -0.081515
N     10.537130    11.498711     1.576665    -0.081514
N     10.537130     7.050289    16.972335    -0.081516
N      8.011870    11.498711    16.972335    -0.081516
N      8.011870     7.050289     1.576665    -0.081515
N      1.576665     7.050289     8.011870    -0.081480
N     16.972335    11.498711     8.011870    -0.081483
N     16.972335     7.050289    10.537130    -0.081480
N      1.576665    11.498711    10.537130    -0.081478
N      8.011870     1.576665     7.050289    -0.081480
N      8.011870    16.972335    11.498711    -0.081482
N     10.537130    16.972335     7.050289    -0.081482
N     10.537130     1.576665    11.498711    -0.081480
N      7.050289     8.011870     1.576665    -0.081480
N     11.498711     8.011870    16.972335    -0.081482
N      7.050289    10.537130    16.972335    -0.081482
N     11.498711    10.537130     1.576665    -0.081480
N      7.050289     1.576665    10.537130    -0.081479
N     11.498711    16.972335    10.537130    -0.081481
N      7.050289    16.972335     8.011870    -0.081483
N     11.498711     1.576665     8.011870    -0.081481
N      1.576665     8.011870    11.498711    -0.081480
N     16.972335     8.011870     7.050289    -0.081477
N     16.972335    10.537130    11.498711    -0.081480
N      1.576665    10.537130     7.050289    -0.081473
N      8.011870     7.050289    16.972335    -0.081483
N      8.011870    11.498711     1.576665    -0.081481
N     10.537130     7.050289     1.576665    -0.081480
N     10.537130    11.498711    16.972335    -0.081481

The following XYZ coordinates are in angstroms. Other properties are in atomic units.
The sperically averaged electron density of each atom fit to a function of the form exp(a - br)
eigen_1, eigen_2 and eigen_3 are the three eigenvalues of traceless quadrupole moment tensor
  atom number  atomic symbol              X              Y              Z     net charge C6 coefficient C8 coefficient C10 coefficient fluctuating dipole atomic polarizability isotropic forcefield polarizability              a              b squared Pearson coefficient          <r^3>          <r^4>         wp_QDO          m_QDO          q_QDO       dipole_x       dipole_y       dipole_z         dipole            Qxy            Qxz            Qyz     Q(x^2-y^2)  Q(3z^2 - R^2)        eigen_1        eigen_2        eigen_3 static polarizability      alpha(xx)      alpha(xy)      alpha(xz)      alpha(yy)      alpha(yz)      alpha(zz) atomic spin moment
            1             Ni       0.000000      11.479049       9.274500       0.249397     223.577061 0.37695915E+04  0.14162106E+06                                26.973473                           18.340283       0.417727       1.895766                    0.997809      59.939778     172.616361       0.487218       0.334618      -1.206983       0.000000      -0.004378      -0.000004       0.004378       0.000001      -0.000001       0.000000       0.029021       0.118369      -0.034239      -0.005218       0.039456             41.779075      69.145882       0.000061      -0.000334      15.561443      -0.000003      40.629899          -0.000001
            2             Ni       0.000000       7.069951       9.274500       0.249392     223.577815 0.37696085E+04  0.14162187E+06                                26.973539                           18.340328       0.417726       1.895765                    0.997809      59.939888     172.616836       0.487217       0.334618      -1.206982      -0.000000       0.004376      -0.000004       0.004376      -0.000001       0.000001      -0.000000       0.029023       0.118371      -0.034240      -0.005217       0.039457             41.779218      69.146203      -0.000055       0.000370      15.561460       0.000001      40.629990          -0.000011
            3             Ni       9.274500       0.000000      11.479049       0.249402     223.576314 0.37695781E+04  0.14162040E+06                                26.973396                           18.340235       0.417735       1.895769                    0.997809      59.939734     172.616024       0.487220       0.334617      -1.206983      -0.000000       0.000000      -0.004373       0.004373      -0.000001      -0.000000       0.000001       0.044674      -0.102713      -0.034238      -0.005218       0.039456             41.778936      40.629765      -0.000339      -0.000006      69.145650       0.000064      15.561394          -0.000016
            4             Ni       9.274500       0.000000       7.069951       0.249395     223.577173 0.37695947E+04  0.14162119E+06                                26.973469                           18.340277       0.417732       1.895767                    0.997809      59.939852     172.616515       0.487219       0.334617      -1.206983      -0.000000      -0.000000       0.004369       0.004369       0.000001       0.000000      -0.000001       0.044674      -0.102715      -0.034238      -0.005218       0.039456             41.779111      40.629889       0.000365       0.000003      69.146031      -0.000056      15.561414          -0.000006
            5             Ni      11.479049       9.274500       0.000000       0.249389     223.577881 0.37696073E+04  0.14162180E+06                                26.973526                           18.340314       0.417734       1.895767                    0.997809      59.939929     172.616864       0.487218       0.334618      -1.206983      -0.004371       0.000000       0.000000       0.004371      -0.000001       0.000001      -0.000001      -0.073692      -0.015656      -0.034237      -0.005219       0.039455             41.779155      15.561470      -0.000006       0.000056      40.629979      -0.000335      69.146016          -0.000025
            6             Ni       7.069951       9.274500       0.000000       0.249398     223.576895 0.37695882E+04  0.14162088E+06                                26.973446                           18.340260       0.417736       1.895769                    0.997809      59.939806     172.616322       0.487219       0.334617      -1.206983       0.004371       0.000000       0.000000       0.004371       0.000001      -0.000001       0.000001      -0.073690      -0.015657      -0.034236      -0.005219       0.039455             41.779082      15.561401       0.000004      -0.000047      40.629846       0.000366      69.145998           0.000012
            7             Ni      11.479049       0.000000       9.274500       0.249392     223.577552 0.37696016E+04  0.14162152E+06                                26.973498                           18.340299       0.417735       1.895768                    0.997809      59.939889     172.616699       0.487218       0.334617      -1.206983      -0.004370       0.000000      -0.000001       0.004370       0.000001       0.000000       0.000001      -0.029020       0.118365      -0.034238      -0.005217       0.039455             41.779105      15.561453       0.000058      -0.000007      69.145944       0.000367      40.629919          -0.000013
            8             Ni       7.069951       0.000000       9.274500       0.249395     223.577139 0.37695956E+04  0.14162124E+06                                26.973467                           18.340282       0.417736       1.895768                    0.997809      59.939849     172.616523       0.487219       0.334617      -1.206983       0.004369      -0.000000      -0.000001       0.004369      -0.000001      -0.000000      -0.000001      -0.029021       0.118366      -0.034238      -0.005217       0.039455             41.779093      15.561413      -0.000053       0.000005      69.146012      -0.000336      40.629853          -0.000002
            9             Ni       0.000000       9.274500       7.069951       0.249356     223.583084 0.37697172E+04  0.14162708E+06                                26.973992                           18.340636       0.417722       1.895758                    0.997809      59.940553     172.619838       0.487211       0.334620      -1.206980      -0.000000      -0.000001       0.004365       0.004365      -0.000001      -0.000001       0.000000      -0.044673      -0.102762      -0.034254      -0.005209       0.039463             41.779896      69.147279      -0.000343      -0.000053      40.630687       0.000002      15.561722           0.000008
           10             Ni       0.000000       9.274500      11.479049       0.249393     223.577726 0.37696060E+04  0.14162175E+06                                26.973524                           18.340320       0.417731       1.895767                    0.997809      59.939878     172.616758       0.487218       0.334618      -1.206983       0.000000      -0.000001      -0.004377       0.004377       0.000001       0.000001      -0.000000      -0.044672      -0.102717      -0.034239      -0.005216       0.039455             41.779143      69.146017       0.000365       0.000061      40.629941      -0.000004      15.561471          -0.000009
           11             Ni       9.274500      11.479049       0.000000       0.249397     223.577178 0.37695911E+04  0.14162103E+06                                26.973471                           18.340272       0.417735       1.895768                    0.997809      59.939816     172.616406       0.487219       0.334617      -1.206983       0.000000      -0.004373       0.000000       0.004373      -0.000001       0.000001       0.000001       0.073694      -0.015653      -0.034238      -0.005218       0.039456             41.779091      40.629910      -0.000007       0.000369      15.561438       0.000070      69.145926           0.000005
           12             Ni       9.274500       7.069951       0.000000       0.249402     223.576122 0.37695730E+04  0.14162016E+06                                26.973384                           18.340221       0.417734       1.895769                    0.997809      59.939699     172.615880       0.487220       0.334617      -1.206984       0.000000       0.004373       0.000000       0.004373       0.000001      -0.000001      -0.000001       0.073688      -0.015658      -0.034235      -0.005219       0.039454             41.778990      40.629749       0.000005      -0.000334      15.561366      -0.000063      69.145855           0.000014
           13              H      15.850121      13.228219      10.394489       0.114972       1.255782 0.91845256E+01  0.92549558E+02                                 1.864659                            1.732160      -0.987195       2.406456                    0.997788       3.478148       9.596941       0.496178       1.225041      -0.722782      -0.012518       0.037377      -0.017974       0.043322      -0.012518      -0.008231      -0.011552      -0.020143      -0.001916      -0.023020       0.003624       0.019396              1.907952       1.665056      -0.331568       0.016158       2.097501      -0.360031       1.961298           0.000000
           14              H       2.698879       5.320781      10.394489       0.114969       1.255769 0.91844274E+01  0.92548507E+02                                 1.864652                            1.732154      -0.987308       2.406395                    0.997787       3.478229       9.597224       0.496177       1.225046      -0.722780       0.012515      -0.037374      -0.017978       0.043321      -0.012510       0.008226       0.011557      -0.020144      -0.001910      -0.023014       0.003617       0.019397              1.907946       1.665055      -0.331583      -0.016151       2.097492       0.360011       1.961290          -0.000000
           15              H       2.698879      13.228219       8.154511       0.114966       1.255788 0.91845693E+01  0.92550123E+02                                 1.864659                            1.732158      -0.987370       2.406365                    0.997786       3.478222       9.597156       0.496181       1.225032      -0.722783       0.012515       0.037376       0.017977       0.043322       0.012513      -0.008227       0.011555      -0.020146      -0.001910      -0.023016       0.003619       0.019397              1.907955       1.665064       0.331583       0.016144       2.097499       0.360013       1.961302           0.000000
           16              H      15.850121       5.320781       8.154511       0.114967       1.255794 0.91846484E+01  0.92551142E+02                                 1.864670                            1.732170      -0.987252       2.406423                    0.997787       3.478207       9.597134       0.496177       1.225039      -0.722782      -0.012516      -0.037375       0.017976       0.043321       0.012513       0.008228      -0.011554      -0.020144      -0.001910      -0.023016       0.003620       0.019396              1.907962       1.665064       0.331576      -0.016161       2.097515      -0.360031       1.961305           0.000000
           17              H      10.394489      15.850121      13.228219       0.114971       1.255776 0.91844600E+01  0.92548635E+02                                 1.864644                            1.732147      -0.987194       2.406456                    0.997788       3.478138       9.596867       0.496184       1.225032      -0.722784      -0.017974      -0.012518       0.037377       0.043322      -0.008231      -0.011552      -0.012517       0.009114       0.031172      -0.023020       0.003624       0.019396              1.907935       1.961281       0.016158      -0.360026       1.665043      -0.331563       2.097483          -0.000001
           18              H      10.394489       2.698879       5.320781       0.114968       1.255760 0.91843424E+01  0.92547317E+02                                 1.864633                            1.732137      -0.987308       2.406394                    0.997787       3.478217       9.597133       0.496184       1.225033      -0.722782      -0.017978       0.012515      -0.037374       0.043321       0.008226       0.011557      -0.012510       0.009117       0.031171      -0.023014       0.003617       0.019397              1.907925       1.961268      -0.016151       0.360004       1.665039      -0.331578       2.097469          -0.000001
           19              H       8.154511       2.698879      13.228219       0.114967       1.255773 0.91844274E+01  0.92548275E+02                                 1.864639                            1.732141      -0.987363       2.406369                    0.997786       3.478197       9.597045       0.496186       1.225027      -0.722784       0.017977       0.012516       0.037376       0.043322      -0.008227       0.011555       0.012512       0.009118       0.031175      -0.023016       0.003619       0.019397              1.907934       1.961280       0.016144       0.360008       1.665047       0.331577       2.097476          -0.000001
           20              H       8.154511      15.850121       5.320781       0.114969       1.255774 0.91844582E+01  0.92548621E+02                                 1.864639                            1.732143      -0.987247       2.406427                    0.997787       3.478175       9.596972       0.496186       1.225026      -0.722785       0.017976      -0.012516      -0.037376       0.043321       0.008228      -0.011554       0.012513       0.009116       0.031172      -0.023016       0.003620       0.019396              1.907929       1.961271      -0.016162      -0.360023       1.665038       0.331567       2.097478          -0.000001
           21              H      13.228219      10.394489      15.850121       0.114973       1.255777 0.91844753E+01  0.92548881E+02                                 1.864650                            1.732152      -0.987192       2.406457                    0.997788       3.478140       9.596895       0.496181       1.225037      -0.722783       0.037377      -0.017974      -0.012518       0.043322      -0.011552      -0.012518      -0.008231       0.011029      -0.029256      -0.023020       0.003624       0.019396              1.907942       2.097490      -0.360028      -0.331565       1.961287       0.016158       1.665048           0.000000
           22              H       5.320781      10.394489       2.698879       0.114971       1.255755 0.91843018E+01  0.92546816E+02                                 1.864629                            1.732134      -0.987303       2.406397                    0.997787       3.478208       9.597107       0.496184       1.225034      -0.722782      -0.037375      -0.017978       0.012515       0.043321       0.011557      -0.012510       0.008226       0.011027      -0.029262      -0.023014       0.003617       0.019397              1.907921       2.097464       0.360004      -0.331577       1.961264      -0.016151       1.665036           0.000001
           23              H      13.228219       8.154511       2.698879       0.114971       1.255762 0.91843201E+01  0.92546868E+02                                 1.864622                            1.732126      -0.987358       2.406372                    0.997786       3.478178       9.596957       0.496190       1.225021      -0.722786       0.037376       0.017977       0.012516       0.043322       0.011556       0.012512      -0.008227       0.011029      -0.029264      -0.023016       0.003618       0.019397              1.907916       2.097455       0.360003       0.331572       1.961261       0.016144       1.665032           0.000001
           24              H       5.320781       8.154511      15.850121       0.114971       1.255778 0.91845066E+01  0.92549356E+02                                 1.864655                            1.732157      -0.987243       2.406430                    0.997787       3.478181       9.597044       0.496179       1.225039      -0.722782      -0.037376       0.017976      -0.012516       0.043321      -0.011554       0.012513       0.008228       0.011027      -0.029260      -0.023016       0.003620       0.019396              1.907946       2.097498      -0.360027       0.331572       1.961289      -0.016162       1.665052           0.000000
           25              H      13.228219      15.850121       8.154511       0.114972       1.255775 0.91844592E+01  0.92548670E+02                                 1.864648                            1.732150      -0.987189       2.406458                    0.997788       3.478138       9.596884       0.496182       1.225036      -0.722783       0.037377      -0.012518       0.017974       0.043322      -0.012518       0.011552       0.008231       0.020143      -0.001916      -0.023020       0.003624       0.019396              1.907939       2.097486      -0.331564       0.360027       1.665046      -0.016156       1.961286          -0.000000
           26              H       5.320781       2.698879       8.154511       0.114969       1.255757 0.91843142E+01  0.92547024E+02                                 1.864635                            1.732140      -0.987297       2.406400                    0.997787       3.478211       9.597137       0.496181       1.225040      -0.722781      -0.037375       0.012515       0.017978       0.043321      -0.012510      -0.011557      -0.008226       0.020144      -0.001910      -0.023014       0.003617       0.019397              1.907929       2.097472      -0.331579      -0.360005       1.665042       0.016150       1.961272          -0.000000
           27              H      13.228219       2.698879      10.394489       0.114970       1.255773 0.91844294E+01  0.92548316E+02                                 1.864640                            1.732142      -0.987365       2.406369                    0.997786       3.478194       9.597043       0.496185       1.225028      -0.722784       0.037376       0.012515      -0.017977       0.043322       0.012512      -0.011556       0.008227       0.020146      -0.001911      -0.023016       0.003618       0.019397              1.907935       2.097478       0.331578      -0.360010       1.665047      -0.016146       1.961280          -0.000000
           28              H       5.320781      15.850121      10.394489       0.114970       1.255780 0.91845228E+01  0.92549544E+02                                 1.864656                            1.732158      -0.987246       2.406428                    0.997787       3.478180       9.597037       0.496179       1.225038      -0.722782      -0.037376      -0.012516      -0.017976       0.043321       0.012513       0.011554      -0.008228       0.020144      -0.001911      -0.023016       0.003620       0.019396              1.907947       2.097500       0.331574       0.360028       1.665052       0.016163       1.961289          -0.000000
           29              H      15.850121      10.394489       5.320781       0.114967       1.255787 0.91845864E+01  0.92550305E+02                                 1.864658                            1.732160      -0.987255       2.406423                    0.997787       3.478196       9.597074       0.496181       1.225033      -0.722783      -0.012516      -0.017976      -0.037375       0.043321      -0.008228       0.012513       0.011554      -0.009117       0.031171      -0.023016       0.003620       0.019396              1.907949       1.665054       0.016163       0.331573       1.961292       0.360028       2.097502           0.000001
           30              H       2.698879      10.394489      13.228219       0.114968       1.255789 0.91845784E+01  0.92550284E+02                                 1.864664                            1.732162      -0.987373       2.406365                    0.997786       3.478221       9.597173       0.496179       1.225037      -0.722782       0.012515      -0.017977       0.037376       0.043322       0.008227       0.012512      -0.011556      -0.009118       0.031174      -0.023016       0.003619       0.019397              1.907960       1.665068      -0.016145       0.331585       1.961307      -0.360016       2.097505           0.000001
           31              H       2.698879       8.154511       5.320781       0.114965       1.255763 0.91843715E+01  0.92547691E+02                                 1.864637                            1.732141      -0.987305       2.406394                    0.997787       3.478225       9.597162       0.496183       1.225034      -0.722782       0.012514       0.017978      -0.037374       0.043320      -0.008226      -0.012510      -0.011557      -0.009117       0.031171      -0.023014       0.003617       0.019397              1.907930       1.665043       0.016149      -0.331578       1.961274      -0.360005       2.097473           0.000001
           32              H      15.850121       8.154511      13.228219       0.114970       1.255789 0.91845864E+01  0.92550353E+02                                 1.864668                            1.732168      -0.987194       2.406455                    0.997788       3.478160       9.596993       0.496176       1.225044      -0.722781      -0.012518       0.017974       0.037377       0.043322       0.008231      -0.012518       0.011552      -0.009114       0.031172      -0.023020       0.003625       0.019396              1.907961       1.665064      -0.016156      -0.331570       1.961309       0.360033       2.097511           0.000001
           33              H      10.394489      13.228219       2.698879       0.114970       1.255775 0.91844434E+01  0.92548455E+02                                 1.864637                            1.732140      -0.987370       2.406366                    0.997786       3.478200       9.597047       0.496187       1.225023      -0.722785      -0.017977       0.037376       0.012516       0.043322      -0.011556       0.008227       0.012512      -0.011029      -0.029264      -0.023016       0.003618       0.019397              1.907932       1.961277      -0.360008      -0.016145       2.097474       0.331577       1.665045          -0.000001
           34              H      10.394489       5.320781      15.850121       0.114971       1.255783 0.91845498E+01  0.92549885E+02                                 1.864657                            1.732160      -0.987250       2.406426                    0.997787       3.478187       9.597060       0.496179       1.225037      -0.722782      -0.017976      -0.037376      -0.012516       0.043321       0.011554      -0.008228       0.012513      -0.011027      -0.029261      -0.023016       0.003620       0.019396              1.907949       1.961291       0.360028       0.016163       2.097501       0.331574       1.665054          -0.000001
           35              H       8.154511      13.228219      15.850121       0.114972       1.255775 0.91844527E+01  0.92548567E+02                                 1.864645                            1.732148      -0.987190       2.406457                    0.997788       3.478138       9.596875       0.496183       1.225034      -0.722783       0.017973       0.037377      -0.012518       0.043322       0.011552       0.008231      -0.012518      -0.011029      -0.029256      -0.023020       0.003624       0.019396              1.907937       1.961283       0.360026      -0.016156       2.097483      -0.331563       1.665044          -0.000001
           36              H       8.154511       5.320781       2.698879       0.114969       1.255757 0.91843227E+01  0.92547127E+02                                 1.864636                            1.732140      -0.987298       2.406399                    0.997787       3.478214       9.597145       0.496181       1.225040      -0.722781       0.017978      -0.037375       0.012515       0.043321      -0.011557      -0.008226      -0.012510      -0.011027      -0.029261      -0.023014       0.003617       0.019397              1.907929       1.961272      -0.360005       0.016149       2.097472      -0.331579       1.665042          -0.000001
           37              H       2.698879       5.320781       8.154511       0.114965       1.255774 0.91844786E+01  0.92549130E+02                                 1.864656                            1.732157      -0.987310       2.406392                    0.997787       3.478242       9.597258       0.496177       1.225043      -0.722780       0.012515      -0.037374       0.017978       0.043320      -0.012511      -0.008226      -0.011557      -0.020144      -0.001909      -0.023014       0.003618       0.019397              1.907950       1.665059      -0.331583       0.016149       2.097495      -0.360010       1.961295           0.000000
           38              H      15.850121      13.228219       8.154511       0.114969       1.255792 0.91846109E+01  0.92550618E+02                                 1.864667                            1.732167      -0.987201       2.406451                    0.997788       3.478166       9.596996       0.496178       1.225039      -0.722782      -0.012518       0.037377       0.017973       0.043322      -0.012518       0.008231       0.011552      -0.020143      -0.001915      -0.023020       0.003625       0.019396              1.907959       1.665062      -0.331568      -0.016156       2.097508       0.360032       1.961308           0.000000
           39              H      15.850121       5.320781      10.394489       0.114970       1.255788 0.91846011E+01  0.92550575E+02                                 1.864667                            1.732168      -0.987255       2.406424                    0.997787       3.478195       9.597106       0.496177       1.225042      -0.722781      -0.012516      -0.037375      -0.017976       0.043321       0.012513      -0.008228       0.011554      -0.020144      -0.001910      -0.023016       0.003620       0.019396              1.907959       1.665061       0.331576       0.016163       2.097512       0.360031       1.961302           0.000000
           40              H       2.698879      13.228219      10.394489       0.114969       1.255783 0.91845258E+01  0.92549600E+02                                 1.864656                            1.732156      -0.987374       2.406365                    0.997786       3.478211       9.597130       0.496181       1.225035      -0.722782       0.012515       0.037376      -0.017977       0.043322       0.012512       0.008227      -0.011556      -0.020146      -0.001910      -0.023016       0.003619       0.019397              1.907952       1.665061       0.331581      -0.016145       2.097496      -0.360014       1.961299          -0.000000
           41              H       8.154511       2.698879       5.320781       0.114968       1.255755 0.91843005E+01  0.92546777E+02                                 1.864627                            1.732133      -0.987304       2.406396                    0.997787       3.478212       9.597109       0.496185       1.225032      -0.722783       0.017978       0.012515      -0.037375       0.043321      -0.008226      -0.011557      -0.012510       0.009117       0.031172      -0.023014       0.003617       0.019397              1.907920       1.961263       0.016149      -0.360002       1.665034      -0.331575       2.097461          -0.000001
           42              H       8.154511      15.850121      13.228219       0.114971       1.255775 0.91844522E+01  0.92548532E+02                                 1.864642                            1.732146      -0.987194       2.406455                    0.997788       3.478138       9.596864       0.496184       1.225031      -0.722784       0.017974      -0.012518       0.037377       0.043322       0.008231       0.011552      -0.012517       0.009114       0.031172      -0.023020       0.003624       0.019396              1.907934       1.961281      -0.016156       0.360026       1.665042      -0.331561       2.097480          -0.000001
           43              H      10.394489      15.850121       5.320781       0.114970       1.255778 0.91845042E+01  0.92549222E+02                                 1.864645                            1.732149      -0.987255       2.406423                    0.997787       3.478181       9.597003       0.496184       1.225028      -0.722784      -0.017976      -0.012516      -0.037376       0.043321      -0.008228       0.011554       0.012513       0.009117       0.031172      -0.023016       0.003620       0.019396              1.907935       1.961277       0.016163       0.360024       1.665043       0.331569       2.097486          -0.000001
           44              H      10.394489       2.698879      13.228219       0.114968       1.255779 0.91844811E+01  0.92548961E+02                                 1.864645                            1.732146      -0.987373       2.406365                    0.997786       3.478205       9.597078       0.496185       1.225027      -0.722784      -0.017977       0.012516       0.037376       0.043322       0.008227      -0.011556       0.012512       0.009118       0.031175      -0.023016       0.003618       0.019397              1.907940       1.961286      -0.016145      -0.360011       1.665051       0.331578       2.097483          -0.000001
           45              H       5.320781       8.154511       2.698879       0.114971       1.255749 0.91842403E+01  0.92546035E+02                                 1.864622                            1.732128      -0.987298       2.406399                    0.997787       3.478199       9.597072       0.496185       1.225034      -0.722782      -0.037375       0.017978       0.012515       0.043321      -0.011557      -0.012510      -0.008226       0.011027      -0.029262      -0.023014       0.003617       0.019397              1.907914       2.097455      -0.360001      -0.331574       1.961258       0.016149       1.665030           0.000001
           46              H      13.228219       8.154511      15.850121       0.114973       1.255774 0.91844504E+01  0.92548561E+02                                 1.864646                            1.732149      -0.987191       2.406457                    0.997788       3.478137       9.596881       0.496182       1.225036      -0.722783       0.037378       0.017973      -0.012518       0.043322       0.011552      -0.012518       0.008231       0.011029      -0.029256      -0.023020       0.003624       0.019396              1.907938       2.097485       0.360027      -0.331563       1.961285      -0.016156       1.665045           0.000000
           47              H       5.320781      10.394489      15.850121       0.114971       1.255785 0.91845694E+01  0.92550165E+02                                 1.864662                            1.732164      -0.987252       2.406425                    0.997787       3.478190       9.597084       0.496178       1.225041      -0.722781      -0.037376      -0.017976      -0.012516       0.043321       0.011554       0.012513      -0.008228       0.011027      -0.029261      -0.023016       0.003620       0.019396              1.907954       2.097507       0.360030       0.331575       1.961297       0.016163       1.665058           0.000000
           48              H      13.228219      10.394489       2.698879       0.114971       1.255769 0.91843940E+01  0.92547819E+02                                 1.864631                            1.732135      -0.987369       2.406367                    0.997786       3.478189       9.597005       0.496188       1.225022      -0.722785       0.037376      -0.017977       0.012516       0.043322      -0.011556       0.012512       0.008227       0.011029      -0.029265      -0.023016       0.003618       0.019398              1.907926       2.097467      -0.360007       0.331574       1.961271      -0.016145       1.665040           0.000001
           49              H       5.320781       2.698879      10.394489       0.114969       1.255761 0.91843578E+01  0.92547579E+02                                 1.864641                            1.732144      -0.987305       2.406396                    0.997787       3.478216       9.597159       0.496180       1.225041      -0.722781      -0.037375       0.012515      -0.017978       0.043321      -0.012510       0.011557       0.008226       0.020144      -0.001910      -0.023014       0.003617       0.019397              1.907934       2.097478      -0.331580       0.360007       1.665045      -0.016151       1.961278          -0.000000
           50              H      13.228219      15.850121      10.394489       0.114973       1.255776 0.91844663E+01  0.92548769E+02                                 1.864649                            1.732152      -0.987194       2.406457                    0.997788       3.478137       9.596886       0.496181       1.225037      -0.722783       0.037378      -0.012518      -0.017974       0.043323      -0.012517      -0.011552      -0.008231       0.020143      -0.001916      -0.023020       0.003624       0.019396              1.907941       2.097489      -0.331564      -0.360028       1.665047       0.016158       1.961287          -0.000000
           51              H       5.320781      15.850121       8.154511       0.114970       1.255780 0.91845251E+01  0.92549571E+02                                 1.864655                            1.732158      -0.987248       2.406427                    0.997787       3.478183       9.597045       0.496180       1.225038      -0.722782      -0.037376      -0.012516       0.017976       0.043321       0.012513      -0.011554       0.008228       0.020144      -0.001911      -0.023016       0.003620       0.019396              1.907947       2.097498       0.331572      -0.360028       1.665052      -0.016161       1.961290          -0.000000
           52              H      13.228219       2.698879       8.154511       0.114969       1.255773 0.91844263E+01  0.92548276E+02                                 1.864640                            1.732142      -0.987365       2.406369                    0.997786       3.478196       9.597048       0.496185       1.225028      -0.722784       0.037376       0.012516       0.017977       0.043322       0.012512       0.011556      -0.008227       0.020146      -0.001911      -0.023016       0.003619       0.019397              1.907935       2.097476       0.331577       0.360008       1.665047       0.016144       1.961281          -0.000000
           53              H       2.698879       8.154511      13.228219       0.114967       1.255787 0.91845655E+01  0.92550122E+02                                 1.864663                            1.732161      -0.987371       2.406365                    0.997786       3.478220       9.597169       0.496179       1.225037      -0.722782       0.012516       0.017977       0.037376       0.043322      -0.008227       0.012513       0.011555      -0.009118       0.031175      -0.023016       0.003619       0.019397              1.907959       1.665067       0.016144       0.331583       1.961307       0.360015       2.097503           0.000001
           54              H      15.850121       8.154511       5.320781       0.114966       1.255786 0.91845770E+01  0.92550180E+02                                 1.864657                            1.732159      -0.987255       2.406423                    0.997787       3.478196       9.597070       0.496181       1.225033      -0.722783      -0.012516       0.017976      -0.037375       0.043321       0.008228       0.012513      -0.011554      -0.009117       0.031171      -0.023016       0.003620       0.019396              1.907948       1.665053      -0.016161       0.331571       1.961292      -0.360028       2.097499           0.000001
           55              H      15.850121      10.394489      13.228219       0.114971       1.255790 0.91846006E+01  0.92550543E+02                                 1.864670                            1.732170      -0.987201       2.406453                    0.997788       3.478161       9.597002       0.496175       1.225045      -0.722781      -0.012518      -0.017974       0.037377       0.043322      -0.008231      -0.012518      -0.011552      -0.009114       0.031172      -0.023020       0.003624       0.019396              1.907963       1.665065       0.016157      -0.331570       1.961311      -0.360034       2.097514           0.000001
           56              H       2.698879      10.394489       5.320781       0.114966       1.255768 0.91844222E+01  0.92548338E+02                                 1.864642                            1.732146      -0.987315       2.406390                    0.997787       3.478232       9.597191       0.496182       1.225035      -0.722782       0.012514      -0.017978      -0.037374       0.043320       0.008226      -0.012510       0.011557      -0.009117       0.031171      -0.023014       0.003617       0.019397              1.907935       1.665047      -0.016150      -0.331580       1.961280       0.360007       2.097479           0.000001
           57              H       8.154511       5.320781      15.850121       0.114970       1.255781 0.91845328E+01  0.92549680E+02                                 1.864657                            1.732159      -0.987248       2.406427                    0.997787       3.478185       9.597056       0.496179       1.225039      -0.722782       0.017976      -0.037376      -0.012517       0.043321      -0.011554       0.008228       0.012513      -0.011027      -0.029261      -0.023016       0.003620       0.019396              1.907948       1.961292      -0.360028      -0.016161       2.097500       0.331572       1.665053          -0.000001
           58              H       8.154511      13.228219       2.698879       0.114970       1.255772 0.91844228E+01  0.92548214E+02                                 1.864637                            1.732139      -0.987367       2.406368                    0.997786       3.478197       9.597043       0.496186       1.225025      -0.722784       0.017977       0.037376       0.012516       0.043322       0.011555      -0.008227       0.012512      -0.011029      -0.029265      -0.023016       0.003619       0.019397              1.907932       1.961278       0.360007       0.016143       2.097472       0.331576       1.665045          -0.000001
           59              H      10.394489       5.320781       2.698879       0.114970       1.255763 0.91843803E+01  0.92547859E+02                                 1.864642                            1.732145      -0.987310       2.406393                    0.997787       3.478222       9.597177       0.496180       1.225040      -0.722781      -0.017978      -0.037375       0.012515       0.043321       0.011557       0.008226      -0.012510      -0.011027      -0.029262      -0.023014       0.003617       0.019397              1.907935       1.961279       0.360007      -0.016150       2.097479      -0.331580       1.665047          -0.000001
           60              H      10.394489      13.228219      15.850121       0.114973       1.255777 0.91844774E+01  0.92548869E+02                                 1.864646                            1.732149      -0.987198       2.406454                    0.997788       3.478142       9.596886       0.496183       1.225032      -0.722784      -0.017974       0.037377      -0.012518       0.043322      -0.011552      -0.008231      -0.012517      -0.011029      -0.029257      -0.023020       0.003624       0.019396              1.907938       1.961284      -0.360027       0.016157       2.097484      -0.331563       1.665044          -0.000001
           61              H      14.321868      14.321868      11.466435       0.115778       1.143641 0.84388136E+01  0.83519916E+02                                 1.766457                            1.666270      -1.066640       2.367224                    0.996725       3.524512       9.738743       0.501599       1.233788      -0.719200       0.011316       0.011316      -0.027249       0.031601      -0.005109      -0.009507      -0.009507      -0.000000       0.008586      -0.016082       0.003678       0.012404              1.816184       1.747787      -0.180292      -0.276987       1.747787      -0.276986       1.952979          -0.000000
           62              H       4.226946       4.226946      11.466435       0.115724       1.144488 0.84468969E+01  0.83622960E+02                                 1.767648                            1.667318      -1.068696       2.366354                    0.996695       3.525608       9.744267       0.501311       1.234158      -0.719120      -0.011379      -0.011379      -0.027219       0.031620      -0.005140       0.009516       0.009517      -0.000000       0.008709      -0.016115       0.003688       0.012427              1.817439       1.749014      -0.180389       0.277327       1.749014       0.277327       1.954288          -0.000000
           63              H       4.226946      14.321868       7.082565       0.115820       1.144009 0.84424651E+01  0.83568014E+02                                 1.767129                            1.666861      -1.068364       2.366555                    0.996706       3.524976       9.741834       0.501389       1.234129      -0.719125      -0.011371       0.011289       0.027195       0.031565       0.005119      -0.009510       0.009523      -0.000018       0.008685      -0.016101       0.003672       0.012430              1.816895       1.748537       0.180359      -0.277257       1.748427       0.277090       1.953720          -0.000000
           64              H      14.321868       4.226946       7.082565       0.115820       1.144008 0.84424527E+01  0.83567838E+02                                 1.767125                            1.666858      -1.068365       2.366555                    0.996706       3.524974       9.741817       0.501390       1.234126      -0.719126       0.011290      -0.011371       0.027195       0.031565       0.005119       0.009523      -0.009510       0.000018       0.008685      -0.016101       0.003672       0.012430              1.816891       1.748425       0.180358       0.277090       1.748532      -0.277255       1.953716           0.000000
           65              H      11.466435      14.321868      14.321868       0.115777       1.143644 0.84388353E+01  0.83520149E+02                                 1.766456                            1.666269      -1.066644       2.367221                    0.996725       3.524517       9.738744       0.501601       1.233783      -0.719201      -0.027249       0.011316       0.011316       0.031600      -0.009507      -0.009507      -0.005109       0.004293      -0.004293      -0.016082       0.003678       0.012404              1.816183       1.952978      -0.276986      -0.276986       1.747786      -0.180292       1.747786          -0.000001
           66              H      11.466435       4.226946       4.226946       0.115722       1.144498 0.84469832E+01  0.83624008E+02                                 1.767655                            1.667324      -1.068703       2.366350                    0.996695       3.525627       9.744323       0.501311       1.234155      -0.719121      -0.027219      -0.011379      -0.011378       0.031620       0.009517       0.009517      -0.005140       0.004354      -0.004354      -0.016115       0.003688       0.012427              1.817446       1.954295       0.277328       0.277328       1.749022      -0.180391       1.749022          -0.000001
           67              H       7.082565       4.226946      14.321868       0.115819       1.144010 0.84424782E+01  0.83568166E+02                                 1.767129                            1.666861      -1.068364       2.366555                    0.996706       3.524979       9.741840       0.501389       1.234128      -0.719126       0.027195      -0.011371       0.011289       0.031565      -0.009510       0.009523       0.005119       0.004352      -0.004315      -0.016102       0.003672       0.012430              1.816895       1.953721      -0.277257       0.277090       1.748537       0.180359       1.748428          -0.000001
           68              H       7.082565      14.321868       4.226946       0.115819       1.144011 0.84424875E+01  0.83568236E+02                                 1.767126                            1.666858      -1.068366       2.366553                    0.996706       3.524981       9.741827       0.501392       1.234122      -0.719127       0.027195       0.011290      -0.011371       0.031565       0.009523      -0.009510       0.005119       0.004333      -0.004370      -0.016102       0.003672       0.012430              1.816892       1.953716       0.277090      -0.277256       1.748425       0.180358       1.748533          -0.000001
           69              H      14.321868      11.466435      14.321868       0.115778       1.143645 0.84388582E+01  0.83520507E+02                                 1.766465                            1.666277      -1.066641       2.367223                    0.996725       3.524522       9.738794       0.501597       1.233792      -0.719199       0.011316      -0.027249       0.011316       0.031600      -0.009507      -0.005109      -0.009507      -0.004293      -0.004293      -0.016082       0.003678       0.012404              1.816193       1.747795      -0.276988      -0.180294       1.952988      -0.276988       1.747795           0.000000
           70              H       4.226946      11.466435       4.226946       0.115723       1.144486 0.84468717E+01  0.83622565E+02                                 1.767637                            1.667309      -1.068699       2.366352                    0.996695       3.525604       9.744216       0.501315       1.234149      -0.719122      -0.011379      -0.027219      -0.011378       0.031620       0.009516      -0.005139       0.009516      -0.004354      -0.004354      -0.016115       0.003688       0.012427              1.817428       1.749004       0.277324      -0.180387       1.954276       0.277324       1.749004           0.000001
           71              H      14.321868       7.082565       4.226946       0.115820       1.144003 0.84424050E+01  0.83567178E+02                                 1.767114                            1.666848      -1.068364       2.366555                    0.996706       3.524964       9.741752       0.501395       1.234118      -0.719128       0.011290       0.027195      -0.011370       0.031565       0.009523       0.005119      -0.009510      -0.004333      -0.004370      -0.016101       0.003671       0.012430              1.816879       1.748412       0.277087       0.180355       1.953703      -0.277253       1.748521           0.000001
           72              H       4.226946       7.082565      14.321868       0.115819       1.144009 0.84424709E+01  0.83568108E+02                                 1.767132                            1.666863      -1.068362       2.366556                    0.996706       3.524978       9.741850       0.501388       1.234132      -0.719125      -0.011371       0.027195       0.011289       0.031565      -0.009510       0.005119       0.009523      -0.004352      -0.004315      -0.016101       0.003672       0.012430              1.816898       1.748539      -0.277258       0.180359       1.953723       0.277091       1.748431           0.000000
           73              H      14.321868      14.321868       7.082565       0.115780       1.143631 0.84387127E+01  0.83518709E+02                                 1.766452                            1.666263      -1.066640       2.367227                    0.996725       3.524496       9.738702       0.501599       1.233793      -0.719199       0.011316       0.011316       0.027249       0.031601      -0.005109       0.009507       0.009507       0.000000       0.008586      -0.016082       0.003678       0.012404              1.816180       1.747782      -0.180291       0.276987       1.747782       0.276987       1.952976           0.000000
           74              H       4.226946       4.226946       7.082565       0.115725       1.144469 0.84467223E+01  0.83620877E+02                                 1.767637                            1.667308      -1.068677       2.366367                    0.996696       3.525583       9.744207       0.501309       1.234169      -0.719118      -0.011380      -0.011379       0.027220       0.031621      -0.005139      -0.009516      -0.009516       0.000000       0.008708      -0.016114       0.003688       0.012427              1.817428       1.749005      -0.180389      -0.277324       1.749005      -0.277323       1.954274          -0.000000
           75              H      14.321868       4.226946      11.466435       0.115818       1.144022 0.84425888E+01  0.83569468E+02                                 1.767134                            1.666866      -1.068374       2.366548                    0.996706       3.524994       9.741868       0.501391       1.234119      -0.719127       0.011289      -0.011370      -0.027195       0.031564       0.005120      -0.009523       0.009510       0.000018       0.008686      -0.016102       0.003672       0.012430              1.816899       1.748432       0.180359      -0.277092       1.748539       0.277257       1.953725          -0.000000
           76              H       4.226946      14.321868      11.466435       0.115818       1.144023 0.84426037E+01  0.83569667E+02                                 1.767137                            1.666869      -1.068374       2.366548                    0.996706       3.524997       9.741885       0.501390       1.234121      -0.719127      -0.011370       0.011289      -0.027195       0.031564       0.005120       0.009510      -0.009523      -0.000018       0.008686      -0.016102       0.003672       0.012430              1.816902       1.748542       0.180359       0.277258       1.748435      -0.277093       1.953728          -0.000000
           77              H      14.321868      11.466435       4.226946       0.115818       1.144020 0.84425744E+01  0.83569238E+02                                 1.767127                            1.666861      -1.068377       2.366546                    0.996706       3.524992       9.741838       0.501394       1.234113      -0.719129       0.011289      -0.027195      -0.011370       0.031564      -0.009523       0.005119       0.009510      -0.004334      -0.004370      -0.016102       0.003672       0.012430              1.816892       1.748426      -0.277091       0.180357       1.953717       0.277255       1.748532           0.000001
           78              H       4.226946      11.466435      14.321868       0.115817       1.144027 0.84426397E+01  0.83570153E+02                                 1.767144                            1.666876      -1.068375       2.366547                    0.996706       3.525006       9.741933       0.501388       1.234126      -0.719126      -0.011370      -0.027195       0.011289       0.031564       0.009510       0.005120      -0.009523      -0.004352      -0.004316      -0.016102       0.003672       0.012430              1.816910       1.748550       0.277260       0.180361       1.953736      -0.277094       1.748443           0.000000
           79              H       4.226946       7.082565       4.226946       0.115725       1.144464 0.84466630E+01  0.83620043E+02                                 1.767621                            1.667294      -1.068677       2.366367                    0.996696       3.525571       9.744121       0.501315       1.234157      -0.719121      -0.011380       0.027220      -0.011379       0.031621      -0.009516      -0.005139      -0.009516      -0.004354      -0.004354      -0.016114       0.003687       0.012427              1.817412       1.748989      -0.277320      -0.180386       1.954256      -0.277319       1.748989           0.000001
           80              H      14.321868       7.082565      14.321868       0.115780       1.143633 0.84387282E+01  0.83518922E+02                                 1.766456                            1.666266      -1.066637       2.367228                    0.996725       3.524499       9.738722       0.501597       1.233795      -0.719199       0.011316       0.027249       0.011316       0.031601       0.009507      -0.005109       0.009507      -0.004293      -0.004293      -0.016082       0.003678       0.012404              1.816184       1.747786       0.276988      -0.180291       1.952980       0.276987       1.747786           0.000000
           81              H      11.466435      14.321868       4.226946       0.115816       1.144029 0.84426547E+01  0.83570248E+02                                 1.767137                            1.666870      -1.068381       2.366543                    0.996706       3.525009       9.741904       0.501393       1.234115      -0.719128      -0.027195       0.011289      -0.011370       0.031564      -0.009523       0.009510       0.005120       0.004334      -0.004370      -0.016102       0.003672       0.012430              1.816903       1.953729      -0.277093       0.277258       1.748436       0.180359       1.748543          -0.000001
           82              H      11.466435       4.226946      14.321868       0.115817       1.144028 0.84426482E+01  0.83570215E+02                                 1.767141                            1.666873      -1.068378       2.366545                    0.996706       3.525007       9.741918       0.501390       1.234120      -0.719127      -0.027195      -0.011370       0.011289       0.031564       0.009510      -0.009523       0.005120       0.004352      -0.004316      -0.016102       0.003672       0.012430              1.816906       1.953733       0.277259      -0.277094       1.748547       0.180360       1.748440          -0.000001
           83              H       7.082565      14.321868      14.321868       0.115780       1.143631 0.84387065E+01  0.83518597E+02                                 1.766448                            1.666260      -1.066639       2.367227                    0.996725       3.524494       9.738680       0.501601       1.233789      -0.719200       0.027249       0.011316       0.011316       0.031601       0.009507       0.009507      -0.005109       0.004293      -0.004293      -0.016082       0.003678       0.012404              1.816176       1.952972       0.276986       0.276986       1.747778      -0.180290       1.747778          -0.000001
           84              H       7.082565       4.226946       4.226946       0.115724       1.144475 0.84467750E+01  0.83621511E+02                                 1.767641                            1.667311      -1.068679       2.366364                    0.996695       3.525594       9.744237       0.501309       1.234166      -0.719119       0.027220      -0.011379      -0.011379       0.031621      -0.009516      -0.009516      -0.005139       0.004354      -0.004354      -0.016115       0.003688       0.012427              1.817432       1.954278      -0.277324      -0.277324       1.749009      -0.180390       1.749009          -0.000001
           85              C      16.057684      12.442669      10.886594      -0.085942      34.125880 0.40722070E+03  0.94637512E+04                                 9.251825                            6.791534       0.108700       2.007606                    0.999636      29.304334      85.083337       0.620491       0.424754      -1.053872       0.018041      -0.030728      -0.023167       0.042502      -0.020524       0.001723       0.000804      -0.044449      -0.031482      -0.025249      -0.010250       0.035499             11.673151      12.984917      -4.890865      -4.838953      10.286585      -0.252290      11.747949           0.000001
           86              C       2.491316       6.106331      10.886594      -0.085946      34.126223 0.40722549E+03  0.94638894E+04                                 9.251866                            6.791561       0.108623       2.007577                    0.999636      29.304525      85.083981       0.620492       0.424752      -1.053873      -0.018045       0.030733      -0.023171       0.042509      -0.020504      -0.001729      -0.000802      -0.044434      -0.031451      -0.025236      -0.010238       0.035475             11.673202      12.984980      -4.890962       4.838976      10.286638       0.252226      11.747987           0.000001
           87              C       2.491316      12.442669       7.662406      -0.085949      34.126243 0.40722396E+03  0.94638407E+04                                 9.251850                            6.791533       0.108606       2.007570                    0.999636      29.304519      85.083784       0.620495       0.424750      -1.053875      -0.018044      -0.030730       0.023168       0.042505       0.020510       0.001727      -0.000803      -0.044442      -0.031463      -0.025241      -0.010243       0.035484             11.673215      12.985020       4.890985      -4.839012      10.286660       0.252198      11.747966           0.000001
           88              C      16.057684       6.106331       7.662406      -0.085947      34.125851 0.40722079E+03  0.94637476E+04                                 9.251780                            6.791505       0.108651       2.007587                    0.999636      29.304397      85.083311       0.620497       0.424750      -1.053875       0.018043       0.030730       0.023167       0.042504       0.020517      -0.001725       0.000803      -0.044444      -0.031468      -0.025245      -0.010245       0.035490             11.673100      12.984901       4.890869       4.838933      10.286529      -0.252272      11.747870           0.000001
           89              C      10.886594      16.057684      12.442669      -0.085943      34.125854 0.40722046E+03  0.94637418E+04                                 9.251814                            6.791529       0.108706       2.007607                    0.999636      29.304320      85.083207       0.620492       0.424753      -1.053873      -0.023167       0.018041      -0.030728       0.042501       0.001723       0.000804      -0.020524       0.006482       0.082416      -0.025249      -0.010251       0.035500             11.673137      11.747927      -4.838952      -0.252277      12.984913      -4.890863      10.286571          -0.000002
           90              C      10.886594       2.491316       6.106331      -0.085947      34.126210 0.40722542E+03  0.94638845E+04                                 9.251857                            6.791558       0.108628       2.007578                    0.999636      29.304517      85.083866       0.620492       0.424752      -1.053874      -0.023171      -0.018044       0.030733       0.042509      -0.001729      -0.000803      -0.020505       0.006490       0.082378      -0.025236      -0.010239       0.035476             11.673194      11.747970       4.838982       0.252209      12.984986      -4.890964      10.286625          -0.000001
           91              C       7.662406       2.491316      12.442669      -0.085945      34.126028 0.40722120E+03  0.94637579E+04                                 9.251811                            6.791511       0.108609       2.007573                    0.999636      29.304379      85.083214       0.620496       0.424750      -1.053875       0.023169      -0.018044      -0.030730       0.042506       0.001728      -0.000804       0.020509       0.006488       0.082394      -0.025240      -0.010243       0.035483             11.673160      11.747910      -4.838988       0.252194      12.984958       4.890958      10.286612          -0.000002
           92              C       7.662406      16.057684       6.106331      -0.085942      34.125636 0.40721808E+03  0.94636651E+04                                 9.251738                            6.791482       0.108654       2.007590                    0.999636      29.304257      85.082702       0.620498       0.424750      -1.053876       0.023167       0.018042       0.030730       0.042504      -0.001725       0.000804       0.020516       0.006486       0.082400      -0.025244      -0.010246       0.035489             11.673042      11.747814       4.838915      -0.252262      12.984842       4.890839      10.286472          -0.000001
           93              C      12.442669      10.886594      16.057684      -0.085942      34.125853 0.40722039E+03  0.94637405E+04                                 9.251815                            6.791528       0.108708       2.007608                    0.999636      29.304321      85.083235       0.620492       0.424753      -1.053873      -0.030727      -0.023166       0.018042       0.042501       0.000805      -0.020525       0.001723       0.037967      -0.050930      -0.025249      -0.010252       0.035500             11.673139      10.286578      -0.252280      -4.890868      11.747925      -4.838949      12.984915          -0.000000
           94              C       6.106331      10.886594       2.491316      -0.085946      34.126198 0.40722531E+03  0.94638815E+04                                 9.251856                            6.791558       0.108631       2.007579                    0.999636      29.304506      85.083838       0.620492       0.424752      -1.053874       0.030733      -0.023171      -0.018044       0.042509      -0.000803      -0.020505      -0.001729       0.037945      -0.050924      -0.025237      -0.010240       0.035476             11.673193      10.286622       0.252208      -4.890961      11.747971       4.838983      12.984984           0.000001
           95              C      12.442669       7.662406       2.491316      -0.085943      34.125997 0.40722088E+03  0.94637476E+04                                 9.251806                            6.791510       0.108611       2.007574                    0.999636      29.304351      85.083094       0.620496       0.424750      -1.053875      -0.030730       0.023169      -0.018043       0.042505      -0.000805       0.020510       0.001728       0.037954      -0.050928      -0.025240      -0.010244       0.035484             11.673154      10.286597       0.252187       4.890950      11.747910      -4.838996      12.984957           0.000000
           96              C       6.106331       7.662406      16.057684      -0.085941      34.125640 0.40721806E+03  0.94636666E+04                                 9.251745                            6.791484       0.108654       2.007590                    0.999636      29.304257      85.082778       0.620498       0.424750      -1.053875       0.030730       0.023167       0.018043       0.042504       0.000804       0.020516      -0.001725       0.037957      -0.050929      -0.025244      -0.010246       0.035490             11.673050      10.286488      -0.252272       4.890846      11.747819       4.838908      12.984843          -0.000000
           97              C      12.442669      16.057684       7.662406      -0.085944      34.125946 0.40722102E+03  0.94637591E+04                                 9.251833                            6.791534       0.108710       2.007609                    0.999636      29.304348      85.083339       0.620491       0.424753      -1.053873      -0.030727       0.018041       0.023166       0.042501      -0.020525      -0.000804      -0.001723       0.044449      -0.031487      -0.025249      -0.010252       0.035501             11.673183      10.286582      -4.890878       0.252260      12.984989       4.839012      11.747976          -0.000000
           98              C       6.106331       2.491316       7.662406      -0.085947      34.126197 0.40722479E+03  0.94638668E+04                                 9.251856                            6.791552       0.108638       2.007582                    0.999636      29.304489      85.083789       0.620493       0.424752      -1.053874       0.030732      -0.018044       0.023170       0.042508      -0.020506       0.000803       0.001729       0.044434      -0.031458      -0.025236      -0.010241       0.035477             11.673211      10.286629      -4.890976      -0.252194      12.985027      -4.839012      11.747977          -0.000001
           99              C      12.442669       2.491316      10.886594      -0.085943      34.125934 0.40722028E+03  0.94637299E+04                                 9.251790                            6.791501       0.108606       2.007572                    0.999636      29.304340      85.083035       0.620497       0.424750      -1.053876      -0.030730      -0.018044      -0.023169       0.042506       0.020508       0.000804      -0.001728       0.044441      -0.031462      -0.025240      -0.010242       0.035482             11.673114      10.286587       4.890928      -0.252219      12.984878       4.838940      11.747876          -0.000001
          100              C       6.106331      16.057684      10.886594      -0.085940      34.125471 0.40721655E+03  0.94636210E+04                                 9.251709                            6.791468       0.108653       2.007590                    0.999636      29.304198      85.082509       0.620499       0.424750      -1.053876       0.030730       0.018043      -0.023167       0.042504       0.020515      -0.000804       0.001725       0.044443      -0.031468      -0.025243      -0.010245       0.035488             11.672978      10.286457       4.890819       0.252291      12.984736      -4.838833      11.747741          -0.000001
          101              C      16.057684      10.886594       6.106331      -0.085943      34.125646 0.40721880E+03  0.94636894E+04                                 9.251750                            6.791495       0.108641       2.007586                    0.999636      29.304289      85.082928       0.620496       0.424751      -1.053875       0.018044      -0.023168       0.030729       0.042504       0.001725       0.020514      -0.000803      -0.006489       0.082394      -0.025243      -0.010244       0.035487             11.673035      12.984802      -4.838867       4.890843      11.747804       0.252289      10.286500           0.000003
          102              C       2.491316      10.886594      12.442669      -0.085945      34.126093 0.40722225E+03  0.94637903E+04                                 9.251824                            6.791520       0.108600       2.007570                    0.999636      29.304437      85.083482       0.620496       0.424750      -1.053875      -0.018044      -0.023169      -0.030731       0.042506      -0.001727       0.020509       0.000804      -0.006491       0.082392      -0.025241      -0.010242       0.035482             11.673161      12.984927       4.838953       4.890955      11.747920      -0.252227      10.286635           0.000002
          103              C       2.491316       7.662406       6.106331      -0.085950      34.126308 0.40722623E+03  0.94639104E+04                                 9.251882                            6.791569       0.108628       2.007578                    0.999636      29.304549      85.084061       0.620491       0.424752      -1.053873      -0.018046       0.023171       0.030731       0.042508       0.001729      -0.020505       0.000802      -0.006490       0.082377      -0.025236      -0.010240       0.035475             11.673245      12.985062      -4.839031      -4.890987      11.748019      -0.252197      10.286654           0.000003
          104              C      16.057684       7.662406      12.442669      -0.085946      34.126039 0.40722216E+03  0.94637948E+04                                 9.251854                            6.791545       0.108708       2.007607                    0.999636      29.304409      85.083632       0.620491       0.424754      -1.053872       0.018041       0.023166      -0.030728       0.042501      -0.001723      -0.020526      -0.000804      -0.006482       0.082418      -0.025249      -0.010252       0.035501             11.673208      12.985008       4.839014      -4.890889      11.748004       0.252273      10.286612           0.000002
          105              C      10.886594      12.442669       2.491316      -0.085945      34.126086 0.40722225E+03  0.94637888E+04                                 9.251822                            6.791522       0.108600       2.007570                    0.999636      29.304421      85.083376       0.620495       0.424751      -1.053875      -0.023169      -0.030731      -0.018043       0.042506       0.000804      -0.001728       0.020509      -0.037951      -0.050931      -0.025240      -0.010242       0.035483             11.673164      11.747924      -0.252205       4.838974      10.286621       4.890957      12.984947          -0.000001
          106              C      10.886594       6.106331      16.057684      -0.085941      34.125601 0.40721825E+03  0.94636721E+04                                 9.251736                            6.791485       0.108649       2.007588                    0.999636      29.304270      85.082818       0.620498       0.424750      -1.053875      -0.023167       0.030730       0.018043       0.042504      -0.000804       0.001725       0.020516      -0.037955      -0.050930      -0.025244      -0.010245       0.035489             11.673018      11.747785       0.252287      -4.838858      10.286486       4.890837      12.984785          -0.000002
          107              C       7.662406      12.442669      16.057684      -0.085944      34.125978 0.40722145E+03  0.94637723E+04                                 9.251842                            6.791540       0.108708       2.007608                    0.999636      29.304363      85.083422       0.620491       0.424754      -1.053872       0.023166      -0.030727       0.018041       0.042501      -0.000805      -0.001723      -0.020525      -0.037968      -0.050930      -0.025249      -0.010252       0.035501             11.673196      11.747997       0.252260       4.839023      10.286588      -4.890878      12.985002          -0.000002
          108              C       7.662406       6.106331       2.491316      -0.085947      34.126239 0.40722531E+03  0.94638835E+04                                 9.251871                            6.791561       0.108635       2.007581                    0.999636      29.304505      85.083903       0.620491       0.424752      -1.053873       0.023171       0.030733      -0.018044       0.042508       0.000804       0.001729      -0.020506      -0.037946      -0.050922      -0.025237      -0.010241       0.035478             11.673234      11.748000      -0.252189      -4.839026      10.286644      -4.890989      12.985057          -0.000001
          109              C       2.491316       6.106331       7.662406      -0.085955      34.126598 0.40723051E+03  0.94640348E+04                                 9.251931                            6.791603       0.108633       2.007577                    0.999636      29.304705      85.084625       0.620490       0.424752      -1.053873      -0.018044       0.030733       0.023169       0.042508      -0.020507       0.001729       0.000802      -0.044436      -0.031455      -0.025239      -0.010240       0.035478             11.673304      12.985117      -4.891033      -4.839030      10.286737      -0.252208      11.748059           0.000001
          110              C      16.057684      12.442669       7.662406      -0.085952      34.126325 0.40722648E+03  0.94639188E+04                                 9.251902                            6.791581       0.108708       2.007605                    0.999636      29.304553      85.084116       0.620489       0.424754      -1.053872       0.018041      -0.030727       0.023165       0.042500      -0.020527      -0.001723      -0.000803      -0.044451      -0.031485      -0.025251      -0.010251       0.035502             11.673267      12.985067      -4.890929       4.839025      10.286684       0.252275      11.748050           0.000001
          111              C      16.057684       6.106331      10.886594      -0.085944      34.125774 0.40722099E+03  0.94637516E+04                                 9.251771                            6.791513       0.108644       2.007586                    0.999636      29.304339      85.083092       0.620496       0.424751      -1.053875       0.018042       0.030730      -0.023168       0.042504       0.020516       0.001725      -0.000804      -0.044444      -0.031464      -0.025245      -0.010244       0.035489             11.673053      12.984801       4.890862      -4.838844      10.286547       0.252308      11.747811           0.000001
          112              C       2.491316      12.442669      10.886594      -0.085947      34.126223 0.40722452E+03  0.94638544E+04                                 9.251847                            6.791542       0.108598       2.007568                    0.999636      29.304478      85.083595       0.620494       0.424751      -1.053875      -0.018043      -0.030731      -0.023169       0.042506       0.020509      -0.001728       0.000804      -0.044443      -0.031458      -0.025241      -0.010241       0.035483             11.673183      12.984935       4.890970       4.838944      10.286675      -0.252237      11.747938           0.000001
          113              C       7.662406       2.491316       6.106331      -0.085951      34.126389 0.40722784E+03  0.94639537E+04                                 9.251891                            6.791580       0.108637       2.007580                    0.999636      29.304568      85.084035       0.620491       0.424752      -1.053874       0.023170      -0.018043       0.030732       0.042508       0.001729       0.000803      -0.020506       0.006489       0.082382      -0.025238      -0.010241       0.035478             11.673249      11.748005      -4.839012      -0.252198      12.985060      -4.891005      10.286682          -0.000001
          114              C       7.662406      16.057684      12.442669      -0.085948      34.126103 0.40722366E+03  0.94638336E+04                                 9.251859                            6.791557       0.108711       2.007608                    0.999636      29.304411      85.083512       0.620490       0.424754      -1.053873       0.023166       0.018040      -0.030727       0.042500      -0.001723      -0.000804      -0.020526       0.006482       0.082420      -0.025250      -0.010252       0.035502             11.673206      11.747989       4.838999       0.252270      12.985000      -4.890898      10.286629          -0.000002
          115              C      10.886594      16.057684       6.106331      -0.085945      34.125761 0.40722093E+03  0.94637471E+04                                 9.251762                            6.791509       0.108649       2.007587                    0.999636      29.304331      85.082968       0.620496       0.424750      -1.053876      -0.023167       0.018042       0.030730       0.042503       0.001725      -0.000804       0.020517       0.006489       0.082400      -0.025245      -0.010245       0.035490             11.673045      11.747795      -4.838852       0.252289      12.984808       4.890862      10.286531          -0.000001
          116              C      10.886594       2.491316      12.442669      -0.085948      34.126203 0.40722431E+03  0.94638466E+04                                 9.251840                            6.791538       0.108604       2.007570                    0.999636      29.304466      85.083493       0.620495       0.424750      -1.053875      -0.023169      -0.018043      -0.030730       0.042505      -0.001728       0.000804       0.020510       0.006491       0.082394      -0.025241      -0.010242       0.035483             11.673174      11.747918       4.838943      -0.252226      12.984936       4.890973      10.286667          -0.000001
          117              C       6.106331       7.662406       2.491316      -0.085950      34.126371 0.40722769E+03  0.94639494E+04                                 9.251890                            6.791581       0.108637       2.007581                    0.999636      29.304550      85.083989       0.620491       0.424752      -1.053874       0.030732       0.023170      -0.018043       0.042507       0.000803      -0.020507       0.001729       0.037947      -0.050924      -0.025238      -0.010241       0.035479             11.673248      10.286679      -0.252198      -4.891001      11.748007      -4.839014      12.985058           0.000002
          118              C      12.442669       7.662406      16.057684      -0.085947      34.126096 0.40722354E+03  0.94638307E+04                                 9.251860                            6.791557       0.108712       2.007608                    0.999636      29.304405      85.083521       0.620490       0.424754      -1.053873      -0.030727       0.023166       0.018041       0.042500      -0.000805      -0.020526      -0.001723       0.037969      -0.050931      -0.025250      -0.010252       0.035502             11.673208      10.286633       0.252272      -4.890900      11.747990       4.838998      12.985001           0.000001
          119              C       6.106331      10.886594      16.057684      -0.085944      34.125769 0.40722095E+03  0.94637497E+04                                 9.251767                            6.791510       0.108651       2.007588                    0.999636      29.304338      85.083061       0.620496       0.424750      -1.053875       0.030730      -0.023167       0.018042       0.042503      -0.000804       0.020517       0.001725       0.037956      -0.050933      -0.025245      -0.010245       0.035490             11.673051      10.286548       0.252299       4.890870      11.747797      -4.838843      12.984808           0.000001
          120              C      12.442669      10.886594       2.491316      -0.085947      34.126184 0.40722414E+03  0.94638406E+04                                 9.251835                            6.791537       0.108606       2.007571                    0.999636      29.304450      85.083411       0.620495       0.424750      -1.053875      -0.030730      -0.023169      -0.018042       0.042505       0.000804       0.020510      -0.001728       0.037952      -0.050932      -0.025241      -0.010243       0.035484             11.673169      10.286655      -0.252218       4.890968      11.747916       4.838950      12.984936           0.000002
          121              C       6.106331       2.491316      10.886594      -0.085949      34.126280 0.40722683E+03  0.94639242E+04                                 9.251869                            6.791570       0.108634       2.007579                    0.999636      29.304532      85.083895       0.620492       0.424752      -1.053874       0.030733      -0.018044      -0.023170       0.042508      -0.020505      -0.000803      -0.001729       0.044435      -0.031454      -0.025237      -0.010239       0.035476             11.673196      10.286661      -4.890974       0.252230      12.984965       4.838951      11.747962          -0.000001
          122              C      12.442669      16.057684      10.886594      -0.085945      34.125959 0.40722231E+03  0.94637943E+04                                 9.251833                            6.791546       0.108709       2.007608                    0.999636      29.304352      85.083309       0.620491       0.424754      -1.053873      -0.030727       0.018041      -0.023166       0.042500      -0.020525       0.000804       0.001723       0.044450      -0.031485      -0.025249      -0.010251       0.035500             11.673153      10.286615      -4.890882      -0.252292      12.984914      -4.838932      11.747931          -0.000001
          123              C       6.106331      16.057684       7.662406      -0.085946      34.125813 0.40722084E+03  0.94637451E+04                                 9.251771                            6.791506       0.108657       2.007589                    0.999636      29.304334      85.082996       0.620497       0.424750      -1.053876       0.030729       0.018042       0.023167       0.042503       0.020517       0.000804      -0.001725       0.044444      -0.031470      -0.025245      -0.010246       0.035491             11.673077      10.286538       4.890871      -0.252280      12.984863       4.838898      11.747830          -0.000000
          124              C      12.442669       2.491316       7.662406      -0.085949      34.126228 0.40722431E+03  0.94638474E+04                                 9.251847                            6.791539       0.108610       2.007572                    0.999636      29.304463      85.083510       0.620495       0.424751      -1.053875      -0.030730      -0.018043       0.023168       0.042505       0.020511      -0.000804       0.001727       0.044442      -0.031464      -0.025241      -0.010243       0.035485             11.673202      10.286672       4.890989       0.252203      12.984995      -4.838986      11.747938          -0.000000
          125              C       2.491316       7.662406      12.442669      -0.085950      34.126320 0.40722543E+03  0.94638826E+04                                 9.251868                            6.791550       0.108607       2.007570                    0.999636      29.304525      85.083810       0.620494       0.424751      -1.053875      -0.018043       0.023168      -0.030730       0.042505       0.001727       0.020511      -0.000804      -0.006490       0.082396      -0.025242      -0.010243       0.035485             11.673227      12.985014      -4.838987       4.891003      11.747965       0.252216      10.286704           0.000001
          126              C      16.057684       7.662406       6.106331      -0.085949      34.125925 0.40722230E+03  0.94637895E+04                                 9.251798                            6.791524       0.108647       2.007586                    0.999636      29.304392      85.083270       0.620495       0.424751      -1.053875       0.018043       0.023167       0.030729       0.042503      -0.001725       0.020516       0.000803      -0.006489       0.082398      -0.025244      -0.010245       0.035489             11.673112      12.984899       4.838919       4.890882      11.747874      -0.252282      10.286564           0.000003
          127              C      16.057684      10.886594      12.442669      -0.085947      34.126115 0.40722425E+03  0.94638539E+04                                 9.251867                            6.791565       0.108704       2.007605                    0.999636      29.304446      85.083741       0.620489       0.424754      -1.053872       0.018040      -0.023166      -0.030728       0.042501       0.001723      -0.020526       0.000804      -0.006484       0.082418      -0.025250      -0.010251       0.035501             11.673199      12.984961      -4.838947      -4.890906      11.747976      -0.252300      10.286660           0.000001
          128              C       2.491316      10.886594       6.106331      -0.085953      34.126447 0.40722899E+03  0.94639891E+04                                 9.251906                            6.791594       0.108621       2.007575                    0.999636      29.304621      85.084288       0.620490       0.424753      -1.053873      -0.018045      -0.023170       0.030732       0.042508      -0.001729      -0.020505      -0.000801      -0.006492       0.082377      -0.025237      -0.010238       0.035475             11.673248      12.985026       4.838981      -4.890996      11.748017       0.252227      10.286700           0.000003
          129              C       7.662406       6.106331      16.057684      -0.085945      34.125843 0.40722121E+03  0.94637572E+04                                 9.251781                            6.791512       0.108655       2.007589                    0.999636      29.304346      85.083086       0.620496       0.424750      -1.053875       0.023167       0.030730       0.018042       0.042503       0.000804      -0.001725       0.020518      -0.037957      -0.050932      -0.025245      -0.010246       0.035491             11.673091      11.747850      -0.252282       4.838907      10.286547       4.890874      12.984876          -0.000000
          130              C       7.662406      12.442669       2.491316      -0.085948      34.126274 0.40722490E+03  0.94638657E+04                                 9.251861                            6.791549       0.108607       2.007571                    0.999636      29.304482      85.083624       0.620494       0.424751      -1.053875       0.023169      -0.030730      -0.018042       0.042505      -0.000804       0.001728       0.020511      -0.037954      -0.050931      -0.025242      -0.010243       0.035485             11.673224      11.747961       0.252196      -4.839002      10.286686       4.891001      12.985025           0.000000
          131              C      10.886594       6.106331       2.491316      -0.085951      34.126423 0.40722870E+03  0.94639801E+04                                 9.251899                            6.791589       0.108629       2.007577                    0.999636      29.304609      85.084226       0.620490       0.424752      -1.053874      -0.023170       0.030733      -0.018043       0.042508      -0.000803      -0.001729      -0.020506      -0.037945      -0.050926      -0.025238      -0.010240       0.035478             11.673243      11.748005       0.252218       4.838981      10.286695      -4.891002      12.985029           0.000000
          132              C      10.886594      12.442669      16.057684      -0.085947      34.126092 0.40722407E+03  0.94638466E+04                                 9.251860                            6.791563       0.108704       2.007605                    0.999636      29.304427      85.083609       0.620490       0.424754      -1.053872      -0.023166      -0.030727       0.018040       0.042500       0.000804       0.001723      -0.020526      -0.037967      -0.050933      -0.025250      -0.010251       0.035501             11.673192      11.747974      -0.252285      -4.838960      10.286640      -4.890898      12.984963          -0.000000
          133              C      14.467107      12.789350      12.789350       0.128558      44.109066 0.38863032E+03  0.88588056E+04                                10.944143                            6.600992      -0.136994       1.964245                    0.999248      26.222534      73.542709       0.639079       0.420449      -1.064672      -0.010703      -0.002055      -0.002055       0.011090      -0.009535      -0.009535       0.000274       0.019278      -0.019278      -0.013147      -0.006699       0.019846             16.874937      20.926981      -8.941765      -8.941780      14.848906       1.153646      14.848923           0.000000
          134              C      15.492496      12.064270      12.064270      -0.016368      46.744691 0.40878552E+03  0.94240800E+04                                11.294157                            6.681499      -0.042082       1.980706                    0.999433      27.377491      76.877821       0.648753       0.409528      -1.073144      -0.007749      -0.002091      -0.002091       0.008294      -0.017545      -0.017545      -0.006232      -0.006557       0.006558      -0.029022       0.008418       0.020604             17.997117      24.194743     -11.169096     -11.169137      14.898280       4.495001      14.898328           0.000001
          135              C       4.081893       5.759650      12.789350       0.128462      44.113141 0.38867275E+03  0.88600189E+04                                10.944774                            6.601359      -0.137053       1.964204                    0.999248      26.224159      73.548410       0.639060       0.420450      -1.064671       0.010696       0.002080      -0.002056       0.011089      -0.009518       0.009525      -0.000319       0.019346      -0.019309      -0.013102      -0.006765       0.019867             16.875865      20.927672      -8.942194       8.942085      14.850061      -1.153386      14.849860           0.000000
          136              C       3.056504       6.484730      12.064270      -0.016357      46.745277 0.40879257E+03  0.94243039E+04                                11.294243                            6.681597      -0.042238       1.980651                    0.999433      27.377838      76.879599       0.648741       0.409533      -1.073138       0.007758       0.002088      -0.002086       0.008300      -0.017540       0.017541       0.006217      -0.006539       0.006548      -0.029005       0.008397       0.020608             17.997118      24.194546     -11.169060      11.169129      14.898357      -4.495006      14.898452           0.000000
          137              C       4.081893      12.789350       5.759650       0.128462      44.113151 0.38867272E+03  0.88600176E+04                                10.944775                            6.601358      -0.137058       1.964203                    0.999248      26.224158      73.548392       0.639060       0.420449      -1.064671       0.010696      -0.002057       0.002080       0.011089       0.009524      -0.009517      -0.000319       0.019328      -0.019365      -0.013102      -0.006764       0.019866             16.875872      20.927690       8.942076      -8.942222      14.849842      -1.153396      14.850085           0.000001
          138              C       3.056504      12.064270       6.484730      -0.016359      46.745397 0.40879359E+03  0.94243334E+04                                11.294261                            6.681604      -0.042243       1.980649                    0.999433      27.377883      76.879758       0.648740       0.409533      -1.073138       0.007757      -0.002086       0.002087       0.008299       0.017541      -0.017540       0.006217      -0.006542       0.006535      -0.029005       0.008397       0.020608             17.997155      24.194602      11.169116     -11.169129      14.898429      -4.495024      14.898433           0.000001
          139              C      14.467107       5.759650       5.759650       0.128533      44.111730 0.38864270E+03  0.88591664E+04                                10.944604                            6.601137      -0.137098       1.964209                    0.999248      26.223006      73.544585       0.639066       0.420454      -1.064668      -0.010706       0.002058       0.002058       0.011095       0.009530       0.009530       0.000293       0.019308      -0.019309      -0.013129      -0.006729       0.019858             16.875756      20.927844       8.942175       8.942192      14.849701       1.153552      14.849721           0.000001
          140              C      15.492496       6.484730       6.484730      -0.016366      46.745258 0.40878867E+03  0.94241808E+04                                11.294247                            6.681551      -0.042050       1.980716                    0.999433      27.377615      76.878555       0.648746       0.409531      -1.073140      -0.007752       0.002089       0.002089       0.008296       0.017544       0.017544      -0.006226      -0.006550       0.006551      -0.029016       0.008409       0.020607             17.997276      24.194974      11.169210      11.169250      14.898404       4.495060      14.898451           0.000001
          141              C      12.789350      14.467107      12.789350       0.128556      44.109088 0.38863068E+03  0.88588146E+04                                10.944142                            6.600992      -0.136993       1.964245                    0.999248      26.222547      73.542721       0.639080       0.420448      -1.064672      -0.002054      -0.010703      -0.002054       0.011090      -0.009536       0.000274      -0.009536      -0.019278      -0.019277      -0.013147      -0.006699       0.019847             16.874934      14.848915      -8.941775       1.153646      20.926981      -8.941766      14.848905          -0.000000
          142              C      12.064270      15.492496      12.064270      -0.016366      46.744559 0.40878437E+03  0.94240456E+04                                11.294135                            6.681488      -0.042083       1.980706                    0.999433      27.377441      76.877616       0.648753       0.409528      -1.073144      -0.002090      -0.007749      -0.002091       0.008294      -0.017545      -0.006232      -0.017545       0.006557       0.006557      -0.029021       0.008418       0.020604             17.997081      14.898289     -11.169111       4.494998      24.194702     -11.169079      14.898252          -0.000001
          143              C      12.789350       4.081893       5.759650       0.128459      44.113269 0.38867382E+03  0.88600498E+04                                10.944794                            6.601367      -0.137054       1.964203                    0.999248      26.224205      73.548571       0.639060       0.420449      -1.064671      -0.002056       0.010697       0.002080       0.011089       0.009526      -0.000319      -0.009519      -0.019328      -0.019365      -0.013103      -0.006765       0.019868             16.875901      14.849889       8.942100      -1.153382      20.927717      -8.942216      14.850097           0.000000
          144              C      12.064270       3.056504       6.484730      -0.016354      46.745201 0.40879170E+03  0.94242783E+04                                11.294234                            6.681590      -0.042242       1.980650                    0.999433      27.377801      76.879468       0.648741       0.409533      -1.073138      -0.002086       0.007758       0.002088       0.008300       0.017540       0.006217      -0.017539       0.006543       0.006534      -0.029004       0.008397       0.020607             17.997109      14.898431      11.169123      -4.495014      24.194546     -11.169064      14.898350          -0.000000
          145              C       5.759650       4.081893      12.789350       0.128460      44.113166 0.38867313E+03  0.88600290E+04                                10.944775                            6.601360      -0.137051       1.964204                    0.999248      26.224174      73.548438       0.639060       0.420449      -1.064671       0.002080       0.010696      -0.002056       0.011089      -0.009518      -0.000319       0.009526      -0.019347      -0.019309      -0.013103      -0.006765       0.019868             16.875862      14.850075      -8.942203      -1.153380      20.927667       8.942068      14.849845          -0.000001
          146              C       6.484730       3.056504      12.064270      -0.016354      46.745107 0.40879113E+03  0.94242606E+04                                11.294215                            6.681583      -0.042237       1.980652                    0.999433      27.377775      76.879339       0.648741       0.409533      -1.073138       0.002087       0.007758      -0.002086       0.008301      -0.017539       0.006217       0.017540       0.006539       0.006547      -0.029004       0.008397       0.020607             17.997069      14.898357     -11.169065      -4.494998      24.194483      11.169062      14.898366          -0.000001
          147              C       5.759650      14.467107       5.759650       0.128530      44.111821 0.38864363E+03  0.88591933E+04                                10.944618                            6.601144      -0.137093       1.964210                    0.999248      26.223046      73.544730       0.639065       0.420454      -1.064668       0.002058      -0.010707       0.002058       0.011095       0.009532       0.000294       0.009532      -0.019309      -0.019308      -0.013130      -0.006730       0.019860             16.875773      14.849735       8.942186       1.153533      20.927853       8.942180      14.849730          -0.000000
          148              C       6.484730      15.492496       6.484730      -0.016362      46.745024 0.40878655E+03  0.94241184E+04                                11.294211                            6.681534      -0.042048       1.980718                    0.999433      27.377523      76.878204       0.648746       0.409531      -1.073140       0.002089      -0.007753       0.002089       0.008297       0.017543      -0.006226       0.017543       0.006551       0.006550      -0.029015       0.008410       0.020605             17.997213      14.898391      11.169204       4.495045      24.194891      11.169173      14.898356          -0.000000
          149              C      12.789350      12.789350      14.467107       0.128557      44.109123 0.38863078E+03  0.88588187E+04                                10.944152                            6.600994      -0.136992       1.964245                    0.999248      26.222554      73.542776       0.639079       0.420449      -1.064672      -0.002055      -0.002054      -0.010703       0.011090       0.000274      -0.009536      -0.009536       0.000000       0.038556      -0.013147      -0.006700       0.019847             16.874953      14.848927       1.153648      -8.941783      14.848928      -8.941782      20.927004           0.000000
          150              C      12.064270      12.064270      15.492496      -0.016367      46.744707 0.40878546E+03  0.94240787E+04                                11.294164                            6.681500      -0.042088       1.980704                    0.999433      27.377487      76.877827       0.648752       0.409528      -1.073143      -0.002091      -0.002090      -0.007749       0.008294      -0.006232      -0.017544      -0.017545       0.000000      -0.013115      -0.029021       0.008418       0.020603             17.997137      14.898300       4.495017     -11.169123      14.898328     -11.169147      24.194782          -0.000000
          151              C       5.759650      12.789350       4.081893       0.128459      44.113302 0.38867406E+03  0.88600568E+04                                10.944802                            6.601370      -0.137053       1.964204                    0.999248      26.224212      73.548606       0.639059       0.420450      -1.064671       0.002081      -0.002056       0.010697       0.011089      -0.000319      -0.009519       0.009526      -0.000019       0.038675      -0.013103      -0.006765       0.019868             16.875919      14.850108      -1.153400      -8.942237      14.849895       8.942116      20.927754           0.000000
          152              C       6.484730      12.064270       3.056504      -0.016353      46.745237 0.40879178E+03  0.94242821E+04                                11.294246                            6.681595      -0.042245       1.980649                    0.999433      27.377804      76.879523       0.648740       0.409533      -1.073137       0.002088      -0.002086       0.007758       0.008301       0.006217      -0.017539       0.017540      -0.000004      -0.013082      -0.029004       0.008398       0.020606             17.997138      14.898368      -4.495028     -11.169084      14.898455      11.169148      24.194590           0.000000
          153              C      12.789350       5.759650       4.081893       0.128459      44.113294 0.38867401E+03  0.88600554E+04                                10.944799                            6.601370      -0.137052       1.964204                    0.999248      26.224211      73.548599       0.639060       0.420450      -1.064671      -0.002057       0.002080       0.010697       0.011089      -0.000320       0.009526      -0.009519       0.000018       0.038675      -0.013103      -0.006765       0.019869             16.875913      14.849889      -1.153395       8.942107      14.850109      -8.942234      20.927742           0.000000
          154              C      12.064270       6.484730       3.056504      -0.016354      46.745215 0.40879167E+03  0.94242785E+04                                11.294241                            6.681593      -0.042244       1.980650                    0.999433      27.377799      76.879490       0.648740       0.409533      -1.073138      -0.002086       0.002087       0.007758       0.008301       0.006217       0.017540      -0.017539       0.000004      -0.013083      -0.029004       0.008398       0.020606             17.997126      14.898406      -4.495023      11.169104      14.898400     -11.169111      24.194572           0.000000
          155              C       5.759650       5.759650      14.467107       0.128531      44.111787 0.38864334E+03  0.88591855E+04                                10.944614                            6.601143      -0.137089       1.964212                    0.999248      26.223034      73.544699       0.639065       0.420454      -1.064667       0.002058       0.002058      -0.010706       0.011095       0.000294       0.009532       0.009532       0.000000       0.038618      -0.013130      -0.006730       0.019861             16.875763      14.849724       1.153533       8.942178      14.849726       8.942178      20.927839          -0.000000
          156              C       6.484730       6.484730      15.492496      -0.016362      46.745046 0.40878668E+03  0.94241232E+04                                11.294219                            6.681538      -0.042048       1.980718                    0.999433      27.377527      76.878257       0.648746       0.409532      -1.073140       0.002089       0.002089      -0.007753       0.008296      -0.006226       0.017543       0.017543      -0.000000      -0.013102      -0.029015       0.008410       0.020605             17.997226      14.898370       4.495045      11.169181      14.898402      11.169209      24.194904           0.000000
          157              C      12.789350      14.467107       5.759650       0.128544      44.110409 0.38863706E+03  0.88590013E+04                                10.944376                            6.601068      -0.137041       1.964228                    0.999248      26.222789      73.543701       0.639072       0.420451      -1.064670      -0.002049      -0.010706       0.002063       0.011093      -0.009534      -0.000284       0.009535      -0.019292      -0.019296      -0.013139      -0.006715       0.019854             16.875341      14.849162      -8.941886      -1.153607      20.927415       8.942072      14.849447           0.000000
          158              C      12.064270      15.492496       6.484730      -0.016364      46.744841 0.40878593E+03  0.94240965E+04                                11.294185                            6.681517      -0.042069       1.980710                    0.999433      27.377502      76.878008       0.648749       0.409530      -1.073142      -0.002090      -0.007751       0.002090       0.008295      -0.017545       0.006229       0.017543       0.006555       0.006549      -0.029018       0.008414       0.020604             17.997167      14.898261     -11.169088      -4.495032      24.194828      11.169228      14.898414          -0.000000
          159              C       5.759650       4.081893       5.759650       0.128418      44.115607 0.38868983E+03  0.88605073E+04                                10.945166                            6.601507      -0.137130       1.964175                    0.999248      26.224772      73.550586       0.639052       0.420450      -1.064670       0.002075       0.010692       0.002075       0.011088      -0.009520       0.000323      -0.009520      -0.019348      -0.019348      -0.013098      -0.006773       0.019871             16.876581      14.850581      -8.942552       1.153433      20.928567      -8.942563      14.850595          -0.000000
          160              C       6.484730       3.056504       6.484730      -0.016348      46.745370 0.40879220E+03  0.94243013E+04                                11.294280                            6.681613      -0.042194       1.980666                    0.999433      27.377844      76.879861       0.648736       0.409535      -1.073135       0.002084       0.007763       0.002084       0.008304      -0.017541      -0.006215      -0.017542       0.006537       0.006537      -0.029005       0.008394       0.020611             17.997193      14.898433     -11.169133       4.495048      24.194666     -11.169174      14.898481          -0.000000
          161              C      12.789350       4.081893      12.789350       0.128499      44.111019 0.38865793E+03  0.88595960E+04                                10.944433                            6.601227      -0.136980       1.964231                    0.999248      26.223650      73.546613       0.639067       0.420449      -1.064671      -0.002062       0.010700      -0.002062       0.011090       0.009523       0.000315       0.009523      -0.019327      -0.019327      -0.013106      -0.006757       0.019863             16.875249      14.849430       8.941752       1.153297      20.926876       8.941761      14.849441          -0.000000
          162              C      12.064270       3.056504      12.064270      -0.016359      46.744926 0.40879015E+03  0.94242236E+04                                11.294164                            6.681556      -0.042284       1.980637                    0.999433      27.377713      76.878872       0.648746       0.409530      -1.073141      -0.002089       0.007754      -0.002089       0.008297       0.017537      -0.006219       0.017538       0.006545       0.006545      -0.029002       0.008400       0.020602             17.996986      14.898273      11.168984       4.494960      24.194366      11.169024      14.898320          -0.000001
          163              C       5.759650      14.467107      12.789350       0.128545      44.110302 0.38863637E+03  0.88589802E+04                                10.944354                            6.601060      -0.137039       1.964229                    0.999248      26.222758      73.543555       0.639073       0.420451      -1.064670       0.002063      -0.010705      -0.002049       0.011093       0.009535      -0.000284      -0.009533      -0.019294      -0.019290      -0.013139      -0.006715       0.019854             16.875298      14.849394       8.942034      -1.153604      20.927359      -8.941872      14.849141          -0.000000
          164              C       6.484730      15.492496      12.064270      -0.016364      46.744748 0.40878543E+03  0.94240802E+04                                11.294164                            6.681509      -0.042063       1.980712                    0.999433      27.377479      76.877876       0.648750       0.409529      -1.073142       0.002090      -0.007751      -0.002089       0.008295       0.017543       0.006229      -0.017545       0.006552       0.006559      -0.029018       0.008414       0.020605             17.997122      14.898334      11.169155      -4.495015      24.194758     -11.169093      14.898274          -0.000001
          165              C      14.467107      12.789350       5.759650       0.128547      44.110310 0.38863609E+03  0.88589732E+04                                10.944361                            6.601060      -0.137045       1.964227                    0.999248      26.222748      73.543553       0.639073       0.420451      -1.064670      -0.010705      -0.002049       0.002063       0.011093      -0.009532       0.009533      -0.000283       0.019292      -0.019296      -0.013138      -0.006714       0.019852             16.875320      20.927396      -8.941888       8.942060      14.849149      -1.153620      14.849415           0.000001
          166              C      15.492496      12.064270       6.484730      -0.016369      46.745039 0.40878780E+03  0.94241510E+04                                11.294214                            6.681531      -0.042069       1.980709                    0.999433      27.377583      76.878302       0.648749       0.409530      -1.073142      -0.007750      -0.002089       0.002090       0.008295      -0.017546       0.017544       0.006229      -0.006555       0.006549      -0.029019       0.008413       0.020606             17.997215      24.194887     -11.169153      11.169223      14.898344      -4.495042      14.898415           0.000001
          167              C       4.081893      12.789350      12.789350       0.128501      44.110993 0.38865756E+03  0.88595862E+04                                10.944431                            6.601226      -0.136981       1.964231                    0.999248      26.223636      73.546588       0.639067       0.420449      -1.064671       0.010699      -0.002062      -0.002062       0.011090       0.009523       0.009523       0.000315       0.019327      -0.019326      -0.013106      -0.006757       0.019863             16.875249      20.926874       8.941758       8.941757      14.849438       1.153299      14.849435           0.000000
          168              C       3.056504      12.064270      12.064270      -0.016361      46.745066 0.40879137E+03  0.94242601E+04                                11.294186                            6.681567      -0.042284       1.980636                    0.999433      27.377766      76.879086       0.648746       0.409530      -1.073141       0.007753      -0.002089      -0.002089       0.008297       0.017538       0.017538      -0.006219      -0.006545       0.006545      -0.029003       0.008400       0.020603             17.997025      24.194411      11.169041      11.169013      14.898347       4.494964      14.898315           0.000001
          169              C       4.081893       5.759650       5.759650       0.128420      44.115502 0.38868880E+03  0.88604773E+04                                10.945149                            6.601498      -0.137135       1.964174                    0.999248      26.224728      73.550414       0.639053       0.420450      -1.064670       0.010692       0.002075       0.002075       0.011087      -0.009518      -0.009518       0.000322       0.019348      -0.019348      -0.013097      -0.006772       0.019869             16.876558      20.928552      -8.942556      -8.942554      14.850561       1.153453      14.850559           0.000001
          170              C       3.056504       6.484730       6.484730      -0.016353      46.745608 0.40879439E+03  0.94243655E+04                                11.294316                            6.681630      -0.042196       1.980664                    0.999433      27.377939      76.880214       0.648735       0.409535      -1.073135       0.007762       0.002084       0.002084       0.008303      -0.017543      -0.017543      -0.006215      -0.006536       0.006537      -0.029007       0.008394       0.020613             17.997256      24.194749     -11.169210     -11.169178      14.898527       4.495063      14.898491           0.000001
          171              C      14.467107       5.759650      12.789350       0.128547      44.110288 0.38863607E+03  0.88589727E+04                                10.944356                            6.601060      -0.137041       1.964229                    0.999248      26.222747      73.543546       0.639073       0.420451      -1.064670      -0.010705       0.002063      -0.002049       0.011093       0.009534      -0.009533      -0.000284       0.019294      -0.019289      -0.013138      -0.006714       0.019853             16.875303      20.927367       8.942049      -8.941869      14.849410      -1.153610      14.849133           0.000000
          172              C      15.492496       6.484730      12.064270      -0.016367      46.744914 0.40878680E+03  0.94241217E+04                                11.294193                            6.681523      -0.042064       1.980711                    0.999433      27.377539      76.878136       0.648749       0.409530      -1.073142      -0.007751       0.002090      -0.002090       0.008295       0.017543      -0.017546       0.006229      -0.006553       0.006559      -0.029019       0.008414       0.020605             17.997173      24.194823      11.169222     -11.169090      14.898420      -4.495023      14.898278           0.000000
          173              C      12.789350      12.789350       4.081893       0.128499      44.111140 0.38865872E+03  0.88596199E+04                                10.944457                            6.601236      -0.136981       1.964230                    0.999248      26.223683      73.546764       0.639066       0.420449      -1.064671      -0.002062      -0.002062       0.010700       0.011090       0.000316       0.009524       0.009524      -0.000000       0.038654      -0.013107      -0.006758       0.019864             16.875301      14.849484       1.153314       8.941803      14.849464       8.941785      20.926955           0.000000
          174              C      12.064270      12.064270       3.056504      -0.016359      46.745061 0.40879090E+03  0.94242477E+04                                11.294194                            6.681567      -0.042291       1.980634                    0.999433      27.377746      76.879055       0.648745       0.409531      -1.073140      -0.002089      -0.002089       0.007754       0.008298      -0.006219       0.017537       0.017537       0.000000      -0.013090      -0.029002       0.008401       0.020601             17.997054      14.898368       4.494990      11.169075      14.898323      11.169037      24.194470           0.000000
          175              C      12.789350       5.759650      14.467107       0.128545      44.110352 0.38863661E+03  0.88589883E+04                                10.944366                            6.601064      -0.137038       1.964229                    0.999248      26.222771      73.543637       0.639073       0.420451      -1.064670      -0.002049       0.002063      -0.010705       0.011093      -0.000284      -0.009534       0.009535       0.000002       0.038587      -0.013139      -0.006715       0.019854             16.875321      14.849167      -1.153603      -8.941889      14.849412       8.942042      20.927384          -0.000000
          176              C      12.064270       6.484730      15.492496      -0.016365      46.744874 0.40878628E+03  0.94241070E+04                                11.294191                            6.681521      -0.042068       1.980710                    0.999433      27.377515      76.878065       0.648749       0.409530      -1.073142      -0.002089       0.002090      -0.007751       0.008295       0.006229      -0.017545       0.017543       0.000004      -0.013108      -0.029018       0.008414       0.020604             17.997174      14.898318      -4.495031     -11.169132      14.898372      11.169189      24.194832          -0.000000
          177              C       5.759650      12.789350      14.467107       0.128545      44.110362 0.38863665E+03  0.88589898E+04                                10.944369                            6.601066      -0.137038       1.964229                    0.999248      26.222772      73.543648       0.639072       0.420451      -1.064670       0.002063      -0.002049      -0.010705       0.011093      -0.000284       0.009535      -0.009534      -0.000002       0.038586      -0.013139      -0.006715       0.019854             16.875328      14.849438      -1.153609       8.942069      14.849148      -8.941875      20.927397           0.000000
          178              C       6.484730      12.064270      15.492496      -0.016365      46.744893 0.40878634E+03  0.94241093E+04                                11.294197                            6.681523      -0.042069       1.980710                    0.999433      27.377518      76.878096       0.648749       0.409530      -1.073141       0.002090      -0.002090      -0.007751       0.008295       0.006229       0.017543      -0.017545      -0.000003      -0.013108      -0.029018       0.008414       0.020604             17.997187      14.898435      -4.495035      11.169243      14.898275     -11.169097      24.194852           0.000000
          179              C       5.759650       5.759650       4.081893       0.128417      44.115646 0.38869016E+03  0.88605168E+04                                10.945173                            6.601510      -0.137128       1.964175                    0.999248      26.224783      73.550626       0.639052       0.420450      -1.064670       0.002075       0.002075       0.010692       0.011088       0.000324      -0.009520      -0.009520      -0.000000       0.038696      -0.013099      -0.006773       0.019872             16.876598      14.850605       1.153449      -8.942583      14.850586      -8.942567      20.928601           0.000000
          180              C       6.484730       6.484730       3.056504      -0.016347      46.745375 0.40879201E+03  0.94242973E+04                                11.294289                            6.681616      -0.042196       1.980666                    0.999433      27.377836      76.879879       0.648735       0.409536      -1.073135       0.002084       0.002085       0.007763       0.008304      -0.006215      -0.017541      -0.017541       0.000000      -0.013075      -0.029005       0.008395       0.020610             17.997213      14.898490       4.495057     -11.169185      14.898451     -11.169152      24.194697           0.000000
          181              C      13.981865      13.981865      12.285559      -0.247720      43.204186 0.49034108E+03  0.11927402E+05                                10.853341                            7.469088      -0.121719       1.920010                    0.999289      31.598154      93.611306       0.590188       0.426646      -1.053557       0.002800       0.002800       0.007871       0.008811       0.015511      -0.016219      -0.016219      -0.000000       0.079609      -0.028779      -0.011565       0.040344             14.831744      17.434724      -9.713452      -2.098498      17.434720      -2.098489       9.625789          -0.000000
          182              C       4.567135       4.567135      12.285559      -0.247546      43.199307 0.49027766E+03  0.11925401E+05                                10.851952                            7.468144      -0.120954       1.920242                    0.999291      31.595911      93.601003       0.590284       0.426594      -1.053596      -0.002757      -0.002756       0.007813       0.008731       0.015470       0.016206       0.016206       0.000000       0.079807      -0.028772      -0.011585       0.040357             14.829447      17.431678      -9.710728       2.098767      17.431667       2.098752       9.624994          -0.000001
          183              C       4.567135      13.981865       6.263441      -0.247716      43.204840 0.49034450E+03  0.11927480E+05                                10.853130                            7.468847      -0.121336       1.920110                    0.999290      31.598289      93.611035       0.590230       0.426616      -1.053579      -0.002731       0.002791      -0.007890       0.008804      -0.015497      -0.016155       0.016236      -0.000055       0.079642      -0.028771      -0.011547       0.040318             14.831400      17.434623       9.712697      -2.099279      17.433694       2.098235       9.625884           0.000001
          184              C      13.981865       4.567135       6.263441      -0.247715      43.204828 0.49034434E+03  0.11927474E+05                                10.853127                            7.468845      -0.121337       1.920109                    0.999290      31.598284      93.610997       0.590231       0.426616      -1.053579       0.002792      -0.002729      -0.007890       0.008804      -0.015497       0.016236      -0.016154       0.000059       0.079642      -0.028771      -0.011547       0.040318             14.831397      17.433718       9.712698       2.098263      17.434594      -2.099246       9.625878           0.000001
          185              C      12.285559      13.981865      13.981865      -0.247721      43.204258 0.49034195E+03  0.11927428E+05                                10.853352                            7.469095      -0.121722       1.920009                    0.999289      31.598192      93.611438       0.590188       0.426646      -1.053558       0.007871       0.002800       0.002800       0.008811      -0.016219      -0.016219       0.015511       0.039805      -0.039806      -0.028779      -0.011566       0.040345             14.831763       9.625797      -2.098498      -2.098492      17.434751      -9.713468      17.434740          -0.000002
          186              C      12.285559       4.567135       4.567135      -0.247549      43.199572 0.49028076E+03  0.11925498E+05                                10.852000                            7.468171      -0.120960       1.920239                    0.999291      31.596036      93.601527       0.590282       0.426594      -1.053596       0.007813      -0.002756      -0.002756       0.008731       0.016207       0.016207       0.015469       0.039905      -0.039906      -0.028771      -0.011588       0.040359             14.829525       9.625038       2.098767       2.098772      17.431768      -9.710790      17.431770          -0.000001
          187              C       6.263441       4.567135      13.981865      -0.247717      43.204927 0.49034569E+03  0.11927517E+05                                10.853147                            7.468858      -0.121335       1.920109                    0.999290      31.598331      93.611210       0.590230       0.426616      -1.053578      -0.007891      -0.002730       0.002791       0.008804      -0.016156       0.016236      -0.015497       0.039850      -0.039738      -0.028771      -0.011548       0.040319             14.831421       9.625897      -2.099271       2.098250      17.434640       9.712709      17.433725          -0.000002
          188              C       6.263441      13.981865       4.567135      -0.247718      43.205004 0.49034652E+03  0.11927542E+05                                10.853159                            7.468864      -0.121337       1.920108                    0.999290      31.598368      93.611337       0.590230       0.426616      -1.053578      -0.007891       0.002791      -0.002729       0.008804       0.016237      -0.016156      -0.015497       0.039794      -0.039909      -0.028771      -0.011549       0.040320             14.831445       9.625904       2.098249      -2.099272      17.433761       9.712734      17.434670          -0.000001
          189              C      13.981865      12.285559      13.981865      -0.247721      43.204287 0.49034211E+03  0.11927435E+05                                10.853365                            7.469101      -0.121721       1.920009                    0.999289      31.598188      93.611507       0.590187       0.426647      -1.053557       0.002800       0.007871       0.002800       0.008811      -0.016220       0.015511      -0.016219      -0.039804      -0.039806      -0.028779      -0.011566       0.040345             14.831787      17.434773      -2.098498      -9.713489       9.625810      -2.098497      17.434776           0.000001
          190              C       4.567135      12.285559       4.567135      -0.247546      43.199302 0.49027745E+03  0.11925392E+05                                10.851947                            7.468140      -0.120957       1.920241                    0.999291      31.595911      93.600938       0.590284       0.426593      -1.053597      -0.002757       0.007812      -0.002756       0.008731       0.016206       0.015471       0.016205      -0.039902      -0.039907      -0.028772      -0.011585       0.040357             14.829448      17.431680       2.098754      -9.710743       9.624980       2.098753      17.431684           0.000002
          191              C      13.981865       6.263441       4.567135      -0.247715      43.204773 0.49034367E+03  0.11927452E+05                                10.853113                            7.468837      -0.121335       1.920110                    0.999290      31.598262      93.610845       0.590232       0.426615      -1.053579       0.002792      -0.007890      -0.002729       0.008803       0.016236      -0.015498      -0.016154      -0.039791      -0.039911      -0.028772      -0.011546       0.040318             14.831377      17.433687       2.098246       9.712691       9.625857      -2.099250      17.434587           0.000002
          192              C       4.567135       6.263441      13.981865      -0.247716      43.204885 0.49034502E+03  0.11927497E+05                                10.853142                            7.468853      -0.121335       1.920110                    0.999290      31.598302      93.611120       0.590230       0.426616      -1.053578      -0.002730      -0.007891       0.002791       0.008804      -0.016155      -0.015497       0.016236      -0.039850      -0.039738      -0.028771      -0.011547       0.040318             14.831418      17.434634      -2.099268       9.712713       9.625891       2.098248      17.433728           0.000000
          193              C      13.981865      13.981865       6.263441      -0.247716      43.204721 0.49034331E+03  0.11927476E+05                                10.853471                            7.469118      -0.121747       1.920001                    0.999289      31.598222      93.611741       0.590185       0.426648      -1.053556       0.002800       0.002798      -0.007872       0.008812       0.015511       0.016220       0.016219       0.000002       0.079603      -0.028778      -0.011566       0.040344             14.831995      17.435021      -9.713643       2.098549      17.435015       2.098535       9.625951           0.000001
          194              C       4.567135       4.567135       6.263441      -0.247535      43.200526 0.49028658E+03  0.11925690E+05                                10.852227                            7.468255      -0.121042       1.920212                    0.999291      31.596193      93.602595       0.590273       0.426599      -1.053592      -0.002756      -0.002754      -0.007813       0.008731       0.015468      -0.016207      -0.016206       0.000002       0.079780      -0.028764      -0.011587       0.040351             14.829957      17.432316      -9.711168      -2.098829      17.432302      -2.098807       9.625253           0.000000
          195              C      13.981865       4.567135      12.285559      -0.247723      43.203956 0.49033882E+03  0.11927295E+05                                10.852925                            7.468776      -0.121278       1.920129                    0.999290      31.598110      93.609992       0.590237       0.426613      -1.053582       0.002796      -0.002728       0.007889       0.008803      -0.015499      -0.016236       0.016154       0.000055       0.079658      -0.028775      -0.011546       0.040321             14.831018      17.433297       9.712384      -2.098255      17.434088       2.099148       9.625669          -0.000001
          196              C       4.567135      13.981865      12.285559      -0.247723      43.203971 0.49033902E+03  0.11927301E+05                                10.852929                            7.468778      -0.121278       1.920129                    0.999290      31.598117      93.610036       0.590237       0.426613      -1.053582      -0.002729       0.002795       0.007889       0.008804      -0.015498       0.016154      -0.016236      -0.000055       0.079659      -0.028775      -0.011546       0.040321             14.831022      17.434084       9.712384       2.099149      17.433308      -2.098258       9.625675          -0.000001
          197              C      13.981865      12.285559       4.567135      -0.247723      43.203977 0.49033888E+03  0.11927296E+05                                10.852929                            7.468776      -0.121281       1.920128                    0.999290      31.598115      93.609988       0.590237       0.426613      -1.053582       0.002796       0.007889      -0.002728       0.008803      -0.016236      -0.015499       0.016153      -0.039800      -0.039915      -0.028775      -0.011546       0.040321             14.831031      17.433328      -2.098258       9.712406       9.625665       2.099138      17.434102           0.000002
          198              C       4.567135      12.285559      13.981865      -0.247724      43.204088 0.49034022E+03  0.11927340E+05                                10.852957                            7.468792      -0.121282       1.920128                    0.999290      31.598155      93.610258       0.590236       0.426613      -1.053581      -0.002729       0.007890       0.002795       0.008804       0.016154      -0.015498      -0.016236      -0.039857      -0.039748      -0.028775      -0.011546       0.040321             14.831071      17.434157       2.099161       9.712429       9.625697      -2.098254      17.433359           0.000000
          199              C       4.567135       6.263441       4.567135      -0.247535      43.200447 0.49028565E+03  0.11925659E+05                                10.852206                            7.468242      -0.121040       1.920213                    0.999291      31.596165      93.602385       0.590274       0.426598      -1.053592      -0.002756      -0.007813      -0.002754       0.008730      -0.016206       0.015468      -0.016206      -0.039889      -0.039894      -0.028765      -0.011586       0.040351             14.829928      17.432289      -2.098819      -9.711156       9.625224      -2.098798      17.432271           0.000002
          200              C      13.981865       6.263441      13.981865      -0.247717      43.204750 0.49034366E+03  0.11927487E+05                                10.853479                            7.469123      -0.121745       1.920002                    0.999289      31.598231      93.611804       0.590185       0.426648      -1.053556       0.002800      -0.007873       0.002799       0.008812       0.016220       0.015511       0.016219      -0.039802      -0.039804      -0.028779      -0.011566       0.040345             14.832006      17.435041       2.098554      -9.713651       9.625956       2.098533      17.435020           0.000000
          201              C      12.285559      13.981865       4.567135      -0.247725      43.204182 0.49034145E+03  0.11927377E+05                                10.852967                            7.468798      -0.121284       1.920126                    0.999290      31.598216      93.610429       0.590236       0.426613      -1.053581       0.007890       0.002795      -0.002728       0.008803      -0.016237       0.016155      -0.015498       0.039802      -0.039914      -0.028775      -0.011548       0.040322             14.831086       9.625704      -2.098252       2.099166      17.433374       9.712439      17.434180          -0.000001
          202              C      12.285559       4.567135      13.981865      -0.247725      43.204108 0.49034065E+03  0.11927352E+05                                10.852955                            7.468793      -0.121282       1.920127                    0.999290      31.598180      93.610308       0.590236       0.426613      -1.053581       0.007890      -0.002729       0.002795       0.008804       0.016155      -0.016236      -0.015498       0.039857      -0.039749      -0.028775      -0.011547       0.040322             14.831063       9.625698       2.099154      -2.098264      17.434137       9.712416      17.433354          -0.000002
          203              C       6.263441      13.981865      13.981865      -0.247717      43.204738 0.49034368E+03  0.11927486E+05                                10.853472                            7.469120      -0.121745       1.920001                    0.999289      31.598237      93.611770       0.590185       0.426648      -1.053556      -0.007873       0.002799       0.002799       0.008812       0.016220       0.016220       0.015511       0.039802      -0.039804      -0.028779      -0.011566       0.040345             14.831991       9.625949       2.098539       2.098545      17.435010      -9.713637      17.435015          -0.000002
          204              C       6.263441       4.567135       4.567135      -0.247538      43.200739 0.49028922E+03  0.11925772E+05                                10.852266                            7.468278      -0.121044       1.920210                    0.999291      31.596295      93.603019       0.590272       0.426599      -1.053591      -0.007814      -0.002754      -0.002754       0.008731      -0.016208      -0.016207       0.015467       0.039892      -0.039893      -0.028764      -0.011589       0.040353             14.830016       9.625288      -2.098817      -2.098836      17.432369      -9.711211      17.432390          -0.000001
          205              N      16.972335      11.498711      10.537130      -0.081514      38.267194 0.47037072E+03  0.11077212E+05                                 9.532708                            6.970150       0.106978       2.060572                    0.999710      26.746637      72.566404       0.671492       0.387325      -1.103315      -0.067415      -0.016550       0.090628       0.114158      -0.017425      -0.000993      -0.045082      -0.035562      -0.016586      -0.044077      -0.012876       0.056953             12.831353      16.335825      -4.525712      -6.213820       9.324103       0.171241      12.834131           0.000003
          206              N       1.576665       7.050289      10.537130      -0.081511      38.267126 0.47036856E+03  0.11077149E+05                                 9.532701                            6.970136       0.106985       2.060575                    0.999710      26.746575      72.566205       0.671492       0.387325      -1.103314       0.067415       0.016549       0.090628       0.114158      -0.017424       0.000991       0.045082      -0.035560      -0.016587      -0.044076      -0.012877       0.056953             12.831348      16.335813      -4.525732       6.213837       9.324089      -0.171274      12.834141           0.000002
          207              N       1.576665      11.498711       8.011870      -0.081515      38.267322 0.47037064E+03  0.11077211E+05                                 9.532734                            6.970153       0.106983       2.060574                    0.999710      26.746630      72.566401       0.671491       0.387325      -1.103314       0.067412      -0.016549      -0.090629       0.114157       0.017425      -0.000993       0.045081      -0.035557      -0.016588      -0.044077      -0.012875       0.056951             12.831405      16.335899       4.525769      -6.213875       9.324145      -0.171287      12.834172           0.000003
          208              N      16.972335       7.050289       8.011870      -0.081517      38.267344 0.47037253E+03  0.11077268E+05                                 9.532744                            6.970170       0.106971       2.060569                    0.999710      26.746689      72.566645       0.671490       0.387326      -1.103314      -0.067411       0.016549      -0.090629       0.114156       0.017426       0.000994      -0.045082      -0.035558      -0.016586      -0.044078      -0.012874       0.056952             12.831427      16.335986       4.525766       6.213881       9.324132       0.171270      12.834162           0.000002
          209              N      10.537130      16.972335      11.498711      -0.081515      38.267239 0.47037150E+03  0.11077234E+05                                 9.532709                            6.970152       0.106978       2.060572                    0.999710      26.746665      72.566462       0.671492       0.387324      -1.103315       0.090629      -0.067414      -0.016549       0.114158      -0.000994      -0.045083      -0.017425       0.009487       0.061633      -0.044078      -0.012875       0.056953             12.831354      12.834128      -6.213822       0.171244      16.335829      -4.525713       9.324104          -0.000002
          210              N      10.537130       1.576665       7.050289      -0.081513      38.267209 0.47036978E+03  0.11077184E+05                                 9.532711                            6.970143       0.106983       2.060574                    0.999710      26.746616      72.566322       0.671492       0.387325      -1.103315       0.090628       0.067414       0.016549       0.114158       0.000992       0.045083      -0.017424       0.009486       0.061631      -0.044077      -0.012876       0.056953             12.831364      12.834156       6.213851      -0.171280      16.335839      -4.525738       9.324095          -0.000002
          211              N       8.011870       1.576665      11.498711      -0.081515      38.267286 0.47037059E+03  0.11077207E+05                                 9.532720                            6.970147       0.106988       2.060575                    0.999710      26.746633      72.566348       0.671492       0.387324      -1.103315      -0.090629       0.067414      -0.016549       0.114158      -0.000993       0.045083       0.017424       0.009485       0.061632      -0.044077      -0.012875       0.056952             12.831377      12.834151      -6.213859      -0.171282      16.335855       4.525749       9.324125          -0.000002
          212              N       8.011870      16.972335       7.050289      -0.081517      38.267350 0.47037299E+03  0.11077280E+05                                 9.532737                            6.970168       0.106974       2.060569                    0.999710      26.746708      72.566653       0.671491       0.387325      -1.103314      -0.090629      -0.067413       0.016549       0.114158       0.000994      -0.045083       0.017425       0.009487       0.061631      -0.044078      -0.012875       0.056953             12.831412      12.834160       6.213878       0.171267      16.335962       4.525747       9.324113          -0.000002
          213              N      11.498711      10.537130      16.972335      -0.081515      38.267252 0.47037152E+03  0.11077236E+05                                 9.532716                            6.970155       0.106974       2.060570                    0.999710      26.746666      72.566502       0.671492       0.387325      -1.103315      -0.016549       0.090629      -0.067413       0.114158      -0.045082      -0.017425      -0.000994       0.026073      -0.045047      -0.044077      -0.012875       0.056952             12.831367       9.324114       0.171247      -4.525722      12.834138      -6.213828      16.335848          -0.000004
          214              N       7.050289      10.537130       1.576665      -0.081513      38.267232 0.47037007E+03  0.11077193E+05                                 9.532715                            6.970145       0.106987       2.060575                    0.999710      26.746626      72.566363       0.671492       0.387325      -1.103315       0.016549       0.090629       0.067414       0.114158       0.045083      -0.017424       0.000992       0.026072      -0.045044      -0.044077      -0.012875       0.056953             12.831372       9.324098      -0.171281      -4.525739      12.834166       6.213860      16.335852          -0.000005
          215              N      11.498711       8.011870       1.576665      -0.081514      38.267283 0.47037047E+03  0.11077204E+05                                 9.532721                            6.970147       0.106987       2.060575                    0.999710      26.746630      72.566357       0.671492       0.387325      -1.103315      -0.016549      -0.090629       0.067414       0.114158       0.045083       0.017424      -0.000993       0.026073      -0.045044      -0.044077      -0.012875       0.056952             12.831382       9.324119      -0.171284       4.525743      12.834166      -6.213870      16.335861          -0.000004
          216              N       7.050289       8.011870      16.972335      -0.081516      38.267353 0.47037302E+03  0.11077280E+05                                 9.532738                            6.970169       0.106978       2.060571                    0.999710      26.746709      72.566662       0.671490       0.387325      -1.103314       0.016549      -0.090629      -0.067413       0.114158      -0.045083       0.017425       0.000994       0.026072      -0.045046      -0.044078      -0.012875       0.056953             12.831415       9.324121       0.171266       4.525753      12.834156       6.213875      16.335967          -0.000005
          217              N      11.498711      16.972335       8.011870      -0.081516      38.267330 0.47037235E+03  0.11077261E+05                                 9.532731                            6.970163       0.106974       2.060570                    0.999710      26.746694      72.566613       0.671491       0.387325      -1.103314      -0.016549      -0.067413      -0.090629       0.114158      -0.017425       0.045083       0.000994       0.035559      -0.016586      -0.044078      -0.012874       0.056953             12.831400       9.324122      -4.525733      -0.171260      16.335919       6.213870      12.834160          -0.000002
          218              N       7.050289       1.576665       8.011870      -0.081514      38.267257 0.47037033E+03  0.11077201E+05                                 9.532721                            6.970148       0.106985       2.060574                    0.999710      26.746632      72.566389       0.671492       0.387325      -1.103314       0.016548       0.067414      -0.090629       0.114158      -0.017424      -0.045083      -0.000993       0.035558      -0.016587      -0.044078      -0.012875       0.056953             12.831387       9.324108      -4.525753       0.171291      16.335894      -6.213875      12.834159          -0.000002
          219              N      11.498711       1.576665      10.537130      -0.081514      38.267247 0.47037009E+03  0.11077193E+05                                 9.532716                            6.970147       0.106986       2.060575                    0.999710      26.746615      72.566312       0.671492       0.387325      -1.103315      -0.016549       0.067414       0.090628       0.114158       0.017423      -0.045083       0.000992       0.035560      -0.016587      -0.044076      -0.012876       0.056952             12.831363       9.324120       4.525737       0.171270      16.335814       6.213839      12.834155          -0.000002
          220              N       7.050289      16.972335      10.537130      -0.081516      38.267263 0.47037220E+03  0.11077256E+05                                 9.532722                            6.970163       0.106977       2.060571                    0.999710      26.746678      72.566544       0.671491       0.387325      -1.103314       0.016549      -0.067414       0.090628       0.114157       0.017424       0.045083      -0.000993       0.035560      -0.016585      -0.044077      -0.012876       0.056953             12.831374       9.324109       4.525739      -0.171254      16.335889      -6.213828      12.834125          -0.000001
          221              N      16.972335      10.537130       7.050289      -0.081510      38.267003 0.47036829E+03  0.11077143E+05                                 9.532688                            6.970140       0.106963       2.060569                    0.999710      26.746559      72.566205       0.671491       0.387326      -1.103314      -0.067411       0.090628       0.016548       0.114156      -0.000993       0.017425       0.045084      -0.009488       0.061635      -0.044078      -0.012876       0.056954             12.831323      16.335811      -6.213795       4.525719      12.834080      -0.171252       9.324078           0.000003
          222              N       1.576665      10.537130      11.498711      -0.081512      38.267196 0.47036922E+03  0.11077168E+05                                 9.532710                            6.970141       0.106988       2.060576                    0.999710      26.746589      72.566233       0.671492       0.387325      -1.103314       0.067414       0.090628      -0.016550       0.114158       0.000992       0.017424      -0.045081      -0.009486       0.061634      -0.044075      -0.012876       0.056952             12.831355      16.335805       6.213827       4.525742      12.834137       0.171268       9.324122           0.000003
          223              N       1.576665       8.011870       7.050289      -0.081508      38.267004 0.47036660E+03  0.11077093E+05                                 9.532688                            6.970126       0.106970       2.060572                    0.999710      26.746516      72.566061       0.671492       0.387326      -1.103314       0.067412      -0.090629       0.016547       0.114156      -0.000992      -0.017424      -0.045084      -0.009486       0.061633      -0.044077      -0.012876       0.056954             12.831335      16.335813      -6.213841      -4.525730      12.834116       0.171285       9.324076           0.000003
          224              N      16.972335       8.011870      11.498711      -0.081515      38.267274 0.47037148E+03  0.11077236E+05                                 9.532724                            6.970158       0.106976       2.060571                    0.999710      26.746665      72.566527       0.671491       0.387325      -1.103314      -0.067413      -0.090629      -0.016550       0.114158       0.000994      -0.017425       0.045081      -0.009486       0.061634      -0.044077      -0.012875       0.056952             12.831389      16.335901       6.213857      -4.525732      12.834146      -0.171255       9.324120           0.000003
          225              N      10.537130      11.498711       1.576665      -0.081514      38.267290 0.47037049E+03  0.11077205E+05                                 9.532724                            6.970149       0.106985       2.060574                    0.999710      26.746631      72.566373       0.671492       0.387325      -1.103315       0.090628      -0.016549       0.067414       0.114158      -0.045083       0.000993       0.017424      -0.026072      -0.045045      -0.044077      -0.012876       0.056952             12.831381      12.834171       0.171276       6.213853       9.324129       4.525748      16.335844          -0.000005
          226              N      10.537130       7.050289      16.972335      -0.081516      38.267289 0.47037241E+03  0.11077262E+05                                 9.532726                            6.970163       0.106980       2.060572                    0.999710      26.746687      72.566568       0.671491       0.387325      -1.103315       0.090629       0.016550      -0.067413       0.114158       0.045083      -0.000994       0.017425      -0.026072      -0.045046      -0.044078      -0.012875       0.056953             12.831385      12.834137      -0.171257      -6.213839       9.324112       4.525743      16.335905          -0.000005
          227              N       8.011870      11.498711      16.972335      -0.081516      38.267372 0.47037285E+03  0.11077276E+05                                 9.532740                            6.970167       0.106974       2.060569                    0.999710      26.746710      72.566679       0.671491       0.387325      -1.103314      -0.090629      -0.016549      -0.067413       0.114158       0.045082       0.000994      -0.017425      -0.026072      -0.045046      -0.044077      -0.012875       0.056952             12.831415      12.834185      -0.171258       6.213885       9.324125      -4.525731      16.335936          -0.000005
          228              N       8.011870       7.050289       1.576665      -0.081515      38.267293 0.47037081E+03  0.11077215E+05                                 9.532726                            6.970150       0.106989       2.060575                    0.999710      26.746648      72.566436       0.671492       0.387325      -1.103315      -0.090629       0.016549       0.067415       0.114159      -0.045083      -0.000993      -0.017424      -0.026072      -0.045043      -0.044077      -0.012875       0.056952             12.831398      12.834170       0.171293      -6.213883       9.324113      -4.525759      16.335911          -0.000005
          229              N       1.576665       7.050289       8.011870      -0.081480      38.265716 0.47035024E+03  0.11076591E+05                                 9.532408                            6.969956       0.107041       2.060601                    0.999710      26.746043      72.563941       0.671508       0.387320      -1.103320       0.067412       0.016549      -0.090629       0.114157      -0.017427      -0.000993      -0.045082      -0.035557      -0.016585      -0.044078      -0.012874       0.056952             12.830897      16.335196      -4.525578      -6.213534       9.323837       0.171251      12.833657          -0.000001
          230              N      16.972335      11.498711       8.011870      -0.081483      38.265806 0.47035254E+03  0.11076659E+05                                 9.532420                            6.969972       0.107033       2.060597                    0.999710      26.746113      72.564179       0.671508       0.387320      -1.103320      -0.067412      -0.016550      -0.090629       0.114157      -0.017428       0.000995       0.045082      -0.035558      -0.016585      -0.044079      -0.012873       0.056952             12.830913      16.335223      -4.525556       6.213532       9.323853      -0.171220      12.833662          -0.000000
          231              N      16.972335       7.050289      10.537130      -0.081480      38.265652 0.47035130E+03  0.11076621E+05                                 9.532396                            6.969963       0.107038       2.060600                    0.999710      26.746067      72.564000       0.671508       0.387320      -1.103320      -0.067414       0.016551       0.090628       0.114158       0.017426      -0.000993       0.045083      -0.035561      -0.016582      -0.044078      -0.012876       0.056954             12.830861      16.335154       4.525546      -6.213476       9.323819      -0.171209      12.833610          -0.000001
          232              N       1.576665      11.498711      10.537130      -0.081478      38.265663 0.47034962E+03  0.11076570E+05                                 9.532392                            6.969949       0.107048       2.060603                    0.999710      26.746017      72.563798       0.671509       0.387320      -1.103320       0.067415      -0.016550       0.090628       0.114158       0.017425       0.000992      -0.045082      -0.035561      -0.016585      -0.044076      -0.012877       0.056953             12.830854      16.335088       4.525548       6.213487       9.323835       0.171225      12.833640          -0.000000
          233              N       8.011870       1.576665       7.050289      -0.081480      38.265733 0.47035082E+03  0.11076606E+05                                 9.532403                            6.969955       0.107044       2.060601                    0.999710      26.746065      72.563966       0.671509       0.387319      -1.103320      -0.090629       0.067414       0.016549       0.114158      -0.000993      -0.045083      -0.017425       0.009487       0.061629      -0.044078      -0.012875       0.056953             12.830887      12.833659      -6.213534       0.171249      16.335179      -4.525561       9.323822           0.000001
          234              N       8.011870      16.972335      11.498711      -0.081482      38.265778 0.47035263E+03  0.11076659E+05                                 9.532405                            6.969966       0.107037       2.060598                    0.999710      26.746120      72.564136       0.671509       0.387319      -1.103321      -0.090629      -0.067414      -0.016550       0.114158       0.000995       0.045083      -0.017427       0.009487       0.061631      -0.044079      -0.012874       0.056953             12.830884      12.833642       6.213515      -0.171214      16.335179      -4.525535       9.323830           0.000002
          235              N      10.537130      16.972335       7.050289      -0.081482      38.265740 0.47035256E+03  0.11076657E+05                                 9.532406                            6.969970       0.107036       2.060598                    0.999710      26.746110      72.564125       0.671508       0.387320      -1.103320       0.090628      -0.067413       0.016550       0.114157      -0.000994       0.045084       0.017426       0.009488       0.061630      -0.044079      -0.012874       0.056954             12.830879      12.833629      -6.213493      -0.171216      16.335184       4.525551       9.323825           0.000001
          236              N      10.537130       1.576665      11.498711      -0.081480      38.265701 0.47035030E+03  0.11076589E+05                                 9.532393                            6.969950       0.107049       2.060603                    0.999710      26.746042      72.563846       0.671510       0.387319      -1.103321       0.090629       0.067414      -0.016550       0.114158       0.000993      -0.045083       0.017426       0.009487       0.061631      -0.044078      -0.012875       0.056953             12.830853      12.833633       6.213486       0.171229      16.335090       4.525551       9.323837           0.000002
          237              N       7.050289       8.011870       1.576665      -0.081480      38.265743 0.47035099E+03  0.11076611E+05                                 9.532405                            6.969956       0.107049       2.060603                    0.999710      26.746071      72.563986       0.671509       0.387319      -1.103320       0.016549      -0.090629       0.067414       0.114159      -0.045084      -0.017425      -0.000994       0.026071      -0.045045      -0.044078      -0.012875       0.056953             12.830890       9.323821       0.171249      -4.525559      12.833667      -6.213540      16.335183           0.000006
          238              N      11.498711       8.011870      16.972335      -0.081482      38.265779 0.47035249E+03  0.11076656E+05                                 9.532410                            6.969968       0.107035       2.060598                    0.999710      26.746116      72.564153       0.671508       0.387320      -1.103320      -0.016550      -0.090629      -0.067413       0.114158       0.045083      -0.017426       0.000995       0.026072      -0.045048      -0.044078      -0.012874       0.056953             12.830893       9.323836      -0.171216      -4.525539      12.833650       6.213521      16.335191           0.000007
          239              N       7.050289      10.537130      16.972335      -0.081482      38.265764 0.47035284E+03  0.11076666E+05                                 9.532412                            6.969973       0.107038       2.060599                    0.999710      26.746119      72.564169       0.671508       0.387320      -1.103320       0.016550       0.090629      -0.067413       0.114158       0.045083       0.017426      -0.000994       0.026071      -0.045047      -0.044079      -0.012875       0.056953             12.830889       9.323839      -0.171216       4.525562      12.833629      -6.213492      16.335199           0.000006
          240              N      11.498711      10.537130       1.576665      -0.081480      38.265721 0.47035044E+03  0.11076594E+05                                 9.532400                            6.969954       0.107045       2.060602                    0.999710      26.746047      72.563894       0.671509       0.387320      -1.103320      -0.016550       0.090629       0.067414       0.114158      -0.045083       0.017425       0.000993       0.026072      -0.045045      -0.044078      -0.012875       0.056953             12.830868       9.323839       0.171233       4.525551      12.833654       6.213502      16.335110           0.000007
          241              N       7.050289       1.576665      10.537130      -0.081479      38.265666 0.47035012E+03  0.11076585E+05                                 9.532393                            6.969952       0.107046       2.060602                    0.999710      26.746041      72.563885       0.671509       0.387320      -1.103320       0.016549       0.067414       0.090628       0.114158      -0.017425       0.045083       0.000993       0.035559      -0.016585      -0.044078      -0.012876       0.056953             12.830858       9.323815      -4.525548      -0.171236      16.335117       6.213500      12.833642           0.000002
          242              N      11.498711      16.972335      10.537130      -0.081481      38.265720 0.47035202E+03  0.11076641E+05                                 9.532399                            6.969965       0.107037       2.060598                    0.999710      26.746096      72.564075       0.671509       0.387320      -1.103320      -0.016550      -0.067414       0.090629       0.114158      -0.017426      -0.045083      -0.000994       0.035560      -0.016583      -0.044078      -0.012875       0.056953             12.830863       9.323830      -4.525529       0.171203      16.335129      -6.213481      12.833630           0.000002
          243              N       7.050289      16.972335       8.011870      -0.081483      38.265808 0.47035322E+03  0.11076678E+05                                 9.532420                            6.969976       0.107036       2.060598                    0.999710      26.746132      72.564218       0.671508       0.387320      -1.103320       0.016550      -0.067413      -0.090629       0.114157       0.017426      -0.045084       0.000995       0.035559      -0.016583      -0.044079      -0.012874       0.056953             12.830911       9.323841       4.525567       0.171227      16.335251       6.213526      12.833640           0.000002
          244              N      11.498711       1.576665       8.011870      -0.081481      38.265767 0.47035100E+03  0.11076611E+05                                 9.532410                            6.969959       0.107046       2.060602                    0.999710      26.746063      72.563963       0.671509       0.387320      -1.103320      -0.016549       0.067413      -0.090629       0.114158       0.017425       0.045083      -0.000994       0.035558      -0.016585      -0.044078      -0.012874       0.056953             12.830890       9.323851       4.525567      -0.171244      16.335163      -6.213524      12.833656           0.000002
          245              N       1.576665       8.011870      11.498711      -0.081480      38.265720 0.47035024E+03  0.11076589E+05                                 9.532404                            6.969954       0.107048       2.060603                    0.999710      26.746038      72.563889       0.671509       0.387320      -1.103320       0.067414      -0.090629      -0.016550       0.114158      -0.000993       0.017425       0.045082      -0.009487       0.061631      -0.044077      -0.012875       0.056952             12.830881      16.335150      -6.213512       4.525569      12.833641      -0.171239       9.323852           0.000000
          246              N      16.972335       8.011870       7.050289      -0.081477      38.265537 0.47034925E+03  0.11076563E+05                                 9.532384                            6.969953       0.107022       2.060596                    0.999710      26.746009      72.563864       0.671508       0.387321      -1.103319      -0.067411      -0.090628       0.016549       0.114156       0.000994       0.017426      -0.045084      -0.009488       0.061632      -0.044079      -0.012875       0.056954             12.830854      16.335162       6.213489       4.525542      12.833594       0.171221       9.323806           0.000000
          247              N      16.972335      10.537130      11.498711      -0.081480      38.265670 0.47035116E+03  0.11076617E+05                                 9.532393                            6.969959       0.107039       2.060600                    0.999710      26.746070      72.563998       0.671509       0.387320      -1.103320      -0.067414       0.090628      -0.016551       0.114158      -0.000994      -0.017426      -0.045082      -0.009488       0.061633      -0.044078      -0.012875       0.056953             12.830855      16.335120      -6.213472      -4.525533      12.833616       0.171201       9.323831          -0.000000
          248              N       1.576665      10.537130       7.050289      -0.081473      38.265395 0.47034610E+03  0.11076469E+05                                 9.532356                            6.969927       0.107032       2.060600                    0.999710      26.745919      72.563528       0.671509       0.387320      -1.103320       0.067412       0.090628       0.016548       0.114156       0.000992      -0.017425       0.045084      -0.009488       0.061633      -0.044078      -0.012877       0.056954             12.830801      16.335032       6.213462      -4.525527      12.833590      -0.171232       9.323782           0.000000
          249              N       8.011870       7.050289      16.972335      -0.081483      38.265847 0.47035373E+03  0.11076693E+05                                 9.532426                            6.969980       0.107039       2.060598                    0.999710      26.746148      72.564271       0.671508       0.387320      -1.103320      -0.090629       0.016550      -0.067413       0.114158      -0.045083       0.000994       0.017426      -0.026071      -0.045047      -0.044079      -0.012874       0.056953             12.830923      12.833659       0.171225       6.213538       9.323843       4.525567      16.335266           0.000006
          250              N       8.011870      11.498711       1.576665      -0.081481      38.265819 0.47035163E+03  0.11076630E+05                                 9.532419                            6.969963       0.107047       2.060602                    0.999710      26.746084      72.564043       0.671508       0.387320      -1.103320      -0.090629      -0.016550       0.067414       0.114158       0.045083      -0.000993       0.017425      -0.026071      -0.045045      -0.044078      -0.012875       0.056952             12.830907      12.833676      -0.171246      -6.213537       9.323859       4.525574      16.335187           0.000006
          251              N      10.537130       7.050289       1.576665      -0.081480      38.265704 0.47035050E+03  0.11076596E+05                                 9.532398                            6.969953       0.107049       2.060603                    0.999710      26.746056      72.563928       0.671509       0.387319      -1.103320       0.090628       0.016550       0.067414       0.114158       0.045083       0.000993      -0.017426      -0.026071      -0.045045      -0.044078      -0.012875       0.056953             12.830872      12.833650      -0.171242       6.213510       9.323824      -4.525560      16.335142           0.000006
          252              N      10.537130      11.498711      16.972335      -0.081481      38.265758 0.47035236E+03  0.11076652E+05                                 9.532406                            6.969967       0.107035       2.060598                    0.999710      26.746109      72.564128       0.671509       0.387320      -1.103320       0.090629      -0.016550      -0.067413       0.114158      -0.045083      -0.000995      -0.017427      -0.026071      -0.045048      -0.044079      -0.012874       0.056953             12.830879      12.833651       0.171206      -6.213497       9.323834      -4.525533      16.335151           0.000006

******************************************************
Auxiliary information for the entire system
The total spin magnetic moment of the unit cell is   -0.000007
The total net atomic charge of the unit cell is   -0.000002
Accuracy of reproducing the electrostatic potential in the unit cell:
  The inner radius (bohr) =    5.0000
  The outer radius (bohr) =   12.0000
  Valid grid points have density less than (e/(bohr^3)) =    0.0001
  The number of valid grid points were=       824685
  The rms potential error without charges in kcal/mol is=      5.36235
  The rms potential error with partial charges in kcal/mol is=      1.15466
  The RRMSE value at monopole order=      0.21533
  The rms potential error with partial charges and cloud penetration in kcal/mol is=      1.15102
  The RRMSE value at monopole order with cloud penetration is=      0.21465
  The rms potential error with partial charges and atomic dipoles in kcal/mol is=      0.49759
  The RRMSE value at dipole order=      0.09279
  The rms potential error with partial charges, atomic dipoles and cloud penetration in kcal/mol is=      0.50496
  The RRMSE value at dipole order with cloud penetration=      0.09417

******************************************************
The electron densities and ab initio electrostatic potential were computed in VASP using the PBE functional and
projector augmented wave method. See the main text of the journal article for a description of computational details.
The atomic charges, dipoles, and quadrupoles were computed with the DDEC6 method as described in
(a) T. A. Manz and N. Gabaldon Limas, RSC Adv. 6 (2016) 47771-47801 DOI: 10.1039/c6ra04656h
(b) N. Gabaldon Limas and T. A. Manz, RSC Adv. 8 (2018) 2678-2707 DOI: 10.1039/c7ra11829e.
For each atom in the material, the electron cloud parameters were fit to the spherically averaged atom-in-material
electron density using radial positions for which this density was between 10^-4 and 10^-2 electrons per cubic bohr.
The polarizabilities, dispersion coefficients, and quantum Drude oscillator (QDO) parameters were fit using the MCLF method.
The magnetic structure of the system was optimized in VASP from the default ferromagnetic initial guess using spin polarization.
The atomic spin moments (ASMs) were computed on this optimized magnetic structure using the DDEC6 partition as inputs
to the method of T. A. Manz and D. S. Sholl, J. Chem. Theory Comput. 7 (2011) 4146-4164 DOI: 10.1021/ct200539n.
The RMSE and RRMSE were computed using a uniform grid with Ewald summation.
