# Supplementary material for: A collection of forcefield precursors for metal–organic frameworks
Source: RSC Adv. 2019 Nov 13;9(63):36492–507. doi: 10.1039/c9ra07327b (PMC9075174; doi:10.1039/c9ra07327b)
Supplement: RA-009-C9RA07327B-s5815 [file RA-009-C9RA07327B-s5815.xyz]

  252
jmolscript: load "" {1 1 1} spacegroup "x,y,z" unitcell [{     18.807000     0.000000     0.000000 }, {      0.000000    18.807000     0.000000 }, {      0.000000     0.000000    18.807000 }]
Cu     0.000000    11.534145     9.403500     0.453053
Cu     0.000000     7.272855     9.403500     0.453597
Cu     9.403500     0.000000    11.534145     0.455382
Cu     9.403500     0.000000     7.272855     0.451040
Cu    11.534145     9.403500     0.000000     0.453117
Cu     7.272855     9.403500     0.000000     0.453437
Cu    11.534145     0.000000     9.403500     0.453549
Cu     7.272855     0.000000     9.403500     0.453460
Cu     0.000000     9.403500     7.272855     0.453830
Cu     0.000000     9.403500    11.534145     0.452779
Cu     9.403500    11.534145     0.000000     0.453418
Cu     9.403500     7.272855     0.000000     0.453112
H     15.989899    13.368016    10.534177     0.111780
H      2.817101     5.438984    10.534177     0.111781
H      2.817101    13.368016     8.272823     0.111767
H     15.989899     5.438984     8.272823     0.111767
H     10.534177    15.989899    13.368016     0.111786
H     10.534177     2.817101     5.438984     0.111772
H      8.272823     2.817101    13.368016     0.111784
H      8.272823    15.989899     5.438984     0.111775
H     13.368016    10.534177    15.989899     0.111769
H      5.438984    10.534177     2.817101     0.111773
H     13.368016     8.272823     2.817101     0.111775
H      5.438984     8.272823    15.989899     0.111772
H     13.368016    15.989899     8.272823     0.111790
H      5.438984     2.817101     8.272823     0.111791
H     13.368016     2.817101    10.534177     0.111765
H      5.438984    15.989899    10.534177     0.111764
H     15.989899    10.534177     5.438984     0.111779
H      2.817101    10.534177    13.368016     0.111777
H      2.817101     8.272823     5.438984     0.111778
H     15.989899     8.272823    13.368016     0.111773
H     10.534177    13.368016     2.817101     0.111765
H     10.534177     5.438984    15.989899     0.111780
H      8.272823    13.368016    15.989899     0.111777
H      8.272823     5.438984     2.817101     0.111763
H      2.817101     5.438984     8.272823     0.111776
H     15.989899    13.368016     8.272823     0.111775
H     15.989899     5.438984    10.534177     0.111784
H      2.817101    13.368016    10.534177     0.111782
H      8.272823     2.817101     5.438984     0.111780
H      8.272823    15.989899    13.368016     0.111790
H     10.534177    15.989899     5.438984     0.111780
H     10.534177     2.817101    13.368016     0.111788
H      5.438984     8.272823     2.817101     0.111782
H     13.368016     8.272823    15.989899     0.111777
H      5.438984    10.534177    15.989899     0.111772
H     13.368016    10.534177     2.817101     0.111777
H      5.438984     2.817101    10.534177     0.111773
H     13.368016    15.989899    10.534177     0.111772
H      5.438984    15.989899     8.272823     0.111791
H     13.368016     2.817101     8.272823     0.111792
H      2.817101     8.272823    13.368016     0.111780
H     15.989899     8.272823     5.438984     0.111779
H     15.989899    10.534177    13.368016     0.111782
H      2.817101    10.534177     5.438984     0.111785
H      8.272823     5.438984    15.989899     0.111783
H      8.272823    13.368016     2.817101     0.111766
H     10.534177     5.438984     2.817101     0.111769
H     10.534177    13.368016    15.989899     0.111785
H     14.461643    14.461643    11.605988     0.113086
H      4.345357     4.345357    11.605988     0.113089
H      4.345357    14.461643     7.201012     0.113073
H     14.461643     4.345357     7.201012     0.113080
H     11.605988    14.461643    14.461643     0.113101
H     11.605988     4.345357     4.345357     0.113066
H      7.201012     4.345357    14.461643     0.113098
H      7.201012    14.461643     4.345357     0.113069
H     14.461643    11.605988    14.461643     0.113073
H      4.345357    11.605988     4.345357     0.113094
H     14.461643     7.201012     4.345357     0.113093
H      4.345357     7.201012    14.461643     0.113077
H     14.461643    14.461643     7.201012     0.113075
H      4.345357     4.345357     7.201012     0.113078
H     14.461643     4.345357    11.605988     0.113091
H      4.345357    14.461643    11.605988     0.113085
H     14.461643    11.605988     4.345357     0.113092
H      4.345357    11.605988    14.461643     0.113076
H      4.345357     7.201012     4.345357     0.113095
H     14.461643     7.201012    14.461643     0.113075
H     11.605988    14.461643     4.345357     0.113069
H     11.605988     4.345357    14.461643     0.113099
H      7.201012    14.461643    14.461643     0.113103
H      7.201012     4.345357     4.345357     0.113066
C     16.197341    12.582259    11.026356    -0.070131
C      2.609659     6.224741    11.026356    -0.070171
C      2.609659    12.582259     7.780644    -0.070265
C     16.197341     6.224741     7.780644    -0.070300
C     11.026356    16.197341    12.582259    -0.070384
C     11.026356     2.609659     6.224741    -0.070069
C      7.780644     2.609659    12.582259    -0.070372
C      7.780644    16.197341     6.224741    -0.070054
C     12.582259    11.026356    16.197341    -0.070235
C      6.224741    11.026356     2.609659    -0.070256
C     12.582259     7.780644     2.609659    -0.070195
C      6.224741     7.780644    16.197341    -0.070218
C     12.582259    16.197341     7.780644    -0.069957
C      6.224741     2.609659     7.780644    -0.069948
C     12.582259     2.609659    11.026356    -0.070474
C      6.224741    16.197341    11.026356    -0.070468
C     16.197341    11.026356     6.224741    -0.070224
C      2.609659    11.026356    12.582259    -0.070143
C      2.609659     7.780644     6.224741    -0.070286
C     16.197341     7.780644    12.582259    -0.070209
C     11.026356    12.582259     2.609659    -0.070229
C     11.026356     6.224741    16.197341    -0.070186
C      7.780644    12.582259    16.197341    -0.070249
C      7.780644     6.224741     2.609659    -0.070244
C      2.609659     6.224741     7.780644    -0.070304
C     16.197341    12.582259     7.780644    -0.070267
C     16.197341     6.224741    11.026356    -0.070171
C      2.609659    12.582259    11.026356    -0.070133
C      7.780644     2.609659     6.224741    -0.070058
C      7.780644    16.197341    12.582259    -0.070371
C     11.026356    16.197341     6.224741    -0.070069
C     11.026356     2.609659    12.582259    -0.070386
C      6.224741     7.780644     2.609659    -0.070222
C     12.582259     7.780644    16.197341    -0.070194
C      6.224741    11.026356    16.197341    -0.070256
C     12.582259    11.026356     2.609659    -0.070237
C      6.224741     2.609659    11.026356    -0.070469
C     12.582259    16.197341    11.026356    -0.070478
C      6.224741    16.197341     7.780644    -0.069949
C     12.582259     2.609659     7.780644    -0.069957
C      2.609659     7.780644    12.582259    -0.070210
C     16.197341     7.780644     6.224741    -0.070287
C     16.197341    11.026356    12.582259    -0.070146
C      2.609659    11.026356     6.224741    -0.070224
C      7.780644     6.224741    16.197341    -0.070227
C      7.780644    12.582259     2.609659    -0.070265
C     11.026356     6.224741     2.609659    -0.070203
C     11.026356    12.582259    16.197341    -0.070213
C     14.606833    12.929060    12.929060     0.124923
C     15.632190    12.204050    12.204050    -0.016527
C      4.200167     5.877940    12.929060     0.124944
C      3.174810     6.602950    12.204050    -0.016525
C      4.200167    12.929060     5.877940     0.124989
C      3.174810    12.204050     6.602950    -0.016548
C     14.606833     5.877940     5.877940     0.125012
C     15.632190     6.602950     6.602950    -0.016551
C     12.929060    14.606833    12.929060     0.125049
C     12.204050    15.632190    12.204050    -0.016519
C     12.929060     4.200167     5.877940     0.124889
C     12.204050     3.174810     6.602950    -0.016543
C      5.877940     4.200167    12.929060     0.125042
C      6.602950     3.174810    12.204050    -0.016517
C      5.877940    14.606833     5.877940     0.124882
C      6.602950    15.632190     6.602950    -0.016541
C     12.929060    12.929060    14.606833     0.124965
C     12.204050    12.204050    15.632190    -0.016535
C      5.877940    12.929060     4.200167     0.124995
C      6.602950    12.204050     3.174810    -0.016559
C     12.929060     5.877940     4.200167     0.124971
C     12.204050     6.602950     3.174810    -0.016559
C      5.877940     5.877940    14.606833     0.124962
C      6.602950     6.602950    15.632190    -0.016532
C     12.929060    14.606833     5.877940     0.124885
C     12.204050    15.632190     6.602950    -0.016536
C      5.877940     4.200167     5.877940     0.124877
C      6.602950     3.174810     6.602950    -0.016532
C     12.929060     4.200167    12.929060     0.125049
C     12.204050     3.174810    12.204050    -0.016522
C      5.877940    14.606833    12.929060     0.125045
C      6.602950    15.632190    12.204050    -0.016523
C     14.606833    12.929060     5.877940     0.124989
C     15.632190    12.204050     6.602950    -0.016544
C      4.200167    12.929060    12.929060     0.124926
C      3.174810    12.204050    12.204050    -0.016531
C      4.200167     5.877940     5.877940     0.125009
C      3.174810     6.602950     6.602950    -0.016540
C     14.606833     5.877940    12.929060     0.124947
C     15.632190     6.602950    12.204050    -0.016531
C     12.929060    12.929060     4.200167     0.124979
C     12.204050    12.204050     3.174810    -0.016554
C     12.929060     5.877940    14.606833     0.124953
C     12.204050     6.602950    15.632190    -0.016534
C      5.877940    12.929060    14.606833     0.124981
C      6.602950    12.204050    15.632190    -0.016538
C      5.877940     5.877940     4.200167     0.124979
C      6.602950     6.602950     3.174810    -0.016551
C     14.121424    14.121424    12.425221    -0.242097
C      4.685576     4.685576    12.425221    -0.242095
C      4.685576    14.121424     6.381779    -0.242122
C     14.121424     4.685576     6.381779    -0.242125
C     12.425221    14.121424    14.121424    -0.242107
C     12.425221     4.685576     4.685576    -0.242121
C      6.381779     4.685576    14.121424    -0.242102
C      6.381779    14.121424     4.685576    -0.242123
C     14.121424    12.425221    14.121424    -0.242097
C      4.685576    12.425221     4.685576    -0.242132
C     14.121424     6.381779     4.685576    -0.242133
C      4.685576     6.381779    14.121424    -0.242095
C     14.121424    14.121424     6.381779    -0.242117
C      4.685576     4.685576     6.381779    -0.242112
C     14.121424     4.685576    12.425221    -0.242101
C      4.685576    14.121424    12.425221    -0.242101
C     14.121424    12.425221     4.685576    -0.242130
C      4.685576    12.425221    14.121424    -0.242100
C      4.685576     6.381779     4.685576    -0.242126
C     14.121424     6.381779    14.121424    -0.242097
C     12.425221    14.121424     4.685576    -0.242119
C     12.425221     4.685576    14.121424    -0.242103
C      6.381779    14.121424    14.121424    -0.242108
C      6.381779     4.685576     4.685576    -0.242114
N     17.111925    11.638336    10.676734    -0.144471
N      1.695075     7.168664    10.676734    -0.144608
N      1.695075    11.638336     8.130266    -0.144610
N     17.111925     7.168664     8.130266    -0.144743
N     10.676734    17.111925    11.638336    -0.145119
N     10.676734     1.695075     7.168664    -0.144033
N      8.130266     1.695075    11.638336    -0.145110
N      8.130266    17.111925     7.168664    -0.144022
N     11.638336    10.676734    17.111925    -0.144578
N      7.168664    10.676734     1.695075    -0.144650
N     11.638336     8.130266     1.695075    -0.144531
N      7.168664     8.130266    17.111925    -0.144616
N     11.638336    17.111925     8.130266    -0.144398
N      7.168664     1.695075     8.130266    -0.144374
N     11.638336     1.695075    10.676734    -0.144940
N      7.168664    17.111925    10.676734    -0.144920
N     17.111925    10.676734     7.168664    -0.144700
N      1.695075    10.676734    11.638336    -0.144440
N      1.695075     8.130266     7.168664    -0.144765
N     17.111925     8.130266    11.638336    -0.144507
N     10.676734    11.638336     1.695075    -0.144615
N     10.676734     7.168664    17.111925    -0.144531
N      8.130266    11.638336    17.111925    -0.144646
N      8.130266     7.168664     1.695075    -0.144579
N      1.695075     7.168664     8.130266    -0.144710
N     17.111925    11.638336     8.130266    -0.144575
N     17.111925     7.168664    10.676734    -0.144575
N      1.695075    11.638336    10.676734    -0.144440
N      8.130266     1.695075     7.168664    -0.143989
N      8.130266    17.111925    11.638336    -0.145075
N     10.676734    17.111925     7.168664    -0.144000
N     10.676734     1.695075    11.638336    -0.145086
N      7.168664     8.130266     1.695075    -0.144578
N     11.638336     8.130266    17.111925    -0.144503
N      7.168664    10.676734    17.111925    -0.144622
N     11.638336    10.676734     1.695075    -0.144538
N      7.168664     1.695075    10.676734    -0.144884
N     11.638336    17.111925    10.676734    -0.144908
N      7.168664    17.111925     8.130266    -0.144343
N     11.638336     1.695075     8.130266    -0.144364
N      1.695075     8.130266    11.638336    -0.144475
N     17.111925     8.130266     7.168664    -0.144732
N     17.111925    10.676734    11.638336    -0.144407
N      1.695075    10.676734     7.168664    -0.144666
N      8.130266     7.168664    17.111925    -0.144539
N      8.130266    11.638336     1.695075    -0.144619
N     10.676734     7.168664     1.695075    -0.144505
N     10.676734    11.638336    17.111925    -0.144574

The following XYZ coordinates are in angstroms. Other properties are in atomic units.
The sperically averaged electron density of each atom fit to a function of the form exp(a - br)
eigen_1, eigen_2 and eigen_3 are the three eigenvalues of traceless quadrupole moment tensor
  atom number  atomic symbol              X              Y              Z     net charge C6 coefficient C8 coefficient C10 coefficient fluctuating dipole atomic polarizability isotropic forcefield polarizability              a              b squared Pearson coefficient          <r^3>          <r^4>         wp_QDO          m_QDO          q_QDO       dipole_x       dipole_y       dipole_z         dipole            Qxy            Qxz            Qyz     Q(x^2-y^2)  Q(3z^2 - R^2)        eigen_1        eigen_2        eigen_3 static polarizability      alpha(xx)      alpha(xy)      alpha(xz)      alpha(yy)      alpha(yz)      alpha(zz) atomic spin moment
            1             Cu       0.000000      11.534145       9.403500       0.453053     115.587053 0.17106809E+04  0.53397567E+05                                20.787607                           14.656835       0.877620       2.078124                    0.997119      52.064456     142.226553       0.416688       0.470915      -1.094718      -0.000000       0.028473      -0.000016       0.028473       0.000000      -0.000001       0.000010      -0.274863      -0.140117      -0.114079      -0.046706       0.160784             32.487271      56.065642       0.000026      -0.000202      12.515917      -0.000299      28.880255           0.337416
            2             Cu       0.000000       7.272855       9.403500       0.453597     115.530963 0.17096552E+04  0.53356939E+05                                20.780598                           14.651914       0.878570       2.078504                    0.997114      52.052706     142.177650       0.416785       0.470881      -1.094751      -0.000000      -0.028394      -0.000016       0.028394       0.000000       0.000001      -0.000010      -0.274901      -0.139911      -0.114132      -0.046637       0.160769             32.476588      56.047547       0.000034       0.000247      12.511637       0.000290      28.870581           0.348212
            3             Cu       9.403500       0.000000      11.534145       0.455382     115.343516 0.17062229E+04  0.53221067E+05                                20.757275                           14.635509       0.881718       2.079768                    0.997098      52.013188     142.013867       0.417107       0.470773      -1.094855       0.000002      -0.000000       0.028148       0.028148      -0.000001      -0.000002      -0.000000       0.067910       0.482092      -0.114304      -0.046394       0.160697             32.441127      28.838532      -0.000148       0.000023      55.987512      -0.000002      12.497338           0.381668
            4             Cu       9.403500       0.000000       7.272855       0.451040     115.790631 0.17144187E+04  0.53545606E+05                                20.812874                           14.674636       0.874142       2.076731                    0.997136      52.107896     142.405669       0.416342       0.471030      -1.094607       0.000002       0.000000      -0.028776       0.028776       0.000001       0.000002      -0.000000       0.066946       0.482835      -0.113946      -0.046999       0.160945             32.525507      28.915121       0.000307      -0.000036      56.130114       0.000006      12.531286           0.292324
            5             Cu      11.534145       9.403500       0.000000       0.453117     115.577474 0.17105034E+04  0.53390570E+05                                20.786500                           14.656045       0.877767       2.078186                    0.997118      52.062184     142.217780       0.416701       0.470913      -1.094721       0.028434       0.000005       0.000000       0.028434      -0.000003      -0.000000      -0.000001       0.207443      -0.342241      -0.114080      -0.046682       0.160762             32.485629      12.515255       0.000074       0.000013      28.878880      -0.000232      56.062752           0.339617
            6             Cu       7.272855       9.403500       0.000000       0.453437     115.544183 0.17098961E+04  0.53366518E+05                                20.782354                           14.653143       0.878321       2.078410                    0.997115      52.055176     142.188742       0.416758       0.470894      -1.094739      -0.028387       0.000004      -0.000000       0.028387       0.000003       0.000000       0.000001       0.207404      -0.342352      -0.114117      -0.046643       0.160761             32.479291      12.512726      -0.000108       0.000004      28.873145       0.000226      56.052004           0.346042
            7             Cu      11.534145       0.000000       9.403500       0.453549     115.533591 0.17097200E+04  0.53359518E+05                                20.780951                           14.652248       0.878418       2.078454                    0.997115      52.053453     142.180903       0.416778       0.470885      -1.094747       0.028401      -0.000000       0.000064       0.028401      -0.000000      -0.000043       0.000001       0.274928      -0.139955      -0.114138      -0.046652       0.160790             32.476890      12.511921       0.000039       0.001385      56.047873       0.000209      28.870876           0.347740
            8             Cu       7.272855       0.000000       9.403500       0.453460     115.543081 0.17098923E+04  0.53366351E+05                                20.782147                           14.653082       0.878259       2.078390                    0.997116      52.055398     142.189096       0.416761       0.470891      -1.094742      -0.028418      -0.000000       0.000066       0.028418       0.000000       0.000043      -0.000001       0.274893      -0.139972      -0.114118      -0.046657       0.160775             32.478735      12.512652       0.000024      -0.001396      56.051006      -0.000201      28.872545           0.345875
            9             Cu       0.000000       9.403500       7.272855       0.453830     115.505280 0.17091886E+04  0.53338457E+05                                20.777378                           14.649664       0.878998       2.078673                    0.997112      52.047513     142.155812       0.416830       0.470865      -1.094766       0.000000      -0.000007      -0.028364       0.028364      -0.000001       0.000000      -0.000006      -0.067542       0.482221      -0.114141      -0.046599       0.160740             32.471461      56.038570      -0.000129       0.000011      28.866171       0.000172      12.509641           0.352919
           10             Cu       0.000000       9.403500      11.534145       0.452779     115.614088 0.17111753E+04  0.53417133E+05                                20.790947                           14.659174       0.877152       2.077936                    0.997121      52.070301     142.250428       0.416643       0.470929      -1.094704       0.000000      -0.000007       0.028516       0.028516       0.000001      -0.000000       0.000006      -0.067318       0.482473      -0.114071      -0.046753       0.160824             32.492441      56.074270       0.000286       0.000007      28.885086      -0.000181      12.517968           0.331760
           11             Cu       9.403500      11.534145       0.000000       0.453418     115.546811 0.17099411E+04  0.53368308E+05                                20.782696                           14.653371       0.878291       2.078397                    0.997115      52.055605     142.190703       0.416753       0.470896      -1.094738      -0.000005       0.028388       0.000001       0.028388       0.000003       0.000001      -0.000000      -0.207410      -0.342360      -0.114120      -0.046645       0.160765             32.479867      28.873575      -0.000116       0.000234      12.512924      -0.000019      56.053103           0.345964
           12             Cu       9.403500       7.272855       0.000000       0.453112     115.578118 0.17105148E+04  0.53391021E+05                                20.786583                           14.656105       0.877755       2.078182                    0.997118      52.062268     142.218207       0.416700       0.470914      -1.094720      -0.000005      -0.028432       0.000001       0.028432      -0.000004      -0.000001       0.000000      -0.207471      -0.342282      -0.114094      -0.046688       0.160782             32.485792      28.878962       0.000090      -0.000185      12.515306       0.000022      56.063108           0.339728
           13              H      15.989899      13.368016      10.534177       0.111780       1.251474 0.91046030E+01  0.91378372E+02                                 1.846660                            1.714110      -0.973458       2.410851                    0.997904       3.456632       9.462413       0.504285       1.210174      -0.726305      -0.012706       0.036705      -0.018530       0.043036      -0.011982      -0.009282      -0.011140      -0.018691      -0.002942      -0.022997       0.004773       0.018225              1.889473       1.642446      -0.319719       0.018798       2.083181      -0.362415       1.942790           0.000162
           14              H       2.817101       5.438984      10.534177       0.111781       1.251485 0.91047352E+01  0.91380173E+02                                 1.846680                            1.714129      -0.973450       2.410850                    0.997904       3.456686       9.462634       0.504279       1.210183      -0.726303       0.012704      -0.036700      -0.018530       0.043030      -0.011983       0.009281       0.011141      -0.018695      -0.002943      -0.022998       0.004771       0.018227              1.889492       1.642466      -0.319723      -0.018796       2.083198       0.362413       1.942812           0.000167
           15              H       2.817101      13.368016       8.272823       0.111767       1.251549 0.91053172E+01  0.91387464E+02                                 1.846739                            1.714180      -0.973472       2.410825                    0.997904       3.456807       9.463036       0.504273       1.210177      -0.726304       0.012698       0.036697       0.018526       0.043025       0.011986      -0.009281       0.011143      -0.018697      -0.002937      -0.023001       0.004771       0.018230              1.889556       1.642520       0.319740       0.018800       2.083268       0.362434       1.942880           0.000168
           16              H      15.989899       5.438984       8.272823       0.111767       1.251557 0.91054180E+01  0.91388884E+02                                 1.846757                            1.714198      -0.973459       2.410827                    0.997904       3.456854       9.463239       0.504266       1.210189      -0.726301      -0.012696      -0.036692       0.018527       0.043020       0.011986       0.009280      -0.011144      -0.018701      -0.002938      -0.023002       0.004769       0.018232              1.889574       1.642538       0.319744      -0.018798       2.083284      -0.362433       1.942899           0.000176
           17              H      10.534177      15.989899      13.368016       0.111786       1.251455 0.91045299E+01  0.91377500E+02                                 1.846622                            1.714086      -0.973391       2.410856                    0.997904       3.456797       9.462873       0.504296       1.210149      -0.726309      -0.018531      -0.012691       0.036677       0.043007      -0.009276      -0.011144      -0.011985       0.007882       0.029542      -0.023000       0.004761       0.018238              1.889427       1.942745       0.018790      -0.362370       1.642431      -0.319704       2.083106           0.000172
           18              H      10.534177       2.817101       5.438984       0.111772       1.251356 0.91033939E+01  0.91361816E+02                                 1.846431                            1.713907      -0.973469       2.410856                    0.997904       3.456357       9.460962       0.504362       1.210048      -0.726335      -0.018525       0.012708      -0.036723       0.043049       0.009285       0.011140      -0.011979       0.007870       0.029493      -0.022996       0.004777       0.018219              1.889236       1.942535      -0.018806       0.362372       1.642244      -0.319658       2.082928           0.000211
           19              H       8.272823       2.817101      13.368016       0.111784       1.251467 0.91046316E+01  0.91378795E+02                                 1.846635                            1.714097      -0.973404       2.410850                    0.997904       3.456811       9.462932       0.504293       1.210151      -0.726308       0.018531       0.012691       0.036677       0.043008      -0.009276       0.011144       0.011985       0.007882       0.029542      -0.023000       0.004762       0.018238              1.889441       1.942761       0.018789       0.362374       1.642441       0.319707       2.083121           0.000172
           20              H       8.272823      15.989899       5.438984       0.111775       1.251337 0.91032160E+01  0.91359573E+02                                 1.846413                            1.713891      -0.973459       2.410863                    0.997904       3.456319       9.460831       0.504364       1.210049      -0.726335       0.018525      -0.012709      -0.036724       0.043051       0.009285      -0.011140       0.011978       0.007869       0.029493      -0.022996       0.004777       0.018219              1.889217       1.942514      -0.018807      -0.362368       1.642227       0.319654       2.082909           0.000208
           21              H      13.368016      10.534177      15.989899       0.111769       1.251518 0.91050204E+01  0.91383426E+02                                 1.846677                            1.714127      -0.973480       2.410824                    0.997904       3.456770       9.462774       0.504293       1.210142      -0.726311       0.036699      -0.018527      -0.012700       0.043027      -0.011142      -0.011984      -0.009282       0.010819      -0.026576      -0.023000       0.004771       0.018229              1.889491       2.083191      -0.362414      -0.319720       1.942816       0.018796       1.642467           0.000143
           22              H       5.438984      10.534177       2.817101       0.111773       1.251467 0.91045603E+01  0.91377555E+02                                 1.846619                            1.714078      -0.973427       2.410851                    0.997904       3.456697       9.462476       0.504303       1.210135      -0.726313      -0.036697      -0.018528       0.012699       0.043025       0.011142      -0.011984       0.009280       0.010820      -0.026577      -0.022999       0.004769       0.018230              1.889426       2.083123       0.362393      -0.319703       1.942740      -0.018798       1.642416           0.000135
           23              H      13.368016       8.272823       2.817101       0.111775       1.251442 0.91043120E+01  0.91374350E+02                                 1.846591                            1.714053      -0.973431       2.410857                    0.997904       3.456623       9.462206       0.504309       1.210131      -0.726315       0.036702       0.018529       0.012703       0.043032       0.011141       0.011983      -0.009281       0.010819      -0.026571      -0.022998       0.004771       0.018227              1.889397       2.083094       0.362391       0.319696       1.942710       0.018799       1.642388           0.000132
           24              H       5.438984       8.272823      15.989899       0.111772       1.251516 0.91050184E+01  0.91383609E+02                                 1.846695                            1.714142      -0.973472       2.410831                    0.997904       3.456769       9.462852       0.504283       1.210164      -0.726307      -0.036698       0.018529      -0.012701       0.043027      -0.011142       0.011984       0.009281       0.010819      -0.026576      -0.022999       0.004770       0.018229              1.889509       2.083210      -0.362417       0.319724       1.942836      -0.018795       1.642480           0.000142
           25              H      13.368016      15.989899       8.272823       0.111790       1.251376 0.91036832E+01  0.91366575E+02                                 1.846550                            1.714013      -0.973435       2.410885                    0.997904       3.456418       9.461607       0.504305       1.210159      -0.726309       0.036712      -0.012717       0.018538       0.043048      -0.011979       0.011136       0.009284       0.018684      -0.002948      -0.022993       0.004775       0.018218              1.889355       2.083051      -0.319682       0.362396       1.642338      -0.018798       1.942675           0.000159
           26              H       5.438984       2.817101       8.272823       0.111791       1.251362 0.91035497E+01  0.91364846E+02                                 1.846534                            1.713998      -0.973427       2.410891                    0.997904       3.456387       9.461484       0.504309       1.210156      -0.726310      -0.036713       0.012718       0.018538       0.043049      -0.011979      -0.011136      -0.009284       0.018683      -0.002949      -0.022993       0.004775       0.018217              1.889337       2.083033      -0.319678      -0.362393       1.642323       0.018799       1.942656           0.000157
           27              H      13.368016       2.817101      10.534177       0.111765       1.251577 0.91056062E+01  0.91391011E+02                                 1.846744                            1.714189      -0.973442       2.410813                    0.997904       3.456957       9.463454       0.504280       1.210151      -0.726308       0.036685       0.012686      -0.018519       0.043007       0.011988      -0.011148       0.009277       0.018710      -0.002934      -0.023004       0.004764       0.018240              1.889562       2.083268       0.319749      -0.362413       1.642544      -0.018798       1.942875           0.000198
           28              H       5.438984      15.989899      10.534177       0.111764       1.251593 0.91057455E+01  0.91392780E+02                                 1.846761                            1.714203      -0.973457       2.410806                    0.997904       3.456976       9.463532       0.504277       1.210153      -0.726308      -0.036685      -0.012686      -0.018519       0.043008       0.011988       0.011148      -0.009277       0.018710      -0.002933      -0.023004       0.004765       0.018239              1.889581       2.083289       0.319753       0.362420       1.642558       0.018798       1.942896           0.000193
           29              H      15.989899      10.534177       5.438984       0.111779       1.251399 0.91039096E+01  0.91368890E+02                                 1.846504                            1.713980      -0.973423       2.410857                    0.997904       3.456597       9.461922       0.504337       1.210082      -0.726325      -0.012700      -0.018530      -0.036696       0.043026      -0.009280       0.011982       0.011141      -0.007877       0.029522      -0.022997       0.004768       0.018229              1.889305       1.642316       0.018798       0.319672       1.942613       0.362360       2.082986           0.000129
           30              H       2.817101      10.534177      13.368016       0.111777       1.251429 0.91041673E+01  0.91372481E+02                                 1.846578                            1.714038      -0.973450       2.410855                    0.997904       3.456570       9.462021       0.504311       1.210130      -0.726315       0.012705      -0.018529       0.036707       0.043037       0.009282       0.011982      -0.011141      -0.007875       0.029509      -0.022997       0.004772       0.018225              1.889388       1.642377      -0.018799       0.319695       1.942703      -0.362395       2.083084           0.000138
           31              H       2.817101       8.272823       5.438984       0.111778       1.251413 0.91040425E+01  0.91370518E+02                                 1.846511                            1.713986      -0.973420       2.410851                    0.997904       3.456642       9.462047       0.504339       1.210073      -0.726327       0.012696       0.018528      -0.036692       0.043021      -0.009279      -0.011983      -0.011142      -0.007879       0.029526      -0.022998       0.004767       0.018232              1.889312       1.642326       0.018799      -0.319676       1.942617      -0.362358       2.082993           0.000134
           32              H      15.989899       8.272823      13.368016       0.111773       1.251470 0.91045500E+01  0.91377307E+02                                 1.846615                            1.714072      -0.973462       2.410838                    0.997904       3.456663       9.462335       0.504308       1.210126      -0.726316      -0.012700       0.018526       0.036703       0.043031       0.009282      -0.011983       0.011142      -0.007877       0.029513      -0.022999       0.004771       0.018228              1.889427       1.642413      -0.018798      -0.319706       1.942743       0.362401       2.083125           0.000144
           33              H      10.534177      13.368016       2.817101       0.111765       1.251579 0.91056028E+01  0.91391133E+02                                 1.846773                            1.714211      -0.973504       2.410810                    0.997903       3.456864       9.463263       0.504266       1.210183      -0.726302      -0.018529       0.036696       0.012699       0.043025      -0.011141       0.009283       0.011985      -0.010817      -0.026576      -0.023001       0.004773       0.018228              1.889589       1.942923      -0.362438      -0.018794       2.083298       0.319743       1.642546           0.000175
           34              H      10.534177       5.438984      15.989899       0.111780       1.251446 0.91043709E+01  0.91375496E+02                                 1.846636                            1.714090      -0.973411       2.410871                    0.997904       3.456616       9.462353       0.504287       1.210177      -0.726305      -0.018529      -0.036703      -0.012704       0.043033       0.011142      -0.009280       0.011984      -0.010819      -0.026571      -0.022998       0.004770       0.018228              1.889447       1.942762       0.362406       0.018799       2.083150       0.319711       1.642428           0.000178
           35              H       8.272823      13.368016      15.989899       0.111777       1.251480 0.91047095E+01  0.91379997E+02                                 1.846688                            1.714137      -0.973405       2.410867                    0.997904       3.456704       9.462737       0.504272       1.210197      -0.726299       0.018528       0.036698      -0.012701       0.043027       0.011143       0.009279      -0.011985      -0.010820      -0.026577      -0.023000       0.004768       0.018231              1.889501       1.942818       0.362415      -0.018798       2.083208      -0.319726       1.642476           0.000177
           36              H       8.272823       5.438984       2.817101       0.111763       1.251576 0.91055537E+01  0.91390288E+02                                 1.846748                            1.714189      -0.973512       2.410803                    0.997903       3.456855       9.463143       0.504278       1.210159      -0.726308       0.018527      -0.036697       0.012698       0.043025      -0.011142      -0.009283      -0.011984      -0.010817      -0.026577      -0.023001       0.004773       0.018228              1.889565       1.942895      -0.362432       0.018795       2.083272      -0.319738       1.642527           0.000181
           37              H       2.817101       5.438984       8.272823       0.111776       1.251544 0.91052878E+01  0.91387034E+02                                 1.846721                            1.714167      -0.973465       2.410824                    0.997904       3.456833       9.463080       0.504280       1.210163      -0.726306       0.012696      -0.036692       0.018527       0.043020      -0.011986      -0.009280      -0.011144      -0.018701      -0.002938      -0.023001       0.004769       0.018232              1.889536       1.642508      -0.319733       0.018798       2.083241      -0.362422       1.942860           0.000175
           38              H      15.989899      13.368016       8.272823       0.111775       1.251532 0.91051508E+01  0.91385204E+02                                 1.846704                            1.714150      -0.973470       2.410826                    0.997904       3.456779       9.462871       0.504284       1.210157      -0.726308      -0.012698       0.036697       0.018526       0.043025      -0.011985       0.009281       0.011143      -0.018697      -0.002937      -0.023001       0.004771       0.018230              1.889519       1.642490      -0.319729      -0.018799       2.083226       0.362424       1.942840           0.000170
           39              H      15.989899       5.438984      10.534177       0.111784       1.251482 0.91047168E+01  0.91380088E+02                                 1.846690                            1.714138      -0.973437       2.410858                    0.997904       3.456684       9.462683       0.504272       1.210198      -0.726299      -0.012704      -0.036700      -0.018531       0.043031       0.011984      -0.009281       0.011141      -0.018695      -0.002942      -0.022998       0.004771       0.018227              1.889503       1.642475       0.319726       0.018796       2.083210       0.362416       1.942825           0.000167
           40              H       2.817101      13.368016      10.534177       0.111782       1.251475 0.91046321E+01  0.91378895E+02                                 1.846677                            1.714124      -0.973452       2.410855                    0.997904       3.456638       9.462495       0.504277       1.210190      -0.726302       0.012706       0.036705      -0.018530       0.043036       0.011983       0.009282      -0.011140      -0.018691      -0.002941      -0.022997       0.004773       0.018225              1.889490       1.642461       0.319723      -0.018797       2.083200      -0.362419       1.942811           0.000160
           41              H       8.272823       2.817101       5.438984       0.111780       1.251335 0.91031940E+01  0.91359193E+02                                 1.846399                            1.713879      -0.973466       2.410859                    0.997904       3.456319       9.460787       0.504371       1.210035      -0.726338       0.018525       0.012709      -0.036724       0.043050      -0.009285      -0.011140      -0.011978       0.007870       0.029493      -0.022995       0.004777       0.018218              1.889202       1.942501       0.018807      -0.362363       1.642215      -0.319649       2.082890           0.000209
           42              H       8.272823      15.989899      13.368016       0.111790       1.251454 0.91045178E+01  0.91377424E+02                                 1.846627                            1.714090      -0.973390       2.410859                    0.997904       3.456789       9.462879       0.504292       1.210157      -0.726307       0.018531      -0.012692       0.036677       0.043008       0.009276       0.011144      -0.011985       0.007882       0.029541      -0.023000       0.004762       0.018238              1.889433       1.942751      -0.018790       0.362372       1.642434      -0.319704       2.083113           0.000171
           43              H      10.534177      15.989899       5.438984       0.111780       1.251333 0.91031819E+01  0.91359089E+02                                 1.846401                            1.713882      -0.973456       2.410863                    0.997905       3.456320       9.460807       0.504368       1.210040      -0.726337      -0.018525      -0.012709      -0.036723       0.043050      -0.009285       0.011140       0.011978       0.007870       0.029493      -0.022996       0.004777       0.018219              1.889204       1.942502       0.018807       0.362363       1.642218       0.319650       2.082893           0.000210
           44              H      10.534177       2.817101      13.368016       0.111788       1.251469 0.91046546E+01  0.91379109E+02                                 1.846637                            1.714099      -0.973401       2.410851                    0.997904       3.456821       9.462972       0.504293       1.210152      -0.726308      -0.018531       0.012691       0.036676       0.043007       0.009276      -0.011144       0.011985       0.007883       0.029542      -0.023000       0.004762       0.018238              1.889443       1.942764      -0.018789      -0.362374       1.642444       0.319706       2.083122           0.000174
           45              H       5.438984       8.272823       2.817101       0.111782       1.251434 0.91042476E+01  0.91373488E+02                                 1.846573                            1.714039      -0.973423       2.410858                    0.997904       3.456632       9.462201       0.504314       1.210120      -0.726317      -0.036698       0.018529       0.012702       0.043028      -0.011141      -0.011983      -0.009280       0.010820      -0.026574      -0.022998       0.004770       0.018228              1.889378       2.083069      -0.362382      -0.319689       1.942692       0.018798       1.642374           0.000132
           46              H      13.368016       8.272823      15.989899       0.111777       1.251503 0.91048806E+01  0.91381761E+02                                 1.846672                            1.714122      -0.973475       2.410833                    0.997904       3.456727       9.462673       0.504290       1.210154      -0.726309       0.036701       0.018529      -0.012702       0.043030       0.011141      -0.011983       0.009282       0.010818      -0.026573      -0.022999       0.004772       0.018227              1.889485       2.083186       0.362413      -0.319718       1.942810      -0.018795       1.642460           0.000141
           47              H       5.438984      10.534177      15.989899       0.111772       1.251536 0.91052126E+01  0.91386145E+02                                 1.846721                            1.714166      -0.973469       2.410827                    0.997904       3.456815       9.463042       0.504277       1.210171      -0.726305      -0.036696      -0.018528      -0.012699       0.043024       0.011142       0.011985      -0.009281       0.010819      -0.026579      -0.023000       0.004770       0.018230              1.889536       2.083239       0.362422       0.319731       1.942864       0.018795       1.642505           0.000144
           48              H      13.368016      10.534177       2.817101       0.111777       1.251444 0.91043322E+01  0.91374451E+02                                 1.846575                            1.714040      -0.973432       2.410851                    0.997904       3.456647       9.462215       0.504318       1.210111      -0.726319       0.036700      -0.018527       0.012701       0.043028      -0.011142       0.011983       0.009281       0.010819      -0.026574      -0.022999       0.004770       0.018228              1.889381       2.083073      -0.362385       0.319691       1.942694      -0.018799       1.642376           0.000134
           49              H       5.438984       2.817101      10.534177       0.111773       1.251566 0.91054937E+01  0.91389423E+02                                 1.846716                            1.714164      -0.973447       2.410812                    0.997904       3.456932       9.463302       0.504291       1.210131      -0.726313      -0.036685       0.012686      -0.018518       0.043008      -0.011987       0.011148       0.009277       0.018710      -0.002934      -0.023004       0.004764       0.018239              1.889533       2.083235      -0.319740       0.362406       1.642519      -0.018798       1.942843           0.000195
           50              H      13.368016      15.989899      10.534177       0.111772       1.251579 0.91056123E+01  0.91390934E+02                                 1.846728                            1.714175      -0.973455       2.410806                    0.997904       3.456960       9.463403       0.504289       1.210132      -0.726312       0.036684      -0.012685      -0.018518       0.043006      -0.011987      -0.011148      -0.009277       0.018711      -0.002933      -0.023004       0.004765       0.018239              1.889546       2.083248      -0.319743      -0.362408       1.642531       0.018797       1.942859           0.000197
           51              H       5.438984      15.989899       8.272823       0.111791       1.251380 0.91037292E+01  0.91367299E+02                                 1.846569                            1.714029      -0.973432       2.410889                    0.997904       3.456420       9.461676       0.504297       1.210176      -0.726306      -0.036713      -0.012718       0.018538       0.043049       0.011980      -0.011136       0.009284       0.018683      -0.002947      -0.022993       0.004776       0.018217              1.889375       2.083074       0.319687      -0.362403       1.642354      -0.018798       1.942698           0.000156
           52              H      13.368016       2.817101       8.272823       0.111792       1.251364 0.91035859E+01  0.91365528E+02                                 1.846556                            1.714018      -0.973412       2.410899                    0.997905       3.456400       9.461613       0.504297       1.210179      -0.726305       0.036712       0.012718       0.018538       0.043049       0.011980       0.011136      -0.009283       0.018683      -0.002948      -0.022993       0.004775       0.018218              1.889361       2.083058       0.319684       0.362397       1.642343       0.018798       1.942681           0.000160
           53              H       2.817101       8.272823      13.368016       0.111780       1.251447 0.91043418E+01  0.91374640E+02                                 1.846587                            1.714048      -0.973448       2.410847                    0.997904       3.456627       9.462188       0.504313       1.210120      -0.726317       0.012701       0.018526       0.036703       0.043031      -0.009281       0.011983       0.011142      -0.007877       0.029513      -0.022999       0.004771       0.018228              1.889398       1.642389       0.018799       0.319698       1.942713       0.362393       2.083091           0.000143
           54              H      15.989899       8.272823       5.438984       0.111779       1.251434 0.91042467E+01  0.91373270E+02                                 1.846548                            1.714018      -0.973425       2.410848                    0.997904       3.456678       9.462246       0.504328       1.210091      -0.726323      -0.012696       0.018528      -0.036692       0.043021       0.009279       0.011983      -0.011143      -0.007879       0.029525      -0.022999       0.004767       0.018232              1.889351       1.642358      -0.018797       0.319685       1.942659      -0.362368       2.083036           0.000136
           55              H      15.989899      10.534177      13.368016       0.111782       1.251426 0.91041377E+01  0.91371991E+02                                 1.846562                            1.714025      -0.973456       2.410851                    0.997904       3.456569       9.461968       0.504319       1.210115      -0.726318      -0.012705      -0.018529       0.036707       0.043036      -0.009282      -0.011981      -0.011141      -0.007875       0.029509      -0.022997       0.004772       0.018225              1.889371       1.642362       0.018799      -0.319689       1.942687      -0.362390       2.083062           0.000138
           56              H       2.817101      10.534177       5.438984       0.111785       1.251386 0.91037952E+01  0.91367485E+02                                 1.846494                            1.713971      -0.973412       2.410864                    0.997904       3.456574       9.461856       0.504337       1.210085      -0.726325       0.012701      -0.018530      -0.036696       0.043026       0.009280      -0.011982       0.011141      -0.007877       0.029522      -0.022997       0.004768       0.018229              1.889295       1.642308      -0.018797      -0.319669       1.942601       0.362357       2.082975           0.000129
           57              H       8.272823       5.438984      15.989899       0.111783       1.251456 0.91044636E+01  0.91376616E+02                                 1.846637                            1.714093      -0.973411       2.410866                    0.997904       3.456649       9.462439       0.504290       1.210167      -0.726306       0.018527      -0.036701      -0.012702       0.043030      -0.011143       0.009280       0.011984      -0.010819      -0.026574      -0.022999       0.004769       0.018230              1.889449       1.942764      -0.362404      -0.018799       2.083151       0.319712       1.642432           0.000180
           58              H       8.272823      13.368016       2.817101       0.111766       1.251593 0.91057397E+01  0.91392917E+02                                 1.846790                            1.714226      -0.973501       2.410807                    0.997903       3.456901       9.463408       0.504262       1.210186      -0.726301       0.018527       0.036694       0.012697       0.043022       0.011142      -0.009282       0.011985      -0.010818      -0.026580      -0.023002       0.004772       0.018229              1.889607       1.942941       0.362440       0.018793       2.083317       0.319748       1.642563           0.000178
           59              H      10.534177       5.438984       2.817101       0.111769       1.251559 0.91054035E+01  0.91388477E+02                                 1.846741                            1.714182      -0.973504       2.410813                    0.997903       3.456813       9.463037       0.504275       1.210169      -0.726305      -0.018528      -0.036699       0.012700       0.043029       0.011141       0.009283      -0.011984      -0.010816      -0.026573      -0.023000       0.004774       0.018227              1.889556       1.942888       0.362432      -0.018794       2.083264      -0.319734       1.642517           0.000179
           60              H      10.534177      13.368016      15.989899       0.111785       1.251455 0.91044791E+01  0.91377028E+02                                 1.846657                            1.714110      -0.973401       2.410874                    0.997904       3.456651       9.462531       0.504279       1.210190      -0.726301      -0.018529       0.036699      -0.012703       0.043030      -0.011142      -0.009279      -0.011985      -0.010819      -0.026574      -0.022999       0.004769       0.018230              1.889468       1.942786      -0.362408       0.018798       2.083172      -0.319716       1.642447           0.000173
           61              H      14.461643      14.461643      11.605988       0.113086       1.156277 0.85548580E+01  0.84919630E+02                                 1.775536                            1.674651      -1.062850       2.366556                    0.996850       3.542519       9.788552       0.501931       1.229326      -0.720177       0.011109       0.011116      -0.028148       0.032238      -0.004911      -0.009657      -0.009651      -0.000002       0.008375      -0.016149       0.003516       0.012633              1.824968       1.754120      -0.175028      -0.279800       1.754120      -0.279800       1.966664           0.000083
           62              H       4.345357       4.345357      11.605988       0.113089       1.156265 0.85547483E+01  0.84918297E+02                                 1.775526                            1.674642      -1.062861       2.366553                    0.996850       3.542502       9.788502       0.501931       1.229329      -0.720177      -0.011110      -0.011115      -0.028149       0.032239      -0.004910       0.009656       0.009651      -0.000002       0.008377      -0.016148       0.003514       0.012633              1.824957       1.754112      -0.175027       0.279798       1.754110       0.279795       1.966650           0.000083
           63              H       4.345357      14.461643       7.201012       0.113073       1.156266 0.85547456E+01  0.84918188E+02                                 1.775528                            1.674644      -1.062683       2.366632                    0.996851       3.542471       9.788383       0.501930       1.229331      -0.720177      -0.011115       0.011109       0.028152       0.032241       0.004917      -0.009653       0.009658       0.000002       0.008375      -0.016155       0.003521       0.012634              1.824957       1.754102       0.175012      -0.279805       1.754101       0.279803       1.966669           0.000077
           64              H      14.461643       4.345357       7.201012       0.113080       1.156240 0.85545197E+01  0.84915480E+02                                 1.775511                            1.674629      -1.062693       2.366632                    0.996851       3.542433       9.788287       0.501929       1.229342      -0.720175       0.011116      -0.011109       0.028152       0.032241       0.004915       0.009652      -0.009658       0.000002       0.008376      -0.016153       0.003519       0.012633              1.824938       1.754086       0.175011       0.279800       1.754084      -0.279796       1.966644           0.000080
           65              H      11.605988      14.461643      14.461643       0.113101       1.156166 0.85538496E+01  0.84907143E+02                                 1.775430                            1.674559      -1.062805       2.366593                    0.996851       3.542329       9.787894       0.501941       1.229336      -0.720176      -0.028152       0.011115       0.011110       0.032241      -0.009650      -0.009655      -0.004907       0.004191      -0.004192      -0.016144       0.003510       0.012634              1.824853       1.966537      -0.279775      -0.279770       1.754013      -0.175008       1.754009           0.000084
           66              H      11.605988       4.345357       4.345357       0.113066       1.156301 0.85550561E+01  0.84921885E+02                                 1.775548                            1.674661      -1.062692       2.366621                    0.996851       3.542525       9.788509       0.501935       1.229312      -0.720181      -0.028149      -0.011111      -0.011116       0.032239       0.009659       0.009655      -0.004918       0.004183      -0.004185      -0.016157       0.003523       0.012633              1.824979       1.966688       0.279798       0.279815       1.754119      -0.175018       1.754130           0.000089
           67              H       7.201012       4.345357      14.461643       0.113098       1.156188 0.85540440E+01  0.84909537E+02                                 1.775449                            1.674575      -1.062815       2.366585                    0.996850       3.542367       9.788019       0.501940       1.229332      -0.720176       0.028151      -0.011115       0.011110       0.032241      -0.009651       0.009655       0.004908       0.004190      -0.004191      -0.016145       0.003511       0.012634              1.824874       1.966561      -0.279781       0.279774       1.754034       0.175011       1.754028           0.000085
           68              H       7.201012      14.461643       4.345357       0.113069       1.156287 0.85549297E+01  0.84920365E+02                                 1.775538                            1.674652      -1.062707       2.366617                    0.996851       3.542504       9.788454       0.501934       1.229318      -0.720180       0.028149       0.011110      -0.011117       0.032239       0.009659      -0.009654       0.004917       0.004184      -0.004185      -0.016155       0.003522       0.012633              1.824968       1.966673       0.279793      -0.279813       1.754109       0.175018       1.754122           0.000088
           69              H      14.461643      11.605988      14.461643       0.113073       1.156273 0.85547836E+01  0.84918373E+02                                 1.775503                            1.674621      -1.062744       2.366600                    0.996850       3.542501       9.788347       0.501948       1.229292      -0.720185       0.011112      -0.028150       0.011114       0.032240      -0.009657      -0.004914      -0.009655      -0.004187      -0.004186      -0.016153       0.003519       0.012634              1.824933       1.754080      -0.279794      -0.175012       1.966636      -0.279798       1.754082           0.000060
           70              H       4.345357      11.605988       4.345357       0.113094       1.156139 0.85535573E+01  0.84903025E+02                                 1.775357                            1.674495      -1.062747       2.366619                    0.996851       3.542264       9.787459       0.501969       1.229284      -0.720187      -0.011113      -0.028150      -0.011114       0.032240       0.009652      -0.004909       0.009652      -0.004186      -0.004187      -0.016145       0.003514       0.012631              1.824772       1.753933       0.279753      -0.174992       1.966449       0.279756       1.753935           0.000052
           71              H      14.461643       7.201012       4.345357       0.113093       1.156154 0.85537050E+01  0.84904941E+02                                 1.775380                            1.674515      -1.062751       2.366616                    0.996851       3.542296       9.787605       0.501964       1.229293      -0.720185       0.011114       0.028150      -0.011112       0.032240       0.009651       0.004910      -0.009653      -0.004186      -0.004187      -0.016146       0.003514       0.012631              1.824797       1.753957       0.279758       0.174997       1.966475      -0.279760       1.753958           0.000052
           72              H       4.345357       7.201012      14.461643       0.113077       1.156266 0.85547295E+01  0.84917826E+02                                 1.775507                            1.674625      -1.062760       2.366595                    0.996850       3.542495       9.788377       0.501942       1.229306      -0.720182      -0.011112       0.028151       0.011113       0.032240      -0.009656       0.004913       0.009655      -0.004187      -0.004188      -0.016152       0.003517       0.012635              1.824937       1.754085      -0.279793       0.175015       1.966639       0.279799       1.754088           0.000060
           73              H      14.461643      14.461643       7.201012       0.113075       1.156263 0.85546957E+01  0.84917341E+02                                 1.775502                            1.674621      -1.062690       2.366627                    0.996851       3.542455       9.788233       0.501943       1.229305      -0.720183       0.011115       0.011109       0.028151       0.032240      -0.004916       0.009653       0.009658       0.000002       0.008373      -0.016154       0.003521       0.012633              1.824929       1.754074      -0.175006       0.279799       1.754074       0.279798       1.966639           0.000078
           74              H       4.345357       4.345357       7.201012       0.113078       1.156253 0.85545982E+01  0.84916093E+02                                 1.775488                            1.674608      -1.062706       2.366621                    0.996851       3.542438       9.788155       0.501947       1.229300      -0.720184      -0.011116      -0.011108       0.028151       0.032241      -0.004915      -0.009652      -0.009658       0.000002       0.008374      -0.016153       0.003519       0.012633              1.824913       1.754060      -0.175003      -0.279797       1.754058      -0.279793       1.966622           0.000078
           75              H      14.461643       4.345357      11.605988       0.113091       1.156254 0.85546726E+01  0.84917577E+02                                 1.775537                            1.674652      -1.062852       2.366561                    0.996850       3.542494       9.788564       0.501920       1.229355      -0.720171       0.011110      -0.011115      -0.028149       0.032239       0.004910      -0.009656       0.009651      -0.000002       0.008378      -0.016147       0.003514       0.012633              1.824969       1.754123       0.175031      -0.279799       1.754123       0.279797       1.966660           0.000085
           76              H       4.345357      14.461643      11.605988       0.113085       1.156278 0.85548875E+01  0.84920239E+02                                 1.775561                            1.674673      -1.062842       2.366562                    0.996850       3.542531       9.788695       0.501917       1.229354      -0.720171      -0.011109       0.011116      -0.028149       0.032239       0.004912       0.009657      -0.009652      -0.000002       0.008377      -0.016150       0.003516       0.012634              1.824995       1.754146       0.175034       0.279805       1.754147      -0.279806       1.966692           0.000082
           77              H      14.461643      11.605988       4.345357       0.113092       1.156148 0.85536235E+01  0.84903656E+02                                 1.775347                            1.674487      -1.062741       2.366618                    0.996851       3.542273       9.787411       0.501979       1.229262      -0.720192       0.011113      -0.028150      -0.011113       0.032240      -0.009652       0.004910       0.009652      -0.004186      -0.004186      -0.016145       0.003514       0.012631              1.824762       1.753923      -0.279753       0.174988       1.966440       0.279753       1.753922           0.000051
           78              H       4.345357      11.605988      14.461643       0.113076       1.156261 0.85546977E+01  0.84917556E+02                                 1.775515                            1.674632      -1.062746       2.366603                    0.996851       3.542490       9.788412       0.501936       1.229321      -0.720179      -0.011111      -0.028151       0.011115       0.032241       0.009657       0.004914      -0.009655      -0.004188      -0.004188      -0.016152       0.003518       0.012635              1.824946       1.754093       0.279796       0.175016       1.966649      -0.279801       1.754096           0.000061
           79              H       4.345357       7.201012       4.345357       0.113095       1.156138 0.85535308E+01  0.84902468E+02                                 1.775333                            1.674474      -1.062762       2.366610                    0.996851       3.542256       9.787334       0.501982       1.229257      -0.720193      -0.011113       0.028150      -0.011113       0.032240      -0.009651      -0.004909      -0.009653      -0.004186      -0.004187      -0.016144       0.003513       0.012631              1.824747       1.753909      -0.279748      -0.174987       1.966423      -0.279750       1.753910           0.000052
           80              H      14.461643       7.201012      14.461643       0.113075       1.156281 0.85548753E+01  0.84919707E+02                                 1.775529                            1.674644      -1.062755       2.366595                    0.996850       3.542524       9.788509       0.501936       1.229313      -0.720180       0.011113       0.028150       0.011113       0.032240       0.009656      -0.004914       0.009656      -0.004187      -0.004188      -0.016153       0.003518       0.012635              1.824961       1.754108       0.279800      -0.175019       1.966664       0.279803       1.754110           0.000061
           81              H      11.605988      14.461643       4.345357       0.113069       1.156290 0.85549475E+01  0.84920451E+02                                 1.775528                            1.674643      -1.062699       2.366619                    0.996851       3.542502       9.788392       0.501941       1.229302      -0.720183      -0.028149       0.011110      -0.011116       0.032239      -0.009658       0.009654       0.004917       0.004184      -0.004185      -0.016155       0.003523       0.012633              1.824957       1.966664      -0.279792       0.279812       1.754097       0.175015       1.754110           0.000087
           82              H      11.605988       4.345357      14.461643       0.113099       1.156186 0.85540335E+01  0.84909463E+02                                 1.775453                            1.674579      -1.062803       2.366591                    0.996851       3.542365       9.788036       0.501937       1.229339      -0.720175      -0.028152      -0.011115       0.011110       0.032241       0.009651      -0.009656       0.004908       0.004190      -0.004192      -0.016146       0.003512       0.012634              1.824878       1.966565       0.279782      -0.279776       1.754037       0.175011       1.754032           0.000086
           83              H       7.201012      14.461643      14.461643       0.113103       1.156164 0.85538416E+01  0.84907189E+02                                 1.775442                            1.674569      -1.062815       2.366590                    0.996851       3.542333       9.787967       0.501934       1.229352      -0.720172       0.028152       0.011114       0.011111       0.032241       0.009651       0.009654      -0.004907       0.004191      -0.004192      -0.016144       0.003510       0.012634              1.824865       1.966548       0.279776       0.279773       1.754025      -0.175012       1.754022           0.000084
           84              H       7.201012       4.345357       4.345357       0.113066       1.156304 0.85550638E+01  0.84921797E+02                                 1.775532                            1.674647      -1.062706       2.366612                    0.996851       3.542522       9.788422       0.501944       1.229290      -0.720186       0.028148      -0.011110      -0.011116       0.032239      -0.009659      -0.009654      -0.004917       0.004183      -0.004184      -0.016156       0.003523       0.012633              1.824962       1.966671      -0.279794      -0.279813       1.754102      -0.175015       1.754114           0.000089
           85              C      16.197341      12.582259      11.026356      -0.070131      33.131125 0.39860603E+03  0.92128619E+04                                 9.070198                            6.709891       0.091992       2.004675                    0.999617      29.071526      84.137375       0.625658       0.423563      -1.054761       0.019272      -0.037039      -0.026498       0.049451      -0.016892       0.001600      -0.000970      -0.048657      -0.020110      -0.026345      -0.006675       0.033020             11.327399      12.368498      -4.644307      -4.534056      10.129778      -0.358426      11.483920           0.001771
           86              C       2.609659       6.224741      11.026356      -0.070171      33.132613 0.39862583E+03  0.92134695E+04                                 9.070560                            6.710124       0.091781       2.004599                    0.999617      29.072482      84.141881       0.625636       0.423572      -1.054752      -0.019260       0.037044      -0.026498       0.049451      -0.016878      -0.001616       0.000977      -0.048677      -0.020062      -0.026354      -0.006658       0.033012             11.327900      12.369069      -4.644532       4.534308      10.130159       0.358406      11.484472           0.001842
           87              C       2.609659      12.582259       7.780644      -0.070265      33.135237 0.39866157E+03  0.92145118E+04                                 9.071009                            6.710404       0.091784       2.004574                    0.999617      29.074124      84.147915       0.625625       0.423569      -1.054752      -0.019258      -0.037033       0.026471       0.049427       0.016868       0.001611       0.001006      -0.048696      -0.020086      -0.026351      -0.006670       0.033020             11.328497      12.369785       4.644877      -4.534457      10.130779       0.358534      11.484927           0.001789
           88              C      16.197341       6.224741       7.780644      -0.070300      33.136574 0.39867939E+03  0.92150605E+04                                 9.071340                            6.710616       0.091583       2.004502                    0.999617      29.074998      84.152083       0.625604       0.423577      -1.054743       0.019246       0.037039       0.026471       0.049427       0.016854      -0.001626      -0.001013      -0.048715      -0.020040      -0.026360      -0.006653       0.033013             11.328945      12.370284       4.645083       4.534671      10.131136      -0.358520      11.485416           0.001863
           89              C      11.026356      16.197341      12.582259      -0.070384      33.139251 0.39871680E+03  0.92162173E+04                                 9.072064                            6.711116       0.090967       2.004295                    0.999617      29.076716      84.160647       0.625550       0.423600      -1.054720      -0.026477       0.019210      -0.037052       0.049426       0.001674      -0.001024      -0.016807       0.014435       0.083097      -0.026383      -0.006602       0.032985             11.329935      11.486592      -4.535243      -0.358367      12.371421      -4.645495      10.131793           0.002040
           90              C      11.026356       2.609659       6.224741      -0.070069      33.127712 0.39856285E+03  0.92114862E+04                                 9.069236                            6.709302       0.092664       2.004902                    0.999617      29.069249      84.125237       0.625726       0.423535      -1.054793      -0.026484      -0.019306       0.037014       0.049439      -0.001553       0.000964      -0.016923       0.014163       0.083065      -0.026309      -0.006738       0.033047             11.326049      11.482329       4.533356       0.358488      12.367033      -4.643720      10.128784           0.001694
           91              C       7.780644       2.609659      12.582259      -0.070372      33.138999 0.39871301E+03  0.92161068E+04                                 9.072020                            6.711084       0.090980       2.004301                    0.999617      29.076552      84.160040       0.625551       0.423600      -1.054720       0.026480      -0.019212      -0.037054       0.049429       0.001672       0.001021       0.016808       0.014433       0.083093      -0.026382      -0.006602       0.032985             11.329886      11.486574      -4.535243       0.358359      12.371357       4.645457      10.131726           0.002036
           92              C       7.780644      16.197341       6.224741      -0.070054      33.127153 0.39855556E+03  0.92112681E+04                                 9.069117                            6.709229       0.092692       2.004915                    0.999617      29.068915      84.123818       0.625731       0.423533      -1.054795       0.026487       0.019307       0.037015       0.049441      -0.001552      -0.000960       0.016926       0.014160       0.083062      -0.026310      -0.006739       0.033048             11.325877      11.482146       4.533263      -0.358487      12.366827       4.643647      10.128657           0.001687
           93              C      12.582259      11.026356      16.197341      -0.070235      33.134621 0.39865305E+03  0.92142639E+04                                 9.070935                            6.710364       0.091789       2.004583                    0.999617      29.073621      84.146173       0.625622       0.423573      -1.054750      -0.037036      -0.026479       0.019260       0.049435      -0.000996      -0.016871       0.001612       0.034388      -0.062993      -0.026350      -0.006668       0.033019             11.328424      10.130610      -0.358472      -4.644774      11.484969      -4.534526      12.369691           0.001757
           94              C       6.224741      11.026356       2.609659      -0.070256      33.135027 0.39865986E+03  0.92144728E+04                                 9.071042                            6.710451       0.091687       2.004549                    0.999617      29.073937      84.147688       0.625613       0.423577      -1.054746       0.037039      -0.026479      -0.019252       0.049433       0.000999      -0.016868      -0.001619       0.034383      -0.063023      -0.026359      -0.006660       0.033019             11.328516      10.130765       0.358446      -4.644871      11.484965       4.534519      12.369817           0.001763
           95              C      12.582259       7.780644       2.609659      -0.070195      33.133025 0.39863283E+03  0.92136591E+04                                 9.070606                            6.710171       0.091871       2.004622                    0.999617      29.072665      84.142168       0.625636       0.423570      -1.054754      -0.037039       0.026488      -0.019262       0.049442       0.000986       0.016884       0.001606       0.034388      -0.062973      -0.026352      -0.006671       0.033023             11.327924      10.130245       0.358425       4.644573      11.484393      -4.534279      12.369133           0.001719
           96              C       6.224741       7.780644      16.197341      -0.070218      33.134266 0.39864795E+03  0.92141261E+04                                 9.070907                            6.710345       0.091730       2.004570                    0.999617      29.073420      84.145783       0.625619       0.423576      -1.054747       0.037042       0.026488       0.019257       0.049443      -0.000990       0.016870      -0.001617       0.034375      -0.063003      -0.026355      -0.006659       0.033013             11.328386      10.130535      -0.358449       4.644726      11.485009       4.534541      12.369614           0.001790
           97              C      12.582259      16.197341       7.780644      -0.069957      33.125864 0.39853568E+03  0.92107833E+04                                 9.069179                            6.709262       0.092167       2.004773                    0.999616      29.068354      84.124748       0.625696       0.423559      -1.054769      -0.037061       0.019288       0.026551       0.049503      -0.016926       0.000922      -0.001590       0.048616      -0.020096      -0.026350      -0.006667       0.033016             11.325932      10.128237      -4.643321       0.358380      12.366639       4.533592      11.482920           0.001853
           98              C       6.224741       2.609659       7.780644      -0.069948      33.125441 0.39853014E+03  0.92106149E+04                                 9.069082                            6.709202       0.092206       2.004788                    0.999616      29.068085      84.123537       0.625701       0.423557      -1.054771       0.037061      -0.019289       0.026552       0.049503      -0.016929      -0.000920       0.001588       0.048611      -0.020107      -0.026347      -0.006670       0.033017             11.325798      10.128146      -4.643268      -0.358385      12.366485      -4.533514      11.482761           0.001836
           99              C      12.582259       2.609659      11.026356      -0.070474      33.141578 0.39874756E+03  0.92170707E+04                                 9.072303                            6.711233       0.091311       2.004373                    0.999618      29.078090      84.164222       0.625566       0.423582      -1.054735      -0.037023      -0.019228      -0.026423       0.049382       0.016815      -0.001054      -0.001647       0.048771      -0.020045      -0.026361      -0.006657       0.033018             11.330318      10.132530       4.645992      -0.358505      12.372062       4.535137      11.486363           0.001940
          100              C       6.224741      16.197341      11.026356      -0.070468      33.141383 0.39874460E+03  0.92169809E+04                                 9.072253                            6.711195       0.091348       2.004386                    0.999618      29.077974      84.163663       0.625570       0.423581      -1.054737       0.037022       0.019231      -0.026423       0.049382       0.016817       0.001053       0.001643       0.048769      -0.020050      -0.026360      -0.006659       0.033019             11.330262      10.132466       4.645952       0.358511      12.371993      -4.535124      11.486326           0.001921
          101              C      16.197341      11.026356       6.224741      -0.070224      33.133894 0.39864551E+03  0.92140433E+04                                 9.070803                            6.710318       0.091649       2.004545                    0.999617      29.073330      84.145033       0.625622       0.423575      -1.054749       0.019251      -0.026491       0.037044       0.049443       0.001624       0.016862       0.000990      -0.014328       0.083073      -0.026358      -0.006653       0.033011             11.328151      12.369360      -4.534406       4.644639      11.484720       0.358393      10.130373           0.001806
          102              C       2.609659      11.026356      12.582259      -0.070143      33.131218 0.39860758E+03  0.92128915E+04                                 9.070178                            6.709883       0.092058       2.004693                    0.999617      29.071518      84.136864       0.625662       0.423561      -1.054764      -0.019275      -0.026493      -0.037035       0.049447      -0.001597       0.016891      -0.000975      -0.014265       0.083055      -0.026341      -0.006683       0.033023             11.327394      12.368519       4.534079       4.644277      11.483931      -0.358440      10.129732           0.001712
          103              C       2.609659       7.780644       6.224741      -0.070286      33.135717 0.39867040E+03  0.92147795E+04                                 9.071158                            6.710547       0.091546       2.004497                    0.999617      29.074468      84.149574       0.625608       0.423578      -1.054745      -0.019243       0.026476       0.037039       0.049428       0.001631      -0.016848      -0.001006      -0.014340       0.083098      -0.026359      -0.006652       0.033011             11.328642      12.369972      -4.534568      -4.644941      11.485091      -0.358412      10.130864           0.001825
          104              C      16.197341       7.780644      12.582259      -0.070209      33.133367 0.39863642E+03  0.92137482E+04                                 9.070607                            6.710153       0.091944       2.004639                    0.999617      29.072854      84.142302       0.625644       0.423564      -1.054759       0.019268       0.026477      -0.037030       0.049432      -0.001603      -0.016876       0.000992      -0.014279       0.083080      -0.026342      -0.006681       0.033023             11.327995      12.369252       4.534310      -4.644620      11.484435       0.358456      10.130296           0.001735
          105              C      11.026356      12.582259       2.609659      -0.070229      33.134815 0.39865522E+03  0.92143470E+04                                 9.071016                            6.710410       0.091719       2.004561                    0.999617      29.073821      84.147513       0.625615       0.423577      -1.054745      -0.026489      -0.037043      -0.019262       0.049446      -0.000993      -0.001611       0.016875      -0.034373      -0.063016      -0.026360      -0.006657       0.033017             11.328517      11.485150      -0.358469       4.534595      10.130644       4.644780      12.369755           0.001824
          106              C      11.026356       6.224741      16.197341      -0.070186      33.132751 0.39862847E+03  0.92135343E+04                                 9.070564                            6.710133       0.091884       2.004629                    0.999617      29.072454      84.141481       0.625638       0.423570      -1.054754      -0.026488       0.037038       0.019259       0.049441       0.000985       0.001610       0.016883      -0.034386      -0.062961      -0.026349      -0.006671       0.033020             11.327889      11.484359       0.358457      -4.534237      10.130235       4.644565      12.369073           0.001807
          107              C       7.780644      12.582259      16.197341      -0.070249      33.134771 0.39865553E+03  0.92143529E+04                                 9.071015                            6.710418       0.091699       2.004557                    0.999617      29.073729      84.147145       0.625614       0.423577      -1.054745       0.026478      -0.037038       0.019248       0.049431       0.000999      -0.001623      -0.016867      -0.034380      -0.063009      -0.026355      -0.006661       0.033015             11.328503      11.484929       0.358477       4.534476      10.130794      -4.644894      12.369787           0.001835
          108              C       7.780644       6.224741       2.609659      -0.070244      33.135073 0.39865906E+03  0.92144454E+04                                 9.071018                            6.710413       0.091777       2.004575                    0.999617      29.073969      84.147615       0.625620       0.423573      -1.054749       0.026480       0.037037      -0.019264       0.049437      -0.000998       0.001607      -0.016873      -0.034386      -0.063005      -0.026354      -0.006666       0.033020             11.328529      11.485081      -0.358478      -4.534570      10.130700      -4.644824      12.369805           0.001811
          109              C       2.609659       6.224741       7.780644      -0.070304      33.136825 0.39868380E+03  0.92151819E+04                                 9.071369                            6.710649       0.091578       2.004498                    0.999617      29.075129      84.152364       0.625603       0.423576      -1.054744      -0.019246       0.037039       0.026471       0.049427      -0.016854       0.001626      -0.001012      -0.048718      -0.020040      -0.026361      -0.006653       0.033014             11.328968      12.370306      -4.645093      -4.534669      10.131162      -0.358520      11.485435           0.001868
          110              C      16.197341      12.582259       7.780644      -0.070267      33.135438 0.39866522E+03  0.92146114E+04                                 9.071031                            6.710430       0.091787       2.004572                    0.999617      29.074223      84.148099       0.625625       0.423568      -1.054753       0.019258      -0.037033       0.026470       0.049426      -0.016869      -0.001611       0.001006      -0.048699      -0.020088      -0.026352      -0.006670       0.033022             11.328508      12.369792      -4.644889       4.534447      10.130811       0.358532      11.484921           0.001796
          111              C      16.197341       6.224741      11.026356      -0.070171      33.132732 0.39862763E+03  0.92135230E+04                                 9.070592                            6.710145       0.091788       2.004601                    0.999617      29.072509      84.142059       0.625634       0.423572      -1.054751       0.019259       0.037045      -0.026498       0.049450       0.016880       0.001616       0.000977      -0.048677      -0.020061      -0.026355      -0.006658       0.033013             11.327937      12.369095       4.644568      -4.534300      10.130220       0.358415      11.484497           0.001841
          112              C       2.609659      12.582259      11.026356      -0.070133      33.131270 0.39860797E+03  0.92129199E+04                                 9.070236                            6.709914       0.091997       2.004676                    0.999617      29.071562      84.137599       0.625656       0.423564      -1.054760      -0.019270      -0.037040      -0.026498       0.049451       0.016894      -0.001601      -0.000970      -0.048658      -0.020108      -0.026346      -0.006674       0.033020             11.327457      12.368553       4.644344       4.534071      10.129840      -0.358433      11.483977           0.001765
          113              C       7.780644       2.609659       6.224741      -0.070058      33.127453 0.39856030E+03  0.92114026E+04                                 9.069167                            6.709271       0.092686       2.004910                    0.999617      29.069066      84.124291       0.625729       0.423534      -1.054795       0.026486      -0.019306       0.037016       0.049441       0.001552      -0.000960      -0.016926       0.014161       0.083064      -0.026310      -0.006739       0.033049             11.325932      11.482218      -4.533277      -0.358491      12.366875      -4.643668      10.128702           0.001695
          114              C       7.780644      16.197341      12.582259      -0.070371      33.139029 0.39871382E+03  0.92161278E+04                                 9.072023                            6.711089       0.090992       2.004305                    0.999617      29.076535      84.159933       0.625551       0.423600      -1.054721       0.026479       0.019210      -0.037054       0.049429      -0.001673       0.001021      -0.016811       0.014433       0.083093      -0.026384      -0.006602       0.032986             11.329882      11.486536       4.535216       0.358365      12.371345      -4.645476      10.131764           0.002030
          115              C      11.026356      16.197341       6.224741      -0.070069      33.127758 0.39856453E+03  0.92115285E+04                                 9.069229                            6.709310       0.092670       2.004903                    0.999617      29.069256      84.125084       0.625727       0.423534      -1.054794      -0.026483       0.019305       0.037014       0.049437       0.001553       0.000963       0.016924       0.014163       0.083068      -0.026311      -0.006738       0.033049             11.326013      11.482262      -4.533296       0.358496      12.366981       4.643727      10.128796           0.001697
          116              C      11.026356       2.609659      12.582259      -0.070386      33.139583 0.39872119E+03  0.92163468E+04                                 9.072136                            6.711161       0.090965       2.004292                    0.999617      29.076869      84.161298       0.625546       0.423601      -1.054719      -0.026477      -0.019210      -0.037053       0.049427      -0.001674      -0.001024       0.016807       0.014437       0.083098      -0.026384      -0.006601       0.032986             11.330043      11.486715       4.535303      -0.358368      12.371534       4.645540      10.131879           0.002039
          117              C       6.224741       7.780644       2.609659      -0.070222      33.134080 0.39864797E+03  0.92141119E+04                                 9.070838                            6.710334       0.091747       2.004575                    0.999617      29.073318      84.144985       0.625622       0.423575      -1.054749       0.037041       0.026487      -0.019255       0.049441      -0.000989      -0.016876       0.001616       0.034381      -0.063007      -0.026358      -0.006661       0.033020             11.328218      10.130495      -0.358432      -4.644703      11.484720      -4.534396      12.369440           0.001760
          118              C      12.582259       7.780644      16.197341      -0.070194      33.133536 0.39863856E+03  0.92138315E+04                                 9.070718                            6.710227       0.091861       2.004616                    0.999617      29.072907      84.143252       0.625632       0.423571      -1.054752      -0.037039       0.026488       0.019263       0.049443       0.000986      -0.016880      -0.001608       0.034383      -0.062975      -0.026350      -0.006668       0.033019             11.328125      10.130348       0.358447      -4.644624      11.484700       4.534408      12.369326           0.001754
          119              C       6.224741      11.026356      16.197341      -0.070256      33.135571 0.39866576E+03  0.92146539E+04                                 9.071172                            6.710514       0.091674       2.004542                    0.999617      29.074191      84.148948       0.625608       0.423578      -1.054744       0.037040      -0.026479       0.019253       0.049434       0.001000       0.016864       0.001621       0.034377      -0.063025      -0.026357      -0.006657       0.033014             11.328746      10.130897       0.358476       4.644939      11.485302      -4.534656      12.370038           0.001791
          120              C      12.582259      11.026356       2.609659      -0.070237      33.134405 0.39865234E+03  0.92142309E+04                                 9.070867                            6.710349       0.091808       2.004590                    0.999617      29.073493      84.145352       0.625625       0.423572      -1.054752      -0.037035      -0.026478      -0.019258       0.049433      -0.000995       0.016877      -0.001611       0.034393      -0.062995      -0.026354      -0.006670       0.033024             11.328263      10.130581      -0.358459       4.644760      11.484686       4.534381      12.369522           0.001728
          121              C       6.224741       2.609659      11.026356      -0.070469      33.141496 0.39874711E+03  0.92170466E+04                                 9.072260                            6.711214       0.091349       2.004385                    0.999618      29.078007      84.163584       0.625570       0.423580      -1.054738       0.037022      -0.019229      -0.026422       0.049381      -0.016817       0.001052      -0.001644       0.048770      -0.020053      -0.026360      -0.006660       0.033020             11.330253      10.132491      -4.645966       0.358504      12.371985       4.535099      11.486282           0.001927
          122              C      12.582259      16.197341      11.026356      -0.070478      33.141884 0.39875235E+03  0.92172048E+04                                 9.072345                            6.711268       0.091311       2.004369                    0.999618      29.078264      84.164707       0.625566       0.423582      -1.054736      -0.037022       0.019229      -0.026422       0.049382      -0.016814      -0.001053       0.001646       0.048775      -0.020043      -0.026362      -0.006657       0.033019             11.330365      10.132566      -4.646005      -0.358506      12.372106      -4.535160      11.486424           0.001944
          123              C       6.224741      16.197341       7.780644      -0.069949      33.125667 0.39853292E+03  0.92106995E+04                                 9.069138                            6.709232       0.092210       2.004789                    0.999616      29.068183      84.124039       0.625698       0.423558      -1.054770       0.037061       0.019289       0.026551       0.049503       0.016931      -0.000920      -0.001587       0.048613      -0.020102      -0.026350      -0.006669       0.033018             11.325882      10.128224       4.643313      -0.358394      12.366566       4.533548      11.482858           0.001831
          124              C      12.582259       2.609659       7.780644      -0.069957      33.125895 0.39853626E+03  0.92108018E+04                                 9.069200                            6.709276       0.092174       2.004776                    0.999616      29.068312      84.124698       0.625694       0.423560      -1.054768      -0.037061      -0.019286       0.026551       0.049502       0.016928       0.000922       0.001591       0.048615      -0.020097      -0.026350      -0.006667       0.033017             11.325959      10.128302       4.643366       0.358382      12.366664      -4.533575      11.482912           0.001846
          125              C       2.609659       7.780644      12.582259      -0.070210      33.133405 0.39863778E+03  0.92137823E+04                                 9.070605                            6.710162       0.091948       2.004640                    0.999617      29.072842      84.142124       0.625645       0.423564      -1.054760      -0.019266       0.026476      -0.037030       0.049431       0.001604       0.016877       0.000991      -0.014279       0.083082      -0.026343      -0.006681       0.033024             11.327976      12.369224      -4.534271       4.644629      11.484397       0.358460      10.130307           0.001734
          126              C      16.197341       7.780644       6.224741      -0.070287      33.135988 0.39867366E+03  0.92148786E+04                                 9.071225                            6.710582       0.091549       2.004496                    0.999617      29.074587      84.150176       0.625605       0.423579      -1.054744       0.019242       0.026476       0.037040       0.049428      -0.001630       0.016850      -0.001007      -0.014343       0.083096      -0.026361      -0.006650       0.033011             11.328744      12.370076       4.534614       4.644999      11.485189      -0.358416      10.130966           0.001820
          127              C      16.197341      11.026356      12.582259      -0.070146      33.131481 0.39861184E+03  0.92130112E+04                                 9.070216                            6.709918       0.092056       2.004689                    0.999617      29.071658      84.137266       0.625661       0.423560      -1.054765       0.019275      -0.026492      -0.037035       0.049446       0.001596      -0.016891      -0.000974      -0.014267       0.083059      -0.026342      -0.006682       0.033024             11.327432      12.368547      -4.534083      -4.644294      11.483978      -0.358443      10.129770           0.001716
          128              C       2.609659      11.026356       6.224741      -0.070224      33.133958 0.39864671E+03  0.92140754E+04                                 9.070814                            6.710328       0.091658       2.004548                    0.999617      29.073324      84.144964       0.625622       0.423575      -1.054749      -0.019249      -0.026490       0.037044       0.049442      -0.001624      -0.016864       0.000990      -0.014328       0.083073      -0.026359      -0.006653       0.033012             11.328166      12.369379       4.534401      -4.644665      11.484704       0.358390      10.130415           0.001800
          129              C       7.780644       6.224741      16.197341      -0.070227      33.134099 0.39864727E+03  0.92140868E+04                                 9.070823                            6.710304       0.091823       2.004599                    0.999617      29.073263      84.144644       0.625627       0.423572      -1.054752       0.026478       0.037035       0.019254       0.049431      -0.000994      -0.001615       0.016876      -0.034390      -0.062982      -0.026350      -0.006671       0.033021             11.328237      11.484637      -0.358478       4.534343      10.130592       4.644776      12.369482           0.001815
          130              C       7.780644      12.582259       2.609659      -0.070265      33.136023 0.39867177E+03  0.92148359E+04                                 9.071256                            6.710564       0.091664       2.004534                    0.999617      29.074536      84.150389       0.625605       0.423578      -1.054743       0.026479      -0.037040      -0.019257       0.049436       0.001002       0.001615       0.016867      -0.034376      -0.063036      -0.026362      -0.006656       0.033017             11.328849      11.485406       0.358480      -4.534702      10.130984       4.644990      12.370156           0.001833
          131              C      11.026356       6.224741       2.609659      -0.070203      33.134013 0.39864473E+03  0.92140196E+04                                 9.070812                            6.710282       0.091849       2.004608                    0.999617      29.073261      84.144773       0.625628       0.423571      -1.054751      -0.026489       0.037041      -0.019268       0.049446       0.000988      -0.001603      -0.016883      -0.034381      -0.062988      -0.026355      -0.006666       0.033021             11.328247      11.484848       0.358462       4.534472      10.130437      -4.644666      12.369457           0.001796
          132              C      11.026356      12.582259      16.197341      -0.070213      33.133818 0.39864333E+03  0.92139852E+04                                 9.070816                            6.710301       0.091762       2.004584                    0.999617      29.073105      84.144494       0.625622       0.423575      -1.054748      -0.026487      -0.037041       0.019251       0.049439      -0.000989       0.001620      -0.016877      -0.034377      -0.062992      -0.026355      -0.006661       0.033017             11.328211      11.484693      -0.358473      -4.534352      10.130528      -4.644725      12.369412           0.001830
          133              C      14.606833      12.929060      12.929060       0.124923      43.753179 0.39011367E+03  0.89021003E+04                                10.898454                            6.614862      -0.146062       1.960570                    0.999263      26.278736      73.766905       0.638151       0.420612      -1.064448      -0.012754      -0.001481      -0.001476       0.012924      -0.008124      -0.008120       0.000225       0.019541      -0.019520      -0.011637      -0.006737       0.018374             16.659966      20.545709      -8.763662      -8.763482      14.717203       1.093326      14.716988           0.001147
          134              C      15.632190      12.204050      12.204050      -0.016527      46.203270 0.40954153E+03  0.94481067E+04                                11.245357                            6.696904      -0.041768       1.981674                    0.999347      27.379780      76.970587       0.646514       0.410659      -1.072150      -0.009191      -0.002043      -0.002042       0.009634      -0.019834      -0.019831      -0.001711      -0.002116       0.002123      -0.029256       0.002417       0.026840             17.776603      23.739264     -10.976854     -10.976816      14.795299       4.434730      14.795244           0.003073
          135              C       4.200167       5.877940      12.929060       0.124944      43.753138 0.39011095E+03  0.89020246E+04                                10.898470                            6.614846      -0.146031       1.960580                    0.999263      26.278615      73.766560       0.638150       0.420613      -1.064447       0.012752       0.001479      -0.001475       0.012922      -0.008117       0.008111      -0.000224       0.019546      -0.019523      -0.011629      -0.006738       0.018367             16.660080      20.545936      -8.763741       8.763638      14.717213      -1.093416      14.717090           0.001163
          136              C       3.174810       6.602950      12.204050      -0.016525      46.203523 0.40954025E+03  0.94480741E+04                                11.245395                            6.696878      -0.041714       1.981690                    0.999347      27.379833      76.970835       0.646517       0.410657      -1.072151       0.009173       0.002060      -0.002056       0.009624      -0.019846       0.019840       0.001688      -0.002102       0.002116      -0.029258       0.002390       0.026868             17.776791      23.739600     -10.976950      10.977056      14.795316      -4.434824      14.795456           0.003129
          137              C       4.200167      12.929060       5.877940       0.124989      43.752163 0.39010138E+03  0.89017574E+04                                10.898359                            6.614798      -0.146089       1.960567                    0.999263      26.278222      73.765416       0.638147       0.420617      -1.064444       0.012745      -0.001469       0.001476       0.012914       0.008101      -0.008104      -0.000223       0.019530      -0.019559      -0.011618      -0.006736       0.018354             16.659786      20.545648       8.763347      -8.763817      14.716584      -1.093536      14.717125           0.001152
          138              C       3.174810      12.204050       6.602950      -0.016548      46.204501 0.40954722E+03  0.94482806E+04                                11.245534                            6.696917      -0.041656       1.981704                    0.999347      27.380206      76.972218       0.646517       0.410655      -1.072152       0.009157      -0.002073       0.002073       0.009614       0.019857      -0.019863       0.001668      -0.002106       0.002096      -0.029271       0.002369       0.026903             17.776972      23.739880      10.977047     -10.977251      14.795392      -4.434914      14.795644           0.003162
          139              C      14.606833       5.877940       5.877940       0.125012      43.752174 0.39009896E+03  0.89016935E+04                                10.898393                            6.614792      -0.146071       1.960573                    0.999263      26.278123      73.765240       0.638145       0.420619      -1.064442      -0.012743       0.001468       0.001473       0.012912       0.008094       0.008095       0.000223       0.019537      -0.019556      -0.011610      -0.006737       0.018347             16.659923      20.545907       8.763506       8.763932      14.716684       1.093642      14.717178           0.001166
          140              C      15.632190       6.602950       6.602950      -0.016551      46.205013 0.40954815E+03  0.94483131E+04                                11.245615                            6.696911      -0.041602       1.981720                    0.999347      27.380346      76.972807       0.646519       0.410653      -1.072152      -0.009140       0.002089       0.002087       0.009605       0.019870       0.019872      -0.001645      -0.002093       0.002091      -0.029274       0.002343       0.026931             17.777231      23.740302      10.977235      10.977496      14.795529       4.435029      14.795863           0.003219
          141              C      12.929060      14.606833      12.929060       0.125049      43.752399 0.39009604E+03  0.89016018E+04                                10.898428                            6.614747      -0.145944       1.960609                    0.999263      26.277955      73.764438       0.638151       0.420616      -1.064444      -0.001465      -0.012739      -0.001467       0.012907      -0.008072       0.000224      -0.008078      -0.019556      -0.019580      -0.011591      -0.006744       0.018336             16.660271      14.717207      -8.764069       1.093808      20.546527      -8.763978      14.717078           0.001252
          142              C      12.204050      15.632190      12.204050      -0.016519      46.204145 0.40953268E+03  0.94478595E+04                                11.245415                            6.696705      -0.041438       1.981774                    0.999347      27.380010      76.971267       0.646541       0.410644      -1.072159      -0.002126      -0.009090      -0.002133       0.009576      -0.019886      -0.001585      -0.019904       0.002065       0.002027      -0.029272       0.002270       0.027002             17.777247      14.795877     -10.977666       4.435132      23.740518     -10.977287      14.795346           0.003388
          143              C      12.929060       4.200167       5.877940       0.124889      43.752836 0.39011667E+03  0.89021890E+04                                10.898374                            6.614892      -0.146168       1.960539                    0.999263      26.278906      73.767559       0.638148       0.420613      -1.064447      -0.001483       0.012756       0.001483       0.012927       0.008147      -0.000225      -0.008139      -0.019526      -0.019498      -0.011658      -0.006731       0.018389             16.659491      14.716646       8.762984      -1.093014      20.544834      -8.763264      14.716994           0.001102
          144              C      12.204050       3.174810       6.602950      -0.016543      46.202626 0.40954541E+03  0.94482061E+04                                11.245245                            6.696971      -0.041889       1.981638                    0.999346      27.379665      76.969966       0.646506       0.410663      -1.072149      -0.002010       0.009235       0.001997       0.009660       0.019819       0.001767      -0.019800       0.002142       0.002173      -0.029257       0.002484       0.026774             17.775993      14.794473      10.976019      -4.434451      23.738231     -10.976605      14.795276           0.002968
          145              C       5.877940       4.200167      12.929060       0.125042      43.752537 0.39009740E+03  0.89016404E+04                                10.898446                            6.614756      -0.145937       1.960611                    0.999263      26.278012      73.764622       0.638151       0.420616      -1.064445       0.001467       0.012741      -0.001467       0.012908      -0.008074      -0.000224       0.008080      -0.019557      -0.019576      -0.011593      -0.006744       0.018338             16.660312      14.717306      -8.764133      -1.093794      20.546568       8.763946      14.717061           0.001248
          146              C       6.602950       3.174810      12.204050      -0.016517      46.204043 0.40953200E+03  0.94478396E+04                                11.245406                            6.696705      -0.041449       1.981771                    0.999347      27.379963      76.971110       0.646540       0.410644      -1.072159       0.002123       0.009094      -0.002132       0.009578      -0.019884       0.001588       0.019901       0.002067       0.002028      -0.029271       0.002274       0.026996             17.777234      14.795927     -10.977698      -4.435125      23.740494      10.977233      14.795281           0.003378
          147              C       5.877940      14.606833       5.877940       0.124882      43.752820 0.39011721E+03  0.89022023E+04                                10.898361                            6.614892      -0.146173       1.960537                    0.999263      26.278925      73.767560       0.638149       0.420612      -1.064448       0.001482      -0.012756       0.001485       0.012928       0.008148       0.000225       0.008142      -0.019522      -0.019507      -0.011658      -0.006732       0.018390             16.659452      14.716529       8.762863       1.092988      20.544758       8.763312      14.717070           0.001106
          148              C       6.602950      15.632190       6.602950      -0.016541      46.202459 0.40954479E+03  0.94481853E+04                                11.245213                            6.696965      -0.041897       1.981635                    0.999346      27.379618      76.969737       0.646507       0.410663      -1.072149       0.002008      -0.009239       0.001994       0.009663       0.019816      -0.001771       0.019799       0.002145       0.002174      -0.029257       0.002488       0.026768             17.775916      14.794352      10.975904       4.434421      23.738104      10.976599      14.795293           0.002954
          149              C      12.929060      12.929060      14.606833       0.124965      43.752804 0.39010639E+03  0.89019031E+04                                10.898469                            6.614839      -0.146037       1.960581                    0.999263      26.278418      73.766169       0.638145       0.420617      -1.064443      -0.001472      -0.001477      -0.012751       0.012921       0.000223      -0.008105      -0.008109       0.000016       0.039079      -0.011623      -0.006736       0.018359             16.660062      14.716920       1.093487      -8.763539      14.717324      -8.763887      20.545941           0.001163
          150              C      12.204050      12.204050      15.632190      -0.016535      46.204179 0.40954410E+03  0.94482021E+04                                11.245550                            6.696936      -0.041707       1.981692                    0.999347      27.380040      76.972030       0.646509       0.410660      -1.072147      -0.002068      -0.002066      -0.009165       0.009620      -0.001678      -0.019847      -0.019853       0.000003      -0.004207      -0.029263       0.002379       0.026884             17.777038      14.795457       4.434888     -10.977058      14.795736     -10.977280      23.739920           0.003155
          151              C       5.877940      12.929060       4.200167       0.124995      43.752321 0.39010068E+03  0.89017485E+04                                10.898441                            6.614822      -0.146099       1.960566                    0.999263      26.278198      73.765676       0.638141       0.420621      -1.064440       0.001474      -0.001469       0.012744       0.012913      -0.000222      -0.008100       0.008099      -0.000011       0.039078      -0.011616      -0.006735       0.018351             16.660034      14.717251      -1.093694      -8.764011      14.716764       8.763595      20.546086           0.001163
          152              C       6.602950      12.204050       3.174810      -0.016559      46.205494 0.40955372E+03  0.94484878E+04                                11.245760                            6.697006      -0.041677       1.981696                    0.999347      27.380500      76.973802       0.646506       0.410659      -1.072146       0.002071      -0.002075       0.009153       0.009611       0.001665      -0.019865       0.019862       0.000000      -0.004205      -0.029275       0.002366       0.026909             17.777482      14.796088      -4.435071     -10.977641      14.795741      10.977382      23.740616           0.003167
          153              C      12.929060       5.877940       4.200167       0.124971      43.752596 0.39010518E+03  0.89018769E+04                                10.898465                            6.614852      -0.146122       1.960557                    0.999263      26.278403      73.766359       0.638141       0.420620      -1.064440      -0.001477       0.001472       0.012748       0.012918      -0.000222       0.008111      -0.008109      -0.000013       0.039066      -0.011626      -0.006733       0.018359             16.660006      14.717307      -1.093586       8.763964      14.716754      -8.763486      20.545958           0.001139
          154              C      12.204050       6.602950       3.174810      -0.016559      46.205311 0.40955548E+03  0.94485344E+04                                11.245738                            6.697040      -0.041741       1.981676                    0.999347      27.380449      76.973572       0.646502       0.410662      -1.072145      -0.002054       0.002058       0.009173       0.009623       0.001691       0.019853      -0.019849      -0.000000      -0.004231      -0.029272       0.002397       0.026876             17.777345      14.796030      -4.435001      10.977533      14.795636     -10.977235      23.740367           0.003107
          155              C       5.877940       5.877940      14.606833       0.124962      43.752927 0.39010730E+03  0.89019287E+04                                10.898486                            6.614844      -0.146026       1.960584                    0.999263      26.278457      73.766290       0.638145       0.420617      -1.064444       0.001473       0.001477      -0.012752       0.012922       0.000223       0.008106       0.008108       0.000010       0.039081      -0.011624      -0.006736       0.018360             16.660113      14.716963       1.093481       8.763564      14.717377       8.763916      20.545999           0.001166
          156              C       6.602950       6.602950      15.632190      -0.016532      46.204098 0.40954324E+03  0.94481758E+04                                11.245534                            6.696926      -0.041705       1.981692                    0.999347      27.380006      76.971865       0.646510       0.410660      -1.072147       0.002070       0.002065      -0.009165       0.009620      -0.001678       0.019850       0.019850      -0.000002      -0.004205      -0.029262       0.002379       0.026883             17.777033      14.795376       4.434894      10.977006      14.795808      10.977335      23.739915           0.003158
          157              C      12.929060      14.606833       5.877940       0.124885      43.752766 0.39011717E+03  0.89021972E+04                                10.898338                            6.614884      -0.146184       1.960532                    0.999263      26.278907      73.767378       0.638151       0.420611      -1.064449      -0.001482      -0.012756       0.001483       0.012927      -0.008146      -0.000226       0.008139      -0.019525      -0.019507      -0.011656      -0.006733       0.018389             16.659402      14.716486      -8.762851      -1.093005      20.544715       8.763284      14.717006           0.001116
          158              C      12.204050      15.632190       6.602950      -0.016536      46.202165 0.40954247E+03  0.94481144E+04                                11.245142                            6.696930      -0.041885       1.981640                    0.999346      27.379557      76.969379       0.646511       0.410661      -1.072151      -0.002011      -0.009235       0.001996       0.009660      -0.019818       0.001767       0.019800       0.002142       0.002173      -0.029256       0.002483       0.026773             17.775776      14.794204     -10.975779      -4.434381      23.737914      10.976532      14.795209           0.002966
          159              C       5.877940       4.200167       5.877940       0.124877      43.752832 0.39011845E+03  0.89022302E+04                                10.898332                            6.614886      -0.146179       1.960533                    0.999263      26.278952      73.767425       0.638152       0.420610      -1.064450       0.001483       0.012757       0.001484       0.012929      -0.008148       0.000226      -0.008141      -0.019525      -0.019503      -0.011658      -0.006733       0.018391             16.659385      14.716535      -8.762870       1.092980      20.544667      -8.763216      14.716952           0.001120
          160              C       6.602950       3.174810       6.602950      -0.016532      46.201886 0.40954077E+03  0.94480625E+04                                11.245095                            6.696917      -0.041895       1.981637                    0.999346      27.379469      76.969013       0.646512       0.410661      -1.072151       0.002008       0.009239       0.001995       0.009663      -0.019815      -0.001770      -0.019797       0.002143       0.002173      -0.029254       0.002487       0.026767             17.775673      14.794184     -10.975739       4.434343      23.737752     -10.976415      14.795084           0.002956
          161              C      12.929060       4.200167      12.929060       0.125049      43.752588 0.39009687E+03  0.89016311E+04                                10.898478                            6.614765      -0.145934       1.960613                    0.999263      26.278000      73.764756       0.638148       0.420618      -1.064443      -0.001467       0.012740      -0.001466       0.012908       0.008073       0.000223       0.008078      -0.019558      -0.019573      -0.011593      -0.006743       0.018336             16.660379      14.717365       8.764197       1.093818      20.546671       8.763985      14.717102           0.001239
          162              C      12.204050       3.174810      12.204050      -0.016522      46.204424 0.40953426E+03  0.94479099E+04                                11.245480                            6.696729      -0.041439       1.981773                    0.999347      27.380069      76.971619       0.646538       0.410645      -1.072158      -0.002126       0.009091      -0.002134       0.009577       0.019887      -0.001585       0.019904       0.002065       0.002028      -0.029273       0.002270       0.027003             17.777387      14.796015      10.977789       4.435176      23.740720      10.977367      14.795427           0.003389
          163              C       5.877940      14.606833      12.929060       0.125045      43.752534 0.39009675E+03  0.89016267E+04                                10.898465                            6.614762      -0.145931       1.960614                    0.999263      26.277999      73.764726       0.638148       0.420618      -1.064443       0.001466      -0.012739      -0.001468       0.012907       0.008074      -0.000223      -0.008080      -0.019554      -0.019580      -0.011594      -0.006743       0.018337             16.660350      14.717247       8.764082      -1.093799      20.546617      -8.764046      14.717184           0.001237
          164              C       6.602950      15.632190      12.204050      -0.016523      46.204445 0.40953495E+03  0.94479294E+04                                11.245487                            6.696740      -0.041448       1.981770                    0.999347      27.380072      76.971635       0.646537       0.410646      -1.072157       0.002123      -0.009094      -0.002130       0.009578       0.019885       0.001589      -0.019903       0.002068       0.002029      -0.029273       0.002275       0.026998             17.777393      14.795954      10.977734      -4.435173      23.740721     -10.977421      14.795504           0.003376
          165              C      14.606833      12.929060       5.877940       0.124989      43.752136 0.39010178E+03  0.89017651E+04                                10.898341                            6.614794      -0.146106       1.960561                    0.999263      26.278225      73.765321       0.638149       0.420616      -1.064445      -0.012745      -0.001469       0.001475       0.012914      -0.008101       0.008104      -0.000225       0.019532      -0.019558      -0.011617      -0.006737       0.018354             16.659739      20.545596      -8.763367       8.763754      14.716592      -1.093549      14.717029           0.001161
          166              C      15.632190      12.204050       6.602950      -0.016544      46.204265 0.40954573E+03  0.94482342E+04                                11.245480                            6.696895      -0.041657       1.981704                    0.999347      27.380156      76.971932       0.646520       0.410654      -1.072153      -0.009156      -0.002072       0.002074       0.009614      -0.019857       0.019863       0.001667      -0.002106       0.002095      -0.029271       0.002368       0.026903             17.776854      23.739704     -10.977017      10.977113      14.795372      -4.434879      14.795485           0.003163
          167              C       4.200167      12.929060      12.929060       0.124926      43.753218 0.39011318E+03  0.89020913E+04                                10.898480                            6.614868      -0.146044       1.960577                    0.999263      26.278730      73.767035       0.638148       0.420613      -1.064446       0.012754      -0.001481      -0.001477       0.012924       0.008124       0.008121       0.000224       0.019539      -0.019521      -0.011638      -0.006735       0.018374             16.660029      20.545780       8.763676       8.763530      14.717240       1.093315      14.717067           0.001137
          168              C       3.174810      12.204050      12.204050      -0.016531      46.203535 0.40954308E+03  0.94481561E+04                                11.245420                            6.696929      -0.041767       1.981674                    0.999347      27.379832      76.970908       0.646510       0.410661      -1.072149       0.009191      -0.002043      -0.002043       0.009635       0.019834       0.019831      -0.001711      -0.002116       0.002123      -0.029257       0.002417       0.026840             17.776739      23.739464      10.976965      10.976900      14.795415       4.434770      14.795338           0.003072
          169              C       4.200167       5.877940       5.877940       0.125009      43.752006 0.39009909E+03  0.89016851E+04                                10.898320                            6.614767      -0.146076       1.960570                    0.999263      26.278096      73.764788       0.638151       0.420616      -1.064445       0.012744       0.001467       0.001473       0.012912      -0.008093      -0.008095       0.000224       0.019538      -0.019560      -0.011609      -0.006739       0.018347             16.659771      20.545710      -8.763390      -8.763860      14.716532       1.093626      14.717071           0.001183
          170              C       3.174810       6.602950       6.602950      -0.016540      46.204291 0.40954328E+03  0.94481635E+04                                11.245464                            6.696851      -0.041599       1.981722                    0.999347      27.380161      76.971887       0.646526       0.410651      -1.072155       0.009140       0.002089       0.002087       0.009605      -0.019868      -0.019871      -0.001645      -0.002092       0.002090      -0.029272       0.002342       0.026930             17.776921      23.739857     -10.977021     -10.977264      14.795295       4.434931      14.795610           0.003219
          171              C      14.606833       5.877940      12.929060       0.124947      43.753245 0.39011110E+03  0.89020353E+04                                10.898512                            6.614862      -0.146034       1.960580                    0.999263      26.278636      73.766827       0.638147       0.420615      -1.064445      -0.012752       0.001479      -0.001474       0.012922       0.008117      -0.008111      -0.000224       0.019547      -0.019519      -0.011630      -0.006737       0.018367             16.660161      20.546042       8.763834      -8.763648      14.717326      -1.093430      14.717114           0.001155
          172              C      15.632190       6.602950      12.204050      -0.016531      46.203929 0.40954307E+03  0.94481609E+04                                11.245479                            6.696912      -0.041716       1.981689                    0.999347      27.379943      76.971375       0.646513       0.410659      -1.072149      -0.009173       0.002059      -0.002057       0.009624       0.019848      -0.019840       0.001689      -0.002102       0.002117      -0.029260       0.002391       0.026869             17.776956      23.739832      10.977123     -10.977117      14.795512      -4.434876      14.795524           0.003131
          173              C      12.929060      12.929060       4.200167       0.124979      43.752444 0.39010343E+03  0.89018248E+04                                10.898444                            6.614840      -0.146128       1.960555                    0.999263      26.278304      73.765973       0.638141       0.420620      -1.064441      -0.001475      -0.001471       0.012746       0.012916       0.000223       0.008104       0.008105      -0.000010       0.039073      -0.011620      -0.006735       0.018355             16.659977      14.717262       1.093638       8.763971      14.716712       8.763501      20.545958           0.001161
          174              C      12.204050      12.204050       3.174810      -0.016554      46.205093 0.40955243E+03  0.94484462E+04                                11.245689                            6.697000      -0.041710       1.981687                    0.999347      27.380396      76.973344       0.646506       0.410660      -1.072147      -0.002061      -0.002068       0.009163       0.009617      -0.001678       0.019857       0.019857       0.000003      -0.004219      -0.029274       0.002381       0.026892             17.777271      14.796030       4.434984      10.977540      14.795510      10.977143      23.740273           0.003135
          175              C      12.929060       5.877940      14.606833       0.124953      43.753059 0.39010935E+03  0.89019892E+04                                10.898504                            6.614862      -0.146040       1.960580                    0.999263      26.278556      73.766677       0.638144       0.420617      -1.064443      -0.001474       0.001478      -0.012753       0.012923      -0.000223      -0.008111       0.008114       0.000011       0.039075      -0.011629      -0.006735       0.018364             16.660108      14.717012      -1.093434      -8.763565      14.717352       8.763856      20.545961           0.001148
          176              C      12.204050       6.602950      15.632190      -0.016534      46.204123 0.40954505E+03  0.94482269E+04                                11.245545                            6.696952      -0.041734       1.981683                    0.999347      27.380014      76.971898       0.646507       0.410662      -1.072146      -0.002060       0.002057      -0.009175       0.009626       0.001691      -0.019842       0.019845       0.000000      -0.004219      -0.029261       0.002394       0.026867             17.777005      14.795456      -4.434870     -10.977044      14.795701      10.977228      23.739858           0.003127
          177              C       5.877940      12.929060      14.606833       0.124981      43.752748 0.39010416E+03  0.89018427E+04                                10.898482                            6.614829      -0.146007       1.960592                    0.999263      26.278331      73.765978       0.638144       0.420618      -1.064442       0.001471      -0.001476      -0.012749       0.012919      -0.000221       0.008100      -0.008104       0.000014       0.039083      -0.011619      -0.006735       0.018354             16.660146      14.716955      -1.093546       8.763614      14.717379      -8.763979      20.546104           0.001164
          178              C       6.602950      12.204050      15.632190      -0.016538      46.204559 0.40954512E+03  0.94482364E+04                                11.245619                            6.696941      -0.041672       1.981702                    0.999347      27.380135      76.972470       0.646509       0.410660      -1.072146       0.002078      -0.002074      -0.009155       0.009614       0.001665       0.019856      -0.019859       0.000001      -0.004194      -0.029265       0.002364       0.026901             17.777245      14.795589      -4.434970      10.977221      14.795893     -10.977450      23.740253           0.003188
          179              C       5.877940       5.877940       4.200167       0.124979      43.752397 0.39010335E+03  0.89018173E+04                                10.898414                            6.614825      -0.146116       1.960559                    0.999263      26.278296      73.765782       0.638144       0.420618      -1.064442       0.001476       0.001470       0.012747       0.012916       0.000223      -0.008106      -0.008103      -0.000015       0.039074      -0.011620      -0.006735       0.018355             16.659938      14.717226       1.093629      -8.763943      14.716687      -8.763478      20.545901           0.001164
          180              C       6.602950       6.602950       3.174810      -0.016551      46.204923 0.40955124E+03  0.94484088E+04                                11.245651                            6.696984      -0.041709       1.981687                    0.999347      27.380350      76.973089       0.646508       0.410659      -1.072148       0.002063       0.002067       0.009163       0.009617      -0.001677      -0.019859      -0.019853      -0.000002      -0.004215      -0.029272       0.002380       0.026892             17.777211      14.795905       4.434973     -10.977444      14.795539     -10.977159      23.740188           0.003139
          181              C      14.121424      14.121424      12.425221      -0.242097      42.698791 0.48790801E+03  0.11855637E+05                                10.782134                            7.455636      -0.129399       1.918498                    0.999234      31.526341      93.404846       0.590006       0.427231      -1.053004       0.002645       0.002663       0.005920       0.007009       0.016527      -0.016155      -0.016144      -0.000051       0.084129      -0.030549      -0.010891       0.041440             14.625232      17.155130      -9.467940      -2.082019      17.155387      -2.082301       9.565180           0.000769
          182              C       4.685576       4.685576      12.425221      -0.242095      42.698806 0.48790729E+03  0.11855616E+05                                10.782149                            7.455637      -0.129407       1.918496                    0.999234      31.526277      93.404667       0.590005       0.427232      -1.053004      -0.002647      -0.002661       0.005918       0.007008       0.016530       0.016151       0.016141      -0.000042       0.084129      -0.030552      -0.010885       0.041437             14.625291      17.155272      -9.468023       2.082072      17.155422       2.082235       9.565180           0.000768
          183              C       4.685576      14.121424       6.381779      -0.242122      42.698603 0.48791498E+03  0.11855845E+05                                10.782034                            7.455667      -0.129304       1.918523                    0.999234      31.526652      93.405817       0.590008       0.427228      -1.053006      -0.002649       0.002632      -0.005920       0.007000      -0.016498      -0.016166       0.016176       0.000045       0.084163      -0.030525      -0.010941       0.041466             14.624676      17.154540       9.467120      -2.082390      17.154255       2.082065       9.565234           0.000692
          184              C      14.121424       4.685576       6.381779      -0.242125      42.698761 0.48791564E+03  0.11855866E+05                                10.782077                            7.455681      -0.129305       1.918525                    0.999234      31.526610      93.405746       0.590006       0.427229      -1.053006       0.002651      -0.002632      -0.005915       0.006996      -0.016500       0.016163      -0.016175       0.000051       0.084162      -0.030527      -0.010937       0.041464             14.624795      17.154754       9.467299       2.082408      17.154411      -2.082006       9.565220           0.000691
          185              C      12.425221      14.121424      14.121424      -0.242107      42.698509 0.48790412E+03  0.11855512E+05                                10.782110                            7.455622      -0.129380       1.918509                    0.999234      31.525986      93.403496       0.590005       0.427233      -1.053004       0.005907       0.002659       0.002648       0.006998      -0.016140      -0.016146       0.016533       0.042053      -0.042111      -0.030555      -0.010879       0.041435             14.625196       9.565064      -2.082260      -2.081942      17.155424      -9.468019      17.155100           0.000741
          186              C      12.425221       4.685576       4.685576      -0.242121      42.699249 0.48792027E+03  0.11856017E+05                                10.782195                            7.455735      -0.129326       1.918515                    0.999234      31.526857      93.406909       0.590001       0.427232      -1.053003       0.005928      -0.002638      -0.002653       0.007010       0.016175       0.016174       0.016499       0.042084      -0.042038      -0.030523      -0.010944       0.041467             14.625033       9.565330       2.081946       2.082533      17.154627      -9.467487      17.155141           0.000752
          187              C       6.381779       4.685576      14.121424      -0.242102      42.698612 0.48790515E+03  0.11855547E+05                                10.782138                            7.455637      -0.129394       1.918504                    0.999234      31.526047      93.403832       0.590003       0.427234      -1.053003      -0.005910      -0.002658       0.002647       0.007000      -0.016141       0.016146      -0.016533       0.042055      -0.042105      -0.030555      -0.010880       0.041435             14.625241       9.565123      -2.082302       2.081946      17.155480       9.468019      17.155119           0.000751
          188              C       6.381779      14.121424       4.685576      -0.242123      42.699128 0.48791786E+03  0.11855942E+05                                10.782177                            7.455716      -0.129331       1.918515                    0.999234      31.526739      93.406427       0.590002       0.427231      -1.053003      -0.005925       0.002638      -0.002658       0.007009       0.016172      -0.016169      -0.016503       0.042088      -0.042018      -0.030527      -0.010936       0.041463             14.625051       9.565271       2.081856      -2.082564      17.154629       9.467577      17.155253           0.000747
          189              C      14.121424      12.425221      14.121424      -0.242097      42.698640 0.48790992E+03  0.11855697E+05                                10.782114                            7.455665      -0.129387       1.918499                    0.999234      31.526412      93.405166       0.590003       0.427233      -1.053003       0.002643       0.005928       0.002649       0.007010      -0.016157       0.016518      -0.016156      -0.042077      -0.042054      -0.030542      -0.010907       0.041449             14.625007      17.154815      -2.082139      -9.467530       9.565278      -2.082300      17.154929           0.000710
          190              C       4.685576      12.425221       4.685576      -0.242132      42.698353 0.48790478E+03  0.11855509E+05                                10.782007                            7.455578      -0.129322       1.918526                    0.999234      31.526084      93.403138       0.590014       0.427227      -1.053009      -0.002654       0.005907      -0.002657       0.007000       0.016156       0.016523       0.016156      -0.042062      -0.042053      -0.030543      -0.010902       0.041445             14.624994      17.155032       2.081988      -9.467935       9.564848       2.082066      17.155102           0.000625
          191              C      14.121424       6.381779       4.685576      -0.242133      42.698730 0.48790908E+03  0.11855647E+05                                10.782086                            7.455621      -0.129328       1.918523                    0.999234      31.526244      93.403932       0.590010       0.427228      -1.053008       0.002657      -0.005907      -0.002653       0.007000       0.016156      -0.016521      -0.016159      -0.042054      -0.042082      -0.030541      -0.010906       0.041447             14.625123      17.155244       2.082085       9.468025       9.564931      -2.082015      17.155192           0.000631
          192              C       4.685576       6.381779      14.121424      -0.242095      42.698724 0.48790970E+03  0.11855694E+05                                10.782150                            7.455675      -0.129396       1.918498                    0.999234      31.526361      93.405130       0.590001       0.427234      -1.053002      -0.002645      -0.005925       0.002648       0.007009      -0.016152      -0.016521       0.016154      -0.042071      -0.042069      -0.030545      -0.010901       0.041446             14.625109      17.154970      -2.082147       9.467653       9.565298       2.082288      17.155060           0.000714
          193              C      14.121424      14.121424       6.381779      -0.242117      42.698174 0.48791012E+03  0.11855684E+05                                10.781919                            7.455602      -0.129296       1.918525                    0.999234      31.526535      93.404968       0.590014       0.427225      -1.053009       0.002649       0.002633      -0.005920       0.007000       0.016500       0.016165       0.016175       0.000045       0.084159      -0.030527      -0.010938       0.041465             14.624501      17.154324      -9.467010       2.082339      17.154075       2.082042       9.565104           0.000700
          194              C       4.685576       4.685576       6.381779      -0.242112      42.697887 0.48790625E+03  0.11855560E+05                                10.781857                            7.455561      -0.129299       1.918525                    0.999234      31.526398      93.404282       0.590017       0.427224      -1.053011      -0.002651      -0.002631      -0.005918       0.006998       0.016504      -0.016161      -0.016172       0.000053       0.084159      -0.030530      -0.010931       0.041461             14.624427      17.154304      -9.466982      -2.082379      17.153940      -2.081958       9.565036           0.000698
          195              C      14.121424       4.685576      12.425221      -0.242101      42.699253 0.48791202E+03  0.11855770E+05                                10.782263                            7.455698      -0.129408       1.918497                    0.999234      31.526376      93.405395       0.589999       0.427235      -1.053001       0.002647      -0.002661       0.005915       0.007006      -0.016528      -0.016153       0.016142      -0.000043       0.084131      -0.030550      -0.010888       0.041438             14.625482      17.155497       9.468199      -2.082069      17.155685       2.082266       9.565266           0.000764
          196              C       4.685576      14.121424      12.425221      -0.242101      42.699275 0.48791344E+03  0.11855816E+05                                10.782262                            7.455708      -0.129407       1.918496                    0.999234      31.526469      93.405778       0.589999       0.427234      -1.053001      -0.002644       0.002662       0.005920       0.007008      -0.016524       0.016156      -0.016145      -0.000049       0.084133      -0.030546      -0.010895       0.041441             14.625432      17.155355       9.468071       2.082055      17.155622      -2.082343       9.565320           0.000763
          197              C      14.121424      12.425221       4.685576      -0.242130      42.698167 0.48790339E+03  0.11855461E+05                                10.781947                            7.455550      -0.129323       1.918524                    0.999234      31.526095      93.402941       0.590017       0.427225      -1.053011       0.002655       0.005909      -0.002656       0.007001      -0.016157      -0.016523       0.016157      -0.042060      -0.042059      -0.030543      -0.010904       0.041447             14.624872      17.154919      -2.082026       9.467817       9.564802       2.082009      17.154896           0.000631
          198              C       4.685576      12.425221      14.121424      -0.242100      42.698900 0.48791214E+03  0.11855774E+05                                10.782194                            7.455703      -0.129386       1.918502                    0.999234      31.526416      93.405500       0.589999       0.427235      -1.053001      -0.002642       0.005925       0.002651       0.007008       0.016156      -0.016517      -0.016155      -0.042079      -0.042047      -0.030541      -0.010907       0.041448             14.625160      17.154979       2.082118       9.467670       9.565346      -2.082349      17.155155           0.000702
          199              C       4.685576       6.381779       4.685576      -0.242126      42.697957 0.48790013E+03  0.11855356E+05                                10.781900                            7.455516      -0.129329       1.918523                    0.999234      31.525975      93.402327       0.590020       0.427224      -1.053012      -0.002657      -0.005907      -0.002656       0.007001      -0.016151       0.016528      -0.016154      -0.042053      -0.042073      -0.030547      -0.010894       0.041442             14.624839      17.154910      -2.082010      -9.467839       9.564738      -2.081978      17.154871           0.000639
          200              C      14.121424       6.381779      14.121424      -0.242097      42.699073 0.48791410E+03  0.11855835E+05                                10.782222                            7.455718      -0.129394       1.918497                    0.999234      31.526527      93.405939       0.589998       0.427235      -1.053001       0.002645      -0.005927       0.002646       0.007009       0.016156       0.016517       0.016158      -0.042070      -0.042076      -0.030541      -0.010909       0.041450             14.625207      17.155102       2.082208      -9.467700       9.565378       2.082279      17.155143           0.000715
          201              C      12.425221      14.121424       4.685576      -0.242119      42.698819 0.48791502E+03  0.11855848E+05                                10.782095                            7.455677      -0.129323       1.918516                    0.999234      31.526688      93.405996       0.590006       0.427229      -1.053005       0.005926       0.002638      -0.002656       0.007009      -0.016172       0.016171      -0.016503       0.042085      -0.042031      -0.030527      -0.010938       0.041464             14.624891       9.565204      -2.081861       2.082532      17.154443       9.467427      17.155026           0.000749
          202              C      12.425221       4.685576      14.121424      -0.242103      42.698734 0.48790701E+03  0.11855607E+05                                10.782162                            7.455654      -0.129382       1.918508                    0.999234      31.526107      93.404134       0.590002       0.427234      -1.053002       0.005910      -0.002658       0.002645       0.006999       0.016143      -0.016149      -0.016530       0.042052      -0.042117      -0.030552      -0.010885       0.041438             14.625257       9.565156       2.082325      -2.081950      17.155487       9.468005      17.155127           0.000746
          203              C       6.381779      14.121424      14.121424      -0.242108      42.698737 0.48790590E+03  0.11855573E+05                                10.782175                            7.455651      -0.129384       1.918509                    0.999234      31.526007      93.403798       0.590002       0.427234      -1.053002      -0.005906       0.002658       0.002650       0.006998       0.016140       0.016144       0.016533       0.042056      -0.042097      -0.030555      -0.010879       0.041433             14.625332       9.565118       2.082242       2.081983      17.155570      -9.468149      17.155309           0.000738
          204              C       6.381779       4.685576       4.685576      -0.242114      42.698721 0.48791395E+03  0.11855814E+05                                10.782073                            7.455665      -0.129334       1.918512                    0.999234      31.526683      93.405908       0.590007       0.427229      -1.053006      -0.005928      -0.002638      -0.002656       0.007011      -0.016172      -0.016169       0.016504       0.042086      -0.042024      -0.030528      -0.010935       0.041463             14.624852       9.565208      -2.081881      -2.082526      17.154392      -9.467369      17.154955           0.000763
          205              N      17.111925      11.638336      10.676734      -0.144471      40.566165 0.51891873E+03  0.12524127E+05                                 9.945043                            7.328740       0.150283       2.054345                    0.999645      28.004761      76.913911       0.653834       0.388142      -1.102751      -0.095752      -0.018509       0.102304       0.141340      -0.008467       0.012829      -0.043698      -0.048939      -0.017457      -0.038237      -0.021788       0.060025             13.400172      17.118773      -4.836319      -6.476464       9.769243       0.317337      13.312499           0.039601
          206              N       1.695075       7.168664      10.676734      -0.144608      40.572606 0.51901134E+03  0.12526988E+05                                 9.946231                            7.329494       0.150105       2.054251                    0.999645      28.007504      76.924715       0.653783       0.388152      -1.102737       0.095857       0.018476       0.102401       0.141477      -0.008436      -0.012872       0.043743      -0.048967      -0.017407      -0.038299      -0.021776       0.060075             13.402039      17.121375      -4.836970       6.477672       9.770239      -0.317448      13.314503           0.040923
          207              N       1.695075      11.638336       8.130266      -0.144610      40.572031 0.51900151E+03  0.12526730E+05                                 9.946131                            7.329424       0.150111       2.054256                    0.999645      28.007572      76.925599       0.653785       0.388152      -1.102734       0.095882      -0.018446      -0.102482       0.141549       0.008398       0.012849       0.043785      -0.048976      -0.017419      -0.038332      -0.021768       0.060101             13.401808      17.121203       4.836887      -6.477488       9.770219      -0.317377      13.314001           0.039725
          208              N      17.111925       7.168664       8.130266      -0.144743      40.578376 0.51909281E+03  0.12529549E+05                                 9.947295                            7.330162       0.149938       2.054164                    0.999645      28.010276      76.936201       0.653736       0.388162      -1.102721      -0.095986       0.018414      -0.102578       0.141685       0.008369      -0.012892      -0.043829      -0.049003      -0.017372      -0.038394      -0.021756       0.060149             13.403633      17.123735       4.837524       6.478666       9.771200       0.317482      13.315964           0.041046
          209              N      10.676734      17.111925      11.638336      -0.145119      40.595983 0.51934829E+03  0.12537435E+05                                 9.950575                            7.332263       0.149433       2.053895                    0.999645      28.017724      76.965497       0.653593       0.388194      -1.102683       0.102825      -0.096277      -0.018318       0.142049       0.013017      -0.043954      -0.008284       0.015946       0.082210      -0.038563      -0.021725       0.060288             13.408784      13.321719      -6.482034       0.317772      17.130807      -4.839208       9.773827           0.045134
          210              N      10.676734       1.695075       7.168664      -0.144033      40.544612 0.51861045E+03  0.12514609E+05                                 9.940990                            7.326178       0.150881       2.054659                    0.999645      27.995948      76.878941       0.654011       0.388101      -1.102799       0.102068       0.095455       0.018593       0.140980      -0.012678       0.043591      -0.008535       0.015622       0.082112      -0.038073      -0.021823       0.059896             13.393757      13.305614       6.472400      -0.316923      17.109901      -4.833944       9.765755           0.034396
          211              N       8.130266       1.695075      11.638336      -0.145110      40.595564 0.51934220E+03  0.12537243E+05                                 9.950498                            7.332213       0.149444       2.053902                    0.999645      28.017513      76.964625       0.653597       0.388193      -1.102685      -0.102810       0.096267      -0.018324       0.142031       0.013015       0.043947       0.008289       0.015942       0.082207      -0.038555      -0.021726       0.060281             13.408678      13.321633      -6.481971      -0.317775      17.130643       4.839174       9.773756           0.045121
          212              N       8.130266      17.111925       7.168664      -0.144022      40.544106 0.51860363E+03  0.12514394E+05                                 9.940891                            7.326119       0.150893       2.054665                    0.999645      27.995716      76.877953       0.654016       0.388100      -1.102801      -0.102051      -0.095444       0.018598       0.140961      -0.012677      -0.043583       0.008541       0.015618       0.082109      -0.038064      -0.021824       0.059889             13.393597      13.305459       6.472285       0.316910      17.109658       4.833891       9.765674           0.034383
          213              N      11.638336      10.676734      17.111925      -0.144578      40.570561 0.51897975E+03  0.12526050E+05                                 9.945895                            7.329265       0.150153       2.054279                    0.999645      28.006783      76.922505       0.653794       0.388152      -1.102736      -0.018465       0.102431      -0.095849       0.141492      -0.043760      -0.008421       0.012846       0.033194      -0.064737      -0.038305      -0.021776       0.060080             13.401503       9.769959       0.317367      -4.836730      13.313851      -6.477348      17.120700           0.039913
          214              N       7.168664      10.676734       1.695075      -0.144650      40.573906 0.51902836E+03  0.12527551E+05                                 9.946505                            7.329656       0.150065       2.054231                    0.999645      28.008229      76.928156       0.653768       0.388157      -1.102730       0.018444       0.102489       0.095914       0.141575       0.043786      -0.008402      -0.012872       0.033188      -0.064779      -0.038341      -0.021768       0.060110             13.402437       9.770483      -0.317438      -4.837069      13.314809       6.477951      17.122018           0.040690
          215              N      11.638336       8.130266       1.695075      -0.144531      40.568561 0.51895155E+03  0.12525168E+05                                 9.945530                            7.329037       0.150201       2.054306                    0.999645      28.005844      76.918672       0.653809       0.388149      -1.102741      -0.018483      -0.102376       0.095812       0.141430       0.043734       0.008441       0.012840       0.033194      -0.064717      -0.038276      -0.021782       0.060058             13.400927       9.769642      -0.317373       4.836549      13.313268      -6.476991      17.119872           0.039865
          216              N       7.168664       8.130266      17.111925      -0.144616      40.572539 0.51900879E+03  0.12526935E+05                                 9.946260                            7.329500       0.150097       2.054250                    0.999645      28.007538      76.925308       0.653779       0.388155      -1.102733       0.018464      -0.102436      -0.095873       0.141512      -0.043761       0.008423      -0.012866       0.033189      -0.064753      -0.038314      -0.021774       0.060088             13.402088       9.770250       0.317417       4.836945      13.314557       6.477724      17.121458           0.040663
          217              N      11.638336      17.111925       8.130266      -0.144398      40.563285 0.51888148E+03  0.12522896E+05                                 9.944483                            7.328416       0.150363       2.054388                    0.999645      28.003030      76.905984       0.653862       0.388135      -1.102765      -0.018585      -0.095635      -0.102092       0.141118      -0.008556       0.043595      -0.012834       0.048908      -0.017495      -0.038137      -0.021811       0.059948             13.399277       9.768580      -4.835947      -0.317305      17.117201       6.475918      13.312050           0.040650
          218              N       7.168664       1.695075       8.130266      -0.144374      40.562186 0.51886577E+03  0.12522412E+05                                 9.944288                            7.328295       0.150389       2.054402                    0.999645      28.002556      76.904171       0.653869       0.388134      -1.102766       0.018592       0.095615      -0.102070       0.141089      -0.008561      -0.043586       0.012825       0.048902      -0.017500      -0.038124      -0.021813       0.059938             13.398967       9.768424      -4.835841       0.317283      17.116767      -6.475709      13.311709           0.040423
          219              N      11.638336       1.695075      10.676734      -0.144940      40.586056 0.51920260E+03  0.12532979E+05                                 9.948646                            7.331015       0.149787       2.054069                    0.999645      28.014058      76.951359       0.653681       0.388171      -1.102705      -0.018324       0.096171       0.102837       0.141987       0.008268      -0.043947      -0.012921       0.049060      -0.017322      -0.038527      -0.021726       0.060252             13.405712       9.772533       4.838321       0.317582      17.126938       6.479938      13.317667           0.041163
          220              N       7.168664      17.111925      10.676734      -0.144920      40.585158 0.51918928E+03  0.12532572E+05                                 9.948497                            7.330918       0.149801       2.054079                    0.999645      28.013653      76.949882       0.653686       0.388170      -1.102706       0.018329      -0.096152       0.102819       0.141960       0.008272       0.043939       0.012912       0.049054      -0.017328      -0.038516      -0.021728       0.060243             13.405488       9.772406       4.838242      -0.317574      17.126625      -6.479800      13.317433           0.040931
          221              N      17.111925      10.676734       7.168664      -0.144700      40.576649 0.51907025E+03  0.12528821E+05                                 9.946978                            7.329980       0.149967       2.054181                    0.999645      28.009342      76.932143       0.653749       0.388160      -1.102727      -0.095932       0.102483       0.018444       0.141583       0.012893       0.008405       0.043786      -0.015808       0.082165      -0.038349      -0.021766       0.060115             13.403111      17.122825      -6.478375       4.837254      13.315710      -0.317461       9.770798           0.041514
          222              N       1.695075      10.676734      11.638336      -0.144440      40.564284 0.51889137E+03  0.12523286E+05                                 9.944675                            7.328501       0.150336       2.054373                    0.999645      28.004059      76.911105       0.653852       0.388137      -1.102756       0.095738       0.102305      -0.018509       0.141332      -0.012814       0.008464      -0.043698      -0.015730       0.082148      -0.038233      -0.021789       0.060022             13.399614      17.118017       6.476160       4.836056      13.311936       0.317286       9.768890           0.038940
          223              N       1.695075       8.130266       7.168664      -0.144765      40.579404 0.51910942E+03  0.12530051E+05                                 9.947480                            7.330297       0.149897       2.054142                    0.999645      28.010688      76.937671       0.653727       0.388164      -1.102720       0.095996      -0.102572       0.018414       0.141688       0.012904      -0.008370      -0.043828      -0.015828       0.082184      -0.038396      -0.021756       0.060152             13.403874      17.123982      -6.478851      -4.837525      13.316374       0.317485       9.771267           0.041585
          224              N      17.111925       8.130266      11.638336      -0.144507      40.567210 0.51893249E+03  0.12524577E+05                                 9.945211                            7.328834       0.150262       2.054332                    0.999645      28.005469      76.916911       0.653828       0.388142      -1.102748      -0.095804      -0.102398      -0.018477       0.141439      -0.012825      -0.008429       0.043743      -0.015750       0.082167      -0.038282      -0.021779       0.060061             13.400442      17.119266       6.476686      -4.836355      13.312671      -0.317326       9.769390           0.039011
          225              N      10.676734      11.638336       1.695075      -0.144615      40.572558 0.51900835E+03  0.12526929E+05                                 9.946278                            7.329508       0.150087       2.054248                    0.999645      28.007530      76.925435       0.653776       0.388156      -1.102732       0.102434      -0.018462       0.095872       0.141510      -0.043761      -0.012864       0.008423      -0.033188      -0.064753      -0.038313      -0.021774       0.060087             13.402110      13.314554       0.317420       6.477731       9.770271       4.836968      17.121506           0.040645
          226              N      10.676734       7.168664      17.111925      -0.144531      40.568460 0.51895069E+03  0.12525136E+05                                 9.945495                            7.329018       0.150219       2.054312                    0.999645      28.005820      76.918448       0.653812       0.388147      -1.102743       0.102379       0.018485      -0.095816       0.141435       0.043733       0.012842       0.008441      -0.033197      -0.064718      -0.038277      -0.021781       0.060059             13.400877      13.313184      -0.317357      -6.476927       9.769638       4.836550      17.119809           0.039897
          227              N       8.130266      11.638336      17.111925      -0.144646      40.573691 0.51902530E+03  0.12527457E+05                                 9.946470                            7.329633       0.150080       2.054237                    0.999645      28.008136      76.927800       0.653769       0.388157      -1.102730      -0.102488      -0.018447      -0.095913       0.141574       0.043785      -0.012872      -0.008403      -0.033188      -0.064777      -0.038341      -0.021768       0.060109             13.402392      13.314712      -0.317433       6.477890       9.770492      -4.837090      17.121973           0.040697
          228              N       8.130266       7.168664       1.695075      -0.144579      40.570637 0.51898056E+03  0.12526078E+05                                 9.945911                            7.329275       0.150147       2.054278                    0.999645      28.006819      76.922699       0.653792       0.388152      -1.102736      -0.102434       0.018463       0.095852       0.141497      -0.043761       0.012847      -0.008420      -0.033196      -0.064740      -0.038306      -0.021775       0.060082             13.401525      13.313850       0.317379      -6.477351       9.769983      -4.836759      17.120741           0.039926
          229              N       1.695075       7.168664       8.130266      -0.144710      40.576824 0.51907223E+03  0.12528907E+05                                 9.946978                            7.329973       0.149990       2.054188                    0.999645      28.009728      76.933851       0.653751       0.388158      -1.102726       0.095986       0.018415      -0.102577       0.141684      -0.008371       0.012891      -0.043829      -0.049004      -0.017367      -0.038392      -0.021758       0.060150             13.403114      17.122989      -4.837300      -6.478309       9.770896       0.317419      13.315455           0.041049
          230              N      17.111925      11.638336       8.130266      -0.144575      40.570480 0.51898065E+03  0.12526080E+05                                 9.945813                            7.329230       0.150166       2.054281                    0.999645      28.007019      76.923212       0.653801       0.388148      -1.102739      -0.095882      -0.018447      -0.102483       0.141550      -0.008400      -0.012848       0.043785      -0.048976      -0.017416      -0.038331      -0.021770       0.060101             13.401296      17.120467      -4.836669       6.477149       9.769923      -0.317322      13.313497           0.039727
          231              N      17.111925       7.168664      10.676734      -0.144575      40.571122 0.51899080E+03  0.12526350E+05                                 9.945936                            7.329307       0.150162       2.054277                    0.999645      28.006952      76.922386       0.653798       0.388148      -1.102742      -0.095857       0.018476       0.102402       0.141478       0.008439       0.012872       0.043743      -0.048966      -0.017405      -0.038298      -0.021777       0.060075             13.401580      17.120716       4.836810      -6.477357       9.769983      -0.317413      13.314042           0.040922
          232              N       1.695075      11.638336      10.676734      -0.144440      40.564716 0.51889852E+03  0.12523501E+05                                 9.944762                            7.328561       0.150338       2.054370                    0.999645      28.004215      76.911648       0.653848       0.388138      -1.102755       0.095752      -0.018510       0.102303       0.141340       0.008468      -0.012829      -0.043698      -0.048939      -0.017454      -0.038236      -0.021789       0.060026             13.399745      17.118165       4.836166       6.476179       9.768996       0.317306      13.312074           0.039599
          233              N       8.130266       1.695075       7.168664      -0.143989      40.542590 0.51858339E+03  0.12513763E+05                                 9.940583                            7.325933       0.150947       2.054690                    0.999645      27.995176      76.875643       0.654031       0.388095      -1.102806      -0.102051       0.095444       0.018599       0.140961       0.012676      -0.043583      -0.008543       0.015619       0.082107      -0.038063      -0.021827       0.059889             13.393093      13.304975      -6.471929       0.316850      17.108927      -4.833684       9.765379           0.034386
          234              N       8.130266      17.111925      11.638336      -0.145075      40.594016 0.51932080E+03  0.12536578E+05                                 9.950192                            7.332020       0.149502       2.053928                    0.999645      28.016937      76.962197       0.653612       0.388189      -1.102689      -0.102810      -0.096267      -0.018324       0.142032      -0.013015       0.043947      -0.008291       0.015944       0.082206      -0.038554      -0.021728       0.060282             13.408205      13.321151       6.481668      -0.317740      17.129976      -4.838995       9.773489           0.045118
          235              N      10.676734      17.111925       7.168664      -0.144000      40.543078 0.51859015E+03  0.12513976E+05                                 9.940676                            7.325991       0.150935       2.054683                    0.999645      27.995406      76.876612       0.654026       0.388097      -1.102804       0.102069      -0.095455       0.018593       0.140980       0.012678       0.043591       0.008537       0.015623       0.082110      -0.038072      -0.021825       0.059897             13.393236      13.305085      -6.472019      -0.316862      17.109150       4.833744       9.765471           0.034396
          236              N      10.676734       1.695075      11.638336      -0.145086      40.594512 0.51932764E+03  0.12536793E+05                                 9.950285                            7.332077       0.149489       2.053921                    0.999645      28.017171      76.963172       0.653608       0.388190      -1.102688       0.102825       0.096277      -0.018320       0.142049      -0.013016      -0.043955       0.008286       0.015947       0.082209      -0.038562      -0.021726       0.060288             13.408350      13.321300       6.481768       0.317741      17.130188       4.839035       9.773563           0.045131
          237              N       7.168664       8.130266       1.695075      -0.144578      40.570736 0.51898470E+03  0.12526186E+05                                 9.945895                            7.329281       0.150158       2.054278                    0.999645      28.006892      76.922568       0.653796       0.388150      -1.102739       0.018464      -0.102435       0.095875       0.141513      -0.043760      -0.008425       0.012865       0.033186      -0.064757      -0.038312      -0.021776       0.060088             13.401475       9.769917       0.317361      -4.836698      13.313913      -6.477315      17.120594           0.040652
          238              N      11.638336       8.130266      17.111925      -0.144503      40.567308 0.51893437E+03  0.12524632E+05                                 9.945273                            7.328875       0.150254       2.054329                    0.999645      28.005389      76.916684       0.653823       0.388145      -1.102746      -0.018484      -0.102378      -0.095811       0.141430       0.043735      -0.008443      -0.012839       0.033193      -0.064716      -0.038276      -0.021784       0.060059             13.400549       9.769399      -0.317328      -4.836392      13.312936       6.476732      17.119313           0.039876
          239              N       7.168664      10.676734      17.111925      -0.144622      40.572699 0.51901148E+03  0.12527026E+05                                 9.946267                            7.329503       0.150115       2.054254                    0.999645      28.007778      76.926248       0.653780       0.388153      -1.102734       0.018446       0.102489      -0.095912       0.141575       0.043787       0.008405       0.012872       0.033186      -0.064778      -0.038341      -0.021770       0.060111             13.402094       9.770266      -0.317400       4.836939      13.314505      -6.477711      17.121510           0.040698
          240              N      11.638336      10.676734       1.695075      -0.144538      40.568723 0.51895495E+03  0.12525281E+05                                 9.945529                            7.329043       0.150213       2.054307                    0.999645      28.006114      76.919705       0.653811       0.388147      -1.102742      -0.018465       0.102430       0.095850       0.141493      -0.043759       0.008422      -0.012845       0.033191      -0.064741      -0.038302      -0.021778       0.060080             13.400894       9.769634       0.317316       4.836497      13.313206       6.476939      17.119843           0.039904
          241              N       7.168664       1.695075      10.676734      -0.144884      40.583526 0.51916737E+03  0.12531889E+05                                 9.948163                            7.330715       0.149860       2.054106                    0.999645      28.013068      76.947354       0.653703       0.388165      -1.102711       0.018330       0.096152       0.102819       0.141961      -0.008274       0.043939      -0.012912       0.049054      -0.017324      -0.038514      -0.021730       0.060244             13.404952       9.772100      -4.838022      -0.317521      17.125863       6.479443      13.316892           0.040935
          242              N      11.638336      17.111925      10.676734      -0.144908      40.584607 0.51918305E+03  0.12532371E+05                                 9.948352                            7.330836       0.149835       2.054092                    0.999645      28.013540      76.949146       0.653696       0.388166      -1.102710      -0.018324      -0.096171       0.102838       0.141987      -0.008270      -0.043947       0.012920       0.049060      -0.017319      -0.038525      -0.021728       0.060253             13.405243       9.772249      -4.838115       0.317531      17.126260      -6.479630      13.317219           0.041164
          243              N       7.168664      17.111925       8.130266      -0.144343      40.560804 0.51884629E+03  0.12521809E+05                                 9.944021                            7.328122       0.150440       2.054427                    0.999645      28.002032      76.902004       0.653883       0.388131      -1.102770       0.018592      -0.095615      -0.102071       0.141090       0.008563      -0.043587      -0.012825       0.048902      -0.017497      -0.038123      -0.021815       0.059938             13.398567       9.768190       4.835701       0.317259      17.116195       6.475447      13.311317           0.040421
          244              N      11.638336       1.695075       8.130266      -0.144364      40.561729 0.51885982E+03  0.12522223E+05                                 9.944177                            7.328222       0.150425       2.054416                    0.999645      28.002443      76.903522       0.653877       0.388131      -1.102770      -0.018586       0.095635      -0.102092       0.141118       0.008558       0.043595       0.012833       0.048908      -0.017491      -0.038135      -0.021813       0.059948             13.398810       9.768325       4.835794      -0.317278      17.116543      -6.475601      13.311563           0.040650
          245              N       1.695075       8.130266      11.638336      -0.144475      40.565675 0.51891198E+03  0.12523939E+05                                 9.944902                            7.328648       0.150317       2.054357                    0.999645      28.004917      76.914566       0.653843       0.388137      -1.102753       0.095803      -0.102397      -0.018478       0.141439       0.012824       0.008431       0.043742      -0.015752       0.082164      -0.038280      -0.021781       0.060061             13.399940      17.118546      -6.476327       4.836163      13.312166      -0.317272       9.769108           0.039013
          246              N      17.111925       8.130266       7.168664      -0.144732      40.577967 0.51908894E+03  0.12529415E+05                                 9.947200                            7.330113       0.149952       2.054168                    0.999645      28.010139      76.935377       0.653742       0.388160      -1.102724      -0.095996      -0.102573       0.018415       0.141688      -0.012903       0.008372      -0.043829      -0.015829       0.082182      -0.038396      -0.021758       0.060154             13.403464      17.123400       6.478599       4.837379      13.315963       0.317468       9.771028           0.041583
          247              N      17.111925      10.676734      11.638336      -0.144407      40.562790 0.51887136E+03  0.12522662E+05                                 9.944368                            7.328315       0.150390       2.054397                    0.999645      28.003528      76.908811       0.653867       0.388132      -1.102761      -0.095738       0.102306      -0.018509       0.141332       0.012813      -0.008466      -0.043699      -0.015732       0.082146      -0.038232      -0.021791       0.060023             13.399115      17.117293      -6.475812      -4.835853      13.311452       0.317232       9.768600           0.038941
          248              N       1.695075      10.676734       7.168664      -0.144666      40.575087 0.51904860E+03  0.12528148E+05                                 9.946670                            7.329784       0.150025       2.054208                    0.999645      28.008758      76.929675       0.653765       0.388155      -1.102732       0.095932       0.102483       0.018445       0.141584      -0.012893      -0.008407       0.043786      -0.015810       0.082164      -0.038348      -0.021768       0.060116             13.402642      17.122167       6.478083      -4.837074      13.315233      -0.317430       9.770525           0.041513
          249              N       8.130266       7.168664      17.111925      -0.144539      40.568695 0.51895480E+03  0.12525271E+05                                 9.945512                            7.329032       0.150230       2.054312                    0.999645      28.006111      76.919575       0.653813       0.388146      -1.102743      -0.102434       0.018468      -0.095854       0.141498      -0.043759      -0.012848       0.008422      -0.033194      -0.064742      -0.038304      -0.021777       0.060081             13.400887      13.313149       0.317323       6.476910       9.769662       4.836533      17.119850           0.039938
          250              N       8.130266      11.638336       1.695075      -0.144619      40.572653 0.51901024E+03  0.12526994E+05                                 9.946271                            7.329503       0.150107       2.054252                    0.999645      28.007750      76.926267       0.653779       0.388154      -1.102733      -0.102489      -0.018444       0.095911       0.141574       0.043787       0.012870       0.008404      -0.033186      -0.064777      -0.038340      -0.021770       0.060110             13.402097      13.314483      -0.317411      -6.477710       9.770275       4.836958      17.121533           0.040687
          251              N      10.676734       7.168664       1.695075      -0.144505      40.567399 0.51893505E+03  0.12524656E+05                                 9.945296                            7.328885       0.150246       2.054328                    0.999645      28.005417      76.916872       0.653821       0.388145      -1.102745       0.102380       0.018482       0.095814       0.141434       0.043735      -0.012840      -0.008443      -0.033195      -0.064718      -0.038277      -0.021783       0.060060             13.400592      13.312967      -0.317340       6.476766       9.769422      -4.836420      17.119387           0.039884
          252              N      10.676734      11.638336      17.111925      -0.144574      40.570526 0.51898158E+03  0.12526089E+05                                 9.945861                            7.329257       0.150174       2.054284                    0.999645      28.006793      76.922193       0.653798       0.388150      -1.102739       0.102434      -0.018467      -0.095874       0.141511      -0.043760       0.012865      -0.008426      -0.033186      -0.064755      -0.038311      -0.021776       0.060087             13.401434      13.313814       0.317357      -6.477254       9.769930      -4.836727      17.120558           0.040657

******************************************************
Auxiliary information for the entire system
The total spin magnetic moment of the unit cell is   6.260820
The total net atomic charge of the unit cell is   -0.000003
Accuracy of reproducing the electrostatic potential in the unit cell:
  The inner radius (bohr) =    5.0000
  The outer radius (bohr) =   12.0000
  Valid grid points have density less than (e/(bohr^3)) =    0.0001
  The number of valid grid points were=       845089
  The rms potential error without charges in kcal/mol is=      5.82306
  The rms potential error with partial charges in kcal/mol is=      1.91493
  The RRMSE value at monopole order=      0.32885
  The rms potential error with partial charges and cloud penetration in kcal/mol is=      1.90813
  The RRMSE value at monopole order with cloud penetration is=      0.32769
  The rms potential error with partial charges and atomic dipoles in kcal/mol is=      0.71520
  The RRMSE value at dipole order=      0.12282
  The rms potential error with partial charges, atomic dipoles and cloud penetration in kcal/mol is=      0.72256
  The RRMSE value at dipole order with cloud penetration=      0.12409

******************************************************
The electron densities and ab initio electrostatic potential were computed in VASP using the PBE functional and
projector augmented wave method. See the main text of the journal article for a description of computational details.
The atomic charges, dipoles, and quadrupoles were computed with the DDEC6 method as described in
(a) T. A. Manz and N. Gabaldon Limas, RSC Adv. 6 (2016) 47771-47801 DOI: 10.1039/c6ra04656h
(b) N. Gabaldon Limas and T. A. Manz, RSC Adv. 8 (2018) 2678-2707 DOI: 10.1039/c7ra11829e.
For each atom in the material, the electron cloud parameters were fit to the spherically averaged atom-in-material
electron density using radial positions for which this density was between 10^-4 and 10^-2 electrons per cubic bohr.
The polarizabilities, dispersion coefficients, and quantum Drude oscillator (QDO) parameters were fit using the MCLF method.
The magnetic structure of the system was optimized in VASP from the default ferromagnetic initial guess using spin polarization.
The atomic spin moments (ASMs) were computed on this optimized magnetic structure using the DDEC6 partition as inputs
to the method of T. A. Manz and D. S. Sholl, J. Chem. Theory Comput. 7 (2011) 4146-4164 DOI: 10.1021/ct200539n.
The RMSE and RRMSE were computed using a uniform grid with Ewald summation.
