# Supplementary material for: A collection of forcefield precursors for metal–organic frameworks
Source: RSC Adv. 2019 Nov 13;9(63):36492–507. doi: 10.1039/c9ra07327b (PMC9075174; doi:10.1039/c9ra07327b)
Supplement: RA-009-C9RA07327B-s5816 [file RA-009-C9RA07327B-s5816.xyz]

  252
jmolscript: load "" {1 1 1} spacegroup "x,y,z" unitcell [{     15.555000     0.000000     0.000000 }, {      0.000000    15.555000     0.000000 }, {      0.000000     0.000000    20.030400 }]
Zn     3.888750    11.666250     0.000000     0.582801
Zn    11.666250     3.888750    10.015200     0.582801
Zn    11.666250     3.888750     0.000000     0.582802
Zn     3.888750    11.666250    10.015200     0.582802
Zn     1.291998    14.263002     0.000000     0.572210
Zn     6.485502     9.069498     0.000000     0.572210
Zn     9.069498     1.291998    10.015200     0.572210
Zn    14.263002     6.485502    10.015200     0.572210
Zn    14.263002     1.291998     0.000000     0.572183
Zn     9.069498     6.485502     0.000000     0.572183
Zn     6.485502    14.263002    10.015200     0.572183
Zn     1.291998     9.069498    10.015200     0.572183
H      2.389404    15.079017    14.750987     0.119531
H      2.160123    14.883024    16.905858     0.120500
H      3.462076     0.823482     1.418152     0.125256
H      5.531047    13.096377     2.421475     0.126184
H      5.388096     8.253483    14.750987     0.119531
H      5.617377     8.449476    16.905858     0.120500
H      4.315424     6.954018     1.418152     0.125256
H      2.246453    10.236123     2.421475     0.126184
H      8.253483     2.389404     4.735787     0.119531
H      8.449476     2.160123     6.890658     0.120500
H      6.954018     3.462076    11.433352     0.125256
H     10.236123     5.531047    12.436675     0.126184
H     15.079017     5.388096     4.735787     0.119531
H     14.883024     5.617377     6.890658     0.120500
H      0.823482     4.315424    11.433352     0.125256
H     13.096377     2.246453    12.436675     0.126184
H     13.165596     7.301517    15.294613     0.119530
H     13.394877     7.105524    13.139742     0.120500
H     12.092924     8.600982     8.597048     0.125256
H     10.023953     5.318877     7.593725     0.126184
H     10.166904     0.475983    15.294613     0.119531
H      9.937623     0.671976    13.139742     0.120500
H     11.239576    14.731518     8.597048     0.125256
H     13.308547     2.458623     7.593725     0.126184
H      7.301517    10.166904     5.279413     0.119530
H      7.105524     9.937623     3.124542     0.120500
H      8.600982    11.239576    18.612248     0.125256
H      5.318877    13.308547    17.608925     0.126184
H      0.475983    13.165596     5.279413     0.119531
H      0.671976    13.394877     3.124542     0.120500
H     14.731518    12.092924    18.612248     0.125256
H      2.458623    10.023953    17.608925     0.126184
H     13.165596     0.475983     5.279413     0.119525
H     13.394877     0.671976     3.124542     0.120515
H     12.092924    14.731518    18.612248     0.125254
H     10.023953     2.458623    17.608925     0.126183
H     10.166904     7.301517     5.279413     0.119525
H      9.937623     7.105524     3.124542     0.120515
H     11.239576     8.600982    18.612248     0.125254
H     13.308547     5.318877    17.608925     0.126183
H      7.301517    13.165596    15.294613     0.119525
H      7.105524    13.394877    13.139742     0.120515
H      8.600982    12.092924     8.597048     0.125254
H      5.318877    10.023953     7.593725     0.126183
H      0.475983    10.166904    15.294613     0.119525
H      0.671976     9.937623    13.139742     0.120515
H     14.731518    11.239576     8.597048     0.125255
H      2.458623    13.308547     7.593725     0.126183
H      2.389404     8.253483     4.735787     0.119525
H      2.160123     8.449476     6.890658     0.120515
H      3.462076     6.954018    11.433352     0.125254
H      5.531047    10.236123    12.436675     0.126183
H      5.388096    15.079017     4.735787     0.119525
H      5.617377    14.883024     6.890658     0.120515
H      4.315424     0.823482    11.433352     0.125254
H      2.246453    13.096377    12.436675     0.126183
H      8.253483     5.388096    14.750987     0.119525
H      8.449476     5.617377    16.905858     0.120515
H      6.954018     4.315424     1.418152     0.125254
H     10.236123     2.246453     2.421475     0.126183
H     15.079017     2.389404    14.750987     0.119525
H     14.883024     2.160123    16.905858     0.120515
H      0.823482     3.462076     1.418152     0.125254
H     13.096377     5.531047     2.421475     0.126183
H      1.306620     1.306776    11.275312     0.119357
H      6.470880     6.470724    11.275312     0.119357
H      6.470724     1.306620     1.260112     0.119357
H      1.306776     6.470880     1.260112     0.119357
H     14.248380     9.084120    18.770288     0.119341
H      9.084120    14.248224    18.770288     0.119357
H      9.084120     9.084120     8.755088     0.119341
H     14.248224    14.248380     8.755088     0.119357
C      1.856956     0.154928    14.280674    -0.235806
C      1.993218     0.290567    12.903984     0.118825
C      1.495613    15.496358    17.196900    -0.077382
C      2.947984    15.023952    12.185694    -0.009229
C      3.735222    15.472247     1.498875    -0.080659
C      4.871359    13.670045     2.049911    -0.090498
C      5.920544     7.622572    14.280674    -0.235805
C      5.784282     7.486933    12.903984     0.118825
C      6.281887     7.836142    17.196900    -0.077382
C      4.829516     8.308548    12.185694    -0.009229
C      4.042278     7.860253     1.498875    -0.080660
C      2.906141     9.662455     2.049911    -0.090498
C      7.622572     1.856956     4.265474    -0.235805
C      7.486933     1.993218     2.888784     0.118825
C      7.836142     1.495613     7.181700    -0.077382
C      8.308548     2.947984     2.170494    -0.009229
C      7.860253     3.735222    11.514075    -0.080660
C      9.662455     4.871359    12.065111    -0.090498
C      0.154928     5.920544     4.265474    -0.235805
C      0.290567     5.784282     2.888784     0.118825
C     15.496358     6.281887     7.181700    -0.077382
C     15.023952     4.829516     2.170494    -0.009229
C     15.472247     4.042278    11.514075    -0.080659
C     13.670045     2.906141    12.065111    -0.090498
C     13.698044     7.932428    15.764926    -0.235808
C     13.561782     8.068067    17.141616     0.118833
C     14.059387     7.718858    12.848700    -0.077382
C     12.607016     7.246452    17.859906    -0.009231
C     11.819778     7.694747     8.516325    -0.080659
C     10.683641     5.892545     7.965289    -0.090498
C      9.634456    15.400072    15.764926    -0.235806
C      9.770718    15.264433    17.141616     0.118825
C      9.273113     0.058642    12.848700    -0.077382
C     10.725484     0.531048    17.859906    -0.009229
C     11.512722     0.082753     8.516325    -0.080659
C     12.648859     1.884955     7.965289    -0.090498
C      7.932428     9.634456     5.749726    -0.235808
C      8.068067     9.770718     7.126416     0.118833
C      7.718858     9.273113     2.833500    -0.077382
C      7.246452    10.725484     7.844706    -0.009231
C      7.694747    11.512722    18.531525    -0.080659
C      5.892545    12.648859    17.980489    -0.090498
C     15.400072    13.698044     5.749726    -0.235805
C     15.264433    13.561782     7.126416     0.118825
C      0.058642    14.059387     2.833500    -0.077382
C      0.531048    12.607016     7.844706    -0.009229
C      0.082753    11.819778    18.531525    -0.080659
C      1.884955    10.683641    17.980489    -0.090498
C     13.698044    15.400072     5.749726    -0.235783
C     13.561782    15.264433     7.126416     0.118831
C     14.059387     0.058642     2.833500    -0.077457
C     12.607016     0.531048     7.844706    -0.009214
C     11.819778     0.082753    18.531525    -0.080652
C     10.683641     1.884955    17.980489    -0.090482
C      9.634456     7.932428     5.749726    -0.235785
C      9.770718     8.068067     7.126416     0.118841
C      9.273113     7.718858     2.833500    -0.077458
C     10.725484     7.246452     7.844706    -0.009215
C     11.512722     7.694747    18.531525    -0.080653
C     12.648859     5.892545    17.980489    -0.090482
C      7.932428    13.698044    15.764926    -0.235783
C      8.068067    13.561782    17.141616     0.118831
C      7.718858    14.059387    12.848700    -0.077457
C      7.246452    12.607016    17.859906    -0.009214
C      7.694747    11.819778     8.516325    -0.080653
C      5.892545    10.683641     7.965289    -0.090482
C     15.400072     9.634456    15.764926    -0.235785
C     15.264433     9.770718    17.141616     0.118841
C      0.058642     9.273113    12.848700    -0.077458
C      0.531048    10.725484    17.859906    -0.009215
C      0.082753    11.512722     8.516325    -0.080652
C      1.884955    12.648859     7.965289    -0.090482
C      1.856956     7.622572     4.265474    -0.235783
C      1.993218     7.486933     2.888784     0.118831
C      1.495613     7.836142     7.181700    -0.077458
C      2.947984     8.308548     2.170494    -0.009214
C      3.735222     7.860253    11.514075    -0.080652
C      4.871359     9.662455    12.065111    -0.090483
C      5.920544     0.154928     4.265474    -0.235783
C      5.784282     0.290567     2.888784     0.118831
C      6.281887    15.496358     7.181700    -0.077457
C      4.829516    15.023952     2.170494    -0.009214
C      4.042278    15.472247    11.514075    -0.080652
C      2.906141    13.670045    12.065111    -0.090482
C      7.622572     5.920544    14.280674    -0.235783
C      7.486933     5.784282    12.903984     0.118831
C      7.836142     6.281887    17.196900    -0.077457
C      8.308548     4.829516    12.185694    -0.009214
C      7.860253     4.042278     1.498875    -0.080652
C      9.662455     2.906141     2.049911    -0.090482
C      0.154928     1.856956    14.280674    -0.235783
C      0.290567     1.993218    12.903984     0.118831
C     15.496358     1.495613    17.196900    -0.077458
C     15.023952     2.947984    12.185694    -0.009214
C     15.472247     3.735222     1.498875    -0.080652
C     13.670045     4.871359     2.049911    -0.090483
C      0.942011     0.942166    14.969519     0.117709
C      1.213912     1.213912    12.216140    -0.242193
C      0.800305     0.800460    16.405499    -0.019697
C      6.835489     6.835334    14.969519     0.117710
C      6.563588     6.563588    12.216140    -0.242193
C      6.977195     6.977040    16.405499    -0.019697
C      6.835334     0.942011     4.954319     0.117709
C      6.563588     1.213912     2.200940    -0.242193
C      6.977040     0.800305     6.390299    -0.019697
C      0.942166     6.835489     4.954319     0.117710
C      1.213912     6.563588     2.200940    -0.242193
C      0.800460     6.977195     6.390299    -0.019697
C     14.612989     8.719666    15.076081     0.117710
C     14.341088     8.991412    17.829460    -0.242186
C     14.754695     8.577960    13.640101    -0.019697
C      8.719511    14.612834    15.076081     0.117709
C      8.991412    14.341088    17.829460    -0.242193
C      8.577805    14.754540    13.640101    -0.019697
C      8.719666     8.719511     5.060881     0.117710
C      8.991412     8.991412     7.814260    -0.242186
C      8.577960     8.577805     3.624901    -0.019697
C     14.612834    14.612989     5.060881     0.117709
C     14.341088    14.341088     7.814260    -0.242193
C     14.754540    14.754695     3.624901    -0.019697
N      1.073139     0.113707    18.478044    -0.178010
N      3.100578    14.395219     0.963262    -0.173203
N      3.802731    13.281481     1.303779    -0.184916
N      6.704361     7.663793    18.478044    -0.178010
N      4.676922     8.937281     0.963262    -0.173203
N      3.974769    10.051019     1.303779    -0.184916
N      7.663793     1.073139     8.462844    -0.178010
N      8.937281     3.100578    10.978462    -0.173203
N     10.051019     3.802731    11.318979    -0.184916
N      0.113707     6.704361     8.462844    -0.178010
N     14.395219     4.676922    10.978462    -0.173203
N     13.281481     3.974769    11.318979    -0.184916
N     14.481861     7.891207    11.567556    -0.178010
N     12.454422     6.617719     9.051938    -0.173203
N     11.752269     5.503981     8.711421    -0.184917
N      8.850639    15.441293    11.567556    -0.178010
N     10.878078     1.159781     9.051938    -0.173203
N     11.580231     2.273519     8.711421    -0.184916
N      7.891207     8.850639     1.552356    -0.178010
N      6.617719    10.878078    19.067138    -0.173203
N      5.503981    11.580231    18.726621    -0.184916
N     15.441293    14.481861     1.552356    -0.178010
N      1.159781    12.454422    19.067138    -0.173203
N      2.273519    11.752269    18.726621    -0.184917
N     14.481861    15.441293     1.552356    -0.177970
N     12.454422     1.159781    19.067138    -0.173199
N     11.752269     2.273519    18.726621    -0.184919
N      8.850639     7.891207     1.552356    -0.177970
N     10.878078     6.617719    19.067138    -0.173198
N     11.580231     5.503981    18.726621    -0.184919
N      7.891207    14.481861    11.567556    -0.177970
N      6.617719    12.454422     9.051938    -0.173198
N      5.503981    11.752269     8.711421    -0.184919
N     15.441293     8.850639    11.567556    -0.177970
N      1.159781    10.878078     9.051938    -0.173199
N      2.273519    11.580231     8.711421    -0.184919
N      1.073139     7.663793     8.462844    -0.177970
N      3.100578     8.937281    10.978462    -0.173198
N      3.802731    10.051019    11.318979    -0.184919
N      6.704361     0.113707     8.462844    -0.177970
N      4.676922    14.395219    10.978462    -0.173199
N      3.974769    13.281481    11.318979    -0.184919
N      7.663793     6.704361    18.478044    -0.177970
N      8.937281     4.676922     0.963262    -0.173199
N     10.051019     3.974769     1.303779    -0.184919
N      0.113707     1.073139    18.478044    -0.177970
N     14.395219     3.100578     0.963262    -0.173198
N     13.281481     3.802731     1.303779    -0.184919

The following XYZ coordinates are in angstroms. Other properties are in atomic units.
The sperically averaged electron density of each atom fit to a function of the form exp(a - br)
eigen_1, eigen_2 and eigen_3 are the three eigenvalues of traceless quadrupole moment tensor
  atom number  atomic symbol              X              Y              Z     net charge C6 coefficient C8 coefficient C10 coefficient fluctuating dipole atomic polarizability isotropic forcefield polarizability              a              b squared Pearson coefficient          <r^3>          <r^4>         wp_QDO          m_QDO          q_QDO       dipole_x       dipole_y       dipole_z         dipole            Qxy            Qxz            Qyz     Q(x^2-y^2)  Q(3z^2 - R^2)        eigen_1        eigen_2        eigen_3 static polarizability      alpha(xx)      alpha(xy)      alpha(xz)      alpha(yy)      alpha(yz)      alpha(zz) atomic spin moment
            1             Zn       3.888750      11.666250       0.000000       0.582801     121.331903 0.26445386E+04  0.91619319E+05                                19.845974                           16.713941       0.588138       1.977145                    0.997206      53.569456     151.855858       0.446303       0.396131      -1.148388       0.000000      -0.000000       0.000000       0.000000       0.050448      -0.000000       0.000000      -0.000000      -0.315996      -0.105332       0.002218       0.103115             23.561286      25.240530       0.196281      -0.000010      25.240539       0.000001      20.202790           0.000002
            2             Zn      11.666250       3.888750      10.015200       0.582801     121.331897 0.26445385E+04  0.91619313E+05                                19.845974                           16.713941       0.588138       1.977145                    0.997206      53.569454     151.855853       0.446303       0.396131      -1.148388      -0.000000      -0.000000       0.000000       0.000000      -0.050448       0.000000       0.000000       0.000000      -0.315996      -0.105332       0.002218       0.103115             23.561286      25.240539      -0.196281      -0.000001      25.240530       0.000005      20.202790           0.000002
            3             Zn      11.666250       3.888750       0.000000       0.582802     121.331734 0.26445390E+04  0.91619345E+05                                19.845964                           16.713949       0.588138       1.977146                    0.997206      53.569453     151.855912       0.446303       0.396132      -1.148388      -0.000000      -0.000000       0.000000       0.000000       0.050447       0.000000      -0.000000      -0.000000      -0.316001      -0.105334       0.002220       0.103113             23.561213      25.240481       0.196224       0.000002      25.240475       0.000004      20.202684           0.000002
            4             Zn       3.888750      11.666250      10.015200       0.582802     121.331735 0.26445390E+04  0.91619346E+05                                19.845964                           16.713949       0.588138       1.977146                    0.997206      53.569453     151.855913       0.446303       0.396132      -1.148388      -0.000000       0.000000       0.000000       0.000000      -0.050447      -0.000000      -0.000000       0.000000      -0.316001      -0.105334       0.002220       0.103113             23.561214      25.240475      -0.196224       0.000004      25.240481      -0.000000      20.202684           0.000002
            5             Zn       1.291998      14.263002       0.000000       0.572210     128.991962 0.25774568E+04  0.88635790E+05                                20.548032                           16.441394       0.676432       2.004281                    0.996536      53.354697     150.201177       0.452868       0.393294      -1.151593      -0.008278       0.008278      -0.000000       0.011707      -0.031854       0.003198       0.003198       0.000000      -0.092763      -0.032214      -0.015100       0.047314             25.354518      23.376292      -3.851476       2.726638      23.376284       2.726637      29.310978           0.000002
            6             Zn       6.485502       9.069498       0.000000       0.572210     128.991981 0.25774569E+04  0.88635794E+05                                20.548033                           16.441394       0.676432       2.004281                    0.996536      53.354699     150.201182       0.452868       0.393294      -1.151593       0.008278      -0.008278       0.000000       0.011707      -0.031854      -0.003198      -0.003198       0.000000      -0.092763      -0.032214      -0.015100       0.047314             25.354519      23.376293      -3.851471      -2.726651      23.376295      -2.726634      29.310968           0.000002
            7             Zn       9.069498       1.291998      10.015200       0.572210     128.992003 0.25774571E+04  0.88635800E+05                                20.548036                           16.441395       0.676432       2.004281                    0.996536      53.354700     150.201188       0.452868       0.393294      -1.151593      -0.008278      -0.008278      -0.000000       0.011707       0.031854      -0.003198       0.003198      -0.000000      -0.092763      -0.032214      -0.015100       0.047314             25.354528      23.376298       3.851472      -2.726636      23.376298       2.726645      29.310988           0.000002
            8             Zn      14.263002       6.485502      10.015200       0.572210     128.991944 0.25774568E+04  0.88635788E+05                                20.548029                           16.441394       0.676432       2.004281                    0.996536      53.354697     150.201174       0.452868       0.393294      -1.151593       0.008278       0.008278       0.000000       0.011707       0.031854       0.003198      -0.003198      -0.000000      -0.092763      -0.032214      -0.015100       0.047314             25.354509      23.376282       3.851475       2.726635      23.376289      -2.726645      29.310957           0.000002
            9             Zn      14.263002       1.291998       0.000000       0.572183     128.996140 0.25775332E+04  0.88639054E+05                                20.548406                           16.441602       0.676454       2.004279                    0.996536      53.355506     150.203899       0.452866       0.393292      -1.151595       0.008267      -0.008267       0.000000       0.011691      -0.031854       0.003202       0.003202      -0.000000      -0.092781      -0.032222      -0.015096       0.047318             25.355063      23.376668      -3.851633       2.726595      23.376664       2.726594      29.311857           0.000002
           10             Zn       9.069498       6.485502       0.000000       0.572183     128.996128 0.25775328E+04  0.88639040E+05                                20.548405                           16.441601       0.676455       2.004279                    0.996536      53.355503     150.203889       0.452866       0.393292      -1.151595      -0.008267       0.008267      -0.000000       0.011691      -0.031854      -0.003202      -0.003202       0.000000      -0.092781      -0.032222      -0.015095       0.047318             25.355059      23.376670      -3.851630      -2.726601      23.376664      -2.726591      29.311844           0.000002
           11             Zn       6.485502      14.263002      10.015200       0.572183     128.996131 0.25775327E+04  0.88639033E+05                                20.548405                           16.441600       0.676455       2.004279                    0.996536      53.355502     150.203883       0.452866       0.393292      -1.151595       0.008267       0.008267      -0.000000       0.011691       0.031854      -0.003202       0.003202      -0.000000      -0.092781      -0.032222      -0.015095       0.047318             25.355064      23.376665       3.851630      -2.726588      23.376669       2.726601      29.311859           0.000002
           12             Zn       1.291998       9.069498      10.015200       0.572183     128.996135 0.25775332E+04  0.88639058E+05                                20.548406                           16.441602       0.676454       2.004279                    0.996536      53.355506     150.203903       0.452866       0.393292      -1.151595      -0.008267      -0.008267      -0.000000       0.011691       0.031854       0.003202      -0.003202       0.000000      -0.092781      -0.032222      -0.015096       0.047318             25.355059      23.376664       3.851633       2.726598      23.376670      -2.726596      29.311842           0.000002
           13              H       2.389404      15.079017      14.750987       0.119531       1.186836 0.90222264E+01  0.90710106E+02                                 1.806528                            1.722111      -1.124467       2.342579                    0.996496       3.534008       9.810712       0.494225       1.232650      -0.720070       0.018481      -0.020854       0.018191       0.033276      -0.011837       0.002057      -0.005830       0.000713       0.015471      -0.014825       0.001619       0.013206              1.830867       1.715951      -0.375463       0.122290       1.793487      -0.242737       1.983163          -0.000000
           14              H       2.160123      14.883024      16.905858       0.120500       1.139999 0.82171345E+01  0.81027831E+02                                 1.791938                            1.671922      -0.863577       2.471651                    0.998872       3.427477       9.545803       0.486911       1.275683      -0.711097       0.029646      -0.028161      -0.018252       0.044778      -0.016860      -0.005919       0.001687       0.001739       0.015514      -0.019806       0.002920       0.016885              1.833619       1.922892      -0.504483      -0.177118       1.881257       0.087451       1.696707          -0.000000
           15              H       3.462076       0.823482       1.418152       0.125256       1.222870 0.90170668E+01  0.90226478E+02                                 1.826841                            1.715023      -0.883707       2.466819                    0.998959       3.325947       9.072823       0.500416       1.223224      -0.724802      -0.008110       0.044461      -0.000867       0.045203      -0.002957       0.012544       0.002551      -0.018845      -0.045122      -0.022977       0.005565       0.017412              1.849270       1.706274      -0.323822       0.107080       2.383991      -0.078832       1.457544          -0.000000
           16              H       5.531047      13.096377       2.421475       0.126184       1.209843 0.89107326E+01  0.89299995E+02                                 1.843064                            1.726535      -0.901105       2.458775                    0.998770       3.386717       9.382834       0.487191       1.254494      -0.717004       0.033858      -0.022128       0.019080       0.044722      -0.005792       0.017283      -0.000545       0.001972      -0.033078      -0.021897       0.002881       0.019016              1.873497       1.928993      -0.435197       0.297725       2.052466      -0.201322       1.639031          -0.000000
           17              H       5.388096       8.253483      14.750987       0.119531       1.186836 0.90222279E+01  0.90710119E+02                                 1.806528                            1.722111      -1.124467       2.342579                    0.996496       3.534008       9.810710       0.494225       1.232649      -0.720070      -0.018481       0.020854       0.018191       0.033276      -0.011837      -0.002057       0.005830       0.000713       0.015471      -0.014825       0.001619       0.013206              1.830867       1.715951      -0.375463      -0.122290       1.793487       0.242737       1.983162          -0.000000
           18              H       5.617377       8.449476      16.905858       0.120500       1.139999 0.82171351E+01  0.81027832E+02                                 1.791937                            1.671921      -0.863577       2.471651                    0.998872       3.427477       9.545800       0.486911       1.275682      -0.711097      -0.029646       0.028161      -0.018252       0.044778      -0.016860       0.005919      -0.001687       0.001739       0.015514      -0.019806       0.002920       0.016885              1.833618       1.922892      -0.504482       0.177118       1.881257      -0.087451       1.696707          -0.000000
           19              H       4.315424       6.954018       1.418152       0.125256       1.222870 0.90170686E+01  0.90226503E+02                                 1.826842                            1.715024      -0.883707       2.466819                    0.998959       3.325947       9.072824       0.500416       1.223225      -0.724802       0.008110      -0.044461      -0.000867       0.045203      -0.002957      -0.012544      -0.002551      -0.018845      -0.045123      -0.022977       0.005565       0.017412              1.849270       1.706275      -0.323822      -0.107080       2.383992       0.078833       1.457544          -0.000000
           20              H       2.246453      10.236123       2.421475       0.126184       1.209844 0.89107385E+01  0.89300072E+02                                 1.843065                            1.726535      -0.901105       2.458775                    0.998770       3.386718       9.382839       0.487191       1.254494      -0.717004      -0.033858       0.022128       0.019080       0.044722      -0.005792      -0.017283       0.000545       0.001972      -0.033078      -0.021897       0.002881       0.019016              1.873498       1.928994      -0.435198      -0.297726       2.052467       0.201323       1.639032          -0.000000
           21              H       8.253483       2.389404       4.735787       0.119531       1.186836 0.90222279E+01  0.90710119E+02                                 1.806528                            1.722111      -1.124467       2.342579                    0.996496       3.534008       9.810710       0.494225       1.232649      -0.720070       0.020854       0.018481       0.018191       0.033276       0.011837       0.005830       0.002057      -0.000713       0.015471      -0.014825       0.001619       0.013206              1.830867       1.793487       0.375463       0.242737       1.715951       0.122290       1.983162          -0.000000
           22              H       8.449476       2.160123       6.890658       0.120500       1.139999 0.82171349E+01  0.81027831E+02                                 1.791937                            1.671921      -0.863577       2.471651                    0.998872       3.427477       9.545801       0.486911       1.275682      -0.711097       0.028161       0.029646      -0.018252       0.044778       0.016860      -0.001687      -0.005919      -0.001739       0.015514      -0.019806       0.002920       0.016885              1.833619       1.881257       0.504482      -0.087451       1.922892      -0.177118       1.696707          -0.000000
           23              H       6.954018       3.462076      11.433352       0.125256       1.222870 0.90170686E+01  0.90226503E+02                                 1.826842                            1.715024      -0.883707       2.466819                    0.998959       3.325947       9.072824       0.500416       1.223225      -0.724802      -0.044461      -0.008110      -0.000867       0.045203       0.002957      -0.002551       0.012544       0.018845      -0.045123      -0.022977       0.005565       0.017412              1.849270       2.383992       0.323822       0.078833       1.706275       0.107080       1.457545          -0.000000
           24              H      10.236123       5.531047      12.436675       0.126184       1.209844 0.89107385E+01  0.89300072E+02                                 1.843065                            1.726535      -0.901104       2.458775                    0.998770       3.386718       9.382839       0.487191       1.254494      -0.717004       0.022128       0.033858       0.019080       0.044722       0.005792       0.000545       0.017283      -0.001972      -0.033078      -0.021897       0.002881       0.019016              1.873498       2.052467       0.435198       0.201323       1.928994       0.297726       1.639032          -0.000000
           25              H      15.079017       5.388096       4.735787       0.119531       1.186836 0.90222210E+01  0.90710029E+02                                 1.806527                            1.722110      -1.124467       2.342579                    0.996496       3.534007       9.810705       0.494225       1.232649      -0.720070      -0.020854      -0.018481       0.018191       0.033276       0.011837      -0.005830      -0.002057      -0.000713       0.015471      -0.014825       0.001619       0.013206              1.830866       1.793486       0.375463      -0.242737       1.715950      -0.122290       1.983161          -0.000000
           26              H      14.883024       5.617377       6.890658       0.120500       1.139999 0.82171337E+01  0.81027815E+02                                 1.791937                            1.671921      -0.863577       2.471651                    0.998872       3.427477       9.545800       0.486911       1.275682      -0.711097      -0.028161      -0.029646      -0.018252       0.044778       0.016860       0.001687       0.005919      -0.001739       0.015514      -0.019806       0.002920       0.016885              1.833618       1.881256       0.504482       0.087451       1.922892       0.177118       1.696707          -0.000000
           27              H       0.823482       4.315424      11.433352       0.125256       1.222870 0.90170668E+01  0.90226478E+02                                 1.826841                            1.715023      -0.883707       2.466819                    0.998959       3.325947       9.072823       0.500416       1.223224      -0.724802       0.044461       0.008110      -0.000867       0.045203       0.002957       0.002551      -0.012544       0.018845      -0.045123      -0.022977       0.005565       0.017412              1.849270       2.383991       0.323822      -0.078832       1.706274      -0.107080       1.457544          -0.000000
           28              H      13.096377       2.246453      12.436675       0.126184       1.209844 0.89107365E+01  0.89300038E+02                                 1.843064                            1.726534      -0.901105       2.458775                    0.998770       3.386718       9.382835       0.487192       1.254493      -0.717004      -0.022128      -0.033858       0.019080       0.044722       0.005792      -0.000545      -0.017283      -0.001972      -0.033078      -0.021897       0.002881       0.019016              1.873497       2.052465       0.435197      -0.201322       1.928993      -0.297726       1.639031          -0.000000
           29              H      13.165596       7.301517      15.294613       0.119530       1.186842 0.90222921E+01  0.90710907E+02                                 1.806532                            1.722115      -1.124471       2.342576                    0.996496       3.534019       9.810742       0.494225       1.232647      -0.720071      -0.018481      -0.020853      -0.018191       0.033276       0.011837       0.002057       0.005830       0.000713       0.015471      -0.014826       0.001620       0.013206              1.830871       1.715956       0.375465       0.122290       1.793490       0.242737       1.983166          -0.000000
           30              H      13.394877       7.105524      13.139742       0.120500       1.140000 0.82171443E+01  0.81027949E+02                                 1.791938                            1.671922      -0.863579       2.471650                    0.998872       3.427479       9.545809       0.486911       1.275682      -0.711097      -0.029646      -0.028161       0.018252       0.044778       0.016860      -0.005919      -0.001687       0.001739       0.015514      -0.019806       0.002920       0.016885              1.833620       1.922893       0.504483      -0.177119       1.881258      -0.087452       1.696707          -0.000000
           31              H      12.092924       8.600982       8.597048       0.125256       1.222878 0.90171403E+01  0.90227448E+02                                 1.826855                            1.715034      -0.883723       2.466811                    0.998959       3.325956       9.072876       0.500413       1.223230      -0.724801       0.008110       0.044461       0.000867       0.045203       0.002958       0.012544      -0.002551      -0.018845      -0.045122      -0.022977       0.005565       0.017412              1.849283       1.706283       0.323827       0.107081       2.384013       0.078834       1.457555          -0.000000
           32              H      10.023953       5.318877       7.593725       0.126184       1.209844 0.89107384E+01  0.89300037E+02                                 1.843063                            1.726533      -0.901108       2.458773                    0.998770       3.386717       9.382823       0.487193       1.254490      -0.717005      -0.033858      -0.022128      -0.019079       0.044722       0.005792       0.017283       0.000545       0.001972      -0.033078      -0.021897       0.002881       0.019016              1.873495       1.928992       0.435197       0.297726       2.052463       0.201322       1.639031          -0.000000
           33              H      10.166904       0.475983      15.294613       0.119531       1.186836 0.90222278E+01  0.90710120E+02                                 1.806528                            1.722111      -1.124467       2.342579                    0.996496       3.534008       9.810711       0.494225       1.232650      -0.720070       0.018481       0.020854      -0.018191       0.033276       0.011837      -0.002057      -0.005830       0.000713       0.015471      -0.014825       0.001619       0.013206              1.830867       1.715951       0.375463      -0.122290       1.793487      -0.242737       1.983162          -0.000000
           34              H       9.937623       0.671976      13.139742       0.120500       1.139999 0.82171337E+01  0.81027815E+02                                 1.791937                            1.671921      -0.863577       2.471651                    0.998872       3.427477       9.545800       0.486911       1.275682      -0.711097       0.029646       0.028161       0.018252       0.044778       0.016860       0.005919       0.001687       0.001739       0.015514      -0.019806       0.002920       0.016885              1.833618       1.922892       0.504482       0.177118       1.881256       0.087451       1.696707          -0.000000
           35              H      11.239576      14.731518       8.597048       0.125256       1.222868 0.90170526E+01  0.90226301E+02                                 1.826840                            1.715022      -0.883706       2.466819                    0.998959       3.325945       9.072816       0.500416       1.223224      -0.724802      -0.008110      -0.044461       0.000867       0.045203       0.002957      -0.012544       0.002551      -0.018845      -0.045123      -0.022977       0.005565       0.017412              1.849268       1.706273       0.323821      -0.107080       2.383989      -0.078832       1.457543          -0.000000
           36              H      13.308547       2.458623       7.593725       0.126184       1.209844 0.89107366E+01  0.89300042E+02                                 1.843064                            1.726535      -0.901105       2.458775                    0.998770       3.386718       9.382836       0.487192       1.254493      -0.717004       0.033858       0.022128      -0.019080       0.044722       0.005792      -0.017283      -0.000545       0.001972      -0.033078      -0.021897       0.002881       0.019016              1.873497       1.928993       0.435197      -0.297726       2.052465      -0.201322       1.639032          -0.000000
           37              H       7.301517      10.166904       5.279413       0.119530       1.186842 0.90222919E+01  0.90710911E+02                                 1.806533                            1.722115      -1.124471       2.342576                    0.996496       3.534019       9.810744       0.494225       1.232648      -0.720071      -0.020853       0.018481      -0.018191       0.033276      -0.011837       0.005830      -0.002057      -0.000713       0.015471      -0.014826       0.001620       0.013206              1.830871       1.793491      -0.375465       0.242737       1.715956      -0.122290       1.983167          -0.000000
           38              H       7.105524       9.937623       3.124542       0.120500       1.140000 0.82171443E+01  0.81027949E+02                                 1.791938                            1.671922      -0.863579       2.471650                    0.998872       3.427479       9.545809       0.486911       1.275682      -0.711097      -0.028161       0.029646       0.018252       0.044778      -0.016860      -0.001687       0.005919      -0.001739       0.015514      -0.019806       0.002920       0.016885              1.833620       1.881258      -0.504483      -0.087452       1.922894       0.177118       1.696708          -0.000000
           39              H       8.600982      11.239576      18.612248       0.125256       1.222868 0.90170530E+01  0.90226309E+02                                 1.826840                            1.715022      -0.883706       2.466819                    0.998959       3.325945       9.072817       0.500416       1.223225      -0.724802       0.044461      -0.008110       0.000867       0.045203      -0.002957      -0.002551      -0.012544       0.018845      -0.045123      -0.022977       0.005565       0.017412              1.849269       2.383989      -0.323821       0.078832       1.706273      -0.107080       1.457543          -0.000000
           40              H       5.318877      13.308547      17.608925       0.126184       1.209844 0.89107366E+01  0.89300042E+02                                 1.843064                            1.726535      -0.901105       2.458775                    0.998770       3.386718       9.382836       0.487192       1.254493      -0.717004      -0.022128       0.033858      -0.019080       0.044722      -0.005792       0.000545      -0.017283      -0.001972      -0.033078      -0.021897       0.002881       0.019016              1.873497       2.052465      -0.435197       0.201322       1.928993      -0.297726       1.639032          -0.000000
           41              H       0.475983      13.165596       5.279413       0.119531       1.186836 0.90222309E+01  0.90710154E+02                                 1.806528                            1.722111      -1.124468       2.342579                    0.996496       3.534009       9.810712       0.494225       1.232649      -0.720070       0.020854      -0.018481      -0.018191       0.033276      -0.011837      -0.005830       0.002057      -0.000713       0.015471      -0.014825       0.001619       0.013206              1.830867       1.793487      -0.375463      -0.242737       1.715951       0.122290       1.983162          -0.000000
           42              H       0.671976      13.394877       3.124542       0.120500       1.139999 0.82171347E+01  0.81027831E+02                                 1.791937                            1.671921      -0.863577       2.471651                    0.998872       3.427477       9.545802       0.486911       1.275682      -0.711097       0.028161      -0.029646       0.018252       0.044778      -0.016860       0.001687      -0.005919      -0.001739       0.015514      -0.019806       0.002920       0.016885              1.833619       1.881257      -0.504483       0.087451       1.922892      -0.177118       1.696707          -0.000000
           43              H      14.731518      12.092924      18.612248       0.125256       1.222878 0.90171385E+01  0.90227424E+02                                 1.826854                            1.715034      -0.883723       2.466811                    0.998959       3.325956       9.072875       0.500413       1.223229      -0.724801      -0.044461       0.008110       0.000867       0.045203      -0.002958       0.002551       0.012544       0.018845      -0.045122      -0.022977       0.005565       0.017412              1.849283       2.384012      -0.323827      -0.078834       1.706282       0.107081       1.457555          -0.000000
           44              H       2.458623      10.023953      17.608925       0.126184       1.209845 0.89107422E+01  0.89300079E+02                                 1.843062                            1.726533      -0.901108       2.458773                    0.998770       3.386718       9.382824       0.487193       1.254489      -0.717005       0.022128      -0.033858      -0.019079       0.044722      -0.005792      -0.000545       0.017283      -0.001972      -0.033078      -0.021897       0.002881       0.019016              1.873495       2.052463      -0.435197      -0.201322       1.928992       0.297726       1.639031          -0.000000
           45              H      13.165596       0.475983       5.279413       0.119525       1.186788 0.90217408E+01  0.90703707E+02                                 1.806460                            1.722048      -1.124111       2.342736                    0.996502       3.533911       9.810256       0.494242       1.232626      -0.720076      -0.018474       0.020846      -0.018191       0.033268      -0.011832       0.002056      -0.005830       0.000710       0.015479      -0.014822       0.001620       0.013202              1.830797       1.715911      -0.375477       0.122274       1.793438      -0.242709       1.983042          -0.000000
           46              H      13.394877       0.671976       3.124542       0.120515       1.139920 0.82164604E+01  0.81019609E+02                                 1.791872                            1.671865      -0.863326       2.471783                    0.998874       3.427337       9.545354       0.486914       1.275701      -0.711094      -0.029635       0.028148       0.018254       0.044763      -0.016855      -0.005917       0.001686       0.001738       0.015515      -0.019801       0.002921       0.016879              1.833548       1.922827      -0.504480      -0.177080       1.881205       0.087424       1.696612          -0.000000
           47              H      12.092924      14.731518      18.612248       0.125254       1.222872 0.90170734E+01  0.90226532E+02                                 1.826841                            1.715023      -0.883698       2.466822                    0.998959       3.325944       9.072805       0.500417       1.223223      -0.724802       0.008109      -0.044461       0.000867       0.045202      -0.002956       0.012544       0.002551      -0.018845      -0.045124      -0.022977       0.005565       0.017412              1.849269       1.706267      -0.323824       0.107076       2.383998      -0.078831       1.457542          -0.000000
           48              H      10.023953       2.458623      17.608925       0.126183       1.209878 0.89110444E+01  0.89303927E+02                                 1.843100                            1.726565      -0.901139       2.458757                    0.998770       3.386768       9.383027       0.487187       1.254494      -0.717004      -0.033858       0.022128      -0.019079       0.044722      -0.005792       0.017282      -0.000545       0.001972      -0.033080      -0.021897       0.002881       0.019016              1.873534       1.929034      -0.435215       0.297738       2.052510      -0.201333       1.639058          -0.000000
           49              H      10.166904       7.301517       5.279413       0.119525       1.186789 0.90217553E+01  0.90703897E+02                                 1.806462                            1.722050      -1.124116       2.342734                    0.996502       3.533912       9.810264       0.494242       1.232627      -0.720076       0.018473      -0.020846      -0.018191       0.033268      -0.011833      -0.002056       0.005830       0.000710       0.015479      -0.014822       0.001620       0.013202              1.830799       1.715915      -0.375479      -0.122275       1.793440       0.242709       1.983043          -0.000000
           50              H       9.937623       7.105524       3.124542       0.120515       1.139920 0.82164600E+01  0.81019609E+02                                 1.791872                            1.671865      -0.863326       2.471784                    0.998874       3.427337       9.545356       0.486913       1.275701      -0.711094       0.029635      -0.028148       0.018254       0.044763      -0.016855       0.005917      -0.001686       0.001738       0.015515      -0.019801       0.002921       0.016879              1.833548       1.922827      -0.504481       0.177081       1.881206      -0.087424       1.696612          -0.000000
           51              H      11.239576       8.600982      18.612248       0.125254       1.222883 0.90171839E+01  0.90227953E+02                                 1.826857                            1.715036      -0.883719       2.466812                    0.998959       3.325961       9.072880       0.500414       1.223226      -0.724802      -0.008110       0.044461       0.000867       0.045203      -0.002957      -0.012544      -0.002551      -0.018845      -0.045124      -0.022977       0.005565       0.017412              1.849285       1.706281      -0.323830      -0.107079       2.384020       0.078833       1.457553          -0.000000
           52              H      13.308547       5.318877      17.608925       0.126183       1.209877 0.89110348E+01  0.89303783E+02                                 1.843097                            1.726562      -0.901140       2.458756                    0.998770       3.386765       9.383008       0.487188       1.254491      -0.717004       0.033858      -0.022128      -0.019079       0.044722      -0.005792      -0.017282       0.000545       0.001972      -0.033080      -0.021897       0.002881       0.019016              1.873531       1.929031      -0.435214      -0.297737       2.052506       0.201333       1.639056          -0.000000
           53              H       7.301517      13.165596      15.294613       0.119525       1.186788 0.90217410E+01  0.90703703E+02                                 1.806459                            1.722048      -1.124111       2.342736                    0.996502       3.533911       9.810254       0.494243       1.232626      -0.720076      -0.020846      -0.018474      -0.018191       0.033268       0.011832       0.005829       0.002056      -0.000710       0.015479      -0.014822       0.001620       0.013202              1.830796       1.793437       0.375477       0.242708       1.715911       0.122274       1.983041          -0.000000
           54              H       7.105524      13.394877      13.139742       0.120515       1.139920 0.82164599E+01  0.81019609E+02                                 1.791872                            1.671865      -0.863326       2.471783                    0.998874       3.427337       9.545356       0.486913       1.275701      -0.711094      -0.028148      -0.029635       0.018254       0.044763       0.016855      -0.001686      -0.005917      -0.001738       0.015515      -0.019801       0.002921       0.016879              1.833548       1.881206       0.504480      -0.087424       1.922827      -0.177080       1.696612          -0.000000
           55              H       8.600982      12.092924       8.597048       0.125254       1.222883 0.90171839E+01  0.90227953E+02                                 1.826857                            1.715036      -0.883719       2.466812                    0.998959       3.325961       9.072880       0.500414       1.223226      -0.724802       0.044461       0.008110       0.000867       0.045203       0.002957      -0.002551       0.012544       0.018845      -0.045124      -0.022977       0.005565       0.017412              1.849285       2.384020       0.323830       0.078833       1.706281       0.107079       1.457553          -0.000000
           56              H       5.318877      10.023953       7.593725       0.126183       1.209877 0.89110387E+01  0.89303826E+02                                 1.843097                            1.726562      -0.901140       2.458756                    0.998770       3.386766       9.383009       0.487188       1.254491      -0.717004      -0.022128      -0.033858      -0.019079       0.044722       0.005792       0.000545       0.017282      -0.001972      -0.033080      -0.021897       0.002881       0.019016              1.873531       2.052506       0.435214       0.201333       1.929030       0.297737       1.639056          -0.000000
           57              H       0.475983      10.166904      15.294613       0.119525       1.186789 0.90217555E+01  0.90703893E+02                                 1.806462                            1.722050      -1.124116       2.342734                    0.996502       3.533912       9.810262       0.494242       1.232627      -0.720076       0.020846       0.018473      -0.018191       0.033268       0.011833      -0.005830      -0.002056      -0.000710       0.015479      -0.014822       0.001620       0.013202              1.830799       1.793440       0.375479      -0.242709       1.715915      -0.122275       1.983042          -0.000000
           58              H       0.671976       9.937623      13.139742       0.120515       1.139921 0.82164606E+01  0.81019610E+02                                 1.791871                            1.671865      -0.863326       2.471784                    0.998874       3.427337       9.545353       0.486914       1.275701      -0.711094       0.028148       0.029635       0.018254       0.044763       0.016855       0.001686       0.005917      -0.001738       0.015515      -0.019801       0.002921       0.016879              1.833548       1.881205       0.504480       0.087424       1.922827       0.177080       1.696611          -0.000000
           59              H      14.731518      11.239576       8.597048       0.125255       1.222871 0.90170717E+01  0.90226512E+02                                 1.826841                            1.715022      -0.883698       2.466822                    0.998959       3.325944       9.072805       0.500417       1.223222      -0.724802      -0.044461      -0.008109       0.000867       0.045203       0.002956       0.002551      -0.012544       0.018845      -0.045124      -0.022977       0.005565       0.017412              1.849269       2.383998       0.323823      -0.078831       1.706266      -0.107076       1.457542          -0.000000
           60              H       2.458623      13.308547       7.593725       0.126183       1.209878 0.89110445E+01  0.89303931E+02                                 1.843100                            1.726565      -0.901139       2.458757                    0.998770       3.386768       9.383028       0.487187       1.254494      -0.717004       0.022128       0.033858      -0.019079       0.044722       0.005792      -0.000545      -0.017282      -0.001972      -0.033080      -0.021897       0.002881       0.019016              1.873534       2.052510       0.435215      -0.201333       1.929034      -0.297738       1.639058          -0.000000
           61              H       2.389404       8.253483       4.735787       0.119525       1.186787 0.90217378E+01  0.90703672E+02                                 1.806460                            1.722048      -1.124110       2.342736                    0.996502       3.533910       9.810254       0.494242       1.232627      -0.720076       0.018474       0.020846       0.018191       0.033268       0.011832       0.002056       0.005830       0.000710       0.015479      -0.014822       0.001620       0.013202              1.830797       1.715911       0.375477       0.122274       1.793438       0.242708       1.983041          -0.000000
           62              H       2.160123       8.449476       6.890658       0.120515       1.139921 0.82164648E+01  0.81019661E+02                                 1.791872                            1.671865      -0.863327       2.471783                    0.998874       3.427338       9.545356       0.486914       1.275700      -0.711094       0.029635       0.028148      -0.018254       0.044763       0.016855      -0.005917      -0.001686       0.001738       0.015515      -0.019801       0.002921       0.016879              1.833548       1.922827       0.504480      -0.177081       1.881205      -0.087424       1.696612          -0.000000
           63              H       3.462076       6.954018      11.433352       0.125254       1.222872 0.90170802E+01  0.90226617E+02                                 1.826842                            1.715023      -0.883699       2.466822                    0.998959       3.325945       9.072808       0.500417       1.223222      -0.724802      -0.008109      -0.044461      -0.000867       0.045202       0.002956       0.012544      -0.002551      -0.018845      -0.045124      -0.022977       0.005565       0.017412              1.849270       1.706267       0.323824       0.107076       2.384000       0.078830       1.457543          -0.000000
           64              H       5.531047      10.236123      12.436675       0.126183       1.209878 0.89110490E+01  0.89303994E+02                                 1.843102                            1.726566      -0.901139       2.458757                    0.998770       3.386769       9.383034       0.487186       1.254495      -0.717003       0.033858       0.022128       0.019079       0.044722       0.005792       0.017282       0.000545       0.001972      -0.033080      -0.021897       0.002881       0.019016              1.873535       1.929035       0.435215       0.297738       2.052511       0.201334       1.639060          -0.000000
           65              H       5.388096      15.079017       4.735787       0.119525       1.186787 0.90217365E+01  0.90703653E+02                                 1.806459                            1.722048      -1.124110       2.342736                    0.996502       3.533910       9.810253       0.494242       1.232626      -0.720076      -0.018474      -0.020846       0.018191       0.033268       0.011832      -0.002056      -0.005829       0.000710       0.015479      -0.014822       0.001620       0.013202              1.830796       1.715911       0.375477      -0.122274       1.793437      -0.242708       1.983041          -0.000000
           66              H       5.617377      14.883024       6.890658       0.120515       1.139921 0.82164606E+01  0.81019610E+02                                 1.791871                            1.671865      -0.863326       2.471783                    0.998874       3.427337       9.545353       0.486914       1.275701      -0.711094      -0.029635      -0.028148      -0.018254       0.044763       0.016855       0.005917       0.001686       0.001738       0.015515      -0.019801       0.002921       0.016879              1.833548       1.922826       0.504480       0.177081       1.881205       0.087424       1.696612          -0.000000
           67              H       4.315424       0.823482      11.433352       0.125254       1.222872 0.90170803E+01  0.90226610E+02                                 1.826841                            1.715023      -0.883699       2.466822                    0.998959       3.325946       9.072808       0.500417       1.223221      -0.724803       0.008109       0.044461      -0.000867       0.045202       0.002956      -0.012544       0.002551      -0.018845      -0.045124      -0.022977       0.005565       0.017412              1.849269       1.706267       0.323824      -0.107076       2.383999      -0.078830       1.457542          -0.000000
           68              H       2.246453      13.096377      12.436675       0.126183       1.209877 0.89110404E+01  0.89303880E+02                                 1.843100                            1.726565      -0.901138       2.458757                    0.998770       3.386767       9.383025       0.487187       1.254494      -0.717004      -0.033858      -0.022128       0.019079       0.044722       0.005792      -0.017282      -0.000545       0.001972      -0.033080      -0.021897       0.002881       0.019016              1.873534       1.929034       0.435215      -0.297738       2.052510      -0.201333       1.639058          -0.000000
           69              H       8.253483       5.388096      14.750987       0.119525       1.186787 0.90217366E+01  0.90703652E+02                                 1.806459                            1.722047      -1.124110       2.342736                    0.996502       3.533910       9.810252       0.494243       1.232626      -0.720076       0.020846      -0.018474       0.018191       0.033268      -0.011832       0.005829      -0.002056      -0.000710       0.015479      -0.014822       0.001620       0.013202              1.830796       1.793437      -0.375477       0.242708       1.715911      -0.122274       1.983041          -0.000000
           70              H       8.449476       5.617377      16.905858       0.120515       1.139921 0.82164608E+01  0.81019610E+02                                 1.791871                            1.671865      -0.863326       2.471783                    0.998874       3.427337       9.545352       0.486914       1.275700      -0.711094       0.028148      -0.029635      -0.018254       0.044763      -0.016855      -0.001686       0.005917      -0.001738       0.015515      -0.019801       0.002921       0.016879              1.833548       1.881205      -0.504480      -0.087424       1.922826       0.177081       1.696611          -0.000000
           71              H       6.954018       4.315424       1.418152       0.125254       1.222872 0.90170788E+01  0.90226599E+02                                 1.826842                            1.715023      -0.883699       2.466822                    0.998959       3.325945       9.072808       0.500417       1.223222      -0.724802      -0.044461       0.008109      -0.000867       0.045202      -0.002956      -0.002551      -0.012544       0.018845      -0.045124      -0.022977       0.005565       0.017412              1.849270       2.384000      -0.323824       0.078830       1.706267      -0.107076       1.457542          -0.000000
           72              H      10.236123       2.246453       2.421475       0.126183       1.209877 0.89110387E+01  0.89303854E+02                                 1.843100                            1.726564      -0.901138       2.458757                    0.998770       3.386767       9.383023       0.487187       1.254494      -0.717004       0.022128      -0.033858       0.019079       0.044722      -0.005792       0.000545      -0.017282      -0.001972      -0.033080      -0.021897       0.002881       0.019016              1.873533       2.052509      -0.435215       0.201333       1.929033      -0.297738       1.639058          -0.000000
           73              H      15.079017       2.389404      14.750987       0.119525       1.186788 0.90217421E+01  0.90703725E+02                                 1.806460                            1.722048      -1.124111       2.342736                    0.996502       3.533911       9.810257       0.494242       1.232626      -0.720076      -0.020846       0.018474       0.018191       0.033268      -0.011832      -0.005830       0.002056      -0.000710       0.015479      -0.014822       0.001620       0.013202              1.830797       1.793438      -0.375477      -0.242708       1.715912       0.122274       1.983042          -0.000000
           74              H      14.883024       2.160123      16.905858       0.120515       1.139921 0.82164659E+01  0.81019677E+02                                 1.791872                            1.671865      -0.863327       2.471783                    0.998874       3.427338       9.545357       0.486914       1.275701      -0.711094      -0.028148       0.029635      -0.018254       0.044763      -0.016855       0.001686      -0.005917      -0.001738       0.015515      -0.019801       0.002921       0.016879              1.833548       1.881206      -0.504480       0.087424       1.922827      -0.177081       1.696612          -0.000000
           75              H       0.823482       3.462076       1.418152       0.125254       1.222872 0.90170802E+01  0.90226617E+02                                 1.826842                            1.715023      -0.883699       2.466822                    0.998959       3.325945       9.072808       0.500417       1.223222      -0.724802       0.044461      -0.008109      -0.000867       0.045202      -0.002956       0.002551       0.012544       0.018845      -0.045124      -0.022977       0.005565       0.017412              1.849270       2.384000      -0.323824      -0.078830       1.706267       0.107076       1.457543          -0.000000
           76              H      13.096377       5.531047       2.421475       0.126183       1.209879 0.89110520E+01  0.89304033E+02                                 1.843102                            1.726567      -0.901139       2.458757                    0.998770       3.386769       9.383035       0.487186       1.254495      -0.717003      -0.022128       0.033858       0.019079       0.044722      -0.005792      -0.000545       0.017282      -0.001972      -0.033080      -0.021897       0.002881       0.019016              1.873536       2.052512      -0.435216      -0.201334       1.929036       0.297738       1.639060          -0.000000
           77              H       1.306620       1.306776      11.275312       0.119357       1.367055 0.10992404E+02  0.11559887E+03                                 1.963380                            1.887186      -1.245052       2.284892                    0.995873       3.602085      10.079895       0.479377       1.214977      -0.725886       0.001822       0.001790      -0.035974       0.036064      -0.008734      -0.001424      -0.001444       0.000035       0.041874      -0.015851       0.001755       0.014096              1.964452       1.693564      -0.187704      -0.078856       1.693598      -0.078984       2.506193           0.000000
           78              H       6.470880       6.470724      11.275312       0.119357       1.367046 0.10992313E+02  0.11559763E+03                                 1.963368                            1.887175      -1.245052       2.284892                    0.995873       3.602075      10.079841       0.479380       1.214973      -0.725887      -0.001822      -0.001790      -0.035974       0.036064      -0.008734       0.001424       0.001444       0.000035       0.041875      -0.015851       0.001755       0.014096              1.964440       1.693554      -0.187702       0.078855       1.693589       0.078983       2.506176           0.000000
           79              H       6.470724       1.306620       1.260112       0.119357       1.367054 0.10992400E+02  0.11559883E+03                                 1.963380                            1.887186      -1.245052       2.284892                    0.995873       3.602084      10.079893       0.479377       1.214977      -0.725886      -0.001790       0.001822      -0.035974       0.036064       0.008734       0.001444      -0.001424      -0.000035       0.041875      -0.015851       0.001755       0.014096              1.964452       1.693598       0.187704       0.078984       1.693564      -0.078856       2.506193           0.000000
           80              H       1.306776       6.470880       1.260112       0.119357       1.367046 0.10992315E+02  0.11559766E+03                                 1.963368                            1.887175      -1.245052       2.284892                    0.995873       3.602075      10.079842       0.479380       1.214973      -0.725887       0.001790      -0.001822      -0.035974       0.036064       0.008734      -0.001444       0.001424      -0.000035       0.041875      -0.015851       0.001755       0.014096              1.964440       1.693589       0.187702      -0.078983       1.693555       0.078855       2.506176           0.000000
           81              H      14.248380       9.084120      18.770288       0.119341       1.366857 0.10990285E+02  0.11556984E+03                                 1.963088                            1.886922      -1.244603       2.285106                    0.995876       3.601925      10.078819       0.479447       1.214871      -0.725909      -0.001835       0.001834       0.035983       0.036077       0.008745      -0.001409       0.001409      -0.000000       0.041877      -0.015857       0.001765       0.014092              1.964156       1.693339       0.187668      -0.078840       1.693339       0.078836       2.505791           0.000000
           82              H       9.084120      14.248224      18.770288       0.119357       1.367054 0.10992397E+02  0.11559879E+03                                 1.963379                            1.887185      -1.245052       2.284892                    0.995873       3.602084      10.079891       0.479377       1.214977      -0.725886       0.001822      -0.001790       0.035974       0.036064       0.008734       0.001424      -0.001444       0.000035       0.041875      -0.015851       0.001755       0.014096              1.964451       1.693563       0.187704       0.078856       1.693598      -0.078984       2.506192           0.000000
           83              H       9.084120       9.084120       8.755088       0.119341       1.366858 0.10990288E+02  0.11556989E+03                                 1.963088                            1.886922      -1.244603       2.285106                    0.995876       3.601926      10.078821       0.479447       1.214870      -0.725909       0.001834       0.001835       0.035983       0.036077      -0.008745       0.001409       0.001408       0.000000       0.041877      -0.015857       0.001765       0.014092              1.964156       1.693339      -0.187668       0.078836       1.693339       0.078840       2.505791           0.000000
           84              H      14.248224      14.248380       8.755088       0.119357       1.367054 0.10992400E+02  0.11559882E+03                                 1.963379                            1.887186      -1.245052       2.284892                    0.995873       3.602084      10.079892       0.479377       1.214977      -0.725886      -0.001790      -0.001822       0.035974       0.036064      -0.008734      -0.001444      -0.001424      -0.000035       0.041874      -0.015851       0.001755       0.014096              1.964451       1.693598      -0.187704      -0.078984       1.693563      -0.078856       2.506192           0.000000
           85              C       1.856956       0.154928      14.280674      -0.235806      41.096397 0.48922148E+03  0.11879999E+05                                10.428347                            7.419123      -0.034475       1.946094                    0.999393      31.449629      92.750916       0.597812       0.421921      -1.057684      -0.005383       0.006398       0.002889       0.008846      -0.008649       0.026563      -0.020144      -0.011894      -0.014047      -0.032779      -0.004399       0.037178             13.058392      10.372699      -4.183032      -5.025851       8.884103       1.913647      19.918375           0.000001
           86              C       1.993218       0.290567      12.903984       0.118825      42.964821 0.39935927E+03  0.91664291E+04                                10.760087                            6.712910      -0.217646       1.940255                    0.999264      26.359544      74.205531       0.630639       0.423145      -1.062871       0.001017      -0.002206      -0.005101       0.005650       0.000476      -0.021588       0.011559      -0.005578      -0.050685      -0.032362       0.010161       0.022201             15.009350      15.313476      -8.931636      -5.358779      13.628616       3.193429      16.085958           0.000000
           87              C       1.495613      15.496358      17.196900      -0.077382      32.640131 0.40953757E+03  0.95319629E+04                                 8.977923                            6.813294       0.115281       2.008394                    0.999753      29.316014      85.206557       0.619107       0.425062      -1.053586      -0.006537       0.002486       0.039873       0.040481      -0.015385      -0.022303       0.021242      -0.001145      -0.001453      -0.024353      -0.015046       0.039399             10.529690       8.231952      -3.536523      -0.722661       8.718661      -1.800111      14.638456           0.000001
           88              C       2.947984      15.023952      12.185694      -0.009229      44.319300 0.41626535E+03  0.96544668E+04                                10.956023                            6.794360      -0.128031       1.959494                    0.999448      27.386270      77.509939       0.635024       0.415870      -1.067440      -0.010788       0.009717       0.006993       0.016116      -0.020859      -0.011217      -0.000793       0.002737       0.010689      -0.025166       0.002687       0.022479             15.650254      18.078101      -7.946649      -9.049893      16.473149       6.487488      12.399514          -0.000000
           89              C       3.735222      15.472247       1.498875      -0.080659      31.268943 0.40109383E+03  0.92736230E+04                                 8.650221                            6.687451       0.249834       2.050711                    0.999791      29.164893      84.091147       0.633572       0.418125      -1.059448      -0.028199      -0.034104      -0.017280       0.047506       0.002879       0.001453       0.005113      -0.049108      -0.082550      -0.028000      -0.010887       0.038887             10.047614      11.583815       0.587618       4.323525      11.221114       1.331132       7.337914           0.000000
           90              C       4.871359      13.670045       2.049911      -0.090498      31.737636 0.41065496E+03  0.95588912E+04                                 8.761267                            6.782447       0.204158       2.033456                    0.999701      29.470535      85.496325       0.626396       0.420075      -1.057317      -0.032794      -0.017367      -0.022940       0.043627      -0.014272       0.021565      -0.002154       0.038508      -0.019094      -0.023474      -0.013977       0.037451             10.165106       9.884854       0.751275       3.750290      13.039060       1.901306       7.571404          -0.000001
           91              C       5.920544       7.622572      14.280674      -0.235805      41.096394 0.48922143E+03  0.11879998E+05                                10.428346                            7.419123      -0.034475       1.946094                    0.999393      31.449627      92.750911       0.597812       0.421921      -1.057684       0.005383      -0.006398       0.002889       0.008846      -0.008649      -0.026563       0.020144      -0.011894      -0.014047      -0.032779      -0.004399       0.037178             13.058391      10.372699      -4.183032       5.025851       8.884102      -1.913647      19.918371           0.000001
           92              C       5.784282       7.486933      12.903984       0.118825      42.964833 0.39935933E+03  0.91664308E+04                                10.760088                            6.712910      -0.217647       1.940255                    0.999264      26.359547      74.205540       0.630639       0.423145      -1.062871      -0.001017       0.002206      -0.005101       0.005650       0.000476       0.021588      -0.011559      -0.005578      -0.050685      -0.032362       0.010161       0.022201             15.009354      15.313482      -8.931639       5.358786      13.628619      -3.193435      16.085960           0.000000
           93              C       6.281887       7.836142      17.196900      -0.077382      32.640126 0.40953753E+03  0.95319615E+04                                 8.977921                            6.813294       0.115281       2.008394                    0.999753      29.316013      85.206547       0.619107       0.425062      -1.053586       0.006537      -0.002486       0.039873       0.040481      -0.015385       0.022303      -0.021242      -0.001145      -0.001453      -0.024353      -0.015046       0.039399             10.529687       8.231950      -3.536522       0.722660       8.718660       1.800114      14.638450           0.000001
           94              C       4.829516       8.308548      12.185694      -0.009229      44.319317 0.41626544E+03  0.96544696E+04                                10.956025                            6.794360      -0.128031       1.959493                    0.999448      27.386275      77.509953       0.635024       0.415870      -1.067440       0.010788      -0.009717       0.006994       0.016116      -0.020859       0.011217       0.000793       0.002737       0.010689      -0.025166       0.002687       0.022479             15.650260      18.078109      -7.946650       9.049899      16.473151      -6.487490      12.399520          -0.000000
           95              C       4.042278       7.860253       1.498875      -0.080660      31.268948 0.40109385E+03  0.92736236E+04                                 8.650222                            6.687451       0.249834       2.050710                    0.999791      29.164895      84.091154       0.633572       0.418125      -1.059448       0.028199       0.034104      -0.017280       0.047506       0.002879      -0.001453      -0.005114      -0.049109      -0.082550      -0.028000      -0.010887       0.038887             10.047617      11.583817       0.587617      -4.323528      11.221117      -1.331131       7.337916           0.000000
           96              C       2.906141       9.662455       2.049911      -0.090498      31.737641 0.41065494E+03  0.95588910E+04                                 8.761269                            6.782447       0.204158       2.033456                    0.999701      29.470535      85.496334       0.626395       0.420075      -1.057317       0.032794       0.017367      -0.022940       0.043627      -0.014272      -0.021565       0.002154       0.038508      -0.019094      -0.023474      -0.013977       0.037451             10.165110       9.884858       0.751274      -3.750295      13.039064      -1.901304       7.571407          -0.000001
           97              C       7.622572       1.856956       4.265474      -0.235805      41.096390 0.48922143E+03  0.11879998E+05                                10.428346                            7.419122      -0.034475       1.946094                    0.999393      31.449627      92.750908       0.597812       0.421921      -1.057684      -0.006398      -0.005383       0.002889       0.008846       0.008649       0.020144       0.026563       0.011894      -0.014047      -0.032779      -0.004399       0.037178             13.058390       8.884101       4.183031      -1.913645      10.372698      -5.025850      19.918371           0.000001
           98              C       7.486933       1.993218       2.888784       0.118825      42.964819 0.39935927E+03  0.91664292E+04                                10.760086                            6.712910      -0.217646       1.940255                    0.999264      26.359544      74.205529       0.630639       0.423145      -1.062871       0.002206       0.001017      -0.005101       0.005650      -0.000476      -0.011559      -0.021588       0.005578      -0.050685      -0.032362       0.010161       0.022201             15.009348      13.628614       8.931635      -3.193428      15.313475      -5.358779      16.085956           0.000000
           99              C       7.836142       1.495613       7.181700      -0.077382      32.640127 0.40953753E+03  0.95319614E+04                                 8.977921                            6.813294       0.115281       2.008394                    0.999753      29.316013      85.206547       0.619107       0.425062      -1.053586      -0.002486      -0.006537       0.039873       0.040481       0.015385      -0.021242      -0.022303       0.001145      -0.001453      -0.024353      -0.015046       0.039399             10.529688       8.718660       3.536521       1.800115       8.231951      -0.722661      14.638453           0.000001
          100              C       8.308548       2.947984       2.170494      -0.009229      44.319296 0.41626532E+03  0.96544661E+04                                10.956022                            6.794360      -0.128030       1.959494                    0.999448      27.386269      77.509937       0.635024       0.415870      -1.067440      -0.009717      -0.010788       0.006993       0.016116       0.020859       0.000793      -0.011217      -0.002737       0.010689      -0.025166       0.002687       0.022479             15.650253      16.473146       7.946647      -6.487486      18.078101      -9.049893      12.399512          -0.000000
          101              C       7.860253       3.735222      11.514075      -0.080660      31.268949 0.40109385E+03  0.92736237E+04                                 8.650222                            6.687451       0.249834       2.050710                    0.999791      29.164895      84.091155       0.633572       0.418125      -1.059448       0.034104      -0.028199      -0.017280       0.047506      -0.002879      -0.005114       0.001453       0.049109      -0.082550      -0.028000      -0.010887       0.038887             10.047617      11.221117      -0.587618      -1.331131      11.583817       4.323527       7.337916           0.000000
          102              C       9.662455       4.871359      12.065111      -0.090498      31.737640 0.41065494E+03  0.95588911E+04                                 8.761269                            6.782447       0.204158       2.033456                    0.999701      29.470535      85.496334       0.626395       0.420075      -1.057317       0.017367      -0.032794      -0.022940       0.043627       0.014272       0.002154       0.021565      -0.038508      -0.019094      -0.023474      -0.013977       0.037451             10.165109      13.039064      -0.751274      -1.901305       9.884857       3.750294       7.571407          -0.000001
          103              C       0.154928       5.920544       4.265474      -0.235805      41.096388 0.48922133E+03  0.11879995E+05                                10.428345                            7.419122      -0.034474       1.946094                    0.999393      31.449623      92.750889       0.597812       0.421921      -1.057684       0.006398       0.005383       0.002889       0.008846       0.008649      -0.020144      -0.026563       0.011894      -0.014047      -0.032779      -0.004399       0.037178             13.058389       8.884101       4.183032       1.913649      10.372697       5.025850      19.918369           0.000001
          104              C       0.290567       5.784282       2.888784       0.118825      42.964832 0.39935930E+03  0.91664301E+04                                10.760089                            6.712910      -0.217647       1.940255                    0.999264      26.359546      74.205538       0.630639       0.423145      -1.062871      -0.002206      -0.001017      -0.005101       0.005650      -0.000476       0.011559       0.021588       0.005578      -0.050685      -0.032362       0.010161       0.022201             15.009354      13.628621       8.931640       3.193436      15.313482       5.358786      16.085961           0.000000
          105              C      15.496358       6.281887       7.181700      -0.077382      32.640125 0.40953751E+03  0.95319608E+04                                 8.977921                            6.813293       0.115281       2.008394                    0.999753      29.316012      85.206542       0.619107       0.425062      -1.053586       0.002486       0.006537       0.039873       0.040481       0.015385       0.021242       0.022303       0.001145      -0.001453      -0.024353      -0.015046       0.039399             10.529686       8.718659       3.536522      -1.800111       8.231950       0.722660      14.638449           0.000001
          106              C      15.023952       4.829516       2.170494      -0.009229      44.319316 0.41626542E+03  0.96544690E+04                                10.956026                            6.794360      -0.128031       1.959493                    0.999448      27.386274      77.509952       0.635024       0.415870      -1.067440       0.009717       0.010788       0.006994       0.016116       0.020859      -0.000793       0.011217      -0.002737       0.010689      -0.025166       0.002687       0.022479             15.650261      16.473153       7.946651       6.487491      18.078109       9.049898      12.399521          -0.000000
          107              C      15.472247       4.042278      11.514075      -0.080659      31.268944 0.40109384E+03  0.92736234E+04                                 8.650221                            6.687451       0.249834       2.050710                    0.999791      29.164893      84.091151       0.633572       0.418125      -1.059448      -0.034104       0.028199      -0.017280       0.047506      -0.002879       0.005113      -0.001453       0.049109      -0.082550      -0.028000      -0.010887       0.038887             10.047615      11.221115      -0.587618       1.331132      11.583816      -4.323527       7.337915          -0.000000
          108              C      13.670045       2.906141      12.065111      -0.090498      31.737634 0.41065490E+03  0.95588896E+04                                 8.761267                            6.782447       0.204158       2.033456                    0.999701      29.470533      85.496320       0.626395       0.420075      -1.057317      -0.017367       0.032794      -0.022940       0.043627       0.014272      -0.002155      -0.021565      -0.038508      -0.019094      -0.023474      -0.013977       0.037451             10.165106      13.039060      -0.751274       1.901306       9.884855      -3.750291       7.571405          -0.000001
          109              C      13.698044       7.932428      15.764926      -0.235808      41.096274 0.48922136E+03  0.11879992E+05                                10.428311                            7.419114      -0.034465       1.946097                    0.999393      31.449626      92.750814       0.597813       0.421920      -1.057685       0.005384       0.006398      -0.002890       0.008847       0.008650       0.026563       0.020144      -0.011896      -0.014044      -0.032779      -0.004400       0.037179             13.058331      10.372666       4.183020      -5.025823       8.884066      -1.913657      19.918261           0.000001
          110              C      13.561782       8.068067      17.141616       0.118833      42.963651 0.39935117E+03  0.91661967E+04                                10.759910                            6.712842      -0.217643       1.940262                    0.999264      26.359251      74.204513       0.630642       0.423145      -1.062871      -0.001018      -0.002205       0.005106       0.005654      -0.000474      -0.021583      -0.011555      -0.005577      -0.050649      -0.032350       0.010154       0.022196             15.009080      15.313235       8.931411      -5.358726      13.628246      -3.193415      16.085759           0.000000
          111              C      14.059387       7.718858      12.848700      -0.077382      32.640111 0.40953754E+03  0.95319622E+04                                 8.977918                            6.813294       0.115280       2.008394                    0.999753      29.316015      85.206563       0.619107       0.425062      -1.053586       0.006537       0.002487      -0.039873       0.040481       0.015385      -0.022303      -0.021242      -0.001145      -0.001454      -0.024353      -0.015046       0.039399             10.529675       8.231950       3.536523      -0.722666       8.718656       1.800101      14.638419           0.000001
          112              C      12.607016       7.246452      17.859906      -0.009231      44.319084 0.41626373E+03  0.96544145E+04                                10.955982                            6.794335      -0.127975       1.959512                    0.999448      27.386186      77.509502       0.635027       0.415869      -1.067441       0.010787       0.009717      -0.006994       0.016115       0.020861      -0.011216       0.000794       0.002738       0.010683      -0.025168       0.002687       0.022481             15.650207      18.078084       7.946609      -9.049895      16.473039      -6.487450      12.399499          -0.000000
          113              C      11.819778       7.694747       8.516325      -0.080659      31.268990 0.40109429E+03  0.92736386E+04                                 8.650238                            6.687459       0.249795       2.050698                    0.999791      29.164929      84.091346       0.633571       0.418126      -1.059448       0.028198      -0.034104       0.017281       0.047506      -0.002878       0.001453      -0.005113      -0.049107      -0.082549      -0.027999      -0.010886       0.038885             10.047634      11.583831      -0.587584       4.323531      11.221143      -1.331121       7.337928           0.000000
          114              C      10.683641       5.892545       7.965289      -0.090498      31.737631 0.41065479E+03  0.95588848E+04                                 8.761262                            6.782441       0.204159       2.033456                    0.999701      29.470533      85.496263       0.626396       0.420075      -1.057318       0.032794      -0.017367       0.022940       0.043628       0.014272       0.021565       0.002155       0.038508      -0.019096      -0.023473      -0.013978       0.037451             10.165103       9.884864      -0.751273       3.750298      13.039038      -1.901297       7.571407          -0.000001
          115              C       9.634456      15.400072      15.764926      -0.235806      41.096395 0.48922147E+03  0.11879999E+05                                10.428346                            7.419123      -0.034475       1.946094                    0.999393      31.449629      92.750913       0.597812       0.421921      -1.057684      -0.005383      -0.006398      -0.002889       0.008846       0.008649      -0.026563      -0.020144      -0.011894      -0.014047      -0.032779      -0.004399       0.037178             13.058391      10.372698       4.183032       5.025851       8.884102       1.913648      19.918373           0.000001
          116              C       9.770718      15.264433      17.141616       0.118825      42.964819 0.39935925E+03  0.91664284E+04                                10.760086                            6.712910      -0.217646       1.940255                    0.999264      26.359543      74.205526       0.630639       0.423145      -1.062871       0.001017       0.002206       0.005101       0.005650      -0.000476       0.021588       0.011559      -0.005578      -0.050685      -0.032362       0.010161       0.022201             15.009350      15.313476       8.931636       5.358780      13.628616       3.193430      16.085957           0.000000
          117              C       9.273113       0.058642      12.848700      -0.077382      32.640126 0.40953752E+03  0.95319612E+04                                 8.977921                            6.813294       0.115281       2.008394                    0.999753      29.316012      85.206544       0.619107       0.425062      -1.053586      -0.006537      -0.002486      -0.039873       0.040481       0.015385       0.022303       0.021242      -0.001145      -0.001453      -0.024353      -0.015046       0.039399             10.529687       8.231951       3.536522       0.722662       8.718659      -1.800111      14.638451           0.000001
          118              C      10.725484       0.531048      17.859906      -0.009229      44.319300 0.41626535E+03  0.96544671E+04                                10.956023                            6.794360      -0.128031       1.959494                    0.999448      27.386270      77.509939       0.635024       0.415870      -1.067440      -0.010788      -0.009717      -0.006993       0.016116       0.020859       0.011217      -0.000793       0.002737       0.010689      -0.025166       0.002687       0.022479             15.650255      18.078103       7.946650       9.049895      16.473147       6.487488      12.399514          -0.000000
          119              C      11.512722       0.082753       8.516325      -0.080659      31.268938 0.40109377E+03  0.92736211E+04                                 8.650219                            6.687450       0.249835       2.050711                    0.999791      29.164889      84.091126       0.633572       0.418125      -1.059448      -0.028199       0.034104       0.017280       0.047506      -0.002879      -0.001453       0.005114      -0.049109      -0.082550      -0.028000      -0.010887       0.038887             10.047612      11.583815      -0.587619      -4.323525      11.221109       1.331132       7.337913           0.000000
          120              C      12.648859       1.884955       7.965289      -0.090498      31.737637 0.41065495E+03  0.95588910E+04                                 8.761268                            6.782447       0.204157       2.033456                    0.999701      29.470535      85.496327       0.626395       0.420075      -1.057317      -0.032794       0.017367       0.022940       0.043627       0.014272      -0.021565      -0.002154       0.038508      -0.019094      -0.023474      -0.013977       0.037451             10.165107       9.884856      -0.751275      -3.750292      13.039058       1.901306       7.571406          -0.000001
          121              C       7.932428       9.634456       5.749726      -0.235808      41.096285 0.48922147E+03  0.11879996E+05                                10.428313                            7.419115      -0.034465       1.946097                    0.999393      31.449630      92.750832       0.597813       0.421920      -1.057685       0.006398      -0.005384      -0.002890       0.008847      -0.008650       0.020144      -0.026563       0.011896      -0.014044      -0.032779      -0.004400       0.037179             13.058335       8.884067      -4.183020      -1.913658      10.372668       5.025823      19.918269           0.000001
          122              C       8.068067       9.770718       7.126416       0.118833      42.963652 0.39935117E+03  0.91661967E+04                                10.759910                            6.712842      -0.217643       1.940262                    0.999264      26.359251      74.204515       0.630642       0.423145      -1.062871      -0.002205       0.001018       0.005106       0.005654       0.000474      -0.011555       0.021583       0.005577      -0.050649      -0.032350       0.010154       0.022196             15.009081      13.628246      -8.931411      -3.193416      15.313235       5.358726      16.085763           0.000000
          123              C       7.718858       9.273113       2.833500      -0.077382      32.640119 0.40953761E+03  0.95319642E+04                                 8.977920                            6.813295       0.115280       2.008394                    0.999753      29.316017      85.206574       0.619107       0.425062      -1.053586       0.002486      -0.006537      -0.039873       0.040481      -0.015385      -0.021242       0.022303       0.001145      -0.001454      -0.024353      -0.015046       0.039399             10.529679       8.718657      -3.536524       1.800102       8.231952       0.722664      14.638428           0.000001
          124              C       7.246452      10.725484       7.844706      -0.009231      44.319084 0.41626373E+03  0.96544145E+04                                10.955982                            6.794335      -0.127975       1.959512                    0.999448      27.386186      77.509501       0.635027       0.415869      -1.067441       0.009717      -0.010787      -0.006994       0.016115      -0.020861       0.000794       0.011216      -0.002738       0.010683      -0.025168       0.002687       0.022481             15.650207      16.473039      -7.946608      -6.487451      18.078082       9.049896      12.399502          -0.000000
          125              C       7.694747      11.512722      18.531525      -0.080659      31.268937 0.40109376E+03  0.92736208E+04                                 8.650219                            6.687450       0.249835       2.050711                    0.999791      29.164888      84.091126       0.633572       0.418125      -1.059448      -0.034104      -0.028199       0.017280       0.047506       0.002879      -0.005113      -0.001453       0.049109      -0.082550      -0.028000      -0.010887       0.038887             10.047612      11.221111       0.587620      -1.331132      11.583815      -4.323524       7.337912           0.000000
          126              C       5.892545      12.648859      17.980489      -0.090498      31.737638 0.41065495E+03  0.95588911E+04                                 8.761268                            6.782447       0.204157       2.033456                    0.999701      29.470535      85.496328       0.626395       0.420075      -1.057317      -0.017367      -0.032794       0.022940       0.043627      -0.014272       0.002155      -0.021565      -0.038508      -0.019094      -0.023474      -0.013977       0.037451             10.165107      13.039059       0.751275      -1.901307       9.884857      -3.750292       7.571406          -0.000001
          127              C      15.400072      13.698044       5.749726      -0.235805      41.096395 0.48922148E+03  0.11879999E+05                                10.428347                            7.419123      -0.034475       1.946094                    0.999393      31.449629      92.750918       0.597812       0.421921      -1.057684      -0.006398       0.005383      -0.002889       0.008846      -0.008649      -0.020144       0.026563       0.011894      -0.014047      -0.032779      -0.004399       0.037178             13.058391       8.884103      -4.183033       1.913648      10.372700      -5.025853      19.918371           0.000001
          128              C      15.264433      13.561782       7.126416       0.118825      42.964822 0.39935927E+03  0.91664292E+04                                10.760087                            6.712910      -0.217646       1.940255                    0.999264      26.359544      74.205532       0.630639       0.423145      -1.062871       0.002206      -0.001017       0.005101       0.005650       0.000476       0.011559      -0.021588       0.005578      -0.050685      -0.032362       0.010161       0.022201             15.009351      13.628617      -8.931638       3.193431      15.313479      -5.358781      16.085956           0.000000
          129              C       0.058642      14.059387       2.833500      -0.077382      32.640121 0.40953750E+03  0.95319605E+04                                 8.977920                            6.813293       0.115281       2.008394                    0.999753      29.316012      85.206542       0.619107       0.425061      -1.053586      -0.002487       0.006537      -0.039873       0.040481      -0.015385       0.021242      -0.022303       0.001145      -0.001453      -0.024353      -0.015046       0.039399             10.529684       8.718659      -3.536522      -1.800111       8.231949      -0.722664      14.638444           0.000001
          130              C       0.531048      12.607016       7.844706      -0.009229      44.319301 0.41626535E+03  0.96544669E+04                                10.956024                            6.794360      -0.128031       1.959494                    0.999448      27.386270      77.509942       0.635024       0.415870      -1.067440      -0.009717       0.010788      -0.006993       0.016116      -0.020859      -0.000793      -0.011217      -0.002737       0.010689      -0.025166       0.002687       0.022479             15.650256      16.473149      -7.946652       6.487487      18.078107      -9.049895      12.399513          -0.000000
          131              C       0.082753      11.819778      18.531525      -0.080659      31.268986 0.40109423E+03  0.92736369E+04                                 8.650238                            6.687459       0.249796       2.050698                    0.999791      29.164926      84.091336       0.633571       0.418126      -1.059447       0.034104       0.028198       0.017281       0.047506       0.002878       0.005113       0.001453       0.049107      -0.082549      -0.027999      -0.010886       0.038885             10.047633      11.221142       0.587583       1.331120      11.583830       4.323531       7.337929           0.000000
          132              C       1.884955      10.683641      17.980489      -0.090498      31.737633 0.41065482E+03  0.95588857E+04                                 8.761262                            6.782442       0.204159       2.033456                    0.999701      29.470535      85.496269       0.626396       0.420075      -1.057318       0.017367       0.032794       0.022940       0.043628      -0.014272      -0.002155       0.021565      -0.038508      -0.019096      -0.023473      -0.013978       0.037451             10.165103      13.039037       0.751273       1.901296       9.884864       3.750298       7.571408          -0.000001
          133              C      13.698044      15.400072       5.749726      -0.235783      41.092503 0.48911753E+03  0.11876901E+05                                10.427753                            7.418378      -0.034628       1.946074                    0.999394      31.447983      92.745280       0.597833       0.421926      -1.057676       0.005371      -0.006429      -0.002831       0.008843      -0.008620       0.026599      -0.020146      -0.011960      -0.014179      -0.032847      -0.004337       0.037184             13.057998      10.371968      -4.182533      -5.026207       8.883255       1.913854      19.918771           0.000001
          134              C      13.561782      15.264433       7.126416       0.118831      42.964944 0.39935434E+03  0.91662821E+04                                10.760137                            6.712884      -0.217670       1.940256                    0.999264      26.359174      74.204202       0.630638       0.423147      -1.062870      -0.001020       0.002210       0.005076       0.005630       0.000477      -0.021594       0.011558      -0.005581      -0.050616      -0.032354       0.010153       0.022202             15.009586      15.313295      -8.931358      -5.359128      13.628321       3.193534      16.087141           0.000000
          135              C      14.059387       0.058642       2.833500      -0.077457      32.638121 0.40947823E+03  0.95302722E+04                                 8.977546                            6.812790       0.115063       2.008347                    0.999752      29.315567      85.204915       0.619129       0.425060      -1.053583       0.006494      -0.002450      -0.039922       0.040521      -0.015322      -0.022365       0.021270      -0.001123      -0.001447      -0.024438      -0.014983       0.039421             10.529455       8.231210      -3.536022      -0.722530       8.717995      -1.800445      14.639161           0.000001
          136              C      12.607016       0.531048       7.844706      -0.009214      44.318586 0.41625629E+03  0.96541846E+04                                10.955833                            6.794235      -0.127872       1.959547                    0.999448      27.385900      77.508086       0.635038       0.415864      -1.067446       0.010785      -0.009714      -0.006991       0.016111      -0.020858      -0.011219      -0.000792       0.002734       0.010687      -0.025166       0.002686       0.022480             15.650075      18.077818      -7.946486      -9.049906      16.472801       6.487471      12.399605          -0.000000
          137              C      11.819778       0.082753      18.531525      -0.080652      31.268437 0.40108768E+03  0.92734410E+04                                 8.650107                            6.687384       0.249830       2.050712                    0.999791      29.164682      84.090230       0.633578       0.418123      -1.059450       0.028197       0.034102       0.017280       0.047504       0.002883       0.001452       0.005114      -0.049108      -0.082553      -0.028001      -0.010887       0.038887             10.047426      11.583570       0.587547       4.323367      11.220980       1.331082       7.337728           0.000000
          138              C      10.683641       1.884955      17.980489      -0.090482      31.737179 0.41064812E+03  0.95586910E+04                                 8.761167                            6.782373       0.204185       2.033467                    0.999701      29.470341      85.495539       0.626401       0.420073      -1.057319       0.032794       0.017367       0.022940       0.043627      -0.014271       0.021563      -0.002153       0.038507      -0.019094      -0.023474      -0.013975       0.037449             10.164963       9.884736       0.751216       3.750219      13.038910       1.901197       7.571245          -0.000001
          139              C       9.634456       7.932428       5.749726      -0.235785      41.092462 0.48911720E+03  0.11876889E+05                                10.427733                            7.418370      -0.034624       1.946075                    0.999394      31.447969      92.745166       0.597834       0.421925      -1.057677      -0.005371       0.006429      -0.002833       0.008843      -0.008620      -0.026599       0.020146      -0.011962      -0.014178      -0.032847      -0.004337       0.037184             13.057962      10.371952      -4.182536       5.026161       8.883246      -1.913843      19.918687           0.000001
          140              C       9.770718       8.068067       7.126416       0.118841      42.964843 0.39934955E+03  0.91661419E+04                                10.760106                            6.712833      -0.217678       1.940254                    0.999264      26.359000      74.203517       0.630642       0.423146      -1.062871       0.001018      -0.002208       0.005078       0.005630       0.000474       0.021590      -0.011561      -0.005577      -0.050599      -0.032348       0.010145       0.022203             15.009574      15.313449      -8.931440       5.359145      13.628315      -3.193602      16.086958           0.000000
          141              C       9.273113       7.718858       2.833500      -0.077458      32.638120 0.40947827E+03  0.95302735E+04                                 8.977544                            6.812791       0.115064       2.008347                    0.999752      29.315570      85.204929       0.619129       0.425060      -1.053583      -0.006494       0.002450      -0.039922       0.040521      -0.015322       0.022365      -0.021270      -0.001123      -0.001447      -0.024438      -0.014983       0.039421             10.529450       8.231211      -3.536025       0.722528       8.717996       1.800440      14.639142           0.000001
          142              C      10.725484       7.246452       7.844706      -0.009215      44.318632 0.41625564E+03  0.96541633E+04                                10.955844                            6.794225      -0.127920       1.959532                    0.999448      27.385874      77.507924       0.635039       0.415864      -1.067446      -0.010785       0.009714      -0.006990       0.016110      -0.020859       0.011217       0.000793       0.002736       0.010687      -0.025166       0.002687       0.022480             15.650111      18.077922      -7.946498       9.049956      16.472782      -6.487470      12.399629          -0.000000
          143              C      11.512722       7.694747      18.531525      -0.080653      31.268562 0.40108905E+03  0.92734825E+04                                 8.650137                            6.687398       0.249817       2.050707                    0.999791      29.164750      84.090531       0.633577       0.418124      -1.059449      -0.028198      -0.034104       0.017279       0.047505       0.002881      -0.001453      -0.005114      -0.049107      -0.082552      -0.028001      -0.010886       0.038886             10.047470      11.583628       0.587539      -4.323395      11.221022      -1.331079       7.337760           0.000000
          144              C      12.648859       5.892545      17.980489      -0.090482      31.737131 0.41064770E+03  0.95586765E+04                                 8.761152                            6.782365       0.204185       2.033466                    0.999701      29.470323      85.495402       0.626403       0.420072      -1.057319      -0.032795      -0.017367       0.022940       0.043627      -0.014271      -0.021563       0.002153       0.038507      -0.019095      -0.023474      -0.013975       0.037449             10.164942       9.884719       0.751207      -3.750215      13.038871      -1.901187       7.571236          -0.000001
          145              C       7.932428      13.698044      15.764926      -0.235783      41.092501 0.48911747E+03  0.11876899E+05                                10.427752                            7.418378      -0.034628       1.946074                    0.999394      31.447981      92.745271       0.597833       0.421926      -1.057676       0.006429       0.005371      -0.002831       0.008843       0.008620       0.020146       0.026599       0.011960      -0.014179      -0.032847      -0.004337       0.037184             13.057998       8.883255       4.182533      -1.913856      10.371967      -5.026208      19.918772           0.000001
          146              C       8.068067      13.561782      17.141616       0.118831      42.964944 0.39935434E+03  0.91662821E+04                                10.760137                            6.712884      -0.217670       1.940256                    0.999264      26.359174      74.204200       0.630638       0.423147      -1.062870      -0.002210      -0.001020       0.005076       0.005630      -0.000477      -0.011558      -0.021594       0.005581      -0.050616      -0.032354       0.010153       0.022202             15.009586      13.628321       8.931359      -3.193536      15.313295      -5.359129      16.087141           0.000000
          147              C       7.718858      14.059387      12.848700      -0.077457      32.638122 0.40947822E+03  0.95302718E+04                                 8.977546                            6.812790       0.115063       2.008347                    0.999752      29.315567      85.204915       0.619129       0.425060      -1.053583       0.002450       0.006494      -0.039922       0.040521       0.015322      -0.021270      -0.022365       0.001123      -0.001447      -0.024438      -0.014983       0.039421             10.529456       8.717996       3.536022       1.800444       8.231210      -0.722530      14.639162           0.000001
          148              C       7.246452      12.607016      17.859906      -0.009214      44.318587 0.41625629E+03  0.96541845E+04                                10.955833                            6.794235      -0.127872       1.959547                    0.999448      27.385900      77.508085       0.635038       0.415864      -1.067446       0.009714       0.010785      -0.006991       0.016111       0.020858       0.000792      -0.011219      -0.002734       0.010687      -0.025166       0.002686       0.022480             15.650075      16.472803       7.946487      -6.487472      18.077818      -9.049906      12.399605          -0.000000
          149              C       7.694747      11.819778       8.516325      -0.080653      31.268562 0.40108904E+03  0.92734823E+04                                 8.650136                            6.687397       0.249817       2.050707                    0.999791      29.164750      84.090528       0.633577       0.418124      -1.059449      -0.034104       0.028198       0.017279       0.047505      -0.002881      -0.005114       0.001453       0.049106      -0.082552      -0.028001      -0.010886       0.038886             10.047470      11.221022      -0.587539      -1.331079      11.583626       4.323395       7.337761           0.000000
          150              C       5.892545      10.683641       7.965289      -0.090482      31.737133 0.41064772E+03  0.95586770E+04                                 8.761152                            6.782365       0.204184       2.033466                    0.999701      29.470324      85.495407       0.626403       0.420072      -1.057319      -0.017367       0.032795       0.022940       0.043627       0.014271       0.002153       0.021563      -0.038507      -0.019095      -0.023474      -0.013975       0.037449             10.164943      13.038872      -0.751207      -1.901187       9.884719       3.750215       7.571238          -0.000001
          151              C      15.400072       9.634456      15.764926      -0.235785      41.092451 0.48911708E+03  0.11876885E+05                                10.427731                            7.418370      -0.034623       1.946076                    0.999394      31.447965      92.745148       0.597835       0.421925      -1.057677      -0.006429      -0.005371      -0.002833       0.008843       0.008620      -0.020146      -0.026599       0.011961      -0.014178      -0.032847      -0.004337       0.037184             13.057958       8.883243       4.182534       1.913840      10.371950       5.026159      19.918680           0.000001
          152              C      15.264433       9.770718      17.141616       0.118841      42.964841 0.39934956E+03  0.91661420E+04                                10.760106                            6.712833      -0.217678       1.940254                    0.999264      26.359000      74.203514       0.630642       0.423146      -1.062872       0.002208       0.001018       0.005078       0.005630      -0.000474       0.011561       0.021590       0.005577      -0.050599      -0.032348       0.010145       0.022203             15.009572      13.628312       8.931438       3.193600      15.313447       5.359144      16.086955           0.000000
          153              C       0.058642       9.273113      12.848700      -0.077458      32.638117 0.40947827E+03  0.95302733E+04                                 8.977543                            6.812790       0.115064       2.008347                    0.999752      29.315570      85.204923       0.619129       0.425060      -1.053583      -0.002450      -0.006494      -0.039922       0.040521       0.015322       0.021270       0.022365       0.001123      -0.001447      -0.024438      -0.014983       0.039421             10.529448       8.717994       3.536024      -1.800440       8.231211       0.722527      14.639138           0.000001
          154              C       0.531048      10.725484      17.859906      -0.009215      44.318628 0.41625561E+03  0.96541625E+04                                10.955843                            6.794224      -0.127920       1.959532                    0.999448      27.385873      77.507921       0.635039       0.415864      -1.067446      -0.009714      -0.010785      -0.006990       0.016110       0.020859      -0.000793       0.011217      -0.002737       0.010687      -0.025166       0.002687       0.022480             15.650109      16.472779       7.946496       6.487468      18.077921       9.049955      12.399628          -0.000000
          155              C       0.082753      11.512722       8.516325      -0.080652      31.268441 0.40108774E+03  0.92734429E+04                                 8.650108                            6.687384       0.249830       2.050712                    0.999791      29.164684      84.090240       0.633578       0.418123      -1.059450       0.034102      -0.028197       0.017280       0.047504      -0.002883       0.005114      -0.001452       0.049108      -0.082553      -0.028001      -0.010887       0.038887             10.047427      11.220981      -0.587547       1.331082      11.583574      -4.323367       7.337728           0.000000
          156              C       1.884955      12.648859       7.965289      -0.090482      31.737180 0.41064813E+03  0.95586911E+04                                 8.761167                            6.782373       0.204185       2.033467                    0.999701      29.470341      85.495540       0.626401       0.420073      -1.057319       0.017367      -0.032794       0.022940       0.043627       0.014271      -0.002153      -0.021563      -0.038507      -0.019094      -0.023474      -0.013975       0.037449             10.164964      13.038910      -0.751216       1.901196       9.884736      -3.750219       7.571244          -0.000001
          157              C       1.856956       7.622572       4.265474      -0.235783      41.092497 0.48911746E+03  0.11876899E+05                                10.427751                            7.418377      -0.034628       1.946074                    0.999393      31.447980      92.745268       0.597834       0.421926      -1.057676      -0.005371      -0.006429       0.002831       0.008843       0.008620       0.026599       0.020146      -0.011960      -0.014179      -0.032847      -0.004337       0.037184             13.057996      10.371967       4.182534      -5.026210       8.883255      -1.913857      19.918766           0.000001
          158              C       1.993218       7.486933       2.888784       0.118831      42.964943 0.39935431E+03  0.91662812E+04                                10.760136                            6.712883      -0.217671       1.940256                    0.999264      26.359174      74.204197       0.630638       0.423147      -1.062870       0.001020       0.002210      -0.005076       0.005630      -0.000477      -0.021594      -0.011558      -0.005581      -0.050616      -0.032354       0.010153       0.022202             15.009586      15.313297       8.931360      -5.359133      13.628323      -3.193538      16.087137           0.000000
          159              C       1.495613       7.836142       7.181700      -0.077458      32.638126 0.40947829E+03  0.95302738E+04                                 8.977547                            6.812791       0.115063       2.008347                    0.999752      29.315570      85.204929       0.619129       0.425060      -1.053583      -0.006494      -0.002450       0.039922       0.040521       0.015322      -0.022365      -0.021270      -0.001123      -0.001447      -0.024438      -0.014983       0.039421             10.529456       8.231210       3.536022      -0.722531       8.717997       1.800442      14.639162           0.000001
          160              C       2.947984       8.308548       2.170494      -0.009214      44.318599 0.41625635E+03  0.96541865E+04                                10.955836                            6.794236      -0.127873       1.959547                    0.999448      27.385903      77.508099       0.635038       0.415864      -1.067446      -0.010785      -0.009714       0.006991       0.016111       0.020858      -0.011219       0.000792       0.002734       0.010687      -0.025166       0.002686       0.022480             15.650081      18.077824       7.946488      -9.049912      16.472809      -6.487472      12.399610          -0.000000
          161              C       3.735222       7.860253      11.514075      -0.080652      31.268455 0.40108789E+03  0.92734471E+04                                 8.650111                            6.687386       0.249829       2.050712                    0.999791      29.164692      84.090272       0.633578       0.418123      -1.059450      -0.028197       0.034103      -0.017280       0.047504      -0.002883       0.001452      -0.005114      -0.049108      -0.082553      -0.028001      -0.010887       0.038887             10.047432      11.583577      -0.587544       4.323369      11.220988      -1.331083       7.337732           0.000000
          162              C       4.871359       9.662455      12.065111      -0.090483      31.737202 0.41064838E+03  0.95586990E+04                                 8.761173                            6.782376       0.204184       2.033466                    0.999701      29.470351      85.495591       0.626401       0.420073      -1.057319      -0.032794       0.017367      -0.022940       0.043627       0.014271       0.021564       0.002153       0.038507      -0.019094      -0.023474      -0.013975       0.037449             10.164972       9.884744      -0.751217       3.750223      13.038922      -1.901198       7.571252          -0.000001
          163              C       5.920544       0.154928       4.265474      -0.235783      41.092499 0.48911747E+03  0.11876899E+05                                10.427752                            7.418377      -0.034628       1.946074                    0.999394      31.447980      92.745267       0.597834       0.421926      -1.057676       0.005371       0.006429       0.002831       0.008843       0.008620      -0.026599      -0.020146      -0.011960      -0.014179      -0.032847      -0.004337       0.037184             13.057998      10.371968       4.182533       5.026211       8.883255       1.913857      19.918772           0.000001
          164              C       5.784282       0.290567       2.888784       0.118831      42.964942 0.39935434E+03  0.91662821E+04                                10.760137                            6.712884      -0.217671       1.940256                    0.999264      26.359174      74.204201       0.630638       0.423147      -1.062870      -0.001020      -0.002210      -0.005076       0.005630      -0.000477       0.021594       0.011558      -0.005581      -0.050616      -0.032354       0.010153       0.022202             15.009586      15.313295       8.931358       5.359131      13.628321       3.193536      16.087142           0.000000
          165              C       6.281887      15.496358       7.181700      -0.077457      32.638119 0.40947817E+03  0.95302703E+04                                 8.977545                            6.812790       0.115064       2.008347                    0.999752      29.315565      85.204905       0.619129       0.425060      -1.053583       0.006494       0.002450       0.039922       0.040521       0.015322       0.022365       0.021270      -0.001123      -0.001447      -0.024438      -0.014983       0.039421             10.529455       8.231210       3.536021       0.722533       8.717995      -1.800442      14.639160           0.000001
          166              C       4.829516      15.023952       2.170494      -0.009214      44.318588 0.41625631E+03  0.96541852E+04                                10.955834                            6.794235      -0.127872       1.959547                    0.999448      27.385901      77.508092       0.635038       0.415864      -1.067446       0.010785       0.009714       0.006991       0.016111       0.020858       0.011219      -0.000792       0.002734       0.010687      -0.025166       0.002686       0.022480             15.650076      18.077818       7.946486       9.049907      16.472805       6.487472      12.399606          -0.000000
          167              C       4.042278      15.472247      11.514075      -0.080652      31.268452 0.40108787E+03  0.92734467E+04                                 8.650111                            6.687386       0.249829       2.050712                    0.999791      29.164690      84.090267       0.633578       0.418123      -1.059450       0.028197      -0.034103      -0.017280       0.047504      -0.002883      -0.001452       0.005114      -0.049108      -0.082553      -0.028001      -0.010887       0.038887             10.047431      11.583575      -0.587546      -4.323368      11.220988       1.331084       7.337731           0.000000
          168              C       2.906141      13.670045      12.065111      -0.090482      31.737175 0.41064803E+03  0.95586883E+04                                 8.761166                            6.782372       0.204185       2.033467                    0.999701      29.470336      85.495523       0.626401       0.420073      -1.057319       0.032794      -0.017367      -0.022940       0.043627       0.014271      -0.021563      -0.002153       0.038507      -0.019094      -0.023474      -0.013975       0.037449             10.164964       9.884734      -0.751216      -3.750218      13.038913       1.901197       7.571244          -0.000001
          169              C       7.622572       5.920544      14.280674      -0.235783      41.092497 0.48911745E+03  0.11876899E+05                                10.427752                            7.418377      -0.034628       1.946074                    0.999393      31.447979      92.745265       0.597833       0.421926      -1.057676      -0.006429       0.005371       0.002831       0.008843      -0.008620       0.020146      -0.026599       0.011960      -0.014179      -0.032847      -0.004337       0.037184             13.057997       8.883256      -4.182535      -1.913857      10.371969       5.026211      19.918766           0.000001
          170              C       7.486933       5.784282      12.903984       0.118831      42.964944 0.39935432E+03  0.91662813E+04                                10.760136                            6.712883      -0.217671       1.940256                    0.999264      26.359174      74.204196       0.630638       0.423147      -1.062870       0.002210      -0.001020      -0.005076       0.005630       0.000477      -0.011558       0.021594       0.005581      -0.050616      -0.032354       0.010153       0.022202             15.009586      13.628323      -8.931361      -3.193539      15.313299       5.359133      16.087136           0.000000
          171              C       7.836142       6.281887      17.196900      -0.077457      32.638116 0.40947814E+03  0.95302694E+04                                 8.977544                            6.812789       0.115064       2.008347                    0.999752      29.315564      85.204899       0.619129       0.425060      -1.053583      -0.002450       0.006494       0.039922       0.040521      -0.015322      -0.021270       0.022365       0.001123      -0.001447      -0.024438      -0.014983       0.039421             10.529453       8.717994      -3.536021       1.800441       8.231209       0.722533      14.639155           0.000001
          172              C       8.308548       4.829516      12.185694      -0.009214      44.318600 0.41625636E+03  0.96541865E+04                                10.955836                            6.794236      -0.127873       1.959547                    0.999448      27.385903      77.508098       0.635038       0.415864      -1.067446      -0.009714       0.010785       0.006991       0.016111      -0.020858       0.000792       0.011219      -0.002734       0.010687      -0.025166       0.002686       0.022480             15.650081      16.472809      -7.946488      -6.487472      18.077825       9.049911      12.399610          -0.000000
          173              C       7.860253       4.042278       1.498875      -0.080652      31.268451 0.40108787E+03  0.92734466E+04                                 8.650110                            6.687386       0.249829       2.050712                    0.999791      29.164690      84.090266       0.633578       0.418123      -1.059450       0.034103       0.028197      -0.017280       0.047504       0.002883      -0.005114      -0.001452       0.049108      -0.082553      -0.028001      -0.010887       0.038887             10.047430      11.220987       0.587545      -1.331083      11.583574      -4.323368       7.337730           0.000000
          174              C       9.662455       2.906141       2.049911      -0.090482      31.737175 0.41064804E+03  0.95586884E+04                                 8.761166                            6.782372       0.204185       2.033467                    0.999701      29.470336      85.495521       0.626401       0.420073      -1.057319       0.017367       0.032794      -0.022940       0.043627      -0.014271       0.002153      -0.021563      -0.038507      -0.019094      -0.023474      -0.013975       0.037449             10.164963      13.038912       0.751216      -1.901196       9.884734      -3.750218       7.571244          -0.000001
          175              C       0.154928       1.856956      14.280674      -0.235783      41.092506 0.48911756E+03  0.11876902E+05                                10.427754                            7.418378      -0.034628       1.946074                    0.999394      31.447984      92.745286       0.597833       0.421926      -1.057676       0.006429      -0.005371       0.002831       0.008843      -0.008620      -0.020146       0.026599       0.011960      -0.014179      -0.032847      -0.004337       0.037184             13.058000       8.883256      -4.182534       1.913857      10.371968      -5.026211      19.918776           0.000001
          176              C       0.290567       1.993218      12.903984       0.118831      42.964944 0.39935436E+03  0.91662828E+04                                10.760138                            6.712884      -0.217671       1.940256                    0.999264      26.359175      74.204207       0.630638       0.423147      -1.062870      -0.002210       0.001020      -0.005076       0.005630       0.000477       0.011558      -0.021594       0.005581      -0.050616      -0.032354       0.010153       0.022202             15.009587      13.628321      -8.931358       3.193537      15.313295      -5.359132      16.087144           0.000000
          177              C      15.496358       1.495613      17.196900      -0.077458      32.638128 0.40947830E+03  0.95302741E+04                                 8.977547                            6.812791       0.115063       2.008347                    0.999752      29.315571      85.204931       0.619129       0.425060      -1.053583       0.002450      -0.006494       0.039922       0.040521      -0.015322       0.021270      -0.022365       0.001123      -0.001447      -0.024438      -0.014983       0.039421             10.529458       8.717997      -3.536022      -1.800443       8.231210      -0.722531      14.639166           0.000001
          178              C      15.023952       2.947984      12.185694      -0.009214      44.318588 0.41625630E+03  0.96541852E+04                                10.955834                            6.794236      -0.127872       1.959547                    0.999448      27.385901      77.508094       0.635038       0.415864      -1.067446       0.009714      -0.010785       0.006991       0.016111      -0.020858      -0.000792      -0.011219      -0.002734       0.010687      -0.025166       0.002686       0.022480             15.650077      16.472805      -7.946486       6.487473      18.077819      -9.049908      12.399608          -0.000000
          179              C      15.472247       3.735222       1.498875      -0.080652      31.268454 0.40108786E+03  0.92734465E+04                                 8.650111                            6.687385       0.249829       2.050712                    0.999791      29.164691      84.090268       0.633578       0.418123      -1.059450      -0.034102      -0.028197      -0.017280       0.047504       0.002883       0.005114       0.001452       0.049108      -0.082553      -0.028001      -0.010887       0.038887             10.047432      11.220988       0.587544       1.331083      11.583576       4.323368       7.337731           0.000000
          180              C      13.670045       4.871359       2.049911      -0.090483      31.737201 0.41064835E+03  0.95586979E+04                                 8.761173                            6.782376       0.204184       2.033466                    0.999701      29.470350      85.495588       0.626401       0.420073      -1.057319      -0.017367      -0.032794      -0.022940       0.043627      -0.014271      -0.002153       0.021564      -0.038507      -0.019094      -0.023474      -0.013975       0.037449             10.164973      13.038922       0.751217       1.901199       9.884744       3.750222       7.571251          -0.000001
          181              C       0.942011       0.942166      14.969519       0.117709      42.273866 0.39845966E+03  0.91423686E+04                                10.640142                            6.699779      -0.206766       1.940064                    0.999254      26.471616      74.553537       0.631923       0.422443      -1.063110       0.002175       0.002210       0.000791       0.003200      -0.008296      -0.003714      -0.003584       0.000126       0.045425      -0.016703       0.000725       0.015978             14.707504       9.254039      -3.591146      -2.253135       9.254358      -2.254602      25.614114           0.000001
          182              C       1.213912       1.213912      12.216140      -0.242193      39.901051 0.48390658E+03  0.11714912E+05                                10.157960                            7.323448       0.027388       1.961507                    0.999478      31.547797      92.794793       0.608734       0.415624      -1.062028      -0.003617      -0.003601       0.005419       0.007444       0.009645      -0.001188      -0.001250      -0.000050       0.088397      -0.024378      -0.005173       0.029552             12.642782      13.669936      -8.565725      -0.483381      13.670077      -0.484130      10.588333           0.000001
          183              C       0.800305       0.800460      16.405499      -0.019697      44.205940 0.41259947E+03  0.95481336E+04                                10.897796                            6.743569      -0.074147       1.971655                    0.999469      27.558385      77.905594       0.640375       0.413316      -1.069104       0.001507       0.001537      -0.001988       0.002931      -0.019499      -0.003964      -0.003903       0.000011       0.071012      -0.031891       0.007664       0.024228             15.352539       8.236782      -2.251844      -2.844735       8.236708      -2.844452      29.584126           0.000001
          184              C       6.835489       6.835334      14.969519       0.117710      42.273860 0.39845962E+03  0.91423674E+04                                10.640140                            6.699779      -0.206766       1.940064                    0.999254      26.471614      74.553530       0.631923       0.422443      -1.063110      -0.002175      -0.002210       0.000791       0.003200      -0.008296       0.003714       0.003584       0.000126       0.045425      -0.016703       0.000725       0.015978             14.707500       9.254039      -3.591146       2.253134       9.254358       2.254604      25.614103           0.000001
          185              C       6.563588       6.563588      12.216140      -0.242193      39.901087 0.48390703E+03  0.11714925E+05                                10.157966                            7.323453       0.027388       1.961507                    0.999478      31.547801      92.794792       0.608734       0.415625      -1.062028       0.003616       0.003601       0.005419       0.007444       0.009645       0.001188       0.001250      -0.000050       0.088398      -0.024378      -0.005174       0.029552             12.642792      13.669953      -8.565737       0.483384      13.670093       0.484127      10.588331           0.000001
          186              C       6.977195       6.977040      16.405499      -0.019697      44.205934 0.41259945E+03  0.95481331E+04                                10.897794                            6.743569      -0.074147       1.971655                    0.999469      27.558384      77.905588       0.640375       0.413316      -1.069104      -0.001507      -0.001537      -0.001988       0.002931      -0.019499       0.003964       0.003903       0.000011       0.071012      -0.031891       0.007664       0.024228             15.352534       8.236781      -2.251844       2.844733       8.236709       2.844457      29.584112           0.000001
          187              C       6.835334       0.942011       4.954319       0.117709      42.273861 0.39845964E+03  0.91423678E+04                                10.640140                            6.699779      -0.206766       1.940064                    0.999254      26.471615      74.553530       0.631923       0.422443      -1.063110      -0.002210       0.002175       0.000791       0.003200       0.008296       0.003584      -0.003714      -0.000126       0.045425      -0.016704       0.000725       0.015978             14.707501       9.254357       3.591145       2.254605       9.254038      -2.253135      25.614109           0.000001
          188              C       6.563588       1.213912       2.200940      -0.242193      39.901049 0.48390656E+03  0.11714912E+05                                10.157959                            7.323448       0.027388       1.961507                    0.999478      31.547796      92.794788       0.608734       0.415624      -1.062028       0.003601      -0.003617       0.005419       0.007444      -0.009645       0.001250      -0.001188       0.000050       0.088397      -0.024378      -0.005173       0.029552             12.642781      13.670076       8.565724       0.484130      13.669935      -0.483381      10.588332           0.000001
          189              C       6.977040       0.800305       6.390299      -0.019697      44.205934 0.41259943E+03  0.95481324E+04                                10.897795                            6.743569      -0.074147       1.971655                    0.999469      27.558383      77.905586       0.640375       0.413316      -1.069104      -0.001537       0.001507      -0.001988       0.002931       0.019499       0.003903      -0.003964      -0.000011       0.071012      -0.031891       0.007664       0.024228             15.352537       8.236709       2.251843       2.844457       8.236782      -2.844735      29.584120           0.000001
          190              C       0.942166       6.835489       4.954319       0.117710      42.273860 0.39845963E+03  0.91423674E+04                                10.640140                            6.699779      -0.206766       1.940064                    0.999254      26.471614      74.553528       0.631923       0.422443      -1.063110       0.002210      -0.002175       0.000791       0.003200       0.008296      -0.003584       0.003714      -0.000126       0.045425      -0.016703       0.000725       0.015978             14.707500       9.254357       3.591146      -2.254601       9.254038       2.253134      25.614105           0.000001
          191              C       1.213912       6.563588       2.200940      -0.242193      39.901091 0.48390708E+03  0.11714927E+05                                10.157967                            7.323454       0.027388       1.961507                    0.999478      31.547803      92.794802       0.608734       0.415625      -1.062028      -0.003601       0.003616       0.005419       0.007444      -0.009645      -0.001250       0.001188       0.000050       0.088399      -0.024378      -0.005174       0.029552             12.642793      13.670094       8.565738      -0.484127      13.669954       0.483384      10.588332           0.000001
          192              C       0.800460       6.977195       6.390299      -0.019697      44.205934 0.41259944E+03  0.95481329E+04                                10.897794                            6.743569      -0.074147       1.971655                    0.999469      27.558384      77.905589       0.640375       0.413316      -1.069104       0.001537      -0.001507      -0.001988       0.002931       0.019499      -0.003903       0.003964      -0.000011       0.071012      -0.031891       0.007664       0.024228             15.352534       8.236707       2.251844      -2.844451       8.236781       2.844733      29.584114           0.000001
          193              C      14.612989       8.719666      15.076081       0.117710      42.273753 0.39845931E+03  0.91423573E+04                                10.640114                            6.699774      -0.206767       1.940064                    0.999254      26.471602      74.553453       0.631923       0.422442      -1.063110      -0.002175       0.002211      -0.000791       0.003200       0.008297      -0.003714       0.003584       0.000126       0.045424      -0.016704       0.000726       0.015978             14.707442       9.254020       3.591144      -2.253126       9.254333       2.254567      25.613974           0.000001
          194              C      14.341088       8.991412      17.829460      -0.242186      39.901990 0.48391882E+03  0.11715302E+05                                10.158289                            7.323681       0.027259       1.961466                    0.999475      31.547986      92.796208       0.608706       0.415640      -1.062016       0.003629      -0.003647      -0.005394       0.007454      -0.009642      -0.001182       0.001180      -0.000000       0.088466      -0.024386      -0.005183       0.029569             12.643249      13.670642       8.566235      -0.483679      13.670615       0.483494      10.588489           0.000001
          195              C      14.754695       8.577960      13.640101      -0.019697      44.205893 0.41259961E+03  0.95481376E+04                                10.897784                            6.743570      -0.074148       1.971655                    0.999469      27.558390      77.905610       0.640374       0.413316      -1.069104      -0.001507       0.001537       0.001988       0.002931       0.019499      -0.003964       0.003903       0.000011       0.071012      -0.031891       0.007664       0.024228             15.352498       8.236773       2.251846      -2.844730       8.236698       2.844431      29.584024           0.000001
          196              C       8.719511      14.612834      15.076081       0.117709      42.273864 0.39845967E+03  0.91423686E+04                                10.640141                            6.699779      -0.206766       1.940064                    0.999254      26.471616      74.553535       0.631923       0.422443      -1.063110       0.002175      -0.002210      -0.000791       0.003200       0.008296       0.003714      -0.003584       0.000126       0.045425      -0.016704       0.000725       0.015978             14.707502       9.254039       3.591146       2.253136       9.254357      -2.254601      25.614110           0.000001
          197              C       8.991412      14.341088      17.829460      -0.242193      39.901047 0.48390650E+03  0.11714910E+05                                10.157959                            7.323448       0.027389       1.961507                    0.999478      31.547793      92.794776       0.608734       0.415624      -1.062028      -0.003617       0.003601      -0.005419       0.007444      -0.009645       0.001188      -0.001250      -0.000050       0.088397      -0.024378      -0.005173       0.029552             12.642781      13.669935       8.565725       0.483382      13.670076      -0.484128      10.588332           0.000001
          198              C       8.577805      14.754540      13.640101      -0.019697      44.205930 0.41259940E+03  0.95481315E+04                                10.897794                            6.743569      -0.074147       1.971655                    0.999469      27.558382      77.905582       0.640375       0.413316      -1.069104       0.001507      -0.001537       0.001988       0.002931       0.019499       0.003964      -0.003903       0.000011       0.071012      -0.031891       0.007664       0.024228             15.352535       8.236781       2.251844       2.844736       8.236707      -2.844452      29.584117           0.000001
          199              C       8.719666       8.719511       5.060881       0.117710      42.273764 0.39845938E+03  0.91423594E+04                                10.640117                            6.699775      -0.206767       1.940064                    0.999254      26.471605      74.553466       0.631923       0.422442      -1.063110       0.002211       0.002175      -0.000791       0.003200      -0.008297       0.003584       0.003714      -0.000126       0.045424      -0.016704       0.000726       0.015978             14.707447       9.254335      -3.591145       2.254569       9.254022       2.253125      25.613986           0.000001
          200              C       8.991412       8.991412       7.814260      -0.242186      39.901988 0.48391879E+03  0.11715301E+05                                10.158289                            7.323681       0.027259       1.961466                    0.999475      31.547985      92.796206       0.608706       0.415640      -1.062016      -0.003647      -0.003629      -0.005394       0.007454       0.009642       0.001180       0.001182       0.000001       0.088466      -0.024386      -0.005183       0.029569             12.643249      13.670614      -8.566235       0.483494      13.670642       0.483679      10.588490           0.000001
          201              C       8.577960       8.577805       3.624901      -0.019697      44.205904 0.41259963E+03  0.95481385E+04                                10.897787                            6.743571      -0.074148       1.971655                    0.999469      27.558391      77.905620       0.640374       0.413316      -1.069104       0.001537       0.001507       0.001988       0.002931      -0.019499       0.003903       0.003964      -0.000011       0.071012      -0.031891       0.007664       0.024228             15.352505       8.236699      -2.251847       2.844433       8.236776       2.844729      29.584040           0.000001
          202              C      14.612834      14.612989       5.060881       0.117709      42.273862 0.39845966E+03  0.91423686E+04                                10.640141                            6.699779      -0.206766       1.940064                    0.999254      26.471616      74.553536       0.631923       0.422443      -1.063110      -0.002210      -0.002175      -0.000791       0.003200      -0.008296      -0.003584      -0.003714      -0.000126       0.045425      -0.016703       0.000725       0.015978             14.707500       9.254357      -3.591146      -2.254600       9.254039      -2.253138      25.614104           0.000001
          203              C      14.341088      14.341088       7.814260      -0.242193      39.901048 0.48390651E+03  0.11714910E+05                                10.157959                            7.323448       0.027388       1.961507                    0.999478      31.547794      92.794780       0.608734       0.415624      -1.062028       0.003601       0.003617      -0.005419       0.007444       0.009645      -0.001250      -0.001188       0.000050       0.088397      -0.024378      -0.005173       0.029552             12.642781      13.670076      -8.565725      -0.484128      13.669935      -0.483383      10.588332           0.000001
          204              C      14.754540      14.754695       3.624901      -0.019697      44.205931 0.41259945E+03  0.95481330E+04                                10.897794                            6.743569      -0.074147       1.971655                    0.999469      27.558384      77.905589       0.640375       0.413316      -1.069104      -0.001537      -0.001507       0.001988       0.002931      -0.019499      -0.003903      -0.003964      -0.000011       0.071012      -0.031891       0.007664       0.024228             15.352533       8.236708      -2.251844      -2.844451       8.236781      -2.844738      29.584111           0.000001
          205              N       1.073139       0.113707      18.478044      -0.178010      37.201462 0.49161794E+03  0.11686502E+05                                 9.237041                            7.066554       0.300588       2.104712                    0.999672      27.828790      75.441223       0.676442       0.380907      -1.109797      -0.073388       0.084982      -0.129404       0.171327      -0.052234      -0.046552       0.002221      -0.029320      -0.066432      -0.072396      -0.003200       0.075596             11.218695       8.091309      -3.244879       0.036112       9.349814      -2.993915      16.214962          -0.000000
          206              N       3.100578      14.395219       0.963262      -0.173203      38.233849 0.50734973E+03  0.12178811E+05                                 9.488747                            7.232741       0.135353       2.057535                    0.998990      27.931375      76.561044       0.659901       0.386660      -1.103558       0.121611      -0.023795       0.095868       0.156672      -0.025200       0.019766       0.003276      -0.070041      -0.166199      -0.063617      -0.007299       0.070916             11.694406      15.014980       1.349321       5.742096      11.017965       2.148214       9.050272          -0.000001
          207              N       3.802731      13.281481       1.303779      -0.184916      37.087003 0.50761519E+03  0.12188038E+05                                 9.277709                            7.225119       0.260332       2.092127                    0.999506      28.145688      77.183614       0.661485       0.385644      -1.104170       0.043185       0.174838       0.021271       0.181345      -0.074681       0.041036       0.009468       0.028597      -0.014411      -0.087786       0.001552       0.086234             11.224464      10.456430       1.255181       3.621852      14.468068       3.697667       8.748893          -0.000001
          208              N       6.704361       7.663793      18.478044      -0.178010      37.201460 0.49161792E+03  0.11686501E+05                                 9.237040                            7.066554       0.300588       2.104712                    0.999672      27.828790      75.441219       0.676442       0.380907      -1.109797       0.073388      -0.084982      -0.129404       0.171327      -0.052234       0.046552      -0.002221      -0.029320      -0.066432      -0.072396      -0.003200       0.075596             11.218693       8.091308      -3.244879      -0.036113       9.349816       2.993918      16.214954          -0.000000
          209              N       4.676922       8.937281       0.963262      -0.173203      38.233856 0.50734976E+03  0.12178812E+05                                 9.488749                            7.232741       0.135353       2.057535                    0.998990      27.931376      76.561050       0.659901       0.386660      -1.103558      -0.121611       0.023795       0.095868       0.156672      -0.025200      -0.019766      -0.003276      -0.070041      -0.166199      -0.063617      -0.007299       0.070916             11.694410      15.014984       1.349322      -5.742102      11.017968      -2.148214       9.050277          -0.000001
          210              N       3.974769      10.051019       1.303779      -0.184916      37.087008 0.50761520E+03  0.12188038E+05                                 9.277711                            7.225119       0.260331       2.092127                    0.999506      28.145688      77.183617       0.661485       0.385644      -1.104170      -0.043185      -0.174838       0.021271       0.181345      -0.074681      -0.041036      -0.009468       0.028597      -0.014411      -0.087786       0.001552       0.086234             11.224467      10.456433       1.255183      -3.621858      14.468071      -3.697666       8.748897          -0.000001
          211              N       7.663793       1.073139       8.462844      -0.178010      37.201466 0.49161798E+03  0.11686503E+05                                 9.237041                            7.066554       0.300588       2.104712                    0.999672      27.828792      75.441226       0.676442       0.380907      -1.109797      -0.084982      -0.073388      -0.129404       0.171327       0.052234      -0.002221      -0.046552       0.029320      -0.066432      -0.072396      -0.003200       0.075596             11.218695       9.349817       3.244879       2.993919       8.091309       0.036112      16.214961          -0.000000
          212              N       8.937281       3.100578      10.978462      -0.173203      38.233857 0.50734976E+03  0.12178812E+05                                 9.488749                            7.232741       0.135353       2.057535                    0.998990      27.931376      76.561051       0.659901       0.386660      -1.103558       0.023795       0.121611       0.095868       0.156672       0.025200      -0.003276       0.019766       0.070041      -0.166199      -0.063617      -0.007299       0.070916             11.694410      11.017968      -1.349322      -2.148214      15.014985       5.742101       9.050277          -0.000001
          213              N      10.051019       3.802731      11.318979      -0.184916      37.087008 0.50761519E+03  0.12188038E+05                                 9.277710                            7.225118       0.260331       2.092127                    0.999506      28.145688      77.183614       0.661485       0.385644      -1.104170      -0.174838       0.043185       0.021271       0.181345       0.074681      -0.009468       0.041036      -0.028597      -0.014411      -0.087786       0.001552       0.086234             11.224466      14.468070      -1.255183      -3.697667      10.456432       3.621856       8.748896          -0.000001
          214              N       0.113707       6.704361       8.462844      -0.178010      37.201459 0.49161792E+03  0.11686501E+05                                 9.237039                            7.066554       0.300588       2.104712                    0.999672      27.828790      75.441219       0.676442       0.380907      -1.109797       0.084982       0.073388      -0.129404       0.171327       0.052234       0.002221       0.046552       0.029320      -0.066432      -0.072396      -0.003200       0.075596             11.218691       9.349812       3.244880      -2.993913       8.091308      -0.036114      16.214953          -0.000000
          215              N      14.395219       4.676922      10.978462      -0.173203      38.233849 0.50734974E+03  0.12178811E+05                                 9.488747                            7.232741       0.135353       2.057535                    0.998990      27.931375      76.561046       0.659901       0.386660      -1.103558      -0.023795      -0.121611       0.095868       0.156672       0.025200       0.003276      -0.019766       0.070041      -0.166199      -0.063617      -0.007299       0.070916             11.694406      11.017965      -1.349321       2.148214      15.014981      -5.742098       9.050272          -0.000001
          216              N      13.281481       3.974769      11.318979      -0.184916      37.087003 0.50761520E+03  0.12188038E+05                                 9.277709                            7.225119       0.260332       2.092127                    0.999506      28.145688      77.183615       0.661485       0.385644      -1.104170       0.174838      -0.043185       0.021271       0.181345       0.074681       0.009468      -0.041036      -0.028597      -0.014411      -0.087786       0.001552       0.086234             11.224464      14.468069      -1.255182       3.697666      10.456430      -3.621853       8.748893          -0.000001
          217              N      14.481861       7.891207      11.567556      -0.178010      37.201437 0.49161776E+03  0.11686496E+05                                 9.237035                            7.066552       0.300589       2.104713                    0.999672      27.828785      75.441201       0.676442       0.380907      -1.109797       0.073388       0.084982       0.129404       0.171327       0.052234      -0.046552      -0.002221      -0.029320      -0.066432      -0.072396      -0.003200       0.075596             11.218679       8.091302       3.244878       0.036107       9.349809       2.993905      16.214926          -0.000000
          218              N      12.454422       6.617719       9.051938      -0.173203      38.233838 0.50734976E+03  0.12178812E+05                                 9.488746                            7.232741       0.135354       2.057536                    0.998990      27.931378      76.561055       0.659901       0.386660      -1.103558      -0.121611      -0.023795      -0.095867       0.156671       0.025200       0.019766      -0.003276      -0.070041      -0.166199      -0.063617      -0.007299       0.070916             11.694403      15.014975      -1.349312       5.742091      11.017967      -2.148209       9.050268          -0.000001
          219              N      11.752269       5.503981       8.711421      -0.184917      37.087033 0.50761553E+03  0.12188048E+05                                 9.277716                            7.225122       0.260331       2.092127                    0.999506      28.145698      77.183653       0.661485       0.385644      -1.104170      -0.043185       0.174839      -0.021271       0.181345       0.074681       0.041036      -0.009468       0.028597      -0.014411      -0.087786       0.001552       0.086234             11.224475      10.456445      -1.255179       3.621860      14.468077      -3.697664       8.748901          -0.000001
          220              N       8.850639      15.441293      11.567556      -0.178010      37.201459 0.49161790E+03  0.11686500E+05                                 9.237039                            7.066553       0.300589       2.104712                    0.999672      27.828790      75.441217       0.676442       0.380907      -1.109797      -0.073388      -0.084982       0.129404       0.171327       0.052234       0.046552       0.002221      -0.029320      -0.066432      -0.072396      -0.003200       0.075596             11.218692       8.091307       3.244878      -0.036110       9.349813      -2.993914      16.214956          -0.000000
          221              N      10.878078       1.159781       9.051938      -0.173203      38.233853 0.50734976E+03  0.12178811E+05                                 9.488748                            7.232741       0.135353       2.057535                    0.998990      27.931376      76.561046       0.659901       0.386660      -1.103558       0.121611       0.023795      -0.095868       0.156672       0.025200      -0.019766       0.003276      -0.070041      -0.166199      -0.063617      -0.007299       0.070916             11.694407      15.014984      -1.349322      -5.742097      11.017964       2.148215       9.050274          -0.000001
          222              N      11.580231       2.273519       8.711421      -0.184916      37.087007 0.50761525E+03  0.12188040E+05                                 9.277710                            7.225119       0.260332       2.092127                    0.999506      28.145690      77.183620       0.661485       0.385644      -1.104170       0.043185      -0.174838      -0.021271       0.181345       0.074681      -0.041036       0.009468       0.028597      -0.014411      -0.087786       0.001552       0.086234             11.224465      10.456432      -1.255182      -3.621854      14.468065       3.697667       8.748896          -0.000001
          223              N       7.891207       8.850639       1.552356      -0.178010      37.201447 0.49161784E+03  0.11686499E+05                                 9.237037                            7.066553       0.300589       2.104712                    0.999672      27.828788      75.441212       0.676442       0.380907      -1.109797       0.084982      -0.073388       0.129404       0.171327      -0.052234      -0.002221       0.046552       0.029320      -0.066432      -0.072396      -0.003200       0.075596             11.218683       9.349809      -3.244878       2.993906       8.091306      -0.036108      16.214933          -0.000000
          224              N       6.617719      10.878078      19.067138      -0.173203      38.233851 0.50734973E+03  0.12178811E+05                                 9.488747                            7.232741       0.135353       2.057535                    0.998990      27.931375      76.561043       0.659901       0.386660      -1.103558      -0.023795       0.121611      -0.095868       0.156672      -0.025200      -0.003276      -0.019766       0.070041      -0.166199      -0.063617      -0.007299       0.070916             11.694406      11.017964       1.349323      -2.148215      15.014983      -5.742096       9.050272          -0.000001
          225              N       5.503981      11.580231      18.726621      -0.184916      37.087007 0.50761523E+03  0.12188039E+05                                 9.277710                            7.225119       0.260332       2.092127                    0.999506      28.145689      77.183620       0.661485       0.385644      -1.104170       0.174838       0.043185      -0.021271       0.181345      -0.074681      -0.009468      -0.041036      -0.028597      -0.014411      -0.087786       0.001552       0.086234             11.224465      14.468067       1.255183      -3.697669      10.456433      -3.621854       8.748896          -0.000001
          226              N      15.441293      14.481861       1.552356      -0.178010      37.201449 0.49161779E+03  0.11686497E+05                                 9.237038                            7.066553       0.300589       2.104712                    0.999672      27.828786      75.441205       0.676442       0.380907      -1.109797      -0.084982       0.073388       0.129404       0.171327      -0.052234       0.002221      -0.046552       0.029320      -0.066432      -0.072396      -0.003200       0.075596             11.218689       9.349813      -3.244878      -2.993914       8.091304       0.036109      16.214951          -0.000000
          227              N       1.159781      12.454422      19.067138      -0.173203      38.233838 0.50734976E+03  0.12178812E+05                                 9.488746                            7.232741       0.135354       2.057536                    0.998990      27.931378      76.561055       0.659901       0.386660      -1.103558       0.023795      -0.121611      -0.095867       0.156671      -0.025200       0.003276       0.019766       0.070041      -0.166199      -0.063617      -0.007299       0.070916             11.694403      11.017966       1.349310       2.148208      15.014975       5.742092       9.050270          -0.000001
          228              N       2.273519      11.752269      18.726621      -0.184917      37.087036 0.50761559E+03  0.12188050E+05                                 9.277716                            7.225122       0.260331       2.092127                    0.999506      28.145700      77.183658       0.661485       0.385644      -1.104170      -0.174839      -0.043185      -0.021271       0.181345      -0.074681       0.009468       0.041036      -0.028597      -0.014411      -0.087786       0.001552       0.086234             11.224474      14.468076       1.255179       3.697663      10.456446       3.621860       8.748902          -0.000001
          229              N      14.481861      15.441293       1.552356      -0.177970      37.201790 0.49160506E+03  0.11686109E+05                                 9.237089                            7.066450       0.300646       2.104735                    0.999673      27.828346      75.439531       0.676449       0.380906      -1.109799       0.073392      -0.084982       0.129440       0.171357      -0.052255      -0.046571       0.002225      -0.029323      -0.066365      -0.072419      -0.003198       0.075618             11.218923       8.091257      -3.244775       0.035904       9.349696      -2.993892      16.215815          -0.000000
          230              N      12.454422       1.159781      19.067138      -0.173199      38.233636 0.50734709E+03  0.12178729E+05                                 9.488708                            7.232720       0.135335       2.057531                    0.998990      27.931296      76.560731       0.659903       0.386660      -1.103559      -0.121609       0.023796      -0.095866       0.156669      -0.025200       0.019766       0.003278      -0.070039      -0.166195      -0.063617      -0.007297       0.070914             11.694316      15.014860       1.349281       5.742001      11.017910       2.148170       9.050177          -0.000001
          231              N      11.752269       2.273519      18.726621      -0.184919      37.087130 0.50761772E+03  0.12188114E+05                                 9.277734                            7.225138       0.260327       2.092125                    0.999506      28.145747      77.183827       0.661484       0.385644      -1.104170      -0.043185      -0.174838      -0.021270       0.181344      -0.074681       0.041038       0.009469       0.028597      -0.014412      -0.087788       0.001553       0.086235             11.224473      10.456457       1.255175       3.621846      14.468095       3.697645       8.748867          -0.000001
          232              N       8.850639       7.891207       1.552356      -0.177970      37.201794 0.49160515E+03  0.11686112E+05                                 9.237090                            7.066451       0.300646       2.104735                    0.999673      27.828347      75.439541       0.676449       0.380906      -1.109799      -0.073392       0.084982       0.129440       0.171357      -0.052255       0.046571      -0.002225      -0.029323      -0.066365      -0.072419      -0.003198       0.075618             11.218920       8.091258      -3.244777      -0.035907       9.349700       2.993890      16.215803          -0.000000
          233              N      10.878078       6.617719      19.067138      -0.173198      38.233656 0.50734729E+03  0.12178736E+05                                 9.488715                            7.232723       0.135335       2.057531                    0.998990      27.931302      76.560774       0.659902       0.386660      -1.103558       0.121608      -0.023796      -0.095866       0.156669      -0.025200      -0.019767      -0.003278      -0.070039      -0.166194      -0.063617      -0.007298       0.070914             11.694327      15.014871       1.349281      -5.742007      11.017924      -2.148171       9.050185          -0.000001
          234              N      11.580231       5.503981      18.726621      -0.184919      37.087117 0.50761757E+03  0.12188110E+05                                 9.277733                            7.225138       0.260326       2.092125                    0.999506      28.145741      77.183809       0.661484       0.385644      -1.104170       0.043185       0.174838      -0.021270       0.181344      -0.074681      -0.041038      -0.009469       0.028597      -0.014412      -0.087788       0.001553       0.086235             11.224470      10.456454       1.255169      -3.621845      14.468091      -3.697640       8.748867          -0.000001
          235              N       7.891207      14.481861      11.567556      -0.177970      37.201801 0.49160517E+03  0.11686113E+05                                 9.237092                            7.066451       0.300646       2.104735                    0.999673      27.828348      75.439542       0.676449       0.380906      -1.109799       0.084982       0.073392       0.129440       0.171357       0.052255      -0.002225      -0.046571       0.029323      -0.066365      -0.072419      -0.003198       0.075618             11.218928       9.349702       3.244776       2.993894       8.091259       0.035904      16.215822          -0.000000
          236              N       6.617719      12.454422       9.051938      -0.173198      38.233654 0.50734726E+03  0.12178735E+05                                 9.488714                            7.232723       0.135335       2.057531                    0.998990      27.931301      76.560770       0.659902       0.386660      -1.103558      -0.023796      -0.121608      -0.095866       0.156669       0.025200      -0.003278       0.019767       0.070039      -0.166194      -0.063617      -0.007298       0.070914             11.694326      11.017923      -1.349281      -2.148171      15.014868       5.742008       9.050188          -0.000001
          237              N       5.503981      11.752269       8.711421      -0.184919      37.087115 0.50761754E+03  0.12188109E+05                                 9.277733                            7.225138       0.260326       2.092125                    0.999506      28.145740      77.183806       0.661484       0.385644      -1.104170       0.174838      -0.043185      -0.021270       0.181344       0.074681      -0.009469       0.041038      -0.028597      -0.014411      -0.087788       0.001553       0.086235             11.224470      14.468091      -1.255169      -3.697640      10.456453       3.621846       8.748868          -0.000001
          238              N      15.441293       8.850639      11.567556      -0.177970      37.201785 0.49160509E+03  0.11686110E+05                                 9.237088                            7.066450       0.300646       2.104735                    0.999673      27.828347      75.439535       0.676449       0.380906      -1.109799      -0.084982      -0.073392       0.129440       0.171357       0.052255       0.002225       0.046571       0.029323      -0.066365      -0.072419      -0.003198       0.075618             11.218915       9.349695       3.244777      -2.993888       8.091257      -0.035907      16.215794          -0.000000
          239              N       1.159781      10.878078       9.051938      -0.173199      38.233641 0.50734716E+03  0.12178731E+05                                 9.488709                            7.232720       0.135335       2.057531                    0.998990      27.931298      76.560739       0.659903       0.386660      -1.103559       0.023796       0.121609      -0.095866       0.156669       0.025200       0.003278      -0.019766       0.070039      -0.166195      -0.063617      -0.007297       0.070914             11.694317      11.017910      -1.349282       2.148170      15.014864      -5.742001       9.050176          -0.000001
          240              N       2.273519      11.580231       8.711421      -0.184919      37.087128 0.50761769E+03  0.12188113E+05                                 9.277734                            7.225139       0.260327       2.092125                    0.999506      28.145746      77.183826       0.661484       0.385644      -1.104170      -0.174838       0.043185      -0.021270       0.181344       0.074681       0.009469      -0.041038      -0.028597      -0.014412      -0.087788       0.001553       0.086235             11.224473      14.468095      -1.255175       3.697645      10.456458      -3.621846       8.748866          -0.000001
          241              N       1.073139       7.663793       8.462844      -0.177970      37.201797 0.49160515E+03  0.11686112E+05                                 9.237091                            7.066451       0.300645       2.104735                    0.999673      27.828348      75.439544       0.676449       0.380906      -1.109799      -0.073392      -0.084982      -0.129440       0.171357       0.052255      -0.046571      -0.002225      -0.029323      -0.066365      -0.072419      -0.003198       0.075618             11.218924       8.091257       3.244776       0.035904       9.349700       2.993889      16.215815          -0.000000
          242              N       3.100578       8.937281      10.978462      -0.173198      38.233643 0.50734715E+03  0.12178732E+05                                 9.488710                            7.232720       0.135335       2.057530                    0.998990      27.931298      76.560743       0.659903       0.386660      -1.103559       0.121609       0.023796       0.095866       0.156669       0.025200       0.019767      -0.003278      -0.070039      -0.166195      -0.063617      -0.007297       0.070914             11.694318      15.014863      -1.349280       5.742002      11.017914      -2.148171       9.050179          -0.000001
          243              N       3.802731      10.051019      11.318979      -0.184919      37.087132 0.50761766E+03  0.12188112E+05                                 9.277735                            7.225138       0.260326       2.092125                    0.999506      28.145745      77.183825       0.661484       0.385644      -1.104170       0.043185      -0.174838       0.021270       0.181344       0.074681       0.041038      -0.009469       0.028597      -0.014412      -0.087787       0.001553       0.086235             11.224476      10.456459      -1.255176       3.621847      14.468101      -3.697645       8.748868          -0.000001
          244              N       6.704361       0.113707       8.462844      -0.177970      37.201795 0.49160512E+03  0.11686111E+05                                 9.237090                            7.066450       0.300646       2.104735                    0.999673      27.828348      75.439538       0.676449       0.380906      -1.109799       0.073392       0.084982      -0.129440       0.171357       0.052255       0.046571       0.002225      -0.029323      -0.066365      -0.072419      -0.003198       0.075618             11.218925       8.091258       3.244775      -0.035900       9.349700      -2.993890      16.215817          -0.000000
          245              N       4.676922      14.395219      10.978462      -0.173199      38.233644 0.50734719E+03  0.12178732E+05                                 9.488710                            7.232720       0.135335       2.057531                    0.998990      27.931299      76.560743       0.659903       0.386660      -1.103559      -0.121609      -0.023796       0.095866       0.156669       0.025200      -0.019766       0.003278      -0.070039      -0.166195      -0.063617      -0.007297       0.070914             11.694317      15.014860      -1.349281      -5.742000      11.017914       2.148172       9.050178          -0.000001
          246              N       3.974769      13.281481      11.318979      -0.184919      37.087128 0.50761764E+03  0.12188112E+05                                 9.277734                            7.225138       0.260327       2.092125                    0.999506      28.145744      77.183818       0.661484       0.385644      -1.104170      -0.043185       0.174838       0.021270       0.181344       0.074681      -0.041038       0.009469       0.028597      -0.014412      -0.087787       0.001553       0.086235             11.224474      10.456455      -1.255175      -3.621845      14.468099       3.697646       8.748867          -0.000001
          247              N       7.663793       6.704361      18.478044      -0.177970      37.201790 0.49160506E+03  0.11686109E+05                                 9.237089                            7.066450       0.300646       2.104735                    0.999673      27.828346      75.439532       0.676449       0.380906      -1.109799      -0.084982       0.073392      -0.129440       0.171357      -0.052255      -0.002225       0.046571       0.029323      -0.066365      -0.072419      -0.003198       0.075618             11.218922       9.349698      -3.244775       2.993888       8.091257      -0.035901      16.215810          -0.000000
          248              N       8.937281       4.676922       0.963262      -0.173199      38.233642 0.50734718E+03  0.12178732E+05                                 9.488709                            7.232720       0.135335       2.057531                    0.998990      27.931299      76.560740       0.659903       0.386660      -1.103559       0.023796      -0.121609       0.095866       0.156669      -0.025200      -0.003278      -0.019766       0.070039      -0.166195      -0.063617      -0.007297       0.070914             11.694316      11.017913       1.349280      -2.148171      15.014858      -5.742000       9.050177          -0.000001
          249              N      10.051019       3.974769       1.303779      -0.184919      37.087127 0.50761763E+03  0.12188112E+05                                 9.277734                            7.225138       0.260327       2.092125                    0.999506      28.145744      77.183818       0.661484       0.385644      -1.104170      -0.174838      -0.043185       0.021270       0.181344      -0.074681      -0.009469      -0.041038      -0.028597      -0.014412      -0.087787       0.001553       0.086235             11.224473      14.468099       1.255174      -3.697645      10.456455      -3.621845       8.748866          -0.000001
          250              N       0.113707       1.073139      18.478044      -0.177970      37.201800 0.49160517E+03  0.11686113E+05                                 9.237092                            7.066451       0.300646       2.104735                    0.999673      27.828349      75.439546       0.676449       0.380906      -1.109799       0.084982      -0.073392      -0.129440       0.171357      -0.052255       0.002225      -0.046571       0.029323      -0.066365      -0.072419      -0.003198       0.075618             11.218927       9.349701      -3.244776      -2.993891       8.091258       0.035904      16.215822          -0.000000
          251              N      14.395219       3.100578       0.963262      -0.173198      38.233642 0.50734715E+03  0.12178731E+05                                 9.488709                            7.232720       0.135335       2.057530                    0.998990      27.931298      76.560740       0.659903       0.386660      -1.103559      -0.023796       0.121609       0.095866       0.156669      -0.025200       0.003278       0.019767       0.070039      -0.166195      -0.063617      -0.007297       0.070914             11.694318      11.017913       1.349281       2.148171      15.014862       5.742001       9.050178          -0.000001
          252              N      13.281481       3.802731       1.303779      -0.184919      37.087133 0.50761767E+03  0.12188113E+05                                 9.277736                            7.225139       0.260326       2.092125                    0.999506      28.145745      77.183825       0.661484       0.385644      -1.104170       0.174838       0.043185       0.021270       0.181344      -0.074681       0.009469       0.041038      -0.028597      -0.014412      -0.087788       0.001553       0.086235             11.224477      14.468101       1.255176       3.697647      10.456460       3.621847       8.748869          -0.000001

******************************************************
Auxiliary information for the entire system
The total spin magnetic moment of the unit cell is   0.000020
The total net atomic charge of the unit cell is   -0.000011
Accuracy of reproducing the electrostatic potential in the unit cell:
  The inner radius (bohr) =    5.0000
  The outer radius (bohr) =   12.0000
  Valid grid points have density less than (e/(bohr^3)) =    0.0001
  The number of valid grid points were=       252652
  The rms potential error without charges in kcal/mol is=      2.66208
  The rms potential error with partial charges in kcal/mol is=      0.43678
  The RRMSE value at monopole order=      0.16407
  The rms potential error with partial charges and cloud penetration in kcal/mol is=      0.43769
  The RRMSE value at monopole order with cloud penetration is=      0.16442
  The rms potential error with partial charges and atomic dipoles in kcal/mol is=      0.26634
  The RRMSE value at dipole order=      0.10005
  The rms potential error with partial charges, atomic dipoles and cloud penetration in kcal/mol is=      0.26937
  The RRMSE value at dipole order with cloud penetration=      0.10119

******************************************************
The electron densities and ab initio electrostatic potential were computed in VASP using the PBE functional and
projector augmented wave method. See the main text of the journal article for a description of computational details.
The atomic charges, dipoles, and quadrupoles were computed with the DDEC6 method as described in
(a) T. A. Manz and N. Gabaldon Limas, RSC Adv. 6 (2016) 47771-47801 DOI: 10.1039/c6ra04656h
(b) N. Gabaldon Limas and T. A. Manz, RSC Adv. 8 (2018) 2678-2707 DOI: 10.1039/c7ra11829e.
For each atom in the material, the electron cloud parameters were fit to the spherically averaged atom-in-material
electron density using radial positions for which this density was between 10^-4 and 10^-2 electrons per cubic bohr.
The polarizabilities, dispersion coefficients, and quantum Drude oscillator (QDO) parameters were fit using the MCLF method.
The magnetic structure of the system was optimized in VASP from the default ferromagnetic initial guess using spin polarization.
The atomic spin moments (ASMs) were computed on this optimized magnetic structure using the DDEC6 partition as inputs
to the method of T. A. Manz and D. S. Sholl, J. Chem. Theory Comput. 7 (2011) 4146-4164 DOI: 10.1021/ct200539n.
The RMSE and RRMSE were computed using a uniform grid with Ewald summation.
