# Supplementary material for: A collection of forcefield precursors for metal–organic frameworks
Source: RSC Adv. 2019 Nov 13;9(63):36492–507. doi: 10.1039/c9ra07327b (PMC9075174; doi:10.1039/c9ra07327b)
Supplement: RA-009-C9RA07327B-s5817 [file RA-009-C9RA07327B-s5817.xyz]

  252
jmolscript: load "" {1 1 1} spacegroup "x,y,z" unitcell [{     15.462500     0.000000     0.000000 }, {      0.000000    15.462500     0.000000 }, {      0.000000     0.000000    20.047400 }]
Co     3.865625    11.596875     0.000000     0.594831
Co    11.596875     3.865625    10.023700     0.594847
Co    11.596875     3.865625     0.000000     0.594823
Co     3.865625    11.596875    10.023700     0.594858
Co     1.325909    14.136591     0.000000     0.579855
Co     6.405341     9.057159     0.000000     0.579830
Co     9.057159     1.325909    10.023700     0.579829
Co    14.136591     6.405341    10.023700     0.579829
Co    14.136591     1.325909     0.000000     0.579856
Co     9.057159     6.405341     0.000000     0.579823
Co     6.405341    14.136591    10.023700     0.579828
Co     1.325909     9.057159    10.023700     0.579814
H      2.366845    14.964144    14.855524     0.120009
H      2.120218    14.751070    17.006811     0.122609
H      3.411027     0.826007     1.540041     0.123092
H      5.490579    13.000097     2.500713     0.122613
H      5.364405     8.229606    14.855524     0.120007
H      5.611032     8.442680    17.006811     0.122589
H      4.320222     6.905243     1.540041     0.123085
H      2.240671    10.193653     2.500713     0.122608
H      8.229606     2.366845     4.831824     0.120010
H      8.442680     2.120218     6.983111     0.122602
H      6.905243     3.411027    11.563741     0.123090
H     10.193653     5.490579    12.524413     0.122604
H     14.964144     5.364405     4.831824     0.120009
H     14.751070     5.611032     6.983111     0.122585
H      0.826007     4.320222    11.563741     0.123088
H     13.000097     2.240671    12.524413     0.122603
H     13.095655     7.232894    15.215576     0.120012
H     13.342282     7.019820    13.064289     0.122620
H     12.051472     8.557257     8.483659     0.123089
H      9.971921     5.268847     7.522987     0.122605
H     10.098095     0.498356    15.215576     0.120013
H      9.851468     0.711430    13.064289     0.122620
H     11.142277    14.636493     8.483659     0.123090
H     13.221829     2.462403     7.522987     0.122602
H      7.232894    10.098095     5.191876     0.120010
H      7.019820     9.851468     3.040589     0.122624
H      8.557257    11.142277    18.507359     0.123085
H      5.268847    13.221829    17.546687     0.122608
H      0.498356    13.095655     5.191876     0.120011
H      0.711430    13.342282     3.040589     0.122628
H     14.636493    12.051472    18.507359     0.123092
H      2.462403     9.971921    17.546687     0.122613
H     13.095655     0.498356     5.191876     0.120007
H     13.342282     0.711430     3.040589     0.122590
H     12.051472    14.636493    18.507359     0.123091
H      9.971921     2.462403    17.546687     0.122608
H     10.098095     7.232894     5.191876     0.120005
H      9.851468     7.019820     3.040589     0.122587
H     11.142277     8.557257    18.507359     0.123085
H     13.221829     5.268847    17.546687     0.122605
H      7.232894    13.095655    15.215576     0.120011
H      7.019820    13.342282    13.064289     0.122586
H      8.557257    12.051472     8.483659     0.123080
H      5.268847     9.971921     7.522987     0.122594
H      0.498356    10.098095    15.215576     0.120012
H      0.711430     9.851468    13.064289     0.122586
H     14.636493    11.142277     8.483659     0.123077
H      2.462403    13.221829     7.522987     0.122593
H      2.366845     8.229606     4.831824     0.120014
H      2.120218     8.442680     6.983111     0.122621
H      3.411027     6.905243    11.563741     0.123078
H      5.490579    10.193653    12.524413     0.122595
H      5.364405    14.964144     4.831824     0.120013
H      5.611032    14.751070     6.983111     0.122602
H      4.320222     0.826007    11.563741     0.123079
H      2.240671    13.000097    12.524413     0.122593
H      8.229606     5.364405    14.855524     0.120008
H      8.442680     5.611032    17.006811     0.122622
H      6.905243     4.320222     1.540041     0.123085
H     10.193653     2.240671     2.500713     0.122604
H     14.964144     2.366845    14.855524     0.120008
H     14.751070     2.120218    17.006811     0.122607
H      0.826007     3.411027     1.540041     0.123091
H     13.000097     5.490579     2.500713     0.122609
H      1.313075     1.313075    11.385720     0.123181
H      6.418175     6.418175    11.385720     0.123181
H      6.418175     1.313075     1.362020     0.123176
H      1.313075     6.418175     1.362020     0.123176
H     14.149425     9.044325    18.685380     0.123176
H      9.044325    14.149425    18.685380     0.123175
H      9.044325     9.044325     8.661680     0.123181
H     14.149425    14.149425     8.661680     0.123181
C      1.838646     0.136688    14.386215    -0.230839
C      1.985849     0.283118    13.011765     0.115388
C      1.453784    15.362612    17.297498    -0.072165
C      2.945606    14.929044    12.294269    -0.004973
C      3.685487    15.381786     1.611410    -0.070936
C      4.827392    13.576230     2.138857    -0.079620
C      5.892604     7.594562    14.386215    -0.230856
C      5.745401     7.448132    13.011765     0.115387
C      6.277466     7.831138    17.297498    -0.072102
C      4.785644     8.264706    12.294269    -0.004970
C      4.045763     7.811964     1.611410    -0.070935
C      2.903857     9.617520     2.138857    -0.079629
C      7.594562     1.838646     4.362515    -0.230838
C      7.448132     1.985849     2.988065     0.115383
C      7.831138     1.453784     7.273798    -0.072171
C      8.264706     2.945606     2.270569    -0.004965
C      7.811964     3.685487    11.635110    -0.070938
C      9.617520     4.827392    12.162557    -0.079628
C      0.136688     5.892604     4.362515    -0.230856
C      0.283118     5.745401     2.988065     0.115382
C     15.362612     6.277466     7.273798    -0.072101
C     14.929044     4.785644     2.270569    -0.004961
C     15.381786     4.045763    11.635110    -0.070938
C     13.576230     2.903857    12.162557    -0.079629
C     13.623854     7.867938    15.684885    -0.230853
C     13.476651     8.014368    17.059335     0.115383
C     14.008716     7.631362    12.773602    -0.072313
C     12.516894     7.197794    17.776831    -0.004965
C     11.777013     7.650536     8.412290    -0.070938
C     10.635107     5.844980     7.884843    -0.079629
C      9.569896    15.325812    15.684885    -0.230855
C      9.717099    15.179382    17.059335     0.115380
C      9.185034     0.099888    12.773602    -0.072312
C     10.676856     0.533456    17.776831    -0.004961
C     11.416737     0.080714     8.412290    -0.070938
C     12.558643     1.886270     7.884843    -0.079628
C      7.867938     9.569896     5.661185    -0.230855
C      8.014368     9.717099     7.035635     0.115385
C      7.631362     9.185034     2.749902    -0.072315
C      7.197794    10.676856     7.753131    -0.004970
C      7.650536    11.416737    18.435990    -0.070935
C      5.844980    12.558643    17.908543    -0.079629
C     15.325812    13.623854     5.661185    -0.230854
C     15.179382    13.476651     7.035635     0.115389
C      0.099888    14.008716     2.749902    -0.072304
C      0.533456    12.516894     7.753131    -0.004973
C      0.080714    11.777013    18.435990    -0.070936
C      1.886270    10.635107    17.908543    -0.079620
C     13.623854    15.325812     5.661185    -0.230857
C     13.476651    15.179382     7.035635     0.115383
C     14.008716     0.099888     2.749902    -0.072097
C     12.516894     0.533456     7.753131    -0.004932
C     11.777013     0.080714    18.435990    -0.070926
C     10.635107     1.886270    17.908543    -0.079595
C      9.569896     7.867938     5.661185    -0.230856
C      9.717099     8.014368     7.035635     0.115380
C      9.185034     7.631362     2.749902    -0.072106
C     10.676856     7.197794     7.753131    -0.004928
C     11.416737     7.650536    18.435990    -0.070925
C     12.558643     5.844980    17.908543    -0.079605
C      7.867938    13.623854    15.684885    -0.230853
C      8.014368    13.476651    17.059335     0.115381
C      7.631362    14.008716    12.773602    -0.072099
C      7.197794    12.516894    17.776831    -0.004929
C      7.650536    11.777013     8.412290    -0.070929
C      5.844980    10.635107     7.884843    -0.079605
C     15.325812     9.569896    15.684885    -0.230855
C     15.179382     9.717099    17.059335     0.115379
C      0.099888     9.185034    12.773602    -0.072103
C      0.533456    10.676856    17.776831    -0.004926
C      0.080714    11.416737     8.412290    -0.070929
C      1.886270    12.558643     7.884843    -0.079607
C      1.838646     7.594562     4.362515    -0.230853
C      1.985849     7.448132     2.988065     0.115379
C      1.453784     7.831138     7.273798    -0.072314
C      2.945606     8.264706     2.270569    -0.004930
C      3.685487     7.811964    11.635110    -0.070928
C      4.827392     9.617520    12.162557    -0.079606
C      5.892604     0.136688     4.362515    -0.230839
C      5.745401     0.283118     2.988065     0.115377
C      6.277466    15.362612     7.273798    -0.072175
C      4.785644    14.929044     2.270569    -0.004927
C      4.045763    15.381786    11.635110    -0.070929
C      2.903857    13.576230    12.162557    -0.079605
C      7.594562     5.892604    14.386215    -0.230857
C      7.448132     5.745401    13.011765     0.115378
C      7.831138     6.277466    17.297498    -0.072320
C      8.264706     4.785644    12.294269    -0.004929
C      7.811964     4.045763     1.611410    -0.070926
C      9.617520     2.903857     2.138857    -0.079604
C      0.136688     1.838646    14.386215    -0.230840
C      0.283118     1.985849    13.011765     0.115381
C     15.362612     1.453784    17.297498    -0.072170
C     14.929044     2.945606    12.294269    -0.004932
C     15.381786     3.685487     1.611410    -0.070926
C     13.576230     4.827392     2.138857    -0.079595
C      0.918936     0.918936    15.073841     0.112588
C      1.212724     1.212724    12.325142    -0.245297
C      0.765858     0.765858    16.507631    -0.019918
C      6.812314     6.812314    15.073841     0.112604
C      6.518526     6.518526    12.325142    -0.245302
C      6.965547     6.965392    16.507631    -0.019856
C      6.812314     0.918936     5.050141     0.112596
C      6.518526     1.212724     2.301442    -0.245305
C      6.965392     0.765858     6.483931    -0.019929
C      0.918936     6.812314     5.050141     0.112609
C      1.212724     6.518526     2.301442    -0.245306
C      0.765858     6.965547     6.483931    -0.019862
C     14.543564     8.650186    14.997259     0.112610
C     14.249776     8.943974    17.745958    -0.245306
C     14.696642     8.496953    13.563469    -0.019861
C      8.650186    14.543564    14.997259     0.112609
C      8.943974    14.249776    17.745958    -0.245306
C      8.497108    14.696797    13.563469    -0.019861
C      8.650186     8.650186     4.973559     0.112604
C      8.943974     8.943974     7.722258    -0.245302
C      8.496953     8.497108     3.539769    -0.019856
C     14.543564    14.543564     4.973559     0.112602
C     14.249776    14.249776     7.722258    -0.245297
C     14.696797    14.696642     3.539769    -0.019850
N      1.021298     0.062623    18.576522    -0.182380
N      3.047504    14.308534     1.072135    -0.178566
N      3.753213    13.192605     1.398306    -0.208148
N      6.709952     7.668627    18.576522    -0.182389
N      4.683746     8.885216     1.072135    -0.178562
N      3.978037    10.001145     1.398306    -0.208150
N      7.668627     1.021298     8.552822    -0.182378
N      8.885216     3.047504    11.095835    -0.178562
N     10.001145     3.753213    11.422006    -0.208152
N      0.062623     6.709952     8.552822    -0.182388
N     14.308534     4.683746    11.095835    -0.178560
N     13.192605     3.978037    11.422006    -0.208149
N     14.441202     7.793873    11.494578    -0.182356
N     12.414996     6.577284     8.951565    -0.178563
N     11.709287     5.461355     8.625394    -0.208150
N      8.752548    15.399877    11.494578    -0.182357
N     10.778754     1.153966     8.951565    -0.178561
N     11.484463     2.269895     8.625394    -0.208150
N      7.793873     8.752548     1.470878    -0.182357
N      6.577284    10.778754    18.975265    -0.178564
N      5.461355    11.484463    18.649094    -0.208149
N     15.399877    14.441202     1.470878    -0.182359
N      1.153966    12.414996    18.975265    -0.178567
N      2.269895    11.709287    18.649094    -0.208147
N     14.441202    15.399877     1.470878    -0.182357
N     12.414996     1.153966    18.975265    -0.178568
N     11.709287     2.269895    18.649094    -0.208149
N      8.752548     7.793873     1.470878    -0.182354
N     10.778754     6.577284    18.975265    -0.178561
N     11.484463     5.461355    18.649094    -0.208150
N      7.793873    14.441202    11.494578    -0.182350
N      6.577284    12.414996     8.951565    -0.178568
N      5.461355    11.709287     8.625394    -0.208155
N     15.399877     8.752548    11.494578    -0.182348
N      1.153966    10.778754     8.951565    -0.178564
N      2.269895    11.484463     8.625394    -0.208154
N      1.021298     7.668627     8.552822    -0.182316
N      3.047504     8.885216    11.095835    -0.178567
N      3.753213    10.001145    11.422006    -0.208156
N      6.709952     0.062623     8.552822    -0.182338
N      4.683746    14.308534    11.095835    -0.178568
N      3.978037    13.192605    11.422006    -0.208154
N      7.668627     6.709952    18.576522    -0.182322
N      8.885216     4.683746     1.072135    -0.178562
N     10.001145     3.978037     1.398306    -0.208152
N      0.062623     1.021298    18.576522    -0.182346
N     14.308534     3.047504     1.072135    -0.178569
N     13.192605     3.753213     1.398306    -0.208150

The following XYZ coordinates are in angstroms. Other properties are in atomic units.
The sperically averaged electron density of each atom fit to a function of the form exp(a - br)
eigen_1, eigen_2 and eigen_3 are the three eigenvalues of traceless quadrupole moment tensor
  atom number  atomic symbol              X              Y              Z     net charge C6 coefficient C8 coefficient C10 coefficient fluctuating dipole atomic polarizability isotropic forcefield polarizability              a              b squared Pearson coefficient          <r^3>          <r^4>         wp_QDO          m_QDO          q_QDO       dipole_x       dipole_y       dipole_z         dipole            Qxy            Qxz            Qyz     Q(x^2-y^2)  Q(3z^2 - R^2)        eigen_1        eigen_2        eigen_3 static polarizability      alpha(xx)      alpha(xy)      alpha(xz)      alpha(yy)      alpha(yz)      alpha(zz) atomic spin moment
            1             Co       3.865625      11.596875       0.000000       0.594831     149.900563 0.35688665E+04  0.13169221E+06                                21.157340                           18.056430       0.772303       2.019685                    0.997933      55.469653     156.111809       0.484520       0.342582      -1.205063       0.000001      -0.000000      -0.000001       0.000001       0.047994       0.000006       0.000006       0.000040      -0.228679      -0.076226      -0.009881       0.086107             24.760078      25.778424      -1.424135      -0.000012      25.778358      -0.000028      22.723451           2.792073
            2             Co      11.596875       3.865625      10.023700       0.594847     149.899091 0.35688223E+04  0.13169010E+06                                21.157161                           18.056283       0.772322       2.019693                    0.997933      55.469396     156.110536       0.484523       0.342581      -1.205065       0.000000       0.000001      -0.000001       0.000001      -0.047994       0.000002      -0.000002      -0.000022      -0.228678      -0.076226      -0.009881       0.086107             24.759862      25.778096       1.424079       0.000012      25.778165      -0.000005      22.723323           2.792089
            3             Co      11.596875       3.865625       0.000000       0.594823     149.901124 0.35688881E+04  0.13169325E+06                                21.157417                           18.056503       0.772292       2.019680                    0.997933      55.469788     156.112498       0.484518       0.342583      -1.205062      -0.000001       0.000001      -0.000000       0.000002       0.047992       0.000003       0.000003      -0.000016      -0.228686      -0.076229      -0.009878       0.086107             24.760151      25.778532      -1.424126       0.000009      25.778410      -0.000017      22.723510           2.792053
            4             Co       3.865625      11.596875      10.023700       0.594858     149.896843 0.35687612E+04  0.13168724E+06                                21.156938                           18.056115       0.772313       2.019694                    0.997933      55.468979     156.108806       0.484526       0.342580      -1.205066       0.000001       0.000000      -0.000000       0.000001      -0.047991      -0.000002       0.000002       0.000007      -0.228681      -0.076227      -0.009877       0.086104             24.759567      25.777760       1.424037       0.000002      25.777884       0.000003      22.723057           2.792152
            5             Co       1.325909      14.136591       0.000000       0.579855     160.815224 0.32403084E+04  0.11662286E+06                                21.879510                           16.994819       0.710975       2.018141                    0.996192      54.507146     151.107418       0.509132       0.334255      -1.213467       0.012045      -0.012043      -0.000005       0.017033      -0.022006      -0.008614      -0.008622      -0.000003       0.026027      -0.030168       0.012500       0.017669             27.589342      24.819144      -4.599419       3.969170      24.819228       3.969317      33.129654           2.765732
            6             Co       6.405341       9.057159       0.000000       0.579830     160.816723 0.32403652E+04  0.11662553E+06                                21.879732                           16.995036       0.710948       2.018130                    0.996192      54.507473     151.109224       0.509126       0.334258      -1.213464      -0.012038       0.012039      -0.000007       0.017025      -0.022007       0.008610       0.008621       0.000000       0.026031      -0.030168       0.012499       0.017669             27.589556      24.819397      -4.599464      -3.969200      24.819451      -3.969471      33.129820           2.765811
            7             Co       9.057159       1.325909      10.023700       0.579829     160.817094 0.32403562E+04  0.11662508E+06                                21.879728                           16.994988       0.710975       2.018137                    0.996192      54.507445     151.108887       0.509128       0.334257      -1.213465       0.012040       0.012041      -0.000005       0.017028       0.022007       0.008620      -0.008612       0.000000       0.026040      -0.030168       0.012502       0.017667             27.589618      24.819448       4.599483      -3.969348      24.819373       3.969208      33.130034           2.765808
            8             Co      14.136591       6.405341      10.023700       0.579829     160.816853 0.32403699E+04  0.11662575E+06                                21.879747                           16.995054       0.710955       2.018131                    0.996192      54.507500     151.109347       0.509125       0.334258      -1.213463      -0.012040      -0.012038      -0.000007       0.017025       0.022008      -0.008619       0.008608       0.000002       0.026035      -0.030167       0.012498       0.017669             27.589570      24.819471       4.599455       3.969493      24.819405      -3.969212      33.129834           2.765790
            9             Co      14.136591       1.325909       0.000000       0.579856     160.814558 0.32403345E+04  0.11662409E+06                                21.879498                           16.994928       0.710935       2.018130                    0.996191      54.507260     151.108151       0.509129       0.334257      -1.213465      -0.012038       0.012041       0.000002       0.017026      -0.022010      -0.008618      -0.008622       0.000002       0.026021      -0.030172       0.012499       0.017673             27.589138      24.819200      -4.599327       3.969295      24.819185       3.969465      33.129030           2.765733
           10             Co       9.057159       6.405341       0.000000       0.579823     160.817708 0.32403975E+04  0.11662702E+06                                21.879852                           16.995152       0.710929       2.018122                    0.996192      54.507640     151.110049       0.509122       0.334259      -1.213462       0.012040      -0.012042       0.000007       0.017028      -0.022010       0.008611       0.008622       0.000001       0.026027      -0.030170       0.012498       0.017672             27.589679      24.819559      -4.599483      -3.969274      24.819598      -3.969552      33.129880           2.765820
           11             Co       6.405341      14.136591      10.023700       0.579828     160.815538 0.32403630E+04  0.11662547E+06                                21.879676                           16.995079       0.710909       2.018120                    0.996192      54.507335     151.109030       0.509123       0.334260      -1.213461      -0.012039      -0.012036       0.000001       0.017023       0.022009       0.008621      -0.008617      -0.000005       0.026028      -0.030171       0.012500       0.017671             27.589347      24.819354       4.599382      -3.969489      24.819398       3.969320      33.129289           2.765819
           12             Co       1.325909       9.057159      10.023700       0.579814     160.817950 0.32404073E+04  0.11662747E+06                                21.879880                           16.995185       0.710932       2.018122                    0.996192      54.507702     151.110311       0.509121       0.334259      -1.213462       0.012043       0.012041       0.000007       0.017029       0.022009      -0.008622       0.008611       0.000002       0.026027      -0.030169       0.012498       0.017671             27.589702      24.819653       4.599473       3.969581      24.819582      -3.969299      33.129869           2.765808
           13              H       2.366845      14.964144      14.855524       0.120009       1.172608 0.88888898E+01  0.89110364E+02                                 1.797937                            1.713887      -1.127909       2.342309                    0.996579       3.527520       9.804657       0.493035       1.239219      -0.718526       0.018722      -0.021433       0.018631       0.034015      -0.011513       0.001774      -0.005729       0.000509       0.015400      -0.014524       0.001772       0.012752              1.822559       1.706204      -0.372879       0.114233       1.791772      -0.248252       1.969703           0.000009
           14              H       2.120218      14.751070      17.006811       0.122609       1.138438 0.82155426E+01  0.81194731E+02                                 1.805469                            1.682888      -0.970335       2.424380                    0.998004       3.464093       9.731481       0.479412       1.292723      -0.707114       0.028926      -0.027966      -0.018536       0.044299      -0.016389      -0.006201       0.002004       0.001508       0.013465      -0.019008       0.002037       0.016972              1.851011       1.938837      -0.510852      -0.186957       1.907102       0.085968       1.707094           0.000400
           15              H       3.411027       0.826007       1.540041       0.123092       1.213874 0.89518615E+01  0.89387173E+02                                 1.814610                            1.706180      -0.864048       2.474309                    0.999034       3.327063       9.058293       0.503010       1.219460      -0.725559      -0.008011       0.044931      -0.000605       0.045643      -0.003401       0.012556       0.002531      -0.019383      -0.046836      -0.023433       0.005350       0.018083              1.834816       1.698867      -0.321425       0.100636       2.361646      -0.067402       1.443935           0.000186
           16              H       5.490579      13.000097       2.500713       0.122613       1.235984 0.91147701E+01  0.91883597E+02                                 1.870423                            1.746613      -0.971648       2.424179                    0.998073       3.425178       9.524223       0.484100       1.255102      -0.716758       0.034949      -0.023121       0.019346       0.046155      -0.005819       0.017507      -0.000873       0.002938      -0.035225      -0.022329       0.002635       0.019694              1.905269       1.967056      -0.457505       0.304370       2.098477      -0.205023       1.650276           0.000256
           17              H       5.364405       8.229606      14.855524       0.120007       1.172637 0.88891455E+01  0.89113601E+02                                 1.797967                            1.713912      -1.127944       2.342291                    0.996579       3.527571       9.804848       0.493030       1.239220      -0.718526      -0.018723       0.021434       0.018630       0.034015      -0.011513      -0.001775       0.005730       0.000509       0.015398      -0.014523       0.001770       0.012753              1.822591       1.706234      -0.372890      -0.114237       1.791803       0.248261       1.969736           0.000008
           18              H       5.611032       8.442680      17.006811       0.122589       1.138556 0.82165535E+01  0.81207008E+02                                 1.805566                            1.682969      -0.970369       2.424345                    0.998004       3.464279       9.732058       0.479411       1.292689      -0.707120      -0.028932       0.027972      -0.018536       0.044306      -0.016394       0.006203      -0.002004       0.001507       0.013468      -0.019013       0.002037       0.016976              1.851112       1.938952      -0.510889       0.186991       1.907191      -0.085990       1.707193           0.000399
           19              H       4.320222       6.905243       1.540041       0.123085       1.213888 0.89519939E+01  0.89388902E+02                                 1.814633                            1.706199      -0.864052       2.474307                    0.999034       3.327083       9.058393       0.503004       1.219470      -0.725557       0.008012      -0.044931      -0.000605       0.045643      -0.003401      -0.012556      -0.002532      -0.019382      -0.046838      -0.023433       0.005350       0.018083              1.834839       1.698886      -0.321431      -0.100639       2.361681       0.067404       1.443949           0.000184
           20              H       2.240671      10.193653       2.500713       0.122608       1.236007 0.91149852E+01  0.91886305E+02                                 1.870445                            1.746633      -0.971671       2.424166                    0.998073       3.425218       9.524361       0.484097       1.255101      -0.716758      -0.034948       0.023121       0.019347       0.046155      -0.005819      -0.017508       0.000873       0.002938      -0.035226      -0.022330       0.002635       0.019694              1.905292       1.967079      -0.457513      -0.304375       2.098503       0.205026       1.650294           0.000257
           21              H       8.229606       2.366845       4.831824       0.120010       1.172604 0.88888434E+01  0.89109758E+02                                 1.797931                            1.713881      -1.127910       2.342309                    0.996579       3.527510       9.804613       0.493036       1.239217      -0.718526       0.021433       0.018722       0.018632       0.034015       0.011513       0.005729       0.001774      -0.000508       0.015399      -0.014523       0.001771       0.012752              1.822553       1.791765       0.372877       0.248251       1.706197       0.114232       1.969696           0.000010
           22              H       8.442680       2.120218       6.983111       0.122602       1.138454 0.82156791E+01  0.81196357E+02                                 1.805480                            1.682897      -0.970343       2.424373                    0.998004       3.464120       9.731550       0.479413       1.292715      -0.707115       0.027966       0.028926      -0.018536       0.044299       0.016389      -0.002003      -0.006201      -0.001507       0.013467      -0.019009       0.002037       0.016972              1.851022       1.907114       0.510857      -0.085969       1.938848      -0.186958       1.707103           0.000400
           23              H       6.905243       3.411027      11.563741       0.123090       1.213868 0.89517955E+01  0.89386282E+02                                 1.814599                            1.706169      -0.864045       2.474311                    0.999034       3.327049       9.058221       0.503014       1.219454      -0.725561      -0.044931      -0.008011      -0.000605       0.045643       0.003401      -0.002531       0.012556       0.019383      -0.046837      -0.023433       0.005350       0.018083              1.834804       2.361629       0.321422       0.067402       1.698856       0.100635       1.443927           0.000181
           24              H      10.193653       5.490579      12.524413       0.122604       1.236012 0.91150238E+01  0.91886809E+02                                 1.870452                            1.746639      -0.971674       2.424165                    0.998073       3.425222       9.524384       0.484095       1.255104      -0.716758       0.023121       0.034949       0.019346       0.046155       0.005819       0.000873       0.017508      -0.002938      -0.035226      -0.022330       0.002635       0.019694              1.905299       2.098510       0.457516       0.205027       1.967087       0.304377       1.650300           0.000258
           25              H      14.964144       5.364405       4.831824       0.120009       1.172629 0.88890648E+01  0.89112587E+02                                 1.797959                            1.713904      -1.127936       2.342295                    0.996579       3.527556       9.804794       0.493032       1.239220      -0.718526      -0.021434      -0.018723       0.018631       0.034016       0.011513      -0.005730      -0.001775      -0.000508       0.015397      -0.014523       0.001770       0.012753              1.822583       1.791795       0.372887      -0.248260       1.706226      -0.114237       1.969726           0.000010
           26              H      14.751070       5.611032       6.983111       0.122585       1.138558 0.82165701E+01  0.81207216E+02                                 1.805570                            1.682972      -0.970371       2.424344                    0.998004       3.464282       9.732070       0.479410       1.292691      -0.707120      -0.027972      -0.028932      -0.018535       0.044307       0.016394       0.002004       0.006203      -0.001507       0.013468      -0.019014       0.002037       0.016976              1.851116       1.907195       0.510891       0.085990       1.938956       0.186992       1.707196           0.000400
           27              H       0.826007       4.320222      11.563741       0.123088       1.213869 0.89518116E+01  0.89386537E+02                                 1.814606                            1.706176      -0.864043       2.474312                    0.999034       3.327050       9.058246       0.503010       1.219461      -0.725559       0.044931       0.008012      -0.000605       0.045644       0.003401       0.002531      -0.012556       0.019383      -0.046838      -0.023433       0.005350       0.018083              1.834811       2.361641       0.321423      -0.067402       1.698862      -0.100636       1.443931           0.000182
           28              H      13.000097       2.240671      12.524413       0.122603       1.236014 0.91150476E+01  0.91887146E+02                                 1.870457                            1.746644      -0.971678       2.424163                    0.998073       3.425229       9.524421       0.484093       1.255108      -0.716757      -0.023122      -0.034949       0.019346       0.046155       0.005819      -0.000873      -0.017508      -0.002938      -0.035226      -0.022330       0.002635       0.019694              1.905305       2.098519       0.457518      -0.205028       1.967092      -0.304378       1.650305           0.000257
           29              H      13.095655       7.232894      15.215576       0.120012       1.172590 0.88887255E+01  0.89108185E+02                                 1.797909                            1.713863      -1.127915       2.342310                    0.996579       3.527480       9.804474       0.493042       1.239208      -0.718528      -0.018722      -0.021433      -0.018632       0.034015       0.011511       0.001774       0.005729       0.000509       0.015399      -0.014522       0.001771       0.012751              1.822530       1.706177       0.372867       0.114228       1.791739       0.248246       1.969673           0.000010
           30              H      13.342282       7.019820      13.064289       0.122620       1.138381 0.82149923E+01  0.81187749E+02                                 1.805394                            1.682819      -0.970347       2.424377                    0.998005       3.463980       9.730999       0.479428       1.292704      -0.707118      -0.028916      -0.027958       0.018532       0.044286       0.016388      -0.006202      -0.002007       0.001512       0.013463      -0.019006       0.002033       0.016973              1.850933       1.938769       0.510837      -0.186928       1.907028      -0.085950       1.707001           0.000400
           31              H      12.051472       8.557257       8.483659       0.123089       1.213869 0.89518095E+01  0.89386492E+02                                 1.814603                            1.706174      -0.864040       2.474314                    0.999034       3.327052       9.058244       0.503012       1.219458      -0.725560       0.008012       0.044931       0.000605       0.045644       0.003401       0.012556      -0.002531      -0.019383      -0.046837      -0.023433       0.005350       0.018083              1.834808       1.698860       0.321422       0.100636       2.361634       0.067400       1.443931           0.000182
           32              H       9.971921       5.268847       7.522987       0.122605       1.236012 0.91150258E+01  0.91886892E+02                                 1.870457                            1.746643      -0.971673       2.424166                    0.998073       3.425226       9.524418       0.484093       1.255110      -0.716757      -0.034949      -0.023121      -0.019347       0.046155       0.005819       0.017508       0.000873       0.002938      -0.035226      -0.022330       0.002635       0.019694              1.905305       1.967091       0.457516       0.304379       2.098518       0.205027       1.650306           0.000257
           33              H      10.098095       0.498356      15.215576       0.120013       1.172594 0.88887656E+01  0.89108711E+02                                 1.797915                            1.713868      -1.127915       2.342309                    0.996579       3.527489       9.804514       0.493041       1.239209      -0.718528       0.018721       0.021433      -0.018632       0.034015       0.011511      -0.001774      -0.005729       0.000509       0.015399      -0.014522       0.001771       0.012751              1.822535       1.706181       0.372868      -0.114228       1.791744      -0.248247       1.969681           0.000010
           34              H       9.851468       0.711430      13.064289       0.122620       1.138384 0.82150208E+01  0.81188137E+02                                 1.805400                            1.682825      -0.970348       2.424376                    0.998005       3.463988       9.731042       0.479426       1.292708      -0.707117       0.028916       0.027958       0.018532       0.044286       0.016388       0.006202       0.002007       0.001512       0.013463      -0.019006       0.002033       0.016973              1.850939       1.938776       0.510840       0.186929       1.907035       0.085950       1.707008           0.000399
           35              H      11.142277      14.636493       8.483659       0.123090       1.213867 0.89517890E+01  0.89386205E+02                                 1.814599                            1.706169      -0.864042       2.474313                    0.999034       3.327048       9.058219       0.503014       1.219455      -0.725561      -0.008012      -0.044931       0.000605       0.045644       0.003401      -0.012556       0.002531      -0.019383      -0.046838      -0.023433       0.005350       0.018083              1.834804       1.698856       0.321422      -0.100636       2.361628      -0.067400       1.443927           0.000181
           36              H      13.221829       2.462403       7.522987       0.122602       1.236022 0.91151238E+01  0.91888175E+02                                 1.870472                            1.746656      -0.971676       2.424163                    0.998073       3.425241       9.524491       0.484089       1.255115      -0.716755       0.034949       0.023122      -0.019346       0.046155       0.005819      -0.017508      -0.000873       0.002937      -0.035226      -0.022330       0.002636       0.019694              1.905321       1.967108       0.457522      -0.304383       2.098538      -0.205029       1.650318           0.000257
           37              H       7.232894      10.098095       5.191876       0.120010       1.172601 0.88888372E+01  0.89109616E+02                                 1.797923                            1.713876      -1.127922       2.342305                    0.996579       3.527502       9.804563       0.493039       1.239211      -0.718528      -0.021433       0.018722      -0.018631       0.034014      -0.011511       0.005729      -0.001774      -0.000509       0.015400      -0.014522       0.001771       0.012751              1.822544       1.791753      -0.372871       0.248248       1.706189      -0.114229       1.969690           0.000008
           38              H       7.019820       9.851468       3.040589       0.122624       1.138381 0.82149998E+01  0.81187887E+02                                 1.805397                            1.682823      -0.970347       2.424377                    0.998005       3.463985       9.731035       0.479426       1.292708      -0.707117      -0.027957       0.028916       0.018532       0.044286      -0.016388      -0.002007       0.006202      -0.001512       0.013463      -0.019006       0.002033       0.016973              1.850936       1.907031      -0.510838      -0.085950       1.938772       0.186928       1.707005           0.000399
           39              H       8.557257      11.142277      18.507359       0.123085       1.213886 0.89519790E+01  0.89388716E+02                                 1.814631                            1.706198      -0.864046       2.474310                    0.999034       3.327082       9.058389       0.503004       1.219470      -0.725557       0.044931      -0.008011       0.000605       0.045643      -0.003401      -0.002532      -0.012556       0.019383      -0.046837      -0.023433       0.005350       0.018083              1.834837       2.361675      -0.321431       0.067401       1.698886      -0.100639       1.443949           0.000184
           40              H       5.268847      13.221829      17.546687       0.122608       1.236011 0.91150140E+01  0.91886718E+02                                 1.870452                            1.746639      -0.971670       2.424166                    0.998073       3.425226       9.524407       0.484095       1.255106      -0.716757      -0.023121       0.034948      -0.019347       0.046155      -0.005819       0.000873      -0.017508      -0.002938      -0.035225      -0.022329       0.002635       0.019694              1.905300       2.098513      -0.457515       0.205027       1.967086      -0.304378       1.650302           0.000257
           41              H       0.498356      13.095655       5.191876       0.120011       1.172595 0.88887755E+01  0.89108847E+02                                 1.797917                            1.713871      -1.127915       2.342309                    0.996579       3.527490       9.804523       0.493040       1.239212      -0.718528       0.021433      -0.018722      -0.018631       0.034015      -0.011511      -0.005729       0.001774      -0.000509       0.015400      -0.014522       0.001771       0.012751              1.822538       1.791748      -0.372870      -0.248247       1.706184       0.114228       1.969682           0.000009
           42              H       0.711430      13.342282       3.040589       0.122628       1.138366 0.82148617E+01  0.81186185E+02                                 1.805383                            1.682810      -0.970338       2.424384                    0.998005       3.463953       9.730926       0.479428       1.292709      -0.707117       0.027958      -0.028917       0.018533       0.044286      -0.016387       0.002007      -0.006202      -0.001512       0.013461      -0.019005       0.002032       0.016973              1.850922       1.907016      -0.510833       0.085949       1.938757      -0.186927       1.706992           0.000399
           43              H      14.636493      12.051472      18.507359       0.123092       1.213874 0.89518614E+01  0.89387167E+02                                 1.814610                            1.706179      -0.864047       2.474310                    0.999034       3.327063       9.058291       0.503011       1.219459      -0.725559      -0.044931       0.008011       0.000605       0.045643      -0.003401       0.002532       0.012556       0.019383      -0.046837      -0.023433       0.005350       0.018083              1.834815       2.361645      -0.321424      -0.067401       1.698866       0.100638       1.443935           0.000186
           44              H       2.462403       9.971921      17.546687       0.122613       1.235991 0.91148349E+01  0.91884485E+02                                 1.870436                            1.746625      -0.971647       2.424180                    0.998073       3.425189       9.524290       0.484096       1.255110      -0.716757       0.023121      -0.034949      -0.019347       0.046155      -0.005819      -0.000873       0.017508      -0.002938      -0.035224      -0.022329       0.002635       0.019694              1.905284       2.098494      -0.457510      -0.205024       1.967069       0.304374       1.650288           0.000256
           45              H      13.095655       0.498356       5.191876       0.120007       1.172635 0.88891226E+01  0.89113327E+02                                 1.797967                            1.713911      -1.127939       2.342293                    0.996579       3.527567       9.804839       0.493030       1.239222      -0.718525      -0.018723       0.021434      -0.018630       0.034015      -0.011513       0.001775      -0.005730       0.000508       0.015398      -0.014523       0.001770       0.012753              1.822591       1.706234      -0.372890       0.114238       1.791804      -0.248262       1.969735           0.000010
           46              H      13.342282       0.711430       3.040589       0.122590       1.138543 0.82164408E+01  0.81205679E+02                                 1.805560                            1.682964      -0.970365       2.424350                    0.998004       3.464256       9.732005       0.479409       1.292699      -0.707119      -0.028933       0.027972       0.018536       0.044307      -0.016393      -0.006203       0.002004       0.001508       0.013467      -0.019013       0.002037       0.016976              1.851106       1.938946      -0.510888      -0.186990       1.907186       0.085990       1.707187           0.000401
           47              H      12.051472      14.636493      18.507359       0.123091       1.213887 0.89519858E+01  0.89388778E+02                                 1.814628                            1.706195      -0.864049       2.474308                    0.999034       3.327081       9.058378       0.503006       1.219465      -0.725558       0.008010      -0.044931       0.000605       0.045643      -0.003401       0.012556       0.002532      -0.019383      -0.046837      -0.023433       0.005350       0.018083              1.834834       1.698880      -0.321430       0.100638       2.361676      -0.067403       1.443945           0.000186
           48              H       9.971921       2.462403      17.546687       0.122608       1.236010 0.91149930E+01  0.91886404E+02                                 1.870448                            1.746635      -0.971667       2.424168                    0.998073       3.425210       9.524340       0.484097       1.255102      -0.716758      -0.034949       0.023121      -0.019346       0.046155      -0.005819       0.017508      -0.000873       0.002938      -0.035225      -0.022329       0.002635       0.019694              1.905296       1.967084      -0.457519       0.304378       2.098508      -0.205030       1.650296           0.000258
           49              H      10.098095       7.232894       5.191876       0.120005       1.172641 0.88891817E+01  0.89114049E+02                                 1.797971                            1.713915      -1.127947       2.342288                    0.996579       3.527578       9.804870       0.493030       1.239219      -0.718526       0.018723      -0.021434      -0.018631       0.034015      -0.011513      -0.001775       0.005730       0.000508       0.015398      -0.014523       0.001770       0.012753              1.822595       1.706238      -0.372892      -0.114238       1.791807       0.248262       1.969741           0.000010
           50              H       9.851468       7.019820       3.040589       0.122587       1.138558 0.82165782E+01  0.81207348E+02                                 1.805572                            1.682975      -0.970374       2.424342                    0.998004       3.464286       9.732097       0.479409       1.292694      -0.707119       0.028932      -0.027972       0.018536       0.044306      -0.016394       0.006203      -0.002004       0.001508       0.013468      -0.019013       0.002037       0.016976              1.851119       1.938959      -0.510892       0.186991       1.907198      -0.085990       1.707199           0.000400
           51              H      11.142277       8.557257      18.507359       0.123085       1.213897 0.89520694E+01  0.89389834E+02                                 1.814640                            1.706205      -0.864054       2.474305                    0.999034       3.327093       9.058426       0.503003       1.219468      -0.725557      -0.008011       0.044931       0.000605       0.045643      -0.003401      -0.012556      -0.002532      -0.019382      -0.046838      -0.023433       0.005351       0.018083              1.834847       1.698893      -0.321435      -0.100639       2.361694       0.067405       1.443953           0.000185
           52              H      13.221829       5.268847      17.546687       0.122605       1.236038 0.91152545E+01  0.91889728E+02                                 1.870477                            1.746660      -0.971690       2.424154                    0.998073       3.425259       9.524522       0.484093       1.255103      -0.716758       0.034949      -0.023121      -0.019347       0.046155      -0.005819      -0.017508       0.000873       0.002937      -0.035226      -0.022330       0.002636       0.019694              1.905326       1.967115      -0.457529      -0.304385       2.098544       0.205034       1.650319           0.000258
           53              H       7.232894      13.095655      15.215576       0.120011       1.172621 0.88889881E+01  0.89111584E+02                                 1.797948                            1.713894      -1.127931       2.342298                    0.996579       3.527538       9.804716       0.493035       1.239216      -0.718526      -0.021434      -0.018723      -0.018631       0.034016       0.011513       0.005730       0.001775      -0.000508       0.015397      -0.014523       0.001770       0.012753              1.822571       1.791785       0.372885       0.248258       1.706217       0.114237       1.969712           0.000008
           54              H       7.019820      13.342282      13.064289       0.122586       1.138550 0.82164908E+01  0.81206191E+02                                 1.805557                            1.682961      -0.970367       2.424347                    0.998004       3.464260       9.731976       0.479413       1.292686      -0.707121      -0.027973      -0.028933       0.018535       0.044307       0.016394      -0.002004      -0.006202      -0.001507       0.013467      -0.019013       0.002037       0.016976              1.851103       1.907183       0.510887      -0.085990       1.938944      -0.186989       1.707183           0.000398
           55              H       8.557257      12.051472       8.483659       0.123080       1.213888 0.89519743E+01  0.89388523E+02                                 1.814621                            1.706189      -0.864053       2.474305                    0.999034       3.327075       9.058318       0.503010       1.219457      -0.725560       0.044931       0.008011       0.000605       0.045643       0.003401      -0.002531       0.012556       0.019383      -0.046838      -0.023433       0.005350       0.018083              1.834827       2.361667       0.321429       0.067403       1.698874       0.100637       1.443940           0.000181
           56              H       5.268847       9.971921       7.522987       0.122594       1.236032 0.91151966E+01  0.91888958E+02                                 1.870472                            1.746656      -0.971691       2.424155                    0.998073       3.425243       9.524454       0.484093       1.255104      -0.716758      -0.023122      -0.034949      -0.019346       0.046155       0.005819       0.000873       0.017508      -0.002938      -0.035227      -0.022330       0.002635       0.019695              1.905321       2.098537       0.457528       0.205034       1.967110       0.304384       1.650315           0.000254
           57              H       0.498356      10.098095      15.215576       0.120012       1.172623 0.88890063E+01  0.89111817E+02                                 1.797950                            1.713896      -1.127931       2.342298                    0.996579       3.527542       9.804732       0.493034       1.239216      -0.718526       0.021434       0.018722      -0.018631       0.034016       0.011513      -0.005730      -0.001775      -0.000508       0.015397      -0.014523       0.001770       0.012753              1.822574       1.791787       0.372885      -0.248259       1.706218      -0.114237       1.969715           0.000008
           58              H       0.711430       9.851468      13.064289       0.122586       1.138549 0.82164936E+01  0.81206283E+02                                 1.805563                            1.682966      -0.970367       2.424348                    0.998004       3.464265       9.732016       0.479410       1.292693      -0.707120       0.027973       0.028932       0.018535       0.044307       0.016394       0.002004       0.006202      -0.001507       0.013467      -0.019013       0.002037       0.016976              1.851109       1.907189       0.510889       0.085989       1.938949       0.186990       1.707189           0.000398
           59              H      14.636493      11.142277       8.483659       0.123077       1.213893 0.89520219E+01  0.89389162E+02                                 1.814632                            1.706198      -0.864056       2.474304                    0.999034       3.327081       9.058357       0.503007       1.219463      -0.725559      -0.044931      -0.008011       0.000605       0.045643       0.003401       0.002531      -0.012556       0.019383      -0.046838      -0.023433       0.005350       0.018083              1.834838       2.361682       0.321433      -0.067405       1.698884      -0.100638       1.443947           0.000181
           60              H       2.462403      13.221829       7.522987       0.122593       1.236045 0.91153186E+01  0.91890565E+02                                 1.870491                            1.746672      -0.971699       2.424151                    0.998073       3.425266       9.524561       0.484089       1.255111      -0.716757       0.023122       0.034949      -0.019346       0.046155       0.005819      -0.000873      -0.017508      -0.002937      -0.035227      -0.022330       0.002636       0.019694              1.905340       2.098560       0.457536      -0.205036       1.967131      -0.304389       1.650330           0.000254
           61              H       2.366845       8.229606       4.831824       0.120014       1.172585 0.88886718E+01  0.89107493E+02                                 1.797902                            1.713857      -1.127910       2.342312                    0.996579       3.527468       9.804425       0.493044       1.239206      -0.718529       0.018722       0.021433       0.018632       0.034015       0.011511       0.001774       0.005729       0.000509       0.015399      -0.014522       0.001771       0.012751              1.822523       1.706171       0.372866       0.114228       1.791733       0.248245       1.969664           0.000008
           62              H       2.120218       8.442680       6.983111       0.122621       1.138372 0.82149102E+01  0.81186747E+02                                 1.805386                            1.682813      -0.970343       2.424381                    0.998005       3.463962       9.730942       0.479428       1.292707      -0.707118       0.028917       0.027959      -0.018532       0.044286       0.016388      -0.006202      -0.002007       0.001512       0.013462      -0.019006       0.002033       0.016973              1.850925       1.938761       0.510835      -0.186926       1.907021      -0.085949       1.706994           0.000398
           63              H       3.411027       6.905243      11.563741       0.123078       1.213893 0.89520250E+01  0.89389188E+02                                 1.814630                            1.706196      -0.864054       2.474305                    0.999034       3.327084       9.058361       0.503007       1.219461      -0.725559      -0.008011      -0.044931      -0.000605       0.045643       0.003401       0.012556      -0.002531      -0.019383      -0.046838      -0.023433       0.005350       0.018083              1.834836       1.698884       0.321432       0.100639       2.361676       0.067402       1.443948           0.000182
           64              H       5.490579      10.193653      12.524413       0.122595       1.236040 0.91152651E+01  0.91889892E+02                                 1.870486                            1.746667      -0.971691       2.424155                    0.998073       3.425255       9.524524       0.484089       1.255111      -0.716756       0.034949       0.023122       0.019346       0.046155       0.005819       0.017508       0.000873       0.002937      -0.035227      -0.022330       0.002636       0.019695              1.905335       1.967124       0.457532       0.304388       2.098555       0.205034       1.650328           0.000254
           65              H       5.364405      14.964144       4.831824       0.120013       1.172602 0.88888210E+01  0.89109451E+02                                 1.797926                            1.713876      -1.127906       2.342311                    0.996579       3.527504       9.804582       0.493038       1.239213      -0.718527      -0.018721      -0.021433       0.018632       0.034015       0.011513      -0.001774      -0.005729       0.000508       0.015399      -0.014524       0.001771       0.012752              1.822548       1.706194       0.372876      -0.114234       1.791762      -0.248252       1.969688           0.000008
           66              H       5.611032      14.751070       6.983111       0.122602       1.138448 0.82156363E+01  0.81195873E+02                                 1.805479                            1.682897      -0.970342       2.424375                    0.998004       3.464112       9.731541       0.479411       1.292722      -0.707114      -0.028926      -0.027967      -0.018535       0.044299       0.016390       0.006201       0.002003       0.001507       0.013466      -0.019009       0.002037       0.016972              1.851021       1.938847       0.510857       0.186956       1.907114       0.085967       1.707101           0.000398
           67              H       4.320222       0.826007      11.563741       0.123079       1.213885 0.89519496E+01  0.89388243E+02                                 1.814621                            1.706189      -0.864047       2.474308                    0.999034       3.327073       9.058320       0.503009       1.219461      -0.725559       0.008011       0.044931      -0.000605       0.045644       0.003401      -0.012556       0.002531      -0.019383      -0.046838      -0.023434       0.005350       0.018083              1.834827       1.698874       0.321429      -0.100638       2.361665      -0.067402       1.443941           0.000180
           68              H       2.240671      13.000097      12.524413       0.122593       1.236046 0.91153221E+01  0.91890641E+02                                 1.870495                            1.746675      -0.971695       2.424153                    0.998073       3.425266       9.524574       0.484087       1.255114      -0.716756      -0.034949      -0.023122       0.019346       0.046155       0.005819      -0.017508      -0.000873       0.002937      -0.035227      -0.022330       0.002636       0.019694              1.905345       1.967133       0.457536      -0.304390       2.098566      -0.205036       1.650334           0.000254
           69              H       8.229606       5.364405      14.855524       0.120008       1.172606 0.88888775E+01  0.89110127E+02                                 1.797928                            1.713880      -1.127926       2.342302                    0.996579       3.527511       9.804596       0.493038       1.239211      -0.718528       0.021433      -0.018722       0.018631       0.034015      -0.011511       0.005729      -0.001774      -0.000509       0.015400      -0.014522       0.001771       0.012751              1.822550       1.791758      -0.372873       0.248249       1.706194      -0.114229       1.969696           0.000010
           70              H       8.442680       5.611032      17.006811       0.122622       1.138382 0.82150174E+01  0.81188144E+02                                 1.805403                            1.682828      -0.970351       2.424375                    0.998005       3.463992       9.731075       0.479424       1.292713      -0.707116       0.027957      -0.028916      -0.018533       0.044286      -0.016388      -0.002007       0.006202      -0.001512       0.013463      -0.019006       0.002033       0.016973              1.850942       1.907038      -0.510840      -0.085949       1.938778       0.186929       1.707011           0.000400
           71              H       6.905243       4.320222       1.540041       0.123085       1.213897 0.89520751E+01  0.89389917E+02                                 1.814641                            1.706206      -0.864051       2.474307                    0.999034       3.327097       9.058442       0.503003       1.219469      -0.725557      -0.044931       0.008011      -0.000605       0.045643      -0.003401      -0.002532      -0.012556       0.019383      -0.046838      -0.023434       0.005351       0.018083              1.834847       2.361693      -0.321434       0.067402       1.698893      -0.100640       1.443955           0.000185
           72              H      10.193653       2.240671       2.500713       0.122604       1.236039 0.91152696E+01  0.91889962E+02                                 1.870484                            1.746665      -0.971688       2.424155                    0.998073       3.425261       9.524546       0.484090       1.255108      -0.716757       0.023121      -0.034949       0.019347       0.046155      -0.005819       0.000873      -0.017508      -0.002937      -0.035226      -0.022330       0.002636       0.019694              1.905333       2.098553      -0.457531       0.205034       1.967121      -0.304387       1.650325           0.000258
           73              H      14.964144       2.366845      14.855524       0.120008       1.172612 0.88889263E+01  0.89110811E+02                                 1.797941                            1.713890      -1.127913       2.342307                    0.996579       3.527526       9.804675       0.493035       1.239218      -0.718526      -0.021433       0.018722       0.018631       0.034015      -0.011513      -0.005729       0.001774      -0.000509       0.015400      -0.014524       0.001772       0.012752              1.822563       1.791776      -0.372881      -0.248254       1.706207       0.114235       1.969706           0.000010
           74              H      14.751070       2.120218      17.006811       0.122607       1.138440 0.82155721E+01  0.81195125E+02                                 1.805475                            1.682893      -0.970340       2.424377                    0.998004       3.464101       9.731521       0.479410       1.292726      -0.707113      -0.027966       0.028926      -0.018537       0.044299      -0.016389       0.002004      -0.006201      -0.001508       0.013465      -0.019008       0.002037       0.016972              1.851016       1.907109      -0.510855       0.085967       1.938843      -0.186956       1.707097           0.000401
           75              H       0.826007       3.411027       1.540041       0.123091       1.213884 0.89519527E+01  0.89388368E+02                                 1.814625                            1.706192      -0.864044       2.474310                    0.999034       3.327077       9.058364       0.503006       1.219466      -0.725558       0.044931      -0.008010      -0.000605       0.045644      -0.003401       0.002532       0.012556       0.019383      -0.046837      -0.023433       0.005350       0.018083              1.834830       2.361669      -0.321430      -0.067401       1.698879       0.100638       1.443944           0.000186
           76              H      13.000097       5.490579       2.500713       0.122609       1.236015 0.91150390E+01  0.91887052E+02                                 1.870460                            1.746644      -0.971664       2.424170                    0.998073       3.425217       9.524392       0.484093       1.255109      -0.716757      -0.023121       0.034949       0.019347       0.046155      -0.005819      -0.000873       0.017508      -0.002937      -0.035225      -0.022329       0.002635       0.019694              1.905308       2.098523      -0.457522      -0.205030       1.967095       0.304381       1.650306           0.000258
           77              H       1.313075       1.313075      11.385720       0.123181       1.342904 0.10748319E+02  0.11234574E+03                                 1.936588                            1.863383      -1.176422       2.317817                    0.996405       3.563927       9.927339       0.483721       1.211421      -0.726764       0.002282       0.002281      -0.034434       0.034585      -0.008657      -0.001178      -0.001177      -0.000000       0.041127      -0.015606       0.001802       0.013803              1.935879       1.673143      -0.182067      -0.088008       1.673143      -0.088006       2.461351           0.000068
           78              H       6.418175       6.418175      11.385720       0.123181       1.342916 0.10748434E+02  0.11234722E+03                                 1.936595                            1.863390      -1.176431       2.317811                    0.996405       3.563947       9.927398       0.483721       1.211417      -0.726765      -0.002282      -0.002282      -0.034433       0.034584      -0.008657       0.001178       0.001177      -0.000000       0.041127      -0.015606       0.001802       0.013804              1.935886       1.673149      -0.182068       0.088009       1.673149       0.088006       2.461360           0.000070
           79              H       6.418175       1.313075       1.362020       0.123176       1.342942 0.10748717E+02  0.11235106E+03                                 1.936633                            1.863424      -1.176443       2.317804                    0.996405       3.563989       9.927597       0.483713       1.211430      -0.726762      -0.002282       0.002282      -0.034433       0.034584       0.008657       0.001177      -0.001178       0.000000       0.041127      -0.015606       0.001803       0.013804              1.935924       1.673180       0.182074       0.088009       1.673179      -0.088010       2.461412           0.000073
           80              H       1.313075       6.418175       1.362020       0.123176       1.342944 0.10748741E+02  0.11235140E+03                                 1.936637                            1.863428      -1.176444       2.317803                    0.996405       3.563992       9.927618       0.483711       1.211432      -0.726762       0.002282      -0.002282      -0.034433       0.034584       0.008657      -0.001177       0.001178       0.000000       0.041126      -0.015606       0.001803       0.013803              1.935928       1.673183       0.182075      -0.088009       1.673183       0.088011       2.461417           0.000072
           81              H      14.149425       9.044325      18.685380       0.123176       1.342941 0.10748713E+02  0.11235102E+03                                 1.936633                            1.863425      -1.176442       2.317804                    0.996405       3.563988       9.927597       0.483712       1.211431      -0.726762      -0.002282       0.002282       0.034433       0.034584       0.008657      -0.001178       0.001178      -0.000000       0.041127      -0.015606       0.001803       0.013803              1.935924       1.673180       0.182075      -0.088008       1.673180       0.088012       2.461411           0.000073
           82              H       9.044325      14.149425      18.685380       0.123175       1.342942 0.10748724E+02  0.11235116E+03                                 1.936634                            1.863426      -1.176442       2.317804                    0.996405       3.563990       9.927606       0.483712       1.211431      -0.726762       0.002282      -0.002282       0.034433       0.034584       0.008657       0.001178      -0.001178      -0.000000       0.041126      -0.015606       0.001803       0.013803              1.935925       1.673181       0.182075       0.088008       1.673182      -0.088011       2.461413           0.000073
           83              H       9.044325       9.044325       8.661680       0.123181       1.342910 0.10748374E+02  0.11234640E+03                                 1.936588                            1.863383      -1.176427       2.317812                    0.996405       3.563939       9.927359       0.483723       1.211415      -0.726766       0.002281       0.002283       0.034433       0.034584      -0.008657       0.001178       0.001178       0.000000       0.041127      -0.015606       0.001802       0.013804              1.935878       1.673143      -0.182067       0.088008       1.673143       0.088005       2.461348           0.000070
           84              H      14.149425      14.149425       8.661680       0.123181       1.342908 0.10748360E+02  0.11234631E+03                                 1.936594                            1.863389      -1.176423       2.317816                    0.996405       3.563932       9.927366       0.483719       1.211423      -0.726764      -0.002281      -0.002283       0.034434       0.034585      -0.008656      -0.001177      -0.001178       0.000000       0.041126      -0.015605       0.001802       0.013803              1.935884       1.673148      -0.182068      -0.088009       1.673147      -0.088006       2.461358           0.000068
           85              C       1.838646       0.136688      14.386215      -0.230839      40.989186 0.48708849E+03  0.11814141E+05                                10.409385                            7.402751      -0.039179       1.945794                    0.999427      31.353339      92.382630       0.598552       0.421900      -1.057800      -0.008730       0.005659       0.003025       0.010835      -0.007212       0.023489      -0.019002      -0.012080      -0.011211      -0.029671      -0.003912       0.033583             13.045814      10.461654      -4.149957      -5.172003       8.841349       1.753926      19.834439           0.002747
           86              C       1.985849       0.283118      13.011765       0.115388      43.120123 0.40028660E+03  0.91912748E+04                                10.776759                            6.715610      -0.217497       1.939872                    0.999271      26.387287      74.251359       0.631350       0.422504      -1.063478      -0.000803      -0.000862      -0.006990       0.007089       0.001454      -0.017514       0.010478      -0.007473      -0.046003      -0.028124       0.010093       0.018030             15.031689      15.455981      -8.929054      -5.499680      13.581954       3.103286      16.057132          -0.000176
           87              C       1.453784      15.362612      17.297498      -0.072165      32.802528 0.40885579E+03  0.95165606E+04                                 9.019379                            6.811684       0.110222       2.007262                    0.999769      29.297468      85.284321       0.618338       0.425569      -1.052782      -0.016093       0.004580       0.043199       0.046326      -0.008462      -0.021830       0.023179       0.003180      -0.003434      -0.028436      -0.007747       0.036183             10.633871       8.267759      -3.582941      -0.816659       8.912664      -1.906568      14.721190           0.011443
           88              C       2.945606      14.929044      12.294269      -0.004973      44.179649 0.41322579E+03  0.95648691E+04                                10.930090                            6.766942      -0.108664       1.967239                    0.999439      27.262451      77.041584       0.636775       0.415555      -1.067816      -0.011034       0.009655       0.008483       0.016939      -0.024798      -0.010498       0.001795       0.004695       0.017340      -0.028797       0.002693       0.026103             15.610934      18.232704      -7.867161      -9.114993      16.230241       6.408507      12.369859           0.007190
           89              C       3.685487      15.381786       1.611410      -0.070936      31.152149 0.39876015E+03  0.92119699E+04                                 8.656832                            6.689980       0.213570       2.041692                    0.999746      29.048954      83.892626       0.629936       0.420890      -1.057044      -0.030027      -0.031458      -0.014252       0.045765      -0.000753      -0.002579       0.001112      -0.044319      -0.084370      -0.028466      -0.007789       0.036255             10.064928      11.721873       0.565726       4.364606      11.118894       1.381224       7.354018           0.011927
           90              C       4.827392      13.576230       2.138857      -0.079620      31.656973 0.40765071E+03  0.94775760E+04                                 8.756671                            6.764189       0.168141       2.022153                    0.999690      29.425487      85.491599       0.625925       0.420896      -1.056131      -0.037763      -0.020368      -0.022100       0.048263      -0.016873       0.018374      -0.009229       0.039488      -0.027917      -0.022342      -0.016899       0.039240             10.146077       9.956273       0.594066       3.774216      12.946974       1.814789       7.534985           0.009393
           91              C       5.892604       7.594562      14.386215      -0.230856      40.990124 0.48709751E+03  0.11814415E+05                                10.409527                            7.402808      -0.039194       1.945784                    0.999426      31.353688      92.383877       0.598551       0.421899      -1.057801       0.008727      -0.005657       0.003016       0.010829      -0.007216      -0.023492       0.019002      -0.012082      -0.011235      -0.029676      -0.003912       0.033588             13.046029      10.461962      -4.150126       5.172159       8.841541      -1.754002      19.834585           0.002746
           92              C       5.745401       7.448132      13.011765       0.115387      43.120355 0.40028795E+03  0.91913159E+04                                10.776804                            6.715622      -0.217515       1.939866                    0.999271      26.387361      74.251663       0.631349       0.422504      -1.063478       0.000803       0.000863      -0.006989       0.007088       0.001454       0.017514      -0.010476      -0.007474      -0.046006      -0.028123       0.010094       0.018030             15.031793      15.456133      -8.929142       5.499755      13.582044      -3.103322      16.057202          -0.000175
           93              C       6.277466       7.831138      17.297498      -0.072102      32.800878 0.40885183E+03  0.95164218E+04                                 9.019053                            6.811619       0.110359       2.007310                    0.999769      29.296621      85.280956       0.618347       0.425565      -1.052787       0.016119      -0.004616       0.043196       0.046336      -0.008527       0.021827      -0.023152       0.003231      -0.003508      -0.028398      -0.007800       0.036198             10.633290       8.267803      -3.583014       0.816671       8.912293       1.906009      14.719774           0.011442
           94              C       4.785644       8.264706      12.294269      -0.004970      44.179674 0.41322482E+03  0.95648412E+04                                10.930099                            6.766934      -0.108665       1.967239                    0.999439      27.262415      77.041466       0.636775       0.415555      -1.067816       0.011034      -0.009655       0.008483       0.016939      -0.024798       0.010497      -0.001794       0.004695       0.017343      -0.028797       0.002695       0.026102             15.610988      18.232796      -7.867212       9.115044      16.230267      -6.408531      12.369899           0.007191
           95              C       4.045763       7.811964       1.611410      -0.070935      31.152042 0.39875859E+03  0.92119270E+04                                 8.656818                            6.689968       0.213571       2.041693                    0.999746      29.048909      83.892526       0.629936       0.420891      -1.057044       0.030030       0.031458      -0.014251       0.045765      -0.000755       0.002577      -0.001112      -0.044316      -0.084374      -0.028467      -0.007787       0.036254             10.064902      11.721827       0.565709      -4.364579      11.118898      -1.381211       7.353981           0.011924
           96              C       2.903857       9.617520       2.138857      -0.079629      31.657290 0.40765585E+03  0.94777283E+04                                 8.756728                            6.764230       0.168129       2.022145                    0.999690      29.425745      85.492585       0.625923       0.420896      -1.056130       0.037765       0.020367      -0.022099       0.048263      -0.016874      -0.018377       0.009229       0.039488      -0.027922      -0.022341      -0.016902       0.039243             10.146139       9.956337       0.594056      -3.774241      12.947054      -1.814795       7.535025           0.009391
           97              C       7.594562       1.838646       4.362515      -0.230838      40.989109 0.48708726E+03  0.11814102E+05                                10.409367                            7.402738      -0.039183       1.945793                    0.999427      31.353298      92.382422       0.598553       0.421900      -1.057800      -0.005659      -0.008732       0.003027       0.010836       0.007209       0.019003       0.023490       0.012079      -0.011206      -0.029673      -0.003910       0.033583             13.045794       8.841321       4.149935      -1.753909      10.461626      -5.171996      19.834433           0.002749
           98              C       7.448132       1.985849       2.988065       0.115383      43.120455 0.40028960E+03  0.91913622E+04                                10.776808                            6.715633      -0.217498       1.939870                    0.999271      26.387413      74.251816       0.631349       0.422504      -1.063478       0.000862      -0.000804      -0.006990       0.007089      -0.001452      -0.010479      -0.017515       0.007472      -0.046005      -0.028125       0.010092       0.018033             15.031767      13.582021       8.929105      -3.103292      15.456067      -5.499707      16.057214          -0.000173
           99              C       7.831138       1.453784       7.273798      -0.072171      32.802673 0.40885777E+03  0.95166166E+04                                 9.019392                            6.811692       0.110215       2.007257                    0.999769      29.297590      85.284677       0.618339       0.425568      -1.052783      -0.004578      -0.016095       0.043199       0.046327       0.008464      -0.023178      -0.021829      -0.003178      -0.003437      -0.028434      -0.007749       0.036183             10.633888       8.912679       3.582947       1.906580       8.267769      -0.816657      14.721215           0.011438
          100              C       8.264706       2.945606       2.270569      -0.004965      44.179670 0.41322558E+03  0.95648631E+04                                10.930088                            6.766936      -0.108667       1.967238                    0.999439      27.262461      77.041609       0.636775       0.415555      -1.067816      -0.009653      -0.011033       0.008482       0.016937       0.024798      -0.001794      -0.010498      -0.004695       0.017338      -0.028796       0.002693       0.026103             15.610938      16.230237       7.867164      -6.408501      18.232723      -9.114998      12.369854           0.007191
          101              C       7.811964       3.685487      11.635110      -0.070938      31.152096 0.39875964E+03  0.92119537E+04                                 8.656822                            6.689975       0.213570       2.041692                    0.999746      29.048924      83.892480       0.629936       0.420890      -1.057044       0.031458      -0.030029      -0.014251       0.045765       0.000755      -0.001112      -0.002578       0.044317      -0.084373      -0.028466      -0.007788       0.036254             10.064909      11.118869      -0.565709      -1.381214      11.721845       4.364599       7.354013           0.011922
          102              C       9.617520       4.827392      12.162557      -0.079628      31.657230 0.40765469E+03  0.94776960E+04                                 8.756722                            6.764223       0.168125       2.022145                    0.999690      29.425701      85.492467       0.625923       0.420896      -1.056130       0.020367      -0.037764      -0.022099       0.048263       0.016874       0.009228       0.018377      -0.039489      -0.027926      -0.022340      -0.016903       0.039243             10.146132      12.947028      -0.594054      -1.814795       9.956335       3.774249       7.535034           0.009395
          103              C       0.136688       5.892604       4.362515      -0.230856      40.990102 0.48709756E+03  0.11814414E+05                                10.409516                            7.402806      -0.039192       1.945785                    0.999426      31.353684      92.383812       0.598552       0.421899      -1.057801       0.005657       0.008729       0.003018       0.010830       0.007216      -0.019004      -0.023493       0.012083      -0.011229      -0.029677      -0.003912       0.033589             13.046006       8.841527       4.150111       1.753988      10.461933       5.172134      19.834557           0.002750
          104              C       0.283118       5.745401       2.988065       0.115382      43.120572 0.40029028E+03  0.91913821E+04                                10.776830                            6.715637      -0.217508       1.939866                    0.999271      26.387455      74.251967       0.631349       0.422504      -1.063478      -0.000863       0.000804      -0.006989       0.007088      -0.001452       0.010477       0.017515       0.007473      -0.046005      -0.028124       0.010092       0.018033             15.031827      13.582087       8.929172       3.103313      15.456170       5.499747      16.057225          -0.000173
          105              C      15.362612       6.277466       7.273798      -0.072101      32.800777 0.40885046E+03  0.95163785E+04                                 9.019022                            6.811599       0.110362       2.007311                    0.999769      29.296576      85.280681       0.618349       0.425564      -1.052788       0.004616       0.016119       0.043196       0.046336       0.008528       0.023152       0.021826      -0.003231      -0.003510      -0.028397      -0.007800       0.036197             10.633250       8.912263       3.583002      -1.905996       8.267774       0.816665      14.719711           0.011442
          106              C      14.929044       4.785644       2.270569      -0.004961      44.179507 0.41322316E+03  0.95647915E+04                                10.930065                            6.766916      -0.108663       1.967240                    0.999439      27.262353      77.041202       0.636776       0.415555      -1.067816       0.009654       0.011035       0.008482       0.016938       0.024796       0.001793       0.010497      -0.004694       0.017343      -0.028795       0.002695       0.026100             15.610934      16.230228       7.867201       6.408508      18.232737       9.114998      12.369835           0.007191
          107              C      15.381786       4.045763      11.635110      -0.070938      31.152076 0.39875923E+03  0.92119429E+04                                 8.656821                            6.689973       0.213572       2.041693                    0.999746      29.048912      83.892469       0.629936       0.420891      -1.057044      -0.031458       0.030030      -0.014250       0.045765       0.000755       0.001112       0.002578       0.044317      -0.084374      -0.028467      -0.007787       0.036254             10.064909      11.118885      -0.565726       1.381218      11.721840      -4.364592       7.354000           0.011923
          108              C      13.576230       2.903857      12.162557      -0.079629      31.657252 0.40765486E+03  0.94777010E+04                                 8.756726                            6.764224       0.168125       2.022145                    0.999690      29.425709      85.492500       0.625923       0.420896      -1.056130      -0.020367       0.037764      -0.022100       0.048264       0.016874      -0.009228      -0.018376      -0.039488      -0.027928      -0.022340      -0.016903       0.039243             10.146141      12.947056      -0.594060       1.814802       9.956336      -3.774245       7.535032           0.009393
          109              C      13.623854       7.867938      15.684885      -0.230853      40.988786 0.48708940E+03  0.11814152E+05                                10.409273                            7.402712      -0.039236       1.945773                    0.999426      31.353392      92.382309       0.598560       0.421895      -1.057805       0.008725       0.005653      -0.003023       0.010827       0.007206       0.023495       0.019004      -0.012082      -0.011221      -0.029680      -0.003905       0.033585             13.045631      10.461412       4.149751      -5.171879       8.841109      -1.753736      19.834374           0.002750
          110              C      13.476651       8.014368      17.059335       0.115383      43.120271 0.40028965E+03  0.91913628E+04                                10.776779                            6.715633      -0.217499       1.939870                    0.999271      26.387416      74.251802       0.631349       0.422504      -1.063478       0.000804      -0.000863       0.006990       0.007089      -0.001453      -0.017514      -0.010477      -0.007473      -0.046008      -0.028125       0.010094       0.018031             15.031661      15.455963       8.929022      -5.499588      13.581924      -3.103164      16.057097          -0.000173
          111              C      14.008716       7.631362      12.773602      -0.072313      32.802697 0.40883865E+03  0.95160846E+04                                 9.019394                            6.811539       0.110120       2.007232                    0.999769      29.297915      85.285944       0.618344       0.425569      -1.052780       0.016077       0.004523      -0.043281       0.046391       0.008436      -0.021831      -0.023230       0.003262      -0.003609      -0.028513      -0.007684       0.036197             10.634024       8.267742       3.582905      -0.816345       8.912511       1.906833      14.721817           0.011437
          112              C      12.516894       7.197794      17.776831      -0.004965      44.179438 0.41322509E+03  0.95648470E+04                                10.930046                            6.766929      -0.108666       1.967238                    0.999439      27.262435      77.041470       0.636776       0.415554      -1.067817       0.011033       0.009653      -0.008483       0.016937       0.024797      -0.010498      -0.001794       0.004696       0.017338      -0.028796       0.002693       0.026103             15.610801      18.232602       7.867072      -9.114869      16.230114      -6.408387      12.369687           0.007191
          113              C      11.777013       7.650536       8.412290      -0.070938      31.152247 0.39876114E+03  0.92120009E+04                                 8.656862                            6.689996       0.213540       2.041683                    0.999746      29.048990      83.892838       0.629934       0.420891      -1.057043       0.030029      -0.031457       0.014252       0.045765       0.000755      -0.002576      -0.001112      -0.044319      -0.084370      -0.028465      -0.007790       0.036255             10.064984      11.721926      -0.565750       4.364670      11.118930      -1.381264       7.354096           0.011924
          114              C      10.635107       5.844980       7.884843      -0.079629      31.657306 0.40765506E+03  0.94777080E+04                                 8.756740                            6.764228       0.168125       2.022145                    0.999690      29.425713      85.492553       0.625923       0.420896      -1.056130       0.037764      -0.020367       0.022099       0.048263       0.016873       0.018376       0.009229       0.039489      -0.027923      -0.022341      -0.016901       0.039242             10.146181       9.956365      -0.594086       3.774287      12.947090      -1.814829       7.535089           0.009394
          115              C       9.569896      15.325812      15.684885      -0.230855      40.988960 0.48709171E+03  0.11814223E+05                                10.409303                            7.402731      -0.039237       1.945772                    0.999426      31.353482      92.382678       0.598559       0.421895      -1.057804      -0.008726      -0.005653      -0.003023       0.010828       0.007207      -0.023495      -0.019005      -0.012084      -0.011217      -0.029680      -0.003906       0.033586             13.045673      10.461434       4.149766       5.171888       8.841137       1.753748      19.834448           0.002749
          116              C       9.717099      15.179382      17.059335       0.115380      43.120354 0.40029048E+03  0.91913859E+04                                10.776789                            6.715637      -0.217495       1.939870                    0.999271      26.387449      74.251894       0.631350       0.422504      -1.063479      -0.000805       0.000863       0.006990       0.007089      -0.001452       0.017516       0.010478      -0.007473      -0.046006      -0.028125       0.010092       0.018033             15.031679      15.455970       8.929031       5.499594      13.581940       3.103176      16.057126          -0.000172
          117              C       9.185034       0.099888      12.773602      -0.072312      32.802725 0.40883880E+03  0.95160906E+04                                 9.019405                            6.811543       0.110117       2.007231                    0.999769      29.297920      85.286018       0.618343       0.425569      -1.052779      -0.016077      -0.004523      -0.043281       0.046391       0.008436       0.021831       0.023230       0.003261      -0.003609      -0.028513      -0.007684       0.036197             10.634041       8.267750       3.582909       0.816347       8.912520      -1.906837      14.721853           0.011435
          118              C      10.676856       0.533456      17.776831      -0.004961      44.179265 0.41322309E+03  0.95647880E+04                                10.930019                            6.766913      -0.108663       1.967240                    0.999439      27.262348      77.041142       0.636777       0.415554      -1.067817      -0.011034      -0.009653      -0.008482       0.016938       0.024796       0.010497       0.001793       0.004695       0.017342      -0.028795       0.002695       0.026101             15.610773      18.232553       7.867071       9.114863      16.230081       6.408393      12.369684           0.007192
          119              C      11.416737       0.080714       8.412290      -0.070938      31.152186 0.39876010E+03  0.92119683E+04                                 8.656844                            6.689983       0.213555       2.041688                    0.999746      29.048940      83.892582       0.629935       0.420891      -1.057044      -0.030029       0.031458       0.014251       0.045765       0.000755       0.002577       0.001112      -0.044318      -0.084371      -0.028466      -0.007788       0.036254             10.064962      11.721912      -0.565737      -4.364654      11.118901       1.381244       7.354071           0.011921
          120              C      12.558643       1.886270       7.884843      -0.079628      31.657247 0.40765397E+03  0.94776755E+04                                 8.756724                            6.764213       0.168129       2.022146                    0.999690      29.425686      85.492425       0.625924       0.420895      -1.056130      -0.037764       0.020367       0.022100       0.048263       0.016874      -0.018376      -0.009229       0.039488      -0.027925      -0.022341      -0.016902       0.039243             10.146161       9.956353      -0.594072      -3.774272      12.947066       1.814817       7.535064           0.009394
          121              C       7.867938       9.569896       5.661185      -0.230855      40.988936 0.48709118E+03  0.11814208E+05                                10.409302                            7.402728      -0.039238       1.945772                    0.999426      31.353470      92.382657       0.598559       0.421895      -1.057804       0.005653      -0.008725      -0.003021       0.010826      -0.007208       0.019003      -0.023494       0.012083      -0.011223      -0.029679      -0.003906       0.033585             13.045678       8.841142      -4.149775      -1.753760      10.461444       5.171897      19.834448           0.002746
          122              C       8.014368       9.717099       7.035635       0.115385      43.120115 0.40028806E+03  0.91913164E+04                                10.776757                            6.715620      -0.217501       1.939870                    0.999271      26.387351      74.251558       0.631350       0.422504      -1.063478      -0.000863      -0.000804       0.006991       0.007089       0.001454      -0.010477       0.017514       0.007474      -0.046007      -0.028124       0.010094       0.018030             15.031633      13.581892      -8.928996      -3.103184      15.455918       5.499592      16.057089          -0.000175
          123              C       7.631362       9.185034       2.749902      -0.072315      32.802893 0.40884139E+03  0.95161696E+04                                 9.019449                            6.811575       0.110113       2.007229                    0.999769      29.298011      85.286479       0.618340       0.425570      -1.052778       0.004524      -0.016076      -0.043280       0.046391      -0.008436      -0.023230       0.021832      -0.003261      -0.003605      -0.028513      -0.007684       0.036198             10.634094       8.912563      -3.582929       1.906847       8.267790       0.816350      14.721930           0.011436
          124              C       7.197794      10.676856       7.753131      -0.004970      44.179399 0.41322455E+03  0.95648319E+04                                10.930049                            6.766929      -0.108665       1.967239                    0.999439      27.262400      77.041369       0.636776       0.415555      -1.067816       0.009655      -0.011034      -0.008483       0.016939      -0.024798      -0.001794       0.010497      -0.004696       0.017342      -0.028797       0.002695       0.026102             15.610814      16.230119      -7.867082      -6.408418      18.232589       9.114896      12.369735           0.007191
          125              C       7.650536      11.416737      18.435990      -0.070935      31.152215 0.39876039E+03  0.92119816E+04                                 8.656861                            6.689991       0.213540       2.041683                    0.999746      29.048972      83.892851       0.629934       0.420892      -1.057043      -0.031457      -0.030028       0.014252       0.045765      -0.000755      -0.001112       0.002576       0.044318      -0.084369      -0.028465      -0.007789       0.036254             10.064982      11.118944       0.565735      -1.381258      11.721922      -4.364660       7.354079           0.011925
          126              C       5.844980      12.558643      17.908543      -0.079629      31.657355 0.40765580E+03  0.94777280E+04                                 8.756743                            6.764230       0.168132       2.022146                    0.999690      29.425744      85.492616       0.625923       0.420896      -1.056130      -0.020367      -0.037765       0.022098       0.048263      -0.016873       0.009230      -0.018377      -0.039488      -0.027918      -0.022342      -0.016901       0.039242             10.146184      12.947103       0.594085      -1.814826       9.956367      -3.774282       7.535083           0.009392
          127              C      15.325812      13.623854       5.661185      -0.230854      40.988901 0.48709103E+03  0.11814204E+05                                10.409299                            7.402729      -0.039234       1.945773                    0.999426      31.353447      92.382590       0.598559       0.421895      -1.057804      -0.005654       0.008723      -0.003020       0.010825      -0.007209      -0.019003       0.023494       0.012082      -0.011225      -0.029679      -0.003906       0.033585             13.045666       8.841143      -4.149778       1.753752      10.461455      -5.171899      19.834400           0.002747
          128              C      15.179382      13.476651       7.035635       0.115389      43.119960 0.40028676E+03  0.91912792E+04                                10.776735                            6.715612      -0.217498       1.939872                    0.999271      26.387294      74.251376       0.631350       0.422504      -1.063478       0.000863       0.000803       0.006990       0.007089       0.001455       0.010476      -0.017513       0.007474      -0.046007      -0.028123       0.010095       0.018028             15.031593      13.581861      -8.928975       3.103157      15.455891      -5.499569      16.057028          -0.000176
          129              C       0.099888      14.008716       2.749902      -0.072304      32.802493 0.40883556E+03  0.95159956E+04                                 9.019369                            6.811521       0.110128       2.007238                    0.999769      29.297751      85.285419       0.618343       0.425570      -1.052779      -0.004525       0.016075      -0.043280       0.046390      -0.008433       0.023231      -0.021831      -0.003263      -0.003606      -0.028515      -0.007681       0.036196             10.633996       8.912485      -3.582892      -1.906824       8.267722      -0.816352      14.721780           0.011440
          130              C       0.533456      12.516894       7.753131      -0.004973      44.179427 0.41322533E+03  0.95648534E+04                                10.930047                            6.766933      -0.108660       1.967240                    0.999439      27.262427      77.041438       0.636776       0.415555      -1.067816      -0.009654       0.011034      -0.008483       0.016939      -0.024798       0.001795      -0.010498      -0.004696       0.017340      -0.028796       0.002693       0.026103             15.610800      16.230110      -7.867061       6.408387      18.232592      -9.114872      12.369697           0.007191
          131              C       0.080714      11.777013      18.435990      -0.070936      31.152224 0.39876054E+03  0.92119821E+04                                 8.656852                            6.689986       0.213555       2.041687                    0.999746      29.048974      83.892734       0.629935       0.420891      -1.057044       0.031458       0.030027       0.014253       0.045764      -0.000753       0.001113      -0.002579       0.044320      -0.084368      -0.028465      -0.007790       0.036255             10.064974      11.118923       0.565751       1.381252      11.721926       4.364656       7.354071           0.011927
          132              C       1.886270      10.635107      17.908543      -0.079620      31.656977 0.40765018E+03  0.94775612E+04                                 8.756673                            6.764182       0.168145       2.022154                    0.999690      29.425475      85.491569       0.625926       0.420895      -1.056131       0.020368       0.037763       0.022100       0.048263      -0.016873      -0.009229       0.018374      -0.039488      -0.027914      -0.022342      -0.016898       0.039240             10.146099      12.946995       0.594079       1.814807       9.956289       3.774240       7.535013           0.009392
          133              C      13.623854      15.325812       5.661185      -0.230857      40.990181 0.48709903E+03  0.11814462E+05                                10.409537                            7.402824      -0.039196       1.945783                    0.999426      31.353742      92.384126       0.598550       0.421899      -1.057800       0.008727      -0.005658      -0.003016       0.010829      -0.007217       0.023493      -0.019003      -0.012082      -0.011233      -0.029676      -0.003913       0.033589             13.046022      10.461963      -4.150130      -5.172129       8.841556       1.753978      19.834546           0.002749
          134              C      13.476651      15.179382       7.035635       0.115383      43.120570 0.40029103E+03  0.91914031E+04                                10.776834                            6.715649      -0.217511       1.939865                    0.999271      26.387447      74.251940       0.631348       0.422505      -1.063478       0.000803       0.000863       0.006988       0.007087       0.001453      -0.017514       0.010476      -0.007475      -0.046007      -0.028124       0.010094       0.018030             15.031827      15.456172      -8.929171      -5.499746      13.582091       3.103308      16.057219          -0.000175
          135              C      14.008716       0.099888       2.749902      -0.072097      32.800751 0.40885033E+03  0.95163751E+04                                 9.019031                            6.811609       0.110368       2.007315                    0.999769      29.296492      85.280437       0.618348       0.425565      -1.052787       0.016117      -0.004618      -0.043195       0.046334      -0.008526      -0.021828       0.023153       0.003233      -0.003507      -0.028400      -0.007799       0.036199             10.633255       8.267795      -3.583015      -0.816685       8.912275      -1.905977      14.719696           0.011446
          136              C      12.516894       0.533456       7.753131      -0.004932      44.177986 0.41320983E+03  0.95643869E+04                                10.929750                            6.766759      -0.108598       1.967267                    0.999439      27.261844      77.038880       0.636792       0.415549      -1.067822       0.011033      -0.009653      -0.008483       0.016937      -0.024797      -0.010500       0.001795       0.004695       0.017337      -0.028796       0.002692       0.026104             15.610427      18.232137      -7.866860      -9.114659      16.229712       6.408240      12.369431           0.007191
          137              C      11.777013       0.080714      18.435990      -0.070926      31.151912 0.39875624E+03  0.92118599E+04                                 8.656791                            6.689944       0.213567       2.041693                    0.999746      29.048859      83.892352       0.629938       0.420890      -1.057044       0.030026       0.031459       0.014252       0.045764      -0.000753      -0.002578       0.001113      -0.044321      -0.084371      -0.028466      -0.007790       0.036256             10.064874      11.721774       0.565734       4.364578      11.118869       1.381230       7.353977           0.011928
          138              C      10.635107       1.886270      17.908543      -0.079595      31.656229 0.40763934E+03  0.94772413E+04                                 8.756510                            6.764071       0.168170       2.022166                    0.999690      29.425111      85.490066       0.625934       0.420893      -1.056133       0.037762       0.020366       0.022101       0.048262      -0.016872       0.018375      -0.009228       0.039488      -0.027917      -0.022340      -0.016900       0.039240             10.145870       9.956075       0.594005       3.774134      12.946700       1.814716       7.534833           0.009396
          139              C       9.569896       7.867938       5.661185      -0.230856      40.990150 0.48709833E+03  0.11814440E+05                                10.409526                            7.402813      -0.039198       1.945782                    0.999426      31.353737      92.384055       0.598551       0.421899      -1.057801      -0.008728       0.005658      -0.003017       0.010830      -0.007216      -0.023493       0.019003      -0.012082      -0.011231      -0.029677      -0.003912       0.033589             13.046017      10.461947      -4.150124       5.172125       8.841543      -1.753987      19.834559           0.002749
          140              C       9.717099       8.014368       7.035635       0.115380      43.120702 0.40029223E+03  0.91914368E+04                                10.776851                            6.715655      -0.217512       1.939864                    0.999271      26.387497      74.252093       0.631348       0.422504      -1.063478      -0.000804      -0.000863       0.006988       0.007087       0.001452       0.017515      -0.010477      -0.007474      -0.046008      -0.028125       0.010093       0.018032             15.031860      15.456201      -8.929190       5.499766      13.582113      -3.103331      16.057265          -0.000174
          141              C       9.185034       7.631362       2.749902      -0.072106      32.801119 0.40885544E+03  0.95165269E+04                                 9.019101                            6.811653       0.110354       2.007307                    0.999769      29.296727      85.281365       0.618345       0.425566      -1.052787      -0.016118       0.004616      -0.043194       0.046334      -0.008528       0.021828      -0.023152       0.003232      -0.003507      -0.028398      -0.007801       0.036199             10.633348       8.267856      -3.583046       0.816690       8.912341       1.905998      14.719847           0.011444
          142              C      10.676856       7.197794       7.753131      -0.004928      44.177921 0.41320893E+03  0.95643617E+04                                10.929744                            6.766754      -0.108600       1.967267                    0.999439      27.261815      77.038804       0.636792       0.415549      -1.067822      -0.011033       0.009653      -0.008483       0.016938      -0.024797       0.010499      -0.001794       0.004694       0.017338      -0.028796       0.002693       0.026103             15.610427      18.232126      -7.866864       9.114670      16.229705      -6.408254      12.369449           0.007191
          143              C      11.416737       7.650536      18.435990      -0.070925      31.151777 0.39875420E+03  0.92117993E+04                                 8.656760                            6.689921       0.213582       2.041698                    0.999746      29.048776      83.892000       0.629940       0.420889      -1.057045      -0.030028      -0.031458       0.014250       0.045765      -0.000754       0.002577      -0.001113      -0.044316      -0.084373      -0.028466      -0.007787       0.036254             10.064832      11.721738       0.565695      -4.364544      11.118824      -1.381197       7.353932           0.011925
          144              C      12.558643       5.844980      17.908543      -0.079605      31.656644 0.40764549E+03  0.94774238E+04                                 8.756584                            6.764120       0.168158       2.022158                    0.999690      29.425415      85.491231       0.625932       0.420892      -1.056133      -0.037764      -0.020366       0.022099       0.048263      -0.016873      -0.018378       0.009228       0.039488      -0.027923      -0.022340      -0.016903       0.039243             10.145958       9.956168       0.594003      -3.774165      12.946817      -1.814733       7.534889           0.009394
          145              C       7.867938      13.623854      15.684885      -0.230853      40.989946 0.48709604E+03  0.11814366E+05                                10.409484                            7.402792      -0.039189       1.945787                    0.999426      31.353628      92.383550       0.598553       0.421898      -1.057801       0.005657       0.008728      -0.003018       0.010830       0.007215       0.019003       0.023493       0.012082      -0.011232      -0.029677      -0.003911       0.033588             13.045950       8.841503       4.150100      -1.753971      10.461900      -5.172091      19.834449           0.002747
          146              C       8.014368      13.476651      17.059335       0.115381      43.120687 0.40029215E+03  0.91914352E+04                                10.776850                            6.715656      -0.217512       1.939864                    0.999271      26.387494      74.252101       0.631348       0.422504      -1.063478      -0.000863       0.000804       0.006988       0.007087      -0.001453      -0.010476      -0.017515       0.007474      -0.046007      -0.028124       0.010093       0.018031             15.031853      13.582116       8.929196      -3.103313      15.456208      -5.499746      16.057235          -0.000173
          147              C       7.631362      14.008716      12.773602      -0.072099      32.800692 0.40884961E+03  0.95163477E+04                                 9.018993                            6.811584       0.110373       2.007316                    0.999769      29.296495      85.280216       0.618352       0.425563      -1.052789       0.004615       0.016119      -0.043196       0.046336       0.008529      -0.023152      -0.021826      -0.003231      -0.003513      -0.028397      -0.007800       0.036198             10.633205       8.912238       3.583005       1.905963       8.267766      -0.816673      14.719610           0.011438
          148              C       7.197794      12.516894      17.776831      -0.004929      44.177939 0.41320914E+03  0.95643683E+04                                10.929748                            6.766757      -0.108601       1.967266                    0.999439      27.261824      77.038851       0.636791       0.415549      -1.067822       0.009653       0.011034      -0.008483       0.016938       0.024798      -0.001794      -0.010499      -0.004694       0.017339      -0.028796       0.002693       0.026103             15.610427      16.229713       7.866865      -6.408238      18.232145      -9.114659      12.369424           0.007191
          149              C       7.650536      11.777013       8.412290      -0.070929      31.151694 0.39875291E+03  0.92117620E+04                                 8.656751                            6.689917       0.213563       2.041693                    0.999746      29.048717      83.891791       0.629939       0.420890      -1.057044      -0.031458       0.030027       0.014251       0.045764       0.000753      -0.001111      -0.002578       0.044317      -0.084369      -0.028465      -0.007788       0.036253             10.064822      11.118808      -0.565717      -1.381214      11.721711       4.364553       7.353946           0.011922
          150              C       5.844980      10.635107       7.884843      -0.079605      31.656347 0.40764086E+03  0.94772889E+04                                 8.756538                            6.764088       0.168154       2.022160                    0.999690      29.425207      85.490496       0.625933       0.420893      -1.056132      -0.020367       0.037764       0.022100       0.048264       0.016873       0.009228       0.018375      -0.039489      -0.027926      -0.022340      -0.016901       0.039241             10.145902      12.946733      -0.593998      -1.814720       9.956111       3.774152       7.534863           0.009390
          151              C      15.325812       9.569896      15.684885      -0.230855      40.990067 0.48709769E+03  0.11814417E+05                                10.409503                            7.402804      -0.039189       1.945786                    0.999426      31.353692      92.383790       0.598552       0.421898      -1.057801      -0.005657      -0.008729      -0.003018       0.010831       0.007215      -0.019004      -0.023493       0.012084      -0.011229      -0.029677      -0.003912       0.033589             13.045975       8.841518       4.150102       1.753959      10.461917       5.172105      19.834490           0.002747
          152              C      15.179382       9.717099      17.059335       0.115379      43.120734 0.40029277E+03  0.91914517E+04                                10.776850                            6.715657      -0.217508       1.939865                    0.999271      26.387521      74.252153       0.631349       0.422504      -1.063479       0.000863      -0.000805       0.006988       0.007087      -0.001451       0.010477       0.017516       0.007474      -0.046005      -0.028125       0.010091       0.018033             15.031852      13.582113       8.929191       3.103296      15.456207       5.499742      16.057234          -0.000173
          153              C       0.099888       9.185034      12.773602      -0.072103      32.800854 0.40885180E+03  0.95164151E+04                                 9.019037                            6.811612       0.110366       2.007313                    0.999769      29.296571      85.280619       0.618349       0.425564      -1.052788      -0.004614      -0.016120      -0.043196       0.046336       0.008529       0.023151       0.021826      -0.003230      -0.003512      -0.028396      -0.007801       0.036198             10.633265       8.912286       3.583020      -1.905984       8.267800       0.816680      14.719711           0.011439
          154              C       0.533456      10.676856      17.776831      -0.004926      44.177796 0.41320780E+03  0.95643271E+04                                10.929719                            6.766743      -0.108601       1.967267                    0.999439      27.261757      77.038552       0.636793       0.415549      -1.067822      -0.009653      -0.011035      -0.008482       0.016938       0.024797       0.001793       0.010498      -0.004694       0.017340      -0.028796       0.002694       0.026102             15.610385      16.229667       7.866850       6.408212      18.232110       9.114628      12.369378           0.007191
          155              C       0.080714      11.416737       8.412290      -0.070929      31.151613 0.39875171E+03  0.92117266E+04                                 8.656733                            6.689904       0.213577       2.041698                    0.999746      29.048664      83.891577       0.629940       0.420890      -1.057045       0.031458      -0.030028       0.014250       0.045764       0.000754       0.001112       0.002579       0.044315      -0.084369      -0.028465      -0.007787       0.036253             10.064798      11.118787      -0.565689       1.381189      11.721694      -4.364528       7.353913           0.011922
          156              C       1.886270      12.558643       7.884843      -0.079607      31.656404 0.40764168E+03  0.94773137E+04                                 8.756547                            6.764092       0.168154       2.022159                    0.999690      29.425260      85.490703       0.625933       0.420893      -1.056132       0.020367      -0.037765       0.022101       0.048264       0.016873      -0.009228      -0.018375      -0.039488      -0.027929      -0.022340      -0.016902       0.039242             10.145912      12.946750      -0.593982       1.814711       9.956129      -3.774150       7.534856           0.009389
          157              C       1.838646       7.594562       4.362515      -0.230853      40.988779 0.48708982E+03  0.11814164E+05                                10.409267                            7.402714      -0.039234       1.945773                    0.999426      31.353408      92.382343       0.598560       0.421895      -1.057805      -0.008726      -0.005653       0.003023       0.010827       0.007206       0.023495       0.019005      -0.012083      -0.011220      -0.029681      -0.003905       0.033586             13.045612      10.461399       4.149751      -5.171848       8.841109      -1.753725      19.834329           0.002747
          158              C       1.985849       7.448132       2.988065       0.115379      43.120457 0.40029222E+03  0.91914352E+04                                10.776806                            6.715654      -0.217499       1.939868                    0.999271      26.387485      74.252013       0.631348       0.422504      -1.063478      -0.000805       0.000862      -0.006990       0.007089      -0.001453      -0.017515      -0.010477      -0.007474      -0.046008      -0.028125       0.010093       0.018031             15.031699      15.456008       8.929055      -5.499586      13.581968      -3.103164      16.057122          -0.000173
          159              C       1.453784       7.831138       7.273798      -0.072314      32.802768 0.40883990E+03  0.95161185E+04                                 9.019407                            6.811550       0.110124       2.007234                    0.999769      29.297905      85.285861       0.618343       0.425569      -1.052780      -0.016077      -0.004522       0.043280       0.046391       0.008437      -0.021831      -0.023230       0.003261      -0.003611      -0.028513      -0.007685       0.036197             10.634037       8.267766       3.582923      -0.816356       8.912528       1.906816      14.721819           0.011434
          160              C       2.945606       8.264706       2.270569      -0.004930      44.177733 0.41320952E+03  0.95643778E+04                                10.929706                            6.766756      -0.108601       1.967266                    0.999439      27.261835      77.038839       0.636792       0.415549      -1.067822      -0.011033      -0.009653       0.008483       0.016937       0.024798      -0.010499      -0.001794       0.004694       0.017336      -0.028796       0.002692       0.026104             15.610268      18.231972       7.866744      -9.114512      16.229581      -6.408119      12.369251           0.007191
          161              C       3.685487       7.811964      11.635110      -0.070928      31.151817 0.39875393E+03  0.92117936E+04                                 8.656780                            6.689929       0.213545       2.041687                    0.999746      29.048757      83.892005       0.629938       0.420891      -1.057044      -0.030027       0.031457      -0.014252       0.045763       0.000754      -0.002577      -0.001112      -0.044318      -0.084366      -0.028464      -0.007790       0.036254             10.064886      11.721794      -0.565725       4.364614      11.118843      -1.381243       7.354020           0.011923
          162              C       4.827392       9.617520      12.162557      -0.079606      31.656495 0.40764183E+03  0.94773186E+04                                 8.756567                            6.764095       0.168153       2.022159                    0.999690      29.425260      85.490727       0.625932       0.420893      -1.056132      -0.037764       0.020367      -0.022100       0.048264       0.016873       0.018375       0.009229       0.039488      -0.027924      -0.022341      -0.016901       0.039241             10.145968       9.956166      -0.594031       3.774198      12.946813      -1.814757       7.534926           0.009389
          163              C       5.892604       0.136688       4.362515      -0.230839      40.989168 0.48708917E+03  0.11814159E+05                                10.409369                            7.402749      -0.039181       1.945793                    0.999427      31.353377      92.382681       0.598553       0.421899      -1.057801       0.008733       0.005659       0.003028       0.010838       0.007210      -0.023490      -0.019004      -0.012082      -0.011202      -0.029673      -0.003912       0.033585             13.045754      10.461597       4.149923       5.171917       8.841318       1.753842      19.834347           0.002747
          164              C       5.745401       0.283118       2.988065       0.115377      43.120659 0.40029293E+03  0.91914547E+04                                10.776828                            6.715655      -0.217494       1.939869                    0.999271      26.387513      74.252079       0.631349       0.422503      -1.063479       0.000805      -0.000861      -0.006990       0.007088      -0.001451       0.017517       0.010479      -0.007473      -0.046003      -0.028125       0.010090       0.018035             15.031764      15.456081       8.929113       5.499638      13.582034       3.103223      16.057176          -0.000173
          165              C       6.277466      15.362612       7.273798      -0.072175      32.802814 0.40886033E+03  0.95166898E+04                                 9.019420                            6.811715       0.110217       2.007258                    0.999769      29.297637      85.284834       0.618338       0.425568      -1.052783       0.016095       0.004577       0.043199       0.046327       0.008467       0.021830       0.023178       0.003177      -0.003438      -0.028433      -0.007751       0.036185             10.633914       8.267805       3.582977       0.816650       8.912720      -1.906582      14.721216           0.011435
          166              C       4.785644      14.929044       2.270569      -0.004927      44.177709 0.41320821E+03  0.95643382E+04                                10.929698                            6.766744      -0.108602       1.967266                    0.999439      27.261774      77.038587       0.636793       0.415549      -1.067823       0.011034       0.009653       0.008482       0.016938       0.024797       0.010498       0.001794       0.004694       0.017337      -0.028795       0.002693       0.026102             15.610287      18.231993       7.866781       9.114533      16.229592       6.408145      12.369275           0.007191
          167              C       4.045763      15.381786      11.635110      -0.070929      31.151785 0.39875409E+03  0.92117979E+04                                 8.656774                            6.689932       0.213549       2.041688                    0.999746      29.048758      83.892009       0.629937       0.420891      -1.057044       0.030027      -0.031458      -0.014252       0.045764       0.000754       0.002577       0.001111      -0.044318      -0.084366      -0.028464      -0.007790       0.036254             10.064864      11.721755      -0.565724      -4.364593      11.118838       1.381238       7.354000           0.011921
          168              C       2.903857      13.576230      12.162557      -0.079605      31.656398 0.40764084E+03  0.94772903E+04                                 8.756549                            6.764086       0.168154       2.022160                    0.999690      29.425228      85.490623       0.625933       0.420893      -1.056132       0.037764      -0.020367      -0.022101       0.048264       0.016873      -0.018374      -0.009229       0.039487      -0.027926      -0.022341      -0.016900       0.039241             10.145935       9.956130      -0.594003      -3.774174      12.946781       1.814740       7.534894           0.009389
          169              C       7.594562       5.892604      14.386215      -0.230857      40.989062 0.48709305E+03  0.11814268E+05                                10.409326                            7.402745      -0.039246       1.945768                    0.999426      31.353550      92.383012       0.598558       0.421896      -1.057804      -0.005654       0.008725       0.003022       0.010827      -0.007208       0.019004      -0.023495       0.012084      -0.011218      -0.029680      -0.003906       0.033587             13.045702       8.841162      -4.149781      -1.753737      10.461465       5.171893      19.834479           0.002749
          170              C       7.448132       5.745401      13.011765       0.115378      43.120506 0.40029252E+03  0.91914437E+04                                10.776814                            6.715656      -0.217499       1.939868                    0.999271      26.387498      74.252055       0.631348       0.422504      -1.063479       0.000862       0.000805      -0.006990       0.007088       0.001453      -0.010477       0.017515       0.007474      -0.046009      -0.028125       0.010093       0.018032             15.031716      13.581967      -8.929050      -3.103181      15.456009       5.499612      16.057170          -0.000174
          171              C       7.831138       6.277466      17.297498      -0.072320      32.803151 0.40884514E+03  0.95162796E+04                                 9.019504                            6.811612       0.110107       2.007226                    0.999769      29.298118      85.286917       0.618337       0.425571      -1.052777      -0.004524       0.016076       0.043279       0.046389      -0.008436      -0.023230       0.021833      -0.003262      -0.003605      -0.028514      -0.007685       0.036199             10.634164       8.912622      -3.582960       1.906848       8.267848       0.816375      14.722022           0.011438
          172              C       8.264706       4.785644      12.294269      -0.004929      44.177729 0.41320921E+03  0.95643685E+04                                10.929706                            6.766753      -0.108602       1.967266                    0.999439      27.261822      77.038789       0.636792       0.415549      -1.067822      -0.009653       0.011033       0.008483       0.016937      -0.024797      -0.001794       0.010499      -0.004695       0.017337      -0.028796       0.002692       0.026103             15.610275      16.229568      -7.866743      -6.408139      18.231962       9.114534      12.369294           0.007191
          173              C       7.811964       4.045763       1.611410      -0.070926      31.151965 0.39875642E+03  0.92118672E+04                                 8.656806                            6.689948       0.213550       2.041688                    0.999746      29.048872      83.892460       0.629937       0.420890      -1.057044       0.031458       0.030028      -0.014252       0.045764      -0.000755      -0.001113       0.002575       0.044319      -0.084371      -0.028465      -0.007790       0.036255             10.064909      11.118886       0.565722      -1.381246      11.721811      -4.364619       7.354031           0.011925
          174              C       9.617520       2.903857       2.138857      -0.079604      31.656687 0.40764526E+03  0.94774182E+04                                 8.756595                            6.764118       0.168157       2.022158                    0.999690      29.425411      85.491252       0.625932       0.420893      -1.056133       0.020366       0.037764      -0.022100       0.048263      -0.016873       0.009228      -0.018378      -0.039487      -0.027922      -0.022340      -0.016903       0.039243             10.145993      12.946860       0.594021      -1.814758       9.956184      -3.774199       7.534936           0.009394
          175              C       0.136688       1.838646      14.386215      -0.230840      40.989206 0.48708963E+03  0.11814177E+05                                10.409386                            7.402760      -0.039186       1.945791                    0.999427      31.353397      92.382865       0.598552       0.421900      -1.057800       0.005660      -0.008731       0.003026       0.010836      -0.007211      -0.019003       0.023490       0.012080      -0.011207      -0.029673      -0.003912       0.033585             13.045777       8.841344      -4.149945       1.753863      10.461625      -5.171928      19.834362           0.002750
          176              C       0.283118       1.985849      13.011765       0.115381      43.120461 0.40029101E+03  0.91914001E+04                                10.776804                            6.715644      -0.217496       1.939870                    0.999271      26.387430      74.251818       0.631349       0.422504      -1.063478      -0.000862      -0.000804      -0.006989       0.007088       0.001453       0.010478      -0.017515       0.007473      -0.046006      -0.028125       0.010093       0.018032             15.031728      13.582009      -8.929091       3.103235      15.456035      -5.499633      16.057141          -0.000174
          177              C      15.362612       1.453784      17.297498      -0.072170      32.802759 0.40885953E+03  0.95166696E+04                                 9.019426                            6.811720       0.110216       2.007259                    0.999769      29.297580      85.284758       0.618336       0.425570      -1.052782       0.004580      -0.016093       0.043198       0.046325      -0.008463       0.023180      -0.021831      -0.003180      -0.003433      -0.028437      -0.007749       0.036185             10.633922       8.912720      -3.582976      -1.906578       8.267809      -0.816654      14.721238           0.011443
          178              C      14.929044       2.945606      12.294269      -0.004932      44.177848 0.41321002E+03  0.95643911E+04                                10.929719                            6.766757      -0.108598       1.967267                    0.999439      27.261851      77.038865       0.636793       0.415548      -1.067823       0.009653      -0.011033       0.008483       0.016937      -0.024797       0.001795      -0.010500      -0.004695       0.017334      -0.028795       0.002691       0.026104             15.610311      16.229633      -7.866783       6.408162      18.231999      -9.114544      12.369302           0.007191
          179              C      15.381786       3.685487       1.611410      -0.070926      31.152008 0.39875726E+03  0.92118906E+04                                 8.656813                            6.689956       0.213554       2.041688                    0.999746      29.048890      83.892508       0.629936       0.420891      -1.057044      -0.031458      -0.030026      -0.014253       0.045764      -0.000753       0.001113      -0.002576       0.044322      -0.084368      -0.028465      -0.007792       0.036256             10.064924      11.118892       0.565750       1.381259      11.721841       4.364628       7.354037           0.011927
          180              C      13.576230       4.827392       2.138857      -0.079595      31.656302 0.40763930E+03  0.94772417E+04                                 8.756526                            6.764071       0.168170       2.022167                    0.999690      29.425118      85.490130       0.625934       0.420893      -1.056133      -0.020366      -0.037763      -0.022100       0.048262      -0.016872      -0.009228       0.018375      -0.039488      -0.027915      -0.022341      -0.016899       0.039240             10.145918      12.946761       0.594039       1.814755       9.956109       3.774169       7.534884           0.009395
          181              C       0.918936       0.918936      15.073841       0.112588      42.435980 0.39906854E+03  0.91579064E+04                                10.657230                            6.700408      -0.204456       1.940614                    0.999200      26.490419      74.561582       0.632661       0.421877      -1.063690       0.004089       0.004089      -0.002316       0.006229      -0.006087      -0.005451      -0.005451       0.000000       0.043552      -0.015337      -0.001171       0.016508             14.754640       9.323787      -3.560241      -2.463966       9.323776      -2.463909      25.616357          -0.000293
          182              C       1.212724       1.212724      12.325142      -0.245297      40.026864 0.48526409E+03  0.11755378E+05                                10.184810                            7.339391       0.016493       1.958622                    0.999443      31.570000      92.873895       0.607400       0.416268      -1.061674      -0.005160      -0.005162       0.011189       0.013360       0.011800      -0.001954      -0.001950       0.000000       0.087118      -0.026320      -0.002958       0.029278             12.662170      13.722833      -8.591892      -0.545182      13.722832      -0.545117      10.540845           0.003153
          183              C       0.765858       0.765858      16.507631      -0.019918      44.318568 0.41038733E+03  0.94819490E+04                                10.905425                            6.720108      -0.038542       1.983996                    0.999505      27.475007      77.548771       0.642410       0.412658      -1.069783       0.003428       0.003428      -0.006588       0.008179      -0.015931      -0.003864      -0.003864      -0.000000       0.073911      -0.028809       0.003613       0.025196             15.411983       8.328767      -2.226910      -3.085405       8.328764      -3.085388      29.578419           0.006257
          184              C       6.812314       6.812314      15.073841       0.112604      42.434529 0.39905516E+03  0.91575274E+04                                10.657073                            6.700329      -0.204518       1.940613                    0.999198      26.489789      74.559643       0.632660       0.421882      -1.063686      -0.004096      -0.004083      -0.002333       0.006236      -0.006091       0.005440       0.005453      -0.000013       0.043565      -0.015339      -0.001169       0.016509             14.754426       9.323889      -3.560150       2.464834       9.323516       2.463277      25.615872          -0.000294
          185              C       6.518526       6.518526      12.325142      -0.245302      40.027218 0.48526879E+03  0.11755523E+05                                10.184874                            7.339429       0.016484       1.958617                    0.999443      31.570195      92.874679       0.607398       0.416268      -1.061673       0.005161       0.005162       0.011190       0.013360       0.011799       0.001955       0.001951       0.000000       0.087120      -0.026319      -0.002960       0.029278             12.662255      13.722932      -8.591955       0.545206      13.722922       0.545109      10.540910           0.003154
          186              C       6.965547       6.965392      16.507631      -0.019856      44.320159 0.41040061E+03  0.94824255E+04                                10.906091                            6.720480      -0.039255       1.983774                    0.999508      27.475520      77.553395       0.642349       0.412690      -1.069751      -0.003318      -0.003574      -0.006596       0.008203      -0.016043       0.003941       0.003773      -0.000072       0.073863      -0.028909       0.003732       0.025177             15.413003       8.329539      -2.227140       3.086495       8.329044       3.084568      29.580426           0.006255
          187              C       6.812314       0.918936       5.050141       0.112596      42.435795 0.39906644E+03  0.91578457E+04                                10.657202                            6.700392      -0.204468       1.940612                    0.999200      26.490339      74.561301       0.632662       0.421878      -1.063689      -0.004088       0.004088      -0.002317       0.006228       0.006086       0.005451      -0.005451      -0.000000       0.043537      -0.015333      -0.001171       0.016503             14.754603       9.323743       3.560218       2.463907       9.323755      -2.463970      25.616310          -0.000295
          188              C       6.518526       1.212724       2.301442      -0.245305      40.027354 0.48527037E+03  0.11755576E+05                                10.184899                            7.339442       0.016475       1.958613                    0.999443      31.570294      92.875152       0.607397       0.416269      -1.061673       0.005163      -0.005162       0.011191       0.013362      -0.011797       0.001952      -0.001954      -0.000001       0.087127      -0.026318      -0.002963       0.029281             12.662290      13.722958       8.591977       0.545125      13.722957      -0.545189      10.540957           0.003158
          189              C       6.965392       0.765858       6.483931      -0.019929      44.319042 0.41039230E+03  0.94820916E+04                                10.905486                            6.720141      -0.038547       1.983992                    0.999505      27.475213      77.549441       0.642410       0.412657      -1.069784      -0.003425       0.003426      -0.006587       0.008176       0.015932       0.003865      -0.003865      -0.000001       0.073924      -0.028812       0.003611       0.025200             15.412076       8.328812       2.226923       3.085415       8.328815      -3.085429      29.578602           0.006253
          190              C       0.918936       6.812314       5.050141       0.112609      42.434317 0.39905342E+03  0.91574756E+04                                10.657034                            6.700314      -0.204520       1.940613                    0.999198      26.489717      74.559348       0.632661       0.421882      -1.063687       0.004082      -0.004095      -0.002333       0.006235       0.006091      -0.005453       0.005440       0.000013       0.043557      -0.015337      -0.001169       0.016506             14.754355       9.323478       3.560132      -2.463264       9.323845       2.464811      25.615742          -0.000294
          191              C       1.212724       6.518526       2.301442      -0.245306      40.027403 0.48527111E+03  0.11755599E+05                                10.184912                            7.339450       0.016474       1.958613                    0.999443      31.570321      92.875292       0.607396       0.416269      -1.061673      -0.005161       0.005162       0.011191       0.013361      -0.011797      -0.001953       0.001953       0.000001       0.087124      -0.026318      -0.002962       0.029280             12.662308      13.722982       8.591996      -0.545118      13.722983       0.545203      10.540958           0.003158
          192              C       0.765858       6.965547       6.483931      -0.019862      44.320205 0.41040195E+03  0.94824589E+04                                10.906075                            6.720477      -0.039244       1.983776                    0.999508      27.475563      77.553376       0.642351       0.412688      -1.069753       0.003572      -0.003317      -0.006595       0.008201       0.016043      -0.003773       0.003942       0.000072       0.073869      -0.028911       0.003731       0.025179             15.412962       8.329032       2.227139      -3.084555       8.329522       3.086474      29.580332           0.006254
          193              C      14.543564       8.650186      14.997259       0.112610      42.434305 0.39905333E+03  0.91574727E+04                                10.657031                            6.700312      -0.204520       1.940613                    0.999198      26.489713      74.559327       0.632661       0.421881      -1.063687      -0.004082       0.004095       0.002333       0.006235       0.006091      -0.005453       0.005440       0.000013       0.043556      -0.015337      -0.001169       0.016506             14.754350       9.323477       3.560128      -2.463277       9.323843       2.464810      25.615730          -0.000294
          194              C      14.249776       8.943974      17.745958      -0.245306      40.027414 0.48527127E+03  0.11755604E+05                                10.184913                            7.339451       0.016475       1.958613                    0.999443      31.570323      92.875291       0.607396       0.416269      -1.061673       0.005161      -0.005163      -0.011191       0.013361      -0.011797      -0.001954       0.001953       0.000000       0.087124      -0.026318      -0.002962       0.029280             12.662310      13.722981       8.591996      -0.545138      13.722989       0.545187      10.540959           0.003158
          195              C      14.696642       8.496953      13.563469      -0.019861      44.320207 0.41040200E+03  0.94824601E+04                                10.906074                            6.720477      -0.039243       1.983776                    0.999508      27.475565      77.553379       0.642351       0.412688      -1.069753      -0.003572       0.003317       0.006595       0.008201       0.016043      -0.003773       0.003942       0.000073       0.073869      -0.028911       0.003731       0.025179             15.412960       8.329025       2.227138      -3.084529       8.329532       3.086513      29.580324           0.006254
          196              C       8.650186      14.543564      14.997259       0.112609      42.434329 0.39905360E+03  0.91574808E+04                                10.657035                            6.700314      -0.204522       1.940612                    0.999198      26.489725      74.559372       0.632661       0.421881      -1.063687       0.004082      -0.004095       0.002333       0.006235       0.006091       0.005453      -0.005440       0.000012       0.043557      -0.015338      -0.001169       0.016506             14.754354       9.323475       3.560134       2.463262       9.323848      -2.464807      25.615739          -0.000295
          197              C       8.943974      14.249776      17.745958      -0.245306      40.027368 0.48527067E+03  0.11755586E+05                                10.184906                            7.339446       0.016476       1.958613                    0.999443      31.570303      92.875217       0.607396       0.416269      -1.061673      -0.005162       0.005162      -0.011190       0.013361      -0.011797       0.001953      -0.001953      -0.000002       0.087124      -0.026318      -0.002962       0.029280             12.662298      13.722962       8.591988       0.545129      13.722980      -0.545189      10.540951           0.003158
          198              C       8.497108      14.696797      13.563469      -0.019861      44.320199 0.41040196E+03  0.94824584E+04                                10.906071                            6.720476      -0.039245       1.983776                    0.999508      27.475560      77.553346       0.642351       0.412688      -1.069753       0.003572      -0.003317       0.006596       0.008202       0.016043       0.003773      -0.003942       0.000072       0.073869      -0.028910       0.003731       0.025179             15.412954       8.329017       2.227139       3.084517       8.329529      -3.086506      29.580316           0.006253
          199              C       8.650186       8.650186       4.973559       0.112604      42.434505 0.39905509E+03  0.91575244E+04                                10.657067                            6.700327      -0.204518       1.940613                    0.999198      26.489785      74.559607       0.632660       0.421881      -1.063687       0.004096       0.004083       0.002333       0.006236      -0.006091       0.005440       0.005453      -0.000013       0.043565      -0.015339      -0.001169       0.016509             14.754412       9.323879      -3.560151       2.464817       9.323510       2.463273      25.615847          -0.000294
          200              C       8.943974       8.943974       7.722258      -0.245302      40.027189 0.48526853E+03  0.11755514E+05                                10.184868                            7.339426       0.016486       1.958617                    0.999443      31.570178      92.874585       0.607398       0.416268      -1.061673      -0.005163      -0.005160      -0.011190       0.013360       0.011799       0.001951       0.001955       0.000000       0.087120      -0.026319      -0.002960       0.029278             12.662246      13.722925      -8.591953       0.545179      13.722916       0.545130      10.540895           0.003154
          201              C       8.496953       8.497108       3.539769      -0.019856      44.320138 0.41040057E+03  0.94824239E+04                                10.906085                            6.720478      -0.039255       1.983774                    0.999508      27.475519      77.553370       0.642349       0.412690      -1.069752       0.003318       0.003573       0.006595       0.008202      -0.016043       0.003942       0.003772      -0.000072       0.073863      -0.028909       0.003732       0.025177             15.412988       8.329538      -2.227142       3.086513       8.329029       3.084526      29.580397           0.006255
          202              C      14.543564      14.543564       4.973559       0.112602      42.434527 0.39905572E+03  0.91575422E+04                                10.657066                            6.700331      -0.204510       1.940615                    0.999198      26.489806      74.559668       0.632660       0.421881      -1.063687      -0.004097      -0.004083       0.002332       0.006237      -0.006093      -0.005440      -0.005454      -0.000013       0.043572      -0.015341      -0.001169       0.016511             14.754400       9.323883      -3.560153      -2.464817       9.323518      -2.463284      25.615797          -0.000293
          203              C      14.249776      14.249776       7.722258      -0.245297      40.026911 0.48526471E+03  0.11755398E+05                                10.184823                            7.339398       0.016493       1.958622                    0.999443      31.570025      92.874039       0.607399       0.416268      -1.061673       0.005162       0.005160      -0.011188       0.013359       0.011800      -0.001951      -0.001954      -0.000000       0.087114      -0.026319      -0.002957       0.029276             12.662186      13.722854      -8.591903      -0.545181      13.722850      -0.545131      10.540854           0.003153
          204              C      14.696797      14.696642       3.539769      -0.019850      44.319756 0.41039714E+03  0.94823208E+04                                10.906018                            6.720447      -0.039241       1.983780                    0.999508      27.475360      77.552718       0.642351       0.412689      -1.069752      -0.003319      -0.003574       0.006597       0.008204      -0.016042      -0.003941      -0.003771      -0.000072       0.073856      -0.028907       0.003732       0.025175             15.412877       8.329488      -2.227123      -3.086492       8.328983      -3.084518      29.580160           0.006256
          205              N       1.021298       0.062623      18.576522      -0.182380      38.697533 0.50264034E+03  0.12037574E+05                                 9.505717                            7.163023       0.252463       2.080439                    0.999729      28.290151      77.451906       0.668125       0.382795      -1.106342      -0.075134       0.088561      -0.122103       0.168515      -0.038780      -0.040302       0.005337      -0.031146      -0.083274      -0.061494      -0.003030       0.064524             11.668385       8.420985      -3.549662       0.088582       9.876467      -3.200399      16.707703           0.043238
          206              N       3.047504      14.308534       1.072135      -0.178566      39.496444 0.52183174E+03  0.12628819E+05                                 9.691764                            7.332981       0.108322       2.035289                    0.999551      28.507856      78.743063       0.654956       0.386422      -1.102512       0.125624      -0.021096       0.100758       0.162415      -0.023194       0.009903       0.000051      -0.059033      -0.142102      -0.049898      -0.011420       0.061318             12.016369      15.576642       1.283225       6.101967      10.965162       2.198114       9.507303           0.040597
          207              N       3.753213      13.192605       1.398306      -0.208148      38.749751 0.53855007E+03  0.13136398E+05                                 9.548146                            7.447800       0.302991       2.088476                    0.999684      29.070431      80.609962       0.650122       0.386244      -1.102654       0.042278       0.174621       0.036552       0.183346      -0.072306       0.028285       0.000169       0.030095      -0.005289      -0.077430      -0.003243       0.080673             11.496352      10.856614       1.018930       3.769143      14.585666       3.635763       9.046776           0.037288
          208              N       6.709952       7.668627      18.576522      -0.182389      38.696656 0.50263868E+03  0.12037515E+05                                 9.505555                            7.162993       0.252403       2.080423                    0.999728      28.290106      77.451534       0.668130       0.382793      -1.106344       0.075143      -0.088556      -0.122088       0.168506      -0.038775       0.040285      -0.005328      -0.031134      -0.083265      -0.061477      -0.003030       0.064507             11.668081       8.420843      -3.549623      -0.088699       9.876303       3.200285      16.707097           0.043232
          209              N       4.683746       8.885216       1.072135      -0.178562      39.496193 0.52182845E+03  0.12628721E+05                                 9.691731                            7.332963       0.108323       2.035291                    0.999551      28.507756      78.742760       0.654956       0.386423      -1.102511      -0.125622       0.021097       0.100759       0.162414      -0.023195      -0.009901      -0.000051      -0.059035      -0.142104      -0.049897      -0.011422       0.061319             12.016311      15.576567       1.283229      -6.101919      10.965128      -2.198109       9.507238           0.040593
          210              N       3.978037      10.001145       1.398306      -0.208150      38.749861 0.53855211E+03  0.13136460E+05                                 9.548163                            7.447812       0.302998       2.088477                    0.999684      29.070489      80.610167       0.650121       0.386243      -1.102654      -0.042276      -0.174621       0.036552       0.183347      -0.072305      -0.028286      -0.000170       0.030097      -0.005286      -0.077430      -0.003241       0.080671             11.496369      10.856642       1.018934      -3.769153      14.585679      -3.635773       9.046786           0.037288
          211              N       7.668627       1.021298       8.552822      -0.182378      38.697270 0.50263630E+03  0.12037449E+05                                 9.505668                            7.162989       0.252470       2.080443                    0.999729      28.290028      77.451398       0.668128       0.382795      -1.106343      -0.088559      -0.075136      -0.122101       0.168514       0.038779      -0.005337      -0.040303       0.031145      -0.083271      -0.061494      -0.003029       0.064524             11.668322       9.876406       3.549635       3.200376       8.420939       0.088572      16.707621           0.043231
          212              N       8.885216       3.047504      11.095835      -0.178562      39.496195 0.52182824E+03  0.12628713E+05                                 9.691725                            7.332957       0.108323       2.035290                    0.999551      28.507755      78.742715       0.654957       0.386422      -1.102512       0.021096       0.125622       0.100760       0.162415       0.023195      -0.000051       0.009901       0.059034      -0.142103      -0.049897      -0.011421       0.061319             12.016309      10.965100      -1.283203      -2.198093      15.576559       6.101936       9.507269           0.040593
          213              N      10.001145       3.753213      11.422006      -0.208152      38.749945 0.53855321E+03  0.13136495E+05                                 9.548180                            7.447823       0.302990       2.088474                    0.999684      29.070519      80.610298       0.650121       0.386244      -1.102654      -0.174621       0.042276       0.036553       0.183347       0.072305      -0.000170       0.028285      -0.030096      -0.005286      -0.077430      -0.003242       0.080672             11.496393      14.585695      -1.018935      -3.635780      10.856661       3.769172       9.046823           0.037291
          214              N       0.062623       6.709952       8.552822      -0.182388      38.696486 0.50263645E+03  0.12037443E+05                                 9.505514                            7.162969       0.252410       2.080426                    0.999728      28.290045      77.451196       0.668132       0.382792      -1.106345       0.088555       0.075144      -0.122089       0.168506       0.038774       0.005328       0.040285       0.031134      -0.083268      -0.061477      -0.003030       0.064507             11.668022       9.876255       3.549605      -3.200249       8.420808      -0.088689      16.707004           0.043230
          215              N      14.308534       4.683746      11.095835      -0.178560      39.496110 0.52182715E+03  0.12628680E+05                                 9.691713                            7.332951       0.108328       2.035293                    0.999551      28.507719      78.742597       0.654957       0.386422      -1.102511      -0.021097      -0.125622       0.100760       0.162415       0.023195       0.000051      -0.009900       0.059034      -0.142103      -0.049897      -0.011422       0.061319             12.016291      10.965101      -1.283230       2.198106      15.576538      -6.101913       9.507233           0.040593
          216              N      13.192605       3.978037      11.422006      -0.208149      38.749835 0.53855154E+03  0.13136443E+05                                 9.548164                            7.447813       0.302988       2.088475                    0.999684      29.070457      80.610079       0.650121       0.386244      -1.102654       0.174621      -0.042276       0.036553       0.183346       0.072305       0.000169      -0.028285      -0.030097      -0.005287      -0.077429      -0.003242       0.080672             11.496375      14.585676      -1.018946       3.635782      10.856647      -3.769163       9.046802           0.037290
          217              N      14.441202       7.793873      11.494578      -0.182356      38.697136 0.50262447E+03  0.12037091E+05                                 9.505667                            7.162908       0.252543       2.080473                    0.999728      28.289629      77.449992       0.668131       0.382795      -1.106343       0.075137       0.088554       0.122133       0.168535       0.038794      -0.040314      -0.005340      -0.031127      -0.083200      -0.061498      -0.003034       0.064532             11.668434       8.420880       3.549588       0.088610       9.876319       3.200402      16.708102           0.043234
          218              N      12.414996       6.577284       8.951565      -0.178563      39.496429 0.52183101E+03  0.12628801E+05                                 9.691775                            7.332983       0.108305       2.035284                    0.999551      28.507836      78.743093       0.654955       0.386423      -1.102511      -0.125623      -0.021096      -0.100758       0.162414       0.023196       0.009903      -0.000050      -0.059035      -0.142105      -0.049899      -0.011421       0.061320             12.016410      15.576666      -1.283254       6.102065      10.965166      -2.198142       9.507399           0.040594
          219              N      11.709287       5.461355       8.625394      -0.208150      38.749977 0.53855331E+03  0.13136500E+05                                 9.548195                            7.447829       0.302974       2.088470                    0.999684      29.070504      80.610312       0.650119       0.386244      -1.102653      -0.042277       0.174621      -0.036552       0.183346       0.072305       0.028284      -0.000169       0.030095      -0.005281      -0.077430      -0.003241       0.080671             11.496436      10.856683      -1.018972       3.769220      14.585749      -3.635807       9.046876           0.037291
          220              N       8.752548      15.399877      11.494578      -0.182357      38.697205 0.50262509E+03  0.12037111E+05                                 9.505680                            7.162914       0.252538       2.080471                    0.999728      28.289647      77.450069       0.668131       0.382795      -1.106342      -0.075137      -0.088554       0.122133       0.168535       0.038795       0.040314       0.005339      -0.031128      -0.083200      -0.061499      -0.003034       0.064533             11.668458       8.420886       3.549587      -0.088604       9.876332      -3.200414      16.708155           0.043233
          221              N      10.778754       1.153966       8.951565      -0.178561      39.496246 0.52182780E+03  0.12628701E+05                                 9.691739                            7.332956       0.108323       2.035291                    0.999551      28.507736      78.742668       0.654956       0.386422      -1.102511       0.125622       0.021096      -0.100759       0.162414       0.023195      -0.009901       0.000050      -0.059034      -0.142103      -0.049897      -0.011422       0.061319             12.016362      15.576623      -1.283235      -6.102014      10.965123       2.198115       9.507341           0.040592
          222              N      11.484463       2.269895       8.625394      -0.208150      38.749914 0.53855204E+03  0.13136459E+05                                 9.548181                            7.447818       0.302981       2.088472                    0.999684      29.070465      80.610126       0.650120       0.386244      -1.102654       0.042276      -0.174621      -0.036553       0.183346       0.072305      -0.028284       0.000169       0.030096      -0.005283      -0.077430      -0.003241       0.080671             11.496417      10.856682      -1.018965      -3.769206      14.585714       3.635796       9.046856           0.037291
          223              N       7.793873       8.752548       1.470878      -0.182357      38.697298 0.50262658E+03  0.12037160E+05                                 9.505709                            7.162933       0.252532       2.080469                    0.999728      28.289686      77.450334       0.668128       0.382796      -1.106341       0.088555      -0.075137       0.122133       0.168535      -0.038795      -0.005339       0.040314       0.031127      -0.083197      -0.061498      -0.003034       0.064532             11.668493       9.876366      -3.549606       3.200429       8.420913      -0.088619      16.708199           0.043236
          224              N       6.577284      10.778754      18.975265      -0.178564      39.496422 0.52183084E+03  0.12628797E+05                                 9.691776                            7.332983       0.108305       2.035284                    0.999551      28.507825      78.743065       0.654954       0.386423      -1.102511      -0.021096       0.125623      -0.100757       0.162414      -0.023196      -0.000050      -0.009903       0.059035      -0.142104      -0.049899      -0.011422       0.061320             12.016412      10.965179       1.283255      -2.198144      15.576667      -6.102059       9.507390           0.040594
          225              N       5.461355      11.484463      18.649094      -0.208149      38.749897 0.53855192E+03  0.13136457E+05                                 9.548179                            7.447817       0.302976       2.088471                    0.999684      29.070472      80.610178       0.650120       0.386244      -1.102654       0.174621       0.042277      -0.036551       0.183346      -0.072305      -0.000170      -0.028285      -0.030095      -0.005278      -0.077431      -0.003239       0.080670             11.496414      14.585729       1.018964      -3.635794      10.856665      -3.769206       9.046849           0.037289
          226              N      15.399877      14.441202       1.470878      -0.182359      38.697475 0.50262926E+03  0.12037238E+05                                 9.505728                            7.162947       0.252534       2.080468                    0.999728      28.289775      77.450573       0.668129       0.382796      -1.106342      -0.088557       0.075135       0.122134       0.168536      -0.038795       0.005339      -0.040314       0.031128      -0.083203      -0.061498      -0.003035       0.064533             11.668520       9.876394      -3.549613      -3.200446       8.420933       0.088615      16.708233           0.043240
          227              N       1.153966      12.414996      18.975265      -0.178567      39.496561 0.52183245E+03  0.12628842E+05                                 9.691790                            7.332989       0.108321       2.035288                    0.999551      28.507874      78.743162       0.654955       0.386422      -1.102511       0.021096      -0.125624      -0.100757       0.162414      -0.023194       0.000051       0.009903       0.059032      -0.142103      -0.049898      -0.011420       0.061317             12.016434      10.965195       1.283253       2.198136      15.576724       6.102052       9.507384           0.040597
          228              N       2.269895      11.709287      18.649094      -0.208147      38.749775 0.53854997E+03  0.13136396E+05                                 9.548159                            7.447805       0.302973       2.088471                    0.999684      29.070407      80.609928       0.650121       0.386244      -1.102654      -0.174621      -0.042279      -0.036551       0.183346      -0.072307       0.000170       0.028285      -0.030093      -0.005283      -0.077431      -0.003241       0.080672             11.496389      14.585703       1.018956       3.635783      10.856645       3.769180       9.046818           0.037289
          229              N      14.441202      15.399877       1.470878      -0.182357      38.695356 0.50262086E+03  0.12036963E+05                                 9.505283                            7.162823       0.252462       2.080447                    0.999728      28.289645      77.449476       0.668145       0.382789      -1.106349       0.075142      -0.088559       0.122090       0.168508      -0.038777      -0.040285       0.005327      -0.031135      -0.083264      -0.061478      -0.003031       0.064509             11.667696       8.420625      -3.549513       0.088658       9.876008      -3.200099      16.706456           0.043237
          230              N      12.414996       1.153966      18.975265      -0.178568      39.496683 0.52183522E+03  0.12628930E+05                                 9.691820                            7.333014       0.108322       2.035288                    0.999551      28.507957      78.743531       0.654953       0.386423      -1.102510      -0.125624       0.021097      -0.100757       0.162415      -0.023194       0.009903       0.000052      -0.059033      -0.142104      -0.049898      -0.011419       0.061317             12.016448      15.576742       1.283309       6.102040      10.965238       2.198177       9.507364           0.040599
          231              N      11.709287       2.269895      18.649094      -0.208149      38.749917 0.53855318E+03  0.13136495E+05                                 9.548188                            7.447830       0.302975       2.088470                    0.999684      29.070487      80.610246       0.650119       0.386244      -1.102653      -0.042278      -0.174621      -0.036550       0.183346      -0.072306       0.028285       0.000170       0.030095      -0.005285      -0.077430      -0.003241       0.080672             11.496406      10.856658       1.018975       3.769178      14.585740       3.635808       9.046822           0.037289
          232              N       8.752548       7.793873       1.470878      -0.182354      38.695215 0.50261804E+03  0.12036881E+05                                 9.505272                            7.162810       0.252457       2.080447                    0.999728      28.289551      77.449231       0.668144       0.382790      -1.106348      -0.075144       0.088556       0.122088       0.168506      -0.038777       0.040286      -0.005327      -0.031135      -0.083262      -0.061478      -0.003030       0.064509             11.667696       8.420612      -3.549504      -0.088658       9.875986       3.200101      16.706490           0.043231
          233              N      10.778754       6.577284      18.975265      -0.178561      39.496196 0.52182795E+03  0.12628707E+05                                 9.691739                            7.332962       0.108320       2.035290                    0.999551      28.507735      78.742715       0.654955       0.386423      -1.102511       0.125621      -0.021098      -0.100758       0.162413      -0.023195      -0.009902      -0.000052      -0.059034      -0.142102      -0.049898      -0.011421       0.061318             12.016332      15.576595       1.283262      -6.101942      10.965139      -2.198134       9.507262           0.040593
          234              N      11.484463       5.461355      18.649094      -0.208150      38.749953 0.53855336E+03  0.13136500E+05                                 9.548190                            7.447828       0.302983       2.088473                    0.999684      29.070499      80.610257       0.650120       0.386244      -1.102654       0.042276       0.174621      -0.036550       0.183346      -0.072305      -0.028286      -0.000172       0.030096      -0.005283      -0.077431      -0.003240       0.080671             11.496409      10.856681       1.018966      -3.769178      14.585723      -3.635806       9.046823           0.037289
          235              N       7.793873      14.441202      11.494578      -0.182350      38.694800 0.50261267E+03  0.12036712E+05                                 9.505186                            7.162760       0.252469       2.080453                    0.999728      28.289395      77.448501       0.668149       0.382788      -1.106350       0.088556       0.075144       0.122088       0.168506       0.038777      -0.005328      -0.040286       0.031134      -0.083262      -0.061478      -0.003032       0.064509             11.667565       9.875894       3.549471       3.200047       8.420542       0.088654      16.706260           0.043229
          236              N       6.577284      12.414996       8.951565      -0.178568      39.496295 0.52182946E+03  0.12628755E+05                                 9.691766                            7.332980       0.108320       2.035290                    0.999551      28.507770      78.742900       0.654954       0.386424      -1.102510      -0.021098      -0.125622      -0.100758       0.162414       0.023194      -0.000050       0.009902       0.059034      -0.142103      -0.049897      -0.011421       0.061318             12.016371      10.965161      -1.283292      -2.198155      15.576639       6.101996       9.507313           0.040594
          237              N       5.461355      11.709287       8.625394      -0.208155      38.749899 0.53855280E+03  0.13136483E+05                                 9.548189                            7.447831       0.302979       2.088472                    0.999684      29.070458      80.610134       0.650119       0.386245      -1.102653       0.174620      -0.042274      -0.036553       0.183345       0.072305      -0.000170       0.028285      -0.030096      -0.005288      -0.077429      -0.003242       0.080671             11.496407      14.585714      -1.018978      -3.635810      10.856670       3.769191       9.046836           0.037292
          238              N      15.399877       8.752548      11.494578      -0.182348      38.694810 0.50261242E+03  0.12036706E+05                                 9.505192                            7.162760       0.252468       2.080453                    0.999728      28.289387      77.448510       0.668148       0.382789      -1.106350      -0.088555      -0.075144       0.122088       0.168506       0.038777       0.005329       0.040286       0.031135      -0.083266      -0.061478      -0.003032       0.064510             11.667584       9.875905       3.549471      -3.200055       8.420545      -0.088650      16.706304           0.043227
          239              N       1.153966      10.778754       8.951565      -0.178564      39.496091 0.52182653E+03  0.12628663E+05                                 9.691724                            7.332953       0.108324       2.035292                    0.999551      28.507684      78.742526       0.654956       0.386423      -1.102511       0.021098       0.125621      -0.100758       0.162413       0.023194       0.000051      -0.009901       0.059034      -0.142100      -0.049896      -0.011421       0.061318             12.016309      10.965117      -1.283260       2.198128      15.576560      -6.101931       9.507250           0.040592
          240              N       2.269895      11.484463       8.625394      -0.208154      38.749826 0.53855147E+03  0.13136441E+05                                 9.548174                            7.447819       0.302982       2.088474                    0.999684      29.070422      80.609972       0.650120       0.386245      -1.102653      -0.174620       0.042274      -0.036553       0.183345       0.072304       0.000170      -0.028286      -0.030096      -0.005288      -0.077429      -0.003242       0.080671             11.496388      14.585682      -1.018965       3.635795      10.856667      -3.769178       9.046814           0.037292
          241              N       1.021298       7.668627       8.552822      -0.182316      38.695468 0.50260058E+03  0.12036359E+05                                 9.505346                            7.162700       0.252600       2.080501                    0.999728      28.288976      77.447319       0.668147       0.382791      -1.106347      -0.075138      -0.088554      -0.122132       0.168534       0.038797      -0.040314      -0.005340      -0.031128      -0.083198      -0.061499      -0.003036       0.064535             11.667997       8.420617       3.549455       0.088575       9.875966       3.200206      16.707408           0.043232
          242              N       3.047504       8.885216      11.095835      -0.178567      39.496440 0.52183051E+03  0.12628789E+05                                 9.691792                            7.332987       0.108296       2.035282                    0.999551      28.507806      78.743053       0.654953       0.386424      -1.102510       0.125623       0.021098       0.100756       0.162413       0.023194       0.009904      -0.000050      -0.059035      -0.142102      -0.049898      -0.011421       0.061319             12.016445      15.576708      -1.283295       6.102095      10.965197      -2.198172       9.507430           0.040593
          243              N       3.753213      10.001145      11.422006      -0.208156      38.750029 0.53855367E+03  0.13136510E+05                                 9.548211                            7.447836       0.302981       2.088472                    0.999684      29.070496      80.610274       0.650119       0.386245      -1.102653       0.042275      -0.174620       0.036553       0.183345       0.072304       0.028286      -0.000169       0.030096      -0.005286      -0.077428      -0.003242       0.080671             11.496465      10.856706      -1.019005       3.769239      14.585789      -3.635838       9.046900           0.037292
          244              N       6.709952       0.062623       8.552822      -0.182338      38.695508 0.50261164E+03  0.12036694E+05                                 9.505333                            7.162777       0.252528       2.080472                    0.999729      28.289348      77.448645       0.668144       0.382791      -1.106347       0.075136       0.088559      -0.122101       0.168513       0.038782       0.040303       0.005337      -0.031146      -0.083265      -0.061495      -0.003031       0.064526             11.667855       8.420668       3.549506      -0.088550       9.876046      -3.200173      16.706850           0.043230
          245              N       4.683746      14.308534      11.095835      -0.178568      39.496378 0.52183045E+03  0.12628787E+05                                 9.691783                            7.332989       0.108302       2.035284                    0.999551      28.507798      78.743035       0.654953       0.386424      -1.102510      -0.125623      -0.021097       0.100756       0.162413       0.023195      -0.009904       0.000049      -0.059036      -0.142103      -0.049898      -0.011421       0.061319             12.016413      15.576660      -1.283291      -6.102061      10.965187       2.198169       9.507391           0.040593
          246              N       3.978037      13.192605      11.422006      -0.208154      38.749937 0.53855285E+03  0.13136485E+05                                 9.548198                            7.447832       0.302978       2.088472                    0.999684      29.070457      80.610152       0.650118       0.386245      -1.102653      -0.042274       0.174620       0.036553       0.183345       0.072304      -0.028285       0.000169       0.030096      -0.005287      -0.077428      -0.003243       0.080671             11.496438      10.856678      -1.018995      -3.769221      14.585762       3.635828       9.046874           0.037292
          247              N       7.668627       6.709952      18.576522      -0.182322      38.695863 0.50260591E+03  0.12036526E+05                                 9.505428                            7.162750       0.252588       2.080495                    0.999728      28.289129      77.448028       0.668143       0.382792      -1.106346      -0.088555       0.075138      -0.122132       0.168535      -0.038797      -0.005338       0.040315       0.031129      -0.083193      -0.061500      -0.003034       0.064534             11.668113       9.876056      -3.549486       3.200254       8.420682      -0.088573      16.707601           0.043236
          248              N       8.885216       4.683746       1.072135      -0.178562      39.496458 0.52183083E+03  0.12628798E+05                                 9.691792                            7.332988       0.108295       2.035281                    0.999551      28.507821      78.743104       0.654953       0.386423      -1.102510       0.021097      -0.125622       0.100756       0.162412      -0.023195      -0.000051      -0.009904       0.059035      -0.142104      -0.049899      -0.011420       0.061319             12.016438      10.965204       1.283286      -2.198169      15.576691      -6.102083       9.507419           0.040593
          249              N      10.001145       3.978037       1.398306      -0.208152      38.750094 0.53855495E+03  0.13136549E+05                                 9.548214                            7.447839       0.302986       2.088473                    0.999684      29.070546      80.610443       0.650119       0.386244      -1.102653      -0.174621      -0.042276       0.036550       0.183346      -0.072304      -0.000170      -0.028286      -0.030097      -0.005283      -0.077430      -0.003241       0.080670             11.496463      14.585800       1.018992      -3.635830      10.856701      -3.769229       9.046888           0.037288
          250              N       0.062623       1.021298      18.576522      -0.182346      38.696073 0.50262009E+03  0.12036951E+05                                 9.505428                            7.162840       0.252522       2.080466                    0.999729      28.289609      77.449628       0.668140       0.382791      -1.106346       0.088562      -0.075134      -0.122103       0.168516      -0.038782       0.005336      -0.040303       0.031147      -0.083267      -0.061495      -0.003030       0.064525             11.667980       9.876151      -3.549550      -3.200221       8.420752       0.088563      16.707037           0.043239
          251              N      14.308534       3.047504       1.072135      -0.178569      39.496847 0.52183727E+03  0.12628994E+05                                 9.691851                            7.333030       0.108301       2.035280                    0.999551      28.508020      78.743791       0.654952       0.386423      -1.102510      -0.021097       0.125625       0.100756       0.162415      -0.023194       0.000051       0.009905       0.059035      -0.142105      -0.049900      -0.011419       0.061319             12.016516      10.965276       1.283318       2.198199      15.576809       6.102124       9.507462           0.040599
          252              N      13.192605       3.753213       1.398306      -0.208150      38.750031 0.53855412E+03  0.13136525E+05                                 9.548209                            7.447838       0.302977       2.088470                    0.999684      29.070524      80.610399       0.650119       0.386245      -1.102653       0.174621       0.042278       0.036551       0.183346      -0.072305       0.000169       0.028285      -0.030095      -0.005286      -0.077429      -0.003242       0.080671             11.496460      14.585815       1.019005       3.635845      10.856685       3.769217       9.046880           0.037289

******************************************************
Auxiliary information for the entire system
The total spin magnetic moment of the unit cell is   35.999983
The total net atomic charge of the unit cell is   0.000002
Accuracy of reproducing the electrostatic potential in the unit cell:
  The inner radius (bohr) =    5.0000
  The outer radius (bohr) =   12.0000
  Valid grid points have density less than (e/(bohr^3)) =    0.0001
  The number of valid grid points were=       251052
  The rms potential error without charges in kcal/mol is=      2.47620
  The rms potential error with partial charges in kcal/mol is=      0.57011
  The RRMSE value at monopole order=      0.23023
  The rms potential error with partial charges and cloud penetration in kcal/mol is=      0.56717
  The RRMSE value at monopole order with cloud penetration is=      0.22905
  The rms potential error with partial charges and atomic dipoles in kcal/mol is=      0.26548
  The RRMSE value at dipole order=      0.10721
  The rms potential error with partial charges, atomic dipoles and cloud penetration in kcal/mol is=      0.26768
  The RRMSE value at dipole order with cloud penetration=      0.10810

******************************************************
The electron densities and ab initio electrostatic potential were computed in VASP using the PBE functional and
projector augmented wave method. See the main text of the journal article for a description of computational details.
The atomic charges, dipoles, and quadrupoles were computed with the DDEC6 method as described in
(a) T. A. Manz and N. Gabaldon Limas, RSC Adv. 6 (2016) 47771-47801 DOI: 10.1039/c6ra04656h
(b) N. Gabaldon Limas and T. A. Manz, RSC Adv. 8 (2018) 2678-2707 DOI: 10.1039/c7ra11829e.
For each atom in the material, the electron cloud parameters were fit to the spherically averaged atom-in-material
electron density using radial positions for which this density was between 10^-4 and 10^-2 electrons per cubic bohr.
The polarizabilities, dispersion coefficients, and quantum Drude oscillator (QDO) parameters were fit using the MCLF method.
The magnetic structure of the system was optimized in VASP from the default ferromagnetic initial guess using spin polarization.
The atomic spin moments (ASMs) were computed on this optimized magnetic structure using the DDEC6 partition as inputs
to the method of T. A. Manz and D. S. Sholl, J. Chem. Theory Comput. 7 (2011) 4146-4164 DOI: 10.1021/ct200539n.
The RMSE and RRMSE were computed using a uniform grid with Ewald summation.
