# Supplementary material for: A collection of forcefield precursors for metal–organic frameworks
Source: RSC Adv. 2019 Nov 13;9(63):36492–507. doi: 10.1039/c9ra07327b (PMC9075174; doi:10.1039/c9ra07327b)
Supplement: RA-009-C9RA07327B-s5818 [file RA-009-C9RA07327B-s5818.xyz]

  656
jmolscript: load "" {1 1 1} spacegroup "x,y,z" unitcell [{     14.577900     0.000000     0.000000 }, {      0.000000    14.577900     0.000000 }, {      0.000000     0.000000    36.706100 }]
La     2.013645    10.772193     3.459183     1.737540
La    12.564255     3.805707    21.812233     1.737540
La    11.094657     9.302595    12.635708     1.737540
La     3.483243     5.275305    30.988758     1.737540
La     5.275305     3.483243     5.717342     1.737541
La     9.302595    11.094657    24.070392     1.737539
La    10.772193     2.013645    33.246917     1.737541
La     3.805707    12.564255    14.893867     1.737541
H      4.554136     9.668063     5.755516     0.186314
H      4.975437    10.101027     7.201737     0.181149
H      4.352961     8.682597     6.959477     0.175541
H      2.989927     9.752615     8.875535     0.148751
H      0.051023    11.137516    10.229990     0.176321
H      0.883421     9.822589    10.420862     0.185266
H      1.577329    11.219152    10.582369     0.189821
H     13.481642    11.859122     8.945277     0.074348
H     13.885450    13.706142     7.557786     0.122880
H     13.510798    12.870828     6.284084     0.114832
H     11.659404    14.197417     6.904417     0.104378
H     11.663778    13.560363     8.339626     0.101225
H     10.020848    12.548656     7.036559     0.091779
H     11.096697    12.143391     5.968412     0.103062
H     12.872286    10.337189     6.621780     0.070273
H      4.475415    12.962669     1.952765     0.188251
H      4.836947    13.169675     0.440473     0.181695
H      4.342756    14.382556     1.303067     0.175741
H      2.816450    14.324245    35.865530     0.151695
H     14.229488    13.953966    34.382604     0.177864
H      0.612272     0.571454    34.712959     0.185416
H      1.131245    13.935015    33.868718     0.196060
H     13.092412    12.778987    35.300256     0.070742
H     13.452486    10.522328    35.597576     0.109511
H     13.303792    10.654987     0.447814     0.105134
H     11.329944     9.770109    36.298662     0.106226
H     11.188538    10.972785    35.300256     0.100966
H     13.388343     6.484250    12.256167     0.173975
H     13.554531     5.482748    11.063219     0.187696
H      0.190970     6.360338    11.522045     0.183130
H     14.480228     6.682509     8.930594     0.152251
H     13.949593     8.803594     6.192319     0.176926
H      0.604983     8.080530     6.834676     0.185041
H     13.913148     7.253963     6.430909     0.192160
H     10.966954    11.096697     8.600239     0.109411
H     10.637494    10.283251     7.297173     0.109895
H      0.731811    11.407207     6.974159     0.290208
H      0.483986    12.238147     0.403767     0.288305
H     12.453900     9.369216     9.132478     0.289905
H     10.023764     4.909837    24.108566     0.186314
H      9.602463     4.476873    25.554787     0.181149
H     10.224939     5.895303    25.312527     0.175541
H     11.587973     4.825285    27.228585     0.148751
H     14.526877     3.440384    28.583040     0.176321
H     13.694479     4.755311    28.773912     0.185266
H     13.000571     3.358748    28.935419     0.189821
H      1.096258     2.718778    27.298327     0.074348
H      0.692450     0.871758    25.910836     0.122880
H      1.067102     1.707072    24.637134     0.114832
H      2.918496     0.380483    25.257467     0.104378
H      2.914122     1.017537    26.692676     0.101225
H      4.557052     2.029244    25.389609     0.091779
H      3.481203     2.434509    24.321462     0.103061
H      1.705614     4.240711    24.974830     0.070273
H     10.102485     1.615231    20.305815     0.188251
H      9.740953     1.408225    18.793523     0.181696
H     10.235144     0.195344    19.656117     0.175741
H     11.761450     0.253655    17.512480     0.151695
H      0.348412     0.623934    16.029554     0.177864
H     13.965628    14.006446    16.359909     0.185416
H     13.446655     0.642885    15.515668     0.196060
H      1.485488     1.798913    16.947206     0.070742
H      1.125414     4.055572    17.244526     0.109511
H      1.274108     3.922913    18.800864     0.105134
H      3.247956     4.807791    17.945612     0.106226
H      3.389362     3.605115    16.947206     0.100966
H      1.189557     8.093650    30.609217     0.173975
H      1.023369     9.095152    29.416269     0.187696
H     14.386930     8.217562    29.875095     0.183130
H      0.097672     7.895391    27.283644     0.152251
H      0.628307     5.774306    24.545369     0.176926
H     13.972917     6.497370    25.187726     0.185041
H      0.664752     7.323937    24.783959     0.192159
H      3.610946     3.481203    26.953289     0.109411
H      3.940406     4.294649    25.650223     0.109895
H     13.846089     3.170693    25.327209     0.290208
H     14.093914     2.339753    18.756817     0.288305
H      2.124000     5.208684    27.485528     0.289905
H     12.198787    11.843086    14.932041     0.186314
H     11.765823    12.264387    16.378262     0.181150
H     13.184253    11.641911    16.136002     0.175540
H     12.114235    10.278877    18.052060     0.148751
H     10.729334     7.339973    19.406515     0.176321
H     12.044261     8.172371    19.597387     0.185266
H     10.647698     8.866279    19.758894     0.189821
H     10.007728     6.192692    18.121802     0.074348
H      8.160708     6.596500    16.734311     0.122880
H      8.996022     6.221848    15.460609     0.114832
H      7.669433     4.370454    16.080942     0.104378
H      8.306487     4.374828    17.516151     0.101225
H      9.318194     2.731898    16.213084     0.091779
H      9.723459     3.807747    15.144937     0.103061
H     11.529661     5.583336    15.798305     0.070273
H      8.904181    11.764365    11.129290     0.188251
H      8.697175    12.125897     9.616998     0.181695
H      7.484294    11.631706    10.479592     0.175741
H      7.542605    10.105400     8.335955     0.151695
H      7.912884     6.940538     6.853029     0.177864
H      6.717496     7.901222     7.183384     0.185416
H      7.931835     8.420195     6.339143     0.196060
H      9.087863     5.803462     7.770681     0.070742
H     11.344522     6.163536     8.068001     0.109511
H     11.211863     6.014842     9.624339     0.105134
H     12.096741     4.040994     8.769087     0.106226
H     10.894065     3.899588     7.770681     0.100966
H      0.804700     6.099393    21.432692     0.173975
H      1.806202     6.265581    20.239744     0.187696
H      0.928612     7.479920    20.698570     0.183131
H      0.606441     7.191278    18.107119     0.152251
H     13.063256     6.660643    15.368844     0.176926
H     13.786320     7.893933    16.011201     0.185041
H      0.034987     6.624198    15.607434     0.192159
H     10.770153     3.678004    17.776764     0.109411
H     11.583599     3.348544    16.473698     0.109895
H     10.459643     8.020761    16.150684     0.290208
H      9.628703     7.772936     9.580292     0.288305
H     12.497634     5.164950    18.309003     0.289905
H      2.379113     2.734814    33.285091     0.186314
H      2.812077     2.313513    34.731312     0.181150
H      1.393647     2.935989    34.489052     0.175540
H      2.463665     4.299023    36.405110     0.148751
H      3.848566     7.237927     1.053465     0.176321
H      2.533639     6.405529     1.244337     0.185266
H      3.930202     5.711621     1.405844     0.189821
H      4.570172     8.385208    36.474852     0.074348
H      6.417192     7.981400    35.087361     0.122880
H      5.581878     8.356052    33.813659     0.114832
H      6.908467    10.207446    34.433992     0.104378
H      6.271413    10.203072    35.869201     0.101225
H      5.259706    11.846002    34.566134     0.091779
H      4.854441    10.770153    33.497987     0.103061
H      3.048239     8.994564    34.151355     0.070273
H      5.673719     2.813535    29.482340     0.188251
H      5.880725     2.452003    27.970048     0.181695
H      7.093606     2.946194    28.832642     0.175741
H      7.035295     4.472500    26.689005     0.151695
H      6.665016     7.637362    25.206079     0.177864
H      7.860404     6.676678    25.536434     0.185416
H      6.646065     6.157705    24.692193     0.196060
H      5.490037     8.774438    26.123731     0.070742
H      3.233378     8.414364    26.421051     0.109511
H      3.366037     8.563058    27.977389     0.105134
H      2.481159    10.536906    27.122137     0.106226
H      3.683835    10.678312    26.123731     0.100966
H     13.773200     8.478507     3.079642     0.173975
H     12.771698     8.312319     1.886694     0.187696
H     13.649288     7.097980     2.345520     0.183131
H     13.971459     7.386622    36.460169     0.152251
H      1.514644     7.917257    33.721894     0.176926
H      0.791580     6.683967    34.364251     0.185041
H     -0.034987     7.953702    33.960484     0.192159
H      3.807747    10.899896    36.129814     0.109411
H      2.994301    11.229356    34.826748     0.109895
H      4.118257     6.557139    34.503734     0.290208
H      4.949197     6.804964    27.933342     0.288305
H      2.080266     9.412950    36.662053     0.289905
H      2.734814     2.379113     3.421009     0.186314
H      2.313513     2.812077     1.974788     0.181150
H      2.935989     1.393647     2.217048     0.175540
H      4.299023     2.463665     0.300990     0.148751
H      7.237927     3.848566    35.652635     0.176321
H      6.405529     2.533639    35.461763     0.185266
H      5.711621     3.930202    35.300256     0.189821
H      8.385208     4.570172     0.231248     0.074348
H      7.981400     6.417192     1.618739     0.122880
H      8.356052     5.581878     2.892441     0.114832
H     10.207446     6.908467     2.272108     0.104378
H     10.203072     6.271413     0.836899     0.101225
H     11.846002     5.259706     2.139966     0.091780
H     10.770153     4.854441     3.208113     0.103061
H      8.994564     3.048239     2.554745     0.070273
H      2.813535     5.673719     7.223760     0.188251
H      2.452003     5.880725     8.736052     0.181695
H      2.946194     7.093606     7.873458     0.175741
H      4.472500     7.035295    10.017095     0.151695
H      7.637362     6.665016    11.500021     0.177864
H      6.676678     7.860404    11.169666     0.185416
H      6.157705     6.646065    12.013907     0.196060
H      8.774438     5.490037    10.582369     0.070742
H      8.414364     3.233378    10.285049     0.109511
H      8.563058     3.366037     8.728711     0.105134
H     10.536906     2.481159     9.583963     0.106226
H     10.678312     3.683835    10.582369     0.100966
H      8.478507    13.773200    33.626458     0.173975
H      8.312319    12.771698    34.819406     0.187696
H      7.097980    13.649288    34.360580     0.183131
H      7.386622    13.971459     0.245931     0.152251
H      7.917257     1.514644     2.984206     0.176926
H      6.683967     0.791580     2.341849     0.185041
H      7.953702    -0.034987     2.745616     0.192159
H     10.899896     3.807747     0.576286     0.109411
H     11.229356     2.994301     1.879352     0.109895
H      6.557139     4.118257     2.202366     0.290208
H      6.804964     4.949197     8.772758     0.288305
H      9.412950     2.080266     0.044047     0.289905
H     11.843086    12.198787    21.774059     0.186314
H     12.264387    11.765823    20.327838     0.181150
H     11.641911    13.184253    20.570098     0.175540
H     10.278877    12.114235    18.654040     0.148751
H      7.339973    10.729334    17.299585     0.176321
H      8.172371    12.044261    17.108713     0.185266
H      8.866279    10.647698    16.947206     0.189821
H      6.192692    10.007728    18.584298     0.074348
H      6.596500     8.160708    19.971789     0.122880
H      6.221848     8.996022    21.245491     0.114832
H      4.370454     7.669433    20.625158     0.104378
H      4.374828     8.306487    19.189949     0.101225
H      2.731898     9.318194    20.493016     0.091780
H      3.807747     9.723459    21.561163     0.103061
H      5.583336    11.529661    20.907795     0.070273
H     11.764365     8.904181    25.576810     0.188251
H     12.125897     8.697175    27.089102     0.181695
H     11.631706     7.484294    26.226508     0.175741
H     10.105400     7.542605    28.370145     0.151695
H      6.940538     7.912884    29.853071     0.177864
H      7.901222     6.717496    29.522716     0.185416
H      8.420195     7.931835    30.366957     0.196060
H      5.803462     9.087863    28.935419     0.070742
H      6.163536    11.344522    28.638099     0.109511
H      6.014842    11.211863    27.081761     0.105134
H      4.040994    12.096741    27.937013     0.106226
H      3.899588    10.894065    28.935419     0.100966
H      6.099393     0.804700    15.273408     0.173975
H      6.265581     1.806202    16.466356     0.187696
H      7.479920     0.928612    16.007530     0.183131
H      7.191278     0.606441    18.598981     0.152251
H      6.660643    13.063256    21.337256     0.176926
H      7.893933    13.786320    20.694899     0.185041
H      6.624198     0.034987    21.098666     0.192159
H      3.678004    10.770153    18.929336     0.109411
H      3.348544    11.583599    20.232402     0.109895
H      8.020761    10.459643    20.555416     0.290208
H      7.772936     9.628703    27.125808     0.288305
H      5.164950    12.497634    18.397097     0.289905
H      9.668063     4.554136    30.950584     0.186314
H     10.101027     4.975437    29.504363     0.181150
H      8.682597     4.352961    29.746623     0.175541
H      9.752615     2.989927    27.830565     0.148751
H     11.137516     0.051023    26.476110     0.176321
H      9.822589     0.883421    26.285238     0.185266
H     11.219152     1.577329    26.123731     0.189821
H     11.859122    13.481642    27.760823     0.074348
H     13.706142    13.885450    29.148314     0.122880
H     12.870828    13.510798    30.422016     0.114832
H     14.197417    11.659404    29.801683     0.104378
H     13.560363    11.663778    28.366474     0.101225
H     12.548656    10.020848    29.669541     0.091779
H     12.143391    11.096697    30.737688     0.103061
H     10.337189    12.872286    30.084320     0.070273
H     12.962669     4.475415    34.753335     0.188251
H     13.169675     4.836947    36.265627     0.181695
H     14.382556     4.342756    35.403033     0.175741
H     14.324245     2.816450     0.840570     0.151696
H     13.953966    14.229488     2.323496     0.177864
H      0.571454     0.612272     1.993141     0.185416
H     13.935015     1.131245     2.837382     0.196060
H     12.778987    13.092412     1.405844     0.070742
H     10.522328    13.452486     1.108524     0.109511
H     10.654987    13.303792    36.258286     0.105134
H      9.770109    11.329944     0.407438     0.106226
H     10.972785    11.188538     1.405844     0.100966
H      6.484250    13.388343    24.449933     0.173975
H      5.482748    13.554531    25.642881     0.187695
H      6.360338     0.190970    25.184055     0.183131
H      6.682509    14.480228    27.775506     0.152251
H      8.803594    13.949593    30.513781     0.176926
H      8.080530     0.604983    29.871424     0.185041
H      7.253963    13.913148    30.275191     0.192159
H     11.096697    10.966954    28.105861     0.109411
H     10.283251    10.637494    29.408927     0.109895
H     11.407207     0.731811    29.731941     0.290208
H     12.238147     0.483986    36.302333     0.288305
H      9.369216    12.453900    27.573622     0.289905
H      4.909837    10.023764    12.597534     0.186314
H      4.476873     9.602463    11.151313     0.181150
H      5.895303    10.224939    11.393573     0.175541
H      4.825285    11.587973     9.477515     0.148751
H      3.440384    14.526877     8.123060     0.176321
H      4.755311    13.694479     7.932188     0.185266
H      3.358748    13.000571     7.770681     0.189821
H      2.718778     1.096258     9.407773     0.074348
H      0.871758     0.692450    10.795264     0.122880
H      1.707072     1.067102    12.068966     0.114832
H      0.380483     2.918496    11.448633     0.104378
H      1.017537     2.914122    10.013424     0.101225
H      2.029244     4.557052    11.316491     0.091779
H      2.434509     3.481203    12.384638     0.103061
H      4.240711     1.705614    11.731270     0.070273
H      1.615231    10.102485    16.400285     0.188251
H      1.408225     9.740953    17.912577     0.181695
H      0.195344    10.235144    17.049983     0.175741
H      0.253655    11.761450    19.193620     0.151696
H      0.623934     0.348412    20.676546     0.177864
H     14.006446    13.965628    20.346191     0.185416
H      0.642885    13.446655    21.190432     0.196060
H      1.798913     1.485488    19.758894     0.070742
H      4.055572     1.125414    19.461574     0.109511
H      3.922913     1.274108    17.905236     0.105134
H      4.807791     3.247956    18.760488     0.106226
H      3.605115     3.389362    19.758894     0.100966
H      8.093650     1.189557     6.096883     0.173975
H      9.095152     1.023369     7.289831     0.187695
H      8.217562    14.386930     6.831005     0.183131
H      7.895391     0.097672     9.422456     0.152251
H      5.774306     0.628307    12.160731     0.176926
H      6.497370    13.972917    11.518374     0.185041
H      7.323937     0.664752    11.922141     0.192159
H      3.481203     3.610946     9.752811     0.109411
H      4.294649     3.940406    11.055877     0.109895
H      3.170693    13.846089    11.378891     0.290208
H      2.339753    14.093914    17.949283     0.288305
H      5.208684     2.124000     9.220572     0.289905
C      4.335467     9.603921     6.688218    -0.600212
C      2.954649    10.169689     6.919834     0.535273
C      2.467747    10.163712     8.224002    -0.517489
C      1.248160    10.727877     8.633642     0.420726
C      0.909661    10.726419    10.100785    -0.558178
C     13.610948    11.695849     7.989083     0.101237
C     13.316912    12.994740     7.224862    -0.229780
C     11.843086    13.385428     7.402152    -0.177633
C     10.946545    12.284796     6.917632    -0.172286
C     12.678400    10.567520     7.552647     0.104938
C      4.249458    13.439366     1.151470    -0.601610
C      2.831174    13.130460     0.770094     0.534660
C      2.279984    13.729466    36.337204    -0.510924
C      0.987944    13.505695    35.853417     0.423920
C      0.556876    14.198875    34.590360    -0.560329
C     13.299418    12.472851    36.207264     0.103764
C     12.983078    10.994652    36.304168    -0.237630
C     11.494674    10.719130    36.184139    -0.172334
C     13.815476     6.338471    11.409724    -0.595616
C     13.402338     7.411987    10.454264     0.536655
C     13.911398     7.384873     9.149362    -0.505564
C     13.640978     8.318879     8.149121     0.421328
C     14.225115     8.093650     6.777047    -0.564223
C     11.200201    10.982990     7.666069    -0.241814
C     10.242433     4.973979    25.041268    -0.600212
C     11.623251     4.408211    25.272884     0.535273
C     12.110153     4.414188    26.577052    -0.517489
C     13.329740     3.850023    26.986692     0.420726
C     13.668239     3.851481    28.453835    -0.558178
C      0.966952     2.882051    26.342133     0.101237
C      1.260988     1.583160    25.577912    -0.229780
C      2.734814     1.192472    25.755202    -0.177633
C      3.631355     2.293104    25.270682    -0.172286
C      1.899500     4.010380    25.905697     0.104938
C     10.328442     1.138534    19.504520    -0.601610
C     11.746726     1.447440    19.123144     0.534660
C     12.297916     0.848434    17.984154    -0.510924
C     13.589956     1.072205    17.500367     0.423920
C     14.021024     0.379025    16.237310    -0.560329
C      1.278482     2.105049    17.854214     0.103764
C      1.594822     3.583248    17.951118    -0.237630
C      3.083226     3.858770    17.831089    -0.172334
C      0.762424     8.239429    29.762774    -0.595616
C      1.175562     7.165913    28.807314     0.536654
C      0.666502     7.193027    27.502412    -0.505564
C      0.936922     6.259021    26.502171     0.421328
C      0.352785     6.484250    25.130097    -0.564223
C      3.377699     3.594910    26.019119    -0.241814
C     12.262929    11.624417    15.864743    -0.600212
C     11.697161    10.243599    16.096359     0.535273
C     11.703138     9.756697    17.400527    -0.517489
C     11.138973     8.537110    17.810167     0.420726
C     11.140431     8.198611    19.277310    -0.558178
C     10.171001     6.321998    17.165608     0.101237
C      8.872110     6.027962    16.401387    -0.229781
C      8.481422     4.554136    16.578677    -0.177633
C      9.582054     3.657595    16.094157    -0.172286
C     11.299330     5.389450    16.729172     0.104938
C      8.427484    11.538408    10.327995    -0.601610
C      8.736390    10.120124     9.946619     0.534660
C      8.137384     9.568934     8.807629    -0.510924
C      8.361155     8.276894     8.323842     0.423920
C      7.667975     7.845826     7.060785    -0.560329
C      9.393999     6.010468     8.677689     0.103764
C     10.872198     5.694128     8.774593    -0.237630
C     11.147720     4.205724     8.654564    -0.172334
C      0.950479     6.526526    20.586249    -0.595616
C     14.454863     6.113388    19.630789     0.536654
C     14.481977     6.622448    18.325887    -0.505564
C     13.547971     6.352028    17.325646     0.421328
C     13.773200     6.936165    15.953572    -0.564223
C     10.883860     3.911251    16.842594    -0.241814
C      2.314971     2.953483    34.217793    -0.600212
C      2.880739     4.334301    34.449409     0.535273
C      2.874762     4.821203    35.753577    -0.517489
C      3.438927     6.040790    36.163217     0.420726
C      3.437469     6.379289     0.924260    -0.558178
C      4.406899     8.255902    35.518658     0.101237
C      5.705790     8.549938    34.754437    -0.229781
C      6.096478    10.023764    34.931727    -0.177633
C      4.995846    10.920305    34.447207    -0.172286
C      3.278570     9.188450    35.082222     0.104938
C      6.150416     3.039492    28.681045    -0.601610
C      5.841510     4.457776    28.299669     0.534660
C      6.440516     5.008966    27.160679    -0.510924
C      6.216745     6.301006    26.676892     0.423920
C      6.909925     6.732074    25.413835    -0.560328
C      5.183901     8.567432    27.030739     0.103764
C      3.705702     8.883772    27.127643    -0.237630
C      3.430180    10.372176    27.007614    -0.172334
C     13.627421     8.051374     2.233199    -0.595616
C      0.123037     8.464512     1.277739     0.536655
C      0.095923     7.955452    -0.027163    -0.505564
C      1.029929     8.225872    35.678696     0.421328
C      0.804700     7.641735    34.306622    -0.564223
C      3.694040    10.666649    35.195644    -0.241814
C      2.953483     2.314971     2.488307    -0.600212
C      4.334301     2.880739     2.256691     0.535273
C      4.821203     2.874762     0.952523    -0.517489
C      6.040790     3.438927     0.542883     0.420726
C      6.379289     3.437469    35.781840    -0.558178
C      8.255902     4.406899     1.187442     0.101237
C      8.549938     5.705790     1.951663    -0.229781
C     10.023764     6.096478     1.774373    -0.177633
C     10.920305     4.995846     2.258893    -0.172286
C      9.188450     3.278570     1.623878     0.104938
C      3.039492     6.150416     8.025055    -0.601610
C      4.457776     5.841510     8.406431     0.534660
C      5.008966     6.440516     9.545421    -0.510924
C      6.301006     6.216745    10.029208     0.423920
C      6.732074     6.909925    11.292265    -0.560329
C      8.567432     5.183901     9.675361     0.103764
C      8.883772     3.705702     9.578457    -0.237630
C     10.372176     3.430180     9.698486    -0.172335
C      8.051374    13.627421    34.472901    -0.595616
C      8.464512     0.123037    35.428361     0.536655
C      7.955452     0.095923     0.027163    -0.505564
C      8.225872     1.029929     1.027404     0.421328
C      7.641735     0.804700     2.399478    -0.564223
C     10.666649     3.694040     1.510456    -0.241814
C     11.624417    12.262929    20.841357    -0.600212
C     10.243599    11.697161    20.609741     0.535273
C      9.756697    11.703138    19.305573    -0.517489
C      8.537110    11.138973    18.895933     0.420726
C      8.198611    11.140431    17.428790    -0.558178
C      6.321998    10.171001    19.540492     0.101237
C      6.027962     8.872110    20.304713    -0.229781
C      4.554136     8.481422    20.127423    -0.177633
C      3.657595     9.582054    20.611943    -0.172286
C      5.389450    11.299330    19.976928     0.104938
C     11.538408     8.427484    26.378105    -0.601610
C     10.120124     8.736390    26.759481     0.534660
C      9.568934     8.137384    27.898471    -0.510924
C      8.276894     8.361155    28.382258     0.423920
C      7.845826     7.667975    29.645315    -0.560329
C      6.010468     9.393999    28.028411     0.103764
C      5.694128    10.872198    27.931507    -0.237630
C      4.205724    11.147720    28.051536    -0.172335
C      6.526526     0.950479    16.119851    -0.595616
C      6.113388    14.454863    17.075311     0.536654
C      6.622448    14.481977    18.380213    -0.505564
C      6.352028    13.547971    19.380454     0.421328
C      6.936165    13.773200    20.752528    -0.564223
C      3.911251    10.883860    19.863506    -0.241814
C      9.603921     4.335467    30.017882    -0.600212
C     10.169689     2.954649    29.786266     0.535273
C     10.163712     2.467747    28.482098    -0.517489
C     10.727877     1.248160    28.072458     0.420726
C     10.726419     0.909661    26.605315    -0.558178
C     11.695849    13.610948    28.717017     0.101237
C     12.994740    13.316912    29.481238    -0.229780
C     13.385428    11.843086    29.303948    -0.177633
C     12.284796    10.946545    29.788468    -0.172286
C     10.567520    12.678400    29.153453     0.104938
C     13.439366     4.249458    35.554630    -0.601610
C     13.130460     2.831174    35.936006     0.534660
C     13.729466     2.279984     0.368896    -0.510924
C     13.505695     0.987944     0.852683     0.423920
C     14.198875     0.556876     2.115740    -0.560329
C     12.472851    13.299418     0.498836     0.103764
C     10.994652    12.983078     0.401932    -0.237630
C     10.719130    11.494674     0.521961    -0.172334
C      6.338471    13.815476    25.296376    -0.595616
C      7.411987    13.402338    26.251836     0.536654
C      7.384873    13.911398    27.556738    -0.505564
C      8.318879    13.640978    28.556979     0.421328
C      8.093650    14.225115    29.929053    -0.564223
C     10.982990    11.200201    29.040031    -0.241814
C      4.973979    10.242433    11.664832    -0.600212
C      4.408211    11.623251    11.433216     0.535273
C      4.414188    12.110153    10.129048    -0.517489
C      3.850023    13.329740     9.719408     0.420726
C      3.851481    13.668239     8.252265    -0.558178
C      2.882051     0.966952    10.363967     0.101237
C      1.583160     1.260988    11.128188    -0.229780
C      1.192472     2.734814    10.950898    -0.177633
C      2.293104     3.631355    11.435418    -0.172286
C      4.010380     1.899500    10.800403     0.104938
C      1.138534    10.328442    17.201580    -0.601610
C      1.447440    11.746726    17.582956     0.534660
C      0.848434    12.297916    18.721946    -0.510924
C      1.072205    13.589956    19.205733     0.423920
C      0.379025    14.021024    20.468790    -0.560329
C      2.105049     1.278482    18.851886     0.103764
C      3.583248     1.594822    18.754982    -0.237630
C      3.858770     3.083226    18.875011    -0.172334
C      8.239429     0.762424     6.943326    -0.595616
C      7.165913     1.175562     7.898786     0.536655
C      7.193027     0.666502     9.203688    -0.505564
C      6.259021     0.936922    10.203929     0.421328
C      6.484250     0.352785    11.576003    -0.564222
C      3.594910     3.377699    10.686981    -0.241814
N      0.420572    11.278192     7.764808    -0.334780
N      0.148840    12.698954    36.465308    -0.337539
N      2.183478    13.597536     4.750136     0.754226
N     13.562549    11.102529     3.698140     0.755097
N      4.852983    10.144032     2.442424     0.759711
N     12.883365     9.379567     8.387711    -0.340543
N     14.157328     3.299708    26.117858    -0.334780
N     14.429060     1.878946    18.112258    -0.337539
N     12.394422     0.980364    23.103186     0.754226
N      1.015351     3.475371    22.051190     0.755097
N      9.724917     4.433868    20.795474     0.759712
N      1.694535     5.198333    26.740761    -0.340543
N     10.588658     7.709522    16.941333    -0.334780
N      9.167896     7.437790     8.935733    -0.337539
N      8.269314     9.472428    13.926661     0.754225
N     10.764321     6.273599    12.874665     0.755097
N     11.722818    12.141933    11.618949     0.759711
N     12.487283     5.594415    17.564236    -0.340544
N      3.989242     6.868378    35.294383    -0.334780
N      5.410004     7.140110    27.288783    -0.337539
N      6.308586     5.105472    32.279711     0.754225
N      3.813579     8.304301    31.227715     0.755097
N      2.855082     2.435967    29.971999     0.759711
N      2.090617     8.983485    35.917286    -0.340543
N      6.868378     3.989242     1.411717    -0.334780
N      7.140110     5.410004     9.417317    -0.337539
N      5.105472     6.308586     4.426389     0.754226
N      8.304301     3.813579     5.478385     0.755097
N      2.435967     2.855082     6.734101     0.759711
N      8.983485     2.090617     0.788814    -0.340544
N      7.709522    10.588658    19.764767    -0.334780
N      7.437790     9.167896    27.770367    -0.337539
N      9.472428     8.269314    22.779439     0.754226
N      6.273599    10.764321    23.831435     0.755097
N     12.141933    11.722818    25.087151     0.759711
N      5.594415    12.487283    19.141864    -0.340543
N     11.278192     0.420572    28.941292    -0.334780
N     12.698954     0.148840     0.240792    -0.337539
N     13.597536     2.183478    31.955964     0.754226
N     11.102529    13.562549    33.007960     0.755096
N     10.144032     4.852983    34.263676     0.759711
N      9.379567    12.883365    28.318389    -0.340543
N      3.299708    14.157328    10.588242    -0.334780
N      1.878946    14.429060    18.593842    -0.337539
N      0.980364    12.394422    13.602914     0.754226
N      3.475371     1.015351    14.654910     0.755097
N      4.433868     9.724917    15.910626     0.759712
N      5.198333     1.694535     9.965339    -0.340543
O      2.329403    10.657465     5.937212    -0.574682
O      2.178959    12.309870     1.502014    -0.574152
O      3.212678    13.006111     4.330219    -0.508037
O      1.081826    13.012234     4.599641    -0.514608
O     14.192023    11.605029     2.740477    -0.480462
O     14.246107    10.406434     4.533203    -0.533165
O      4.658076    10.717089     3.565998    -0.516173
O      3.836466     9.749991     1.845950    -0.514447
O     12.590203     8.306779    10.856563    -0.585442
O      2.257388     0.124204     5.284210    -0.428865
O     12.373722    11.276006     3.848635    -0.401016
O      5.979855    10.015017     1.990939    -0.413685
O     12.248497     3.920435    24.290262    -0.574682
O     12.398941     2.268030    19.855064    -0.574152
O     11.365222     1.571789    22.683269    -0.508037
O     13.496074     1.565666    22.952691    -0.514608
O      0.385877     2.972871    21.093527    -0.480462
O      0.331793     4.171466    22.886253    -0.533165
O      9.919824     3.860811    21.919048    -0.516173
O     10.741434     4.827909    20.199000    -0.514447
O      1.987697     6.271121    29.209613    -0.585442
O     12.320512    14.453696    23.637260    -0.428865
O      2.204178     3.301894    22.201685    -0.401016
O      8.598045     4.562883    20.343989    -0.413685
O     11.209385     9.618353    15.113737    -0.574682
O      9.556980     9.467909    10.678539    -0.574152
O      8.860739    10.501628    13.506744    -0.508037
O      8.854616     8.370776    13.776166    -0.514608
O     10.261821     6.903073    11.917002    -0.480462
O     11.460416     6.957157    13.709728    -0.533165
O     11.149761    11.947026    12.742523    -0.516173
O     12.116859    11.125416    11.022475    -0.514447
O     13.560071     5.301253    20.033088    -0.585442
O      7.164746     9.546338    14.460735    -0.428865
O     10.590844     5.084772    13.025160    -0.401016
O     11.851833    13.268805    11.167464    -0.413685
O      3.368515     4.959547    33.466787    -0.574682
O      5.020920     5.109991    29.031589    -0.574152
O      5.717161     4.076272    31.859794    -0.508037
O      5.723284     6.207124    32.129216    -0.514608
O      4.316079     7.674827    30.270052    -0.480462
O      3.117484     7.620743    32.062778    -0.533165
O      3.428139     2.630874    31.095573    -0.516173
O      2.461041     3.452484    29.375525    -0.514447
O      1.017829     9.276647     1.680038    -0.585442
O      7.413154     5.031562    32.813785    -0.428865
O      3.987056     9.493128    31.378210    -0.401016
O      2.726067     1.309095    29.520514    -0.413685
O      4.959547     3.368515     3.239313    -0.574682
O      5.109991     5.020920     7.674511    -0.574152
O      4.076272     5.717161     4.846306    -0.508037
O      6.207124     5.723284     4.576884    -0.514608
O      7.674827     4.316079     6.436048    -0.480462
O      7.620743     3.117484     4.643322    -0.533165
O      2.630874     3.428139     5.610527    -0.516173
O      3.452484     2.461041     7.330575    -0.514447
O      9.276647     1.017829    35.026062    -0.585442
O      5.031562     7.413154     3.892315    -0.428865
O      9.493128     3.987056     5.327890    -0.401016
O      1.309095     2.726067     7.185586    -0.413685
O      9.618353    11.209385    21.592363    -0.574682
O      9.467909     9.556980    26.027561    -0.574152
O     10.501628     8.860739    23.199356    -0.508037
O      8.370776     8.854616    22.929934    -0.514608
O      6.903073    10.261821    24.789098    -0.480462
O      6.957157    11.460416    22.996372    -0.533165
O     11.947026    11.149761    23.963577    -0.516173
O     11.125416    12.116859    25.683625    -0.514447
O      5.301253    13.560071    16.673012    -0.585442
O      9.546338     7.164746    22.245365    -0.428866
O      5.084772    10.590844    23.680940    -0.401016
O     13.268805    11.851833    25.538636    -0.413685
O     10.657465     2.329403    30.768888    -0.574682
O     12.309870     2.178959    35.204086    -0.574152
O     13.006111     3.212678    32.375881    -0.508037
O     13.012234     1.081826    32.106459    -0.514608
O     11.605029    14.192023    33.965623    -0.480462
O     10.406434    14.246107    32.172897    -0.533165
O     10.717089     4.658076    33.140102    -0.516173
O      9.749991     3.836466    34.860150    -0.514447
O      8.306779    12.590203    25.849537    -0.585442
O      0.124204     2.257388    31.421890    -0.428865
O     11.276006    12.373722    32.857465    -0.401016
O     10.015017     5.979855    34.715161    -0.413685
O      3.920435    12.248497    12.415838    -0.574682
O      2.268030    12.398941    16.851036    -0.574152
O      1.571789    11.365222    14.022831    -0.508037
O      1.565666    13.496074    13.753409    -0.514608
O      2.972871     0.385877    15.612573    -0.480462
O      4.171466     0.331793    13.819847    -0.533165
O      3.860811     9.919824    14.787052    -0.516173
O      4.827909    10.741434    16.507100    -0.514447
O      6.271121     1.987697     7.496487    -0.585442
O     14.453696    12.320512    13.068840    -0.428865
O      3.301894     2.204178    14.504415    -0.401016
O      4.562883     8.598045    16.362111    -0.413685

The following XYZ coordinates are in angstroms. Other properties are in atomic units.
The sperically averaged electron density of each atom fit to a function of the form exp(a - br)
eigen_1, eigen_2 and eigen_3 are the three eigenvalues of traceless quadrupole moment tensor
  atom number  atomic symbol              X              Y              Z     net charge C6 coefficient C8 coefficient C10 coefficient fluctuating dipole atomic polarizability isotropic forcefield polarizability              a              b squared Pearson coefficient          <r^3>          <r^4>         wp_QDO          m_QDO          q_QDO       dipole_x       dipole_y       dipole_z         dipole            Qxy            Qxz            Qyz     Q(x^2-y^2)  Q(3z^2 - R^2)        eigen_1        eigen_2        eigen_3 static polarizability      alpha(xx)      alpha(xy)      alpha(xz)      alpha(yy)      alpha(yz)      alpha(zz) atomic spin moment
            1             La       2.013645      10.772193       3.459183       1.737540     235.505150 0.73953797E+04  0.32067045E+06                                27.204521                           25.218979       1.486425       2.010436                    0.999612     112.061959     319.409379       0.438008       0.322497      -1.249132       0.004226      -0.042250       0.001437       0.042485      -0.037164       0.018928      -0.121123      -0.368536       0.044126      -0.195604      -0.049953       0.245557             29.005402      24.887457      -1.090837       0.024642      24.743043       2.393809      37.385706           0.000057
            2             La      12.564255       3.805707      21.812233       1.737540     235.505115 0.73953782E+04  0.32067037E+06                                27.204519                           25.218977       1.486425       2.010436                    0.999612     112.061946     319.409337       0.438008       0.322497      -1.249132      -0.004226       0.042250       0.001437       0.042485      -0.037165      -0.018928       0.121124      -0.368535       0.044125      -0.195604      -0.049953       0.245557             29.005400      24.887455      -1.090838      -0.024642      24.743041      -2.393809      37.385703           0.000073
            3             La      11.094657       9.302595      12.635708       1.737540     235.505116 0.73953783E+04  0.32067037E+06                                27.204517                           25.218976       1.486427       2.010436                    0.999612     112.061953     319.409349       0.438008       0.322497      -1.249132       0.042250       0.004225       0.001438       0.042485       0.037164       0.121123       0.018928       0.368536       0.044125      -0.195604      -0.049953       0.245557             29.005398      24.743040       1.090838      -2.393809      24.887455       0.024642      37.385700           0.000064
            4             La       3.483243       5.275305      30.988758       1.737540     235.505086 0.73953770E+04  0.32067031E+06                                27.204516                           25.218974       1.486425       2.010436                    0.999612     112.061941     319.409311       0.438008       0.322497      -1.249132      -0.042249      -0.004225       0.001438       0.042485       0.037165      -0.121123      -0.018928       0.368535       0.044124      -0.195603      -0.049953       0.245557             29.005397      24.743038       1.090838       2.393809      24.887454      -0.024642      37.385698           0.000068
            5             La       5.275305       3.483243       5.717342       1.737541     235.505045 0.73953753E+04  0.32067021E+06                                27.204512                           25.218970       1.486427       2.010436                    0.999612     112.061936     319.409278       0.438008       0.322497      -1.249132      -0.004226      -0.042250      -0.001437       0.042485       0.037165       0.018928       0.121123      -0.368535       0.044125      -0.195604      -0.049953       0.245557             29.005392      24.887449       1.090837       0.024642      24.743035      -2.393809      37.385692           0.000061
            6             La       9.302595      11.094657      24.070392       1.737539     235.505285 0.73953854E+04  0.32067077E+06                                27.204532                           25.218989       1.486425       2.010436                    0.999612     112.061987     319.409507       0.438008       0.322497      -1.249132       0.004226       0.042250      -0.001438       0.042485       0.037164      -0.018928      -0.121123      -0.368536       0.044126      -0.195604      -0.049953       0.245557             29.005414      24.887469       1.090839      -0.024642      24.743053       2.393810      37.385720           0.000065
            7             La      10.772193       2.013645      33.246917       1.737541     235.505017 0.73953741E+04  0.32067015E+06                                27.204510                           25.218969       1.486426       2.010436                    0.999612     112.061926     319.409244       0.438008       0.322497      -1.249132      -0.042250       0.004226      -0.001438       0.042485      -0.037164       0.121123      -0.018928       0.368535       0.044125      -0.195603      -0.049953       0.245557             29.005391      24.743034      -1.090837      -2.393808      24.887446      -0.024642      37.385692           0.000064
            8             La       3.805707      12.564255      14.893867       1.737541     235.505032 0.73953748E+04  0.32067018E+06                                27.204512                           25.218970       1.486426       2.010436                    0.999612     112.061928     319.409257       0.438008       0.322497      -1.249132       0.042249      -0.004226      -0.001437       0.042484      -0.037164      -0.121123       0.018928       0.368535       0.044126      -0.195604      -0.049953       0.245557             29.005392      24.743034      -1.090837       2.393808      24.887449       0.024642      37.385694           0.000069
            9              H       4.554136       9.668063       5.755516       0.186314       0.935257 0.67130442E+01  0.63799590E+02                                 1.651387                            1.564221      -1.369156       2.253685                    0.996676       3.445554       9.850880       0.471520       1.366809      -0.689450       0.003297       0.005623      -0.013646       0.015123       0.000400      -0.001706      -0.001366       0.000423      -0.012353      -0.004775       0.001614       0.003161              1.691774       1.398685      -0.062552      -0.191918       1.358069      -0.045890       2.318567          -0.000000
           10              H       4.975437      10.101027       7.201737       0.181149       0.848667 0.59960587E+01  0.54564342E+02                                 1.474203                            1.424181      -0.704742       2.569396                    0.999987       3.001708       7.991429       0.530600       1.268515      -0.713178       0.005360       0.009965       0.001363       0.011396       0.004377      -0.000539       0.003002      -0.001045      -0.002207      -0.005378      -0.000040       0.005418              1.495056       1.622580       0.167780       0.278591       1.409376       0.231015       1.453211          -0.000001
           11              H       4.352961       8.682597       6.959477       0.175541       0.834220 0.59149972E+01  0.54677704E+02                                 1.557334                            1.491016      -1.009152       2.422069                    0.997924       3.383333       9.662462       0.470120       1.409423      -0.681508      -0.003089      -0.012104      -0.002861       0.012815       0.001011      -0.003539       0.001999      -0.014703      -0.011882      -0.008511      -0.001131       0.009643              1.588969       1.359060      -0.138810       0.008830       2.088758      -0.219671       1.319089          -0.000001
           12              H       2.989927       9.752615       8.875535       0.148751       0.959919 0.71852482E+01  0.69539258E+02                                 1.678850                            1.622721      -1.287908       2.282071                    0.994867       3.614492      10.468198       0.460512       1.374286      -0.687703       0.015560      -0.012503       0.018618       0.027296      -0.013940      -0.006218      -0.006634       0.018156       0.030087      -0.023938       0.009713       0.014225              1.705470       1.779834      -0.240247       0.267395       1.566593      -0.124848       1.769982          -0.000001
           13              H       0.051023      11.137516      10.229990       0.176321       0.884992 0.65395922E+01  0.62200923E+02                                 1.637108                            1.581157      -1.277486       2.296319                    0.996162       3.559286      10.427322       0.449189       1.433609      -0.676289      -0.012753       0.008427       0.001824       0.015394      -0.002541       0.000733      -0.002705      -0.004653      -0.008639      -0.003854      -0.001921       0.005775              1.654996       2.112982      -0.274306      -0.036457       1.380167       0.044370       1.471839          -0.000000
           14              H       0.883421       9.822589      10.420862       0.185266       0.906654 0.68391182E+01  0.64653626E+02                                 1.572032                            1.548427      -0.870122       2.495400                    0.999530       3.153722       8.704757       0.492834       1.314658      -0.703157      -0.001634      -0.010254       0.006913       0.012474      -0.001792      -0.002002      -0.006556      -0.002807       0.000025      -0.007146      -0.000150       0.007296              1.566151       1.349494       0.101470      -0.021242       1.949395      -0.216917       1.399564          -0.000001
           15              H       1.577329      11.219152      10.582369       0.189821       0.798101 0.55077714E+01  0.49988703E+02                                 1.515623                            1.442163      -0.909537       2.484312                    0.998747       3.222761       9.105182       0.476570       1.416067      -0.681044       0.007332       0.009064       0.011573       0.016427       0.001758       0.005347       0.002790      -0.006618       0.005927      -0.007362       0.000118       0.007244              1.553487       1.723911       0.359033       0.330738       1.429995       0.270025       1.506556          -0.000001
           16              H      13.481642      11.859122       8.945277       0.074348       1.094043 0.89168617E+01  0.90631829E+02                                 1.793809                            1.771968      -1.185355       2.295215                    0.993718       3.985665      11.638664       0.456359       1.320477      -0.698071      -0.007791       0.015208       0.041762       0.045123       0.001717       0.003728       0.006195       0.003644       0.001251      -0.007263      -0.000741       0.008003              1.801049       1.681518      -0.078820      -0.039052       1.498822       0.037877       2.222807          -0.000000
           17              H      13.885450      13.706142       7.557786       0.122880       0.972144 0.72282063E+01  0.68203390E+02                                 1.541289                            1.508204      -0.608187       2.582370                    0.999977       3.167546       8.297628       0.550060       1.180106      -0.733838       0.010393       0.024395       0.010588       0.028552       0.002254       0.006210       0.003788      -0.007091      -0.008172      -0.008783       0.000117       0.008666              1.543678       1.597300       0.314593       0.136089       1.703733       0.152743       1.330001          -0.000000
           18              H      13.510798      12.870828       6.284084       0.114832       1.030952 0.80311453E+01  0.79344595E+02                                 1.721153                            1.681866      -0.928133       2.430557                    0.996497       3.636523      10.393339       0.469386       1.320798      -0.699590       0.000126      -0.002165      -0.028976       0.029057      -0.007260       0.001159      -0.000524      -0.005653       0.024101      -0.011830       0.003514       0.008316              1.737702       1.552972      -0.027862      -0.235091       1.431977       0.019581       2.228155           0.000000
           19              H      11.659404      14.197417       6.904417       0.104378       1.037610 0.74492611E+01  0.69826391E+02                                 1.519624                            1.457229      -0.601440       2.570104                    0.999962       3.119457       7.777149       0.611260       1.068989      -0.762916      -0.001157       0.016122      -0.019502       0.025329       0.002621       0.003140      -0.006137      -0.000557      -0.001603      -0.008195       0.002022       0.006173              1.552361       1.370360      -0.234258       0.080661       1.892965      -0.333623       1.393758           0.000001
           20              H      11.663778      13.560363       8.339626       0.101225       1.077409 0.85075849E+01  0.84205448E+02                                 1.683264                            1.660345      -0.906034       2.430961                    0.998005       3.557075       9.765928       0.509273       1.215127      -0.723370      -0.002359      -0.002627       0.025872       0.026112       0.005087      -0.002411       0.004643       0.006573      -0.001707      -0.009013       0.002670       0.006343              1.678788       1.504708      -0.104246      -0.174576       1.508624       0.130578       2.023032           0.000000
           21              H      10.020848      12.548656       7.036559       0.091779       1.135299 0.83028142E+01  0.80854315E+02                                 1.679890                            1.588285      -0.653254       2.535453                    0.999683       3.413819       8.993429       0.552033       1.139365      -0.742610      -0.017931       0.006242       0.008120       0.020650      -0.000250      -0.001970       0.000463       0.002405      -0.015506      -0.005606       0.001365       0.004242              1.738253       2.338645      -0.366406      -0.127918       1.533210      -0.008901       1.342905           0.000000
           22              H      11.096697      12.143391       5.968412       0.103062       1.111694 0.85966668E+01  0.84657150E+02                                 1.670602                            1.629991      -0.872096       2.444536                    0.997963       3.450444       9.215390       0.536662       1.158968      -0.737614       0.011046      -0.004375      -0.025627       0.028247       0.005160       0.002350      -0.001341      -0.010128       0.016183      -0.010384       0.004458       0.005926              1.681138       1.465913      -0.061554      -0.166556       1.376603       0.060194       2.200898           0.000001
           23              H      12.872286      10.337189       6.621780       0.070273       1.172768 0.95427757E+01  0.98484241E+02                                 1.866519                            1.822169      -1.197712       2.284619                    0.993489       4.043292      11.831075       0.454863       1.304770      -0.701361       0.001656      -0.008457      -0.042923       0.043779       0.002904       0.003338       0.001858      -0.010554      -0.003740      -0.006894      -0.000602       0.007496              1.895486       1.650847      -0.119862      -0.248214       1.669774       0.100415       2.365838           0.000000
           24              H       4.475415      12.962669       1.952765       0.188251       0.935933 0.70017628E+01  0.67592794E+02                                 1.692420                            1.631976      -1.296693       2.298488                    0.996270       3.477905      10.190400       0.444797       1.426433      -0.678648       0.001848      -0.008221       0.013996       0.016337      -0.000246       0.003806      -0.000508       0.001653       0.002405      -0.003212      -0.001263       0.004475              1.708790       1.471345      -0.063753       0.144411       1.701931      -0.373058       1.953095          -0.000000
           25              H       4.836947      13.169675       0.440473       0.181695       0.825802 0.58381486E+01  0.53129606E+02                                 1.482665                            1.432629      -0.723001       2.560960                    0.999995       3.095195       8.423227       0.510529       1.318329      -0.701616       0.004997      -0.007993      -0.007848       0.012265      -0.005009      -0.001830       0.003694       0.001986       0.011305      -0.007286      -0.000086       0.007372              1.501880       1.606664      -0.076317      -0.317279       1.355100       0.198141       1.543876           0.000000
           26              H       4.342756      14.382556       1.303067       0.175741       0.877484 0.61399267E+01  0.57239570E+02                                 1.604682                            1.513029      -1.075291       2.386564                    0.997959       3.424603       9.794179       0.469905       1.398178      -0.683463      -0.002795       0.007816       0.005254       0.009824      -0.004162       0.003422       0.002045      -0.006751       0.008101      -0.008161       0.003722       0.004439              1.658847       1.414857       0.198647       0.036768       2.290446       0.179328       1.271239          -0.000000
           27              H       2.816450      14.324245      35.865530       0.151695       1.006653 0.74698109E+01  0.71968442E+02                                 1.651231                            1.592763      -1.095666       2.371604                    0.998196       3.326480       9.176321       0.499171       1.273573      -0.710947       0.017302       0.016567      -0.013639       0.027565       0.009534       0.007780      -0.012712       0.021102       0.004151      -0.023585       0.008864       0.014722              1.675095       1.733501       0.287117      -0.089378       1.766401      -0.264570       1.525383          -0.000001
           28              H      14.229488      13.953966      34.382604       0.177864       0.918984 0.67302455E+01  0.63964612E+02                                 1.629913                            1.566309      -1.238050       2.315961                    0.996690       3.422540       9.765543       0.471457       1.366959      -0.689856      -0.013386      -0.004371      -0.004312       0.014727       0.001772       0.000490       0.001561      -0.004119      -0.003024      -0.002223      -0.001556       0.003779              1.654207       2.125852       0.220517       0.181081       1.389209      -0.060030       1.447559           0.000000
           29              H       0.612272       0.571454      34.712959       0.185416       0.796989 0.57066297E+01  0.52373365E+02                                 1.521668                            1.473891      -1.040720       2.417641                    0.997294       3.340033       9.559661       0.467512       1.427520      -0.678136      -0.001660       0.011207      -0.002364       0.011573      -0.001750       0.001998      -0.003751      -0.004297      -0.009024      -0.005014      -0.001190       0.006204              1.543103       1.279859       0.088166       0.015897       2.099557      -0.014211       1.249894          -0.000000
           30              H       1.131245      13.935015      33.868718       0.196060       0.841524 0.59436798E+01  0.53252702E+02                                 1.397411                            1.366588      -0.729571       2.570453                    0.999991       2.759552       6.978418       0.580188       1.178287      -0.736229       0.006837      -0.003130      -0.013216       0.015206      -0.002392      -0.003292       0.002097       0.003078       0.006984      -0.004027      -0.001889       0.005916              1.393872       1.392969      -0.110592      -0.260659       1.225277       0.093326       1.563369           0.000000
           31              H      13.092412      12.778987      35.300256       0.070742       1.148797 0.93293893E+01  0.95785105E+02                                 1.843133                            1.803440      -1.195188       2.285669                    0.993581       4.038717      11.805617       0.456331       1.307318      -0.700683      -0.011306       0.005863      -0.041574       0.043481       0.000673      -0.004799       0.003347       0.005864       0.013378      -0.006922      -0.001258       0.008180              1.868416       1.715735      -0.011212       0.199243       1.707137      -0.345503       2.182376           0.000000
           32              H      13.452486      10.522328      35.597576       0.109511       1.055987 0.81852504E+01  0.80183762E+02                                 1.666865                            1.634947      -0.698103       2.530836                    0.999457       3.418881       9.318178       0.510558       1.224636      -0.722437       0.005407      -0.011300      -0.024813       0.027796       0.002814      -0.006878       0.007031       0.004266       0.023525      -0.012038      -0.000810       0.012849              1.675137       1.619843      -0.282381      -0.249601       1.735587       0.296289       1.669980           0.000001
           33              H      13.303792      10.654987       0.447814       0.105134       0.929351 0.71649360E+01  0.69495730E+02                                 1.658785                            1.629127      -1.145902       2.320020                    0.993659       3.867350      11.320058       0.454602       1.389086      -0.683870       0.002585      -0.007110       0.025610       0.026704       0.003455       0.002721      -0.008596       0.005118       0.006468      -0.011319       0.002983       0.008336              1.676127       1.519150      -0.164400       0.244687       1.648936      -0.283908       1.860297           0.000000
           34              H      11.329944       9.770109      36.298662       0.106226       1.039764 0.74938455E+01  0.70958290E+02                                 1.575924                            1.504377      -0.608059       2.570519                    0.999955       3.200477       8.248637       0.571173       1.132505      -0.745532      -0.004730      -0.023327       0.007847       0.025062       0.002681      -0.003815      -0.001655      -0.002795      -0.018555      -0.007754       0.000710       0.007044              1.617260       1.373402       0.168032       0.000899       2.229423      -0.096648       1.248956           0.000001
           35              H      11.188538      10.972785      35.300256       0.100966       1.148548 0.90670590E+01  0.90758117E+02                                 1.731106                            1.694419      -0.873960       2.445680                    0.998277       3.510583       9.545786       0.515324       1.187425      -0.730961      -0.006066       0.011817      -0.021394       0.025182      -0.002785       0.000420       0.002532       0.007771       0.003607      -0.006249       0.002010       0.004239              1.735084       1.581397      -0.070270       0.307730       1.546246      -0.207354       2.077610           0.000001
           36              H      13.388343       6.484250      12.256167       0.173975       0.952373 0.67888245E+01  0.64090124E+02                                 1.609843                            1.525343      -1.239534       2.302470                    0.998232       3.347050       9.246287       0.504821       1.285204      -0.706818      -0.005477       0.002288       0.009394       0.011112       0.002934       0.003829      -0.001568      -0.001723       0.004437      -0.005985       0.001874       0.004111              1.651943       1.560135      -0.080963      -0.413919       1.284521       0.074927       2.111173           0.000000
           37              H      13.554531       5.482748      11.063219       0.187696       0.837849 0.60270245E+01  0.55093638E+02                                 1.478803                            1.442524      -0.736578       2.560488                    0.999997       3.026593       8.161093       0.517527       1.294716      -0.707265      -0.006969      -0.008735      -0.005637       0.012516       0.003835       0.002220       0.004011      -0.002058       0.005223      -0.004953      -0.002069       0.007022              1.486201       1.350044       0.091592       0.074199       1.801285       0.175306       1.307274           0.000001
           38              H       0.190970       6.360338      11.522045       0.183130       0.900140 0.62781407E+01  0.57099613E+02                                 1.461759                            1.401338      -0.775596       2.532172                    0.999989       2.906667       7.437722       0.574141       1.172967      -0.736093       0.009722       0.004669       0.002134       0.010994       0.004672       0.000709       0.000117       0.004802      -0.000506      -0.005183      -0.000234       0.005417              1.488014       1.977317      -0.109696       0.063254       1.255515      -0.033353       1.231211          -0.000000
           39              H      14.480228       6.682509       8.930594       0.152251       0.964920 0.70421967E+01  0.67233053E+02                                 1.638508                            1.570988      -1.094776       2.374043                    0.998040       3.376318       9.443362       0.488160       1.314223      -0.701429       0.015680      -0.021702      -0.006957       0.027663      -0.013742      -0.007392      -0.006067      -0.014282       0.035280      -0.023885       0.009271       0.014614              1.674319       1.761450      -0.403517      -0.151917       1.800834       0.016297       1.460674           0.000000
           40              H      13.949593       8.803594       6.192319       0.176926       0.907842 0.64479479E+01  0.60359700E+02                                 1.583561                            1.505596      -1.246028       2.305017                    0.997452       3.379736       9.432603       0.496311       1.318338      -0.699232      -0.003944       0.011134      -0.007645       0.014070      -0.000542      -0.002428       0.001352       0.005712      -0.009066      -0.004215      -0.001006       0.005222              1.621136       1.318458      -0.201428       0.087064       1.808052      -0.389445       1.736898           0.000000
           41              H       0.604983       8.080530       6.834676       0.185041       0.880007 0.63905070E+01  0.59745836E+02                                 1.569756                            1.517150      -0.935342       2.463623                    0.998967       3.232523       9.044410       0.485044       1.350681      -0.694339       0.011376      -0.000371      -0.001693       0.011508      -0.002332      -0.004015      -0.002218       0.005928      -0.000391      -0.006048       0.000223       0.005825              1.592968       2.159474      -0.064385       0.015359       1.315884      -0.018673       1.303547          -0.000000
           42              H      13.913148       7.253963       6.430909       0.192160       0.816054 0.55971423E+01  0.49107017E+02                                 1.331502                            1.294847      -0.729670       2.565286                    0.999983       2.707891       6.645772       0.621480       1.123316      -0.749527      -0.004205      -0.011668      -0.005334       0.013501       0.003539       0.000141       0.001811      -0.005767      -0.002671      -0.004258      -0.001208       0.005466              1.336982       1.182677       0.175390       0.054852       1.584062       0.190458       1.244208           0.000000
           43              H      10.966954      11.096697       8.600239       0.109411       0.912528 0.70596970E+01  0.68219504E+02                                 1.639667                            1.618653      -1.139050       2.328408                    0.993482       3.819652      11.158160       0.455440       1.391722      -0.683572      -0.005126       0.009821       0.025077       0.027415      -0.006093      -0.005945       0.000914      -0.003958       0.015546      -0.010283       0.000893       0.009390              1.649505       1.585741      -0.005242      -0.271523       1.388953       0.002492       1.973821          -0.000000
           44              H      10.637494      10.283251       7.297173       0.109895       1.061564 0.82215706E+01  0.80556455E+02                                 1.665087                            1.632370      -0.706786       2.523974                    0.999485       3.422697       9.302258       0.514336       1.215385      -0.724458      -0.014066      -0.015373      -0.018311       0.027740       0.001733       0.008570       0.007369      -0.010399       0.001897      -0.012102      -0.000895       0.012997              1.674777       1.806688       0.403051       0.107689       1.799326       0.118892       1.418318           0.000000
           45              H       0.731811      11.407207       6.974159       0.290208       0.543389 0.35580069E+01  0.29455981E+02                                 1.241446                            1.216389      -1.176881       2.405079                    0.999328       2.925596       8.353170       0.474427       1.559444      -0.653418       0.005087       0.009426      -0.023677       0.025987      -0.003831       0.004872      -0.009492       0.010378       0.000866      -0.012423      -0.000093       0.012516              1.254706       1.262628      -0.026792      -0.173497       1.056448      -0.082685       1.445042          -0.000000
           46              H       0.483986      12.238147       0.403767       0.288305       0.533394 0.34665003E+01  0.28603233E+02                                 1.242525                            1.213835      -1.165636       2.412536                    0.999152       2.948225       8.491877       0.465718       1.593894      -0.647787       0.004305      -0.017244       0.018473       0.025635       0.006204      -0.004572      -0.008093       0.000525      -0.014963      -0.010261      -0.002909       0.013170              1.260753       1.285249      -0.070025       0.157077       1.222612      -0.196548       1.274398           0.000000
           47              H      12.453900       9.369216       9.132478       0.289905       0.528980 0.34345872E+01  0.28251390E+02                                 1.231978                            1.205530      -1.156486       2.418014                    0.999362       2.921672       8.379874       0.469276       1.586765      -0.649043      -0.016405       0.004328       0.020609       0.026695      -0.008456      -0.005826      -0.000188      -0.003854      -0.018481      -0.010850      -0.001601       0.012451              1.247240       1.200374      -0.019717      -0.201279       1.154113      -0.094941       1.387234           0.000000
           48              H      10.023764       4.909837      24.108566       0.186314       0.935258 0.67130456E+01  0.63799602E+02                                 1.651387                            1.564221      -1.369156       2.253685                    0.996676       3.445554       9.850878       0.471520       1.366809      -0.689450      -0.003297      -0.005623      -0.013646       0.015123       0.000400       0.001706       0.001366       0.000423      -0.012353      -0.004775       0.001614       0.003161              1.691773       1.398685      -0.062552       0.191918       1.358069       0.045890       2.318566          -0.000000
           49              H       9.602463       4.476873      25.554787       0.181149       0.848667 0.59960555E+01  0.54564310E+02                                 1.474203                            1.424181      -0.704742       2.569396                    0.999987       3.001707       7.991428       0.530600       1.268516      -0.713178      -0.005360      -0.009965       0.001363       0.011396       0.004377       0.000539      -0.003002      -0.001045      -0.002207      -0.005378      -0.000040       0.005418              1.495056       1.622580       0.167780      -0.278591       1.409376      -0.231015       1.453211          -0.000001
           50              H      10.224939       5.895303      25.312527       0.175541       0.834220 0.59149983E+01  0.54677717E+02                                 1.557334                            1.491016      -1.009152       2.422069                    0.997924       3.383333       9.662462       0.470120       1.409423      -0.681508       0.003089       0.012104      -0.002861       0.012815       0.001011       0.003539      -0.001999      -0.014703      -0.011882      -0.008511      -0.001131       0.009643              1.588969       1.359060      -0.138811      -0.008830       2.088758       0.219671       1.319089          -0.000000
           51              H      11.587973       4.825285      27.228585       0.148751       0.959919 0.71852475E+01  0.69539252E+02                                 1.678850                            1.622721      -1.287908       2.282071                    0.994867       3.614492      10.468199       0.460512       1.374286      -0.687703      -0.015560       0.012503       0.018618       0.027296      -0.013940       0.006218       0.006634       0.018156       0.030087      -0.023938       0.009713       0.014225              1.705470       1.779834      -0.240247      -0.267395       1.566593       0.124848       1.769982          -0.000001
           52              H      14.526877       3.440384      28.583040       0.176321       0.884992 0.65395930E+01  0.62200930E+02                                 1.637108                            1.581157      -1.277486       2.296319                    0.996162       3.559286      10.427321       0.449189       1.433609      -0.676289       0.012753      -0.008427       0.001824       0.015394      -0.002541      -0.000733       0.002705      -0.004653      -0.008639      -0.003854      -0.001921       0.005775              1.654996       2.112982      -0.274306       0.036457       1.380167      -0.044370       1.471839          -0.000000
           53              H      13.694479       4.755311      28.773912       0.185266       0.906654 0.68391139E+01  0.64653579E+02                                 1.572032                            1.548427      -0.870121       2.495400                    0.999530       3.153721       8.704755       0.492834       1.314658      -0.703157       0.001634       0.010254       0.006913       0.012474      -0.001792       0.002002       0.006556      -0.002807       0.000025      -0.007146      -0.000150       0.007296              1.566151       1.349494       0.101469       0.021242       1.949395       0.216917       1.399564          -0.000001
           54              H      13.000571       3.358748      28.935419       0.189821       0.798100 0.55077660E+01  0.49988646E+02                                 1.515623                            1.442162      -0.909537       2.484312                    0.998747       3.222760       9.105181       0.476569       1.416068      -0.681044      -0.007332      -0.009064       0.011573       0.016427       0.001758      -0.005347      -0.002790      -0.006618       0.005927      -0.007362       0.000118       0.007244              1.553487       1.723911       0.359033      -0.330738       1.429994      -0.270025       1.506556          -0.000001
           55              H       1.096258       2.718778      27.298327       0.074348       1.094043 0.89168617E+01  0.90631829E+02                                 1.793809                            1.771968      -1.185355       2.295215                    0.993718       3.985665      11.638664       0.456359       1.320477      -0.698071       0.007791      -0.015208       0.041762       0.045123       0.001717      -0.003728      -0.006195       0.003644       0.001251      -0.007263      -0.000741       0.008003              1.801049       1.681518      -0.078820       0.039052       1.498822      -0.037877       2.222807          -0.000000
           56              H       0.692450       0.871758      25.910836       0.122880       0.972144 0.72282076E+01  0.68203412E+02                                 1.541290                            1.508205      -0.608187       2.582370                    0.999977       3.167546       8.297631       0.550059       1.180107      -0.733838      -0.010393      -0.024395       0.010588       0.028552       0.002254      -0.006210      -0.003788      -0.007091      -0.008172      -0.008783       0.000117       0.008666              1.543679       1.597301       0.314593      -0.136089       1.703734      -0.152743       1.330002           0.000000
           57              H       1.067102       1.707072      24.637134       0.114832       1.030952 0.80311441E+01  0.79344585E+02                                 1.721153                            1.681866      -0.928133       2.430557                    0.996497       3.636523      10.393341       0.469385       1.320799      -0.699590      -0.000126       0.002165      -0.028976       0.029057      -0.007260      -0.001159       0.000524      -0.005653       0.024102      -0.011830       0.003514       0.008316              1.737702       1.552973      -0.027862       0.235091       1.431977      -0.019581       2.228156           0.000000
           58              H       2.918496       0.380483      25.257467       0.104378       1.037610 0.74492645E+01  0.69826428E+02                                 1.519624                            1.457229      -0.601440       2.570104                    0.999962       3.119458       7.777151       0.611261       1.068989      -0.762916       0.001157      -0.016122      -0.019502       0.025329       0.002621      -0.003140       0.006137      -0.000556      -0.001603      -0.008195       0.002022       0.006173              1.552361       1.370361      -0.234258      -0.080661       1.892965       0.333623       1.393758           0.000001
           59              H       2.914122       1.017537      26.692676       0.101225       1.077410 0.85075896E+01  0.84205504E+02                                 1.683264                            1.660345      -0.906035       2.430961                    0.998005       3.557076       9.765930       0.509273       1.215126      -0.723370       0.002359       0.002627       0.025872       0.026112       0.005087       0.002411      -0.004643       0.006573      -0.001707      -0.009013       0.002670       0.006343              1.678788       1.504708      -0.104246       0.174576       1.508625      -0.130578       2.023032           0.000000
           60              H       4.557052       2.029244      25.389609       0.091779       1.135299 0.83028143E+01  0.80854316E+02                                 1.679890                            1.588285      -0.653254       2.535453                    0.999683       3.413819       8.993429       0.552033       1.139365      -0.742610       0.017931      -0.006242       0.008120       0.020650      -0.000250       0.001970      -0.000463       0.002405      -0.015506      -0.005606       0.001365       0.004242              1.738253       2.338645      -0.366406       0.127918       1.533210       0.008901       1.342905           0.000000
           61              H       3.481203       2.434509      24.321462       0.103061       1.111695 0.85966722E+01  0.84657216E+02                                 1.670603                            1.629991      -0.872096       2.444536                    0.997963       3.450445       9.215393       0.536662       1.158968      -0.737614      -0.011046       0.004375      -0.025627       0.028247       0.005160      -0.002350       0.001341      -0.010128       0.016183      -0.010384       0.004458       0.005926              1.681139       1.465914      -0.061554       0.166556       1.376604      -0.060194       2.200899           0.000001
           62              H       1.705614       4.240711      24.974830       0.070273       1.172768 0.95427757E+01  0.98484241E+02                                 1.866519                            1.822169      -1.197712       2.284620                    0.993489       4.043292      11.831075       0.454863       1.304770      -0.701361      -0.001656       0.008457      -0.042923       0.043779       0.002904      -0.003338      -0.001858      -0.010554      -0.003740      -0.006894      -0.000602       0.007496              1.895486       1.650847      -0.119862       0.248214       1.669774      -0.100415       2.365838           0.000000
           63              H      10.102485       1.615231      20.305815       0.188251       0.935933 0.70017628E+01  0.67592790E+02                                 1.692420                            1.631976      -1.296693       2.298488                    0.996270       3.477905      10.190398       0.444797       1.426433      -0.678648      -0.001848       0.008221       0.013996       0.016337      -0.000246      -0.003806       0.000508       0.001653       0.002405      -0.003212      -0.001263       0.004475              1.708790       1.471345      -0.063753      -0.144410       1.701930       0.373058       1.953094          -0.000000
           64              H       9.740953       1.408225      18.793523       0.181696       0.825803 0.58381541E+01  0.53129664E+02                                 1.482665                            1.432629      -0.723001       2.560960                    0.999995       3.095196       8.423228       0.510530       1.318328      -0.701617      -0.004997       0.007993      -0.007847       0.012265      -0.005009       0.001830      -0.003694       0.001986       0.011305      -0.007286      -0.000086       0.007372              1.501880       1.606664      -0.076317       0.317279       1.355100      -0.198141       1.543876           0.000000
           65              H      10.235144       0.195344      19.656117       0.175741       0.877483 0.61399229E+01  0.57239529E+02                                 1.604682                            1.513029      -1.075291       2.386564                    0.997959       3.424602       9.794177       0.469905       1.398179      -0.683463       0.002795      -0.007816       0.005254       0.009824      -0.004162      -0.003422      -0.002045      -0.006751       0.008101      -0.008161       0.003722       0.004439              1.658847       1.414857       0.198647      -0.036768       2.290446      -0.179328       1.271239          -0.000000
           66              H      11.761450       0.253655      17.512480       0.151695       1.006654 0.74698153E+01  0.71968490E+02                                 1.651231                            1.592763      -1.095666       2.371603                    0.998196       3.326481       9.176322       0.499172       1.273573      -0.710947      -0.017302      -0.016567      -0.013639       0.027565       0.009534      -0.007781       0.012712       0.021102       0.004151      -0.023585       0.008864       0.014722              1.675095       1.733501       0.287117       0.089378       1.766401       0.264570       1.525383          -0.000001
           67              H       0.348412       0.623934      16.029554       0.177864       0.918984 0.67302455E+01  0.63964611E+02                                 1.629913                            1.566309      -1.238050       2.315961                    0.996690       3.422540       9.765543       0.471457       1.366959      -0.689856       0.013386       0.004371      -0.004312       0.014727       0.001772      -0.000490      -0.001561      -0.004119      -0.003024      -0.002223      -0.001556       0.003779              1.654207       2.125852       0.220517      -0.181081       1.389209       0.060030       1.447559           0.000000
           68              H      13.965628      14.006446      16.359909       0.185416       0.796989 0.57066305E+01  0.52373372E+02                                 1.521668                            1.473891      -1.040720       2.417640                    0.997294       3.340033       9.559660       0.467512       1.427520      -0.678136       0.001660      -0.011207      -0.002364       0.011573      -0.001750      -0.001998       0.003751      -0.004297      -0.009024      -0.005014      -0.001190       0.006204              1.543103       1.279859       0.088166      -0.015897       2.099557       0.014211       1.249894          -0.000000
           69              H      13.446655       0.642885      15.515668       0.196060       0.841523 0.59436777E+01  0.53252680E+02                                 1.397411                            1.366588      -0.729571       2.570453                    0.999991       2.759551       6.978416       0.580188       1.178287      -0.736229      -0.006837       0.003130      -0.013216       0.015206      -0.002392       0.003292      -0.002097       0.003078       0.006984      -0.004027      -0.001889       0.005916              1.393872       1.392969      -0.110592       0.260659       1.225277      -0.093326       1.563369           0.000000
           70              H       1.485488       1.798913      16.947206       0.070742       1.148797 0.93293893E+01  0.95785105E+02                                 1.843133                            1.803440      -1.195188       2.285669                    0.993581       4.038717      11.805617       0.456331       1.307318      -0.700683       0.011306      -0.005863      -0.041574       0.043481       0.000673       0.004799      -0.003347       0.005864       0.013378      -0.006922      -0.001258       0.008180              1.868416       1.715735      -0.011212      -0.199243       1.707137       0.345503       2.182376           0.000000
           71              H       1.125414       4.055572      17.244526       0.109511       1.055987 0.81852503E+01  0.80183763E+02                                 1.666865                            1.634948      -0.698104       2.530836                    0.999457       3.418881       9.318179       0.510557       1.224636      -0.722437      -0.005407       0.011300      -0.024813       0.027796       0.002814       0.006878      -0.007031       0.004266       0.023525      -0.012038      -0.000810       0.012849              1.675137       1.619844      -0.282381       0.249601       1.735587      -0.296289       1.669980           0.000001
           72              H       1.274108       3.922913      18.800864       0.105134       0.929352 0.71649404E+01  0.69495781E+02                                 1.658786                            1.629128      -1.145902       2.320020                    0.993659       3.867351      11.320060       0.454602       1.389085      -0.683870      -0.002585       0.007110       0.025610       0.026704       0.003455      -0.002721       0.008596       0.005118       0.006468      -0.011319       0.002983       0.008336              1.676128       1.519150      -0.164400      -0.244687       1.648936       0.283908       1.860297           0.000000
           73              H       3.247956       4.807791      17.945612       0.106226       1.039764 0.74938457E+01  0.70958294E+02                                 1.575925                            1.504377      -0.608059       2.570518                    0.999955       3.200477       8.248638       0.571173       1.132505      -0.745532       0.004730       0.023327       0.007847       0.025062       0.002681       0.003815       0.001655      -0.002795      -0.018555      -0.007754       0.000710       0.007044              1.617260       1.373402       0.168032      -0.000899       2.229423       0.096648       1.248956           0.000001
           74              H       3.389362       3.605115      16.947206       0.100966       1.148548 0.90670577E+01  0.90758101E+02                                 1.731106                            1.694419      -0.873960       2.445680                    0.998277       3.510583       9.545786       0.515324       1.187425      -0.730961       0.006066      -0.011817      -0.021394       0.025182      -0.002785      -0.000420      -0.002532       0.007771       0.003607      -0.006249       0.002010       0.004239              1.735084       1.581397      -0.070270      -0.307730       1.546246       0.207354       2.077610           0.000001
           75              H       1.189557       8.093650      30.609217       0.173975       0.952373 0.67888245E+01  0.64090119E+02                                 1.609842                            1.525343      -1.239533       2.302470                    0.998232       3.347050       9.246285       0.504821       1.285203      -0.706818       0.005477      -0.002288       0.009394       0.011112       0.002934      -0.003829       0.001568      -0.001723       0.004437      -0.005985       0.001874       0.004111              1.651942       1.560134      -0.080963       0.413919       1.284521      -0.074927       2.111172           0.000000
           76              H       1.023369       9.095152      29.416269       0.187696       0.837849 0.60270253E+01  0.55093649E+02                                 1.478803                            1.442525      -0.736578       2.560488                    0.999997       3.026593       8.161094       0.517527       1.294717      -0.707264       0.006969       0.008735      -0.005637       0.012516       0.003835      -0.002220      -0.004011      -0.002058       0.005223      -0.004953      -0.002069       0.007022              1.486201       1.350044       0.091592      -0.074199       1.801285      -0.175306       1.307274           0.000001
           77              H      14.386930       8.217562      29.875095       0.183130       0.900140 0.62781369E+01  0.57099571E+02                                 1.461759                            1.401337      -0.775596       2.532173                    0.999989       2.906666       7.437719       0.574141       1.172967      -0.736093      -0.009722      -0.004669       0.002134       0.010994       0.004672      -0.000709      -0.000117       0.004802      -0.000507      -0.005183      -0.000234       0.005417              1.488014       1.977316      -0.109696      -0.063254       1.255515       0.033353       1.231211           0.000000
           78              H       0.097672       7.895391      27.283644       0.152251       0.964920 0.70421963E+01  0.67233050E+02                                 1.638508                            1.570988      -1.094776       2.374043                    0.998040       3.376318       9.443363       0.488160       1.314223      -0.701428      -0.015680       0.021702      -0.006957       0.027663      -0.013742       0.007392       0.006067      -0.014282       0.035280      -0.023885       0.009271       0.014614              1.674319       1.761450      -0.403517       0.151917       1.800834      -0.016297       1.460674           0.000000
           79              H       0.628307       5.774306      24.545369       0.176926       0.907842 0.64479479E+01  0.60359700E+02                                 1.583561                            1.505596      -1.246028       2.305017                    0.997452       3.379736       9.432603       0.496311       1.318338      -0.699232       0.003944      -0.011134      -0.007645       0.014070      -0.000542       0.002428      -0.001352       0.005712      -0.009066      -0.004215      -0.001006       0.005222              1.621136       1.318458      -0.201428      -0.087064       1.808052       0.389445       1.736898           0.000000
           80              H      13.972917       6.497370      25.187726       0.185041       0.880007 0.63905076E+01  0.59745840E+02                                 1.569756                            1.517150      -0.935342       2.463623                    0.998967       3.232523       9.044409       0.485044       1.350681      -0.694339      -0.011377       0.000371      -0.001693       0.011508      -0.002332       0.004015       0.002218       0.005928      -0.000391      -0.006048       0.000223       0.005825              1.592968       2.159474      -0.064385      -0.015359       1.315884       0.018673       1.303546          -0.000000
           81              H       0.664752       7.323937      24.783959       0.192159       0.816054 0.55971447E+01  0.49107041E+02                                 1.331502                            1.294847      -0.729670       2.565286                    0.999983       2.707892       6.645774       0.621480       1.123315      -0.749527       0.004205       0.011668      -0.005334       0.013501       0.003539      -0.000141      -0.001811      -0.005767      -0.002671      -0.004258      -0.001208       0.005466              1.336982       1.182677       0.175390      -0.054852       1.584062      -0.190458       1.244209           0.000001
           82              H       3.610946       3.481203      26.953289       0.109411       0.912528 0.70596979E+01  0.68219513E+02                                 1.639667                            1.618653      -1.139050       2.328408                    0.993482       3.819652      11.158159       0.455440       1.391722      -0.683572       0.005126      -0.009821       0.025077       0.027415      -0.006093       0.005945      -0.000914      -0.003958       0.015546      -0.010283       0.000893       0.009390              1.649505       1.585741      -0.005242       0.271523       1.388953      -0.002492       1.973821           0.000000
           83              H       3.940406       4.294649      25.650223       0.109895       1.061564 0.82215694E+01  0.80556439E+02                                 1.665087                            1.632370      -0.706786       2.523974                    0.999485       3.422697       9.302257       0.514336       1.215384      -0.724458       0.014066       0.015373      -0.018312       0.027740       0.001733      -0.008570      -0.007369      -0.010399       0.001897      -0.012102      -0.000895       0.012997              1.674777       1.806688       0.403051      -0.107689       1.799325      -0.118892       1.418318           0.000001
           84              H      13.846089       3.170693      25.327209       0.290208       0.543389 0.35580062E+01  0.29455975E+02                                 1.241446                            1.216389      -1.176881       2.405079                    0.999328       2.925596       8.353171       0.474427       1.559444      -0.653418      -0.005087      -0.009426      -0.023677       0.025987      -0.003831      -0.004872       0.009492       0.010378       0.000866      -0.012423      -0.000093       0.012516              1.254706       1.262628      -0.026792       0.173497       1.056448       0.082685       1.445042          -0.000000
           85              H      14.093914       2.339753      18.756817       0.288305       0.533394 0.34665033E+01  0.28603262E+02                                 1.242525                            1.213835      -1.165636       2.412536                    0.999152       2.948226       8.491879       0.465718       1.593893      -0.647787      -0.004305       0.017244       0.018473       0.025634       0.006204       0.004572       0.008093       0.000525      -0.014963      -0.010261      -0.002909       0.013170              1.260753       1.285250      -0.070025      -0.157077       1.222612       0.196548       1.274399           0.000000
           86              H       2.124000       5.208684      27.485528       0.289905       0.528980 0.34345881E+01  0.28251399E+02                                 1.231978                            1.205530      -1.156486       2.418014                    0.999362       2.921672       8.379874       0.469276       1.586765      -0.649043       0.016405      -0.004328       0.020609       0.026695      -0.008456       0.005826       0.000188      -0.003854      -0.018481      -0.010850      -0.001601       0.012451              1.247240       1.200374      -0.019717       0.201279       1.154113       0.094941       1.387234           0.000000
           87              H      12.198787      11.843086      14.932041       0.186314       0.935257 0.67130426E+01  0.63799567E+02                                 1.651387                            1.564220      -1.369155       2.253685                    0.996676       3.445553       9.850875       0.471520       1.366809      -0.689450      -0.005623       0.003297      -0.013646       0.015123      -0.000400       0.001366      -0.001706      -0.000423      -0.012353      -0.004775       0.001614       0.003161              1.691773       1.358069       0.062552       0.045890       1.398684      -0.191918       2.318566          -0.000000
           88              H      11.765823      12.264387      16.378262       0.181150       0.848667 0.59960553E+01  0.54564304E+02                                 1.474203                            1.424180      -0.704742       2.569396                    0.999987       3.001707       7.991426       0.530600       1.268515      -0.713178      -0.009965       0.005360       0.001363       0.011396      -0.004377      -0.003002      -0.000539       0.001045      -0.002207      -0.005378      -0.000040       0.005418              1.495055       1.409375      -0.167780      -0.231015       1.622579       0.278591       1.453211          -0.000001
           89              H      13.184253      11.641911      16.136002       0.175540       0.834220 0.59150018E+01  0.54677753E+02                                 1.557334                            1.491016      -1.009152       2.422069                    0.997924       3.383334       9.662463       0.470121       1.409422      -0.681508       0.012104      -0.003089      -0.002861       0.012815      -0.001011      -0.001999      -0.003539       0.014703      -0.011882      -0.008511      -0.001131       0.009643              1.588969       2.088758       0.138811       0.219671       1.359060       0.008830       1.319089          -0.000000
           90              H      12.114235      10.278877      18.052060       0.148751       0.959919 0.71852482E+01  0.69539258E+02                                 1.678850                            1.622721      -1.287908       2.282070                    0.994867       3.614492      10.468198       0.460512       1.374286      -0.687703       0.012503       0.015560       0.018618       0.027296       0.013940       0.006634      -0.006218      -0.018156       0.030087      -0.023938       0.009713       0.014225              1.705470       1.566593       0.240247       0.124848       1.779834       0.267395       1.769982          -0.000001
           91              H      10.729334       7.339973      19.406515       0.176321       0.884992 0.65395878E+01  0.62200872E+02                                 1.637107                            1.581157      -1.277485       2.296319                    0.996162       3.559285      10.427319       0.449189       1.433610      -0.676289      -0.008427      -0.012753       0.001824       0.015394       0.002541       0.002705       0.000733       0.004653      -0.008639      -0.003854      -0.001921       0.005775              1.654996       1.380167       0.274306      -0.044370       2.112981      -0.036457       1.471839          -0.000000
           92              H      12.044261       8.172371      19.597387       0.185266       0.906654 0.68391134E+01  0.64653567E+02                                 1.572031                            1.548426      -0.870121       2.495400                    0.999530       3.153721       8.704752       0.492834       1.314657      -0.703157       0.010254      -0.001634       0.006913       0.012474       0.001792       0.006556      -0.002002       0.002807       0.000025      -0.007146      -0.000150       0.007296              1.566150       1.949394      -0.101469       0.216917       1.349494      -0.021242       1.399563          -0.000001
           93              H      10.647698       8.866279      19.758894       0.189821       0.798100 0.55077667E+01  0.49988652E+02                                 1.515622                            1.442162      -0.909537       2.484312                    0.998747       3.222760       9.105180       0.476569       1.416068      -0.681044      -0.009064       0.007332       0.011573       0.016427      -0.001758      -0.002790       0.005347       0.006618       0.005927      -0.007362       0.000118       0.007244              1.553487       1.429994      -0.359033      -0.270025       1.723911       0.330738       1.506556          -0.000001
           94              H      10.007728       6.192692      18.121802       0.074348       1.094043 0.89168573E+01  0.90631777E+02                                 1.793809                            1.771968      -1.185355       2.295215                    0.993718       3.985664      11.638662       0.456359       1.320478      -0.698071      -0.015208      -0.007791       0.041762       0.045123      -0.001717      -0.006195       0.003728      -0.003644       0.001251      -0.007263      -0.000741       0.008003              1.801049       1.498822       0.078820      -0.037877       1.681518      -0.039052       2.222807          -0.000000
           95              H       8.160708       6.596500      16.734311       0.122880       0.972144 0.72282063E+01  0.68203392E+02                                 1.541289                            1.508204      -0.608187       2.582370                    0.999977       3.167546       8.297629       0.550059       1.180106      -0.733838      -0.024395       0.010393       0.010588       0.028552      -0.002254      -0.003788       0.006210       0.007091      -0.008172      -0.008783       0.000117       0.008666              1.543678       1.703733      -0.314593      -0.152743       1.597301       0.136089       1.330001           0.000000
           96              H       8.996022       6.221848      15.460609       0.114832       1.030951 0.80311395E+01  0.79344530E+02                                 1.721153                            1.681866      -0.928133       2.430557                    0.996497       3.636522      10.393338       0.469385       1.320799      -0.699590       0.002165       0.000126      -0.028976       0.029057       0.007260       0.000524       0.001159       0.005653       0.024102      -0.011830       0.003514       0.008316              1.737701       1.431977       0.027862      -0.019581       1.552972      -0.235091       2.228155           0.000000
           97              H       7.669433       4.370454      16.080942       0.104378       1.037610 0.74492604E+01  0.69826380E+02                                 1.519623                            1.457228      -0.601440       2.570104                    0.999962       3.119457       7.777148       0.611261       1.068989      -0.762916      -0.016122      -0.001156      -0.019502       0.025329      -0.002621       0.006137       0.003140       0.000557      -0.001603      -0.008195       0.002022       0.006173              1.552361       1.892965       0.234258       0.333623       1.370360       0.080661       1.393758           0.000001
           98              H       8.306487       4.374828      17.516151       0.101225       1.077410 0.85075893E+01  0.84205502E+02                                 1.683264                            1.660345      -0.906035       2.430961                    0.998005       3.557076       9.765931       0.509273       1.215127      -0.723370       0.002627      -0.002359       0.025872       0.026112      -0.005087      -0.004643      -0.002411      -0.006573      -0.001707      -0.009013       0.002670       0.006343              1.678788       1.508625       0.104246      -0.130578       1.504708      -0.174577       2.023032           0.000000
           99              H       9.318194       2.731898      16.213084       0.091779       1.135299 0.83028164E+01  0.80854341E+02                                 1.679890                            1.588286      -0.653254       2.535453                    0.999683       3.413820       8.993432       0.552033       1.139365      -0.742610      -0.006242      -0.017931       0.008120       0.020650       0.000250      -0.000463      -0.001970      -0.002405      -0.015506      -0.005606       0.001365       0.004242              1.738254       1.533210       0.366406       0.008901       2.338645      -0.127918       1.342906           0.000000
          100              H       9.723459       3.807747      15.144937       0.103061       1.111694 0.85966699E+01  0.84657196E+02                                 1.670603                            1.629992      -0.872096       2.444536                    0.997963       3.450445       9.215396       0.536662       1.158969      -0.737614       0.004375       0.011046      -0.025627       0.028247      -0.005160       0.001341       0.002350       0.010128       0.016183      -0.010384       0.004458       0.005926              1.681139       1.376604       0.061554      -0.060194       1.465914      -0.166556       2.200900           0.000001
          101              H      11.529661       5.583336      15.798305       0.070273       1.172768 0.95427700E+01  0.98484171E+02                                 1.866519                            1.822169      -1.197712       2.284620                    0.993489       4.043291      11.831073       0.454863       1.304770      -0.701361       0.008457       0.001656      -0.042923       0.043779      -0.002904      -0.001858       0.003338       0.010554      -0.003740      -0.006894      -0.000602       0.007496              1.895486       1.669774       0.119862      -0.100415       1.650847      -0.248214       2.365838           0.000000
          102              H       8.904181      11.764365      11.129290       0.188251       0.935933 0.70017629E+01  0.67592794E+02                                 1.692420                            1.631976      -1.296693       2.298488                    0.996270       3.477905      10.190400       0.444797       1.426433      -0.678648       0.008221       0.001848       0.013996       0.016337       0.000246       0.000508       0.003806      -0.001653       0.002405      -0.003212      -0.001263       0.004475              1.708790       1.701931       0.063753       0.373058       1.471345       0.144411       1.953095          -0.000000
          103              H       8.697175      12.125897       9.616998       0.181695       0.825803 0.58381530E+01  0.53129653E+02                                 1.482665                            1.432630      -0.723001       2.560960                    0.999995       3.095196       8.423229       0.510530       1.318329      -0.701616       0.007993       0.004997      -0.007847       0.012265       0.005009      -0.003694      -0.001830      -0.001986       0.011305      -0.007286      -0.000086       0.007372              1.501880       1.355101       0.076317      -0.198141       1.606664      -0.317279       1.543876           0.000000
          104              H       7.484294      11.631706      10.479592       0.175741       0.877484 0.61399271E+01  0.57239577E+02                                 1.604682                            1.513029      -1.075291       2.386564                    0.997959       3.424603       9.794180       0.469905       1.398179      -0.683463      -0.007816      -0.002795       0.005254       0.009824       0.004162      -0.002045       0.003422       0.006751       0.008101      -0.008161       0.003722       0.004439              1.658848       2.290447      -0.198647      -0.179328       1.414858       0.036768       1.271239          -0.000001
          105              H       7.542605      10.105400       8.335955       0.151695       1.006654 0.74698164E+01  0.71968504E+02                                 1.651231                            1.592763      -1.095666       2.371603                    0.998196       3.326481       9.176323       0.499171       1.273573      -0.710947      -0.016567       0.017302      -0.013639       0.027565      -0.009534       0.012712       0.007781      -0.021102       0.004151      -0.023585       0.008864       0.014722              1.675095       1.766401      -0.287117       0.264570       1.733502      -0.089378       1.525383          -0.000001
          106              H       7.912884       6.940538       6.853029       0.177864       0.918985 0.67302492E+01  0.63964652E+02                                 1.629913                            1.566309      -1.238050       2.315961                    0.996690       3.422541       9.765545       0.471457       1.366958      -0.689856       0.004371      -0.013386      -0.004312       0.014727      -0.001772      -0.001561       0.000490       0.004119      -0.003024      -0.002223      -0.001556       0.003779              1.654207       1.389210      -0.220517       0.060030       2.125852       0.181081       1.447559          -0.000000
          107              H       6.717496       7.901222       7.183384       0.185416       0.796989 0.57066342E+01  0.52373412E+02                                 1.521668                            1.473891      -1.040720       2.417640                    0.997294       3.340034       9.559662       0.467513       1.427519      -0.678136      -0.011207      -0.001660      -0.002364       0.011573       0.001750       0.003751       0.001998       0.004297      -0.009024      -0.005014      -0.001190       0.006204              1.543103       2.099557      -0.088166       0.014211       1.279859       0.015897       1.249894          -0.000001
          108              H       7.931835       8.420195       6.339143       0.196060       0.841524 0.59436785E+01  0.53252682E+02                                 1.397410                            1.366587      -0.729571       2.570453                    0.999991       2.759552       6.978415       0.580189       1.178286      -0.736230       0.003130       0.006837      -0.013216       0.015206       0.002392      -0.002097      -0.003292      -0.003078       0.006984      -0.004027      -0.001889       0.005916              1.393871       1.225276       0.110592      -0.093326       1.392968      -0.260658       1.563368           0.000000
          109              H       9.087863       5.803462       7.770681       0.070742       1.148797 0.93293885E+01  0.95785097E+02                                 1.843133                            1.803440      -1.195188       2.285669                    0.993581       4.038717      11.805618       0.456331       1.307319      -0.700683      -0.005863      -0.011306      -0.041574       0.043481      -0.000673      -0.003347      -0.004799      -0.005864       0.013378      -0.006922      -0.001258       0.008180              1.868416       1.707137       0.011212       0.345503       1.715735       0.199243       2.182376           0.000000
          110              H      11.344522       6.163536       8.068001       0.109511       1.055987 0.81852515E+01  0.80183778E+02                                 1.666865                            1.634948      -0.698104       2.530836                    0.999457       3.418881       9.318179       0.510557       1.224636      -0.722437       0.011300       0.005407      -0.024813       0.027796      -0.002814      -0.007031      -0.006878      -0.004266       0.023525      -0.012038      -0.000810       0.012849              1.675137       1.735587       0.282381      -0.296289       1.619844      -0.249601       1.669980           0.000001
          111              H      11.211863       6.014842       9.624339       0.105134       0.929352 0.71649406E+01  0.69495786E+02                                 1.658786                            1.629128      -1.145902       2.320020                    0.993659       3.867351      11.320061       0.454602       1.389085      -0.683870       0.007110       0.002585       0.025610       0.026704      -0.003455       0.008596       0.002721      -0.005118       0.006468      -0.011319       0.002983       0.008336              1.676128       1.648936       0.164400       0.283908       1.519150       0.244687       1.860297           0.000000
          112              H      12.096741       4.040994       8.769087       0.106226       1.039764 0.74938442E+01  0.70958273E+02                                 1.575924                            1.504377      -0.608060       2.570519                    0.999955       3.200477       8.248636       0.571173       1.132504      -0.745532       0.023327      -0.004730       0.007847       0.025062      -0.002681       0.001655      -0.003815       0.002795      -0.018555      -0.007754       0.000710       0.007044              1.617260       2.229422      -0.168032       0.096648       1.373402       0.000899       1.248955           0.000001
          113              H      10.894065       3.899588       7.770681       0.100966       1.148548 0.90670577E+01  0.90758107E+02                                 1.731107                            1.694419      -0.873960       2.445680                    0.998277       3.510583       9.545788       0.515324       1.187426      -0.730961      -0.011817      -0.006066      -0.021394       0.025182       0.002785      -0.002532       0.000420      -0.007771       0.003607      -0.006249       0.002010       0.004239              1.735085       1.546247       0.070270       0.207354       1.581397       0.307730       2.077610           0.000001
          114              H       0.804700       6.099393      21.432692       0.173975       0.952373 0.67888244E+01  0.64090119E+02                                 1.609842                            1.525343      -1.239534       2.302470                    0.998232       3.347050       9.246285       0.504821       1.285203      -0.706818      -0.002288      -0.005477       0.009394       0.011112      -0.002934       0.001568       0.003829       0.001723       0.004437      -0.005985       0.001874       0.004111              1.651942       1.284521       0.080963      -0.074927       1.560134      -0.413919       2.111172           0.000000
          115              H       1.806202       6.265581      20.239744       0.187696       0.837849 0.60270241E+01  0.55093636E+02                                 1.478803                            1.442524      -0.736578       2.560488                    0.999997       3.026593       8.161094       0.517527       1.294717      -0.707264       0.008735      -0.006969      -0.005637       0.012516      -0.003835      -0.004011       0.002220       0.002058       0.005223      -0.004953      -0.002069       0.007022              1.486201       1.801285      -0.091592      -0.175306       1.350044       0.074199       1.307274           0.000001
          116              H       0.928612       7.479920      20.698570       0.183131       0.900140 0.62781358E+01  0.57099559E+02                                 1.461758                            1.401337      -0.775596       2.532173                    0.999989       2.906666       7.437719       0.574141       1.172967      -0.736093      -0.004669       0.009722       0.002134       0.010994      -0.004672      -0.000117       0.000709      -0.004802      -0.000507      -0.005183      -0.000234       0.005417              1.488014       1.255515       0.109696       0.033353       1.977316       0.063254       1.231211           0.000000
          117              H       0.606441       7.191278      18.107119       0.152251       0.964920 0.70421975E+01  0.67233064E+02                                 1.638508                            1.570988      -1.094775       2.374043                    0.998040       3.376318       9.443363       0.488160       1.314223      -0.701428       0.021702       0.015680      -0.006957       0.027662       0.013742       0.006067      -0.007392       0.014282       0.035280      -0.023885       0.009271       0.014614              1.674319       1.800834       0.403517      -0.016297       1.761450      -0.151917       1.460674           0.000000
          118              H      13.063256       6.660643      15.368844       0.176926       0.907842 0.64479468E+01  0.60359687E+02                                 1.583561                            1.505596      -1.246028       2.305017                    0.997452       3.379736       9.432603       0.496311       1.318338      -0.699232      -0.011134      -0.003944      -0.007645       0.014070       0.000542      -0.001352      -0.002428      -0.005712      -0.009066      -0.004215      -0.001006       0.005222              1.621136       1.808052       0.201428       0.389445       1.318458       0.087064       1.736898           0.000000
          119              H      13.786320       7.893933      16.011201       0.185041       0.880008 0.63905127E+01  0.59745895E+02                                 1.569756                            1.517150      -0.935342       2.463623                    0.998967       3.232524       9.044410       0.485044       1.350680      -0.694339       0.000371       0.011376      -0.001693       0.011508       0.002332       0.002218      -0.004015      -0.005928      -0.000391      -0.006048       0.000223       0.005825              1.592968       1.315884       0.064385       0.018673       2.159474       0.015359       1.303547          -0.000000
          120              H       0.034987       6.624198      15.607434       0.192159       0.816054 0.55971437E+01  0.49107035E+02                                 1.331503                            1.294848      -0.729671       2.565285                    0.999983       2.707891       6.645774       0.621479       1.123317      -0.749527       0.011668      -0.004205      -0.005334       0.013501      -0.003539      -0.001811       0.000141       0.005767      -0.002671      -0.004258      -0.001208       0.005466              1.336983       1.584063      -0.175390      -0.190458       1.182677       0.054852       1.244209           0.000000
          121              H      10.770153       3.678004      17.776764       0.109411       0.912528 0.70596970E+01  0.68219504E+02                                 1.639667                            1.618653      -1.139050       2.328408                    0.993482       3.819652      11.158160       0.455440       1.391722      -0.683572      -0.009821      -0.005126       0.025077       0.027415       0.006092      -0.000914      -0.005945       0.003958       0.015546      -0.010283       0.000893       0.009390              1.649505       1.388953       0.005242      -0.002492       1.585741      -0.271523       1.973821          -0.000000
          122              H      11.583599       3.348544      16.473698       0.109895       1.061564 0.82215726E+01  0.80556475E+02                                 1.665087                            1.632370      -0.706786       2.523974                    0.999485       3.422698       9.302259       0.514336       1.215384      -0.724458       0.015373      -0.014066      -0.018311       0.027740      -0.001733      -0.007369       0.008570       0.010399       0.001897      -0.012102      -0.000895       0.012997              1.674777       1.799325      -0.403051      -0.118892       1.806688       0.107689       1.418318           0.000000
          123              H      10.459643       8.020761      16.150684       0.290208       0.543390 0.35580105E+01  0.29456016E+02                                 1.241446                            1.216390      -1.176881       2.405079                    0.999328       2.925597       8.353171       0.474428       1.559443      -0.653418      -0.009426       0.005087      -0.023677       0.025987       0.003831       0.009492       0.004872      -0.010378       0.000866      -0.012423      -0.000093       0.012516              1.254706       1.056448       0.026792       0.082685       1.262629      -0.173497       1.445043          -0.000000
          124              H       9.628703       7.772936       9.580292       0.288305       0.533394 0.34665033E+01  0.28603262E+02                                 1.242525                            1.213835      -1.165636       2.412536                    0.999152       2.948226       8.491879       0.465718       1.593893      -0.647787       0.017244       0.004305       0.018473       0.025634      -0.006204       0.008093      -0.004572      -0.000525      -0.014963      -0.010261      -0.002909       0.013170              1.260753       1.222612       0.070025       0.196548       1.285250       0.157077       1.274399           0.000000
          125              H      12.497634       5.164950      18.309003       0.289905       0.528980 0.34345865E+01  0.28251384E+02                                 1.231978                            1.205530      -1.156486       2.418014                    0.999362       2.921672       8.379875       0.469276       1.586765      -0.649043      -0.004328      -0.016405       0.020609       0.026695       0.008456       0.000188      -0.005826       0.003854      -0.018481      -0.010850      -0.001601       0.012451              1.247240       1.154113       0.019717       0.094941       1.200374      -0.201279       1.387234           0.000000
          126              H       2.379113       2.734814      33.285091       0.186314       0.935257 0.67130419E+01  0.63799561E+02                                 1.651387                            1.564221      -1.369155       2.253685                    0.996676       3.445553       9.850876       0.471520       1.366809      -0.689450       0.005623      -0.003297      -0.013646       0.015123      -0.000400      -0.001366       0.001706      -0.000423      -0.012353      -0.004775       0.001614       0.003161              1.691773       1.358069       0.062552      -0.045890       1.398685       0.191918       2.318566          -0.000000
          127              H       2.812077       2.313513      34.731312       0.181150       0.848667 0.59960553E+01  0.54564304E+02                                 1.474203                            1.424180      -0.704742       2.569396                    0.999987       3.001707       7.991426       0.530600       1.268515      -0.713178       0.009965      -0.005360       0.001363       0.011396      -0.004377       0.003002       0.000539       0.001045      -0.002207      -0.005378      -0.000040       0.005418              1.495055       1.409375      -0.167780       0.231015       1.622579      -0.278591       1.453211          -0.000001
          128              H       1.393647       2.935989      34.489052       0.175540       0.834220 0.59150018E+01  0.54677753E+02                                 1.557334                            1.491016      -1.009152       2.422069                    0.997924       3.383334       9.662463       0.470121       1.409422      -0.681508      -0.012104       0.003089      -0.002861       0.012815      -0.001011       0.001999       0.003539       0.014703      -0.011882      -0.008511      -0.001131       0.009643              1.588969       2.088758       0.138811      -0.219671       1.359060      -0.008830       1.319089          -0.000000
          129              H       2.463665       4.299023      36.405110       0.148751       0.959919 0.71852482E+01  0.69539258E+02                                 1.678850                            1.622721      -1.287908       2.282070                    0.994867       3.614492      10.468198       0.460512       1.374286      -0.687703      -0.012503      -0.015560       0.018618       0.027296       0.013940      -0.006634       0.006218      -0.018156       0.030087      -0.023938       0.009713       0.014225              1.705470       1.566593       0.240247      -0.124848       1.779834      -0.267395       1.769982          -0.000001
          130              H       3.848566       7.237927       1.053465       0.176321       0.884992 0.65395925E+01  0.62200924E+02                                 1.637107                            1.581157      -1.277486       2.296319                    0.996162       3.559286      10.427320       0.449189       1.433609      -0.676289       0.008427       0.012753       0.001824       0.015394       0.002541      -0.002705      -0.000733       0.004653      -0.008639      -0.003854      -0.001921       0.005775              1.654996       1.380167       0.274306       0.044370       2.112981       0.036457       1.471839          -0.000000
          131              H       2.533639       6.405529       1.244337       0.185266       0.906654 0.68391129E+01  0.64653565E+02                                 1.572031                            1.548427      -0.870121       2.495400                    0.999530       3.153721       8.704754       0.492834       1.314658      -0.703157      -0.010254       0.001634       0.006913       0.012474       0.001792      -0.006556       0.002002       0.002807       0.000025      -0.007146      -0.000150       0.007296              1.566151       1.949395      -0.101469      -0.216917       1.349494       0.021242       1.399564          -0.000001
          132              H       3.930202       5.711621       1.405844       0.189821       0.798100 0.55077660E+01  0.49988646E+02                                 1.515623                            1.442162      -0.909537       2.484312                    0.998747       3.222760       9.105181       0.476569       1.416068      -0.681044       0.009064      -0.007332       0.011573       0.016427      -0.001758       0.002790      -0.005347       0.006618       0.005927      -0.007362       0.000118       0.007244              1.553487       1.429994      -0.359033       0.270025       1.723911      -0.330738       1.506556          -0.000001
          133              H       4.570172       8.385208      36.474852       0.074348       1.094043 0.89168618E+01  0.90631830E+02                                 1.793809                            1.771968      -1.185355       2.295215                    0.993718       3.985665      11.638664       0.456359       1.320477      -0.698071       0.015208       0.007791       0.041762       0.045123      -0.001717       0.006195      -0.003728      -0.003644       0.001251      -0.007263      -0.000741       0.008003              1.801049       1.498822       0.078820       0.037877       1.681518       0.039052       2.222807          -0.000000
          134              H       6.417192       7.981400      35.087361       0.122880       0.972144 0.72282076E+01  0.68203411E+02                                 1.541290                            1.508205      -0.608187       2.582370                    0.999977       3.167546       8.297631       0.550059       1.180107      -0.733838       0.024395      -0.010393       0.010588       0.028552      -0.002254       0.003788      -0.006210       0.007091      -0.008172      -0.008783       0.000117       0.008666              1.543679       1.703734      -0.314593       0.152743       1.597301      -0.136089       1.330002           0.000000
          135              H       5.581878       8.356052      33.813659       0.114832       1.030951 0.80311403E+01  0.79344541E+02                                 1.721153                            1.681866      -0.928133       2.430557                    0.996497       3.636522      10.393339       0.469385       1.320799      -0.699590      -0.002165      -0.000126      -0.028976       0.029057       0.007260      -0.000524      -0.001159       0.005653       0.024102      -0.011830       0.003514       0.008316              1.737702       1.431977       0.027862       0.019581       1.552973       0.235091       2.228155           0.000000
          136              H       6.908467      10.207446      34.433992       0.104378       1.037610 0.74492635E+01  0.69826423E+02                                 1.519624                            1.457229      -0.601440       2.570104                    0.999962       3.119457       7.777151       0.611260       1.068990      -0.762916       0.016122       0.001156      -0.019502       0.025329      -0.002621      -0.006137      -0.003140       0.000556      -0.001603      -0.008195       0.002022       0.006173              1.552362       1.892966       0.234258      -0.333623       1.370361      -0.080661       1.393759           0.000001
          137              H       6.271413      10.203072      35.869201       0.101225       1.077410 0.85075897E+01  0.84205504E+02                                 1.683264                            1.660345      -0.906035       2.430961                    0.998005       3.557076       9.765930       0.509273       1.215126      -0.723370      -0.002627       0.002359       0.025872       0.026112      -0.005087       0.004643       0.002411      -0.006573      -0.001707      -0.009013       0.002670       0.006343              1.678788       1.508625       0.104246       0.130578       1.504708       0.174576       2.023032           0.000000
          138              H       5.259706      11.846002      34.566134       0.091779       1.135299 0.83028177E+01  0.80854367E+02                                 1.679891                            1.588286      -0.653254       2.535453                    0.999683       3.413820       8.993436       0.552033       1.139366      -0.742610       0.006242       0.017931       0.008120       0.020650       0.000250       0.000463       0.001970      -0.002405      -0.015506      -0.005606       0.001365       0.004242              1.738255       1.533211       0.366406      -0.008901       2.338647       0.127919       1.342906           0.000000
          139              H       4.854441      10.770153      33.497987       0.103061       1.111695 0.85966713E+01  0.84657219E+02                                 1.670604                            1.629993      -0.872096       2.444536                    0.997963       3.450445       9.215399       0.536661       1.158970      -0.737614      -0.004375      -0.011046      -0.025627       0.028247      -0.005160      -0.001341      -0.002350       0.010128       0.016183      -0.010384       0.004458       0.005926              1.681140       1.376604       0.061554       0.060194       1.465915       0.166556       2.200901           0.000001
          140              H       3.048239       8.994564      34.151355       0.070273       1.172768 0.95427699E+01  0.98484170E+02                                 1.866519                            1.822169      -1.197712       2.284620                    0.993489       4.043291      11.831073       0.454863       1.304770      -0.701361      -0.008457      -0.001656      -0.042923       0.043779      -0.002904       0.001858      -0.003338       0.010554      -0.003740      -0.006894      -0.000602       0.007496              1.895486       1.669774       0.119862       0.100415       1.650847       0.248214       2.365838           0.000000
          141              H       5.673719       2.813535      29.482340       0.188251       0.935933 0.70017635E+01  0.67592796E+02                                 1.692419                            1.631976      -1.296693       2.298488                    0.996270       3.477905      10.190397       0.444797       1.426432      -0.678648      -0.008221      -0.001848       0.013996       0.016337       0.000246      -0.000508      -0.003806      -0.001653       0.002405      -0.003212      -0.001263       0.004475              1.708790       1.701930       0.063753      -0.373058       1.471345      -0.144410       1.953094          -0.000000
          142              H       5.880725       2.452003      27.970048       0.181695       0.825802 0.58381498E+01  0.53129618E+02                                 1.482665                            1.432630      -0.723001       2.560960                    0.999995       3.095195       8.423227       0.510529       1.318329      -0.701616      -0.007993      -0.004997      -0.007847       0.012265       0.005009       0.003694       0.001830      -0.001986       0.011305      -0.007286      -0.000086       0.007372              1.501880       1.355101       0.076317       0.198141       1.606664       0.317279       1.543876           0.000000
          143              H       7.093606       2.946194      28.832642       0.175741       0.877483 0.61399229E+01  0.57239529E+02                                 1.604682                            1.513029      -1.075291       2.386564                    0.997959       3.424602       9.794177       0.469905       1.398179      -0.683463       0.007816       0.002795       0.005254       0.009824       0.004162       0.002045      -0.003422       0.006751       0.008101      -0.008161       0.003722       0.004439              1.658847       2.290446      -0.198647       0.179328       1.414857      -0.036768       1.271239          -0.000000
          144              H       7.035295       4.472500      26.689005       0.151695       1.006653 0.74698113E+01  0.71968443E+02                                 1.651231                            1.592763      -1.095666       2.371603                    0.998196       3.326480       9.176319       0.499172       1.273573      -0.710947       0.016567      -0.017302      -0.013639       0.027565      -0.009534      -0.012712      -0.007780      -0.021102       0.004151      -0.023585       0.008864       0.014722              1.675095       1.766401      -0.287117      -0.264570       1.733501       0.089378       1.525383          -0.000001
          145              H       6.665016       7.637362      25.206079       0.177864       0.918985 0.67302504E+01  0.63964667E+02                                 1.629913                            1.566309      -1.238050       2.315961                    0.996690       3.422541       9.765545       0.471457       1.366958      -0.689856      -0.004371       0.013386      -0.004312       0.014727      -0.001772       0.001561      -0.000490       0.004119      -0.003024      -0.002223      -0.001556       0.003779              1.654207       1.389210      -0.220517      -0.060030       2.125852      -0.181081       1.447559           0.000000
          146              H       7.860404       6.676678      25.536434       0.185416       0.796989 0.57066342E+01  0.52373413E+02                                 1.521668                            1.473891      -1.040720       2.417640                    0.997294       3.340034       9.559662       0.467513       1.427519      -0.678136       0.011207       0.001660      -0.002364       0.011573       0.001750      -0.003751      -0.001998       0.004297      -0.009024      -0.005014      -0.001190       0.006204              1.543103       2.099557      -0.088166      -0.014211       1.279859      -0.015897       1.249894          -0.000001
          147              H       6.646065       6.157705      24.692193       0.196060       0.841524 0.59436804E+01  0.53252707E+02                                 1.397411                            1.366588      -0.729571       2.570453                    0.999991       2.759552       6.978417       0.580188       1.178286      -0.736229      -0.003130      -0.006837      -0.013216       0.015206       0.002392       0.002097       0.003292      -0.003078       0.006984      -0.004027      -0.001889       0.005916              1.393872       1.225277       0.110592       0.093326       1.392969       0.260659       1.563369           0.000000
          148              H       5.490037       8.774438      26.123731       0.070742       1.148798 0.93293952E+01  0.95785176E+02                                 1.843133                            1.803440      -1.195188       2.285668                    0.993581       4.038718      11.805619       0.456331       1.307318      -0.700683       0.005863       0.011306      -0.041574       0.043481      -0.000673       0.003347       0.004799      -0.005864       0.013378      -0.006922      -0.001258       0.008180              1.868416       1.707137       0.011212      -0.345503       1.715735      -0.199243       2.182376           0.000000
          149              H       3.233378       8.414364      26.421051       0.109511       1.055987 0.81852503E+01  0.80183763E+02                                 1.666865                            1.634948      -0.698104       2.530836                    0.999457       3.418881       9.318179       0.510557       1.224636      -0.722437      -0.011300      -0.005407      -0.024813       0.027796      -0.002814       0.007031       0.006878      -0.004266       0.023525      -0.012038      -0.000810       0.012849              1.675137       1.735587       0.282381       0.296289       1.619844       0.249601       1.669980           0.000001
          150              H       3.366037       8.563058      27.977389       0.105134       0.929352 0.71649416E+01  0.69495795E+02                                 1.658786                            1.629128      -1.145902       2.320020                    0.993659       3.867351      11.320060       0.454602       1.389085      -0.683870      -0.007110      -0.002585       0.025610       0.026704      -0.003455      -0.008596      -0.002721      -0.005118       0.006468      -0.011319       0.002983       0.008336              1.676128       1.648936       0.164400      -0.283908       1.519150      -0.244687       1.860297           0.000000
          151              H       2.481159      10.536906      27.122137       0.106226       1.039764 0.74938457E+01  0.70958295E+02                                 1.575925                            1.504377      -0.608059       2.570519                    0.999955       3.200477       8.248638       0.571173       1.132505      -0.745532      -0.023327       0.004730       0.007847       0.025062      -0.002681      -0.001655       0.003815       0.002795      -0.018555      -0.007754       0.000710       0.007044              1.617260       2.229423      -0.168032      -0.096648       1.373402      -0.000899       1.248956           0.000001
          152              H       3.683835      10.678312      26.123731       0.100966       1.148549 0.90670608E+01  0.90758142E+02                                 1.731107                            1.694419      -0.873960       2.445680                    0.998277       3.510584       9.545790       0.515324       1.187425      -0.730961       0.011817       0.006066      -0.021394       0.025182       0.002785       0.002532      -0.000420      -0.007771       0.003607      -0.006249       0.002010       0.004239              1.735085       1.546247       0.070270      -0.207354       1.581397      -0.307730       2.077610           0.000001
          153              H      13.773200       8.478507       3.079642       0.173975       0.952373 0.67888244E+01  0.64090119E+02                                 1.609842                            1.525343      -1.239533       2.302470                    0.998232       3.347050       9.246285       0.504821       1.285203      -0.706818       0.002288       0.005477       0.009394       0.011112      -0.002934      -0.001568      -0.003829       0.001723       0.004437      -0.005985       0.001874       0.004111              1.651942       1.284521       0.080963       0.074927       1.560134       0.413919       2.111172           0.000000
          154              H      12.771698       8.312319       1.886694       0.187696       0.837849 0.60270245E+01  0.55093638E+02                                 1.478803                            1.442524      -0.736578       2.560488                    0.999997       3.026593       8.161093       0.517527       1.294716      -0.707265      -0.008735       0.006969      -0.005637       0.012516      -0.003835       0.004011      -0.002220       0.002058       0.005223      -0.004953      -0.002069       0.007022              1.486201       1.801285      -0.091592       0.175306       1.350044      -0.074199       1.307274           0.000001
          155              H      13.649288       7.097980       2.345520       0.183131       0.900140 0.62781396E+01  0.57099601E+02                                 1.461759                            1.401337      -0.775596       2.532173                    0.999989       2.906667       7.437722       0.574141       1.172967      -0.736093       0.004669      -0.009722       0.002134       0.010994      -0.004672       0.000117      -0.000709      -0.004802      -0.000506      -0.005183      -0.000234       0.005417              1.488014       1.255515       0.109696      -0.033353       1.977316      -0.063254       1.231211          -0.000000
          156              H      13.971459       7.386622      36.460169       0.152251       0.964920 0.70421967E+01  0.67233053E+02                                 1.638508                            1.570988      -1.094775       2.374043                    0.998040       3.376318       9.443362       0.488160       1.314223      -0.701429      -0.021702      -0.015680      -0.006957       0.027662       0.013742      -0.006067       0.007392       0.014282       0.035280      -0.023885       0.009271       0.014614              1.674319       1.800834       0.403517       0.016297       1.761450       0.151917       1.460674           0.000000
          157              H       1.514644       7.917257      33.721894       0.176926       0.907842 0.64479468E+01  0.60359687E+02                                 1.583561                            1.505596      -1.246028       2.305017                    0.997452       3.379736       9.432603       0.496311       1.318338      -0.699232       0.011134       0.003944      -0.007645       0.014070       0.000542       0.001352       0.002428      -0.005712      -0.009066      -0.004215      -0.001006       0.005222              1.621136       1.808052       0.201428      -0.389445       1.318458      -0.087064       1.736898           0.000000
          158              H       0.791580       6.683967      34.364251       0.185041       0.880007 0.63905119E+01  0.59745885E+02                                 1.569756                            1.517150      -0.935342       2.463623                    0.998967       3.232524       9.044409       0.485044       1.350680      -0.694339      -0.000372      -0.011376      -0.001693       0.011508       0.002332      -0.002218       0.004015      -0.005928      -0.000391      -0.006048       0.000223       0.005825              1.592968       1.315884       0.064385      -0.018673       2.159474      -0.015359       1.303546          -0.000000
          159              H      -0.034987       7.953702      33.960484       0.192159       0.816054 0.55971461E+01  0.49107059E+02                                 1.331503                            1.294848      -0.729671       2.565285                    0.999983       2.707892       6.645775       0.621480       1.123316      -0.749527      -0.011668       0.004205      -0.005334       0.013501      -0.003539       0.001811      -0.000141       0.005767      -0.002671      -0.004258      -0.001208       0.005466              1.336983       1.584062      -0.175390       0.190458       1.182677      -0.054852       1.244209           0.000001
          160              H       3.807747      10.899896      36.129814       0.109411       0.912528 0.70596970E+01  0.68219504E+02                                 1.639667                            1.618653      -1.139050       2.328408                    0.993482       3.819652      11.158160       0.455440       1.391722      -0.683572       0.009821       0.005126       0.025077       0.027415       0.006092       0.000914       0.005945       0.003958       0.015546      -0.010283       0.000893       0.009390              1.649505       1.388953       0.005242       0.002492       1.585741       0.271523       1.973821          -0.000000
          161              H       2.994301      11.229356      34.826748       0.109895       1.061564 0.82215726E+01  0.80556475E+02                                 1.665087                            1.632370      -0.706786       2.523974                    0.999485       3.422698       9.302259       0.514336       1.215384      -0.724458      -0.015373       0.014066      -0.018312       0.027740      -0.001733       0.007369      -0.008570       0.010399       0.001897      -0.012102      -0.000895       0.012997              1.674777       1.799325      -0.403051       0.118892       1.806688      -0.107689       1.418318           0.000000
          162              H       4.118257       6.557139      34.503734       0.290208       0.543390 0.35580105E+01  0.29456016E+02                                 1.241446                            1.216390      -1.176881       2.405079                    0.999328       2.925597       8.353171       0.474428       1.559443      -0.653418       0.009426      -0.005087      -0.023677       0.025987       0.003831      -0.009492      -0.004872      -0.010378       0.000866      -0.012423      -0.000093       0.012516              1.254706       1.056448       0.026792      -0.082685       1.262629       0.173497       1.445043          -0.000000
          163              H       4.949197       6.804964      27.933342       0.288305       0.533394 0.34664996E+01  0.28603227E+02                                 1.242525                            1.213835      -1.165636       2.412536                    0.999152       2.948225       8.491878       0.465718       1.593894      -0.647787      -0.017244      -0.004305       0.018473       0.025635      -0.006204      -0.008093       0.004572      -0.000525      -0.014963      -0.010261      -0.002909       0.013170              1.260753       1.222612       0.070025      -0.196548       1.285249      -0.157077       1.274398           0.000000
          164              H       2.080266       9.412950      36.662053       0.289905       0.528980 0.34345881E+01  0.28251399E+02                                 1.231978                            1.205530      -1.156486       2.418014                    0.999362       2.921672       8.379874       0.469276       1.586765      -0.649043       0.004328       0.016405       0.020609       0.026695       0.008456      -0.000188       0.005826       0.003854      -0.018481      -0.010850      -0.001601       0.012451              1.247240       1.154113       0.019717      -0.094941       1.200374       0.201279       1.387234           0.000000
          165              H       2.734814       2.379113       3.421009       0.186314       0.935257 0.67130419E+01  0.63799561E+02                                 1.651387                            1.564221      -1.369155       2.253685                    0.996676       3.445553       9.850876       0.471520       1.366809      -0.689450      -0.003297       0.005623       0.013646       0.015123      -0.000400      -0.001706       0.001366       0.000423      -0.012353      -0.004775       0.001614       0.003161              1.691773       1.398685       0.062552      -0.191918       1.358069       0.045890       2.318566          -0.000000
          166              H       2.313513       2.812077       1.974788       0.181150       0.848667 0.59960556E+01  0.54564305E+02                                 1.474202                            1.424180      -0.704742       2.569396                    0.999987       3.001707       7.991425       0.530600       1.268515      -0.713178      -0.005360       0.009965      -0.001363       0.011396      -0.004377      -0.000539      -0.003002      -0.001045      -0.002207      -0.005378      -0.000040       0.005418              1.495055       1.622579      -0.167780       0.278591       1.409375      -0.231015       1.453210          -0.000001
          167              H       2.935989       1.393647       2.217048       0.175540       0.834220 0.59149973E+01  0.54677705E+02                                 1.557334                            1.491016      -1.009152       2.422069                    0.997924       3.383333       9.662462       0.470120       1.409423      -0.681508       0.003089      -0.012104       0.002861       0.012815      -0.001011      -0.003539      -0.001999      -0.014703      -0.011882      -0.008511      -0.001131       0.009643              1.588969       1.359060       0.138811       0.008830       2.088758       0.219671       1.319089          -0.000000
          168              H       4.299023       2.463665       0.300990       0.148751       0.959919 0.71852489E+01  0.69539265E+02                                 1.678850                            1.622720      -1.287908       2.282071                    0.994867       3.614492      10.468197       0.460512       1.374285      -0.687703      -0.015560      -0.012503      -0.018618       0.027296       0.013940      -0.006218       0.006634       0.018156       0.030087      -0.023938       0.009713       0.014225              1.705469       1.779834       0.240247       0.267395       1.566593       0.124848       1.769981          -0.000001
          169              H       7.237927       3.848566      35.652635       0.176321       0.884992 0.65395929E+01  0.62200930E+02                                 1.637108                            1.581157      -1.277486       2.296319                    0.996162       3.559286      10.427321       0.449189       1.433609      -0.676289       0.012753       0.008427      -0.001824       0.015394       0.002541       0.000733       0.002705      -0.004653      -0.008639      -0.003854      -0.001921       0.005775              1.654996       2.112982       0.274306      -0.036457       1.380167      -0.044370       1.471839          -0.000000
          170              H       6.405529       2.533639      35.461763       0.185266       0.906653 0.68391100E+01  0.64653533E+02                                 1.572031                            1.548427      -0.870121       2.495400                    0.999530       3.153720       8.704752       0.492834       1.314658      -0.703157       0.001634      -0.010254      -0.006913       0.012474       0.001792      -0.002002       0.006556      -0.002807       0.000025      -0.007146      -0.000150       0.007296              1.566151       1.349494      -0.101469      -0.021242       1.949395       0.216917       1.399564          -0.000001
          171              H       5.711621       3.930202      35.300256       0.189821       0.798100 0.55077660E+01  0.49988646E+02                                 1.515623                            1.442162      -0.909537       2.484312                    0.998747       3.222760       9.105181       0.476569       1.416068      -0.681044      -0.007332       0.009064      -0.011573       0.016427      -0.001758       0.005347      -0.002790      -0.006618       0.005927      -0.007362       0.000118       0.007244              1.553487       1.723911      -0.359033       0.330738       1.429994      -0.270025       1.506556          -0.000001
          172              H       8.385208       4.570172       0.231248       0.074348       1.094043 0.89168618E+01  0.90631830E+02                                 1.793809                            1.771968      -1.185355       2.295215                    0.993718       3.985665      11.638664       0.456359       1.320477      -0.698071       0.007791       0.015208      -0.041762       0.045123      -0.001717       0.003728      -0.006195       0.003644       0.001251      -0.007263      -0.000741       0.008003              1.801049       1.681518       0.078820      -0.039052       1.498822      -0.037877       2.222807          -0.000000
          173              H       7.981400       6.417192       1.618739       0.122880       0.972144 0.72282103E+01  0.68203437E+02                                 1.541289                            1.508204      -0.608187       2.582370                    0.999977       3.167547       8.297631       0.550060       1.180106      -0.733838      -0.010393       0.024395      -0.010588       0.028552      -0.002254       0.006210      -0.003788      -0.007091      -0.008172      -0.008783       0.000117       0.008666              1.543678       1.597301      -0.314593       0.136089       1.703733      -0.152743       1.330001           0.000000
          174              H       8.356052       5.581878       2.892441       0.114832       1.030951 0.80311403E+01  0.79344541E+02                                 1.721153                            1.681866      -0.928133       2.430557                    0.996497       3.636522      10.393339       0.469385       1.320799      -0.699590      -0.000126      -0.002165       0.028976       0.029057       0.007260       0.001159       0.000524      -0.005653       0.024102      -0.011830       0.003514       0.008316              1.737702       1.552973       0.027862      -0.235091       1.431977      -0.019581       2.228155           0.000000
          175              H      10.207446       6.908467       2.272108       0.104378       1.037610 0.74492603E+01  0.69826380E+02                                 1.519623                            1.457228      -0.601440       2.570104                    0.999962       3.119457       7.777148       0.611261       1.068989      -0.762916       0.001156       0.016122       0.019502       0.025329      -0.002621       0.003140       0.006137      -0.000557      -0.001603      -0.008195       0.002022       0.006173              1.552361       1.370360       0.234258       0.080661       1.892965       0.333623       1.393758           0.000001
          176              H      10.203072       6.271413       0.836899       0.101225       1.077409 0.85075845E+01  0.84205446E+02                                 1.683264                            1.660345      -0.906035       2.430961                    0.998005       3.557075       9.765929       0.509273       1.215127      -0.723370       0.002359      -0.002627      -0.025872       0.026112      -0.005087      -0.002411      -0.004643       0.006573      -0.001707      -0.009013       0.002670       0.006343              1.678788       1.504708       0.104246      -0.174576       1.508625      -0.130578       2.023032           0.000000
          177              H      11.846002       5.259706       2.139966       0.091780       1.135299 0.83028166E+01  0.80854347E+02                                 1.679890                            1.588286      -0.653253       2.535453                    0.999683       3.413820       8.993433       0.552033       1.139365      -0.742610       0.017931       0.006242      -0.008120       0.020650       0.000250      -0.001970      -0.000463       0.002405      -0.015506      -0.005606       0.001365       0.004242              1.738254       2.338645       0.366406      -0.127918       1.533210       0.008901       1.342906           0.000000
          178              H      10.770153       4.854441       3.208113       0.103061       1.111695 0.85966711E+01  0.84657211E+02                                 1.670604                            1.629992      -0.872096       2.444536                    0.997963       3.450445       9.215396       0.536662       1.158969      -0.737614      -0.011046      -0.004375       0.025627       0.028247      -0.005160       0.002350       0.001341      -0.010128       0.016183      -0.010384       0.004458       0.005926              1.681139       1.465914       0.061554      -0.166556       1.376604      -0.060194       2.200900           0.000000
          179              H       8.994564       3.048239       2.554745       0.070273       1.172768 0.95427700E+01  0.98484171E+02                                 1.866519                            1.822169      -1.197712       2.284620                    0.993489       4.043291      11.831073       0.454863       1.304770      -0.701361      -0.001656      -0.008457       0.042923       0.043779      -0.002904       0.003338      -0.001858      -0.010554      -0.003740      -0.006894      -0.000602       0.007496              1.895486       1.650847       0.119862      -0.248214       1.669774      -0.100415       2.365838           0.000000
          180              H       2.813535       5.673719       7.223760       0.188251       0.935933 0.70017629E+01  0.67592794E+02                                 1.692420                            1.631976      -1.296693       2.298488                    0.996270       3.477905      10.190400       0.444797       1.426433      -0.678648      -0.001848      -0.008221      -0.013996       0.016337       0.000246       0.003806       0.000508       0.001653       0.002405      -0.003212      -0.001263       0.004475              1.708790       1.471345       0.063753       0.144411       1.701931       0.373058       1.953095          -0.000000
          181              H       2.452003       5.880725       8.736052       0.181695       0.825803 0.58381525E+01  0.53129649E+02                                 1.482666                            1.432630      -0.723001       2.560960                    0.999995       3.095196       8.423230       0.510529       1.318329      -0.701616      -0.004997      -0.007993       0.007847       0.012265       0.005009      -0.001830      -0.003694       0.001986       0.011305      -0.007286      -0.000086       0.007372              1.501881       1.606664       0.076317      -0.317279       1.355101      -0.198141       1.543876           0.000000
          182              H       2.946194       7.093606       7.873458       0.175741       0.877484 0.61399279E+01  0.57239584E+02                                 1.604682                            1.513029      -1.075291       2.386564                    0.997959       3.424603       9.794179       0.469905       1.398178      -0.683463       0.002795       0.007816      -0.005254       0.009824       0.004162       0.003422      -0.002045      -0.006751       0.008101      -0.008161       0.003722       0.004439              1.658848       1.414858      -0.198647       0.036768       2.290446      -0.179328       1.271239          -0.000001
          183              H       4.472500       7.035295      10.017095       0.151695       1.006654 0.74698164E+01  0.71968504E+02                                 1.651231                            1.592763      -1.095666       2.371603                    0.998196       3.326481       9.176323       0.499171       1.273573      -0.710947      -0.017302       0.016567       0.013639       0.027565      -0.009534       0.007780       0.012712       0.021102       0.004151      -0.023585       0.008864       0.014722              1.675095       1.733502      -0.287117      -0.089378       1.766401       0.264570       1.525383          -0.000001
          184              H       7.637362       6.665016      11.500021       0.177864       0.918985 0.67302492E+01  0.63964652E+02                                 1.629913                            1.566309      -1.238050       2.315961                    0.996690       3.422541       9.765545       0.471457       1.366958      -0.689856       0.013386      -0.004371       0.004312       0.014727      -0.001772       0.000490      -0.001561      -0.004119      -0.003024      -0.002223      -0.001556       0.003779              1.654207       2.125852      -0.220517       0.181081       1.389210       0.060030       1.447559           0.000000
          185              H       6.676678       7.860404      11.169666       0.185416       0.796989 0.57066305E+01  0.52373372E+02                                 1.521668                            1.473891      -1.040720       2.417641                    0.997294       3.340033       9.559660       0.467512       1.427520      -0.678136       0.001660       0.011207       0.002364       0.011573       0.001750       0.001998       0.003751      -0.004297      -0.009024      -0.005014      -0.001190       0.006204              1.543103       1.279859      -0.088166       0.015897       2.099557       0.014211       1.249894          -0.000001
          186              H       6.157705       6.646065      12.013907       0.196060       0.841524 0.59436800E+01  0.53252700E+02                                 1.397411                            1.366587      -0.729571       2.570453                    0.999991       2.759552       6.978416       0.580189       1.178286      -0.736230      -0.006837      -0.003130       0.013216       0.015206       0.002392      -0.003292      -0.002097       0.003078       0.006984      -0.004027      -0.001889       0.005916              1.393871       1.392969       0.110592      -0.260659       1.225277      -0.093326       1.563368           0.000000
          187              H       8.774438       5.490037      10.582369       0.070742       1.148797 0.93293885E+01  0.95785097E+02                                 1.843133                            1.803440      -1.195188       2.285669                    0.993581       4.038717      11.805618       0.456331       1.307319      -0.700683       0.011306       0.005863       0.041574       0.043481      -0.000673      -0.004799      -0.003347       0.005864       0.013378      -0.006922      -0.001258       0.008180              1.868416       1.715735       0.011212       0.199243       1.707137       0.345503       2.182376           0.000000
          188              H       8.414364       3.233378      10.285049       0.109511       1.055987 0.81852504E+01  0.80183762E+02                                 1.666865                            1.634947      -0.698104       2.530836                    0.999457       3.418881       9.318178       0.510558       1.224636      -0.722437      -0.005407      -0.011300       0.024813       0.027796      -0.002814      -0.006878      -0.007031       0.004266       0.023525      -0.012038      -0.000810       0.012849              1.675137       1.619843       0.282381      -0.249601       1.735587      -0.296289       1.669980           0.000001
          189              H       8.563058       3.366037       8.728711       0.105134       0.929352 0.71649416E+01  0.69495795E+02                                 1.658786                            1.629128      -1.145902       2.320020                    0.993659       3.867351      11.320060       0.454602       1.389085      -0.683870      -0.002585      -0.007110      -0.025610       0.026704      -0.003455       0.002721       0.008596       0.005118       0.006468      -0.011319       0.002983       0.008336              1.676128       1.519150       0.164400       0.244687       1.648936       0.283908       1.860297           0.000000
          190              H      10.536906       2.481159       9.583963       0.106226       1.039763 0.74938416E+01  0.70958246E+02                                 1.575924                            1.504377      -0.608060       2.570518                    0.999955       3.200476       8.248635       0.571173       1.132505      -0.745531       0.004730      -0.023327      -0.007847       0.025062      -0.002681      -0.003815       0.001655      -0.002795      -0.018555      -0.007754       0.000710       0.007044              1.617260       1.373402      -0.168032       0.000899       2.229423       0.096648       1.248956           0.000001
          191              H      10.678312       3.683835      10.582369       0.100966       1.148548 0.90670578E+01  0.90758112E+02                                 1.731107                            1.694419      -0.873960       2.445680                    0.998277       3.510583       9.545790       0.515324       1.187426      -0.730961       0.006066       0.011817       0.021394       0.025182       0.002785       0.000420      -0.002532       0.007771       0.003607      -0.006249       0.002010       0.004239              1.735085       1.581398       0.070270       0.307730       1.546247       0.207354       2.077611           0.000001
          192              H       8.478507      13.773200      33.626458       0.173975       0.952373 0.67888244E+01  0.64090119E+02                                 1.609842                            1.525343      -1.239534       2.302470                    0.998232       3.347050       9.246285       0.504821       1.285203      -0.706818       0.005477       0.002288      -0.009394       0.011112      -0.002934       0.003829       0.001568      -0.001723       0.004437      -0.005985       0.001874       0.004111              1.651942       1.560134       0.080963      -0.413919       1.284521      -0.074927       2.111172           0.000000
          193              H       8.312319      12.771698      34.819406       0.187696       0.837849 0.60270212E+01  0.55093604E+02                                 1.478803                            1.442524      -0.736578       2.560488                    0.999997       3.026592       8.161092       0.517527       1.294717      -0.707264       0.006969      -0.008735       0.005637       0.012516      -0.003835       0.002220      -0.004011      -0.002058       0.005223      -0.004953      -0.002069       0.007022              1.486201       1.350044      -0.091592       0.074199       1.801285      -0.175306       1.307274           0.000001
          194              H       7.097980      13.649288      34.360580       0.183131       0.900139 0.62781326E+01  0.57099526E+02                                 1.461758                            1.401337      -0.775595       2.532173                    0.999989       2.906665       7.437718       0.574140       1.172968      -0.736092      -0.009722       0.004669      -0.002134       0.010994      -0.004672       0.000709      -0.000117       0.004802      -0.000507      -0.005183      -0.000234       0.005417              1.488014       1.977316       0.109696       0.063254       1.255515       0.033353       1.231211           0.000000
          195              H       7.386622      13.971459       0.245931       0.152251       0.964920 0.70421967E+01  0.67233053E+02                                 1.638508                            1.570988      -1.094775       2.374043                    0.998040       3.376318       9.443362       0.488160       1.314222      -0.701429      -0.015680      -0.021702       0.006957       0.027662       0.013742      -0.007392       0.006067      -0.014282       0.035280      -0.023885       0.009271       0.014614              1.674319       1.761450       0.403517      -0.151917       1.800834      -0.016297       1.460674           0.000000
          196              H       7.917257       1.514644       2.984206       0.176926       0.907841 0.64479417E+01  0.60359634E+02                                 1.583561                            1.505596      -1.246028       2.305017                    0.997452       3.379735       9.432603       0.496311       1.318339      -0.699232       0.003944       0.011134       0.007645       0.014070       0.000542      -0.002428      -0.001352       0.005712      -0.009066      -0.004215      -0.001006       0.005222              1.621136       1.318458       0.201428       0.087064       1.808052       0.389445       1.736898           0.000000
          197              H       6.683967       0.791580       2.341849       0.185041       0.880007 0.63905116E+01  0.59745886E+02                                 1.569756                            1.517150      -0.935342       2.463623                    0.998967       3.232524       9.044412       0.485044       1.350681      -0.694339      -0.011376      -0.000371       0.001693       0.011508       0.002332      -0.004015       0.002218       0.005928      -0.000391      -0.006048       0.000223       0.005825              1.592969       2.159475       0.064385       0.015359       1.315884       0.018673       1.303547          -0.000000
          198              H       7.953702      -0.034987       2.745616       0.192159       0.816054 0.55971447E+01  0.49107041E+02                                 1.331502                            1.294847      -0.729671       2.565285                    0.999983       2.707892       6.645774       0.621480       1.123315      -0.749527       0.004205      -0.011668       0.005334       0.013501      -0.003539       0.000141      -0.001811      -0.005767      -0.002671      -0.004258      -0.001208       0.005466              1.336982       1.182677      -0.175390       0.054852       1.584062      -0.190458       1.244209           0.000000
          199              H      10.899896       3.807747       0.576286       0.109411       0.912528 0.70596968E+01  0.68219499E+02                                 1.639666                            1.618653      -1.139050       2.328408                    0.993482       3.819652      11.158159       0.455440       1.391722      -0.683572       0.005126       0.009821      -0.025077       0.027415       0.006092      -0.005945      -0.000914      -0.003958       0.015546      -0.010283       0.000893       0.009390              1.649505       1.585741       0.005242      -0.271522       1.388953      -0.002492       1.973821          -0.000000
          200              H      11.229356       2.994301       1.879352       0.109895       1.061564 0.82215693E+01  0.80556439E+02                                 1.665087                            1.632370      -0.706786       2.523974                    0.999485       3.422697       9.302258       0.514336       1.215385      -0.724458       0.014066      -0.015373       0.018311       0.027740      -0.001733       0.008570      -0.007369      -0.010399       0.001897      -0.012102      -0.000895       0.012997              1.674777       1.806688      -0.403051       0.107689       1.799326      -0.118892       1.418318           0.000000
          201              H       6.557139       4.118257       2.202366       0.290208       0.543389 0.35580069E+01  0.29455981E+02                                 1.241446                            1.216389      -1.176881       2.405079                    0.999328       2.925596       8.353170       0.474427       1.559444      -0.653418      -0.005087       0.009426       0.023677       0.025987       0.003831       0.004872       0.009492       0.010378       0.000866      -0.012423      -0.000093       0.012516              1.254706       1.262628       0.026792      -0.173497       1.056448       0.082685       1.445042          -0.000000
          202              H       6.804964       4.949197       8.772758       0.288305       0.533395 0.34665040E+01  0.28603268E+02                                 1.242525                            1.213835      -1.165636       2.412536                    0.999152       2.948226       8.491878       0.465718       1.593893      -0.647787      -0.004305      -0.017244      -0.018473       0.025635      -0.006204      -0.004572       0.008093       0.000525      -0.014963      -0.010261      -0.002909       0.013170              1.260753       1.285250       0.070025       0.157077       1.222612       0.196548       1.274398           0.000000
          203              H       9.412950       2.080266       0.044047       0.289905       0.528980 0.34345872E+01  0.28251390E+02                                 1.231978                            1.205530      -1.156486       2.418014                    0.999362       2.921672       8.379874       0.469276       1.586765      -0.649043       0.016405       0.004328      -0.020609       0.026695       0.008456      -0.005826       0.000188      -0.003854      -0.018481      -0.010850      -0.001601       0.012451              1.247240       1.200374       0.019717      -0.201279       1.154113       0.094941       1.387234           0.000000
          204              H      11.843086      12.198787      21.774059       0.186314       0.935257 0.67130426E+01  0.63799567E+02                                 1.651387                            1.564220      -1.369155       2.253685                    0.996676       3.445553       9.850875       0.471520       1.366809      -0.689450       0.003297      -0.005623       0.013646       0.015123      -0.000400       0.001706      -0.001366       0.000423      -0.012353      -0.004775       0.001614       0.003161              1.691773       1.398684       0.062552       0.191918       1.358069      -0.045890       2.318566          -0.000000
          205              H      12.264387      11.765823      20.327838       0.181150       0.848666 0.59960521E+01  0.54564272E+02                                 1.474203                            1.424181      -0.704742       2.569396                    0.999987       3.001706       7.991425       0.530600       1.268516      -0.713178       0.005360      -0.009965      -0.001363       0.011396      -0.004377       0.000539       0.003002      -0.001045      -0.002207      -0.005378      -0.000040       0.005418              1.495055       1.622579      -0.167780      -0.278591       1.409375       0.231015       1.453211          -0.000001
          206              H      11.641911      13.184253      20.570098       0.175540       0.834220 0.59149973E+01  0.54677705E+02                                 1.557334                            1.491016      -1.009151       2.422069                    0.997924       3.383333       9.662462       0.470120       1.409423      -0.681508      -0.003089       0.012104       0.002861       0.012815      -0.001011       0.003539       0.001999      -0.014703      -0.011882      -0.008511      -0.001131       0.009643              1.588969       1.359060       0.138811      -0.008830       2.088758      -0.219671       1.319089          -0.000000
          207              H      10.278877      12.114235      18.654040       0.148751       0.959919 0.71852475E+01  0.69539252E+02                                 1.678850                            1.622721      -1.287908       2.282070                    0.994867       3.614492      10.468199       0.460512       1.374286      -0.687703       0.015560       0.012503      -0.018618       0.027296       0.013940       0.006218      -0.006634       0.018156       0.030087      -0.023938       0.009713       0.014225              1.705470       1.779834       0.240247      -0.267395       1.566593      -0.124848       1.769982          -0.000001
          208              H       7.339973      10.729334      17.299585       0.176321       0.884992 0.65395933E+01  0.62200932E+02                                 1.637107                            1.581157      -1.277485       2.296319                    0.996162       3.559286      10.427319       0.449189       1.433608      -0.676289      -0.012753      -0.008427      -0.001824       0.015394       0.002541      -0.000733      -0.002705      -0.004653      -0.008639      -0.003854      -0.001921       0.005775              1.654996       2.112981       0.274306       0.036457       1.380167       0.044370       1.471839          -0.000000
          209              H       8.172371      12.044261      17.108713       0.185266       0.906654 0.68391132E+01  0.64653566E+02                                 1.572031                            1.548426      -0.870121       2.495400                    0.999530       3.153721       8.704753       0.492834       1.314658      -0.703157      -0.001634       0.010254      -0.006913       0.012474       0.001792       0.002002      -0.006556      -0.002807       0.000025      -0.007146      -0.000150       0.007296              1.566151       1.349494      -0.101469       0.021242       1.949395      -0.216917       1.399563          -0.000001
          210              H       8.866279      10.647698      16.947206       0.189821       0.798100 0.55077667E+01  0.49988652E+02                                 1.515622                            1.442162      -0.909537       2.484312                    0.998747       3.222760       9.105180       0.476569       1.416068      -0.681044       0.007332      -0.009064      -0.011573       0.016427      -0.001758      -0.005347       0.002790      -0.006618       0.005927      -0.007362       0.000118       0.007244              1.553487       1.723911      -0.359033      -0.330738       1.429994       0.270025       1.506556          -0.000001
          211              H       6.192692      10.007728      18.584298       0.074348       1.094042 0.89168565E+01  0.90631769E+02                                 1.793809                            1.771968      -1.185355       2.295215                    0.993718       3.985664      11.638663       0.456359       1.320478      -0.698071      -0.007791      -0.015208      -0.041762       0.045123      -0.001717      -0.003728       0.006195       0.003644       0.001251      -0.007263      -0.000741       0.008003              1.801049       1.681518       0.078820       0.039052       1.498822       0.037877       2.222807          -0.000000
          212              H       6.596500       8.160708      19.971789       0.122880       0.972144 0.72282075E+01  0.68203408E+02                                 1.541289                            1.508205      -0.608187       2.582370                    0.999977       3.167546       8.297630       0.550059       1.180106      -0.733838       0.010393      -0.024395      -0.010588       0.028552      -0.002254      -0.006210       0.003788      -0.007091      -0.008172      -0.008783       0.000117       0.008666              1.543679       1.597301      -0.314593      -0.136089       1.703733       0.152743       1.330002           0.000000
          213              H       6.221848       8.996022      21.245491       0.114832       1.030951 0.80311403E+01  0.79344541E+02                                 1.721153                            1.681866      -0.928133       2.430557                    0.996497       3.636522      10.393339       0.469385       1.320799      -0.699590       0.000126       0.002165       0.028976       0.029057       0.007260      -0.001159      -0.000524      -0.005653       0.024102      -0.011830       0.003514       0.008316              1.737702       1.552973       0.027862       0.235091       1.431977       0.019581       2.228155           0.000000
          214              H       4.370454       7.669433      20.625158       0.104378       1.037610 0.74492611E+01  0.69826391E+02                                 1.519624                            1.457229      -0.601440       2.570104                    0.999962       3.119457       7.777149       0.611260       1.068989      -0.762916      -0.001156      -0.016122       0.019502       0.025329      -0.002621      -0.003140      -0.006137      -0.000557      -0.001603      -0.008195       0.002022       0.006173              1.552361       1.370360       0.234258      -0.080661       1.892965      -0.333623       1.393758           0.000001
          215              H       4.374828       8.306487      19.189949       0.101225       1.077409 0.85075855E+01  0.84205460E+02                                 1.683264                            1.660345      -0.906035       2.430961                    0.998005       3.557075       9.765930       0.509273       1.215127      -0.723370      -0.002359       0.002627      -0.025872       0.026112      -0.005087       0.002411       0.004643       0.006573      -0.001707      -0.009013       0.002670       0.006343              1.678788       1.504708       0.104246       0.174577       1.508625       0.130578       2.023032           0.000000
          216              H       2.731898       9.318194      20.493016       0.091780       1.135299 0.83028167E+01  0.80854350E+02                                 1.679890                            1.588286      -0.653254       2.535453                    0.999683       3.413820       8.993434       0.552033       1.139366      -0.742610      -0.017931      -0.006242      -0.008120       0.020650       0.000250       0.001970       0.000463       0.002405      -0.015506      -0.005606       0.001365       0.004242              1.738254       2.338646       0.366406       0.127918       1.533210      -0.008901       1.342906           0.000000
          217              H       3.807747       9.723459      21.561163       0.103061       1.111695 0.85966724E+01  0.84657233E+02                                 1.670604                            1.629993      -0.872096       2.444536                    0.997963       3.450445       9.215399       0.536661       1.158970      -0.737614       0.011046       0.004375       0.025627       0.028247      -0.005160      -0.002350      -0.001341      -0.010128       0.016183      -0.010384       0.004458       0.005926              1.681140       1.465915       0.061554       0.166556       1.376605       0.060194       2.200901           0.000001
          218              H       5.583336      11.529661      20.907795       0.070273       1.172768 0.95427700E+01  0.98484171E+02                                 1.866519                            1.822169      -1.197712       2.284620                    0.993489       4.043291      11.831073       0.454863       1.304770      -0.701361       0.001656       0.008457       0.042923       0.043779      -0.002904      -0.003338       0.001858      -0.010554      -0.003740      -0.006894      -0.000602       0.007496              1.895486       1.650847       0.119862       0.248214       1.669774       0.100415       2.365838           0.000000
          219              H      11.764365       8.904181      25.576810       0.188251       0.935933 0.70017629E+01  0.67592791E+02                                 1.692420                            1.631976      -1.296693       2.298488                    0.996270       3.477905      10.190398       0.444797       1.426433      -0.678648       0.001848       0.008221      -0.013996       0.016337       0.000246      -0.003806      -0.000508       0.001653       0.002405      -0.003212      -0.001263       0.004475              1.708790       1.471345       0.063753      -0.144410       1.701930      -0.373058       1.953094          -0.000000
          220              H      12.125897       8.697175      27.089102       0.181695       0.825803 0.58381525E+01  0.53129649E+02                                 1.482666                            1.432630      -0.723001       2.560960                    0.999995       3.095196       8.423230       0.510529       1.318329      -0.701616       0.004997       0.007993       0.007847       0.012265       0.005009       0.001830       0.003694       0.001986       0.011305      -0.007286      -0.000086       0.007372              1.501881       1.606664       0.076317       0.317279       1.355101       0.198141       1.543876           0.000000
          221              H      11.631706       7.484294      26.226508       0.175741       0.877484 0.61399275E+01  0.57239578E+02                                 1.604682                            1.513029      -1.075291       2.386564                    0.997959       3.424603       9.794178       0.469905       1.398178      -0.683463      -0.002795      -0.007816      -0.005254       0.009824       0.004162      -0.003422       0.002045      -0.006751       0.008101      -0.008161       0.003722       0.004439              1.658847       1.414857      -0.198647      -0.036768       2.290446       0.179328       1.271239          -0.000000
          222              H      10.105400       7.542605      28.370145       0.151695       1.006654 0.74698166E+01  0.71968505E+02                                 1.651231                            1.592763      -1.095666       2.371603                    0.998196       3.326481       9.176322       0.499172       1.273573      -0.710947       0.017302      -0.016567       0.013639       0.027565      -0.009534      -0.007781      -0.012712       0.021102       0.004151      -0.023585       0.008864       0.014722              1.675095       1.733501      -0.287117       0.089378       1.766401      -0.264570       1.525383          -0.000001
          223              H       6.940538       7.912884      29.853071       0.177864       0.918985 0.67302504E+01  0.63964666E+02                                 1.629913                            1.566309      -1.238050       2.315961                    0.996690       3.422541       9.765545       0.471457       1.366958      -0.689856      -0.013386       0.004371       0.004312       0.014727      -0.001772      -0.000490       0.001561      -0.004119      -0.003024      -0.002223      -0.001556       0.003779              1.654207       2.125852      -0.220517      -0.181081       1.389210      -0.060030       1.447560           0.000000
          224              H       7.901222       6.717496      29.522716       0.185416       0.796989 0.57066342E+01  0.52373412E+02                                 1.521668                            1.473891      -1.040720       2.417640                    0.997294       3.340034       9.559662       0.467513       1.427519      -0.678136      -0.001660      -0.011207       0.002364       0.011573       0.001750      -0.001998      -0.003751      -0.004297      -0.009024      -0.005014      -0.001190       0.006204              1.543103       1.279859      -0.088166      -0.015897       2.099557      -0.014211       1.249894          -0.000001
          225              H       8.420195       7.931835      30.366957       0.196060       0.841523 0.59436764E+01  0.53252660E+02                                 1.397410                            1.366587      -0.729571       2.570453                    0.999991       2.759551       6.978413       0.580189       1.178286      -0.736230       0.006837       0.003130       0.013216       0.015206       0.002392       0.003292       0.002097       0.003078       0.006984      -0.004027      -0.001889       0.005916              1.393871       1.392968       0.110592       0.260658       1.225276       0.093326       1.563368           0.000000
          226              H       5.803462       9.087863      28.935419       0.070742       1.148797 0.93293885E+01  0.95785097E+02                                 1.843133                            1.803440      -1.195188       2.285669                    0.993581       4.038717      11.805618       0.456331       1.307319      -0.700683      -0.011306      -0.005863       0.041574       0.043481      -0.000673       0.004799       0.003347       0.005864       0.013378      -0.006922      -0.001258       0.008180              1.868416       1.715735       0.011212      -0.199243       1.707137      -0.345503       2.182376           0.000000
          227              H       6.163536      11.344522      28.638099       0.109511       1.055987 0.81852504E+01  0.80183762E+02                                 1.666865                            1.634947      -0.698103       2.530836                    0.999457       3.418881       9.318178       0.510558       1.224636      -0.722437       0.005407       0.011300       0.024813       0.027796      -0.002814       0.006878       0.007031       0.004266       0.023525      -0.012038      -0.000810       0.012849              1.675137       1.619843       0.282381       0.249601       1.735587       0.296289       1.669980           0.000001
          228              H       6.014842      11.211863      27.081761       0.105134       0.929352 0.71649396E+01  0.69495776E+02                                 1.658786                            1.629128      -1.145902       2.320020                    0.993659       3.867351      11.320062       0.454602       1.389086      -0.683870       0.002585       0.007110      -0.025610       0.026704      -0.003455      -0.002721      -0.008596       0.005118       0.006468      -0.011319       0.002983       0.008336              1.676128       1.519150       0.164400      -0.244687       1.648936      -0.283908       1.860297           0.000000
          229              H       4.040994      12.096741      27.937013       0.106226       1.039764 0.74938442E+01  0.70958272E+02                                 1.575924                            1.504377      -0.608059       2.570519                    0.999955       3.200477       8.248636       0.571173       1.132504      -0.745532      -0.004730       0.023327      -0.007847       0.025062      -0.002681       0.003815      -0.001655      -0.002795      -0.018555      -0.007754       0.000710       0.007044              1.617260       1.373402      -0.168032      -0.000899       2.229422      -0.096648       1.248955           0.000001
          230              H       3.899588      10.894065      28.935419       0.100966       1.148548 0.90670564E+01  0.90758090E+02                                 1.731107                            1.694419      -0.873960       2.445680                    0.998277       3.510583       9.545788       0.515324       1.187426      -0.730961      -0.006066      -0.011817       0.021394       0.025182       0.002785      -0.000420       0.002532       0.007771       0.003607      -0.006249       0.002010       0.004239              1.735085       1.581397       0.070270      -0.307730       1.546246      -0.207354       2.077610           0.000001
          231              H       6.099393       0.804700      15.273408       0.173975       0.952373 0.67888244E+01  0.64090119E+02                                 1.609842                            1.525343      -1.239534       2.302470                    0.998232       3.347050       9.246285       0.504821       1.285203      -0.706818      -0.005477      -0.002288      -0.009394       0.011112      -0.002934      -0.003829      -0.001568      -0.001723       0.004437      -0.005985       0.001874       0.004111              1.651942       1.560134       0.080963       0.413919       1.284521       0.074927       2.111172           0.000000
          232              H       6.265581       1.806202      16.466356       0.187696       0.837849 0.60270250E+01  0.55093647E+02                                 1.478803                            1.442525      -0.736578       2.560488                    0.999997       3.026593       8.161095       0.517527       1.294717      -0.707264      -0.006969       0.008735       0.005637       0.012516      -0.003835      -0.002220       0.004011      -0.002058       0.005223      -0.004953      -0.002069       0.007022              1.486201       1.350044      -0.091592      -0.074199       1.801285       0.175306       1.307274           0.000001
          233              H       7.479920       0.928612      16.007530       0.183131       0.900140 0.62781369E+01  0.57099571E+02                                 1.461758                            1.401337      -0.775596       2.532173                    0.999989       2.906666       7.437719       0.574141       1.172967      -0.736093       0.009722      -0.004669      -0.002134       0.010994      -0.004672      -0.000709       0.000117       0.004802      -0.000506      -0.005183      -0.000234       0.005417              1.488014       1.977316       0.109696      -0.063254       1.255515      -0.033353       1.231211           0.000000
          234              H       7.191278       0.606441      18.598981       0.152251       0.964920 0.70422008E+01  0.67233100E+02                                 1.638508                            1.570988      -1.094775       2.374043                    0.998040       3.376319       9.443365       0.488160       1.314222      -0.701429       0.015680       0.021702       0.006957       0.027662       0.013742       0.007392      -0.006067      -0.014282       0.035280      -0.023885       0.009271       0.014614              1.674319       1.761450       0.403518       0.151917       1.800834       0.016297       1.460674           0.000000
          235              H       6.660643      13.063256      21.337256       0.176926       0.907841 0.64479424E+01  0.60359640E+02                                 1.583561                            1.505596      -1.246028       2.305017                    0.997452       3.379735       9.432602       0.496311       1.318338      -0.699232      -0.003944      -0.011134       0.007645       0.014070       0.000542       0.002428       0.001352       0.005712      -0.009066      -0.004215      -0.001006       0.005222              1.621136       1.318458       0.201428      -0.087064       1.808052      -0.389445       1.736898           0.000000
          236              H       7.893933      13.786320      20.694899       0.185041       0.880008 0.63905127E+01  0.59745895E+02                                 1.569756                            1.517150      -0.935342       2.463623                    0.998967       3.232524       9.044410       0.485044       1.350680      -0.694339       0.011376       0.000371       0.001693       0.011508       0.002332       0.004015      -0.002218       0.005928      -0.000391      -0.006048       0.000223       0.005825              1.592968       2.159474       0.064385      -0.015359       1.315884      -0.018673       1.303547          -0.000000
          237              H       6.624198       0.034987      21.098666       0.192159       0.816054 0.55971461E+01  0.49107059E+02                                 1.331503                            1.294848      -0.729671       2.565285                    0.999983       2.707892       6.645775       0.621480       1.123316      -0.749527      -0.004205       0.011668       0.005334       0.013501      -0.003539      -0.000141       0.001811      -0.005767      -0.002671      -0.004258      -0.001208       0.005466              1.336983       1.182677      -0.175390      -0.054852       1.584062       0.190458       1.244209           0.000001
          238              H       3.678004      10.770153      18.929336       0.109411       0.912528 0.70596958E+01  0.68219490E+02                                 1.639667                            1.618653      -1.139050       2.328408                    0.993482       3.819652      11.158160       0.455440       1.391722      -0.683572      -0.005126      -0.009821      -0.025077       0.027415       0.006093       0.005945       0.000914      -0.003958       0.015546      -0.010283       0.000893       0.009390              1.649505       1.585741       0.005242       0.271523       1.388953       0.002492       1.973821          -0.000000
          239              H       3.348544      11.583599      20.232402       0.109895       1.061564 0.82215693E+01  0.80556439E+02                                 1.665087                            1.632370      -0.706786       2.523974                    0.999485       3.422697       9.302258       0.514336       1.215385      -0.724458      -0.014066       0.015373       0.018312       0.027740      -0.001733      -0.008570       0.007369      -0.010399       0.001897      -0.012102      -0.000895       0.012997              1.674777       1.806688      -0.403051      -0.107689       1.799326       0.118892       1.418318           0.000000
          240              H       8.020761      10.459643      20.555416       0.290208       0.543389 0.35580062E+01  0.29455975E+02                                 1.241446                            1.216389      -1.176881       2.405079                    0.999328       2.925596       8.353171       0.474427       1.559444      -0.653418       0.005087      -0.009426       0.023677       0.025987       0.003831      -0.004872      -0.009492       0.010378       0.000866      -0.012423      -0.000093       0.012516              1.254706       1.262628       0.026792       0.173497       1.056448      -0.082685       1.445042          -0.000000
          241              H       7.772936       9.628703      27.125808       0.288305       0.533394 0.34665033E+01  0.28603262E+02                                 1.242525                            1.213835      -1.165636       2.412536                    0.999152       2.948226       8.491879       0.465718       1.593893      -0.647787       0.004305       0.017244      -0.018473       0.025634      -0.006204       0.004572      -0.008093       0.000525      -0.014963      -0.010261      -0.002909       0.013170              1.260753       1.285250       0.070025      -0.157077       1.222612      -0.196548       1.274399           0.000000
          242              H       5.164950      12.497634      18.397097       0.289905       0.528980 0.34345874E+01  0.28251392E+02                                 1.231978                            1.205530      -1.156486       2.418014                    0.999362       2.921672       8.379875       0.469276       1.586765      -0.649043      -0.016405      -0.004328      -0.020609       0.026695       0.008456       0.005826      -0.000188      -0.003854      -0.018481      -0.010850      -0.001601       0.012451              1.247240       1.200374       0.019717       0.201279       1.154113      -0.094941       1.387235           0.000000
          243              H       9.668063       4.554136      30.950584       0.186314       0.935257 0.67130455E+01  0.63799604E+02                                 1.651387                            1.564221      -1.369156       2.253684                    0.996676       3.445554       9.850880       0.471520       1.366809      -0.689450       0.005623       0.003297       0.013646       0.015123       0.000400       0.001366       0.001706      -0.000423      -0.012353      -0.004775       0.001614       0.003161              1.691774       1.358069      -0.062552       0.045890       1.398685       0.191918       2.318567          -0.000000
          244              H      10.101027       4.975437      29.504363       0.181150       0.848667 0.59960553E+01  0.54564304E+02                                 1.474203                            1.424180      -0.704742       2.569396                    0.999987       3.001707       7.991426       0.530600       1.268515      -0.713178       0.009965       0.005360      -0.001363       0.011396       0.004377      -0.003002       0.000539       0.001045      -0.002207      -0.005378      -0.000040       0.005418              1.495055       1.409375       0.167780      -0.231015       1.622579      -0.278591       1.453211          -0.000001
          245              H       8.682597       4.352961      29.746623       0.175541       0.834220 0.59149972E+01  0.54677704E+02                                 1.557334                            1.491016      -1.009152       2.422069                    0.997924       3.383333       9.662462       0.470120       1.409423      -0.681508      -0.012104      -0.003089       0.002861       0.012815       0.001011      -0.001999       0.003539       0.014703      -0.011882      -0.008511      -0.001131       0.009643              1.588969       2.088758      -0.138811       0.219671       1.359060      -0.008830       1.319089          -0.000000
          246              H       9.752615       2.989927      27.830565       0.148751       0.959919 0.71852489E+01  0.69539265E+02                                 1.678850                            1.622720      -1.287907       2.282071                    0.994867       3.614492      10.468197       0.460512       1.374285      -0.687703      -0.012503       0.015560      -0.018618       0.027296      -0.013940       0.006634       0.006218      -0.018156       0.030087      -0.023938       0.009713       0.014225              1.705469       1.566593      -0.240247       0.124848       1.779834      -0.267395       1.769981          -0.000001
          247              H      11.137516       0.051023      26.476110       0.176321       0.884992 0.65395938E+01  0.62200938E+02                                 1.637107                            1.581157      -1.277486       2.296319                    0.996162       3.559286      10.427320       0.449189       1.433609      -0.676289       0.008427      -0.012753      -0.001824       0.015394      -0.002541       0.002705      -0.000733       0.004653      -0.008639      -0.003854      -0.001921       0.005775              1.654996       1.380167      -0.274306      -0.044370       2.112982       0.036457       1.471839          -0.000000
          248              H       9.822589       0.883421      26.285238       0.185266       0.906653 0.68391100E+01  0.64653533E+02                                 1.572031                            1.548427      -0.870121       2.495400                    0.999530       3.153720       8.704752       0.492834       1.314658      -0.703157      -0.010254      -0.001634      -0.006913       0.012474      -0.001792       0.006556       0.002002       0.002807       0.000025      -0.007146      -0.000150       0.007296              1.566151       1.949395       0.101469       0.216917       1.349494       0.021242       1.399564          -0.000001
          249              H      11.219152       1.577329      26.123731       0.189821       0.798100 0.55077660E+01  0.49988646E+02                                 1.515623                            1.442162      -0.909537       2.484312                    0.998747       3.222760       9.105181       0.476569       1.416068      -0.681044       0.009064       0.007332      -0.011573       0.016427       0.001758      -0.002790      -0.005347       0.006618       0.005927      -0.007362       0.000118       0.007244              1.553487       1.429994       0.359033      -0.270025       1.723911      -0.330738       1.506556          -0.000001
          250              H      11.859122      13.481642      27.760823       0.074348       1.094043 0.89168609E+01  0.90631821E+02                                 1.793809                            1.771968      -1.185355       2.295215                    0.993718       3.985665      11.638665       0.456359       1.320477      -0.698071       0.015208      -0.007791      -0.041762       0.045123       0.001717      -0.006195      -0.003728      -0.003644       0.001251      -0.007263      -0.000741       0.008003              1.801049       1.498822      -0.078820      -0.037877       1.681518       0.039052       2.222807          -0.000000
          251              H      13.706142      13.885450      29.148314       0.122880       0.972144 0.72282075E+01  0.68203409E+02                                 1.541289                            1.508205      -0.608187       2.582370                    0.999977       3.167546       8.297630       0.550059       1.180106      -0.733838       0.024395       0.010393      -0.010588       0.028552       0.002254      -0.003788      -0.006210       0.007091      -0.008172      -0.008783       0.000117       0.008666              1.543679       1.703733       0.314593      -0.152743       1.597301      -0.136089       1.330002           0.000000
          252              H      12.870828      13.510798      30.422016       0.114832       1.030951 0.80311403E+01  0.79344541E+02                                 1.721153                            1.681866      -0.928133       2.430557                    0.996497       3.636522      10.393339       0.469385       1.320799      -0.699590      -0.002165       0.000126       0.028976       0.029057      -0.007260       0.000524      -0.001159       0.005653       0.024102      -0.011830       0.003514       0.008316              1.737702       1.431977      -0.027862      -0.019581       1.552973       0.235091       2.228155           0.000000
          253              H      14.197417      11.659404      29.801683       0.104378       1.037610 0.74492611E+01  0.69826391E+02                                 1.519624                            1.457229      -0.601440       2.570104                    0.999962       3.119457       7.777149       0.611260       1.068989      -0.762916       0.016122      -0.001157       0.019502       0.025329       0.002621       0.006137      -0.003140       0.000557      -0.001603      -0.008195       0.002022       0.006173              1.552361       1.892965      -0.234258       0.333623       1.370360      -0.080661       1.393758           0.000001
          254              H      13.560363      11.663778      28.366474       0.101225       1.077410 0.85075896E+01  0.84205503E+02                                 1.683264                            1.660345      -0.906035       2.430961                    0.998005       3.557076       9.765930       0.509273       1.215126      -0.723370      -0.002627      -0.002359      -0.025872       0.026112       0.005087      -0.004643       0.002411      -0.006573      -0.001707      -0.009013       0.002670       0.006343              1.678788       1.508625      -0.104246      -0.130578       1.504708       0.174576       2.023032           0.000000
          255              H      12.548656      10.020848      29.669541       0.091779       1.135299 0.83028130E+01  0.80854296E+02                                 1.679889                            1.588285      -0.653254       2.535453                    0.999683       3.413819       8.993427       0.552033       1.139365      -0.742610       0.006242      -0.017931      -0.008120       0.020650      -0.000250      -0.000463       0.001970      -0.002405      -0.015506      -0.005606       0.001365       0.004242              1.738253       1.533209      -0.366405       0.008901       2.338644       0.127918       1.342905           0.000000
          256              H      12.143391      11.096697      30.737688       0.103061       1.111695 0.85966722E+01  0.84657216E+02                                 1.670603                            1.629991      -0.872096       2.444536                    0.997963       3.450445       9.215393       0.536662       1.158968      -0.737614      -0.004375       0.011046       0.025627       0.028247       0.005160       0.001341      -0.002350       0.010128       0.016183      -0.010384       0.004458       0.005926              1.681139       1.376604      -0.061554      -0.060194       1.465914       0.166556       2.200899           0.000001
          257              H      10.337189      12.872286      30.084320       0.070273       1.172768 0.95427757E+01  0.98484241E+02                                 1.866519                            1.822169      -1.197712       2.284619                    0.993489       4.043292      11.831075       0.454863       1.304770      -0.701361      -0.008457       0.001656       0.042923       0.043779       0.002904      -0.001858      -0.003338       0.010554      -0.003740      -0.006894      -0.000602       0.007496              1.895486       1.669774      -0.119862      -0.100415       1.650847       0.248214       2.365838           0.000000
          258              H      12.962669       4.475415      34.753335       0.188251       0.935933 0.70017635E+01  0.67592800E+02                                 1.692420                            1.631976      -1.296693       2.298488                    0.996270       3.477905      10.190399       0.444797       1.426433      -0.678648      -0.008221       0.001848      -0.013996       0.016337      -0.000246       0.000508      -0.003806      -0.001653       0.002405      -0.003212      -0.001263       0.004475              1.708790       1.701931      -0.063753       0.373058       1.471345      -0.144411       1.953094          -0.000000
          259              H      13.169675       4.836947      36.265627       0.181695       0.825803 0.58381530E+01  0.53129653E+02                                 1.482665                            1.432630      -0.723001       2.560960                    0.999995       3.095196       8.423229       0.510530       1.318329      -0.701616      -0.007993       0.004997       0.007847       0.012265      -0.005009      -0.003694       0.001830      -0.001986       0.011305      -0.007286      -0.000086       0.007372              1.501880       1.355101      -0.076317      -0.198141       1.606664       0.317279       1.543876           0.000000
          260              H      14.382556       4.342756      35.403033       0.175741       0.877484 0.61399267E+01  0.57239571E+02                                 1.604682                            1.513029      -1.075291       2.386563                    0.997959       3.424603       9.794179       0.469905       1.398178      -0.683463       0.007816      -0.002795      -0.005254       0.009824      -0.004162      -0.002045      -0.003422       0.006751       0.008101      -0.008161       0.003722       0.004439              1.658847       2.290446       0.198647      -0.179328       1.414857      -0.036768       1.271239          -0.000000
          261              H      14.324245       2.816450       0.840570       0.151696       1.006653 0.74698113E+01  0.71968447E+02                                 1.651231                            1.592763      -1.095666       2.371604                    0.998196       3.326480       9.176321       0.499171       1.273573      -0.710947       0.016567       0.017302       0.013639       0.027565       0.009534       0.012712      -0.007781      -0.021102       0.004151      -0.023585       0.008864       0.014722              1.675095       1.766401       0.287117       0.264570       1.733501       0.089378       1.525383          -0.000001
          262              H      13.953966      14.229488       2.323496       0.177864       0.918985 0.67302505E+01  0.63964664E+02                                 1.629912                            1.566309      -1.238050       2.315961                    0.996690       3.422541       9.765543       0.471457       1.366957      -0.689856      -0.004371      -0.013386       0.004312       0.014727       0.001772      -0.001561      -0.000490       0.004119      -0.003024      -0.002223      -0.001556       0.003779              1.654207       1.389209       0.220517       0.060030       2.125851      -0.181081       1.447559           0.000000
          263              H       0.571454       0.612272       1.993141       0.185416       0.796989 0.57066342E+01  0.52373412E+02                                 1.521668                            1.473891      -1.040720       2.417640                    0.997294       3.340034       9.559662       0.467513       1.427519      -0.678136       0.011207      -0.001660       0.002364       0.011573      -0.001750       0.003751      -0.001998       0.004297      -0.009024      -0.005014      -0.001190       0.006204              1.543103       2.099557       0.088166       0.014211       1.279859      -0.015897       1.249894          -0.000001
          264              H      13.935015       1.131245       2.837382       0.196060       0.841524 0.59436794E+01  0.53252696E+02                                 1.397411                            1.366588      -0.729571       2.570453                    0.999991       2.759552       6.978417       0.580188       1.178286      -0.736229      -0.003130       0.006837       0.013216       0.015206      -0.002392      -0.002097       0.003292      -0.003078       0.006984      -0.004027      -0.001889       0.005916              1.393871       1.225277      -0.110592      -0.093326       1.392969       0.260659       1.563369           0.000000
          265              H      12.778987      13.092412       1.405844       0.070742       1.148797 0.93293899E+01  0.95785114E+02                                 1.843133                            1.803440      -1.195188       2.285669                    0.993581       4.038717      11.805618       0.456331       1.307319      -0.700683       0.005863      -0.011306       0.041574       0.043481       0.000673      -0.003347       0.004799      -0.005864       0.013378      -0.006922      -0.001258       0.008180              1.868416       1.707137      -0.011212       0.345503       1.715735      -0.199243       2.182376           0.000000
          266              H      10.522328      13.452486       1.108524       0.109511       1.055987 0.81852547E+01  0.80183814E+02                                 1.666865                            1.634948      -0.698104       2.530836                    0.999457       3.418882       9.318181       0.510558       1.224635      -0.722437      -0.011300       0.005407       0.024813       0.027796       0.002814      -0.007031       0.006878      -0.004266       0.023525      -0.012038      -0.000810       0.012849              1.675137       1.735587      -0.282381      -0.296289       1.619844       0.249601       1.669980           0.000001
          267              H      10.654987      13.303792      36.258286       0.105134       0.929351 0.71649350E+01  0.69495721E+02                                 1.658785                            1.629127      -1.145902       2.320020                    0.993659       3.867350      11.320059       0.454602       1.389086      -0.683870      -0.007110       0.002585      -0.025610       0.026704       0.003455       0.008596      -0.002721      -0.005118       0.006468      -0.011319       0.002983       0.008336              1.676128       1.648936      -0.164400       0.283908       1.519150      -0.244687       1.860297           0.000000
          268              H       9.770109      11.329944       0.407438       0.106226       1.039764 0.74938455E+01  0.70958290E+02                                 1.575924                            1.504377      -0.608059       2.570518                    0.999955       3.200477       8.248637       0.571173       1.132505      -0.745532      -0.023327      -0.004730      -0.007847       0.025062       0.002681       0.001655       0.003815       0.002795      -0.018555      -0.007754       0.000710       0.007044              1.617260       2.229423       0.168032       0.096648       1.373402      -0.000899       1.248956           0.000001
          269              H      10.972785      11.188538       1.405844       0.100966       1.148549 0.90670633E+01  0.90758168E+02                                 1.731107                            1.694419      -0.873961       2.445679                    0.998277       3.510584       9.545788       0.515325       1.187425      -0.730961       0.011817      -0.006066       0.021394       0.025182      -0.002785      -0.002532      -0.000420      -0.007771       0.003607      -0.006249       0.002010       0.004239              1.735085       1.546246      -0.070270       0.207354       1.581397      -0.307730       2.077610           0.000001
          270              H       6.484250      13.388343      24.449933       0.173975       0.952373 0.67888204E+01  0.64090075E+02                                 1.609842                            1.525343      -1.239533       2.302470                    0.998232       3.347049       9.246284       0.504821       1.285204      -0.706818       0.002288      -0.005477      -0.009394       0.011112       0.002934       0.001568      -0.003829       0.001723       0.004437      -0.005985       0.001874       0.004111              1.651942       1.284521      -0.080963      -0.074927       1.560134       0.413919       2.111172           0.000000
          271              H       5.482748      13.554531      25.642881       0.187695       0.837849 0.60270245E+01  0.55093642E+02                                 1.478803                            1.442525      -0.736578       2.560488                    0.999997       3.026593       8.161095       0.517527       1.294717      -0.707264      -0.008735      -0.006969       0.005637       0.012516       0.003835      -0.004011      -0.002220       0.002058       0.005223      -0.004953      -0.002069       0.007022              1.486202       1.801286       0.091592      -0.175306       1.350045      -0.074199       1.307274           0.000001
          272              H       6.360338       0.190970      25.184055       0.183131       0.900140 0.62781356E+01  0.57099554E+02                                 1.461758                            1.401337      -0.775596       2.532173                    0.999989       2.906666       7.437718       0.574141       1.172966      -0.736093       0.004669       0.009722      -0.002134       0.010994       0.004672      -0.000117      -0.000709      -0.004802      -0.000507      -0.005183      -0.000234       0.005417              1.488013       1.255514      -0.109696       0.033353       1.977315      -0.063254       1.231211           0.000000
          273              H       6.682509      14.480228      27.775506       0.152251       0.964920 0.70422003E+01  0.67233097E+02                                 1.638508                            1.570989      -1.094776       2.374043                    0.998040       3.376319       9.443366       0.488160       1.314223      -0.701428      -0.021702       0.015680       0.006957       0.027663      -0.013742       0.006067       0.007392       0.014282       0.035280      -0.023885       0.009271       0.014614              1.674319       1.800834      -0.403518      -0.016297       1.761450       0.151917       1.460674           0.000000
          274              H       8.803594      13.949593      30.513781       0.176926       0.907842 0.64479473E+01  0.60359694E+02                                 1.583561                            1.505596      -1.246028       2.305017                    0.997452       3.379736       9.432604       0.496311       1.318338      -0.699232       0.011134      -0.003944       0.007645       0.014070      -0.000542      -0.001352       0.002428      -0.005712      -0.009066      -0.004215      -0.001006       0.005222              1.621136       1.808052      -0.201428       0.389445       1.318459      -0.087064       1.736898           0.000000
          275              H       8.080530       0.604983      29.871424       0.185041       0.880008 0.63905126E+01  0.59745895E+02                                 1.569756                            1.517150      -0.935342       2.463623                    0.998967       3.232524       9.044410       0.485044       1.350680      -0.694339      -0.000371       0.011377       0.001693       0.011508      -0.002332       0.002218       0.004015      -0.005928      -0.000391      -0.006048       0.000223       0.005825              1.592968       1.315884      -0.064385       0.018673       2.159474      -0.015359       1.303547          -0.000000
          276              H       7.253963      13.913148      30.275191       0.192159       0.816054 0.55971447E+01  0.49107041E+02                                 1.331502                            1.294847      -0.729670       2.565286                    0.999983       2.707892       6.645774       0.621480       1.123315      -0.749527      -0.011668      -0.004205       0.005334       0.013501       0.003539      -0.001811      -0.000141       0.005767      -0.002671      -0.004258      -0.001208       0.005466              1.336982       1.584062       0.175390      -0.190458       1.182677      -0.054852       1.244209           0.000001
          277              H      11.096697      10.966954      28.105861       0.109411       0.912528 0.70596980E+01  0.68219513E+02                                 1.639667                            1.618653      -1.139050       2.328408                    0.993482       3.819652      11.158159       0.455440       1.391722      -0.683572       0.009821      -0.005126      -0.025077       0.027415      -0.006093      -0.000914       0.005945       0.003958       0.015546      -0.010283       0.000893       0.009390              1.649505       1.388953      -0.005242      -0.002492       1.585741       0.271523       1.973821           0.000000
          278              H      10.283251      10.637494      29.408927       0.109895       1.061564 0.82215739E+01  0.80556490E+02                                 1.665087                            1.632370      -0.706786       2.523974                    0.999485       3.422698       9.302259       0.514336       1.215384      -0.724458      -0.015373      -0.014066       0.018312       0.027740       0.001733      -0.007369      -0.008570       0.010399       0.001897      -0.012102      -0.000895       0.012997              1.674777       1.799326       0.403051      -0.118892       1.806688      -0.107689       1.418318           0.000001
          279              H      11.407207       0.731811      29.731941       0.290208       0.543389 0.35580069E+01  0.29455981E+02                                 1.241446                            1.216389      -1.176881       2.405079                    0.999328       2.925596       8.353170       0.474427       1.559444      -0.653418       0.009426       0.005087       0.023677       0.025987      -0.003831       0.009492      -0.004872      -0.010378       0.000866      -0.012423      -0.000093       0.012516              1.254706       1.056448      -0.026792       0.082685       1.262628       0.173497       1.445042          -0.000000
          280              H      12.238147       0.483986      36.302333       0.288305       0.533394 0.34664996E+01  0.28603227E+02                                 1.242525                            1.213835      -1.165636       2.412536                    0.999152       2.948225       8.491878       0.465718       1.593894      -0.647787      -0.017244       0.004305      -0.018473       0.025634       0.006204       0.008093       0.004572      -0.000525      -0.014963      -0.010261      -0.002909       0.013170              1.260753       1.222612      -0.070025       0.196548       1.285249      -0.157077       1.274398           0.000000
          281              H       9.369216      12.453900      27.573622       0.289905       0.528980 0.34345874E+01  0.28251392E+02                                 1.231978                            1.205530      -1.156486       2.418013                    0.999362       2.921672       8.379875       0.469276       1.586765      -0.649043       0.004328      -0.016405      -0.020609       0.026695      -0.008456       0.000188       0.005826       0.003854      -0.018481      -0.010850      -0.001601       0.012451              1.247240       1.154113      -0.019717       0.094941       1.200374       0.201279       1.387235           0.000000
          282              H       4.909837      10.023764      12.597534       0.186314       0.935257 0.67130448E+01  0.63799597E+02                                 1.651387                            1.564221      -1.369156       2.253684                    0.996676       3.445554       9.850881       0.471520       1.366810      -0.689450      -0.005623      -0.003297       0.013646       0.015123       0.000400      -0.001366      -0.001706      -0.000423      -0.012353      -0.004775       0.001614       0.003161              1.691774       1.358069      -0.062552      -0.045890       1.398685      -0.191918       2.318567          -0.000000
          283              H       4.476873       9.602463      11.151313       0.181150       0.848667 0.59960553E+01  0.54564304E+02                                 1.474203                            1.424180      -0.704742       2.569396                    0.999987       3.001707       7.991426       0.530600       1.268515      -0.713178      -0.009965      -0.005360      -0.001363       0.011396       0.004377       0.003002      -0.000539       0.001045      -0.002207      -0.005378      -0.000040       0.005418              1.495055       1.409375       0.167780       0.231015       1.622579       0.278591       1.453211          -0.000001
          284              H       5.895303      10.224939      11.393573       0.175541       0.834220 0.59150017E+01  0.54677752E+02                                 1.557334                            1.491016      -1.009152       2.422069                    0.997924       3.383334       9.662463       0.470121       1.409422      -0.681508       0.012104       0.003089       0.002861       0.012815       0.001011       0.001999      -0.003539       0.014703      -0.011882      -0.008511      -0.001131       0.009643              1.588969       2.088758      -0.138811      -0.219671       1.359060       0.008830       1.319089          -0.000001
          285              H       4.825285      11.587973       9.477515       0.148751       0.959919 0.71852475E+01  0.69539252E+02                                 1.678850                            1.622721      -1.287908       2.282070                    0.994867       3.614492      10.468199       0.460512       1.374286      -0.687703       0.012503      -0.015560      -0.018618       0.027296      -0.013940      -0.006634      -0.006218      -0.018156       0.030087      -0.023938       0.009713       0.014225              1.705470       1.566593      -0.240247      -0.124848       1.779834       0.267395       1.769982          -0.000001
          286              H       3.440384      14.526877       8.123060       0.176321       0.884992 0.65395922E+01  0.62200923E+02                                 1.637108                            1.581157      -1.277486       2.296319                    0.996162       3.559286      10.427322       0.449189       1.433609      -0.676289      -0.008427       0.012753      -0.001824       0.015394      -0.002541      -0.002705       0.000733       0.004653      -0.008639      -0.003854      -0.001921       0.005775              1.654996       1.380167      -0.274306       0.044370       2.112982      -0.036457       1.471839          -0.000000
          287              H       4.755311      13.694479       7.932188       0.185266       0.906654 0.68391171E+01  0.64653612E+02                                 1.572031                            1.548427      -0.870121       2.495400                    0.999530       3.153722       8.704756       0.492834       1.314657      -0.703157       0.010254       0.001634      -0.006913       0.012474      -0.001792      -0.006556      -0.002002       0.002807       0.000025      -0.007146      -0.000150       0.007296              1.566151       1.949395       0.101469      -0.216917       1.349494      -0.021242       1.399564          -0.000001
          288              H       3.358748      13.000571       7.770681       0.189821       0.798101 0.55077706E+01  0.49988696E+02                                 1.515623                            1.442163      -0.909537       2.484312                    0.998747       3.222761       9.105183       0.476569       1.416068      -0.681044      -0.009064      -0.007332      -0.011573       0.016427       0.001758       0.002790       0.005347       0.006618       0.005927      -0.007362       0.000118       0.007244              1.553488       1.429995       0.359033       0.270025       1.723911       0.330738       1.506557          -0.000001
          289              H       2.718778       1.096258       9.407773       0.074348       1.094043 0.89168617E+01  0.90631829E+02                                 1.793809                            1.771968      -1.185355       2.295215                    0.993718       3.985665      11.638664       0.456359       1.320477      -0.698071      -0.015208       0.007791      -0.041762       0.045123       0.001717       0.006195       0.003728      -0.003644       0.001251      -0.007263      -0.000741       0.008003              1.801049       1.498822      -0.078820       0.037877       1.681518      -0.039052       2.222807          -0.000000
          290              H       0.871758       0.692450      10.795264       0.122880       0.972144 0.72282076E+01  0.68203409E+02                                 1.541289                            1.508205      -0.608187       2.582370                    0.999977       3.167546       8.297630       0.550059       1.180106      -0.733838      -0.024395      -0.010393      -0.010588       0.028552       0.002254       0.003788       0.006210       0.007091      -0.008172      -0.008783       0.000117       0.008666              1.543679       1.703733       0.314593       0.152743       1.597301       0.136089       1.330002          -0.000000
          291              H       1.707072       1.067102      12.068966       0.114832       1.030952 0.80311447E+01  0.79344590E+02                                 1.721153                            1.681866      -0.928133       2.430557                    0.996497       3.636523      10.393340       0.469385       1.320798      -0.699590       0.002165      -0.000126       0.028976       0.029057      -0.007260      -0.000524       0.001159       0.005653       0.024102      -0.011830       0.003514       0.008316              1.737702       1.431977      -0.027862       0.019581       1.552972      -0.235091       2.228155           0.000000
          292              H       0.380483       2.918496      11.448633       0.104378       1.037610 0.74492627E+01  0.69826412E+02                                 1.519624                            1.457229      -0.601440       2.570104                    0.999962       3.119457       7.777150       0.611260       1.068990      -0.762916      -0.016122       0.001156       0.019502       0.025329       0.002621      -0.006137       0.003140       0.000557      -0.001603      -0.008195       0.002022       0.006173              1.552362       1.892966      -0.234258      -0.333623       1.370361       0.080661       1.393758           0.000001
          293              H       1.017537       2.914122      10.013424       0.101225       1.077409 0.85075846E+01  0.84205447E+02                                 1.683264                            1.660345      -0.906035       2.430961                    0.998005       3.557075       9.765929       0.509273       1.215127      -0.723370       0.002627       0.002359      -0.025872       0.026112       0.005087       0.004643      -0.002411      -0.006573      -0.001707      -0.009013       0.002670       0.006343              1.678788       1.508625      -0.104246       0.130578       1.504708      -0.174576       2.023032           0.000000
          294              H       2.029244       4.557052      11.316491       0.091779       1.135299 0.83028131E+01  0.80854299E+02                                 1.679889                            1.588285      -0.653254       2.535453                    0.999683       3.413819       8.993428       0.552033       1.139365      -0.742610      -0.006242       0.017931      -0.008120       0.020650      -0.000250       0.000463      -0.001970      -0.002405      -0.015506      -0.005606       0.001365       0.004242              1.738253       1.533209      -0.366406      -0.008901       2.338644      -0.127918       1.342905           0.000000
          295              H       2.434509       3.481203      12.384638       0.103061       1.111695 0.85966723E+01  0.84657222E+02                                 1.670603                            1.629992      -0.872096       2.444536                    0.997963       3.450445       9.215395       0.536662       1.158969      -0.737614       0.004375      -0.011046       0.025627       0.028247       0.005160      -0.001341       0.002350       0.010128       0.016183      -0.010384       0.004458       0.005926              1.681139       1.376604      -0.061554       0.060194       1.465914      -0.166556       2.200900           0.000001
          296              H       4.240711       1.705614      11.731270       0.070273       1.172768 0.95427757E+01  0.98484241E+02                                 1.866519                            1.822169      -1.197712       2.284619                    0.993489       4.043292      11.831075       0.454863       1.304770      -0.701361       0.008457      -0.001656       0.042923       0.043779       0.002904       0.001858       0.003338       0.010554      -0.003740      -0.006894      -0.000602       0.007496              1.895486       1.669774      -0.119862       0.100415       1.650847      -0.248214       2.365838           0.000000
          297              H       1.615231      10.102485      16.400285       0.188251       0.935933 0.70017628E+01  0.67592794E+02                                 1.692420                            1.631976      -1.296693       2.298488                    0.996270       3.477905      10.190400       0.444797       1.426433      -0.678648       0.008221      -0.001848      -0.013996       0.016337      -0.000246      -0.000508       0.003806      -0.001653       0.002405      -0.003212      -0.001263       0.004475              1.708790       1.701931      -0.063753      -0.373058       1.471345       0.144411       1.953095          -0.000000
          298              H       1.408225       9.740953      17.912577       0.181695       0.825803 0.58381530E+01  0.53129653E+02                                 1.482665                            1.432630      -0.723001       2.560960                    0.999995       3.095196       8.423229       0.510530       1.318329      -0.701616       0.007993      -0.004997       0.007848       0.012265      -0.005009       0.003694      -0.001830      -0.001986       0.011305      -0.007286      -0.000086       0.007372              1.501880       1.355101      -0.076317       0.198141       1.606664      -0.317279       1.543876           0.000000
          299              H       0.195344      10.235144      17.049983       0.175741       0.877484 0.61399267E+01  0.57239571E+02                                 1.604682                            1.513029      -1.075291       2.386563                    0.997959       3.424603       9.794179       0.469905       1.398178      -0.683463      -0.007816       0.002795      -0.005254       0.009824      -0.004162       0.002045       0.003422       0.006751       0.008101      -0.008161       0.003722       0.004439              1.658847       2.290446       0.198647       0.179328       1.414857       0.036768       1.271239          -0.000000
          300              H       0.253655      11.761450      19.193620       0.151696       1.006653 0.74698117E+01  0.71968448E+02                                 1.651231                            1.592762      -1.095666       2.371604                    0.998196       3.326480       9.176319       0.499172       1.273572      -0.710947      -0.016567      -0.017302       0.013639       0.027565       0.009534      -0.012712       0.007780      -0.021102       0.004151      -0.023585       0.008864       0.014722              1.675095       1.766400       0.287117      -0.264570       1.733501      -0.089378       1.525383          -0.000001
          301              H       0.623934       0.348412      20.676546       0.177864       0.918984 0.67302455E+01  0.63964612E+02                                 1.629913                            1.566309      -1.238050       2.315961                    0.996690       3.422540       9.765543       0.471457       1.366959      -0.689856       0.004371       0.013386       0.004312       0.014727       0.001772       0.001561       0.000490       0.004119      -0.003024      -0.002223      -0.001556       0.003779              1.654207       1.389209       0.220517      -0.060030       2.125852       0.181081       1.447559           0.000000
          302              H      14.006446      13.965628      20.346191       0.185416       0.796989 0.57066297E+01  0.52373365E+02                                 1.521668                            1.473891      -1.040720       2.417640                    0.997294       3.340033       9.559661       0.467512       1.427520      -0.678136      -0.011207       0.001660       0.002364       0.011573      -0.001750      -0.003751       0.001998       0.004297      -0.009024      -0.005014      -0.001190       0.006204              1.543103       2.099557       0.088166      -0.014211       1.279859       0.015897       1.249894          -0.000000
          303              H       0.642885      13.446655      21.190432       0.196060       0.841524 0.59436794E+01  0.53252695E+02                                 1.397411                            1.366588      -0.729571       2.570453                    0.999991       2.759552       6.978417       0.580188       1.178286      -0.736229       0.003130      -0.006837       0.013216       0.015206      -0.002392       0.002097      -0.003292      -0.003078       0.006984      -0.004027      -0.001889       0.005916              1.393871       1.225277      -0.110592       0.093326       1.392969      -0.260659       1.563369           0.000000
          304              H       1.798913       1.485488      19.758894       0.070742       1.148797 0.93293893E+01  0.95785105E+02                                 1.843133                            1.803440      -1.195188       2.285669                    0.993581       4.038717      11.805617       0.456331       1.307318      -0.700683      -0.005863       0.011306       0.041574       0.043481       0.000673       0.003347      -0.004799      -0.005864       0.013378      -0.006922      -0.001258       0.008180              1.868416       1.707137      -0.011212      -0.345503       1.715735       0.199243       2.182376           0.000000
          305              H       4.055572       1.125414      19.461574       0.109511       1.055987 0.81852501E+01  0.80183763E+02                                 1.666865                            1.634948      -0.698104       2.530836                    0.999457       3.418881       9.318180       0.510557       1.224636      -0.722437       0.011300      -0.005407       0.024813       0.027796       0.002814       0.007031      -0.006878      -0.004266       0.023525      -0.012038      -0.000810       0.012849              1.675137       1.735587      -0.282381       0.296289       1.619844      -0.249601       1.669980           0.000001
          306              H       3.922913       1.274108      17.905236       0.105134       0.929352 0.71649404E+01  0.69495781E+02                                 1.658786                            1.629128      -1.145902       2.320020                    0.993659       3.867351      11.320060       0.454602       1.389085      -0.683870       0.007110      -0.002585      -0.025610       0.026704       0.003455      -0.008596       0.002721      -0.005118       0.006468      -0.011319       0.002983       0.008336              1.676128       1.648936      -0.164400      -0.283908       1.519150       0.244687       1.860297           0.000000
          307              H       4.807791       3.247956      18.760488       0.106226       1.039764 0.74938494E+01  0.70958333E+02                                 1.575925                            1.504377      -0.608059       2.570518                    0.999955       3.200478       8.248639       0.571173       1.132504      -0.745532       0.023327       0.004730      -0.007847       0.025062       0.002681      -0.001655      -0.003815       0.002795      -0.018555      -0.007754       0.000710       0.007044              1.617260       2.229423       0.168032      -0.096648       1.373402       0.000899       1.248956           0.000001
          308              H       3.605115       3.389362      19.758894       0.100966       1.148548 0.90670590E+01  0.90758120E+02                                 1.731107                            1.694419      -0.873961       2.445680                    0.998277       3.510583       9.545787       0.515324       1.187426      -0.730961      -0.011817       0.006066       0.021394       0.025182      -0.002785       0.002532       0.000420      -0.007771       0.003607      -0.006249       0.002010       0.004239              1.735085       1.546247      -0.070270      -0.207354       1.581397       0.307730       2.077610           0.000001
          309              H       8.093650       1.189557       6.096883       0.173975       0.952373 0.67888251E+01  0.64090128E+02                                 1.609842                            1.525343      -1.239534       2.302470                    0.998232       3.347050       9.246286       0.504821       1.285203      -0.706818      -0.002288       0.005477      -0.009394       0.011112       0.002934      -0.001568       0.003829       0.001723       0.004437      -0.005985       0.001874       0.004111              1.651943       1.284521      -0.080963       0.074927       1.560135      -0.413919       2.111173           0.000000
          310              H       9.095152       1.023369       7.289831       0.187695       0.837849 0.60270237E+01  0.55093631E+02                                 1.478803                            1.442525      -0.736578       2.560488                    0.999997       3.026593       8.161094       0.517527       1.294717      -0.707264       0.008735       0.006969       0.005637       0.012516       0.003835       0.004011       0.002220       0.002058       0.005223      -0.004953      -0.002069       0.007022              1.486201       1.801285       0.091592       0.175306       1.350044       0.074199       1.307274           0.000001
          311              H       8.217562      14.386930       6.831005       0.183131       0.900140 0.62781369E+01  0.57099571E+02                                 1.461758                            1.401337      -0.775595       2.532173                    0.999989       2.906666       7.437719       0.574141       1.172967      -0.736093      -0.004669      -0.009722      -0.002134       0.010994       0.004672       0.000117       0.000709      -0.004802      -0.000506      -0.005183      -0.000234       0.005417              1.488014       1.255515      -0.109696      -0.033353       1.977316       0.063254       1.231211          -0.000000
          312              H       7.895391       0.097672       9.422456       0.152251       0.964920 0.70422003E+01  0.67233097E+02                                 1.638508                            1.570989      -1.094776       2.374043                    0.998040       3.376319       9.443366       0.488160       1.314223      -0.701428       0.021702      -0.015680       0.006957       0.027663      -0.013742      -0.006067      -0.007392       0.014282       0.035280      -0.023885       0.009271       0.014614              1.674319       1.800834      -0.403518       0.016297       1.761450      -0.151917       1.460674           0.000000
          313              H       5.774306       0.628307      12.160731       0.176926       0.907842 0.64479473E+01  0.60359694E+02                                 1.583561                            1.505596      -1.246028       2.305017                    0.997452       3.379736       9.432604       0.496311       1.318338      -0.699232      -0.011134       0.003944       0.007645       0.014070      -0.000542       0.001352      -0.002428      -0.005712      -0.009066      -0.004215      -0.001006       0.005222              1.621136       1.808052      -0.201428      -0.389445       1.318459       0.087064       1.736898           0.000000
          314              H       6.497370      13.972917      11.518374       0.185041       0.880007 0.63905121E+01  0.59745890E+02                                 1.569756                            1.517150      -0.935342       2.463623                    0.998967       3.232524       9.044411       0.485044       1.350680      -0.694339       0.000371      -0.011376       0.001693       0.011508      -0.002332      -0.002218      -0.004015      -0.005928      -0.000391      -0.006048       0.000223       0.005825              1.592968       1.315884      -0.064385      -0.018673       2.159474       0.015359       1.303547          -0.000000
          315              H       7.323937       0.664752      11.922141       0.192159       0.816054 0.55971441E+01  0.49107033E+02                                 1.331502                            1.294847      -0.729670       2.565286                    0.999983       2.707892       6.645773       0.621480       1.123315      -0.749527       0.011668       0.004205       0.005334       0.013501       0.003539       0.001811       0.000141       0.005767      -0.002671      -0.004258      -0.001208       0.005466              1.336982       1.584062       0.175390       0.190458       1.182677       0.054852       1.244208           0.000000
          316              H       3.481203       3.610946       9.752811       0.109411       0.912528 0.70596980E+01  0.68219514E+02                                 1.639667                            1.618653      -1.139050       2.328408                    0.993482       3.819652      11.158159       0.455440       1.391722      -0.683572      -0.009821       0.005126      -0.025077       0.027415      -0.006093       0.000914      -0.005945       0.003958       0.015546      -0.010283       0.000893       0.009390              1.649505       1.388953      -0.005242       0.002492       1.585741      -0.271523       1.973821          -0.000000
          317              H       4.294649       3.940406      11.055877       0.109895       1.061564 0.82215739E+01  0.80556490E+02                                 1.665087                            1.632370      -0.706787       2.523974                    0.999485       3.422698       9.302259       0.514336       1.215384      -0.724458       0.015373       0.014066       0.018311       0.027740       0.001733       0.007369       0.008570       0.010399       0.001898      -0.012102      -0.000895       0.012997              1.674777       1.799326       0.403051       0.118892       1.806688       0.107689       1.418318           0.000000
          318              H       3.170693      13.846089      11.378891       0.290208       0.543389 0.35580069E+01  0.29455981E+02                                 1.241446                            1.216389      -1.176881       2.405079                    0.999328       2.925596       8.353170       0.474427       1.559444      -0.653418      -0.009426      -0.005087       0.023677       0.025987      -0.003831      -0.009492       0.004872      -0.010378       0.000866      -0.012423      -0.000093       0.012516              1.254706       1.056448      -0.026792      -0.082685       1.262628      -0.173497       1.445042          -0.000000
          319              H       2.339753      14.093914      17.949283       0.288305       0.533395 0.34665040E+01  0.28603268E+02                                 1.242525                            1.213835      -1.165636       2.412536                    0.999152       2.948226       8.491878       0.465718       1.593893      -0.647787       0.017244      -0.004305      -0.018473       0.025634       0.006204      -0.008093      -0.004572      -0.000525      -0.014963      -0.010261      -0.002909       0.013170              1.260753       1.222612      -0.070025      -0.196548       1.285250       0.157077       1.274398           0.000000
          320              H       5.208684       2.124000       9.220572       0.289905       0.528979 0.34345829E+01  0.28251349E+02                                 1.231978                            1.205530      -1.156486       2.418014                    0.999362       2.921671       8.379874       0.469276       1.586766      -0.649043      -0.004328       0.016405      -0.020609       0.026695      -0.008456      -0.000188      -0.005826       0.003854      -0.018481      -0.010850      -0.001601       0.012451              1.247240       1.154112      -0.019717      -0.094941       1.200373      -0.201279       1.387234           0.000000
          321              C       4.335467       9.603921       6.688218      -0.600212      30.014617 0.48273682E+03  0.11633453E+05                                 8.178572                            7.069815       0.183977       2.016591                    0.997482      32.848639      95.164576       0.654592       0.388273      -1.084535      -0.024699       0.025339      -0.008791       0.036461       0.005481      -0.013716       0.000012      -0.017065      -0.064899      -0.027983       0.006597       0.021386              8.887099      10.605282      -2.613012      -0.415268       8.225827       0.372401       7.830187          -0.000003
          322              C       2.954649      10.169689       6.919834       0.535273      23.738924 0.27934057E+03  0.59224461E+04                                 7.579834                            5.896912      -0.042780       2.041981                    0.998851      22.484678      62.852239       0.618860       0.466817      -1.026781       0.014335       0.021437      -0.052194       0.058218       0.004300       0.002501       0.009377      -0.022024      -0.136570      -0.046685       0.010949       0.035736              8.606766       9.717016      -2.701882      -1.105146       5.588595      -0.392575      10.514689          -0.000001
          323              C       2.467747      10.163712       8.224002      -0.517489      42.753414 0.62142845E+03  0.15901971E+05                                10.309324                            8.116227       0.081653       1.956417                    0.998522      34.362004     101.538215       0.602140       0.397510      -1.081556       0.007932       0.008925       0.026707       0.029255      -0.051237       0.016278      -0.033806       0.063202       0.106696      -0.082209       0.010911       0.071297             11.698276      14.655019      -3.444149      -3.674693       7.278932       1.056922      13.160877          -0.000003
          324              C       1.248160      10.727877       8.633642       0.420726      25.147049 0.32250044E+03  0.70633019E+04                                 7.816904                            6.276464      -0.053756       2.028895                    0.999424      23.403632      65.752102       0.610517       0.458069      -1.035191      -0.021397       0.015602       0.024473       0.036058       0.004110      -0.000302      -0.003431       0.000995       0.077484      -0.017186      -0.008950       0.026137              8.732223      11.321955      -2.512896      -0.391168       5.200460      -0.124183       9.674256          -0.000001
          325              C       0.909661      10.726419      10.100785      -0.558178      27.072133 0.46478047E+03  0.11114235E+05                                 7.621037                            6.952765       0.013957       1.977084                    0.995653      32.256189      93.612697       0.656713       0.390030      -1.081444       0.009656       0.007931      -0.023611       0.026713      -0.014346      -0.008752      -0.014289      -0.005974       0.088909      -0.033489      -0.000951       0.034440              7.915708       7.843064       0.606452      -0.186342       6.239588       0.570007       9.664473          -0.000003
          326              C      13.610948      11.695849       7.989083       0.101237      23.638630 0.35953153E+03  0.80757530E+04                                 7.336772                            6.420309      -0.183273       1.992303                    0.998098      25.291657      71.509992       0.634240       0.429938      -1.053744       0.049272       0.006901      -0.053214       0.072850      -0.035118      -0.008264       0.000632       0.085784      -0.089853      -0.040918      -0.030125       0.071043              8.003403      10.071729      -0.802620       0.541578       7.832306      -0.896750       6.106172          -0.000000
          327              C      13.316912      12.994740       7.224862      -0.229780      25.977386 0.42979269E+03  0.10097413E+05                                 7.696470                            6.926045      -0.015454       1.993664                    0.998022      29.249461      84.657737       0.622891       0.418546      -1.060538      -0.075274      -0.024041       0.032328       0.085377      -0.013389       0.008835      -0.017663      -0.013197      -0.054524      -0.026062      -0.005708       0.031771              8.174051       9.626020      -1.110824      -0.167193       8.256075      -1.103055       6.640058          -0.000001
          328              C      11.843086      13.385428       7.402152      -0.177633      24.158907 0.39643589E+03  0.91024336E+04                                 7.222206                            6.576830       0.124340       2.034453                    0.999435      28.392153      80.511950       0.651974       0.409158      -1.069508       0.046311      -0.086436      -0.036195       0.104527       0.019873       0.004016      -0.007077       0.035107      -0.059528      -0.026487      -0.009959       0.036447              7.587913       9.036401      -1.024598      -0.078188       8.067033      -0.083916       5.660306           0.000000
          329              C      10.946545      12.284796       6.917632      -0.172286      23.912196 0.39250588E+03  0.90164396E+04                                 7.226097                            6.586287       0.077974       2.019953                    0.999416      28.621115      81.969363       0.643355       0.414445      -1.062929       0.073611      -0.020326       0.067850       0.102153       0.012133       0.007063      -0.014052      -0.038235      -0.052508      -0.027912      -0.006181       0.034093              7.539612       8.082184      -0.546652       0.323038       8.169752      -0.962025       6.366899           0.000001
          330              C      12.678400      10.567520       7.552647       0.104938      23.650317 0.35784623E+03  0.80335520E+04                                 7.332656                            6.396262      -0.236865       1.975002                    0.997677      25.335717      71.763614       0.636367       0.428733      -1.053815      -0.027251      -0.028503       0.061541       0.073091      -0.026212       0.008090      -0.045917      -0.064587      -0.014425      -0.043352      -0.028439       0.071791              7.987733       8.967423      -0.514190       0.030231       8.676658      -1.143269       6.319117          -0.000000
          331              C       4.249458      13.439366       1.151470      -0.601610      29.849213 0.48700431E+03  0.11771059E+05                                 8.129391                            7.078875       0.138639       2.002635                    0.996803      32.973356      95.904243       0.656744       0.385857      -1.085405      -0.029446      -0.014232       0.000961       0.032719      -0.006434       0.011187       0.004012       0.018535       0.020414      -0.017202      -0.000417       0.017619              8.782626      10.923620       1.709918       0.877645       8.536941       0.326400       6.887316          -0.000002
          332              C       2.831174      13.130460       0.770094       0.534660      23.443894 0.29111344E+03  0.62525369E+04                                 7.597751                            6.076286      -0.196540       1.989562                    0.999222      22.921326      65.046937       0.599607       0.475604      -1.019315       0.010026      -0.030470       0.045246       0.055463       0.004496      -0.009423       0.033306       0.017324      -0.035358      -0.042658       0.015606       0.027052              8.475813      10.502765       1.011552       2.192940       6.815213      -2.145307       8.109459          -0.000001
          333              C       2.279984      13.729466      36.337204      -0.510924      41.716295 0.58616422E+03  0.14765984E+05                                10.107185                            7.857941       0.250109       2.011966                    0.998943      33.786238      98.704019       0.615508       0.395029      -1.084433       0.006838       0.003521      -0.023874       0.025082       0.048358      -0.005262      -0.059666       0.054092      -0.002256      -0.086049       0.009785       0.076264             11.482434      15.526367       0.111316       4.839147       8.270466      -2.653659      10.650469          -0.000002
          334              C       0.987944      13.505695      35.853417       0.423920      25.646880 0.31500990E+03  0.68477529E+04                                 7.867515                            6.166957      -0.024126       2.038287                    0.999087      23.182160      64.544655       0.622348       0.452740      -1.039904      -0.025762       0.002951      -0.021859       0.033915      -0.003888       0.000929      -0.017249      -0.006953       0.056539      -0.017080      -0.010779       0.027858              8.883077      11.768977       1.230926       1.803999       6.749197      -2.601490       8.131059          -0.000000
          335              C       0.556876      14.198875      34.590360      -0.560329      27.293189 0.45385537E+03  0.10770479E+05                                 7.664727                            6.879095       0.096270       2.005198                    0.995911      31.915327      91.764408       0.660104       0.391000      -1.082595       0.007858      -0.018099       0.016961       0.026019       0.000611       0.015146      -0.023477      -0.005645       0.038710      -0.026216      -0.006851       0.033067              8.082839       7.502308      -0.517281       1.168294       7.853020      -2.082204       8.893189          -0.000001
          336              C      13.299418      12.472851      36.207264       0.103764      23.591466 0.35598581E+03  0.79818989E+04                                 7.325775                            6.388415      -0.243982       1.972157                    0.997746      25.334879      71.732108       0.635401       0.429917      -1.053020       0.053185      -0.033875       0.039732       0.074530       0.025262       0.014793      -0.000909       0.096486      -0.094288      -0.041191      -0.030917       0.072108              7.981266       9.309079       0.669270      -0.079585       8.830030       0.007865       5.804690          -0.000000
          337              C      12.983078      10.994652      36.304168      -0.237630      26.766196 0.44805100E+03  0.10675142E+05                                 7.920280                            7.118007      -0.217876       1.919381                    0.997686      30.120553      88.841069       0.606232       0.424054      -1.053243      -0.079902       0.049927      -0.008852       0.094633       0.017867      -0.006763       0.008149       0.016299      -0.013976      -0.023260       0.001225       0.022036              8.446413       9.415505       0.327377       0.272841      10.080985      -0.042062       5.842750          -0.000000
          338              C      11.494674      10.719130      36.184139      -0.172334      23.550016 0.38839860E+03  0.88888277E+04                                 7.126567                            6.532517       0.132513       2.041195                    0.999354      28.337121      80.712718       0.649568       0.412017      -1.065669       0.045715       0.064545       0.059212       0.098803       0.003841      -0.017747       0.013484       0.040341      -0.065766      -0.034946      -0.001575       0.036522              7.414688       8.524618       0.288054       0.075384       7.785074       0.525333       5.934372           0.000001
          339              C      13.815476       6.338471      11.409724      -0.595616      28.420393 0.45705808E+03  0.10854287E+05                                 7.857221                            6.884580       0.239813       2.035787                    0.997952      32.412846      92.912639       0.663226       0.388879      -1.085194      -0.010115       0.022554      -0.011672       0.027336       0.004689       0.008534      -0.003998      -0.012215       0.035960      -0.016752       0.001639       0.015113              8.369068       7.818754      -1.374530       0.122560       8.591118      -1.878956       8.697333          -0.000000
          340              C      13.402338       7.411987      10.454264       0.536655      23.229360 0.28596399E+03  0.60942472E+04                                 7.450166                            5.954666      -0.169516       1.997082                    0.998997      22.627592      63.270960       0.618106       0.464981      -1.028510      -0.029800       0.010853       0.042329       0.052893       0.012619       0.033378      -0.008702      -0.015375      -0.068544      -0.048519       0.018418       0.030101              8.247148       6.559676      -1.740264      -1.659936       7.874130      -2.057002      10.307637          -0.000001
          341              C      13.911398       7.384873       9.149362      -0.505564      41.641600 0.58951920E+03  0.14874183E+05                                10.111113                            7.898888       0.195604       1.998086                    0.998609      33.694014      98.566745       0.611654       0.396885      -1.082982      -0.000859      -0.017123      -0.018069       0.024909      -0.066412      -0.028175       0.001517      -0.055107       0.014483      -0.080436       0.006589       0.073847             11.392748       8.227931      -1.358104      -2.506481      10.917818      -4.304381      15.032494          -0.000001
          342              C      13.640978       8.318879       8.149121       0.421328      25.373892 0.32060756E+03  0.70024179E+04                                 7.822338                            6.233527      -0.054484       2.028003                    0.999187      23.307085      65.113392       0.617030       0.454491      -1.038571       0.002479       0.014190      -0.033709       0.036658      -0.007890      -0.019163       0.013022      -0.004599       0.055937      -0.021122      -0.012471       0.033593              8.692723       6.270421      -2.143166      -1.579526       9.820675      -2.012739       9.987073          -0.000001
          343              C      14.225115       8.093650       6.777047      -0.564223      27.239592 0.44980044E+03  0.10638342E+05                                 7.635528                            6.846978       0.120980       2.008978                    0.996639      31.893544      91.211265       0.662587       0.390849      -1.083919      -0.015927       0.000641       0.027118       0.031456      -0.015655      -0.022686      -0.000899       0.005568       0.070436      -0.032468      -0.003543       0.036011              8.032003       7.388779      -0.275533      -1.496130       7.104067      -0.102040       9.603162          -0.000001
          344              C      11.200201      10.982990       7.666069      -0.241814      27.191254 0.45642369E+03  0.10918776E+05                                 8.007956                            7.187231      -0.222262       1.917783                    0.997366      30.215761      89.134454       0.603273       0.424411      -1.053630       0.048015       0.062851      -0.046883       0.091944      -0.012251       0.013143      -0.001409      -0.014108      -0.031142      -0.021188      -0.000301       0.021489              8.566551      10.274306      -0.639437      -0.338220       8.782562      -1.521421       6.642785          -0.000001
          345              C      10.242433       4.973979      25.041268      -0.600212      30.014615 0.48273676E+03  0.11633451E+05                                 8.178571                            7.069814       0.183977       2.016591                    0.997482      32.848637      95.164567       0.654593       0.388273      -1.084535       0.024698      -0.025339      -0.008791       0.036461       0.005481       0.013716      -0.000012      -0.017065      -0.064899      -0.027983       0.006597       0.021386              8.887098      10.605281      -2.613012       0.415268       8.225826      -0.372400       7.830186          -0.000003
          346              C      11.623251       4.408211      25.272884       0.535273      23.738922 0.27934055E+03  0.59224456E+04                                 7.579834                            5.896912      -0.042780       2.041981                    0.998851      22.484677      62.852237       0.618860       0.466817      -1.026781      -0.014335      -0.021437      -0.052194       0.058218       0.004300      -0.002501      -0.009377      -0.022024      -0.136570      -0.046685       0.010949       0.035736              8.606766       9.717015      -2.701882       1.105146       5.588595       0.392575      10.514688          -0.000001
          347              C      12.110153       4.414188      26.577052      -0.517489      42.753413 0.62142842E+03  0.15901970E+05                                10.309323                            8.116227       0.081653       1.956417                    0.998522      34.362003     101.538210       0.602140       0.397510      -1.081556      -0.007932      -0.008926       0.026707       0.029255      -0.051237      -0.016278       0.033806       0.063202       0.106696      -0.082209       0.010911       0.071298             11.698276      14.655019      -3.444149       3.674693       7.278932      -1.056922      13.160877          -0.000003
          348              C      13.329740       3.850023      26.986692       0.420726      25.147050 0.32250044E+03  0.70633019E+04                                 7.816904                            6.276464      -0.053756       2.028895                    0.999424      23.403632      65.752102       0.610517       0.458069      -1.035191       0.021397      -0.015602       0.024473       0.036058       0.004110       0.000302       0.003431       0.000995       0.077484      -0.017187      -0.008950       0.026137              8.732223      11.321955      -2.512896       0.391168       5.200460       0.124183       9.674256          -0.000001
          349              C      13.668239       3.851481      28.453835      -0.558178      27.072133 0.46478049E+03  0.11114236E+05                                 7.621037                            6.952765       0.013957       1.977084                    0.995653      32.256188      93.612691       0.656714       0.390030      -1.081444      -0.009656      -0.007931      -0.023611       0.026713      -0.014346       0.008752       0.014289      -0.005974       0.088909      -0.033489      -0.000951       0.034440              7.915708       7.843063       0.606452       0.186342       6.239588      -0.570006       9.664472          -0.000003
          350              C       0.966952       2.882051      26.342133       0.101237      23.638632 0.35953158E+03  0.80757544E+04                                 7.336772                            6.420309      -0.183273       1.992303                    0.998098      25.291659      71.509998       0.634240       0.429938      -1.053744      -0.049272      -0.006901      -0.053214       0.072850      -0.035118       0.008264      -0.000632       0.085784      -0.089853      -0.040918      -0.030125       0.071043              8.003403      10.071730      -0.802620      -0.541578       7.832307       0.896751       6.106173          -0.000000
          351              C       1.260988       1.583160      25.577912      -0.229780      25.977388 0.42979272E+03  0.10097414E+05                                 7.696470                            6.926045      -0.015454       1.993664                    0.998022      29.249463      84.657746       0.622891       0.418546      -1.060538       0.075274       0.024041       0.032328       0.085377      -0.013389      -0.008835       0.017663      -0.013196      -0.054524      -0.026062      -0.005708       0.031771              8.174051       9.626020      -1.110824       0.167193       8.256076       1.103054       6.640058          -0.000001
          352              C       2.734814       1.192472      25.755202      -0.177633      24.158912 0.39643599E+03  0.91024367E+04                                 7.222207                            6.576831       0.124340       2.034453                    0.999435      28.392158      80.511968       0.651974       0.409158      -1.069508      -0.046311       0.086436      -0.036196       0.104527       0.019873      -0.004016       0.007077       0.035107      -0.059528      -0.026487      -0.009959       0.036447              7.587914       9.036403      -1.024598       0.078188       8.067034       0.083916       5.660307           0.000001
          353              C       3.631355       2.293104      25.270682      -0.172286      23.912188 0.39250571E+03  0.90164347E+04                                 7.226096                            6.586286       0.077975       2.019953                    0.999416      28.621109      81.969341       0.643355       0.414445      -1.062929      -0.073611       0.020326       0.067850       0.102153       0.012133      -0.007063       0.014052      -0.038235      -0.052508      -0.027912      -0.006181       0.034093              7.539610       8.082182      -0.546652      -0.323038       8.169749       0.962024       6.366898           0.000001
          354              C       1.899500       4.010380      25.905697       0.104938      23.650315 0.35784620E+03  0.80335511E+04                                 7.332655                            6.396262      -0.236865       1.975002                    0.997677      25.335716      71.763613       0.636367       0.428733      -1.053815       0.027251       0.028503       0.061541       0.073091      -0.026212      -0.008090       0.045917      -0.064587      -0.014425      -0.043352      -0.028439       0.071791              7.987733       8.967423      -0.514190      -0.030231       8.676658       1.143269       6.319117          -0.000000
          355              C      10.328442       1.138534      19.504520      -0.601610      29.849216 0.48700435E+03  0.11771061E+05                                 8.129392                            7.078876       0.138639       2.002635                    0.996803      32.973358      95.904252       0.656744       0.385858      -1.085405       0.029446       0.014232       0.000961       0.032719      -0.006434      -0.011187      -0.004012       0.018535       0.020414      -0.017202      -0.000417       0.017619              8.782627      10.923622       1.709918      -0.877645       8.536942      -0.326400       6.887317          -0.000002
          356              C      11.746726       1.447440      19.123144       0.534660      23.443895 0.29111346E+03  0.62525375E+04                                 7.597751                            6.076286      -0.196540       1.989562                    0.999222      22.921327      65.046940       0.599607       0.475604      -1.019315      -0.010026       0.030470       0.045246       0.055463       0.004496       0.009423      -0.033306       0.017324      -0.035358      -0.042658       0.015606       0.027052              8.475813      10.502766       1.011552      -2.192940       6.815213       2.145307       8.109459          -0.000001
          357              C      12.297916       0.848434      17.984154      -0.510924      41.716292 0.58616416E+03  0.14765981E+05                                10.107184                            7.857940       0.250109       2.011966                    0.998943      33.786237      98.704014       0.615508       0.395029      -1.084433      -0.006838      -0.003521      -0.023873       0.025082       0.048358       0.005262       0.059666       0.054092      -0.002256      -0.086049       0.009785       0.076264             11.482433      15.526366       0.111316      -4.839147       8.270465       2.653659      10.650469          -0.000002
          358              C      13.589956       1.072205      17.500367       0.423920      25.646881 0.31500992E+03  0.68477535E+04                                 7.867515                            6.166957      -0.024126       2.038287                    0.999087      23.182161      64.544659       0.622348       0.452740      -1.039904       0.025762      -0.002951      -0.021859       0.033915      -0.003888      -0.000929       0.017249      -0.006953       0.056539      -0.017080      -0.010779       0.027858              8.883078      11.768977       1.230926      -1.803999       6.749197       2.601490       8.131059          -0.000000
          359              C      14.021024       0.379025      16.237310      -0.560329      27.293190 0.45385540E+03  0.10770480E+05                                 7.664727                            6.879095       0.096269       2.005198                    0.995911      31.915328      91.764413       0.660104       0.391000      -1.082595      -0.007858       0.018099       0.016961       0.026019       0.000611      -0.015146       0.023477      -0.005645       0.038710      -0.026216      -0.006851       0.033067              8.082840       7.502309      -0.517281      -1.168294       7.853021       2.082204       8.893190          -0.000001
          360              C       1.278482       2.105049      17.854214       0.103764      23.591465 0.35598580E+03  0.79818985E+04                                 7.325775                            6.388415      -0.243982       1.972157                    0.997746      25.334879      71.732110       0.635401       0.429917      -1.053020      -0.053185       0.033875       0.039732       0.074530       0.025262      -0.014793       0.000909       0.096486      -0.094288      -0.041191      -0.030917       0.072108              7.981266       9.309079       0.669270       0.079585       8.830030      -0.007865       5.804690          -0.000000
          361              C       1.594822       3.583248      17.951118      -0.237630      26.766198 0.44805104E+03  0.10675143E+05                                 7.920281                            7.118008      -0.217877       1.919380                    0.997686      30.120556      88.841084       0.606232       0.424054      -1.053243       0.079902      -0.049927      -0.008852       0.094633       0.017867       0.006763      -0.008149       0.016299      -0.013976      -0.023260       0.001225       0.022036              8.446414       9.415506       0.327377      -0.272841      10.080986       0.042062       5.842750          -0.000000
          362              C       3.083226       3.858770      17.831089      -0.172334      23.550018 0.38839865E+03  0.88888291E+04                                 7.126567                            6.532517       0.132513       2.041195                    0.999354      28.337123      80.712724       0.649568       0.412017      -1.065669      -0.045715      -0.064545       0.059212       0.098803       0.003841       0.017747      -0.013484       0.040341      -0.065766      -0.034946      -0.001576       0.036522              7.414688       8.524619       0.288054      -0.075384       7.785074      -0.525333       5.934372           0.000001
          363              C       0.762424       8.239429      29.762774      -0.595616      28.420390 0.45705801E+03  0.10854285E+05                                 7.857221                            6.884580       0.239813       2.035787                    0.997952      32.412843      92.912629       0.663226       0.388879      -1.085194       0.010115      -0.022554      -0.011672       0.027336       0.004689      -0.008534       0.003998      -0.012215       0.035960      -0.016752       0.001639       0.015113              8.369068       7.818753      -1.374530      -0.122560       8.591118       1.878956       8.697333          -0.000000
          364              C       1.175562       7.165913      28.807314       0.536654      23.229358 0.28596397E+03  0.60942467E+04                                 7.450166                            5.954666      -0.169515       1.997082                    0.998997      22.627591      63.270957       0.618105       0.464981      -1.028510       0.029800      -0.010853       0.042329       0.052893       0.012619      -0.033378       0.008702      -0.015375      -0.068544      -0.048519       0.018418       0.030101              8.247148       6.559676      -1.740264       1.659936       7.874130       2.057002      10.307637          -0.000001
          365              C       0.666502       7.193027      27.502412      -0.505564      41.641598 0.58951917E+03  0.14874182E+05                                10.111112                            7.898887       0.195604       1.998086                    0.998609      33.694013      98.566739       0.611654       0.396885      -1.082982       0.000859       0.017123      -0.018069       0.024909      -0.066412       0.028175      -0.001517      -0.055107       0.014483      -0.080436       0.006589       0.073847             11.392747       8.227930      -1.358104       2.506480      10.917818       4.304381      15.032493          -0.000001
          366              C       0.936922       6.259021      26.502171       0.421328      25.373894 0.32060758E+03  0.70024186E+04                                 7.822339                            6.233527      -0.054484       2.028003                    0.999187      23.307086      65.113395       0.617030       0.454491      -1.038571      -0.002479      -0.014190      -0.033710       0.036658      -0.007890       0.019163      -0.013022      -0.004599       0.055937      -0.021122      -0.012471       0.033593              8.692723       6.270421      -2.143166       1.579526       9.820675       2.012739       9.987073          -0.000000
          367              C       0.352785       6.484250      25.130097      -0.564223      27.239591 0.44980042E+03  0.10638342E+05                                 7.635528                            6.846978       0.120980       2.008978                    0.996639      31.893544      91.211266       0.662587       0.390849      -1.083919       0.015927      -0.000641       0.027118       0.031456      -0.015655       0.022686       0.000899       0.005568       0.070436      -0.032468      -0.003543       0.036011              8.032003       7.388779      -0.275533       1.496130       7.104068       0.102040       9.603162          -0.000000
          368              C       3.377699       3.594910      26.019119      -0.241814      27.191253 0.45642368E+03  0.10918776E+05                                 8.007956                            7.187231      -0.222262       1.917783                    0.997366      30.215760      89.134451       0.603273       0.424411      -1.053630      -0.048015      -0.062851      -0.046883       0.091944      -0.012251      -0.013143       0.001409      -0.014108      -0.031142      -0.021188      -0.000301       0.021489              8.566551      10.274306      -0.639437       0.338220       8.782562       1.521421       6.642785          -0.000001
          369              C      12.262929      11.624417      15.864743      -0.600212      30.014616 0.48273679E+03  0.11633452E+05                                 8.178572                            7.069815       0.183977       2.016591                    0.997482      32.848638      95.164571       0.654592       0.388273      -1.084535      -0.025339      -0.024699      -0.008791       0.036461      -0.005481      -0.000012      -0.013716       0.017065      -0.064899      -0.027983       0.006597       0.021386              8.887098       8.225827       2.613012      -0.372400      10.605282      -0.415268       7.830186          -0.000003
          370              C      11.697161      10.243599      16.096359       0.535273      23.738924 0.27934058E+03  0.59224463E+04                                 7.579834                            5.896912      -0.042780       2.041981                    0.998851      22.484678      62.852238       0.618860       0.466817      -1.026781      -0.021437       0.014335      -0.052194       0.058218      -0.004300      -0.009377       0.002501       0.022024      -0.136570      -0.046685       0.010948       0.035736              8.606766       5.588595       2.701882       0.392575       9.717015      -1.105146      10.514689          -0.000001
          371              C      11.703138       9.756697      17.400527      -0.517489      42.753405 0.62142829E+03  0.15901966E+05                                10.309322                            8.116226       0.081653       1.956417                    0.998522      34.361999     101.538192       0.602140       0.397510      -1.081556      -0.008926       0.007932       0.026707       0.029255       0.051237       0.033806       0.016278      -0.063202       0.106696      -0.082209       0.010911       0.071297             11.698274       7.278931       3.444148      -1.056922      14.655016      -3.674692      13.160875          -0.000003
          372              C      11.138973       8.537110      17.810167       0.420726      25.147049 0.32250044E+03  0.70633019E+04                                 7.816904                            6.276464      -0.053756       2.028895                    0.999424      23.403632      65.752104       0.610517       0.458069      -1.035191      -0.015602      -0.021397       0.024473       0.036058      -0.004110       0.003431      -0.000302      -0.000995       0.077484      -0.017187      -0.008950       0.026137              8.732224       5.200460       2.512896       0.124183      11.321955      -0.391168       9.674256          -0.000001
          373              C      11.140431       8.198611      19.277310      -0.558178      27.072133 0.46478050E+03  0.11114236E+05                                 7.621038                            6.952765       0.013957       1.977084                    0.995653      32.256187      93.612688       0.656713       0.390030      -1.081444      -0.007931       0.009656      -0.023611       0.026713       0.014346       0.014289      -0.008752       0.005974       0.088910      -0.033489      -0.000951       0.034440              7.915708       6.239588      -0.606452      -0.570007       7.843064      -0.186342       9.664473          -0.000003
          374              C      10.171001       6.321998      17.165608       0.101237      23.638630 0.35953155E+03  0.80757532E+04                                 7.336771                            6.420308      -0.183272       1.992303                    0.998098      25.291656      71.509983       0.634241       0.429938      -1.053744      -0.006901       0.049272      -0.053214       0.072850       0.035118      -0.000632      -0.008264      -0.085784      -0.089853      -0.040918      -0.030125       0.071043              8.003402       7.832305       0.802620       0.896750      10.071728       0.541578       6.106172          -0.000000
          375              C       8.872110       6.027962      16.401387      -0.229781      25.977392 0.42979283E+03  0.10097417E+05                                 7.696471                            6.926046      -0.015454       1.993664                    0.998022      29.249466      84.657755       0.622891       0.418546      -1.060538       0.024041      -0.075274       0.032328       0.085377       0.013389       0.017663       0.008835       0.013197      -0.054524      -0.026062      -0.005708       0.031771              8.174052       8.256077       1.110824       1.103055       9.626021      -0.167193       6.640058          -0.000000
          376              C       8.481422       4.554136      16.578677      -0.177633      24.158911 0.39643597E+03  0.91024361E+04                                 7.222206                            6.576830       0.124340       2.034453                    0.999435      28.392157      80.511964       0.651974       0.409158      -1.069508       0.086436       0.046312      -0.036196       0.104528      -0.019873       0.007077       0.004016      -0.035107      -0.059527      -0.026487      -0.009959       0.036447              7.587914       8.067034       1.024598       0.083916       9.036402      -0.078188       5.660306           0.000000
          377              C       9.582054       3.657595      16.094157      -0.172286      23.912191 0.39250578E+03  0.90164369E+04                                 7.226097                            6.586287       0.077974       2.019953                    0.999416      28.621112      81.969361       0.643355       0.414445      -1.062929       0.020326       0.073611       0.067850       0.102153      -0.012133       0.014052       0.007063       0.038235      -0.052509      -0.027912      -0.006181       0.034093              7.539612       8.169751       0.546652       0.962025       8.082184       0.323038       6.366900           0.000001
          378              C      11.299330       5.389450      16.729172       0.104938      23.650314 0.35784618E+03  0.80335506E+04                                 7.332655                            6.396262      -0.236865       1.975002                    0.997677      25.335715      71.763611       0.636367       0.428733      -1.053815       0.028503      -0.027251       0.061541       0.073091       0.026212       0.045917       0.008090       0.064588      -0.014425      -0.043352      -0.028439       0.071791              7.987733       8.676658       0.514190       1.143269       8.967423       0.030231       6.319117           0.000000
          379              C       8.427484      11.538408      10.327995      -0.601610      29.849210 0.48700422E+03  0.11771057E+05                                 8.129390                            7.078875       0.138639       2.002635                    0.996803      32.973354      95.904239       0.656744       0.385858      -1.085405       0.014232      -0.029446       0.000961       0.032719       0.006434      -0.004012       0.011187      -0.018535       0.020414      -0.017202      -0.000417       0.017619              8.782626       8.536941      -1.709918      -0.326400      10.923620       0.877645       6.887316          -0.000002
          380              C       8.736390      10.120124       9.946619       0.534660      23.443894 0.29111344E+03  0.62525368E+04                                 7.597751                            6.076286      -0.196540       1.989562                    0.999222      22.921326      65.046939       0.599607       0.475604      -1.019315       0.030470       0.010026       0.045246       0.055463      -0.004496      -0.033306      -0.009423      -0.017324      -0.035358      -0.042658       0.015606       0.027052              8.475813       6.815214      -1.011552       2.145307      10.502766       2.192940       8.109459          -0.000001
          381              C       8.137384       9.568934       8.807629      -0.510924      41.716303 0.58616434E+03  0.14765987E+05                                10.107186                            7.857942       0.250108       2.011966                    0.998943      33.786243      98.704039       0.615508       0.395029      -1.084433      -0.003521       0.006838      -0.023873       0.025082      -0.048358       0.059666      -0.005262      -0.054092      -0.002256      -0.086049       0.009785       0.076264             11.482436       8.270467      -0.111316       2.653660      15.526369       4.839148      10.650471          -0.000002
          382              C       8.361155       8.276894       8.323842       0.423920      25.646881 0.31500992E+03  0.68477534E+04                                 7.867516                            6.166957      -0.024126       2.038287                    0.999087      23.182161      64.544660       0.622348       0.452740      -1.039904      -0.002951      -0.025763      -0.021859       0.033915       0.003888       0.017249       0.000929       0.006952       0.056539      -0.017080      -0.010779       0.027858              8.883078       6.749197      -1.230926       2.601490      11.768978       1.803999       8.131059          -0.000000
          383              C       7.667975       7.845826       7.060785      -0.560329      27.293189 0.45385536E+03  0.10770479E+05                                 7.664727                            6.879095       0.096269       2.005198                    0.995911      31.915328      91.764410       0.660104       0.391000      -1.082595       0.018099       0.007858       0.016961       0.026019      -0.000611       0.023477       0.015146       0.005645       0.038710      -0.026215      -0.006852       0.033067              8.082840       7.853021       0.517281       2.082204       7.502309       1.168295       8.893190          -0.000001
          384              C       9.393999       6.010468       8.677689       0.103764      23.591468 0.35598585E+03  0.79818998E+04                                 7.325775                            6.388415      -0.243981       1.972157                    0.997746      25.334880      71.732110       0.635401       0.429917      -1.053020       0.033875       0.053185       0.039732       0.074530      -0.025262       0.000909       0.014793      -0.096486      -0.094288      -0.041191      -0.030917       0.072108              7.981266       8.830030      -0.669270      -0.007865       9.309079      -0.079585       5.804690          -0.000000
          385              C      10.872198       5.694128       8.774593      -0.237630      26.766194 0.44805095E+03  0.10675140E+05                                 7.920279                            7.118007      -0.217876       1.919381                    0.997686      30.120552      88.841062       0.606233       0.424053      -1.053243      -0.049927      -0.079902      -0.008852       0.094633      -0.017867      -0.008149      -0.006763      -0.016299      -0.013976      -0.023260       0.001225       0.022036              8.446412      10.080984      -0.327377       0.042062       9.415503       0.272841       5.842750          -0.000000
          386              C      11.147720       4.205724       8.654564      -0.172334      23.550016 0.38839859E+03  0.88888274E+04                                 7.126566                            6.532516       0.132513       2.041195                    0.999354      28.337120      80.712713       0.649568       0.412017      -1.065669      -0.064545       0.045715       0.059212       0.098802      -0.003841      -0.013484      -0.017747      -0.040341      -0.065766      -0.034946      -0.001576       0.036522              7.414688       7.785073      -0.288054      -0.525333       8.524618       0.075384       5.934372           0.000001
          387              C       0.950479       6.526526      20.586249      -0.595616      28.420395 0.45705814E+03  0.10854289E+05                                 7.857222                            6.884581       0.239813       2.035787                    0.997952      32.412847      92.912642       0.663226       0.388879      -1.085194      -0.022554      -0.010115      -0.011672       0.027336      -0.004689       0.003998       0.008534       0.012215       0.035960      -0.016752       0.001639       0.015113              8.369069       8.591119       1.374530       1.878956       7.818754       0.122560       8.697334           0.000000
          388              C      14.454863       6.113388      19.630789       0.536654      23.229358 0.28596396E+03  0.60942466E+04                                 7.450166                            5.954666      -0.169515       1.997082                    0.998997      22.627591      63.270958       0.618105       0.464981      -1.028510      -0.010853      -0.029800       0.042330       0.052893      -0.012619       0.008702       0.033378       0.015375      -0.068544      -0.048519       0.018418       0.030101              8.247148       7.874130       1.740264       2.057002       6.559676      -1.659936      10.307637          -0.000001
          389              C      14.481977       6.622448      18.325887      -0.505564      41.641587 0.58951896E+03  0.14874175E+05                                10.111110                            7.898886       0.195605       1.998087                    0.998609      33.694007      98.566714       0.611654       0.396885      -1.082982       0.017123      -0.000859      -0.018069       0.024908       0.066412      -0.001517      -0.028175       0.055107       0.014483      -0.080436       0.006589       0.073847             11.392745      10.917815       1.358104       4.304380       8.227929      -2.506480      15.032490          -0.000001
          390              C      13.547971       6.352028      17.325646       0.421328      25.373894 0.32060759E+03  0.70024188E+04                                 7.822339                            6.233528      -0.054484       2.028003                    0.999187      23.307086      65.113395       0.617030       0.454491      -1.038571      -0.014190       0.002479      -0.033709       0.036658       0.007890      -0.013022      -0.019163       0.004599       0.055937      -0.021122      -0.012471       0.033593              8.692723       9.820676       2.143166       2.012739       6.270421      -1.579526       9.987073          -0.000001
          391              C      13.773200       6.936165      15.953572      -0.564223      27.239589 0.44980036E+03  0.10638340E+05                                 7.635527                            6.846978       0.120980       2.008978                    0.996639      31.893543      91.211259       0.662587       0.390849      -1.083919      -0.000641      -0.015927       0.027118       0.031456       0.015655       0.000899      -0.022686      -0.005568       0.070436      -0.032468      -0.003543       0.036011              8.032002       7.104067       0.275533       0.102040       7.388778      -1.496129       9.603161          -0.000000
          392              C      10.883860       3.911251      16.842594      -0.241814      27.191256 0.45642374E+03  0.10918778E+05                                 8.007957                            7.187232      -0.222262       1.917783                    0.997366      30.215763      89.134466       0.603273       0.424411      -1.053630      -0.062851       0.048015      -0.046883       0.091944       0.012251       0.001409       0.013143       0.014108      -0.031142      -0.021188      -0.000301       0.021489              8.566552       8.782564       0.639438       1.521422      10.274307      -0.338220       6.642786          -0.000001
          393              C       2.314971       2.953483      34.217793      -0.600212      30.014615 0.48273677E+03  0.11633452E+05                                 8.178572                            7.069815       0.183977       2.016591                    0.997482      32.848637      95.164570       0.654592       0.388273      -1.084535       0.025339       0.024698      -0.008791       0.036461      -0.005481       0.000012       0.013716       0.017065      -0.064899      -0.027983       0.006597       0.021386              8.887099       8.225827       2.613012       0.372400      10.605282       0.415268       7.830186          -0.000003
          394              C       2.880739       4.334301      34.449409       0.535273      23.738924 0.27934057E+03  0.59224461E+04                                 7.579834                            5.896912      -0.042780       2.041981                    0.998851      22.484678      62.852239       0.618860       0.466817      -1.026781       0.021437      -0.014335      -0.052194       0.058218      -0.004300       0.009377      -0.002501       0.022024      -0.136570      -0.046685       0.010949       0.035736              8.606767       5.588595       2.701882      -0.392575       9.717015       1.105146      10.514689          -0.000001
          395              C       2.874762       4.821203      35.753577      -0.517489      42.753414 0.62142845E+03  0.15901971E+05                                10.309324                            8.116227       0.081653       1.956417                    0.998522      34.362004     101.538212       0.602140       0.397510      -1.081556       0.008926      -0.007932       0.026707       0.029255       0.051237      -0.033806      -0.016278      -0.063202       0.106696      -0.082209       0.010911       0.071297             11.698276       7.278932       3.444149       1.056922      14.655019       3.674693      13.160877          -0.000003
          396              C       3.438927       6.040790      36.163217       0.420726      25.147051 0.32250046E+03  0.70633025E+04                                 7.816904                            6.276464      -0.053756       2.028895                    0.999424      23.403633      65.752106       0.610517       0.458069      -1.035191       0.015602       0.021397       0.024473       0.036058      -0.004110      -0.003431       0.000302      -0.000995       0.077484      -0.017186      -0.008950       0.026137              8.732224       5.200460       2.512896      -0.124183      11.321955       0.391168       9.674256          -0.000001
          397              C       3.437469       6.379289       0.924260      -0.558178      27.072135 0.46478053E+03  0.11114237E+05                                 7.621038                            6.952765       0.013957       1.977084                    0.995653      32.256189      93.612694       0.656713       0.390030      -1.081444       0.007931      -0.009656      -0.023611       0.026713       0.014346      -0.014289       0.008752       0.005974       0.088909      -0.033489      -0.000951       0.034440              7.915708       6.239588      -0.606452       0.570007       7.843064       0.186342       9.664473          -0.000003
          398              C       4.406899       8.255902      35.518658       0.101237      23.638628 0.35953149E+03  0.80757518E+04                                 7.336771                            6.420308      -0.183272       1.992303                    0.998098      25.291655      71.509982       0.634241       0.429938      -1.053744       0.006901      -0.049272      -0.053214       0.072850       0.035118       0.000632       0.008264      -0.085784      -0.089853      -0.040918      -0.030125       0.071043              8.003402       7.832305       0.802620      -0.896750      10.071728      -0.541578       6.106172          -0.000000
          399              C       5.705790       8.549938      34.754437      -0.229781      25.977393 0.42979284E+03  0.10097418E+05                                 7.696472                            6.926046      -0.015454       1.993664                    0.998022      29.249467      84.657763       0.622891       0.418546      -1.060538      -0.024041       0.075274       0.032328       0.085377       0.013389      -0.017663      -0.008835       0.013197      -0.054524      -0.026062      -0.005708       0.031771              8.174053       8.256077       1.110824      -1.103055       9.626022       0.167193       6.640059          -0.000001
          400              C       6.096478      10.023764      34.931727      -0.177633      24.158909 0.39643593E+03  0.91024348E+04                                 7.222206                            6.576830       0.124340       2.034453                    0.999435      28.392156      80.511959       0.651974       0.409158      -1.069508      -0.086436      -0.046312      -0.036196       0.104527      -0.019873      -0.007077      -0.004016      -0.035107      -0.059528      -0.026487      -0.009959       0.036447              7.587913       8.067033       1.024598      -0.083916       9.036401       0.078188       5.660306           0.000000
          401              C       4.995846      10.920305      34.447207      -0.172286      23.912190 0.39250576E+03  0.90164363E+04                                 7.226097                            6.586287       0.077974       2.019953                    0.999416      28.621112      81.969363       0.643355       0.414445      -1.062929      -0.020326      -0.073611       0.067850       0.102153      -0.012133      -0.014052      -0.007063       0.038235      -0.052509      -0.027912      -0.006181       0.034093              7.539611       8.169750       0.546652      -0.962024       8.082184      -0.323037       6.366899           0.000001
          402              C       3.278570       9.188450      35.082222       0.104938      23.650316 0.35784622E+03  0.80335517E+04                                 7.332656                            6.396262      -0.236865       1.975002                    0.997677      25.335716      71.763612       0.636367       0.428733      -1.053815      -0.028503       0.027251       0.061541       0.073091       0.026212      -0.045917      -0.008090       0.064588      -0.014425      -0.043352      -0.028439       0.071791              7.987733       8.676659       0.514190      -1.143269       8.967423      -0.030231       6.319117           0.000000
          403              C       6.150416       3.039492      28.681045      -0.601610      29.849210 0.48700424E+03  0.11771057E+05                                 8.129390                            7.078875       0.138639       2.002635                    0.996803      32.973353      95.904233       0.656744       0.385858      -1.085405      -0.014232       0.029446       0.000961       0.032719       0.006434       0.004012      -0.011187      -0.018535       0.020414      -0.017202      -0.000417       0.017619              8.782626       8.536941      -1.709918       0.326400      10.923620      -0.877645       6.887316          -0.000002
          404              C       5.841510       4.457776      28.299669       0.534660      23.443891 0.29111339E+03  0.62525357E+04                                 7.597751                            6.076285      -0.196540       1.989562                    0.999222      22.921324      65.046932       0.599607       0.475604      -1.019315      -0.030470      -0.010026       0.045246       0.055463      -0.004496       0.033306       0.009423      -0.017324      -0.035358      -0.042658       0.015606       0.027052              8.475812       6.815213      -1.011552      -2.145306      10.502765      -2.192939       8.109459          -0.000001
          405              C       6.440516       5.008966      27.160679      -0.510924      41.716303 0.58616435E+03  0.14765988E+05                                10.107186                            7.857942       0.250108       2.011966                    0.998943      33.786242      98.704035       0.615508       0.395029      -1.084433       0.003521      -0.006838      -0.023874       0.025082      -0.048358      -0.059666       0.005262      -0.054092      -0.002256      -0.086049       0.009785       0.076264             11.482436       8.270467      -0.111316      -2.653660      15.526369      -4.839148      10.650471          -0.000001
          406              C       6.216745       6.301006      26.676892       0.423920      25.646881 0.31500992E+03  0.68477535E+04                                 7.867515                            6.166957      -0.024126       2.038287                    0.999087      23.182161      64.544657       0.622348       0.452740      -1.039904       0.002951       0.025763      -0.021859       0.033915       0.003888      -0.017249      -0.000929       0.006952       0.056539      -0.017080      -0.010778       0.027858              8.883077       6.749197      -1.230926      -2.601490      11.768977      -1.803999       8.131058          -0.000000
          407              C       6.909925       6.732074      25.413835      -0.560328      27.293184 0.45385526E+03  0.10770476E+05                                 7.664726                            6.879093       0.096269       2.005198                    0.995911      31.915325      91.764397       0.660104       0.391000      -1.082595      -0.018099      -0.007858       0.016961       0.026019      -0.000611      -0.023477      -0.015146       0.005645       0.038710      -0.026215      -0.006851       0.033067              8.082838       7.853019       0.517280      -2.082203       7.502307      -1.168294       8.893188          -0.000000
          408              C       5.183901       8.567432      27.030739       0.103764      23.591464 0.35598578E+03  0.79818980E+04                                 7.325775                            6.388415      -0.243982       1.972157                    0.997746      25.334879      71.732110       0.635401       0.429917      -1.053020      -0.033875      -0.053185       0.039732       0.074530      -0.025262      -0.000909      -0.014793      -0.096486      -0.094288      -0.041191      -0.030917       0.072108              7.981266       8.830030      -0.669270       0.007865       9.309079       0.079585       5.804690          -0.000000
          409              C       3.705702       8.883772      27.127643      -0.237630      26.766196 0.44805098E+03  0.10675141E+05                                 7.920280                            7.118008      -0.217876       1.919381                    0.997686      30.120554      88.841075       0.606232       0.424054      -1.053243       0.049927       0.079902      -0.008852       0.094633      -0.017867       0.008149       0.006763      -0.016299      -0.013976      -0.023261       0.001225       0.022036              8.446413      10.080985      -0.327377      -0.042062       9.415505      -0.272841       5.842750           0.000000
          410              C       3.430180      10.372176      27.007614      -0.172334      23.550018 0.38839864E+03  0.88888289E+04                                 7.126567                            6.532517       0.132513       2.041195                    0.999354      28.337123      80.712728       0.649568       0.412017      -1.065669       0.064545      -0.045715       0.059212       0.098802      -0.003841       0.013484       0.017747      -0.040341      -0.065766      -0.034946      -0.001576       0.036522              7.414689       7.785075      -0.288054       0.525333       8.524619      -0.075384       5.934373           0.000001
          411              C      13.627421       8.051374       2.233199      -0.595616      28.420396 0.45705815E+03  0.10854289E+05                                 7.857223                            6.884582       0.239813       2.035787                    0.997952      32.412848      92.912650       0.663226       0.388879      -1.085194       0.022554       0.010115      -0.011672       0.027336      -0.004689      -0.003998      -0.008534       0.012215       0.035960      -0.016752       0.001639       0.015113              8.369070       8.591120       1.374530      -1.878957       7.818755      -0.122560       8.697335          -0.000000
          412              C       0.123037       8.464512       1.277739       0.536655      23.229355 0.28596392E+03  0.60942455E+04                                 7.450166                            5.954666      -0.169515       1.997082                    0.998997      22.627589      63.270952       0.618105       0.464981      -1.028510       0.010853       0.029800       0.042330       0.052893      -0.012619      -0.008702      -0.033378       0.015375      -0.068544      -0.048519       0.018418       0.030101              8.247147       7.874129       1.740264      -2.057002       6.559676       1.659936      10.307636          -0.000001
          413              C       0.095923       7.955452      -0.027163      -0.505564      41.641591 0.58951905E+03  0.14874178E+05                                10.111111                            7.898887       0.195605       1.998086                    0.998609      33.694009      98.566725       0.611654       0.396885      -1.082982      -0.017123       0.000859      -0.018069       0.024909       0.066412       0.001517       0.028175       0.055107       0.014483      -0.080436       0.006589       0.073847             11.392746      10.917817       1.358104      -4.304381       8.227929       2.506480      15.032492          -0.000001
          414              C       1.029929       8.225872      35.678696       0.421328      25.373893 0.32060756E+03  0.70024180E+04                                 7.822338                            6.233527      -0.054484       2.028003                    0.999187      23.307085      65.113391       0.617030       0.454491      -1.038571       0.014190      -0.002479      -0.033709       0.036658       0.007890       0.013022       0.019163       0.004599       0.055937      -0.021122      -0.012471       0.033593              8.692723       9.820675       2.143166      -2.012738       6.270421       1.579526       9.987073          -0.000001
          415              C       0.804700       7.641735      34.306622      -0.564223      27.239593 0.44980044E+03  0.10638342E+05                                 7.635528                            6.846979       0.120980       2.008978                    0.996639      31.893546      91.211272       0.662587       0.390849      -1.083919       0.000641       0.015927       0.027118       0.031456       0.015655      -0.000899       0.022686      -0.005568       0.070436      -0.032468      -0.003543       0.036011              8.032003       7.104068       0.275533      -0.102040       7.388779       1.496130       9.603163          -0.000000
          416              C       3.694040      10.666649      35.195644      -0.241814      27.191256 0.45642373E+03  0.10918778E+05                                 8.007957                            7.187232      -0.222262       1.917783                    0.997366      30.215763      89.134467       0.603273       0.424411      -1.053630       0.062851      -0.048015      -0.046883       0.091944       0.012251      -0.001409      -0.013143       0.014108      -0.031142      -0.021188      -0.000301       0.021489              8.566552       8.782564       0.639438      -1.521422      10.274307       0.338219       6.642786          -0.000001
          417              C       2.953483       2.314971       2.488307      -0.600212      30.014616 0.48273680E+03  0.11633452E+05                                 8.178572                            7.069815       0.183977       2.016591                    0.997482      32.848637      95.164570       0.654592       0.388273      -1.084535       0.024698       0.025339       0.008791       0.036461      -0.005481      -0.013716      -0.000012      -0.017065      -0.064899      -0.027983       0.006597       0.021386              8.887099      10.605282       2.613012      -0.415268       8.225828      -0.372400       7.830186          -0.000003
          418              C       4.334301       2.880739       2.256691       0.535273      23.738924 0.27934057E+03  0.59224461E+04                                 7.579834                            5.896912      -0.042780       2.041981                    0.998851      22.484678      62.852239       0.618860       0.466817      -1.026781      -0.014335       0.021437       0.052194       0.058218      -0.004300       0.002501      -0.009377      -0.022024      -0.136570      -0.046685       0.010949       0.035736              8.606766       9.717015       2.701882      -1.105146       5.588596       0.392575      10.514689          -0.000001
          419              C       4.821203       2.874762       0.952523      -0.517489      42.753409 0.62142834E+03  0.15901968E+05                                10.309323                            8.116226       0.081653       1.956417                    0.998522      34.362001     101.538199       0.602140       0.397510      -1.081556      -0.007932       0.008926      -0.026707       0.029255       0.051237       0.016278       0.033806       0.063202       0.106696      -0.082209       0.010911       0.071297             11.698275      14.655017       3.444148      -3.674692       7.278931      -1.056922      13.160876          -0.000003
          420              C       6.040790       3.438927       0.542883       0.420726      25.147051 0.32250047E+03  0.70633026E+04                                 7.816904                            6.276464      -0.053756       2.028895                    0.999424      23.403633      65.752106       0.610517       0.458069      -1.035191       0.021397       0.015602      -0.024473       0.036058      -0.004110      -0.000302       0.003431       0.000995       0.077484      -0.017186      -0.008950       0.026137              8.732224      11.321955       2.512896      -0.391168       5.200460       0.124183       9.674256          -0.000001
          421              C       6.379289       3.437469      35.781840      -0.558178      27.072134 0.46478051E+03  0.11114236E+05                                 7.621038                            6.952765       0.013957       1.977084                    0.995653      32.256188      93.612693       0.656713       0.390030      -1.081444      -0.009656       0.007931       0.023611       0.026713       0.014346      -0.008752       0.014289      -0.005974       0.088910      -0.033489      -0.000951       0.034440              7.915708       7.843064      -0.606452      -0.186342       6.239588      -0.570007       9.664473          -0.000003
          422              C       8.255902       4.406899       1.187442       0.101237      23.638626 0.35953145E+03  0.80757506E+04                                 7.336770                            6.420308      -0.183272       1.992303                    0.998098      25.291653      71.509974       0.634241       0.429938      -1.053744      -0.049272       0.006901       0.053214       0.072850       0.035118      -0.008264      -0.000632       0.085784      -0.089853      -0.040918      -0.030125       0.071043              8.003401      10.071727       0.802620       0.541578       7.832305       0.896750       6.106172          -0.000000
          423              C       8.549938       5.705790       1.951663      -0.229781      25.977390 0.42979278E+03  0.10097416E+05                                 7.696471                            6.926046      -0.015454       1.993664                    0.998022      29.249465      84.657755       0.622891       0.418546      -1.060538       0.075274      -0.024041      -0.032328       0.085377       0.013389       0.008835       0.017663      -0.013197      -0.054524      -0.026062      -0.005708       0.031771              8.174052       9.626021       1.110824      -0.167193       8.256077       1.103055       6.640059          -0.000001
          424              C      10.023764       6.096478       1.774373      -0.177633      24.158914 0.39643604E+03  0.91024380E+04                                 7.222207                            6.576831       0.124341       2.034453                    0.999435      28.392159      80.511970       0.651974       0.409158      -1.069508      -0.046312      -0.086436       0.036196       0.104527      -0.019873       0.004016       0.007077       0.035107      -0.059528      -0.026487      -0.009959       0.036447              7.587914       9.036402       1.024598      -0.078188       8.067034       0.083916       5.660306           0.000000
          425              C      10.920305       4.995846       2.258893      -0.172286      23.912189 0.39250573E+03  0.90164353E+04                                 7.226096                            6.586287       0.077974       2.019953                    0.999416      28.621110      81.969353       0.643355       0.414445      -1.062929      -0.073611      -0.020326      -0.067850       0.102153      -0.012133       0.007063       0.014052      -0.038235      -0.052508      -0.027912      -0.006181       0.034093              7.539611       8.082183       0.546652       0.323038       8.169750       0.962025       6.366899           0.000001
          426              C       9.188450       3.278570       1.623878       0.104938      23.650314 0.35784618E+03  0.80335506E+04                                 7.332655                            6.396262      -0.236865       1.975002                    0.997677      25.335715      71.763611       0.636367       0.428733      -1.053815       0.027251      -0.028503      -0.061541       0.073091       0.026212       0.008090       0.045917      -0.064588      -0.014425      -0.043352      -0.028439       0.071791              7.987733       8.967423       0.514190       0.030231       8.676658       1.143269       6.319117           0.000000
          427              C       3.039492       6.150416       8.025055      -0.601610      29.849210 0.48700422E+03  0.11771057E+05                                 8.129390                            7.078874       0.138639       2.002635                    0.996803      32.973354      95.904235       0.656745       0.385857      -1.085405       0.029446      -0.014232      -0.000961       0.032719       0.006434       0.011187      -0.004012       0.018535       0.020414      -0.017202      -0.000417       0.017619              8.782625      10.923619      -1.709917       0.877645       8.536941      -0.326400       6.887316          -0.000002
          428              C       4.457776       5.841510       8.406431       0.534660      23.443892 0.29111342E+03  0.62525363E+04                                 7.597751                            6.076285      -0.196540       1.989562                    0.999222      22.921325      65.046935       0.599607       0.475604      -1.019315      -0.010026      -0.030470      -0.045246       0.055463      -0.004496      -0.009423      -0.033306       0.017324      -0.035358      -0.042658       0.015606       0.027052              8.475813      10.502766      -1.011552       2.192940       6.815213       2.145307       8.109459          -0.000001
          429              C       5.008966       6.440516       9.545421      -0.510924      41.716301 0.58616432E+03  0.14765987E+05                                10.107186                            7.857941       0.250108       2.011966                    0.998943      33.786242      98.704036       0.615508       0.395029      -1.084433      -0.006838       0.003521       0.023873       0.025082      -0.048358      -0.005262       0.059666       0.054092      -0.002256      -0.086049       0.009785       0.076264             11.482435      15.526369      -0.111316       4.839148       8.270467       2.653660      10.650470          -0.000002
          430              C       6.301006       6.216745      10.029208       0.423920      25.646879 0.31500989E+03  0.68477528E+04                                 7.867515                            6.166957      -0.024126       2.038287                    0.999087      23.182160      64.544657       0.622348       0.452740      -1.039904       0.025763       0.002951       0.021859       0.033915       0.003888       0.000929       0.017249      -0.006952       0.056539      -0.017080      -0.010779       0.027858              8.883078      11.768978      -1.230926       1.803999       6.749197       2.601490       8.131059          -0.000000
          431              C       6.732074       6.909925      11.292265      -0.560329      27.293188 0.45385535E+03  0.10770478E+05                                 7.664727                            6.879095       0.096269       2.005198                    0.995911      31.915327      91.764407       0.660104       0.391000      -1.082595      -0.007858      -0.018099      -0.016961       0.026019      -0.000611       0.015146       0.023477      -0.005645       0.038710      -0.026215      -0.006851       0.033067              8.082839       7.502309       0.517281       1.168295       7.853020       2.082204       8.893189          -0.000001
          432              C       8.567432       5.183901       9.675361       0.103764      23.591466 0.35598581E+03  0.79818988E+04                                 7.325775                            6.388415      -0.243982       1.972157                    0.997746      25.334879      71.732108       0.635401       0.429917      -1.053020      -0.053185      -0.033875      -0.039732       0.074530      -0.025262       0.014793       0.000909       0.096486      -0.094288      -0.041191      -0.030917       0.072108              7.981266       9.309079      -0.669270      -0.079585       8.830030      -0.007865       5.804690          -0.000000
          433              C       8.883772       3.705702       9.578457      -0.237630      26.766195 0.44805096E+03  0.10675141E+05                                 7.920280                            7.118007      -0.217876       1.919381                    0.997686      30.120553      88.841069       0.606232       0.424054      -1.053243       0.079902       0.049927       0.008852       0.094633      -0.017867      -0.006763      -0.008149       0.016299      -0.013976      -0.023260       0.001225       0.022036              8.446413       9.415505      -0.327377       0.272841      10.080985       0.042062       5.842750          -0.000000
          434              C      10.372176       3.430180       9.698486      -0.172335      23.550018 0.38839866E+03  0.88888295E+04                                 7.126567                            6.532517       0.132513       2.041195                    0.999354      28.337123      80.712727       0.649568       0.412017      -1.065669      -0.045715       0.064545      -0.059212       0.098802      -0.003841      -0.017747      -0.013484       0.040341      -0.065766      -0.034946      -0.001576       0.036522              7.414689       8.524619      -0.288054       0.075384       7.785074      -0.525333       5.934373           0.000001
          435              C       8.051374      13.627421      34.472901      -0.595616      28.420394 0.45705811E+03  0.10854288E+05                                 7.857221                            6.884581       0.239813       2.035787                    0.997952      32.412845      92.912635       0.663226       0.388879      -1.085194       0.010115       0.022554       0.011672       0.027336      -0.004689       0.008534       0.003998      -0.012215       0.035959      -0.016752       0.001639       0.015113              8.369068       7.818753       1.374530       0.122560       8.591118       1.878956       8.697333          -0.000000
          436              C       8.464512       0.123037      35.428361       0.536655      23.229357 0.28596395E+03  0.60942461E+04                                 7.450166                            5.954666      -0.169515       1.997082                    0.998997      22.627590      63.270954       0.618106       0.464981      -1.028510       0.029800       0.010853      -0.042330       0.052893      -0.012619       0.033378       0.008702      -0.015375      -0.068544      -0.048519       0.018418       0.030101              8.247147       6.559676       1.740264      -1.659936       7.874129       2.057002      10.307637          -0.000001
          437              C       7.955452       0.095923       0.027163      -0.505564      41.641587 0.58951898E+03  0.14874176E+05                                10.111111                            7.898886       0.195605       1.998087                    0.998609      33.694007      98.566716       0.611654       0.396885      -1.082982       0.000859      -0.017123       0.018069       0.024909       0.066412      -0.028175      -0.001517      -0.055107       0.014483      -0.080436       0.006589       0.073847             11.392745       8.227929       1.358104      -2.506480      10.917816       4.304380      15.032491          -0.000001
          438              C       8.225872       1.029929       1.027404       0.421328      25.373894 0.32060759E+03  0.70024187E+04                                 7.822338                            6.233527      -0.054484       2.028003                    0.999187      23.307086      65.113394       0.617030       0.454491      -1.038571      -0.002479       0.014190       0.033710       0.036658       0.007890      -0.019163      -0.013022      -0.004600       0.055937      -0.021122      -0.012471       0.033593              8.692723       6.270421       2.143166      -1.579526       9.820675       2.012739       9.987073          -0.000001
          439              C       7.641735       0.804700       2.399478      -0.564223      27.239593 0.44980045E+03  0.10638342E+05                                 7.635528                            6.846978       0.120980       2.008978                    0.996639      31.893545      91.211269       0.662587       0.390849      -1.083919       0.015927       0.000641      -0.027118       0.031456       0.015655      -0.022686       0.000899       0.005568       0.070436      -0.032468      -0.003543       0.036011              8.032003       7.388780       0.275533      -1.496130       7.104067       0.102040       9.603162          -0.000000
          440              C      10.666649       3.694040       1.510456      -0.241814      27.191257 0.45642377E+03  0.10918779E+05                                 8.007957                            7.187232      -0.222262       1.917783                    0.997366      30.215764      89.134471       0.603273       0.424411      -1.053630      -0.048015       0.062851       0.046883       0.091944       0.012251       0.013143       0.001409      -0.014108      -0.031142      -0.021188      -0.000301       0.021489              8.566553      10.274307       0.639437      -0.338219       8.782564       1.521422       6.642786          -0.000001
          441              C      11.624417      12.262929      20.841357      -0.600212      30.014615 0.48273678E+03  0.11633452E+05                                 8.178571                            7.069814       0.183977       2.016591                    0.997482      32.848636      95.164563       0.654593       0.388273      -1.084535      -0.024699      -0.025339       0.008791       0.036461      -0.005481       0.013716       0.000012      -0.017065      -0.064899      -0.027983       0.006597       0.021386              8.887098      10.605281       2.613012       0.415268       8.225827       0.372400       7.830186          -0.000002
          442              C      10.243599      11.697161      20.609741       0.535273      23.738925 0.27934058E+03  0.59224464E+04                                 7.579834                            5.896913      -0.042780       2.041981                    0.998851      22.484678      62.852238       0.618860       0.466817      -1.026781       0.014335      -0.021437       0.052194       0.058218      -0.004300      -0.002501       0.009377      -0.022024      -0.136570      -0.046685       0.010949       0.035736              8.606767       9.717015       2.701882       1.105146       5.588595      -0.392575      10.514689          -0.000001
          443              C       9.756697      11.703138      19.305573      -0.517489      42.753409 0.62142835E+03  0.15901968E+05                                10.309322                            8.116226       0.081653       1.956417                    0.998522      34.362001     101.538198       0.602140       0.397510      -1.081556       0.007932      -0.008926      -0.026707       0.029255       0.051237      -0.016278      -0.033806       0.063202       0.106696      -0.082209       0.010911       0.071297             11.698274      14.655017       3.444148       3.674692       7.278931       1.056922      13.160875          -0.000003
          444              C       8.537110      11.138973      18.895933       0.420726      25.147049 0.32250044E+03  0.70633018E+04                                 7.816904                            6.276464      -0.053756       2.028895                    0.999424      23.403632      65.752105       0.610517       0.458069      -1.035191      -0.021397      -0.015602      -0.024473       0.036058      -0.004110       0.000302      -0.003431       0.000995       0.077484      -0.017186      -0.008950       0.026137              8.732224      11.321955       2.512896       0.391168       5.200460      -0.124183       9.674256          -0.000001
          445              C       8.198611      11.140431      17.428790      -0.558178      27.072134 0.46478052E+03  0.11114237E+05                                 7.621038                            6.952765       0.013957       1.977084                    0.995653      32.256189      93.612697       0.656713       0.390030      -1.081444       0.009656      -0.007931       0.023611       0.026713       0.014346       0.008752      -0.014289      -0.005974       0.088909      -0.033489      -0.000951       0.034440              7.915709       7.843064      -0.606452       0.186342       6.239588       0.570007       9.664474          -0.000003
          446              C       6.321998      10.171001      19.540492       0.101237      23.638628 0.35953149E+03  0.80757518E+04                                 7.336771                            6.420308      -0.183272       1.992303                    0.998098      25.291654      71.509977       0.634241       0.429938      -1.053744       0.049272      -0.006901       0.053214       0.072850       0.035118       0.008264       0.000632       0.085784      -0.089853      -0.040918      -0.030125       0.071043              8.003401      10.071727       0.802620      -0.541578       7.832305      -0.896750       6.106172          -0.000000
          447              C       6.027962       8.872110      20.304713      -0.229781      25.977392 0.42979282E+03  0.10097417E+05                                 7.696471                            6.926045      -0.015454       1.993664                    0.998022      29.249466      84.657754       0.622891       0.418546      -1.060538      -0.075274       0.024041      -0.032328       0.085377       0.013389      -0.008835      -0.017663      -0.013197      -0.054524      -0.026062      -0.005708       0.031771              8.174052       9.626021       1.110824       0.167193       8.256076      -1.103055       6.640058          -0.000001
          448              C       4.554136       8.481422      20.127423      -0.177633      24.158910 0.39643595E+03  0.91024355E+04                                 7.222206                            6.576830       0.124341       2.034453                    0.999435      28.392156      80.511958       0.651974       0.409158      -1.069508       0.046312       0.086436       0.036196       0.104527      -0.019873      -0.004016      -0.007077       0.035107      -0.059527      -0.026487      -0.009959       0.036447              7.587913       9.036401       1.024598       0.078188       8.067033      -0.083916       5.660306           0.000001
          449              C       3.657595       9.582054      20.611943      -0.172286      23.912193 0.39250581E+03  0.90164379E+04                                 7.226097                            6.586287       0.077974       2.019953                    0.999416      28.621114      81.969371       0.643355       0.414445      -1.062929       0.073611       0.020326      -0.067850       0.102153      -0.012133      -0.007063      -0.014052      -0.038235      -0.052508      -0.027912      -0.006181       0.034093              7.539612       8.082184       0.546652      -0.323038       8.169751      -0.962025       6.366900           0.000001
          450              C       5.389450      11.299330      19.976928       0.104938      23.650315 0.35784619E+03  0.80335509E+04                                 7.332655                            6.396262      -0.236865       1.975002                    0.997677      25.335715      71.763609       0.636367       0.428733      -1.053815      -0.027251       0.028503      -0.061541       0.073091       0.026212      -0.008090      -0.045917      -0.064588      -0.014425      -0.043352      -0.028439       0.071791              7.987733       8.967423       0.514190      -0.030231       8.676658      -1.143269       6.319117           0.000000
          451              C      11.538408       8.427484      26.378105      -0.601610      29.849209 0.48700420E+03  0.11771056E+05                                 8.129390                            7.078874       0.138639       2.002635                    0.996803      32.973353      95.904232       0.656744       0.385858      -1.085405      -0.029446       0.014232      -0.000961       0.032719       0.006434      -0.011187       0.004012       0.018535       0.020414      -0.017202      -0.000417       0.017619              8.782625      10.923620      -1.709917      -0.877645       8.536941       0.326400       6.887316          -0.000002
          452              C      10.120124       8.736390      26.759481       0.534660      23.443893 0.29111342E+03  0.62525364E+04                                 7.597751                            6.076285      -0.196539       1.989562                    0.999222      22.921325      65.046934       0.599607       0.475604      -1.019315       0.010026       0.030470      -0.045246       0.055463      -0.004496       0.009423       0.033306       0.017324      -0.035358      -0.042658       0.015606       0.027052              8.475813      10.502765      -1.011552      -2.192940       6.815213      -2.145307       8.109459          -0.000001
          453              C       9.568934       8.137384      27.898471      -0.510924      41.716301 0.58616431E+03  0.14765986E+05                                10.107186                            7.857942       0.250108       2.011966                    0.998943      33.786242      98.704036       0.615508       0.395029      -1.084433       0.006838      -0.003521       0.023873       0.025082      -0.048358       0.005262      -0.059666       0.054092      -0.002256      -0.086049       0.009785       0.076264             11.482436      15.526369      -0.111316      -4.839148       8.270467      -2.653660      10.650470          -0.000001
          454              C       8.276894       8.361155      28.382258       0.423920      25.646881 0.31500992E+03  0.68477535E+04                                 7.867515                            6.166957      -0.024126       2.038287                    0.999087      23.182161      64.544659       0.622348       0.452740      -1.039904      -0.025763      -0.002951       0.021859       0.033915       0.003888      -0.000929      -0.017249      -0.006952       0.056539      -0.017080      -0.010779       0.027858              8.883078      11.768978      -1.230926      -1.803999       6.749197      -2.601490       8.131059          -0.000000
          455              C       7.845826       7.667975      29.645315      -0.560329      27.293187 0.45385533E+03  0.10770478E+05                                 7.664727                            6.879094       0.096269       2.005198                    0.995911      31.915327      91.764405       0.660104       0.391000      -1.082595       0.007858       0.018099      -0.016961       0.026019      -0.000611      -0.015146      -0.023477      -0.005645       0.038710      -0.026215      -0.006851       0.033067              8.082839       7.502308       0.517280      -1.168295       7.853020      -2.082204       8.893189          -0.000001
          456              C       6.010468       9.393999      28.028411       0.103764      23.591465 0.35598580E+03  0.79818985E+04                                 7.325775                            6.388415      -0.243982       1.972157                    0.997746      25.334879      71.732110       0.635401       0.429917      -1.053020       0.053185       0.033875      -0.039732       0.074530      -0.025262      -0.014793      -0.000909       0.096486      -0.094288      -0.041191      -0.030917       0.072108              7.981266       9.309079      -0.669270       0.079585       8.830030       0.007865       5.804690          -0.000000
          457              C       5.694128      10.872198      27.931507      -0.237630      26.766199 0.44805105E+03  0.10675143E+05                                 7.920281                            7.118008      -0.217876       1.919380                    0.997686      30.120556      88.841080       0.606232       0.424054      -1.053243      -0.079902      -0.049927       0.008852       0.094633      -0.017867       0.006763       0.008149       0.016299      -0.013976      -0.023261       0.001225       0.022036              8.446414       9.415505      -0.327377      -0.272841      10.080985      -0.042062       5.842750          -0.000000
          458              C       4.205724      11.147720      28.051536      -0.172335      23.550022 0.38839873E+03  0.88888315E+04                                 7.126568                            6.532518       0.132513       2.041195                    0.999354      28.337126      80.712738       0.649568       0.412017      -1.065669       0.045715      -0.064545      -0.059212       0.098802      -0.003841       0.017747       0.013484       0.040341      -0.065766      -0.034946      -0.001576       0.036522              7.414690       8.524620      -0.288054      -0.075384       7.785075       0.525333       5.934373           0.000001
          459              C       6.526526       0.950479      16.119851      -0.595616      28.420396 0.45705815E+03  0.10854289E+05                                 7.857222                            6.884581       0.239813       2.035787                    0.997952      32.412848      92.912649       0.663226       0.388879      -1.085194      -0.010115      -0.022554       0.011672       0.027336      -0.004689      -0.008534      -0.003998      -0.012215       0.035960      -0.016752       0.001639       0.015113              8.369069       7.818754       1.374530      -0.122560       8.591119      -1.878957       8.697334          -0.000000
          460              C       6.113388      14.454863      17.075311       0.536654      23.229360 0.28596399E+03  0.60942472E+04                                 7.450166                            5.954666      -0.169515       1.997082                    0.998997      22.627592      63.270960       0.618105       0.464981      -1.028510      -0.029800      -0.010853      -0.042330       0.052893      -0.012619      -0.033378      -0.008702      -0.015375      -0.068544      -0.048519       0.018418       0.030101              8.247148       6.559676       1.740264       1.659936       7.874130      -2.057002      10.307637          -0.000001
          461              C       6.622448      14.481977      18.380213      -0.505564      41.641586 0.58951895E+03  0.14874175E+05                                10.111110                            7.898886       0.195605       1.998087                    0.998609      33.694007      98.566716       0.611654       0.396885      -1.082982      -0.000859       0.017123       0.018069       0.024908       0.066412       0.028175       0.001517      -0.055107       0.014483      -0.080436       0.006589       0.073847             11.392745       8.227929       1.358104       2.506480      10.917816      -4.304380      15.032490          -0.000001
          462              C       6.352028      13.547971      19.380454       0.421328      25.373894 0.32060759E+03  0.70024188E+04                                 7.822339                            6.233528      -0.054484       2.028003                    0.999187      23.307086      65.113395       0.617030       0.454491      -1.038571       0.002479      -0.014190       0.033709       0.036658       0.007890       0.019163       0.013022      -0.004599       0.055937      -0.021122      -0.012471       0.033593              8.692723       6.270421       2.143166       1.579526       9.820676      -2.012739       9.987073          -0.000001
          463              C       6.936165      13.773200      20.752528      -0.564223      27.239587 0.44980033E+03  0.10638339E+05                                 7.635527                            6.846978       0.120980       2.008978                    0.996639      31.893541      91.211255       0.662587       0.390849      -1.083919      -0.015927      -0.000641      -0.027118       0.031456       0.015655       0.022686      -0.000899       0.005568       0.070436      -0.032468      -0.003543       0.036011              8.032002       7.388779       0.275533       1.496129       7.104067      -0.102040       9.603161          -0.000000
          464              C       3.911251      10.883860      19.863506      -0.241814      27.191257 0.45642377E+03  0.10918779E+05                                 8.007957                            7.187232      -0.222262       1.917783                    0.997366      30.215764      89.134471       0.603273       0.424411      -1.053630       0.048015      -0.062851       0.046883       0.091944       0.012251      -0.013143      -0.001409      -0.014108      -0.031142      -0.021188      -0.000301       0.021489              8.566552      10.274307       0.639438       0.338219       8.782564      -1.521422       6.642786          -0.000001
          465              C       9.603921       4.335467      30.017882      -0.600212      30.014618 0.48273683E+03  0.11633453E+05                                 8.178572                            7.069815       0.183976       2.016591                    0.997482      32.848639      95.164579       0.654592       0.388273      -1.084535       0.025339      -0.024698       0.008791       0.036461       0.005481      -0.000012       0.013716       0.017065      -0.064899      -0.027983       0.006597       0.021386              8.887099       8.225828      -2.613013      -0.372400      10.605283       0.415269       7.830187          -0.000003
          466              C      10.169689       2.954649      29.786266       0.535273      23.738925 0.27934059E+03  0.59224467E+04                                 7.579834                            5.896913      -0.042780       2.041981                    0.998851      22.484679      62.852242       0.618860       0.466817      -1.026781       0.021437       0.014335       0.052194       0.058218       0.004300      -0.009377      -0.002501       0.022024      -0.136570      -0.046685       0.010949       0.035736              8.606767       5.588596      -2.701882       0.392575       9.717016       1.105147      10.514689          -0.000001
          467              C      10.163712       2.467747      28.482098      -0.517489      42.753409 0.62142835E+03  0.15901968E+05                                10.309323                            8.116227       0.081653       1.956417                    0.998522      34.362001     101.538201       0.602140       0.397510      -1.081556       0.008925       0.007932      -0.026707       0.029255      -0.051237       0.033806      -0.016278      -0.063202       0.106696      -0.082209       0.010911       0.071297             11.698275       7.278931      -3.444148      -1.056922      14.655018       3.674692      13.160876          -0.000003
          468              C      10.727877       1.248160      28.072458       0.420726      25.147048 0.32250042E+03  0.70633013E+04                                 7.816904                            6.276464      -0.053756       2.028895                    0.999424      23.403631      65.752101       0.610517       0.458069      -1.035191       0.015602      -0.021397      -0.024473       0.036058       0.004110       0.003431       0.000302      -0.000995       0.077484      -0.017187      -0.008950       0.026137              8.732223       5.200460      -2.512896       0.124183      11.321955       0.391168       9.674256          -0.000001
          469              C      10.726419       0.909661      26.605315      -0.558178      27.072131 0.46478046E+03  0.11114235E+05                                 7.621037                            6.952764       0.013957       1.977084                    0.995653      32.256186      93.612681       0.656714       0.390030      -1.081444       0.007931       0.009656       0.023611       0.026713      -0.014346       0.014289       0.008752       0.005974       0.088909      -0.033489      -0.000951       0.034440              7.915707       6.239587       0.606452      -0.570007       7.843063       0.186342       9.664471          -0.000003
          470              C      11.695849      13.610948      28.717017       0.101237      23.638629 0.35953152E+03  0.80757527E+04                                 7.336771                            6.420308      -0.183272       1.992303                    0.998098      25.291656      71.509986       0.634241       0.429938      -1.053744       0.006901       0.049272       0.053214       0.072850      -0.035118      -0.000632       0.008264      -0.085784      -0.089853      -0.040918      -0.030125       0.071043              8.003402       7.832306      -0.802620       0.896750      10.071728      -0.541578       6.106172          -0.000000
          471              C      12.994740      13.316912      29.481238      -0.229780      25.977387 0.42979272E+03  0.10097414E+05                                 7.696470                            6.926045      -0.015454       1.993664                    0.998022      29.249462      84.657740       0.622891       0.418546      -1.060538      -0.024041      -0.075274      -0.032328       0.085377      -0.013389       0.017663      -0.008835       0.013197      -0.054524      -0.026062      -0.005708       0.031771              8.174051       8.256075      -1.110823       1.103054       9.626019       0.167193       6.640058          -0.000000
          472              C      13.385428      11.843086      29.303948      -0.177633      24.158911 0.39643598E+03  0.91024362E+04                                 7.222206                            6.576830       0.124340       2.034453                    0.999435      28.392157      80.511963       0.651974       0.409158      -1.069508      -0.086436       0.046311       0.036196       0.104527       0.019873       0.007077      -0.004016      -0.035107      -0.059528      -0.026487      -0.009959       0.036447              7.587914       8.067034      -1.024598       0.083916       9.036402       0.078188       5.660306           0.000001
          473              C      12.284796      10.946545      29.788468      -0.172286      23.912190 0.39250575E+03  0.90164357E+04                                 7.226096                            6.586286       0.077974       2.019953                    0.999416      28.621110      81.969345       0.643355       0.414445      -1.062929      -0.020326       0.073611      -0.067850       0.102153       0.012133       0.014052      -0.007063       0.038235      -0.052508      -0.027912      -0.006181       0.034093              7.539610       8.169750      -0.546652       0.962025       8.082182      -0.323038       6.366899           0.000001
          474              C      10.567520      12.678400      29.153453       0.104938      23.650315 0.35784620E+03  0.80335511E+04                                 7.332656                            6.396262      -0.236865       1.975002                    0.997677      25.335716      71.763613       0.636367       0.428733      -1.053815      -0.028503      -0.027251      -0.061541       0.073091      -0.026212       0.045917      -0.008090       0.064587      -0.014425      -0.043352      -0.028439       0.071791              7.987733       8.676658      -0.514190       1.143269       8.967423      -0.030231       6.319117          -0.000000
          475              C      13.439366       4.249458      35.554630      -0.601610      29.849212 0.48700428E+03  0.11771059E+05                                 8.129391                            7.078875       0.138639       2.002635                    0.996803      32.973356      95.904246       0.656744       0.385858      -1.085405      -0.014232      -0.029446      -0.000961       0.032719      -0.006434      -0.004012      -0.011187      -0.018536       0.020414      -0.017202      -0.000417       0.017619              8.782626       8.536942       1.709918      -0.326400      10.923621      -0.877645       6.887317          -0.000002
          476              C      13.130460       2.831174      35.936006       0.534660      23.443891 0.29111340E+03  0.62525360E+04                                 7.597751                            6.076285      -0.196540       1.989562                    0.999222      22.921325      65.046937       0.599607       0.475604      -1.019315      -0.030470       0.010026      -0.045246       0.055463       0.004496      -0.033306       0.009423      -0.017324      -0.035358      -0.042658       0.015606       0.027052              8.475813       6.815213       1.011552       2.145307      10.502766      -2.192940       8.109459          -0.000001
          477              C      13.729466       2.279984       0.368896      -0.510924      41.716303 0.58616436E+03  0.14765988E+05                                10.107186                            7.857942       0.250108       2.011966                    0.998943      33.786242      98.704037       0.615508       0.395029      -1.084433       0.003521       0.006838       0.023873       0.025082       0.048358       0.059666       0.005262      -0.054092      -0.002256      -0.086049       0.009785       0.076264             11.482436       8.270467       0.111316       2.653660      15.526369      -4.839148      10.650471          -0.000002
          478              C      13.505695       0.987944       0.852683       0.423920      25.646879 0.31500989E+03  0.68477528E+04                                 7.867515                            6.166957      -0.024126       2.038287                    0.999087      23.182160      64.544656       0.622348       0.452740      -1.039904       0.002951      -0.025762       0.021859       0.033915      -0.003888       0.017249      -0.000929       0.006953       0.056539      -0.017080      -0.010779       0.027858              8.883078       6.749197       1.230926       2.601490      11.768977      -1.803999       8.131059          -0.000000
          479              C      14.198875       0.556876       2.115740      -0.560329      27.293186 0.45385530E+03  0.10770477E+05                                 7.664727                            6.879094       0.096270       2.005198                    0.995911      31.915326      91.764403       0.660104       0.391000      -1.082595      -0.018099       0.007858      -0.016961       0.026019       0.000611       0.023477      -0.015146       0.005645       0.038710      -0.026216      -0.006851       0.033067              8.082839       7.853020      -0.517281       2.082204       7.502308      -1.168294       8.893189          -0.000001
          480              C      12.472851      13.299418       0.498836       0.103764      23.591466 0.35598581E+03  0.79818988E+04                                 7.325775                            6.388415      -0.243982       1.972157                    0.997746      25.334879      71.732108       0.635401       0.429917      -1.053020      -0.033875       0.053185      -0.039732       0.074530       0.025262       0.000909      -0.014793      -0.096486      -0.094288      -0.041191      -0.030917       0.072108              7.981266       8.830030       0.669270      -0.007865       9.309079       0.079585       5.804690          -0.000000
          481              C      10.994652      12.983078       0.401932      -0.237630      26.766194 0.44805095E+03  0.10675140E+05                                 7.920280                            7.118007      -0.217876       1.919380                    0.997686      30.120552      88.841067       0.606232       0.424054      -1.053243       0.049927      -0.079902       0.008852       0.094633       0.017867      -0.008149       0.006763      -0.016299      -0.013976      -0.023260       0.001225       0.022036              8.446413      10.080985       0.327377       0.042062       9.415504      -0.272841       5.842750          -0.000000
          482              C      10.719130      11.494674       0.521961      -0.172334      23.550018 0.38839864E+03  0.88888288E+04                                 7.126567                            6.532517       0.132513       2.041194                    0.999354      28.337123      80.712726       0.649568       0.412017      -1.065669       0.064545       0.045715      -0.059212       0.098803       0.003841      -0.013484       0.017747      -0.040341      -0.065766      -0.034946      -0.001576       0.036522              7.414689       7.785074       0.288054      -0.525333       8.524619      -0.075384       5.934373           0.000001
          483              C       6.338471      13.815476      25.296376      -0.595616      28.420394 0.45705812E+03  0.10854288E+05                                 7.857222                            6.884581       0.239813       2.035787                    0.997952      32.412846      92.912641       0.663226       0.388879      -1.085194       0.022554      -0.010115       0.011672       0.027336       0.004689       0.003998      -0.008534       0.012215       0.035960      -0.016752       0.001639       0.015113              8.369069       8.591119      -1.374530       1.878956       7.818753      -0.122560       8.697334           0.000000
          484              C       7.411987      13.402338      26.251836       0.536654      23.229360 0.28596399E+03  0.60942473E+04                                 7.450166                            5.954666      -0.169515       1.997082                    0.998997      22.627592      63.270959       0.618106       0.464981      -1.028510       0.010853      -0.029800      -0.042329       0.052893       0.012619       0.008702      -0.033378       0.015375      -0.068544      -0.048519       0.018418       0.030101              8.247148       7.874130      -1.740264       2.057002       6.559676       1.659937      10.307637          -0.000001
          485              C       7.384873      13.911398      27.556738      -0.505564      41.641595 0.58951911E+03  0.14874180E+05                                10.111112                            7.898887       0.195604       1.998086                    0.998609      33.694012      98.566736       0.611654       0.396885      -1.082982      -0.017123      -0.000859       0.018069       0.024909      -0.066412      -0.001517       0.028175       0.055107       0.014483      -0.080436       0.006589       0.073847             11.392746      10.917817      -1.358104       4.304381       8.227930       2.506480      15.032492          -0.000001
          486              C       8.318879      13.640978      28.556979       0.421328      25.373894 0.32060758E+03  0.70024186E+04                                 7.822339                            6.233527      -0.054484       2.028003                    0.999187      23.307086      65.113395       0.617030       0.454491      -1.038571       0.014190       0.002479       0.033710       0.036658      -0.007890      -0.013022       0.019163       0.004599       0.055937      -0.021122      -0.012471       0.033593              8.692723       9.820676      -2.143166       2.012739       6.270421       1.579526       9.987073          -0.000001
          487              C       8.093650      14.225115      29.929053      -0.564223      27.239591 0.44980042E+03  0.10638341E+05                                 7.635528                            6.846978       0.120980       2.008978                    0.996639      31.893545      91.211266       0.662587       0.390849      -1.083919       0.000641      -0.015927      -0.027118       0.031456      -0.015655       0.000899       0.022686      -0.005568       0.070436      -0.032468      -0.003543       0.036011              8.032003       7.104067      -0.275533       0.102040       7.388779       1.496130       9.603162          -0.000000
          488              C      10.982990      11.200201      29.040031      -0.241814      27.191252 0.45642365E+03  0.10918775E+05                                 8.007956                            7.187231      -0.222262       1.917783                    0.997366      30.215760      89.134452       0.603273       0.424411      -1.053630       0.062851       0.048015       0.046883       0.091944      -0.012251       0.001409      -0.013143       0.014108      -0.031142      -0.021188      -0.000301       0.021489              8.566551       8.782563      -0.639437       1.521421      10.274306       0.338220       6.642785          -0.000001
          489              C       4.973979      10.242433      11.664832      -0.600212      30.014623 0.48273692E+03  0.11633456E+05                                 8.178573                            7.069816       0.183977       2.016591                    0.997482      32.848643      95.164592       0.654592       0.388273      -1.084535      -0.025339       0.024698       0.008791       0.036461       0.005481       0.000012      -0.013716       0.017065      -0.064899      -0.027983       0.006597       0.021386              8.887100       8.225828      -2.613013       0.372400      10.605284      -0.415269       7.830188          -0.000003
          490              C       4.408211      11.623251      11.433216       0.535273      23.738923 0.27934056E+03  0.59224459E+04                                 7.579834                            5.896912      -0.042780       2.041981                    0.998851      22.484678      62.852240       0.618860       0.466817      -1.026781      -0.021437      -0.014335       0.052194       0.058218       0.004300       0.009377       0.002501       0.022024      -0.136570      -0.046685       0.010949       0.035736              8.606767       5.588595      -2.701882      -0.392575       9.717016      -1.105147      10.514689          -0.000001
          491              C       4.414188      12.110153      10.129048      -0.517489      42.753419 0.62142852E+03  0.15901973E+05                                10.309324                            8.116227       0.081652       1.956417                    0.998522      34.362006     101.538220       0.602140       0.397510      -1.081556      -0.008925      -0.007932      -0.026707       0.029255      -0.051237      -0.033806       0.016278      -0.063202       0.106696      -0.082209       0.010911       0.071297             11.698277       7.278932      -3.444149       1.056923      14.655020      -3.674693      13.160878          -0.000003
          492              C       3.850023      13.329740       9.719408       0.420726      25.147049 0.32250043E+03  0.70633017E+04                                 7.816904                            6.276464      -0.053756       2.028895                    0.999424      23.403632      65.752105       0.610517       0.458069      -1.035191      -0.015602       0.021397      -0.024473       0.036058       0.004110      -0.003431      -0.000302      -0.000995       0.077484      -0.017186      -0.008950       0.026137              8.732224       5.200460      -2.512896      -0.124183      11.321955      -0.391168       9.674256          -0.000001
          493              C       3.851481      13.668239       8.252265      -0.558178      27.072136 0.46478054E+03  0.11114237E+05                                 7.621038                            6.952765       0.013957       1.977084                    0.995653      32.256191      93.612704       0.656713       0.390030      -1.081444      -0.007931      -0.009656       0.023611       0.026713      -0.014346      -0.014289      -0.008752       0.005974       0.088909      -0.033489      -0.000951       0.034440              7.915709       6.239588       0.606452       0.570007       7.843064      -0.186342       9.664474          -0.000003
          494              C       2.882051       0.966952      10.363967       0.101237      23.638630 0.35953154E+03  0.80757532E+04                                 7.336772                            6.420309      -0.183272       1.992303                    0.998098      25.291657      71.509991       0.634240       0.429938      -1.053744      -0.006901      -0.049272       0.053214       0.072850      -0.035118       0.000632      -0.008264      -0.085784      -0.089853      -0.040918      -0.030125       0.071043              8.003403       7.832306      -0.802620      -0.896751      10.071729       0.541578       6.106172          -0.000000
          495              C       1.583160       1.260988      11.128188      -0.229780      25.977384 0.42979265E+03  0.10097412E+05                                 7.696470                            6.926044      -0.015454       1.993664                    0.998022      29.249460      84.657734       0.622891       0.418546      -1.060538       0.024041       0.075274      -0.032328       0.085377      -0.013389      -0.017663       0.008835       0.013197      -0.054524      -0.026062      -0.005708       0.031771              8.174050       8.256075      -1.110824      -1.103054       9.626019      -0.167193       6.640057          -0.000001
          496              C       1.192472       2.734814      10.950898      -0.177633      24.158910 0.39643596E+03  0.91024357E+04                                 7.222206                            6.576830       0.124340       2.034453                    0.999435      28.392156      80.511962       0.651974       0.409158      -1.069508       0.086436      -0.046311       0.036195       0.104527       0.019873      -0.007077       0.004016      -0.035107      -0.059528      -0.026487      -0.009959       0.036447              7.587914       8.067034      -1.024598      -0.083916       9.036402      -0.078188       5.660306           0.000000
          497              C       2.293104       3.631355      11.435418      -0.172286      23.912191 0.39250577E+03  0.90164363E+04                                 7.226096                            6.586287       0.077974       2.019953                    0.999416      28.621111      81.969352       0.643355       0.414445      -1.062929       0.020326      -0.073611      -0.067850       0.102153       0.012133      -0.014052       0.007063       0.038235      -0.052508      -0.027912      -0.006181       0.034093              7.539611       8.169750      -0.546652      -0.962025       8.082183       0.323038       6.366899           0.000001
          498              C       4.010380       1.899500      10.800403       0.104938      23.650316 0.35784620E+03  0.80335513E+04                                 7.332655                            6.396262      -0.236865       1.975002                    0.997677      25.335716      71.763612       0.636367       0.428733      -1.053815       0.028503       0.027251      -0.061541       0.073091      -0.026212      -0.045917       0.008090       0.064587      -0.014425      -0.043352      -0.028439       0.071791              7.987733       8.676658      -0.514190      -1.143269       8.967423       0.030231       6.319117          -0.000000
          499              C       1.138534      10.328442      17.201580      -0.601610      29.849211 0.48700425E+03  0.11771058E+05                                 8.129390                            7.078874       0.138639       2.002635                    0.996803      32.973355      95.904239       0.656744       0.385857      -1.085405       0.014232       0.029446      -0.000961       0.032719      -0.006434       0.004012       0.011187      -0.018535       0.020414      -0.017202      -0.000417       0.017619              8.782626       8.536941       1.709918       0.326400      10.923620       0.877645       6.887316          -0.000002
          500              C       1.447440      11.746726      17.582956       0.534660      23.443895 0.29111346E+03  0.62525374E+04                                 7.597752                            6.076286      -0.196540       1.989562                    0.999222      22.921327      65.046943       0.599607       0.475604      -1.019315       0.030470      -0.010026      -0.045246       0.055463       0.004496       0.033306      -0.009423      -0.017324      -0.035358      -0.042658       0.015606       0.027052              8.475813       6.815214       1.011552      -2.145307      10.502767       2.192940       8.109460          -0.000001
          501              C       0.848434      12.297916      18.721946      -0.510924      41.716295 0.58616421E+03  0.14765983E+05                                10.107185                            7.857941       0.250109       2.011966                    0.998943      33.786238      98.704017       0.615508       0.395029      -1.084433      -0.003521      -0.006838       0.023873       0.025082       0.048358      -0.059666      -0.005262      -0.054092      -0.002256      -0.086049       0.009785       0.076264             11.482434       8.270466       0.111315      -2.653659      15.526367       4.839148      10.650469          -0.000002
          502              C       1.072205      13.589956      19.205733       0.423920      25.646881 0.31500992E+03  0.68477536E+04                                 7.867515                            6.166957      -0.024126       2.038287                    0.999087      23.182161      64.544659       0.622348       0.452740      -1.039904      -0.002951       0.025762       0.021859       0.033915      -0.003888      -0.017249       0.000929       0.006953       0.056539      -0.017080      -0.010779       0.027858              8.883078       6.749197       1.230926      -2.601490      11.768977       1.803999       8.131059          -0.000000
          503              C       0.379025      14.021024      20.468790      -0.560329      27.293186 0.45385532E+03  0.10770478E+05                                 7.664727                            6.879094       0.096270       2.005198                    0.995911      31.915325      91.764400       0.660104       0.391000      -1.082595       0.018099      -0.007858      -0.016961       0.026019       0.000611      -0.023477       0.015146       0.005645       0.038710      -0.026216      -0.006851       0.033067              8.082839       7.853020      -0.517281      -2.082204       7.502308       1.168294       8.893189          -0.000000
          504              C       2.105049       1.278482      18.851886       0.103764      23.591465 0.35598579E+03  0.79818982E+04                                 7.325775                            6.388414      -0.243982       1.972157                    0.997746      25.334878      71.732104       0.635401       0.429917      -1.053020       0.033875      -0.053185      -0.039732       0.074530       0.025262      -0.000909       0.014793      -0.096486      -0.094288      -0.041191      -0.030917       0.072108              7.981266       8.830030       0.669270       0.007865       9.309078      -0.079585       5.804690          -0.000000
          505              C       3.583248       1.594822      18.754982      -0.237630      26.766196 0.44805099E+03  0.10675142E+05                                 7.920280                            7.118007      -0.217877       1.919380                    0.997686      30.120554      88.841074       0.606232       0.424054      -1.053243      -0.049927       0.079902       0.008852       0.094633       0.017867       0.008149      -0.006763      -0.016299      -0.013976      -0.023260       0.001225       0.022036              8.446413      10.080985       0.327377      -0.042062       9.415505       0.272841       5.842750          -0.000000
          506              C       3.858770       3.083226      18.875011      -0.172334      23.550018 0.38839864E+03  0.88888287E+04                                 7.126567                            6.532517       0.132513       2.041194                    0.999354      28.337123      80.712725       0.649568       0.412017      -1.065669      -0.064545      -0.045715      -0.059212       0.098803       0.003841       0.013484      -0.017747      -0.040341      -0.065766      -0.034946      -0.001576       0.036522              7.414688       7.785074       0.288054       0.525333       8.524619       0.075384       5.934372           0.000001
          507              C       8.239429       0.762424       6.943326      -0.595616      28.420396 0.45705816E+03  0.10854289E+05                                 7.857222                            6.884581       0.239813       2.035787                    0.997952      32.412848      92.912650       0.663226       0.388879      -1.085194      -0.022554       0.010115       0.011672       0.027336       0.004689      -0.003998       0.008534       0.012215       0.035960      -0.016752       0.001639       0.015113              8.369069       8.591119      -1.374530      -1.878957       7.818754       0.122560       8.697335          -0.000000
          508              C       7.165913       1.175562       7.898786       0.536655      23.229358 0.28596396E+03  0.60942466E+04                                 7.450166                            5.954666      -0.169516       1.997082                    0.998997      22.627591      63.270958       0.618105       0.464981      -1.028510      -0.010853       0.029801      -0.042329       0.052893       0.012619      -0.008702       0.033378       0.015375      -0.068544      -0.048519       0.018418       0.030101              8.247147       7.874129      -1.740264      -2.057002       6.559676      -1.659936      10.307637          -0.000001
          509              C       7.193027       0.666502       9.203688      -0.505564      41.641599 0.58951918E+03  0.14874182E+05                                10.111112                            7.898887       0.195604       1.998086                    0.998609      33.694014      98.566743       0.611654       0.396885      -1.082982       0.017123       0.000859       0.018069       0.024909      -0.066412       0.001517      -0.028175       0.055107       0.014483      -0.080436       0.006589       0.073847             11.392747      10.917818      -1.358104      -4.304381       8.227930      -2.506481      15.032493          -0.000001
          510              C       6.259021       0.936922      10.203929       0.421328      25.373893 0.32060756E+03  0.70024180E+04                                 7.822338                            6.233527      -0.054484       2.028003                    0.999187      23.307085      65.113391       0.617030       0.454491      -1.038571      -0.014190      -0.002479       0.033710       0.036658      -0.007890       0.013022      -0.019163       0.004599       0.055937      -0.021122      -0.012471       0.033593              8.692723       9.820675      -2.143166      -2.012739       6.270421      -1.579526       9.987073          -0.000000
          511              C       6.484250       0.352785      11.576003      -0.564222      27.239590 0.44980039E+03  0.10638340E+05                                 7.635527                            6.846978       0.120981       2.008978                    0.996639      31.893543      91.211261       0.662587       0.390849      -1.083919      -0.000641       0.015927      -0.027118       0.031456      -0.015655      -0.000899      -0.022686      -0.005568       0.070436      -0.032468      -0.003543       0.036011              8.032002       7.104067      -0.275533      -0.102041       7.388779      -1.496129       9.603162          -0.000001
          512              C       3.594910       3.377699      10.686981      -0.241814      27.191251 0.45642363E+03  0.10918774E+05                                 8.007956                            7.187231      -0.222262       1.917783                    0.997366      30.215759      89.134449       0.603273       0.424411      -1.053630      -0.062851      -0.048015       0.046883       0.091944      -0.012251      -0.001409       0.013143       0.014108      -0.031142      -0.021188      -0.000302       0.021489              8.566551       8.782562      -0.639437      -1.521421      10.274305      -0.338220       6.642785          -0.000001
          513              N       0.420572      11.278192       7.764808      -0.334780      31.473795 0.44267737E+03  0.10392131E+05                                 8.581758                            6.964246      -0.433694       1.910920                    0.995889      27.733121      78.129411       0.635034       0.410858      -1.074187      -0.083537       0.015025       0.040210       0.093920      -0.034634      -0.006715      -0.007751       0.085030      -0.014759      -0.054232      -0.003290       0.057522              9.641261      15.036572      -2.901716       1.103866       5.916788      -1.307003       7.970425          -0.000002
          514              N       0.148840      12.698954      36.465308      -0.337539      31.810305 0.44800907E+03  0.10552719E+05                                 8.631533                            7.013998      -0.442183       1.905868                    0.996084      27.893000      78.807030       0.631470       0.411790      -1.073182      -0.089100       0.010195      -0.032478       0.095381       0.026507       0.017432      -0.023247       0.076310      -0.040547      -0.057215       0.002444       0.054771              9.588951      14.792690       2.620680      -0.035335       7.593187      -1.842926       6.380978          -0.000001
          515              N       2.183478      13.597536       4.750136       0.754226      16.606978 0.18406757E+03  0.34741847E+04                                 5.461634                            4.474986       0.276991       2.207687                    0.999717      19.159062      48.592528       0.795414       0.407979      -1.074750      -0.005098      -0.001373      -0.000531       0.005306      -0.008552       0.009248      -0.049137       0.014186       0.143032      -0.054920      -0.017994       0.072914              5.787357       5.845433       0.795384      -0.063675       6.987637       1.695251       4.529002          -0.000001
          516              N      13.562549      11.102529       3.698140       0.755097      17.041946 0.18567832E+03  0.35103793E+04                                 5.586144                            4.502741       0.261439       2.204250                    0.999676      19.104918      48.411855       0.791206       0.409472      -1.074335       0.006819       0.009272       0.007438       0.013704       0.019147       0.015139       0.032834      -0.081667       0.036551      -0.052338      -0.011222       0.063560              6.104673       6.547900      -0.407905      -0.532693       4.509644      -1.861185       7.256477          -0.000000
          517              N       4.852983      10.144032       2.442424       0.759711      17.329641 0.19011309E+03  0.36279300E+04                                 5.714027                            4.605172       0.119580       2.153246                    0.999721      19.444987      50.062510       0.767270       0.418322      -1.064944      -0.002925      -0.012905       0.003811       0.013770      -0.004054       0.019998      -0.031178      -0.094528       0.001524      -0.055284      -0.008831       0.064115              6.149384       7.056047      -0.101769      -0.329050       4.497932       1.565166       6.894173          -0.000000
          518              N      12.883365       9.379567       8.387711      -0.340543      31.679262 0.45296756E+03  0.10696488E+05                                 8.605466                            7.053331      -0.444346       1.904310                    0.996118      27.968296      79.060998       0.629766       0.411863      -1.073378       0.011886       0.065983      -0.064259       0.092867      -0.033749      -0.012315      -0.034161      -0.063528       0.040324      -0.062069       0.004339       0.057730              9.446337       7.292781      -2.796299      -0.733780      13.359547      -2.844112       7.686683          -0.000001
          519              N      14.157328       3.299708      26.117858      -0.334780      31.473795 0.44267737E+03  0.10392132E+05                                 8.581758                            6.964246      -0.433694       1.910920                    0.995889      27.733121      78.129413       0.635034       0.410858      -1.074187       0.083537      -0.015025       0.040210       0.093920      -0.034634       0.006715       0.007751       0.085030      -0.014759      -0.054232      -0.003290       0.057522              9.641262      15.036572      -2.901716      -1.103866       5.916788       1.307003       7.970425          -0.000002
          520              N      14.429060       1.878946      18.112258      -0.337539      31.810307 0.44800909E+03  0.10552719E+05                                 8.631533                            7.013998      -0.442183       1.905868                    0.996084      27.893002      78.807039       0.631470       0.411790      -1.073182       0.089100      -0.010195      -0.032478       0.095381       0.026507      -0.017432       0.023247       0.076310      -0.040547      -0.057215       0.002444       0.054771              9.588952      14.792691       2.620680       0.035335       7.593187       1.842926       6.380978          -0.000001
          521              N      12.394422       0.980364      23.103186       0.754226      16.606976 0.18406755E+03  0.34741843E+04                                 5.461634                            4.474986       0.276991       2.207687                    0.999717      19.159061      48.592525       0.795414       0.407979      -1.074750       0.005098       0.001373      -0.000531       0.005306      -0.008552      -0.009248       0.049137       0.014186       0.143032      -0.054920      -0.017994       0.072914              5.787357       5.845432       0.795383       0.063675       6.987636      -1.695250       4.529002          -0.000001
          522              N       1.015351       3.475371      22.051190       0.755097      17.041946 0.18567832E+03  0.35103792E+04                                 5.586144                            4.502741       0.261439       2.204250                    0.999676      19.104918      48.411855       0.791206       0.409472      -1.074335      -0.006819      -0.009272       0.007438       0.013704       0.019147      -0.015139      -0.032834      -0.081667       0.036551      -0.052338      -0.011222       0.063560              6.104673       6.547900      -0.407905       0.532693       4.509644       1.861185       7.256477          -0.000000
          523              N       9.724917       4.433868      20.795474       0.759712      17.329640 0.19011308E+03  0.36279298E+04                                 5.714027                            4.605171       0.119580       2.153246                    0.999721      19.444986      50.062506       0.767270       0.418322      -1.064944       0.002925       0.012905       0.003811       0.013770      -0.004054      -0.019998       0.031178      -0.094528       0.001524      -0.055283      -0.008831       0.064115              6.149384       7.056046      -0.101769       0.329050       4.497932      -1.565165       6.894173          -0.000000
          524              N       1.694535       5.198333      26.740761      -0.340543      31.679261 0.45296755E+03  0.10696488E+05                                 8.605465                            7.053331      -0.444346       1.904311                    0.996118      27.968296      79.060995       0.629766       0.411863      -1.073378      -0.011886      -0.065983      -0.064259       0.092867      -0.033749       0.012315       0.034161      -0.063528       0.040324      -0.062069       0.004339       0.057730              9.446337       7.292780      -2.796299       0.733780      13.359546       2.844112       7.686683          -0.000001
          525              N      10.588658       7.709522      16.941333      -0.334780      31.473795 0.44267736E+03  0.10392131E+05                                 8.581758                            6.964246      -0.433694       1.910920                    0.995889      27.733122      78.129414       0.635034       0.410858      -1.074187      -0.015025      -0.083537       0.040210       0.093920       0.034634       0.007751      -0.006715      -0.085030      -0.014759      -0.054232      -0.003290       0.057522              9.641262       5.916788       2.901716       1.307003      15.036572       1.103866       7.970425          -0.000002
          526              N       9.167896       7.437790       8.935733      -0.337539      31.810305 0.44800906E+03  0.10552718E+05                                 8.631533                            7.013998      -0.442183       1.905868                    0.996084      27.893001      78.807035       0.631470       0.411790      -1.073182      -0.010195      -0.089100      -0.032478       0.095381      -0.026507       0.023247       0.017432      -0.076310      -0.040547      -0.057215       0.002444       0.054771              9.588952       7.593187      -2.620680       1.842926      14.792690      -0.035335       6.380978          -0.000001
          527              N       8.269314       9.472428      13.926661       0.754225      16.606977 0.18406756E+03  0.34741846E+04                                 5.461634                            4.474986       0.276991       2.207687                    0.999717      19.159062      48.592530       0.795414       0.407979      -1.074750       0.001373      -0.005098      -0.000531       0.005306       0.008552       0.049137       0.009248      -0.014186       0.143032      -0.054920      -0.017994       0.072914              5.787358       6.987637      -0.795384      -1.695251       5.845433      -0.063675       4.529003          -0.000001
          528              N      10.764321       6.273599      12.874665       0.755097      17.041945 0.18567830E+03  0.35103788E+04                                 5.586144                            4.502740       0.261439       2.204250                    0.999676      19.104917      48.411852       0.791206       0.409472      -1.074335      -0.009272       0.006819       0.007438       0.013704      -0.019147      -0.032834       0.015139       0.081667       0.036551      -0.052338      -0.011222       0.063560              6.104673       4.509644       0.407905       1.861185       6.547899      -0.532693       7.256476          -0.000000
          529              N      11.722818      12.141933      11.618949       0.759711      17.329633 0.19011299E+03  0.36279276E+04                                 5.714025                            4.605170       0.119582       2.153247                    0.999721      19.444982      50.062490       0.767270       0.418322      -1.064944       0.012905      -0.002925       0.003811       0.013770       0.004054       0.031178       0.019998       0.094527       0.001524      -0.055284      -0.008831       0.064115              6.149382       4.497931       0.101769      -1.565165       7.056044      -0.329050       6.894170           0.000000
          530              N      12.487283       5.594415      17.564236      -0.340544      31.679265 0.45296762E+03  0.10696490E+05                                 8.605466                            7.053332      -0.444346       1.904310                    0.996118      27.968298      79.061005       0.629766       0.411863      -1.073378      -0.065983       0.011886      -0.064259       0.092867       0.033749       0.034161      -0.012315       0.063528       0.040324      -0.062069       0.004339       0.057730              9.446338      13.359549       2.796299       2.844112       7.292782      -0.733780       7.686684          -0.000001
          531              N       3.989242       6.868378      35.294383      -0.334780      31.473795 0.44267736E+03  0.10392131E+05                                 8.581759                            6.964246      -0.433694       1.910920                    0.995889      27.733122      78.129417       0.635033       0.410858      -1.074187       0.015025       0.083537       0.040210       0.093920       0.034634      -0.007751       0.006715      -0.085030      -0.014759      -0.054232      -0.003290       0.057522              9.641262       5.916789       2.901716      -1.307003      15.036573      -1.103866       7.970425          -0.000002
          532              N       5.410004       7.140110      27.288783      -0.337539      31.810309 0.44800914E+03  0.10552721E+05                                 8.631533                            7.013998      -0.442183       1.905868                    0.996084      27.893002      78.807038       0.631470       0.411790      -1.073182       0.010195       0.089100      -0.032478       0.095381      -0.026507      -0.023247      -0.017432      -0.076310      -0.040547      -0.057215       0.002444       0.054771              9.588952       7.593187      -2.620680      -1.842926      14.792691       0.035335       6.380978          -0.000001
          533              N       6.308586       5.105472      32.279711       0.754225      16.606980 0.18406759E+03  0.34741854E+04                                 5.461635                            4.474987       0.276991       2.207687                    0.999717      19.159064      48.592537       0.795414       0.407979      -1.074750      -0.001373       0.005098      -0.000531       0.005306       0.008552      -0.049137      -0.009248      -0.014186       0.143032      -0.054920      -0.017994       0.072914              5.787358       6.987638      -0.795384       1.695251       5.845434       0.063675       4.529003          -0.000001
          534              N       3.813579       8.304301      31.227715       0.755097      17.041946 0.18567832E+03  0.35103792E+04                                 5.586144                            4.502741       0.261439       2.204250                    0.999676      19.104918      48.411855       0.791206       0.409472      -1.074335       0.009272      -0.006819       0.007438       0.013704      -0.019147       0.032834      -0.015139       0.081667       0.036551      -0.052338      -0.011222       0.063560              6.104673       4.509644       0.407905      -1.861185       6.547900       0.532693       7.256476          -0.000000
          535              N       2.855082       2.435967      29.971999       0.759711      17.329633 0.19011298E+03  0.36279274E+04                                 5.714025                            4.605170       0.119582       2.153247                    0.999721      19.444982      50.062491       0.767270       0.418322      -1.064944      -0.012905       0.002925       0.003811       0.013770       0.004054      -0.031178      -0.019998       0.094527       0.001524      -0.055284      -0.008831       0.064115              6.149382       4.497931       0.101769       1.565165       7.056044       0.329050       6.894170           0.000000
          536              N       2.090617       8.983485      35.917286      -0.340543      31.679263 0.45296758E+03  0.10696489E+05                                 8.605466                            7.053331      -0.444346       1.904310                    0.996118      27.968297      79.061000       0.629766       0.411863      -1.073378       0.065983      -0.011886      -0.064259       0.092867       0.033749      -0.034161       0.012315       0.063528       0.040324      -0.062069       0.004339       0.057730              9.446337      13.359547       2.796299      -2.844112       7.292781       0.733780       7.686683          -0.000001
          537              N       6.868378       3.989242       1.411717      -0.334780      31.473797 0.44267740E+03  0.10392132E+05                                 8.581758                            6.964246      -0.433694       1.910920                    0.995889      27.733122      78.129415       0.635034       0.410858      -1.074187       0.083537       0.015025      -0.040210       0.093920       0.034634      -0.006715       0.007751       0.085030      -0.014759      -0.054232      -0.003290       0.057522              9.641262      15.036572       2.901716       1.103866       5.916788       1.307003       7.970425          -0.000002
          538              N       7.140110       5.410004       9.417317      -0.337539      31.810305 0.44800906E+03  0.10552718E+05                                 8.631533                            7.013998      -0.442183       1.905868                    0.996084      27.893001      78.807036       0.631470       0.411790      -1.073182       0.089100       0.010195       0.032478       0.095381      -0.026507       0.017432       0.023247       0.076310      -0.040547      -0.057215       0.002444       0.054771              9.588952      14.792691      -2.620680      -0.035335       7.593187       1.842926       6.380978          -0.000001
          539              N       5.105472       6.308586       4.426389       0.754226      16.606979 0.18406758E+03  0.34741851E+04                                 5.461634                            4.474986       0.276991       2.207687                    0.999717      19.159063      48.592530       0.795414       0.407979      -1.074750       0.005098      -0.001373       0.000531       0.005306       0.008552       0.009248       0.049137       0.014186       0.143032      -0.054920      -0.017994       0.072914              5.787357       5.845433      -0.795383      -0.063675       6.987637      -1.695251       4.529002          -0.000001
          540              N       8.304301       3.813579       5.478385       0.755097      17.041945 0.18567830E+03  0.35103788E+04                                 5.586144                            4.502741       0.261439       2.204250                    0.999676      19.104917      48.411852       0.791206       0.409472      -1.074335      -0.006819       0.009272      -0.007438       0.013704      -0.019147       0.015139      -0.032834      -0.081667       0.036551      -0.052338      -0.011222       0.063560              6.104673       6.547899       0.407905      -0.532693       4.509644       1.861185       7.256476          -0.000000
          541              N       2.435967       2.855082       6.734101       0.759711      17.329632 0.19011297E+03  0.36279271E+04                                 5.714025                            4.605170       0.119582       2.153247                    0.999721      19.444981      50.062488       0.767270       0.418322      -1.064944       0.002925      -0.012905      -0.003811       0.013770       0.004054       0.019998       0.031178      -0.094527       0.001524      -0.055284      -0.008831       0.064115              6.149381       7.056044       0.101769      -0.329050       4.497931      -1.565165       6.894170          -0.000000
          542              N       8.983485       2.090617       0.788814      -0.340544      31.679265 0.45296761E+03  0.10696490E+05                                 8.605466                            7.053332      -0.444346       1.904310                    0.996118      27.968298      79.061005       0.629766       0.411863      -1.073378      -0.011886       0.065983       0.064259       0.092867       0.033749      -0.012315       0.034161      -0.063528       0.040324      -0.062069       0.004339       0.057730              9.446338       7.292782       2.796299      -0.733780      13.359548       2.844112       7.686684          -0.000001
          543              N       7.709522      10.588658      19.764767      -0.334780      31.473796 0.44267738E+03  0.10392132E+05                                 8.581758                            6.964246      -0.433694       1.910920                    0.995889      27.733121      78.129412       0.635034       0.410858      -1.074187      -0.083537      -0.015025      -0.040210       0.093920       0.034634       0.006715      -0.007751       0.085030      -0.014759      -0.054232      -0.003290       0.057522              9.641262      15.036572       2.901716      -1.103866       5.916788      -1.307003       7.970425          -0.000001
          544              N       7.437790       9.167896      27.770367      -0.337539      31.810307 0.44800909E+03  0.10552719E+05                                 8.631533                            7.013998      -0.442183       1.905868                    0.996084      27.893002      78.807039       0.631470       0.411790      -1.073182      -0.089100      -0.010195       0.032478       0.095381      -0.026507      -0.017432      -0.023247       0.076310      -0.040547      -0.057215       0.002444       0.054771              9.588952      14.792691      -2.620680       0.035335       7.593187      -1.842926       6.380978          -0.000001
          545              N       9.472428       8.269314      22.779439       0.754226      16.606977 0.18406755E+03  0.34741844E+04                                 5.461634                            4.474986       0.276991       2.207687                    0.999717      19.159061      48.592525       0.795414       0.407979      -1.074750      -0.005098       0.001373       0.000531       0.005306       0.008552      -0.009248      -0.049137       0.014186       0.143032      -0.054920      -0.017994       0.072914              5.787357       5.845433      -0.795383       0.063675       6.987636       1.695250       4.529002          -0.000001
          546              N       6.273599      10.764321      23.831435       0.755097      17.041945 0.18567831E+03  0.35103789E+04                                 5.586144                            4.502741       0.261439       2.204250                    0.999676      19.104917      48.411852       0.791206       0.409472      -1.074335       0.006819      -0.009272      -0.007438       0.013704      -0.019147      -0.015139       0.032834      -0.081667       0.036551      -0.052338      -0.011222       0.063560              6.104673       6.547900       0.407905       0.532693       4.509644      -1.861185       7.256476          -0.000000
          547              N      12.141933      11.722818      25.087151       0.759711      17.329632 0.19011296E+03  0.36279270E+04                                 5.714025                            4.605170       0.119582       2.153247                    0.999721      19.444982      50.062494       0.767270       0.418322      -1.064944      -0.002925       0.012905      -0.003811       0.013770       0.004054      -0.019998      -0.031178      -0.094527       0.001524      -0.055284      -0.008831       0.064115              6.149382       7.056044       0.101769       0.329050       4.497931       1.565165       6.894170           0.000000
          548              N       5.594415      12.487283      19.141864      -0.340543      31.679264 0.45296758E+03  0.10696489E+05                                 8.605466                            7.053332      -0.444346       1.904310                    0.996118      27.968297      79.061003       0.629766       0.411863      -1.073378       0.011886      -0.065983       0.064259       0.092867       0.033749       0.012315      -0.034161      -0.063528       0.040324      -0.062069       0.004339       0.057730              9.446338       7.292781       2.796299       0.733780      13.359548      -2.844112       7.686684          -0.000001
          549              N      11.278192       0.420572      28.941292      -0.334780      31.473795 0.44267737E+03  0.10392132E+05                                 8.581758                            6.964246      -0.433694       1.910920                    0.995889      27.733121      78.129413       0.635033       0.410858      -1.074187       0.015025      -0.083537      -0.040210       0.093920      -0.034634       0.007751       0.006715      -0.085030      -0.014759      -0.054232      -0.003290       0.057522              9.641262       5.916788      -2.901716       1.307003      15.036572      -1.103866       7.970425          -0.000002
          550              N      12.698954       0.148840       0.240792      -0.337539      31.810307 0.44800911E+03  0.10552720E+05                                 8.631533                            7.013998      -0.442183       1.905868                    0.996084      27.893001      78.807034       0.631470       0.411790      -1.073182       0.010195      -0.089100       0.032478       0.095381       0.026507       0.023247      -0.017432      -0.076310      -0.040547      -0.057215       0.002444       0.054771              9.588952       7.593187       2.620680       1.842926      14.792691       0.035335       6.380978          -0.000001
          551              N      13.597536       2.183478      31.955964       0.754226      16.606978 0.18406757E+03  0.34741848E+04                                 5.461634                            4.474986       0.276991       2.207687                    0.999717      19.159062      48.592528       0.795414       0.407979      -1.074750      -0.001373      -0.005098       0.000531       0.005306      -0.008552       0.049137      -0.009248      -0.014186       0.143032      -0.054920      -0.017994       0.072914              5.787357       6.987637       0.795384      -1.695251       5.845433       0.063675       4.529002          -0.000001
          552              N      11.102529      13.562549      33.007960       0.755096      17.041946 0.18567832E+03  0.35103792E+04                                 5.586144                            4.502741       0.261439       2.204250                    0.999676      19.104918      48.411855       0.791205       0.409472      -1.074335       0.009272       0.006819      -0.007438       0.013704       0.019147      -0.032834      -0.015139       0.081667       0.036550      -0.052338      -0.011222       0.063560              6.104674       4.509644      -0.407905       1.861185       6.547900       0.532693       7.256477          -0.000000
          553              N      10.144032       4.852983      34.263676       0.759711      17.329642 0.19011311E+03  0.36279303E+04                                 5.714027                            4.605172       0.119580       2.153246                    0.999721      19.444987      50.062507       0.767270       0.418322      -1.064944      -0.012905      -0.002925      -0.003811       0.013770      -0.004054       0.031178      -0.019998       0.094528       0.001524      -0.055284      -0.008831       0.064115              6.149384       4.497932      -0.101769      -1.565166       7.056046       0.329050       6.894173          -0.000000
[truncated: 70,115 more chars]
