# Supplementary material for: A collection of forcefield precursors for metal–organic frameworks
Source: RSC Adv. 2019 Nov 13;9(63):36492–507. doi: 10.1039/c9ra07327b (PMC9075174; doi:10.1039/c9ra07327b)
Supplement: RA-009-C9RA07327B-s5819 [file RA-009-C9RA07327B-s5819.xyz]

  120
jmolscript: load "" {1 1 1} spacegroup "x,y,z" unitcell [{      6.402100     0.000000     0.000000 }, {      0.000000    14.929500     0.000000 }, {      0.000000     0.000000    15.890100 }]
Cu     1.686185     6.102881    13.748750     0.836896
Cu     3.293752     3.639066    15.805565     0.767042
Cu     1.514865     8.826619     5.803700     0.853464
Cu     6.309398    11.290434     7.860515     0.776407
Cu     4.715915    13.567631    10.086400     0.853842
Cu     3.108348    11.103816     8.029585     0.746166
Cu     4.887235     1.361869     2.141350     0.848725
Cu     0.092702     3.825684     0.084535     0.772802
H      1.576837     3.699530    14.191448     0.402492
H      4.164566     7.724523    11.884206     0.373354
H      5.647292     7.500581    11.928698     0.350334
H      1.731128     8.617307     1.633502     0.136587
H      1.759937    12.657230     2.013276     0.132383
H      1.801551    10.949295    14.204160     0.141097
H      1.624213    11.229970     6.246398     0.403165
H      5.438584     7.204977     3.939156     0.371093
H      3.955858     7.428919     3.983648     0.348620
H      1.469922     6.312193     9.578552     0.134564
H      1.441113     2.272270     9.958326     0.132285
H      1.399499     3.980205     6.259110     0.141009
H      4.825263    11.164280     9.643702     0.401930
H      2.237534     0.259773    11.950944     0.369526
H      0.754808     0.035831    11.906452     0.347023
H      4.670972     1.152557     6.311548     0.137122
H      4.642163     5.192480     5.931774     0.132288
H      4.600549     3.484545     9.630990     0.140254
H      4.777887     3.765220     1.698652     0.404019
H      0.963516    14.669727     4.005894     0.371936
H      2.446242    -0.035831     3.961402     0.349214
H      4.932178    13.776943    14.256598     0.134897
H      4.960987     9.737020    13.876824     0.131148
H      5.002601    11.444955     1.685940     0.141207
C      4.875199     6.464026    13.284124     0.546509
C      1.768260     9.595339    15.738032    -0.010731
C      1.743932     9.478740     1.234343    -0.102517
C      1.737530    10.617263     2.047122     0.005424
C      1.759937    11.876119     1.473966    -0.122262
C      1.783625    11.967487     0.088508     0.049513
C      1.786826    10.853747    15.149145    -0.146675
C      1.761218     8.374703    14.858197     0.559625
C      1.689514    10.456025     3.560495     0.581500
C      4.727951     8.465474     5.339074     0.545732
C      1.432790     5.334161     7.792982    -0.016753
C      1.457118     5.450760     9.179393    -0.122918
C      1.463520     4.312237     9.992172    -0.000151
C      1.441113     3.053381     9.419016    -0.125912
C      1.417425     2.962013     8.033558     0.059176
C      1.414224     4.075754     7.204095    -0.151507
C      1.439832     6.554797     6.913147     0.554870
C      1.511536     4.473475    11.505545     0.580339
C      1.526901    13.928776    10.551026     0.546427
C      4.633840     2.130589     8.097118    -0.009247
C      4.658168     2.013990     6.710707    -0.101516
C      4.664570     3.152513     5.897928     0.005109
C      4.642163     4.411369     6.471084    -0.122827
C      4.618475     4.502737     7.856542     0.049198
C      4.615274     3.388996     8.686005    -0.147103
C      4.640882     0.909953     8.976953     0.558815
C      4.712586     2.991275     4.384555     0.581807
C      1.674149     1.000724     2.605976     0.545685
C      4.969310    12.798911     0.152068    -0.016901
C      4.944982    12.915510    14.655757    -0.121732
C      4.938580    11.776987    13.842978     0.001398
C      4.960987    10.518131    14.416134    -0.127296
C      4.984675    10.426763    15.801592     0.058396
C      4.987876    11.540504     0.740955    -0.151560
C      4.962268    14.019547     1.031903     0.555243
C      4.890564    11.938225    12.329605     0.581314
N      3.764435     5.903423    13.811198    -0.259706
N      4.234989     5.004667    14.689285    -0.019618
N      5.523092     5.022284    14.701838    -0.014924
N      5.979561     5.924175    13.830584    -0.270061
N      4.871358     7.479679    12.384744    -0.667759
N      1.785546    13.298452    15.351585     0.543194
N      5.838715     9.026077     5.866148    -0.275829
N      5.368161     9.924833     6.744235    -0.044854
N      4.080058     9.907216     6.756788    -0.033896
N      3.623589     9.005325     5.885534    -0.287917
N      4.731792     7.449820     4.439694    -0.675076
N      1.415504     1.631048     7.406535     0.517928
N      2.637665    13.368173    10.023952    -0.276266
N      2.167111    12.469417     9.145865    -0.036985
N      0.879008    12.487034     9.133312    -0.039337
N      0.422539    13.388925    10.004566    -0.285592
N      1.530742     0.014930    11.450406    -0.674794
N      4.616554     5.833702     8.483565     0.543978
N      0.563385     1.561327     2.078902    -0.275136
N      1.033939     2.460083     1.200815    -0.043648
N      2.322042     2.442466     1.188262    -0.039333
N      2.778511     1.540575     2.059516    -0.285227
N      1.670308    -0.014930     3.505356    -0.674009
N      4.986596     9.095798     0.538515     0.520038
O      1.726646     7.224086    15.413556    -0.546922
O      1.803472     8.500260    13.624013    -0.546818
O      1.540985     9.248228     3.947419    -0.556408
O      1.789387    11.454062     4.282700    -0.540065
O      1.738170    14.283202     0.202440    -0.294289
O      1.833561    13.371457    14.128524    -0.303391
O      1.669668     4.132486    14.917308    -0.901736
O      1.474404     7.705414     7.468506    -0.550167
O      1.397578     6.429240     5.678963    -0.543407
O      1.660065     5.681272    11.892469    -0.560727
O      1.411663     3.475438    12.227750    -0.542243
O      1.462880     0.646298     8.147490    -0.329124
O      1.367489     1.558043     6.183474    -0.341909
O      1.531382    10.797014     6.972258    -0.890159
O      4.675454    14.688836     8.421594    -0.543232
O      4.598628     1.035510    10.211137    -0.545997
O      4.861115     1.783478     3.997631    -0.554233
O      4.612713     3.989312     3.662350    -0.541339
O      4.663930     6.818452     7.742610    -0.292749
O      4.568539     5.906707     9.706626    -0.307579
O      4.732432    11.597236     8.917842    -0.889995
O      4.927696     0.240664     0.476544    -0.551013
O      5.004522    13.893990     2.266087    -0.544261
O      4.742035    13.146022    11.942681    -0.558884
O      4.990437    10.940188    11.607400    -0.542946
O      4.939220     8.111048    15.687660    -0.338377
O      5.034611     9.022793     1.761576    -0.339692
O      4.870718     3.332264     0.972792    -0.898872

The following XYZ coordinates are in angstroms. Other properties are in atomic units.
The sperically averaged electron density of each atom fit to a function of the form exp(a - br)
eigen_1, eigen_2 and eigen_3 are the three eigenvalues of traceless quadrupole moment tensor
  atom number  atomic symbol              X              Y              Z     net charge C6 coefficient C8 coefficient C10 coefficient fluctuating dipole atomic polarizability isotropic forcefield polarizability              a              b squared Pearson coefficient          <r^3>          <r^4>         wp_QDO          m_QDO          q_QDO       dipole_x       dipole_y       dipole_z         dipole            Qxy            Qxz            Qyz     Q(x^2-y^2)  Q(3z^2 - R^2)        eigen_1        eigen_2        eigen_3 static polarizability      alpha(xx)      alpha(xy)      alpha(xz)      alpha(yy)      alpha(yz)      alpha(zz) atomic spin moment
            1             Cu       1.686185       6.102881      13.748750       0.836896      69.500335 0.11430659E+04  0.31845264E+05                                14.496560                           11.586667       1.275191       2.328662                    0.995322      41.025017     101.506068       0.499178       0.440430      -1.127647       0.001539      -0.001405       0.015803       0.015940       0.003310      -0.000553       0.002463      -0.053480       0.217662      -0.063225      -0.009405       0.072630             17.680340      20.070068       0.530241       0.566872      16.924294       6.713356      16.046659           0.722306
            2             Cu       3.293752       3.639066      15.805565       0.767042      65.216492 0.99820622E+03  0.27180732E+05                                14.174715                           11.050229       0.995302       2.224847                    0.996563      42.725569     108.337434       0.490356       0.458726      -1.104013       0.000458      -0.002985       0.000798       0.003123      -0.097361       0.084049       0.033038       0.090997      -0.108323      -0.144080       0.000530       0.143550             16.694663      20.925409       2.025605       1.184203      14.617636      -6.784688      14.540943           0.545494
            3             Cu       1.514865       8.826619       5.803700       0.853464      68.376378 0.11189828E+04  0.30989789E+05                                14.319070                           11.443516       1.417149       2.376666                    0.996209      40.699532     100.201265       0.503946       0.438861      -1.129346      -0.001086       0.002096       0.016516       0.016683       0.003961       0.000972      -0.000881      -0.051732       0.212458      -0.061585      -0.009250       0.070836             17.471921      19.913906       0.526597      -0.555754      16.680574      -6.610887      15.821283           0.763461
            4             Cu       6.309398      11.290434       7.860515       0.776407      64.696250 0.98740015E+03  0.26806049E+05                                14.090679                           10.980484       1.002908       2.229631                    0.996523      42.541875     107.613400       0.492703       0.457911      -1.104808      -0.003243       0.005072      -0.002628       0.006568      -0.095006      -0.081663      -0.032043       0.095510      -0.116256      -0.140701      -0.002321       0.143022             16.606819      20.832690       2.071120      -1.120822      14.541713       6.743000      14.446054           0.569196
            5             Cu       4.715915      13.567631      10.086400       0.853842      68.295628 0.11178639E+04  0.30949075E+05                                14.305019                           11.435833       1.423375       2.378800                    0.996240      40.683467     100.124986       0.504277       0.438710      -1.129516      -0.001694      -0.002176      -0.016453       0.016683      -0.002513       0.000036      -0.000602      -0.052833       0.211686      -0.061817      -0.008750       0.070567             17.450189      19.899103      -0.517490       0.559263      16.650650      -6.592230      15.800813           0.764489
            6             Cu       3.108348      11.103816       8.029585       0.746166      66.935009 0.10269794E+04  0.28182741E+05                                14.448243                           11.231750       0.878865       2.183906                    0.996321      43.181483     110.164838       0.484529       0.460643      -1.102113      -0.002420      -0.000553      -0.001023       0.002685       0.096975       0.085428      -0.031904       0.094902      -0.110379      -0.144080      -0.001564       0.145644             17.048023      21.389697      -2.119424       1.159430      14.930072       6.953772      14.824301           0.030488
            7             Cu       4.887235       1.361869       2.141350       0.848725      68.692064 0.11254378E+04  0.31219858E+05                                14.371568                           11.484095       1.396942       2.369707                    0.996098      40.780251     100.550376       0.502451       0.439444      -1.128739       0.001282       0.002169      -0.016834       0.017021      -0.002888       0.000264       0.002330      -0.052352       0.218015      -0.062672      -0.010066       0.072737             17.536671      19.989953      -0.526151      -0.559370      16.747715       6.640618      15.872347           0.735424
            8             Cu       0.092702       3.825684       0.084535       0.772802      64.795851 0.99084180E+03  0.26924821E+05                                14.106510                           11.002711       1.004932       2.229399                    0.996528      42.601209     107.839458       0.491962       0.458170      -1.104573       0.005341       0.003681       0.003361       0.007306       0.097510      -0.083224       0.033003       0.091684      -0.111493      -0.143701      -0.000078       0.143779             16.610272      20.819729      -2.017604      -1.180303      14.546934      -6.742578      14.464154          -0.695971
            9              H       1.576837       3.699530      14.191448       0.402492       0.519491 0.34463334E+01  0.28717233E+02                                 1.266777                            1.244491      -1.700731       2.206521                    0.995698       2.891749       8.684074       0.436178       1.685223      -0.631667      -0.001871      -0.013439      -0.012867       0.018700       0.001296      -0.001110       0.006046      -0.007508      -0.031516      -0.012373       0.001549       0.010824              1.285542       1.167309       0.004608       0.035591       1.172704       0.068965       1.516612          -0.000196
           10              H       4.164566       7.724523      11.884206       0.373354       0.560525 0.35347300E+01  0.28982276E+02                                 1.260346                            1.211875      -1.195980       2.483598                    0.999704       2.346411       6.495096       0.479445       1.558084      -0.658815      -0.020853       0.015276      -0.016238       0.030527      -0.001482       0.004861      -0.019583       0.020395       0.000560      -0.025415       0.007331       0.018084              1.270611       1.395307      -0.140059       0.211778       1.152727      -0.066223       1.263799          -0.000091
           11              H       5.647292       7.500581      11.928698       0.350334       0.587127 0.38271659E+01  0.31986519E+02                                 1.290977                            1.252058      -1.171670       2.472385                    0.999765       2.483804       6.925015       0.477104       1.536042      -0.661648       0.024768       0.004838      -0.014375       0.029043      -0.004179      -0.008578      -0.016773       0.018755       0.004324      -0.024239       0.007513       0.016726              1.298884       1.488029       0.022112      -0.222941       1.122600      -0.011158       1.286024           0.000019
           12              H       1.731128       8.617307       1.633502       0.136587       1.090691 0.85790555E+01  0.86476743E+02                                 1.813636                            1.766028      -1.259463       2.299294                    0.994706       3.628224      10.597429       0.445717       1.363286      -0.691595      -0.000666      -0.041251       0.018859       0.045362      -0.000619       0.000518      -0.010729      -0.023649      -0.017700      -0.010496      -0.008861       0.019357              1.807233       1.495411       0.000920      -0.003013       2.092188      -0.268385       1.834099           0.000904
           13              H       1.759937      12.657230       2.013276       0.132383       1.028617 0.79425752E+01  0.79472466E+02                                 1.794402                            1.733135      -1.627426       2.102756                    0.993249       4.094402      12.386999       0.431635       1.418190      -0.676705       0.000335       0.023336       0.022231       0.032232       0.000580      -0.001039       0.003643       0.006600      -0.013890      -0.006993       0.001265       0.005728              1.800988       1.437861      -0.001020      -0.002386       2.197355       0.366714       1.767750          -0.000001
           14              H       1.801551      10.949295      14.204160       0.141097       1.087414 0.89038289E+01  0.90848514E+02                                 1.822043                            1.808046      -1.418053       2.221189                    0.992694       3.774191      11.195504       0.436005       1.376809      -0.687912       0.000261      -0.001576      -0.045242       0.045270      -0.000005      -0.000385      -0.003208       0.005392       0.066504      -0.014064      -0.008393       0.022457              1.797780       1.568922       0.004882      -0.020149       1.638794      -0.078804       2.185625           0.000108
           15              H       1.624213      11.229970       6.246398       0.403165       0.513540 0.33958737E+01  0.28196418E+02                                 1.258569                            1.236721      -1.689028       2.214045                    0.995706       2.871082       8.610498       0.436757       1.688976      -0.631230       0.002412       0.013497      -0.012929       0.018845       0.001322       0.001075      -0.006052      -0.006998      -0.031574      -0.012405       0.001794       0.010611              1.277026       1.160022       0.004634      -0.035199       1.165604      -0.068889       1.505451           0.000522
           16              H       5.438584       7.204977       3.939156       0.371093       0.566930 0.35869797E+01  0.29521687E+02                                 1.269922                            1.220706      -1.193776       2.482360                    0.999703       2.365795       6.563214       0.477716       1.557845      -0.658775       0.020937      -0.014519      -0.016224       0.030205      -0.001545      -0.004699       0.019740       0.020424      -0.000697      -0.025590       0.007567       0.018023              1.280460       1.406048      -0.141674      -0.213811       1.161463       0.067014       1.273868          -0.000021
           17              H       3.955858       7.428919       3.983648       0.348620       0.592498 0.38729381E+01  0.32468266E+02                                 1.298852                            1.259445      -1.174511       2.469346                    0.999730       2.500498       6.984230       0.475705       1.535852      -0.661611      -0.024649      -0.003991      -0.014369       0.028809      -0.004136       0.008529       0.016873       0.018844       0.003559      -0.024328       0.007636       0.016692              1.306962       1.497241       0.022443       0.224480       1.129323       0.011482       1.294323           0.000045
           18              H       1.469922       6.312193       9.578552       0.134564       1.106008 0.87381506E+01  0.88477862E+02                                 1.828410                            1.780355      -1.280630       2.286392                    0.994536       3.664900      10.725469       0.444699       1.360270      -0.692041       0.000659       0.040969       0.018732       0.045054      -0.000625      -0.000461       0.010560      -0.024336      -0.015697      -0.009876      -0.009469       0.019345              1.821874       1.506805       0.000869       0.003074       2.108419       0.269677       1.850398           0.000892
           19              H       1.441113       2.272270       9.958326       0.132285       1.028922 0.79468351E+01  0.79534859E+02                                 1.795539                            1.734180      -1.630557       2.101232                    0.993204       4.098822      12.406553       0.431238       1.419141      -0.676515      -0.000342      -0.023743       0.021703       0.032170       0.000588       0.001040      -0.003844       0.006396      -0.012867      -0.006958       0.001498       0.005460              1.802230       1.438824      -0.001001       0.002381       2.199213      -0.366546       1.768652          -0.000054
           20              H       1.399499       3.980205       6.259110       0.141009       1.093256 0.89657054E+01  0.91632443E+02                                 1.827336                            1.813194      -1.431578       2.213971                    0.992592       3.787762      11.242747       0.435819       1.375103      -0.688170      -0.000228       0.001150      -0.044701       0.044716       0.000006       0.000400       0.002628       0.005707       0.065645      -0.013987      -0.008093       0.022080              1.803007       1.573170       0.004910       0.020225       1.643930       0.079421       2.191921           0.000071
           21              H       4.825263      11.164280       9.643702       0.401930       0.519587 0.34470270E+01  0.28724111E+02                                 1.266952                            1.244660      -1.698992       2.207516                    0.995621       2.891472       8.683065       0.436130       1.685343      -0.631663       0.001769      -0.013239       0.013065       0.018684      -0.001371      -0.001065      -0.006089      -0.006958      -0.031036      -0.012272       0.001718       0.010554              1.285696       1.167330      -0.004689       0.035833       1.172712      -0.069532       1.517046           0.000533
           22              H       2.237534       0.259773      11.950944       0.369526       0.568747 0.36003532E+01  0.29648150E+02                                 1.270582                            1.221343      -1.186272       2.484303                    0.999719       2.369192       6.566361       0.478732       1.553680      -0.659465       0.021070       0.014903       0.015855       0.030289       0.001481       0.004728       0.019891       0.020610       0.000392      -0.025775       0.007581       0.018193              1.281075       1.406916       0.141776       0.213982       1.162028       0.067110       1.274282           0.000043
           23              H       0.754808       0.035831      11.906452       0.347023       0.594711 0.38901378E+01  0.32637584E+02                                 1.300105                            1.260632      -1.168164       2.470643                    0.999744       2.505517       6.993227       0.476552       1.531945      -0.662256      -0.024884       0.004294       0.013857       0.028804       0.004286      -0.008497       0.016971       0.019018       0.004097      -0.024506       0.007785       0.016721              1.308188       1.498868      -0.022431      -0.224886       1.130313       0.011531       1.295384          -0.000037
           24              H       4.670972       1.152557       6.311548       0.137122       1.088588 0.85576108E+01  0.86203417E+02                                 1.811193                            1.763767      -1.258532       2.300205                    0.994720       3.622526      10.575994       0.446039       1.363205      -0.691631       0.000671      -0.041386      -0.018819       0.045468       0.000619       0.000497       0.010856      -0.023538      -0.017814      -0.010616      -0.008795       0.019412              1.804736       1.493618      -0.000931      -0.003019       2.089326       0.267928       1.831266           0.000896
           25              H       4.642163       5.192480       5.931774       0.132288       1.028698 0.79432832E+01  0.79481117E+02                                 1.794463                            1.733178      -1.626738       2.102943                    0.993268       4.095049      12.388975       0.431643       1.418135      -0.676714      -0.000336       0.023346      -0.022228       0.032237      -0.000582      -0.001043      -0.003603       0.006546      -0.013820      -0.006938       0.001247       0.005691              1.801092       1.437917       0.001026      -0.002398       2.197508      -0.366773       1.767851           0.000003
           26              H       4.600549       3.484545       9.630990       0.140254       1.095072 0.89854433E+01  0.91887520E+02                                 1.829781                            1.815576      -1.425627       2.216669                    0.992576       3.789875      11.253425       0.435380       1.375690      -0.688075      -0.000282      -0.001671       0.044934       0.044966      -0.000007      -0.000408       0.003252       0.005448       0.065902      -0.014002      -0.008265       0.022267              1.805369       1.574945      -0.004919      -0.020306       1.645597       0.079145       2.195566           0.000125
           27              H       4.777887       3.765220       1.698652       0.404019       0.514694 0.34061985E+01  0.28305329E+02                                 1.260448                            1.238534      -1.698319       2.209648                    0.995689       2.875505       8.628999       0.436446       1.688797      -0.631209      -0.002196       0.012999       0.013097       0.018583      -0.001410       0.001132       0.006061      -0.006692      -0.032116      -0.012593       0.002028       0.010565              1.278978       1.162045      -0.004605      -0.035265       1.167413       0.068681       1.507477          -0.000180
           28              H       0.963516      14.669727       4.005894       0.371936       0.564642 0.35682748E+01  0.29327872E+02                                 1.266436                            1.217496      -1.195216       2.482537                    0.999701       2.358628       6.537790       0.478383       1.557787      -0.658815      -0.020885      -0.014574       0.016375       0.030277       0.001543      -0.004715      -0.019716       0.020394      -0.000512      -0.025554       0.007526       0.018028              1.276888       1.402002       0.141068      -0.212996       1.158327      -0.066710       1.270335          -0.000002
           29              H       2.446242      -0.035831       3.961402       0.349214       0.590633 0.38569733E+01  0.32298809E+02                                 1.295924                            1.256716      -1.174048       2.470173                    0.999740       2.494349       6.961636       0.476329       1.535533      -0.661691       0.024602      -0.004074       0.014517       0.028854       0.004131       0.008521      -0.016869       0.018840       0.003685      -0.024318       0.007621       0.016697              1.303966       1.493640      -0.022374       0.223801       1.126885      -0.011383       1.291372          -0.000180
           30              H       4.932178      13.776943      14.256598       0.134897       1.105611 0.87337978E+01  0.88425738E+02                                 1.828274                            1.780158      -1.281202       2.286411                    0.994531       3.663481      10.722002       0.444616       1.360646      -0.691970      -0.000596       0.040914      -0.018846       0.045050       0.000622      -0.000493      -0.010542      -0.024184      -0.015989      -0.009935      -0.009359       0.019294              1.821769       1.506664      -0.000872       0.003065       2.108259      -0.269959       1.850385           0.000899
           31              H       4.960987       9.737020      13.876824       0.131148       1.032352 0.79802980E+01  0.79939400E+02                                 1.798078                            1.736671      -1.628846       2.101280                    0.993191       4.104810      12.422825       0.431437       1.417253      -0.676861       0.000349      -0.023574      -0.021710       0.032050      -0.000595       0.001041       0.004105       0.006174      -0.012947      -0.007178       0.001816       0.005362              1.804656       1.440629       0.000994       0.002391       2.202072       0.366981       1.771266          -0.000017
           32              H       5.002601      11.444955       1.685940       0.141207       1.091823 0.89501186E+01  0.91431727E+02                                 1.825728                            1.811629      -1.429760       2.214993                    0.992626       3.784212      11.229013       0.436010       1.375121      -0.688180       0.000228       0.001156       0.044787       0.044802      -0.000006       0.000394      -0.002735       0.005686       0.065725      -0.014005      -0.008116       0.022122              1.801441       1.571930      -0.004906       0.020211       1.642511      -0.079302       2.189882           0.000063
           33              C       4.875199       6.464026      13.284124       0.546509      23.056031 0.26889852E+03  0.56981879E+04                                 7.663812                            5.927155      -0.210327       1.995535                    0.999616      22.701769      65.340325       0.589960       0.489932      -1.005340       0.000694       0.057595      -0.023502       0.062209      -0.004297      -0.005016      -0.016072      -0.022543      -0.015995      -0.018639      -0.004454       0.023094              8.462273       8.711870       0.020917      -0.000519       8.369209      -3.751827       8.305740          -0.006027
           34              C       1.768260       9.595339      15.738032      -0.010731      33.343265 0.45892915E+03  0.10952475E+05                                 9.265830                            7.341688      -0.275217       1.924771                    0.997599      27.957259      81.367548       0.582723       0.440431      -1.047849       0.001139       0.032247       0.014405       0.035336       0.000456      -0.000249      -0.023116       0.017025       0.012264      -0.027483       0.006455       0.021029             10.519577       5.493168       0.057591      -0.134397      14.707411       2.848830      11.358153           0.002789
           35              C       1.743932       9.478740       1.234343      -0.102517      30.154020 0.47444380E+03  0.11520070E+05                                 8.735198                            7.529275      -0.411274       1.848194                    0.997822      30.539093      92.317484       0.562967       0.448077      -1.034037      -0.002754       0.008068      -0.001752       0.008703      -0.000269       0.001452      -0.015549       0.068868      -0.133339      -0.050738      -0.005943       0.056682              9.186135       5.286027      -0.016943      -0.164466       9.317459       1.434734      12.954921           0.001187
           36              C       1.737530      10.617263       2.047122       0.005424      34.620536 0.45074497E+03  0.10661982E+05                                 9.345759                            7.153014      -0.073691       1.993539                    0.998643      27.234699      77.790038       0.608304       0.425675      -1.061462      -0.001793       0.006432      -0.036152       0.036764       0.004268       0.000942       0.002330       0.011011      -0.111751      -0.037367       0.011732       0.025635             10.839306       5.073736       0.114943      -0.293984      10.602372      -1.948516      16.841810           0.007149
           37              C       1.759937      11.876119       1.473966      -0.122262      30.398739 0.47981250E+03  0.11691647E+05                                 8.766964                            7.573096      -0.465558       1.829328                    0.997656      30.836710      93.601397       0.560784       0.448236      -1.033202       0.000412      -0.023214       0.004571       0.023664      -0.000153       0.000670       0.018044       0.134013      -0.108752      -0.061685      -0.023451       0.085136              9.239555       5.241046       0.116125      -0.165241      11.113495      -1.863301      11.364123           0.000526
           38              C       1.783625      11.967487       0.088508       0.049513      29.933034 0.44945204E+03  0.10692417E+05                                 8.713790                            7.392151      -0.359589       1.886466                    0.998903      28.055186      82.071939       0.564708       0.455921      -1.036703       0.000202      -0.005725       0.004223       0.007117       0.001427      -0.000144      -0.014715      -0.061458       0.009889      -0.032412      -0.003368       0.035779              9.396903       5.355847       0.057859      -0.154451      12.811906      -0.926101      10.022955           0.000184
           39              C       1.786826      10.853747      15.149145      -0.146675      30.255866 0.50315182E+03  0.12418415E+05                                 8.727994                            7.739043      -0.523167       1.795867                    0.998214      31.874434      97.670815       0.555946       0.446382      -1.033307       0.000228      -0.022532       0.011005       0.025077      -0.001179       0.002658       0.009366       0.104439       0.019976      -0.056951       0.007891       0.049060              9.119324       5.712798       0.087750      -0.125706      13.185487       0.376883       8.459687           0.000778
           40              C       1.761218       8.374703      14.858197       0.559625      21.972886 0.27342824E+03  0.58173552E+04                                 7.408159                            5.949858      -0.231427       1.972323                    0.998776      23.430775      67.532727       0.592956       0.485513      -1.007805      -0.000136      -0.041805      -0.020767       0.046679      -0.004473       0.004092      -0.025229       0.140108      -0.123167      -0.070877      -0.020036       0.090912              8.389106       4.556892       0.089582      -0.103244      12.414871       3.278126       8.195556          -0.001042
           41              C       1.689514      10.456025       3.560495       0.581500      22.550117 0.26040986E+03  0.54380899E+04                                 7.376934                            5.722359       0.021958       2.061762                    0.999589      22.463747      62.809835       0.622004       0.471546      -1.021745      -0.006522      -0.022759       0.050369       0.055655      -0.017036       0.001807      -0.000337       0.140475      -0.216755      -0.072271      -0.036148       0.108419              8.465075       4.179404       0.453820      -0.186849       7.949968      -1.735867      13.265853          -0.000523
           42              C       4.727951       8.465474       5.339074       0.545732      23.094746 0.26881813E+03  0.56959674E+04                                 7.665546                            5.919104      -0.200438       1.997881                    0.999621      22.742147      65.450151       0.591442       0.488748      -1.005965      -0.000498      -0.055044      -0.028274       0.061883      -0.004565       0.004811       0.014951      -0.022831      -0.012357      -0.017688      -0.004419       0.022107              8.471826       8.697456       0.020826       0.000592       8.388036       3.777705       8.329987           0.005829
           43              C       1.432790       5.334161       7.792982      -0.016753      33.686278 0.46337756E+03  0.11089795E+05                                 9.334344                            7.382028      -0.291704       1.915295                    0.998047      28.195038      82.283041       0.580323       0.441009      -1.047084      -0.001066      -0.033314       0.014377       0.036299       0.000414       0.000267       0.021495       0.010407       0.018875      -0.023738       0.002048       0.021689             10.608588       5.524835       0.058042       0.135587      14.848543      -2.886107      11.452386           0.003332
           44              C       1.457118       5.450760       9.179393      -0.122918      30.809614 0.48667068E+03  0.11893212E+05                                 8.842380                            7.609880      -0.402941       1.843564                    0.997992      31.044938      94.170935       0.561682       0.446223      -1.035035       0.002764      -0.009547      -0.002086       0.010156      -0.000125      -0.000985       0.017499       0.051317      -0.122577      -0.048024       0.001923       0.046101              9.305680       5.339929      -0.017593       0.167316       9.434013      -1.467459      13.143098           0.000473
           45              C       1.463520       4.312237       9.992172      -0.000151      34.885346 0.45385502E+03  0.10754372E+05                                 9.384086                            7.169902      -0.063663       1.993894                    0.998790      27.375814      78.270030       0.608552       0.424757      -1.062000       0.001870      -0.006808      -0.037247       0.037910       0.004435      -0.000618      -0.002331       0.005754      -0.099327      -0.033228       0.011336       0.021891             10.893973       5.088053       0.115475       0.296457      10.653047       1.955552      16.940819           0.006977
           46              C       1.441113       3.053381       9.419016      -0.125912      30.542631 0.48210660E+03  0.11761292E+05                                 8.790138                            7.586757      -0.462773       1.828819                    0.997717      30.924391      93.915329       0.560781       0.447714      -1.033527      -0.000267       0.021855       0.005331       0.022497      -0.000060      -0.000731      -0.016561       0.128354      -0.111356      -0.058467      -0.024274       0.082740              9.269635       5.250273       0.116800       0.165790      11.162999       1.879648      11.395632           0.000076
           47              C       1.417425       2.962013       8.033558       0.059176      29.810325 0.44593661E+03  0.10592755E+05                                 8.712110                            7.379376      -0.371555       1.883854                    0.998921      27.971027      81.884420       0.563084       0.457928      -1.035098      -0.000067       0.001321       0.002111       0.002491       0.001477       0.000141       0.014282      -0.057724       0.008569      -0.030330      -0.003687       0.034017              9.405574       5.346326       0.058067       0.154409      12.844973       0.941548      10.025423           0.000908
           48              C       1.414224       4.075754       7.204095      -0.151507      30.379335 0.50509730E+03  0.12479323E+05                                 8.749139                            7.750559      -0.522638       1.794998                    0.998219      31.970119      98.036665       0.555863       0.445987      -1.033464      -0.000054       0.022328       0.009206       0.024152      -0.001093      -0.002633      -0.007736       0.100599       0.015543      -0.053923       0.006048       0.047875              9.147345       5.720270       0.088349       0.126068      13.242644      -0.367497       8.479121           0.000193
           49              C       1.439832       6.554797       6.913147       0.554870      22.089243 0.27480797E+03  0.58542787E+04                                 7.429149                            5.960250      -0.228802       1.971506                    0.998794      23.521351      67.845495       0.593104       0.484765      -1.008158       0.000061       0.042001      -0.021543       0.047204      -0.004592      -0.004074       0.025159       0.138749      -0.124399      -0.070471      -0.019976       0.090448              8.419307       4.566833       0.089527       0.103627      12.467549      -3.302868       8.223539          -0.001094
           50              C       1.511536       4.473475      11.505545       0.580339      22.636882 0.26124758E+03  0.54610155E+04                                 7.396104                            5.730849       0.018323       2.058915                    0.999602      22.533116      63.074731       0.621538       0.471430      -1.021612       0.006917       0.022375       0.050632       0.055786      -0.017141      -0.001607       0.000497       0.137192      -0.220827      -0.073626      -0.033898       0.107525              8.492518       4.186428       0.454419       0.188782       7.969801       1.741140      13.321324          -0.000530
           51              C       1.526901      13.928776      10.551026       0.546427      23.107275 0.26903006E+03  0.57019241E+04                                 7.669135                            5.922140      -0.209641       1.994542                    0.999603      22.754059      65.505722       0.591150       0.488864      -1.005845      -0.000737       0.058541       0.024881       0.063613       0.004399      -0.004956       0.015294      -0.023158      -0.013360      -0.018013      -0.004536       0.022550              8.475173       8.701706      -0.020321      -0.000407       8.394573       3.776772       8.329240           0.005722
           52              C       4.633840       2.130589       8.097118      -0.009247      33.315411 0.45852609E+03  0.10940881E+05                                 9.262416                            7.339711      -0.278051       1.924097                    0.997588      27.941952      81.326074       0.582630       0.440580      -1.047719      -0.001153       0.031899      -0.014395       0.035015      -0.000431      -0.000259       0.023265       0.018500       0.010937      -0.028116       0.007412       0.020704             10.514924       5.490788      -0.057236      -0.134775      14.703010      -2.846035      11.350972           0.003338
           53              C       4.658168       2.013990       6.710707      -0.101516      30.121667 0.47389894E+03  0.11503443E+05                                 8.729867                            7.525974      -0.413087       1.848009                    0.997808      30.513993      92.225608       0.562980       0.448199      -1.033975       0.002761       0.007868       0.001868       0.008546       0.000284       0.001443       0.015395       0.069711      -0.134693      -0.051048      -0.006281       0.057328              9.178685       5.283059       0.017015      -0.164721       9.311798      -1.433285      12.941196           0.001125
           54              C       4.664570       3.152513       5.897928       0.005109      34.626008 0.45089590E+03  0.10666306E+05                                 9.345874                            7.153697      -0.073233       1.993609                    0.998644      27.239220      77.802368       0.608348       0.425614      -1.061514       0.001820       0.006435       0.036109       0.036723      -0.004281       0.000897      -0.002358       0.010489      -0.110629      -0.036995       0.011744       0.025252             10.838032       5.073808      -0.114979      -0.294411      10.601777       1.948015      16.838512           0.007179
           55              C       4.642163       4.411369       6.471084      -0.122827      30.414835 0.48013669E+03  0.11701521E+05                                 8.769561                            7.575306      -0.464858       1.829369                    0.997660      30.849456      93.647932       0.560741       0.448195      -1.033226      -0.000417      -0.023327      -0.004368       0.023736       0.000139       0.000644      -0.018276       0.133376      -0.108173      -0.061691      -0.023029       0.084720              9.242177       5.242606      -0.116235      -0.165653      11.116498       1.863105      11.367428           0.000453
           56              C       4.618475       4.502737       7.856542       0.049198      29.939675 0.44953989E+03  0.10695195E+05                                 8.715531                            7.393231      -0.359262       1.886498                    0.998903      28.062184      82.099211       0.564617       0.455965      -1.036661      -0.000230      -0.005940      -0.004413       0.007404      -0.001444      -0.000183       0.014889      -0.061678       0.010063      -0.032551      -0.003438       0.035989              9.399121       5.356514      -0.057952      -0.154803      12.815367       0.923771      10.025482           0.000203
           57              C       4.615274       3.388996       8.686005      -0.147103      30.267189 0.50332044E+03  0.12424605E+05                                 8.730651                            7.740319      -0.523949       1.795377                    0.998218      31.898569      97.778122       0.555858       0.446380      -1.033226      -0.000289      -0.022525      -0.010975       0.025058       0.001151       0.002584      -0.009571       0.104338       0.018681      -0.056759       0.007545       0.049214              9.123019       5.713354      -0.087688      -0.126040      13.191128      -0.378488       8.464576           0.000714
           58              C       4.640882       0.909953       8.976953       0.558815      21.973801 0.27351498E+03  0.58195946E+04                                 7.407972                            5.950733      -0.233940       1.971605                    0.998746      23.432786      67.538246       0.592930       0.485502      -1.007823      -0.000082      -0.041638       0.021033       0.046649       0.004610       0.003988       0.024317       0.140392      -0.124215      -0.070106      -0.021122       0.091228              8.388053       4.557755      -0.088988      -0.103649      12.416103      -3.275499       8.190302          -0.001215
           59              C       4.712586       2.991275       4.384555       0.581807      22.547942 0.26038070E+03  0.54374322E+04                                 7.377218                            5.722561       0.021735       2.061708                    0.999592      22.462213      62.809161       0.621896       0.471632      -1.021679       0.006531      -0.022400      -0.050323       0.055469       0.017012       0.001820       0.000286       0.139993      -0.217582      -0.072546      -0.035770       0.108317              8.464908       4.179240      -0.454018      -0.187466       7.951760       1.737984      13.263726          -0.000565
           60              C       1.674149       1.000724       2.605976       0.545685      23.083376 0.26875520E+03  0.56941640E+04                                 7.663421                            5.919003      -0.201457       1.997801                    0.999619      22.732082      65.413355       0.591373       0.488845      -1.005939       0.000633      -0.055250       0.028148       0.062010       0.004539       0.004740      -0.014720      -0.022318      -0.012261      -0.017430      -0.004284       0.021714              8.467589       8.696595      -0.020130      -0.000085       8.381610      -3.772855       8.324564           0.002938
           61              C       4.969310      12.798911       0.152068      -0.016901      33.688816 0.46343730E+03  0.11091319E+05                                 9.334027                            7.381836      -0.290884       1.915568                    0.998050      28.193306      82.271983       0.580423       0.440929      -1.047156       0.001103      -0.033360      -0.014291       0.036309      -0.000404       0.000223      -0.021615       0.010615       0.018619      -0.023921       0.002197       0.021724             10.607703       5.524535      -0.057948       0.135702      14.845719       2.885416      11.452856           0.003098
           62              C       4.944982      12.915510      14.655757      -0.121732      30.766777 0.48583155E+03  0.11867563E+05                                 8.835416                            7.604233      -0.403058       1.844008                    0.997985      31.011716      94.049234       0.561790       0.446330      -1.034975      -0.002553      -0.009431       0.001665       0.009911       0.000232      -0.001229      -0.017324       0.053121      -0.122394      -0.047987       0.001006       0.046981              9.298149       5.335716       0.017581       0.167146       9.425400       1.463443      13.133331           0.000468
           63              C       4.938580      11.776987      13.842978       0.001398      34.837247 0.45319286E+03  0.10734708E+05                                 9.376746                            7.165668      -0.065927       1.993479                    0.998787      27.351330      78.184262       0.608608       0.424875      -1.061931      -0.001640      -0.006508       0.037259       0.037858      -0.004277      -0.000833       0.002106       0.007940      -0.102728      -0.034344       0.011342       0.023002             10.884114       5.084429      -0.115284       0.296128      10.642961      -1.955121      16.924953           0.007190
           64              C       4.960987      10.518131      14.416134      -0.127296      30.584874 0.48292644E+03  0.11785615E+05                                 8.794206                            7.590096      -0.460559       1.828867                    0.997747      30.958005      94.016839       0.561035       0.447347      -1.033799       0.000343       0.021835      -0.005403       0.022496       0.000111      -0.000766       0.016757       0.127651      -0.110488      -0.058420      -0.023825       0.082245              9.273468       5.251921      -0.116844       0.165995      11.164805      -1.882982      11.403678           0.000124
           65              C       4.984675      10.426763      15.801592       0.058396      29.828343 0.44614295E+03  0.10598665E+05                                 8.714571                            7.380177      -0.370923       1.883903                    0.998919      27.981250      81.912758       0.563168       0.457816      -1.035183       0.000074       0.001773      -0.002238       0.002856      -0.001447       0.000135      -0.014444      -0.058816       0.008361      -0.030839      -0.003768       0.034606              9.408750       5.346874      -0.058021       0.154603      12.850385      -0.942072      10.028993           0.000917
           66              C       4.987876      11.540504       0.740955      -0.151560      30.386168 0.50520572E+03  0.12482444E+05                                 8.750218                            7.751283      -0.522480       1.794998                    0.998223      31.970841      98.034777       0.555859       0.445975      -1.033490       0.000070       0.022353      -0.009418       0.024256       0.001103      -0.002647       0.007786       0.100534       0.016775      -0.054099       0.006457       0.047642              9.148156       5.720870      -0.088307       0.126207      13.243739       0.368387       8.479859           0.000208
           67              C       4.962268      14.019547       1.031903       0.555243      22.084797 0.27474887E+03  0.58527488E+04                                 7.428731                            5.960054      -0.229464       1.971375                    0.998790      23.517976      67.835849       0.593043       0.484837      -1.008113      -0.000033       0.042285       0.021319       0.047356       0.004619      -0.004071      -0.025040       0.138682      -0.124154      -0.070323      -0.020053       0.090376              8.418269       4.566365      -0.089333       0.103702      12.464569       3.302986       8.223872          -0.001009
           68              C       4.890564      11.938225      12.329605       0.581314      22.592389 0.26077516E+03  0.54485856E+04                                 7.387561                            5.726817       0.014485       2.058442                    0.999586      22.503838      62.974668       0.621580       0.471619      -1.021526      -0.006411       0.022509      -0.051208       0.056303       0.017158      -0.001710      -0.000397       0.139688      -0.217285      -0.072446      -0.035706       0.108152              8.480542       4.183628      -0.453624       0.188261       7.955896      -1.737490      13.302102          -0.000504
           69              N       3.764435       5.903423      13.811198      -0.259706      37.623824 0.53937502E+03  0.13154603E+05                                 9.492318                            7.567554       0.096966       2.061126                    0.997592      28.124397      77.846533       0.630765       0.398154      -1.094892       0.089015      -0.051076       0.068059       0.123144      -0.005237       0.001456      -0.038238      -0.133256       0.115762      -0.086127       0.004537       0.081591             10.836715      16.524488       0.404898       0.013735       8.228808      -2.119781       7.756848           0.021533
           70              N       4.234989       5.004667      14.689285      -0.019618      30.511907 0.39678721E+03  0.89354998E+04                                 8.050850                            6.343235       0.427517       2.172988                    0.999786      25.447732      67.030212       0.715236       0.380273      -1.110843       0.067836       0.139614      -0.121292       0.196991      -0.032314       0.028963       0.023508       0.038314      -0.007109      -0.058611       0.014125       0.044486              9.168449      11.669587       0.927931      -0.501934       8.470680      -3.454487       7.365079          -0.001010
           71              N       5.523092       5.022284      14.701838      -0.014924      30.590936 0.39765135E+03  0.89655539E+04                                 8.077767                            6.359853       0.341729       2.145528                    0.999821      25.492917      67.329206       0.712211       0.381437      -1.109286      -0.070715       0.135570      -0.125864       0.198045       0.028582      -0.032537       0.020484       0.032885      -0.016365      -0.055259       0.010376       0.044883              9.203717      11.723560      -0.805749       0.633682       8.341239      -3.460888       7.546351          -0.083809
           72              N       5.979561       5.924175      13.830584      -0.270061      38.451120 0.55545576E+03  0.13664447E+05                                 9.658855                            7.706862      -0.056804       2.006000                    0.997093      28.561834      79.738642       0.620907       0.400993      -1.091525      -0.097379      -0.060959       0.064817       0.131909      -0.001163      -0.000495      -0.036924      -0.129269       0.117516      -0.084237       0.005085       0.079152             11.011585      16.534723      -0.550132       0.114810       8.473437      -2.225150       8.026597           0.016152
           73              N       4.871358       7.479679      12.384744      -0.667759      29.953798 0.46487626E+03  0.10924138E+05                                 7.784493                            6.742797       0.102954       2.069325                    0.992131      29.205893      79.352779       0.710693       0.366753      -1.117607      -0.024560      -0.016415       0.048303       0.056620      -0.000547      -0.029060      -0.105883       0.084970      -0.011073      -0.131750       0.036674       0.095076              8.048962       6.900983      -0.458952       0.082531       8.207353      -2.476492       9.038552          -0.000512
           74              N       1.785546      13.298452      15.351585       0.543194      19.225163 0.23293200E+03  0.46351946E+04                                 6.003453                            5.001979      -0.019715       2.102199                    0.999289      20.321003      51.895516       0.764155       0.402797      -1.084664       0.001369       0.065214      -0.033650       0.073396       0.002189       0.000877       0.012629       0.070913      -0.036225      -0.036096      -0.005496       0.041593              6.409397       3.826756      -0.068254      -0.206990       8.102230      -0.032941       7.299205          -0.064464
           75              N       5.838715       9.026077       5.866148      -0.275829      38.195430 0.54829982E+03  0.13429262E+05                                 9.576566                            7.619593       0.060208       2.044864                    0.997453      28.426494      78.888958       0.629789       0.397079      -1.095468      -0.083092       0.052832       0.064140       0.117514      -0.004649       0.000517       0.037590      -0.135406       0.120925      -0.088044       0.006296       0.081749             10.949384      16.724110       0.380867      -0.024716       8.297842       2.146042       7.826202           0.047077
           76              N       5.368161       9.924833       6.744235      -0.044854      31.496126 0.41093680E+03  0.93468081E+04                                 8.243663                            6.469233       0.392536       2.155199                    0.999785      25.953981      68.975782       0.705109       0.381911      -1.108315      -0.058954      -0.129795      -0.116956       0.184394      -0.034563      -0.030574      -0.026908       0.032234       0.000382      -0.062958       0.019632       0.043326              9.410058      12.002795       0.964138       0.526855       8.682117       3.561423       7.545262           0.040544
           77              N       4.080058       9.907216       6.756788      -0.033896      31.338147 0.40802426E+03  0.92690557E+04                                 8.225577                            6.452467       0.310511       2.131057                    0.999808      25.884151      68.868372       0.704628       0.382646      -1.107187       0.061009      -0.125677      -0.120006       0.184169       0.029877       0.034075      -0.024422       0.027451      -0.009015      -0.059503       0.015973       0.043530              9.392751      11.980925      -0.843607      -0.669096       8.503566       3.547566       7.693763           0.003421
           78              N       3.623589       9.005325       5.885534      -0.287917      39.055849 0.56503383E+03  0.13961063E+05                                 9.747232                            7.762075      -0.044373       2.005796                    0.997019      28.874939      80.816906       0.619940       0.399864      -1.092181       0.090564       0.062973       0.061228       0.126160      -0.002980      -0.002086       0.035515      -0.131867       0.122780      -0.086478       0.007614       0.078865             11.128766      16.733314      -0.529907      -0.109004       8.549907       2.257957       8.103078           0.043993
           79              N       4.731792       7.449820       4.439694      -0.675076      30.236347 0.46981587E+03  0.11071772E+05                                 7.834385                            6.777840       0.110070       2.067917                    0.992384      29.394248      80.033990       0.708811       0.366679      -1.117427       0.025435       0.025057       0.044631       0.057156      -0.001367       0.029060       0.107270       0.090695      -0.013227      -0.134928       0.039715       0.095213              8.106442       6.936358      -0.462286      -0.085138       8.271126       2.506114       9.111840          -0.001550
           80              N       1.415504       1.631048       7.406535       0.517928      19.318870 0.23379080E+03  0.46552831E+04                                 6.002661                            4.994709      -0.047665       2.093684                    0.999222      20.429169      52.141601       0.768711       0.400151      -1.086752      -0.001258      -0.055113      -0.028300       0.061967       0.002435      -0.001399      -0.009667       0.078495      -0.055399      -0.035525      -0.013075       0.048600              6.412720       3.824938      -0.068164       0.206875       8.110094       0.035292       7.303129           0.000138
           81              N       2.637665      13.368173      10.023952      -0.276266      38.204144 0.54849516E+03  0.13435094E+05                                 9.579532                            7.622197       0.055887       2.043806                    0.997409      28.420980      78.873890       0.629534       0.397209      -1.095390      -0.083009      -0.050814      -0.067572       0.118484       0.003292      -0.000324       0.036846      -0.136465       0.119753      -0.088283       0.007076       0.081207             10.952823      16.725838      -0.390710       0.029677       8.305314       2.146878       7.827316           0.045479
           82              N       2.167111      12.469417       9.145865      -0.036985      31.233015 0.40683140E+03  0.92291706E+04                                 8.194959                            6.434100       0.388742       2.156414                    0.999791      25.816287      68.494112       0.707564       0.381586      -1.108678      -0.058273       0.131617       0.114210       0.183747       0.033623       0.030259      -0.026894       0.033174       0.000091      -0.062233       0.019290       0.042942              9.352292      11.920294      -0.967712      -0.529856       8.635163       3.536737       7.501420           0.003190
           83              N       0.879008      12.487034       9.133312      -0.039337      31.546817 0.41135067E+03  0.93651025E+04                                 8.268275                            6.484061       0.302685       2.127139                    0.999805      25.984618      69.247463       0.701928       0.383277      -1.106554       0.061580       0.128067       0.118423       0.184979      -0.030217      -0.034486      -0.024211       0.026941      -0.008310      -0.059786       0.015930       0.043857              9.442916      12.052495       0.842496       0.664177       8.548753       3.565822       7.727500           0.040280
           84              N       0.422539      13.388925      10.004566      -0.285592      39.020276 0.56443511E+03  0.13943935E+05                                 9.744140                            7.759935      -0.051680       2.003591                    0.997011      28.865006      80.808116       0.619728       0.400068      -1.091936       0.090739      -0.059977      -0.063609       0.126004       0.003115       0.000638       0.035423      -0.132100       0.121449      -0.086365       0.007652       0.078714             11.125123      16.730914       0.536840       0.099305       8.548271       2.251131       8.096185           0.045716
           85              N       1.530742       0.014930      11.450406      -0.674794      30.241936 0.46992253E+03  0.11075442E+05                                 7.836558                            6.780054       0.111911       2.068080                    0.992453      29.407782      80.087492       0.708435       0.366835      -1.117255       0.025142      -0.021772      -0.048901       0.059139       0.001831      -0.028961       0.107811       0.094136      -0.011658      -0.136423       0.041124       0.095299              8.107510       6.939821       0.462668       0.084174       8.274094       2.507561       9.108616          -0.001565
           86              N       4.616554       5.833702       8.483565       0.543978      19.216659 0.23282524E+03  0.46327964E+04                                 6.002743                            5.001652      -0.022767       2.101268                    0.999288      20.318954      51.898160       0.763950       0.402929      -1.084515      -0.001491       0.065243       0.034307       0.073728      -0.002227       0.000787      -0.012726       0.070792      -0.036070      -0.036142      -0.005363       0.041505              6.408488       3.826530       0.068218      -0.207118       8.103809       0.031442       7.295124          -0.064516
           87              N       0.563385       1.561327       2.078902      -0.275136      38.129109 0.54727945E+03  0.13397653E+05                                 9.565413                            7.612432       0.059190       2.045120                    0.997433      28.396069      78.777842       0.630112       0.397072      -1.095503       0.083819       0.052829      -0.064251       0.118088       0.004570       0.000546      -0.037392      -0.136438       0.121527      -0.088653       0.006785       0.081868             10.934457      16.703944      -0.379163      -0.025382       8.284808      -2.140279       7.814620           0.039747
           88              N       1.033939       2.460083       1.200815      -0.043648      31.422300 0.41002261E+03  0.93208263E+04                                 8.230003                            6.462014       0.395197       2.156629                    0.999786      25.925021      68.879711       0.705505       0.381908      -1.108317       0.058597      -0.130428       0.117112       0.184825       0.033601      -0.030096       0.026835       0.034047      -0.000959      -0.062161       0.018964       0.043197              9.389767      11.976640      -0.961590       0.525249       8.662681      -3.550253       7.529980          -0.048757
           89              N       2.322042       2.442466       1.188262      -0.039333      31.500961 0.41080002E+03  0.93493024E+04                                 8.257751                            6.478285       0.309944       2.129626                    0.999806      25.973163      69.201669       0.702484       0.383108      -1.106692      -0.061367      -0.126130       0.120841       0.185141      -0.029488       0.034056       0.024320       0.028525      -0.009609      -0.059238       0.015474       0.043763              9.426928      12.030787       0.841604      -0.666253       8.531219      -3.559085       7.718778           0.038856
           90              N       2.778511       1.540575       2.059516      -0.285227      38.948070 0.56327543E+03  0.13906950E+05                                 9.729670                            7.750069      -0.046068       2.005845                    0.997012      28.832939      80.671749       0.620402       0.399873      -1.092162      -0.090943       0.062388      -0.060595       0.125836       0.002595      -0.001431      -0.035870      -0.131841       0.122152      -0.086335       0.007193       0.079141             11.106147      16.704031       0.526951      -0.106839       8.529690      -2.248343       8.084719           0.041447
           91              N       1.670308      -0.014930       3.505356      -0.674009      30.177500 0.46875862E+03  0.11039537E+05                                 7.822821                            6.769537       0.111832       2.069249                    0.992343      29.352142      79.866868       0.709422       0.366606      -1.117594      -0.025405       0.024438      -0.044198       0.056534       0.001161       0.029091      -0.107345       0.089198      -0.011820      -0.134493       0.038878       0.095616              8.093023       6.925933       0.460977      -0.084459       8.256127      -2.499937       9.097008          -0.001697
           92              N       4.986596       9.095798       0.538515       0.520038      19.300449 0.23349664E+03  0.46487332E+04                                 6.001867                            4.993709      -0.056227       2.091000                    0.999214      20.425014      52.155345       0.768166       0.400495      -1.086339       0.001179      -0.055959       0.027514       0.062368      -0.002409      -0.001379       0.010130       0.078928      -0.054263      -0.036137      -0.012488       0.048625              6.412007       3.824906       0.067981       0.206976       8.106269      -0.038100       7.304846           0.000139
           93              O       1.726646       7.224086      15.413556      -0.546922      35.748284 0.60043364E+03  0.14903011E+05                                 8.789876                            7.706037       0.155961       2.083695                    0.997290      28.666017      77.660206       0.665378       0.370876      -1.124860       0.005825       0.023225      -0.002434       0.024068      -0.001895       0.003393      -0.013604      -0.079889      -0.075889      -0.030515      -0.024457       0.054972              9.627441       6.411085       0.235955      -0.001332      15.363628       1.684605       7.107609           0.075489
           94              O       1.803472       8.500260      13.624013      -0.546818      26.626730 0.46193467E+03  0.10674938E+05                                 6.902194                            6.572340       1.038379       2.388640                    0.998426      27.023775      69.298766       0.755841       0.350664      -1.147456       0.003811       0.019271       0.012724       0.023405      -0.005364      -0.003166      -0.009189       0.134317       0.108628      -0.086185       0.036316       0.049869              6.972431       5.272120      -0.002158      -0.188229       6.840281       1.456631       8.804891           0.014563
           95              O       1.540985       9.248228       3.947419      -0.556408      38.363976 0.57296914E+03  0.13984396E+05                                 9.050016                            7.377688       0.455083       2.181070                    0.999053      28.001324      73.983098       0.704455       0.356238      -1.142046      -0.003835       0.028645      -0.015155       0.032633       0.002918      -0.004329      -0.025916      -0.022982      -0.044037      -0.029021      -0.004486       0.033508             10.488410       6.322332       0.690109      -0.620352      10.578588      -6.024169      14.564310           0.074170
           96              O       1.789387      11.454062       4.282700      -0.540065      27.446704 0.44006640E+03  0.10013531E+05                                 7.004794                            6.367367       1.014918       2.389604                    0.999249      26.370500      66.374763       0.779120       0.345488      -1.155582      -0.001597      -0.012805      -0.002285       0.013105      -0.007797       0.008735       0.063336       0.055625      -0.062872      -0.083630       0.039364       0.044266              7.189954       4.458699       0.257404       0.174621       7.643058       1.579180       9.468106           0.001193
           97              O       1.738170      14.283202       0.202440      -0.294289      28.478212 0.43880730E+03  0.10026483E+05                                 7.521181                            6.674219       0.274092       2.205059                    0.991648      24.367416      62.446979       0.704163       0.380679      -1.122412       0.001917      -0.038948      -0.019471       0.043586      -0.007036       0.001940       0.144176       0.066674      -0.180818      -0.178856       0.063280       0.115576              7.955927       5.501683      -0.225511      -0.164343      11.469486       3.704398       6.896612          -0.029700
           98              O       1.833561      13.371457      14.128524      -0.303391      24.531780 0.37979333E+03  0.83228210E+04                                 6.581760                            6.021526       1.031697       2.446414                    0.998811      23.738917      58.481600       0.780703       0.358012      -1.146272       0.003109      -0.012739       0.052800       0.054404       0.005932      -0.006944       0.004593       0.225041       0.318038      -0.165767       0.058690       0.107078              6.775120       4.958933      -0.015107      -0.223729       4.753602      -1.268798      10.612825          -0.033903
           99              O       1.669668       4.132486      14.917308      -0.901736      55.839724 0.10362354E+04  0.29682180E+05                                11.987279                           10.167487      -0.573603       1.766679                    0.997847      36.100580     107.446826       0.571569       0.374111      -1.114745       0.006884       0.037397       0.043509       0.057783       0.002189       0.000459       0.053590       0.010590       0.008405      -0.055776       0.003854       0.051921             13.428358      16.973057      -0.285065       0.287411      10.663422      -2.861052      12.648595          -0.007340
          100              O       1.474404       7.705414       7.468506      -0.550167      36.058401 0.60651377E+03  0.15094143E+05                                 8.846261                            7.749092       0.146583       2.078497                    0.997364      28.784402      78.123130       0.662897       0.371272      -1.124392      -0.006056      -0.021463      -0.004221       0.022697      -0.001714      -0.003379       0.014347      -0.082408      -0.081147      -0.031782      -0.025450       0.057232              9.697122       6.450068       0.239185       0.001231      15.495128      -1.715499       7.146171           0.075321
          101              O       1.397578       6.429240       5.678963      -0.543407      26.609191 0.46135990E+03  0.10659273E+05                                 6.903581                            6.571901       1.028463       2.385970                    0.998439      26.994912      69.236869       0.755170       0.351054      -1.147036      -0.004005      -0.018505       0.012447       0.022658      -0.005613       0.003312       0.008525       0.133797       0.109200      -0.085946       0.036325       0.049621              6.975250       5.273512      -0.003006       0.188929       6.840655      -1.460851       8.811583           0.016495
          102              O       1.660065       5.681272      11.892469      -0.560727      38.663070 0.57773582E+03  0.14132046E+05                                 9.097376                            7.408137       0.404075       2.162608                    0.998904      28.108177      74.383472       0.702927       0.356221      -1.141892       0.003295      -0.028470      -0.016540       0.033090       0.002586       0.004675       0.025886      -0.025972      -0.038718      -0.027643      -0.006650       0.034293             10.550015       6.342248       0.694148       0.626497      10.638459       6.070754      14.669338           0.072171
          103              O       1.411663       3.475438      12.227750      -0.542243      27.655465 0.44399490E+03  0.10127620E+05                                 7.047747                            6.401283       0.998248       2.382835                    0.999230      26.448923      66.701321       0.775871       0.346089      -1.154826       0.002640       0.011119      -0.005395       0.012638      -0.007610      -0.007990      -0.062163       0.052151      -0.060536      -0.081317       0.037200       0.044117              7.237405       4.478527       0.259329      -0.173804       7.692575      -1.591711       9.541112           0.000583
          104              O       1.462880       0.646298       8.147490      -0.329124      29.395983 0.45605780E+03  0.10520917E+05                                 7.666315                            6.792435       0.305488       2.205247                    0.991969      24.843089      63.958305       0.699858       0.379369      -1.123451      -0.001784       0.031764      -0.018437       0.036770      -0.006682      -0.002260      -0.142958       0.073222      -0.191186      -0.180350       0.068294       0.112055              8.117388       5.596003      -0.230952       0.168510      11.722960      -3.797459       7.033201           0.000043
          105              O       1.367489       1.558043       6.183474      -0.341909      25.526446 0.39922177E+03  0.88602037E+04                                 6.753283                            6.170235       1.042694       2.438328                    0.998894      24.290290      60.261045       0.771714       0.357619      -1.146350      -0.003282       0.008599       0.046149       0.047058       0.005831       0.006518      -0.001892       0.231939       0.301805      -0.166433       0.064652       0.101781              6.955849       5.075693      -0.015872       0.231280       4.872903       1.308863      10.918952           0.000185
          106              O       1.531382      10.797014       6.972258      -0.890159      55.422854 0.10258881E+04  0.29312808E+05                                11.936116                           10.122359      -0.577615       1.767845                    0.997803      35.898675     106.720916       0.572340       0.374537      -1.114403      -0.003665      -0.037007       0.041243       0.055533       0.002887      -0.001464      -0.052433       0.015508      -0.003711      -0.056721       0.008160       0.048561             13.378210      16.979428      -0.269221      -0.266001      10.596846       2.817688      12.558355           0.054937
          107              O       4.675454      14.688836       8.421594      -0.543232      35.596770 0.59749310E+03  0.14810900E+05                                 8.765916                            7.688486       0.156005       2.084884                    0.997272      28.594493      77.400501       0.666005       0.371005      -1.124833      -0.006163       0.021406       0.003022       0.022480       0.002027       0.003319       0.014211      -0.078433      -0.081359      -0.031152      -0.024158       0.055310              9.598756       6.401189      -0.233943      -0.001815      15.313975      -1.672436       7.081103           0.076653
          108              O       4.598628       1.035510      10.211137      -0.545997      26.683207 0.46328782E+03  0.10715266E+05                                 6.916670                            6.586058       1.025911       2.384341                    0.998417      27.041435      69.399308       0.754262       0.351101      -1.146967      -0.004296       0.016915      -0.013475       0.022049       0.005590      -0.003308       0.007656       0.135918       0.107111      -0.086537       0.035595       0.050942              6.987561       5.285714       0.002942      -0.189005       6.857092      -1.463492       8.819877           0.017104
          109              O       4.861115       1.783478       3.997631      -0.554233      38.250729 0.57096928E+03  0.13922955E+05                                 9.031249                            7.364016       0.457104       2.182479                    0.999047      27.958437      73.828421       0.705244       0.356162      -1.142144       0.003904       0.027972       0.015509       0.032221      -0.002993      -0.004158       0.025785      -0.023576      -0.043041      -0.028597      -0.004965       0.033562             10.464218       6.309273      -0.689041      -0.619129      10.561100       6.009408      14.522282           0.074096
          110              O       4.612713       3.989312       3.662350      -0.541339      27.506647 0.44131718E+03  0.10049460E+05                                 7.015876                            6.377174       1.012336       2.388274                    0.999244      26.397867      66.475706       0.778354       0.345571      -1.155473       0.001765      -0.013053       0.003368       0.013596       0.007813       0.008532      -0.062592       0.055216      -0.061955      -0.082690       0.039015       0.043675              7.201374       4.464595      -0.257757       0.173936       7.655534      -1.579044       9.483994           0.000810
          111              O       4.663930       6.818452       7.742610      -0.292749      28.433139 0.43787120E+03  0.99996186E+04                                 7.513550                            6.667138       0.273339       2.205422                    0.991618      24.342438      62.363162       0.704539       0.380683      -1.122424      -0.002005      -0.038403       0.019189       0.042977       0.006982       0.001874      -0.144104       0.066792      -0.180708      -0.178791       0.063316       0.115475              7.948505       5.496093       0.225274      -0.164413      11.460197      -3.701096       6.889225          -0.029726
          112              O       4.568539       5.906707       9.706626      -0.307579      24.633372 0.38196030E+03  0.83825720E+04                                 6.599129                            6.038411       1.031139       2.444602                    0.998840      23.803902      58.692632       0.779630       0.357980      -1.146250      -0.003429      -0.012989      -0.054884       0.056504      -0.005940      -0.007122      -0.004436       0.223963       0.315519      -0.164805       0.058504       0.106301              6.791570       4.972673       0.014987      -0.224973       4.767287       1.272263      10.634752          -0.034017
          113              O       4.732432      11.597236       8.917842      -0.889995      55.417678 0.10257202E+04  0.29308930E+05                                11.935143                           10.120710      -0.578799       1.767173                    0.997816      35.919013     106.808262       0.572415       0.374476      -1.114367      -0.009722       0.038575      -0.041368       0.057392      -0.003029      -0.000196      -0.053118       0.016556       0.004194      -0.057248       0.007581       0.049666             13.377345      16.975587       0.292993       0.301233      10.587172       2.815717      12.569278           0.056170
          114              O       4.927696       0.240664       0.476544      -0.551013      36.067222 0.60676122E+03  0.15101666E+05                                 8.845704                            7.749012       0.148365       2.078683                    0.997392      28.798979      78.163269       0.663121       0.371113      -1.124525       0.006255      -0.022582       0.004932       0.023945       0.001829      -0.003420      -0.013529      -0.082553      -0.079829      -0.031527      -0.025315       0.056842              9.695390       6.449694      -0.238004       0.001189      15.488718       1.717606       7.147760           0.075402
          115              O       5.004522      13.893990       2.266087      -0.544261      26.597342 0.46108754E+03  0.10651035E+05                                 6.899777                            6.568452       1.031703       2.387007                    0.998442      26.996071      69.225585       0.755655       0.350892      -1.147208       0.004050      -0.018297      -0.011757       0.022122       0.005734       0.003248      -0.008853       0.135537       0.110827      -0.087133       0.036942       0.050191              6.971179       5.270168       0.002977       0.188841       6.835964       1.459496       8.807404           0.013385
          116              O       4.742035      13.146022      11.942681      -0.558884      38.576601 0.57651552E+03  0.14094006E+05                                 9.085102                            7.401847       0.406616       2.163959                    0.998915      28.072885      74.255802       0.703043       0.356369      -1.141833      -0.003181      -0.028842       0.015077       0.032700      -0.002705       0.004555      -0.025884      -0.024274      -0.041940      -0.028467      -0.005366       0.033833             10.533274       6.341662      -0.693135       0.626043      10.616368      -6.055526      14.641791           0.073587
          117              O       4.990437      10.940188      11.607400      -0.542946      27.630902 0.44371208E+03  0.10118871E+05                                 7.040611                            6.397197       1.002973       2.384230                    0.999247      26.448652      66.678327       0.776543       0.345867      -1.155089      -0.001943       0.014486       0.003107       0.014942       0.007836      -0.008283       0.062228       0.055764      -0.060318      -0.082287       0.039006       0.043282              7.228074       4.477369      -0.258332      -0.173548       7.676280       1.587902       9.530573           0.001336
          118              O       4.939220       8.111048      15.687660      -0.338377      29.705581 0.46234143E+03  0.10703990E+05                                 7.720479                            6.839999       0.304914       2.201569                    0.992102      25.003207      64.516227       0.697176       0.379473      -1.123210       0.001816       0.035660       0.019788       0.040823       0.006646      -0.002313       0.141993       0.075282      -0.189103      -0.179540       0.068976       0.110564              8.174200       5.636540       0.232452       0.169931      11.804808       3.823501       7.081254           0.000110
          119              O       5.034611       9.022793       1.761576      -0.339692      25.497412 0.39851090E+03  0.88406303E+04                                 6.750101                            6.165984       1.039552       2.438175                    0.998869      24.259971      60.176090       0.771733       0.357763      -1.146216       0.003263       0.009624      -0.045108       0.046239      -0.005828       0.006436       0.002588       0.232990       0.302103      -0.167019       0.065150       0.101870              6.953870       5.072553       0.015845       0.231542       4.869635      -1.307320      10.919422           0.000195
          120              O       4.870718       3.332264       0.972792      -0.898872      55.806767 0.10347979E+04  0.29630402E+05                                11.987548                           10.164146      -0.573837       1.767149                    0.997849      36.054648     107.287170       0.571356       0.374384      -1.114553       0.006953      -0.041075      -0.038813       0.056938      -0.003964      -0.000789       0.053627       0.018907      -0.001791      -0.058756       0.009563       0.049192             13.436433      17.075451       0.280832      -0.280220      10.638776      -2.824300      12.595073          -0.005043

******************************************************
Auxiliary information for the entire system
The total spin magnetic moment of the unit cell is   4.284904
The total net atomic charge of the unit cell is   -0.000000
Accuracy of reproducing the electrostatic potential in the unit cell:
  The inner radius (bohr) =    5.0000
  The outer radius (bohr) =   12.0000
  Valid grid points have density less than (e/(bohr^3)) =    0.0001
  The number of valid grid points were=         4992
  The rms potential error without charges in kcal/mol is=      3.83168
  The rms potential error with partial charges in kcal/mol is=      1.21437
  The RRMSE value at monopole order=      0.31693
  The rms potential error with partial charges and cloud penetration in kcal/mol is=      1.20833
  The RRMSE value at monopole order with cloud penetration is=      0.31535
  The rms potential error with partial charges and atomic dipoles in kcal/mol is=      0.34286
  The RRMSE value at dipole order=      0.08948
  The rms potential error with partial charges, atomic dipoles and cloud penetration in kcal/mol is=      0.32848
  The RRMSE value at dipole order with cloud penetration=      0.08573

******************************************************
The electron densities and ab initio electrostatic potential were computed in VASP using the PBE functional and
projector augmented wave method. See the main text of the journal article for a description of computational details.
The atomic charges, dipoles, and quadrupoles were computed with the DDEC6 method as described in
(a) T. A. Manz and N. Gabaldon Limas, RSC Adv. 6 (2016) 47771-47801 DOI: 10.1039/c6ra04656h
(b) N. Gabaldon Limas and T. A. Manz, RSC Adv. 8 (2018) 2678-2707 DOI: 10.1039/c7ra11829e.
For each atom in the material, the electron cloud parameters were fit to the spherically averaged atom-in-material
electron density using radial positions for which this density was between 10^-4 and 10^-2 electrons per cubic bohr.
The polarizabilities, dispersion coefficients, and quantum Drude oscillator (QDO) parameters were fit using the MCLF method.
The magnetic structure of the system was optimized in VASP from the default ferromagnetic initial guess using spin polarization.
The atomic spin moments (ASMs) were computed on this optimized magnetic structure using the DDEC6 partition as inputs
to the method of T. A. Manz and D. S. Sholl, J. Chem. Theory Comput. 7 (2011) 4146-4164 DOI: 10.1021/ct200539n.
The RMSE and RRMSE were computed using a uniform grid with Ewald summation.
