# Supplementary material for: A collection of forcefield precursors for metal–organic frameworks
Source: RSC Adv. 2019 Nov 13;9(63):36492–507. doi: 10.1039/c9ra07327b (PMC9075174; doi:10.1039/c9ra07327b)
Supplement: RA-009-C9RA07327B-s5820 [file RA-009-C9RA07327B-s5820.xyz]

  288
jmolscript: load "" {1 1 1} spacegroup "x,y,z" unitcell [{     12.034000     0.000000     0.000000 }, {      0.000000    19.803000     0.000000 }, {      0.000000     0.000000    16.389000 }]
Zn     7.013175     6.567467    15.887660     0.774769
Zn    11.037825     3.334033    15.887660     0.774767
Zn     0.996175    13.235533     8.695840     0.774759
Zn     5.020825    16.468967     8.695840     0.774765
Zn     5.020825    13.235533     0.501340     0.774770
Zn     0.996175    16.468967     0.501340     0.774769
Zn    11.037825     6.567467     7.693160     0.774771
Zn     7.013175     3.334033     7.693160     0.774770
H      4.497106     6.457758    14.304319     0.101842
H      2.518716     7.651879    14.028984     0.130973
H      3.649912    10.180722     0.532642     0.138055
H      5.603030     8.966798     0.829283     0.106275
H      1.493419     9.792583    14.363320     0.130020
H      1.823151    10.630250    15.623634     0.143944
H     11.766845     9.655943    15.115575     0.069206
H     10.890770     7.970707    14.237124     0.131707
H     10.400986     5.699303    14.304319     0.102048
H      1.203400     7.564746     1.117730     0.137513
H      0.708803     5.285421     1.152147     0.102977
H      9.640437     7.091454    12.096721     0.131655
H      7.262519     6.948873    10.567627     0.125102
H      1.519894     3.443742    14.304319     0.101842
H      3.498284     2.249621    14.028984     0.130973
H      2.367088    19.523778     0.532642     0.138055
H      0.413970     0.934702     0.829283     0.106275
H      4.523581     0.108916    14.363320     0.130020
H      4.193849    19.074250    15.623634     0.143944
H      6.284155     0.245557    15.115575     0.069206
H      7.160230     1.930792    14.237124     0.131707
H      7.650014     4.202197    14.304319     0.102048
H      4.813600     2.336754     1.117730     0.137513
H      5.308197     4.616079     1.152147     0.102977
H      8.410563     2.810046    12.096721     0.131655
H     10.788481     2.952627    10.567627     0.125102
H     10.514106    13.345242    10.279181     0.101842
H      8.535716    12.151121    10.554516     0.130973
H      9.666912     9.622278     7.661857     0.138055
H     11.620030    10.836202     7.365217     0.106275
H      7.510419    10.010416    10.220180     0.130020
H      7.840151     9.172750     8.959866     0.143944
H      5.749845    10.147057     9.467925     0.069206
H      4.873770    11.832292    10.346376     0.131706
H      4.383986    14.103697    10.279181     0.102048
H      7.220400    12.238254     7.076770     0.137514
H      6.725803    14.517579     7.042353     0.102977
H      3.623437    12.711546    12.486779     0.131655
H      1.245519    12.854127    14.015873     0.125102
H      7.536894    16.359258    10.279181     0.101842
H      9.515284    17.553379    10.554516     0.130973
H      8.384088     0.279222     7.661857     0.138055
H      6.430970    18.868298     7.365217     0.106275
H     10.540581    19.694083    10.220180     0.130020
H     10.210849     0.728750     8.959866     0.143944
H      0.267155    19.557443     9.467925     0.069206
H      1.143230    17.872207    10.346376     0.131706
H      1.633014    15.600803    10.279181     0.102048
H     10.830600    17.466246     7.076770     0.137513
H     11.325197    15.186921     7.042353     0.102977
H      2.393563    16.992954    12.486779     0.131655
H      4.771481    16.850373    14.015873     0.125102
H      7.536894    13.345242     2.084681     0.101842
H      9.515284    12.151121     2.360016     0.130973
H      8.384088     9.622278    15.856357     0.138055
H      6.430970    10.836202    15.559717     0.106275
H     10.540581    10.010416     2.025680     0.130020
H     10.210849     9.172750     0.765366     0.143944
H      0.267155    10.147057     1.273425     0.069206
H      1.143230    11.832292     2.151876     0.131707
H      1.633014    14.103697     2.084681     0.102048
H     10.830600    12.238254    15.271270     0.137513
H     11.325197    14.517579    15.236853     0.102977
H      2.393563    12.711546     4.292279     0.131655
H      4.771481    12.854127     5.821373     0.125102
H     10.514106    16.359258     2.084681     0.101842
H      8.535716    17.553379     2.360016     0.130973
H      9.666912     0.279222    15.856357     0.138055
H     11.620030    18.868298    15.559717     0.106275
H      7.510419    19.694083     2.025680     0.130020
H      7.840151     0.728750     0.765366     0.143944
H      5.749845    19.557443     1.273425     0.069206
H      4.873770    17.872207     2.151876     0.131706
H      4.383986    15.600803     2.084681     0.102048
H      7.220400    17.466246    15.271270     0.137513
H      6.725803    15.186921    15.236853     0.102977
H      3.623437    16.992954     4.292279     0.131655
H      1.245519    16.850373     5.821373     0.125102
H      1.519894     6.457758     6.109819     0.101842
H      3.498284     7.651879     5.834484     0.130973
H      2.367088    10.180722     8.727142     0.138055
H      0.413970     8.966798     9.023783     0.106275
H      4.523581     9.792583     6.168820     0.130020
H      4.193849    10.630250     7.429134     0.143944
H      6.284155     9.655943     6.921075     0.069206
H      7.160230     7.970707     6.042624     0.131707
H      7.650014     5.699303     6.109819     0.102048
H      4.813600     7.564746     9.312230     0.137514
H      5.308197     5.285421     9.346647     0.102977
H      8.410563     7.091454     3.902221     0.131655
H     10.788481     6.948873     2.373127     0.125102
H      4.497106     3.443742     6.109819     0.101842
H      2.518716     2.249621     5.834484     0.130973
H      3.649912    19.523778     8.727142     0.138055
H      5.603030     0.934702     9.023783     0.106275
H      1.493419     0.108916     6.168820     0.130020
H      1.823151    19.074250     7.429134     0.143944
H     11.766845     0.245557     6.921075     0.069206
H     10.890770     1.930792     6.042624     0.131706
H     10.400986     4.202197     6.109819     0.102048
H      1.203400     2.336754     9.312230     0.137514
H      0.708803     4.616079     9.346647     0.102977
H      9.640437     2.810046     3.902221     0.131655
H      7.262519     2.952627     2.373127     0.125102
C      4.327426     7.205916    14.828767     0.083875
C      3.137264     7.919220    14.671433    -0.203034
C      2.872516     9.022049    15.466299     0.228913
C      3.809964     9.426228     0.013111    -0.185105
C      4.991703     8.707379     0.178640     0.078911
C      1.634217     9.727234    15.320437    -0.326955
C      0.279189     9.404445    15.889135    -0.017948
C      0.030085     7.986550    15.877663     0.164163
C     11.249383     7.434046    14.907434    -0.147779
C     10.967788     6.075560    14.938573     0.095029
C      0.631785     7.192450     0.486753    -0.194662
C      0.339359     5.828023     0.494948     0.073565
C      7.883473     7.293445    13.101367     0.650055
C      8.718633     7.137001    11.980359    -0.183255
C      8.180713     7.047888    10.680711    -0.227665
C      8.996618     7.107297     9.584287     0.661526
C      1.689574     2.695584    14.828767     0.083875
C      2.879736     1.982280    14.671433    -0.203035
C      3.144484     0.879451    15.466299     0.228913
C      2.207036     0.475272     0.013111    -0.185105
C      1.025297     1.194121     0.178640     0.078911
C      4.382783     0.174266    15.320437    -0.326955
C      5.737811     0.497055    15.889135    -0.017948
C      5.986915     1.914950    15.877663     0.164163
C      6.801617     2.467454    14.907434    -0.147779
C      7.083212     3.825940    14.938573     0.095030
C      5.385215     2.709050     0.486753    -0.194662
C      5.677641     4.073477     0.494948     0.073565
C     10.167527     2.608055    13.101367     0.650055
C      9.332367     2.764499    11.980359    -0.183255
C      9.870287     2.853612    10.680711    -0.227665
C      9.054382     2.794203     9.584287     0.661526
C     10.344426    12.597084     9.754733     0.083874
C      9.154264    11.883780     9.912067    -0.203035
C      8.889516    10.780951     9.117201     0.228913
C      9.826964    10.376772     8.181389    -0.185105
C     11.008703    11.095621     8.015860     0.078911
C      7.651217    10.075766     9.263063    -0.326955
C      6.296189    10.398555     8.694364    -0.017948
C      6.047085    11.816450     8.705837     0.164163
C      5.232383    12.368954     9.676066    -0.147779
C      4.950788    13.727440     9.644926     0.095029
C      6.648785    12.610550     7.707747    -0.194662
C      6.356359    13.974977     7.699552     0.073565
C      1.866473    12.509555    11.482133     0.650055
C      2.701633    12.665999    12.603141    -0.183255
C      2.163713    12.755112    13.902789    -0.227665
C      2.979618    12.695703    14.999213     0.661526
C      7.706574    17.107416     9.754733     0.083875
C      8.896736    17.820720     9.912067    -0.203034
C      9.161484    18.923549     9.117201     0.228913
C      8.224036    19.327728     8.181389    -0.185105
C      7.042297    18.608879     8.015860     0.078911
C     10.399783    19.628734     9.263063    -0.326955
C     11.754811    19.305945     8.694364    -0.017948
C     -0.030085    17.888050     8.705837     0.164163
C      0.784617    17.335546     9.676066    -0.147779
C      1.066212    15.977060     9.644926     0.095029
C     11.402215    17.093950     7.707747    -0.194662
C     11.694641    15.729523     7.699552     0.073565
C      4.150527    17.194945    11.482133     0.650055
C      3.315367    17.038501    12.603141    -0.183255
C      3.853287    16.949388    13.902789    -0.227665
C      3.037382    17.008797    14.999213     0.661526
C      7.706574    12.597084     1.560233     0.083875
C      8.896736    11.883780     1.717567    -0.203035
C      9.161484    10.780951     0.922701     0.228913
C      8.224036    10.376772    -0.013111    -0.185105
C      7.042297    11.095621    16.210360     0.078911
C     10.399783    10.075766     1.068563    -0.326955
C     11.754811    10.398555     0.499864    -0.017948
C     -0.030085    11.816450     0.511337     0.164163
C      0.784617    12.368954     1.481566    -0.147779
C      1.066212    13.727440     1.450427     0.095029
C     11.402215    12.610550    15.902247    -0.194662
C     11.694641    13.974977    15.894052     0.073565
C      4.150527    12.509555     3.287633     0.650055
C      3.315367    12.665999     4.408641    -0.183255
C      3.853287    12.755112     5.708289    -0.227665
C      3.037382    12.695703     6.804713     0.661526
C     10.344426    17.107416     1.560233     0.083875
C      9.154264    17.820720     1.717567    -0.203034
C      8.889516    18.923549     0.922701     0.228913
C      9.826964    19.327728    -0.013111    -0.185105
C     11.008703    18.608879    16.210360     0.078911
C      7.651217    19.628734     1.068563    -0.326955
C      6.296189    19.305945     0.499864    -0.017948
C      6.047085    17.888050     0.511337     0.164163
C      5.232383    17.335546     1.481566    -0.147779
C      4.950788    15.977060     1.450427     0.095029
C      6.648785    17.093950    15.902247    -0.194662
C      6.356359    15.729523    15.894052     0.073565
C      1.866473    17.194945     3.287633     0.650055
C      2.701633    17.038501     4.408641    -0.183255
C      2.163713    16.949388     5.708289    -0.227665
C      2.979618    17.008797     6.804713     0.661526
C      1.689574     7.205916     6.634267     0.083875
C      2.879736     7.919220     6.476933    -0.203035
C      3.144484     9.022049     7.271799     0.228913
C      2.207036     9.426228     8.207611    -0.185105
C      1.025297     8.707379     8.373140     0.078911
C      4.382783     9.727234     7.125937    -0.326955
C      5.737811     9.404445     7.694635    -0.017948
C      5.986915     7.986550     7.683163     0.164163
C      6.801617     7.434046     6.712934    -0.147779
C      7.083212     6.075560     6.744073     0.095029
C      5.385215     7.192450     8.681253    -0.194662
C      5.677641     5.828023     8.689448     0.073565
C     10.167527     7.293445     4.906867     0.650055
C      9.332367     7.137001     3.785859    -0.183255
C      9.870287     7.047888     2.486211    -0.227665
C      9.054382     7.107297     1.389787     0.661526
C      4.327426     2.695584     6.634267     0.083875
C      3.137264     1.982280     6.476933    -0.203035
C      2.872516     0.879451     7.271799     0.228913
C      3.809964     0.475272     8.207611    -0.185105
C      4.991703     1.194121     8.373140     0.078911
C      1.634217     0.174266     7.125937    -0.326955
C      0.279189     0.497055     7.694635    -0.017948
C      0.030085     1.914950     7.683163     0.164163
C     11.249383     2.467454     6.712934    -0.147779
C     10.967788     3.825940     6.744073     0.095030
C      0.631785     2.709050     8.681253    -0.194662
C      0.339359     4.073477     8.689448     0.073565
C      7.883473     2.608055     4.906867     0.650055
C      8.718633     2.764499     3.785859    -0.183255
C      8.180713     2.853612     2.486211    -0.227665
C      8.996618     2.794203     1.389787     0.661526
N      5.261265     7.620987    15.775232    -0.247470
N     11.545420     5.277499    15.933386    -0.250210
N      0.755735     2.280513    15.775232    -0.247469
N      6.505580     4.624000    15.933386    -0.250210
N     11.278265    12.182013     8.808268    -0.247467
N      5.528420    14.525500     8.650114    -0.250209
N      6.772735    17.522487     8.808268    -0.247469
N      0.488580    15.178999     8.650114    -0.250208
N      6.772735    12.182013     0.613768    -0.247470
N      0.488580    14.525500     0.455614    -0.250210
N     11.278265    17.522487     0.613768    -0.247470
N      5.528420    15.178999     0.455614    -0.250210
N      0.755735     7.620987     7.580732    -0.247470
N      6.505580     5.277499     7.738886    -0.250211
N      5.261265     2.280513     7.580732    -0.247470
N     11.545420     4.624000     7.738886    -0.250211
O      8.128967     6.724307    14.113551    -0.547354
O      6.879838     8.095466    13.024174    -0.660031
O      8.580242     7.608511     8.531622    -0.576227
O     10.163916     6.815599     9.604282    -0.594426
O      9.922033     3.177193    14.113551    -0.547354
O     11.171162     1.806034    13.024174    -0.660031
O      9.470758     2.292989     8.531622    -0.576227
O      7.887084     3.085901     9.604282    -0.594426
O      2.111967    13.078693    10.469949    -0.547352
O      0.862838    11.707534    11.559326    -0.660030
O      2.563242    12.194489    16.051878    -0.576227
O      4.146916    12.987401    14.979218    -0.594426
O      3.905033    16.625807    10.469949    -0.547353
O      5.154162    17.996966    11.559326    -0.660030
O      3.453758    17.510011    16.051878    -0.576227
O      1.870084    16.717099    14.979218    -0.594426
O      3.905033    13.078693     2.275449    -0.547355
O      5.154162    11.707534     3.364826    -0.660031
O      3.453758    12.194489     7.857378    -0.576226
O      1.870084    12.987401     6.784718    -0.594423
O      2.111967    16.625807     2.275449    -0.547354
O      0.862838    17.996966     3.364826    -0.660031
O      2.563242    17.510011     7.857378    -0.576227
O      4.146916    16.717099     6.784718    -0.594425
O      9.922033     6.724307     5.919051    -0.547355
O     11.171162     8.095466     4.829674    -0.660031
O      9.470758     7.608511     0.337122    -0.576227
O      7.887084     6.815599     1.409782    -0.594426
O      8.128967     3.177193     5.919051    -0.547355
O      6.879838     1.806034     4.829674    -0.660030
O      8.580242     2.292989     0.337122    -0.576227
O     10.163916     3.085901     1.409782    -0.594425

The following XYZ coordinates are in angstroms. Other properties are in atomic units.
The sperically averaged electron density of each atom fit to a function of the form exp(a - br)
eigen_1, eigen_2 and eigen_3 are the three eigenvalues of traceless quadrupole moment tensor
  atom number  atomic symbol              X              Y              Z     net charge C6 coefficient C8 coefficient C10 coefficient fluctuating dipole atomic polarizability isotropic forcefield polarizability              a              b squared Pearson coefficient          <r^3>          <r^4>         wp_QDO          m_QDO          q_QDO       dipole_x       dipole_y       dipole_z         dipole            Qxy            Qxz            Qyz     Q(x^2-y^2)  Q(3z^2 - R^2)        eigen_1        eigen_2        eigen_3 static polarizability      alpha(xx)      alpha(xy)      alpha(xz)      alpha(yy)      alpha(yz)      alpha(zz) atomic spin moment
            1             Zn       7.013175       6.567467      15.887660       0.774769      98.117447 0.21279214E+04  0.69769926E+05                                17.430714                           15.114877       0.450626       1.983632                    0.997108      48.282100     132.823147       0.463990       0.402610      -1.144599       0.117497       0.031229      -0.003970       0.121641      -0.018726      -0.017094       0.022420       0.045810       0.136726      -0.054956      -0.003552       0.058508             19.930583      20.365119      -1.040862       1.988185      22.931894      -0.845136      16.494735           0.000002
            2             Zn      11.037825       3.334033      15.887660       0.774767      98.117437 0.21279209E+04  0.69769919E+05                                17.430727                           15.114887       0.450618       1.983630                    0.997108      48.282077     132.823155       0.463989       0.402611      -1.144598      -0.117497      -0.031229      -0.003970       0.121641      -0.018726       0.017094      -0.022420       0.045810       0.136725      -0.054956      -0.003552       0.058508             19.930597      20.365130      -1.040858      -1.988186      22.931918       0.845136      16.494744           0.000002
            3             Zn       0.996175      13.235533       8.695840       0.774759      98.117477 0.21279229E+04  0.69770025E+05                                17.430768                           15.114925       0.450597       1.983623                    0.997108      48.282037     132.823258       0.463987       0.402613      -1.144596       0.117498      -0.031230       0.003970       0.121642       0.018726       0.017094       0.022420       0.045809       0.136724      -0.054956      -0.003552       0.058508             19.930642      20.365175       1.040861      -1.988193      22.931973      -0.845138      16.494779           0.000002
            4             Zn       5.020825      16.468967       8.695840       0.774765      98.117457 0.21279220E+04  0.69769964E+05                                17.430734                           15.114895       0.450615       1.983629                    0.997108      48.282075     132.823184       0.463989       0.402611      -1.144598      -0.117497       0.031229       0.003970       0.121641       0.018726      -0.017094      -0.022420       0.045810       0.136725      -0.054956      -0.003552       0.058508             19.930605      20.365140       1.040863       1.988188      22.931922       0.845137      16.494753           0.000002
            5             Zn       5.020825      13.235533       0.501340       0.774770      98.117412 0.21279198E+04  0.69769859E+05                                17.430704                           15.114867       0.450630       1.983633                    0.997108      48.282097     132.823096       0.463990       0.402610      -1.144599      -0.117496      -0.031229       0.003970       0.121640      -0.018726      -0.017094       0.022420       0.045810       0.136726      -0.054956      -0.003552       0.058508             19.930572      20.365105      -1.040858       1.988182      22.931890      -0.845135      16.494723           0.000002
            6             Zn       0.996175      16.468967       0.501340       0.774769      98.117431 0.21279210E+04  0.69769909E+05                                17.430712                           15.114876       0.450627       1.983632                    0.997108      48.282096     132.823130       0.463990       0.402610      -1.144599       0.117497       0.031229       0.003970       0.121641      -0.018726       0.017094      -0.022420       0.045810       0.136726      -0.054956      -0.003552       0.058508             19.930580      20.365115      -1.040862      -1.988184      22.931892       0.845136      16.494733           0.000002
            7             Zn      11.037825       6.567467       7.693160       0.774771      98.117420 0.21279205E+04  0.69769882E+05                                17.430702                           15.114867       0.450632       1.983634                    0.997108      48.282105     132.823104       0.463990       0.402610      -1.144599      -0.117497       0.031229      -0.003970       0.121641       0.018726       0.017094       0.022420       0.045810       0.136726      -0.054957      -0.003552       0.058508             19.930569      20.365105       1.040862      -1.988183      22.931877      -0.845135      16.494724           0.000002
            8             Zn       7.013175       3.334033       7.693160       0.774770      98.117436 0.21279204E+04  0.69769882E+05                                17.430706                           15.114868       0.450630       1.983633                    0.997108      48.282105     132.823120       0.463990       0.402610      -1.144599       0.117496      -0.031228      -0.003970       0.121640       0.018727      -0.017094      -0.022420       0.045810       0.136727      -0.054957      -0.003552       0.058508             19.930575      20.365106       1.040858       1.988182      22.931891       0.845136      16.494728           0.000002
            9              H       4.497106       6.457758      14.304319       0.101842       1.225615 0.89968771E+01  0.89876221E+02                                 1.819515                            1.700945      -0.952616       2.430867                    0.997865       3.378371       9.175585       0.508432       1.205924      -0.728179       0.004375      -0.036545      -0.036270       0.051674      -0.002001       0.010015       0.019753      -0.004175      -0.000265      -0.022540       0.000416       0.022124              1.861174       1.645914      -0.290316      -0.143444       2.228315       0.440421       1.709291          -0.000002
           10              H       2.518716       7.651879      14.028984       0.130973       1.057219 0.78925253E+01  0.76224719E+02                                 1.638169                            1.587178      -0.899128       2.462192                    0.999128       3.201975       8.521658       0.529858       1.196924      -0.730308      -0.020738      -0.007233      -0.027322       0.035055      -0.006711       0.008923       0.011638      -0.002660       0.002714      -0.018218       0.005426       0.012792              1.636613       1.808449       0.092080       0.302318       1.441546       0.172100       1.659846          -0.000003
           11              H       3.649912      10.180722       0.532642       0.138055       0.982982 0.71703989E+01  0.69115854E+02                                 1.686922                            1.608731      -1.078238       2.379140                    0.997728       3.500030      10.000554       0.469480       1.353489      -0.692765      -0.008487       0.029793       0.019719       0.036722      -0.004919       0.001362       0.012920       0.016430       0.004062      -0.018566       0.007463       0.011103              1.716674       1.554473      -0.184819      -0.005909       2.038079       0.368987       1.557470          -0.000002
           12              H       5.603030       8.966798       0.829283       0.106275       1.209664 0.89688123E+01  0.90662608E+02                                 1.886294                            1.760839      -1.047951       2.387922                    0.996847       3.576780      10.183271       0.467388       1.296389      -0.706163       0.026945       0.016257       0.039392       0.050419      -0.005411       0.011720       0.012307       0.001078       0.019301      -0.019703       0.002215       0.017487              1.935386       2.224687       0.188439       0.543353       1.651373       0.208268       1.930097          -0.000002
           13              H       1.493419       9.792583      14.363320       0.130020       1.045371 0.85070338E+01  0.85174100E+02                                 1.740642                            1.733326      -0.950768       2.430526                    0.996559       3.578265      10.259622       0.461916       1.324382      -0.699858      -0.004254       0.002553      -0.024021       0.024528      -0.002446       0.000457       0.002631       0.009714       0.012835      -0.008149       0.003283       0.004866              1.745710       1.610955      -0.010787       0.020476       1.539619      -0.103234       2.086555          -0.000002
           14              H       1.823151      10.630250      15.623634       0.143944       0.879137 0.62112999E+01  0.58662217E+02                                 1.652445                            1.552973      -1.310988       2.251209                    0.993533       3.897120      11.594610       0.445403       1.456051      -0.669767       0.006060       0.019536       0.012689       0.024071      -0.000193       0.000703      -0.003224       0.010037       0.014265      -0.008198       0.002469       0.005730              1.727001       1.543692       0.220055      -0.010957       2.311169       0.188771       1.326143          -0.000002
           15              H      11.766845       9.655943      15.115575       0.069206       1.160285 0.96109674E+01  0.98390511E+02                                 1.802947                            1.786803      -0.815439       2.465112                    0.997537       3.735682      10.542140       0.480289       1.245711      -0.716555      -0.021317       0.012196      -0.027813       0.037104       0.000549       0.002077      -0.001898       0.008327      -0.001065      -0.004995      -0.000135       0.005130              1.836144       1.911279       0.002075       0.121126       1.833632      -0.044640       1.763521          -0.000004
           16              H      10.890770       7.970707      14.237124       0.131707       0.961239 0.70449111E+01  0.66950361E+02                                 1.611502                            1.556985      -0.815678       2.507864                    0.999494       3.260933       8.961193       0.499464       1.290401      -0.707960      -0.020891       0.020187      -0.024096       0.037744      -0.000558       0.008361      -0.006880      -0.007439       0.012571      -0.011323      -0.001295       0.012618              1.625557       1.484257      -0.040316       0.275768       1.616285      -0.206250       1.776130          -0.000003
           17              H      10.400986       5.699303      14.304319       0.102048       1.139883 0.80819510E+01  0.80122906E+02                                 1.839751                            1.686684      -1.243553       2.279294                    0.995982       3.766224      10.849018       0.468040       1.320027      -0.698379      -0.033406      -0.012783      -0.034683       0.049822       0.003708       0.007804      -0.000482      -0.012066       0.043779      -0.016279      -0.000359       0.016639              1.934649       1.905536       0.325015       0.544497       1.911115       0.371960       1.987297          -0.000002
           18              H       1.203400       7.564746       1.117730       0.137513       0.996760 0.74106719E+01  0.70884498E+02                                 1.614947                            1.570666      -0.802089       2.515037                    0.999779       3.182558       8.599174       0.512945       1.248364      -0.718263       0.020028       0.015805       0.025791       0.036278       0.002580       0.015867      -0.003241      -0.014836       0.000002      -0.020586       0.007820       0.012766              1.618283       1.691932       0.216301       0.247508       1.571036       0.148674       1.591881          -0.000003
           19              H       0.708803       5.285421       1.152147       0.102977       1.150808 0.84195134E+01  0.82409013E+02                                 1.723087                            1.630747      -0.749945       2.525764                    0.999742       3.229916       8.575299       0.528324       1.184452      -0.734265       0.019011      -0.023472       0.040856       0.050809       0.001555       0.018631      -0.005143      -0.009142       0.015342      -0.021407       0.002172       0.019235              1.745964       1.561190      -0.240486       0.227684       1.900963      -0.375965       1.775740          -0.000002
           20              H       9.640437       7.091454      12.096721       0.131655       1.023807 0.78602442E+01  0.77028602E+02                                 1.696342                            1.653176      -1.069516       2.384109                    0.997017       3.482417       9.824383       0.479355       1.303867      -0.703774       0.033419      -0.004503       0.004370       0.034003      -0.000410       0.006653      -0.004437       0.018206       0.002730      -0.011398      -0.001384       0.012782              1.701363       2.017189      -0.036042       0.162641       1.345908      -0.013149       1.740992          -0.000002
           21              H       7.262519       6.948873      10.567627       0.125102       1.043739 0.82215627E+01  0.82090586E+02                                 1.752315                            1.716663      -1.378609       2.226213                    0.994290       3.799565      11.087010       0.456373       1.344148      -0.693244      -0.029565      -0.005357       0.002052       0.030117       0.007027      -0.003660      -0.003729       0.017091      -0.003728      -0.011030      -0.002206       0.013236              1.753759       2.106540       0.081649       0.211351       1.435757      -0.006524       1.718980          -0.000002
           22              H       1.519894       3.443742      14.304319       0.101842       1.225615 0.89968767E+01  0.89876214E+02                                 1.819515                            1.700944      -0.952616       2.430867                    0.997865       3.378371       9.175584       0.508433       1.205923      -0.728179      -0.004375       0.036545      -0.036270       0.051674      -0.002001      -0.010015      -0.019753      -0.004175      -0.000265      -0.022540       0.000416       0.022124              1.861173       1.645914      -0.290316       0.143444       2.228315      -0.440421       1.709291          -0.000002
           23              H       3.498284       2.249621      14.028984       0.130973       1.057219 0.78925268E+01  0.76224740E+02                                 1.638169                            1.587178      -0.899128       2.462192                    0.999128       3.201975       8.521659       0.529858       1.196924      -0.730307       0.020738       0.007233      -0.027322       0.035055      -0.006711      -0.008923      -0.011638      -0.002660       0.002714      -0.018218       0.005426       0.012792              1.636614       1.808449       0.092080      -0.302318       1.441546      -0.172100       1.659846          -0.000003
           24              H       2.367088      19.523778       0.532642       0.138055       0.982982 0.71703948E+01  0.69115810E+02                                 1.686922                            1.608731      -1.078238       2.379140                    0.997728       3.500029      10.000553       0.469480       1.353489      -0.692765       0.008487      -0.029793       0.019719       0.036722      -0.004919      -0.001362      -0.012920       0.016430       0.004062      -0.018566       0.007463       0.011103              1.716674       1.554473      -0.184819       0.005909       2.038079      -0.368987       1.557470          -0.000002
           25              H       0.413970       0.934702       0.829283       0.106275       1.209663 0.89688084E+01  0.90662556E+02                                 1.886293                            1.760838      -1.047950       2.387923                    0.996847       3.576779      10.183266       0.467388       1.296389      -0.706163      -0.026945      -0.016257       0.039392       0.050419      -0.005411      -0.011720      -0.012307       0.001078       0.019301      -0.019703       0.002215       0.017487              1.935385       2.224687       0.188439      -0.543353       1.651373      -0.208268       1.930097          -0.000002
           26              H       4.523581       0.108916      14.363320       0.130020       1.045371 0.85070377E+01  0.85174146E+02                                 1.740642                            1.733326      -0.950768       2.430525                    0.996559       3.578266      10.259624       0.461916       1.324382      -0.699858       0.004254      -0.002553      -0.024021       0.024528      -0.002446      -0.000457      -0.002631       0.009714       0.012835      -0.008149       0.003283       0.004866              1.745710       1.610954      -0.010787      -0.020476       1.539620       0.103235       2.086555          -0.000002
           27              H       4.193849      19.074250      15.623634       0.143944       0.879137 0.62113009E+01  0.58662227E+02                                 1.652445                            1.552973      -1.310988       2.251209                    0.993533       3.897120      11.594609       0.445403       1.456051      -0.669767      -0.006060      -0.019536       0.012689       0.024071      -0.000193      -0.000703       0.003224       0.010037       0.014265      -0.008198       0.002469       0.005730              1.727001       1.543692       0.220055       0.010957       2.311169      -0.188771       1.326143          -0.000002
           28              H       6.284155       0.245557      15.115575       0.069206       1.160285 0.96109663E+01  0.98390494E+02                                 1.802947                            1.786803      -0.815439       2.465112                    0.997537       3.735682      10.542139       0.480289       1.245711      -0.716555       0.021317      -0.012196      -0.027813       0.037104       0.000549      -0.002077       0.001898       0.008327      -0.001065      -0.004995      -0.000135       0.005130              1.836144       1.911279       0.002075      -0.121126       1.833632       0.044640       1.763520          -0.000004
           29              H       7.160230       1.930792      14.237124       0.131707       0.961239 0.70449132E+01  0.66950386E+02                                 1.611502                            1.556985      -0.815678       2.507864                    0.999494       3.260933       8.961193       0.499464       1.290401      -0.707960       0.020891      -0.020187      -0.024096       0.037744      -0.000558      -0.008361       0.006880      -0.007439       0.012571      -0.011323      -0.001295       0.012618              1.625557       1.484257      -0.040316      -0.275767       1.616285       0.206250       1.776130          -0.000003
           30              H       7.650014       4.202197      14.304319       0.102048       1.139884 0.80819557E+01  0.80122963E+02                                 1.839752                            1.686685      -1.243554       2.279293                    0.995982       3.766225      10.849021       0.468040       1.320026      -0.698379       0.033406       0.012783      -0.034683       0.049822       0.003708      -0.007804       0.000482      -0.012066       0.043779      -0.016279      -0.000359       0.016639              1.934650       1.905536       0.325015      -0.544497       1.911116      -0.371961       1.987298          -0.000002
           31              H       4.813600       2.336754       1.117730       0.137513       0.996760 0.74106706E+01  0.70884480E+02                                 1.614946                            1.570666      -0.802090       2.515037                    0.999779       3.182558       8.599173       0.512945       1.248364      -0.718263      -0.020028      -0.015805       0.025791       0.036278       0.002580      -0.015867       0.003241      -0.014836       0.000002      -0.020586       0.007820       0.012766              1.618283       1.691932       0.216301      -0.247508       1.571036      -0.148674       1.591880          -0.000003
           32              H       5.308197       4.616079       1.152147       0.102977       1.150809 0.84195151E+01  0.82409029E+02                                 1.723087                            1.630747      -0.749945       2.525764                    0.999742       3.229917       8.575300       0.528325       1.184452      -0.734265      -0.019011       0.023472       0.040856       0.050809       0.001555      -0.018631       0.005143      -0.009142       0.015342      -0.021407       0.002172       0.019235              1.745964       1.561190      -0.240486      -0.227684       1.900963       0.375965       1.775740          -0.000002
           33              H       8.410563       2.810046      12.096721       0.131655       1.023808 0.78602484E+01  0.77028652E+02                                 1.696342                            1.653176      -1.069517       2.384108                    0.997017       3.482418       9.824386       0.479355       1.303867      -0.703774      -0.033419       0.004503       0.004370       0.034003      -0.000410      -0.006653       0.004437       0.018206       0.002730      -0.011398      -0.001384       0.012782              1.701363       2.017189      -0.036042      -0.162641       1.345908       0.013149       1.740992          -0.000002
           34              H      10.788481       2.952627      10.567627       0.125102       1.043738 0.82215613E+01  0.82090577E+02                                 1.752316                            1.716664      -1.378609       2.226213                    0.994290       3.799565      11.087014       0.456373       1.344150      -0.693244       0.029565       0.005357       0.002052       0.030117       0.007027       0.003660       0.003729       0.017091      -0.003728      -0.011030      -0.002206       0.013236              1.753760       2.106541       0.081649      -0.211351       1.435758       0.006524       1.718980          -0.000002
           35              H      10.514106      13.345242      10.279181       0.101842       1.225616 0.89968819E+01  0.89876278E+02                                 1.819515                            1.700945      -0.952616       2.430867                    0.997865       3.378372       9.175587       0.508433       1.205923      -0.728179       0.004375       0.036545       0.036270       0.051674       0.002001      -0.010015       0.019753      -0.004175      -0.000265      -0.022540       0.000416       0.022124              1.861174       1.645915       0.290316       0.143444       2.228316       0.440421       1.709291          -0.000002
           36              H       8.535716      12.151121      10.554516       0.130973       1.057219 0.78925307E+01  0.76224786E+02                                 1.638170                            1.587179      -0.899128       2.462192                    0.999128       3.201976       8.521662       0.529858       1.196924      -0.730308      -0.020738       0.007233       0.027322       0.035055       0.006711      -0.008923       0.011638      -0.002660       0.002714      -0.018218       0.005426       0.012792              1.636614       1.808449      -0.092080      -0.302318       1.441546       0.172100       1.659846          -0.000003
           37              H       9.666912       9.622278       7.661857       0.138055       0.982983 0.71704058E+01  0.69115942E+02                                 1.686923                            1.608732      -1.078238       2.379139                    0.997728       3.500031      10.000560       0.469480       1.353489      -0.692765      -0.008487      -0.029793      -0.019719       0.036722       0.004919      -0.001362       0.012920       0.016430       0.004062      -0.018566       0.007463       0.011103              1.716675       1.554474       0.184819       0.005909       2.038080       0.368988       1.557471          -0.000002
           38              H      11.620030      10.836202       7.365217       0.106275       1.209663 0.89688016E+01  0.90662468E+02                                 1.886292                            1.760837      -1.047949       2.387923                    0.996847       3.576777      10.183259       0.467388       1.296389      -0.706163       0.026945      -0.016257      -0.039392       0.050419       0.005411      -0.011720       0.012307       0.001078       0.019301      -0.019703       0.002215       0.017487              1.935385       2.224686      -0.188439      -0.543352       1.651372       0.208268       1.930096          -0.000002
           39              H       7.510419      10.010416      10.220180       0.130020       1.045370 0.85070322E+01  0.85174077E+02                                 1.740642                            1.733325      -0.950767       2.430526                    0.996559       3.578265      10.259620       0.461917       1.324382      -0.699858      -0.004254      -0.002553       0.024021       0.024528       0.002446      -0.000457       0.002631       0.009714       0.012836      -0.008149       0.003283       0.004866              1.745709       1.610954       0.010787      -0.020476       1.539619      -0.103235       2.086555          -0.000003
           40              H       7.840151       9.172750       8.959866       0.143944       0.879136 0.62112953E+01  0.58662165E+02                                 1.652444                            1.552973      -1.310988       2.251209                    0.993533       3.897119      11.594608       0.445403       1.456052      -0.669767       0.006060      -0.019536      -0.012689       0.024071       0.000193      -0.000703      -0.003224       0.010037       0.014265      -0.008198       0.002469       0.005730              1.727001       1.543692      -0.220055       0.010957       2.311168       0.188770       1.326143          -0.000002
           41              H       5.749845      10.147057       9.467925       0.069206       1.160286 0.96109788E+01  0.98390648E+02                                 1.802948                            1.786803      -0.815439       2.465112                    0.997537       3.735683      10.542141       0.480289       1.245711      -0.716555      -0.021317      -0.012196       0.027813       0.037104      -0.000549      -0.002077      -0.001898       0.008327      -0.001065      -0.004995      -0.000135       0.005130              1.836144       1.911279      -0.002075      -0.121126       1.833633      -0.044640       1.763521          -0.000004
           42              H       4.873770      11.832292      10.346376       0.131706       0.961240 0.70449176E+01  0.66950439E+02                                 1.611503                            1.556986      -0.815678       2.507863                    0.999494       3.260934       8.961197       0.499463       1.290402      -0.707960      -0.020891      -0.020187       0.024096       0.037744       0.000558      -0.008361      -0.006880      -0.007439       0.012571      -0.011323      -0.001295       0.012618              1.625558       1.484257       0.040316      -0.275768       1.616286      -0.206250       1.776131          -0.000003
           43              H       4.383986      14.103697      10.279181       0.102048       1.139884 0.80819575E+01  0.80122985E+02                                 1.839752                            1.686685      -1.243554       2.279293                    0.995982       3.766224      10.849018       0.468040       1.320027      -0.698379      -0.033406       0.012783       0.034683       0.049822      -0.003708      -0.007804      -0.000482      -0.012066       0.043779      -0.016279      -0.000359       0.016639              1.934650       1.905536      -0.325015      -0.544497       1.911116       0.371961       1.987299          -0.000002
           44              H       7.220400      12.238254       7.076770       0.137514       0.996759 0.74106656E+01  0.70884419E+02                                 1.614945                            1.570665      -0.802089       2.515037                    0.999779       3.182557       8.599169       0.512946       1.248364      -0.718263       0.020028      -0.015805      -0.025791       0.036278      -0.002580      -0.015867      -0.003241      -0.014836       0.000002      -0.020586       0.007820       0.012766              1.618282       1.691931      -0.216301      -0.247507       1.571035       0.148673       1.591879          -0.000003
           45              H       6.725803      14.517579       7.042353       0.102977       1.150808 0.84195128E+01  0.82409009E+02                                 1.723088                            1.630748      -0.749945       2.525764                    0.999742       3.229916       8.575300       0.528324       1.184453      -0.734265       0.019011       0.023472      -0.040856       0.050809      -0.001555      -0.018631      -0.005143      -0.009142       0.015342      -0.021407       0.002172       0.019235              1.745965       1.561190       0.240486      -0.227684       1.900964      -0.375966       1.775740          -0.000002
           46              H       3.623437      12.711546      12.486779       0.131655       1.023808 0.78602484E+01  0.77028652E+02                                 1.696342                            1.653176      -1.069517       2.384108                    0.997017       3.482418       9.824386       0.479355       1.303867      -0.703774       0.033419       0.004503      -0.004370       0.034003       0.000410      -0.006653      -0.004437       0.018206       0.002729      -0.011398      -0.001384       0.012782              1.701363       2.017189       0.036042      -0.162641       1.345908      -0.013149       1.740992          -0.000002
           47              H       1.245519      12.854127      14.015873       0.125102       1.043739 0.82215658E+01  0.82090632E+02                                 1.752316                            1.716664      -1.378609       2.226213                    0.994290       3.799566      11.087017       0.456373       1.344149      -0.693244      -0.029565       0.005357      -0.002052       0.030117      -0.007027       0.003660      -0.003729       0.017091      -0.003728      -0.011030      -0.002206       0.013236              1.753760       2.106541      -0.081649      -0.211351       1.435758      -0.006524       1.718981          -0.000002
           48              H       7.536894      16.359258      10.279181       0.101842       1.225615 0.89968770E+01  0.89876220E+02                                 1.819515                            1.700945      -0.952616       2.430867                    0.997865       3.378371       9.175585       0.508432       1.205924      -0.728179      -0.004375      -0.036545       0.036270       0.051674       0.002001       0.010015      -0.019753      -0.004175      -0.000265      -0.022540       0.000416       0.022124              1.861174       1.645915       0.290316      -0.143444       2.228315      -0.440421       1.709291          -0.000002
           49              H       9.515284      17.553379      10.554516       0.130973       1.057220 0.78925358E+01  0.76224847E+02                                 1.638170                            1.587179      -0.899129       2.462191                    0.999128       3.201977       8.521665       0.529858       1.196924      -0.730308       0.020738      -0.007233       0.027322       0.035055       0.006711       0.008923      -0.011638      -0.002660       0.002714      -0.018218       0.005426       0.012792              1.636614       1.808450      -0.092080       0.302318       1.441547      -0.172100       1.659847          -0.000003
           50              H       8.384088       0.279222       7.661857       0.138055       0.982984 0.71704101E+01  0.69115992E+02                                 1.686923                            1.608732      -1.078239       2.379139                    0.997728       3.500032      10.000563       0.469480       1.353489      -0.692765       0.008487       0.029793      -0.019719       0.036722       0.004919       0.001362      -0.012920       0.016430       0.004062      -0.018566       0.007463       0.011103              1.716675       1.554474       0.184819      -0.005909       2.038081      -0.368988       1.557472          -0.000002
           51              H       6.430970      18.868298       7.365217       0.106275       1.209663 0.89688092E+01  0.90662572E+02                                 1.886294                            1.760839      -1.047951       2.387922                    0.996847       3.576779      10.183269       0.467388       1.296390      -0.706163      -0.026945       0.016257      -0.039392       0.050419       0.005411       0.011720      -0.012307       0.001078       0.019301      -0.019703       0.002215       0.017487              1.935386       2.224688      -0.188439       0.543353       1.651373      -0.208268       1.930097          -0.000002
           52              H      10.540581      19.694083      10.220180       0.130020       1.045371 0.85070362E+01  0.85174126E+02                                 1.740642                            1.733325      -0.950768       2.430526                    0.996559       3.578266      10.259623       0.461917       1.324382      -0.699858       0.004254       0.002553       0.024021       0.024528       0.002446       0.000457      -0.002631       0.009714       0.012835      -0.008149       0.003283       0.004866              1.745709       1.610954       0.010787       0.020476       1.539619       0.103234       2.086555          -0.000002
           53              H      10.210849       0.728750       8.959866       0.143944       0.879137 0.62112998E+01  0.58662216E+02                                 1.652445                            1.552973      -1.310988       2.251209                    0.993533       3.897120      11.594610       0.445403       1.456051      -0.669767      -0.006060       0.019536      -0.012689       0.024071       0.000193       0.000703       0.003224       0.010037       0.014265      -0.008198       0.002469       0.005730              1.727001       1.543692      -0.220055      -0.010957       2.311169      -0.188770       1.326143          -0.000002
           54              H       0.267155      19.557443       9.467925       0.069206       1.160285 0.96109735E+01  0.98390587E+02                                 1.802948                            1.786803      -0.815439       2.465112                    0.997537       3.735682      10.542140       0.480289       1.245711      -0.716555       0.021317       0.012196       0.027813       0.037104      -0.000549       0.002077       0.001898       0.008327      -0.001064      -0.004995      -0.000135       0.005130              1.836144       1.911280      -0.002075       0.121126       1.833633       0.044640       1.763521          -0.000004
           55              H       1.143230      17.872207      10.346376       0.131706       0.961240 0.70449192E+01  0.66950460E+02                                 1.611503                            1.556986      -0.815679       2.507863                    0.999494       3.260935       8.961201       0.499463       1.290402      -0.707960       0.020891       0.020187       0.024096       0.037744       0.000558       0.008361       0.006880      -0.007439       0.012570      -0.011323      -0.001295       0.012618              1.625559       1.484258       0.040316       0.275768       1.616286       0.206250       1.776132          -0.000003
           56              H       1.633014      15.600803      10.279181       0.102048       1.139885 0.80819643E+01  0.80123063E+02                                 1.839752                            1.686685      -1.243554       2.279293                    0.995982       3.766225      10.849019       0.468040       1.320026      -0.698379       0.033406      -0.012783       0.034683       0.049822      -0.003708       0.007804       0.000482      -0.012066       0.043779      -0.016279      -0.000359       0.016639              1.934650       1.905536      -0.325015       0.544497       1.911116      -0.371960       1.987299          -0.000002
           57              H      10.830600      17.466246       7.076770       0.137513       0.996760 0.74106720E+01  0.70884503E+02                                 1.614947                            1.570666      -0.802089       2.515037                    0.999779       3.182558       8.599176       0.512945       1.248365      -0.718263      -0.020028       0.015805      -0.025791       0.036278      -0.002580       0.015867       0.003241      -0.014836       0.000002      -0.020586       0.007820       0.012766              1.618283       1.691933      -0.216301       0.247508       1.571036      -0.148674       1.591881          -0.000003
           58              H      11.325197      15.186921       7.042353       0.102977       1.150809 0.84195166E+01  0.82409050E+02                                 1.723087                            1.630747      -0.749944       2.525764                    0.999742       3.229917       8.575301       0.528325       1.184452      -0.734265      -0.019011      -0.023472      -0.040856       0.050809      -0.001555       0.018631       0.005143      -0.009142       0.015342      -0.021407       0.002172       0.019235              1.745965       1.561190       0.240486       0.227684       1.900963       0.375965       1.775740          -0.000002
           59              H       2.393563      16.992954      12.486779       0.131655       1.023808 0.78602539E+01  0.77028718E+02                                 1.696343                            1.653176      -1.069517       2.384108                    0.997017       3.482419       9.824389       0.479355       1.303867      -0.703774      -0.033419      -0.004503      -0.004370       0.034003       0.000410       0.006653       0.004437       0.018206       0.002729      -0.011398      -0.001384       0.012782              1.701364       2.017190       0.036042       0.162641       1.345908       0.013149       1.740993          -0.000002
           60              H       4.771481      16.850373      14.015873       0.125102       1.043739 0.82215652E+01  0.82090622E+02                                 1.752316                            1.716664      -1.378609       2.226213                    0.994290       3.799566      11.087016       0.456373       1.344149      -0.693244       0.029565      -0.005357      -0.002052       0.030117      -0.007027      -0.003660       0.003729       0.017091      -0.003728      -0.011030      -0.002206       0.013236              1.753760       2.106541      -0.081649       0.211351       1.435758       0.006524       1.718981          -0.000002
           61              H       7.536894      13.345242       2.084681       0.101842       1.225616 0.89968844E+01  0.89876307E+02                                 1.819515                            1.700945      -0.952617       2.430867                    0.997865       3.378373       9.175589       0.508433       1.205923      -0.728179      -0.004375       0.036545       0.036270       0.051674      -0.002001       0.010015       0.019753      -0.004175      -0.000265      -0.022540       0.000416       0.022124              1.861174       1.645915      -0.290316      -0.143444       2.228315       0.440421       1.709291          -0.000002
           62              H       9.515284      12.151121       2.360016       0.130973       1.057220 0.78925355E+01  0.76224841E+02                                 1.638170                            1.587179      -0.899128       2.462192                    0.999128       3.201977       8.521664       0.529858       1.196923      -0.730308       0.020738       0.007233       0.027322       0.035055      -0.006711       0.008923       0.011638      -0.002660       0.002714      -0.018218       0.005426       0.012792              1.636614       1.808450       0.092080       0.302318       1.441546       0.172100       1.659847          -0.000003
           63              H       8.384088       9.622278      15.856357       0.138055       0.982982 0.71703993E+01  0.69115860E+02                                 1.686922                            1.608731      -1.078237       2.379140                    0.997728       3.500029      10.000551       0.469480       1.353489      -0.692765       0.008487      -0.029793      -0.019719       0.036722      -0.004919       0.001362       0.012920       0.016430       0.004062      -0.018566       0.007463       0.011103              1.716674       1.554473      -0.184819      -0.005909       2.038079       0.368987       1.557470          -0.000002
           64              H       6.430970      10.836202      15.559717       0.106275       1.209662 0.89687998E+01  0.90662451E+02                                 1.886293                            1.760838      -1.047950       2.387923                    0.996847       3.576777      10.183261       0.467388       1.296390      -0.706163      -0.026945      -0.016257      -0.039392       0.050419      -0.005411       0.011720       0.012307       0.001078       0.019301      -0.019703       0.002215       0.017487              1.935385       2.224686       0.188439       0.543352       1.651372       0.208268       1.930096          -0.000002
           65              H      10.540581      10.010416       2.025680       0.130020       1.045370 0.85070322E+01  0.85174077E+02                                 1.740642                            1.733325      -0.950767       2.430526                    0.996559       3.578265      10.259620       0.461917       1.324382      -0.699858       0.004254      -0.002553       0.024021       0.024528      -0.002446       0.000457       0.002631       0.009714       0.012835      -0.008149       0.003283       0.004866              1.745709       1.610954      -0.010787       0.020476       1.539619      -0.103235       2.086555          -0.000002
           66              H      10.210849       9.172750       0.765366       0.143944       0.879137 0.62112997E+01  0.58662216E+02                                 1.652445                            1.552973      -1.310988       2.251209                    0.993533       3.897120      11.594610       0.445403       1.456051      -0.669767      -0.006060      -0.019536      -0.012689       0.024071      -0.000193       0.000703      -0.003224       0.010037       0.014265      -0.008198       0.002469       0.005730              1.727001       1.543692       0.220055      -0.010957       2.311169       0.188770       1.326143          -0.000002
           67              H       0.267155      10.147057       1.273425       0.069206       1.160285 0.96109724E+01  0.98390570E+02                                 1.802948                            1.786803      -0.815439       2.465112                    0.997537       3.735682      10.542139       0.480289       1.245711      -0.716555       0.021317      -0.012196       0.027813       0.037104       0.000549       0.002077      -0.001898       0.008327      -0.001065      -0.004995      -0.000135       0.005130              1.836144       1.911279       0.002075       0.121126       1.833632      -0.044640       1.763521          -0.000004
           68              H       1.143230      11.832292       2.151876       0.131707       0.961239 0.70449135E+01  0.66950387E+02                                 1.611502                            1.556985      -0.815678       2.507864                    0.999494       3.260933       8.961192       0.499464       1.290401      -0.707960       0.020891      -0.020187       0.024096       0.037744      -0.000558       0.008361      -0.006880      -0.007439       0.012570      -0.011323      -0.001295       0.012618              1.625557       1.484257      -0.040316       0.275767       1.616285      -0.206250       1.776130          -0.000003
           69              H       1.633014      14.103697       2.084681       0.102048       1.139883 0.80819498E+01  0.80122896E+02                                 1.839752                            1.686685      -1.243553       2.279294                    0.995982       3.766224      10.849020       0.468040       1.320027      -0.698379       0.033406       0.012783       0.034683       0.049822       0.003708       0.007804      -0.000482      -0.012066       0.043779      -0.016279      -0.000359       0.016639              1.934650       1.905536       0.325015       0.544497       1.911116       0.371960       1.987298          -0.000002
           70              H      10.830600      12.238254      15.271270       0.137513       0.996759 0.74106654E+01  0.70884415E+02                                 1.614946                            1.570665      -0.802089       2.515037                    0.999779       3.182557       8.599168       0.512946       1.248364      -0.718263      -0.020028      -0.015805      -0.025791       0.036278       0.002580       0.015867      -0.003241      -0.014836       0.000002      -0.020586       0.007820       0.012766              1.618282       1.691931       0.216301       0.247507       1.571035       0.148673       1.591880          -0.000003
           71              H      11.325197      14.517579      15.236853       0.102977       1.150808 0.84195053E+01  0.82408913E+02                                 1.723086                            1.630747      -0.749944       2.525764                    0.999742       3.229915       8.575295       0.528325       1.184452      -0.734265      -0.019011       0.023472      -0.040856       0.050809       0.001555       0.018631      -0.005143      -0.009142       0.015342      -0.021407       0.002172       0.019235              1.745964       1.561189      -0.240486       0.227683       1.900962      -0.375965       1.775739          -0.000002
           72              H       2.393563      12.711546       4.292279       0.131655       1.023809 0.78602631E+01  0.77028830E+02                                 1.696344                            1.653177      -1.069519       2.384107                    0.997017       3.482421       9.824396       0.479354       1.303866      -0.703774      -0.033419       0.004503      -0.004370       0.034003      -0.000410       0.006653      -0.004437       0.018206       0.002730      -0.011398      -0.001384       0.012782              1.701364       2.017191      -0.036042       0.162641       1.345909      -0.013149       1.740994          -0.000002
           73              H       4.771481      12.854127       5.821373       0.125102       1.043739 0.82215639E+01  0.82090606E+02                                 1.752316                            1.716664      -1.378609       2.226213                    0.994290       3.799566      11.087016       0.456373       1.344149      -0.693244       0.029565       0.005357      -0.002052       0.030117       0.007027      -0.003660      -0.003729       0.017091      -0.003728      -0.011030      -0.002206       0.013236              1.753760       2.106541       0.081649       0.211351       1.435758      -0.006524       1.718980          -0.000002
           74              H      10.514106      16.359258       2.084681       0.101842       1.225616 0.89968861E+01  0.89876330E+02                                 1.819516                            1.700945      -0.952617       2.430867                    0.997865       3.378373       9.175590       0.508433       1.205923      -0.728179       0.004375      -0.036545       0.036270       0.051674      -0.002001      -0.010015      -0.019753      -0.004175      -0.000265      -0.022540       0.000416       0.022124              1.861174       1.645915      -0.290316       0.143444       2.228316      -0.440422       1.709292          -0.000002
           75              H       8.535716      17.553379       2.360016       0.130973       1.057220 0.78925358E+01  0.76224847E+02                                 1.638170                            1.587179      -0.899128       2.462192                    0.999128       3.201977       8.521665       0.529858       1.196924      -0.730308      -0.020738      -0.007233       0.027322       0.035055      -0.006711      -0.008923      -0.011638      -0.002660       0.002714      -0.018218       0.005426       0.012792              1.636614       1.808450       0.092080      -0.302318       1.441547      -0.172100       1.659847          -0.000003
           76              H       9.666912       0.279222      15.856357       0.138055       0.982982 0.71703988E+01  0.69115855E+02                                 1.686922                            1.608731      -1.078237       2.379140                    0.997728       3.500029      10.000552       0.469480       1.353489      -0.692765      -0.008487       0.029793      -0.019719       0.036722      -0.004919      -0.001362      -0.012920       0.016430       0.004062      -0.018566       0.007463       0.011103              1.716674       1.554473      -0.184819       0.005909       2.038079      -0.368987       1.557470          -0.000002
           77              H      11.620030      18.868298      15.559717       0.106275       1.209663 0.89688052E+01  0.90662521E+02                                 1.886293                            1.760838      -1.047950       2.387923                    0.996847       3.576778      10.183265       0.467388       1.296390      -0.706163       0.026945       0.016257      -0.039392       0.050419      -0.005411      -0.011720      -0.012307       0.001078       0.019301      -0.019703       0.002215       0.017487              1.935386       2.224687       0.188439      -0.543353       1.651373      -0.208268       1.930097          -0.000002
           78              H       7.510419      19.694083       2.025680       0.130020       1.045371 0.85070358E+01  0.85174123E+02                                 1.740642                            1.733325      -0.950768       2.430525                    0.996559       3.578266      10.259624       0.461916       1.324382      -0.699858      -0.004254       0.002553       0.024021       0.024528      -0.002446      -0.000457      -0.002631       0.009714       0.012835      -0.008149       0.003283       0.004866              1.745710       1.610955      -0.010787      -0.020476       1.539619       0.103234       2.086555          -0.000002
           79              H       7.840151       0.728750       0.765366       0.143944       0.879137 0.62113033E+01  0.58662257E+02                                 1.652445                            1.552974      -1.310988       2.251209                    0.993533       3.897121      11.594614       0.445403       1.456051      -0.669767       0.006060       0.019536      -0.012689       0.024071      -0.000193      -0.000703       0.003224       0.010037       0.014265      -0.008198       0.002469       0.005730              1.727002       1.543693       0.220055       0.010957       2.311170      -0.188771       1.326143          -0.000002
           80              H       5.749845      19.557443       1.273425       0.069206       1.160285 0.96109689E+01  0.98390529E+02                                 1.802948                            1.786803      -0.815439       2.465112                    0.997537       3.735681      10.542137       0.480289       1.245712      -0.716555      -0.021317       0.012196       0.027813       0.037104       0.000549      -0.002077       0.001898       0.008327      -0.001065      -0.004995      -0.000135       0.005130              1.836144       1.911279       0.002075      -0.121126       1.833632       0.044640       1.763521          -0.000004
           81              H       4.873770      17.872207       2.151876       0.131706       0.961239 0.70449112E+01  0.66950359E+02                                 1.611502                            1.556985      -0.815677       2.507864                    0.999494       3.260933       8.961191       0.499464       1.290401      -0.707960      -0.020891       0.020187       0.024096       0.037744      -0.000558      -0.008361       0.006880      -0.007439       0.012570      -0.011323      -0.001295       0.012618              1.625557       1.484256      -0.040316      -0.275767       1.616285       0.206250       1.776130          -0.000003
           82              H       4.383986      15.600803       2.084681       0.102048       1.139883 0.80819496E+01  0.80122894E+02                                 1.839751                            1.686685      -1.243553       2.279294                    0.995982       3.766224      10.849020       0.468040       1.320027      -0.698379      -0.033406      -0.012783       0.034683       0.049822       0.003708      -0.007804       0.000482      -0.012066       0.043779      -0.016279      -0.000359       0.016639              1.934650       1.905536       0.325015      -0.544497       1.911116      -0.371960       1.987297          -0.000002
           83              H       7.220400      17.466246      15.271270       0.137513       0.996759 0.74106630E+01  0.70884392E+02                                 1.614946                            1.570665      -0.802089       2.515037                    0.999779       3.182556       8.599168       0.512945       1.248365      -0.718263       0.020028       0.015805      -0.025791       0.036278       0.002580      -0.015867       0.003241      -0.014836       0.000002      -0.020586       0.007820       0.012766              1.618282       1.691931       0.216301      -0.247507       1.571035      -0.148673       1.591880          -0.000003
           84              H       6.725803      15.186921      15.236853       0.102977       1.150808 0.84195064E+01  0.82408927E+02                                 1.723086                            1.630747      -0.749944       2.525764                    0.999742       3.229915       8.575295       0.528325       1.184452      -0.734265       0.019011      -0.023472      -0.040856       0.050809       0.001555      -0.018631       0.005143      -0.009142       0.015342      -0.021407       0.002172       0.019235              1.745964       1.561189      -0.240486      -0.227683       1.900962       0.375965       1.775739          -0.000002
           85              H       3.623437      16.992954       4.292279       0.131655       1.023808 0.78602480E+01  0.77028650E+02                                 1.696343                            1.653176      -1.069517       2.384108                    0.997017       3.482418       9.824387       0.479354       1.303867      -0.703774       0.033419      -0.004503      -0.004370       0.034003      -0.000410      -0.006653       0.004437       0.018206       0.002729      -0.011398      -0.001384       0.012782              1.701363       2.017189      -0.036042      -0.162641       1.345908       0.013149       1.740992          -0.000002
           86              H       1.245519      16.850373       5.821373       0.125102       1.043740 0.82215735E+01  0.82090726E+02                                 1.752316                            1.716665      -1.378610       2.226212                    0.994290       3.799568      11.087023       0.456373       1.344149      -0.693244      -0.029565      -0.005357      -0.002052       0.030117       0.007027       0.003660       0.003729       0.017091      -0.003728      -0.011030      -0.002206       0.013236              1.753761       2.106542       0.081649      -0.211351       1.435758       0.006524       1.718981          -0.000002
           87              H       1.519894       6.457758       6.109819       0.101842       1.225615 0.89968750E+01  0.89876191E+02                                 1.819514                            1.700944      -0.952616       2.430867                    0.997865       3.378371       9.175583       0.508433       1.205923      -0.728179      -0.004375      -0.036545      -0.036270       0.051674       0.002001      -0.010015       0.019753      -0.004175      -0.000265      -0.022540       0.000416       0.022124              1.861173       1.645914       0.290316       0.143444       2.228314       0.440421       1.709291          -0.000002
           88              H       3.498284       7.651879       5.834484       0.130973       1.057219 0.78925339E+01  0.76224820E+02                                 1.638169                            1.587178      -0.899129       2.462191                    0.999128       3.201977       8.521663       0.529858       1.196923      -0.730308       0.020738      -0.007233      -0.027322       0.035055       0.006711      -0.008923       0.011638      -0.002660       0.002714      -0.018218       0.005426       0.012792              1.636614       1.808449      -0.092080      -0.302318       1.441546       0.172100       1.659846          -0.000003
           89              H       2.367088      10.180722       8.727142       0.138055       0.982982 0.71703942E+01  0.69115792E+02                                 1.686921                            1.608730      -1.078235       2.379141                    0.997728       3.500028      10.000544       0.469480       1.353488      -0.692765       0.008487       0.029793       0.019719       0.036722       0.004919      -0.001362       0.012920       0.016430       0.004062      -0.018566       0.007463       0.011103              1.716673       1.554472       0.184819       0.005909       2.038077       0.368987       1.557469          -0.000002
           90              H       0.413970       8.966798       9.023783       0.106275       1.209664 0.89688150E+01  0.90662644E+02                                 1.886294                            1.760839      -1.047952       2.387922                    0.996847       3.576780      10.183272       0.467388       1.296390      -0.706163      -0.026945       0.016257       0.039392       0.050419       0.005411      -0.011720       0.012307       0.001078       0.019301      -0.019703       0.002215       0.017487              1.935387       2.224688      -0.188440      -0.543353       1.651374       0.208268       1.930098          -0.000002
           91              H       4.523581       9.792583       6.168820       0.130020       1.045371 0.85070363E+01  0.85174126E+02                                 1.740642                            1.733325      -0.950768       2.430526                    0.996559       3.578266      10.259623       0.461917       1.324382      -0.699858       0.004254       0.002553      -0.024021       0.024528       0.002446      -0.000457       0.002631       0.009714       0.012836      -0.008149       0.003283       0.004866              1.745710       1.610955       0.010787      -0.020476       1.539619      -0.103234       2.086555          -0.000002
           92              H       4.193849      10.630250       7.429134       0.143944       0.879137 0.62113034E+01  0.58662259E+02                                 1.652445                            1.552974      -1.310988       2.251209                    0.993533       3.897121      11.594614       0.445403       1.456051      -0.669767      -0.006060       0.019536       0.012689       0.024071       0.000193      -0.000703      -0.003224       0.010037       0.014265      -0.008198       0.002469       0.005730              1.727002       1.543693      -0.220055       0.010957       2.311170       0.188771       1.326143          -0.000002
           93              H       6.284155       9.655943       6.921075       0.069206       1.160285 0.96109721E+01  0.98390569E+02                                 1.802948                            1.786803      -0.815440       2.465112                    0.997537       3.735683      10.542143       0.480289       1.245711      -0.716555       0.021317       0.012196      -0.027813       0.037104      -0.000549      -0.002077      -0.001898       0.008327      -0.001065      -0.004995      -0.000135       0.005130              1.836144       1.911280      -0.002075      -0.121126       1.833632      -0.044640       1.763521          -0.000004
           94              H       7.160230       7.970707       6.042624       0.131707       0.961239 0.70449105E+01  0.66950359E+02                                 1.611502                            1.556986      -0.815678       2.507864                    0.999494       3.260933       8.961195       0.499463       1.290402      -0.707960       0.020891       0.020187      -0.024096       0.037744       0.000558      -0.008361      -0.006880      -0.007439       0.012570      -0.011323      -0.001295       0.012618              1.625558       1.484257       0.040316      -0.275768       1.616285      -0.206250       1.776131          -0.000003
           95              H       7.650014       5.699303       6.109819       0.102048       1.139882 0.80819407E+01  0.80122786E+02                                 1.839751                            1.686684      -1.243552       2.279294                    0.995982       3.766222      10.849014       0.468040       1.320028      -0.698379       0.033406      -0.012783      -0.034683       0.049822      -0.003708      -0.007804      -0.000482      -0.012066       0.043779      -0.016279      -0.000359       0.016639              1.934649       1.905535      -0.325015      -0.544497       1.911115       0.371960       1.987296          -0.000002
           96              H       4.813600       7.564746       9.312230       0.137514       0.996758 0.74106566E+01  0.70884313E+02                                 1.614945                            1.570664      -0.802089       2.515037                    0.999779       3.182555       8.599163       0.512946       1.248364      -0.718263      -0.020028       0.015805       0.025791       0.036278      -0.002580      -0.015867      -0.003241      -0.014836       0.000002      -0.020586       0.007820       0.012766              1.618281       1.691930      -0.216300      -0.247507       1.571034       0.148673       1.591879          -0.000003
           97              H       5.308197       5.285421       9.346647       0.102977       1.150808 0.84195065E+01  0.82408927E+02                                 1.723086                            1.630747      -0.749945       2.525764                    0.999742       3.229915       8.575295       0.528325       1.184452      -0.734265      -0.019011      -0.023472       0.040856       0.050809      -0.001555      -0.018631      -0.005143      -0.009142       0.015342      -0.021407       0.002172       0.019235              1.745964       1.561189       0.240486      -0.227683       1.900962      -0.375965       1.775739          -0.000002
           98              H       8.410563       7.091454       3.902221       0.131655       1.023807 0.78602442E+01  0.77028602E+02                                 1.696342                            1.653176      -1.069517       2.384108                    0.997017       3.482417       9.824383       0.479355       1.303867      -0.703774      -0.033419      -0.004503       0.004370       0.034003       0.000410      -0.006653      -0.004437       0.018206       0.002730      -0.011398      -0.001384       0.012782              1.701363       2.017189       0.036042      -0.162641       1.345908      -0.013149       1.740992          -0.000002
           99              H      10.788481       6.948873       2.373127       0.125102       1.043739 0.82215672E+01  0.82090644E+02                                 1.752316                            1.716664      -1.378609       2.226213                    0.994290       3.799566      11.087015       0.456373       1.344149      -0.693244       0.029565      -0.005357       0.002052       0.030117      -0.007027       0.003660      -0.003729       0.017091      -0.003728      -0.011030      -0.002206       0.013236              1.753760       2.106541      -0.081649      -0.211351       1.435758      -0.006524       1.718981          -0.000002
          100              H       4.497106       3.443742       6.109819       0.101842       1.225616 0.89968825E+01  0.89876287E+02                                 1.819516                            1.700945      -0.952617       2.430867                    0.997865       3.378372       9.175588       0.508432       1.205923      -0.728179       0.004375       0.036545      -0.036270       0.051674       0.002001       0.010015      -0.019753      -0.004175      -0.000265      -0.022540       0.000416       0.022124              1.861174       1.645915       0.290316      -0.143444       2.228316      -0.440422       1.709292          -0.000002
          101              H       2.518716       2.249621       5.834484       0.130973       1.057218 0.78925237E+01  0.76224699E+02                                 1.638169                            1.587178      -0.899127       2.462192                    0.999128       3.201975       8.521657       0.529858       1.196923      -0.730308      -0.020738       0.007233      -0.027322       0.035055       0.006711       0.008923      -0.011638      -0.002660       0.002714      -0.018218       0.005426       0.012792              1.636613       1.808448      -0.092080       0.302318       1.441545      -0.172099       1.659845          -0.000003
          102              H       3.649912      19.523778       8.727142       0.138055       0.982983 0.71704008E+01  0.69115879E+02                                 1.686922                            1.608731      -1.078237       2.379140                    0.997728       3.500030      10.000555       0.469480       1.353489      -0.692765      -0.008487      -0.029793       0.019719       0.036722       0.004919       0.001362      -0.012920       0.016430       0.004062      -0.018566       0.007463       0.011103              1.716674       1.554473       0.184819      -0.005909       2.038080      -0.368987       1.557470          -0.000002
          103              H       5.603030       0.934702       9.023783       0.106275       1.209663 0.89688080E+01  0.90662556E+02                                 1.886293                            1.760838      -1.047951       2.387922                    0.996847       3.576779      10.183268       0.467388       1.296390      -0.706163       0.026945      -0.016257       0.039392       0.050419       0.005411       0.011720      -0.012307       0.001078       0.019301      -0.019703       0.002215       0.017487              1.935386       2.224687      -0.188439       0.543353       1.651373      -0.208268       1.930097          -0.000002
          104              H       1.493419       0.108916       6.168820       0.130020       1.045370 0.85070273E+01  0.85174012E+02                                 1.740641                            1.733324      -0.950767       2.430526                    0.996559       3.578264      10.259615       0.461917       1.324382      -0.699858      -0.004254      -0.002553      -0.024021       0.024528       0.002446       0.000457      -0.002631       0.009714       0.012836      -0.008149       0.003283       0.004866              1.745708       1.610953       0.010787       0.020476       1.539619       0.103235       2.086554          -0.000002
          105              H       1.823151      19.074250       7.429134       0.143944       0.879138 0.62113054E+01  0.58662279E+02                                 1.652445                            1.552974      -1.310988       2.251209                    0.993533       3.897121      11.594612       0.445403       1.456051      -0.669767       0.006060      -0.019536       0.012689       0.024071       0.000193       0.000703       0.003224       0.010037       0.014265      -0.008198       0.002469       0.005730              1.727002       1.543693      -0.220055      -0.010957       2.311169      -0.188771       1.326143          -0.000002
          106              H      11.766845       0.245557       6.921075       0.069206       1.160285 0.96109666E+01  0.98390496E+02                                 1.802947                            1.786802      -0.815439       2.465112                    0.997537       3.735682      10.542138       0.480289       1.245711      -0.716555      -0.021317      -0.012196      -0.027813       0.037104      -0.000549       0.002077       0.001898       0.008327      -0.001065      -0.004995      -0.000135       0.005130              1.836144       1.911279      -0.002075       0.121126       1.833632       0.044640       1.763520          -0.000004
          107              H      10.890770       1.930792       6.042624       0.131706       0.961239 0.70449133E+01  0.66950383E+02                                 1.611502                            1.556985      -0.815677       2.507864                    0.999494       3.260933       8.961191       0.499464       1.290401      -0.707960      -0.020891      -0.020187      -0.024096       0.037744       0.000558       0.008361       0.006880      -0.007439       0.012571      -0.011323      -0.001295       0.012618              1.625557       1.484257       0.040316       0.275767       1.616285       0.206250       1.776130          -0.000003
          108              H      10.400986       4.202197       6.109819       0.102048       1.139883 0.80819467E+01  0.80122855E+02                                 1.839751                            1.686684      -1.243553       2.279294                    0.995982       3.766223      10.849015       0.468040       1.320027      -0.698379      -0.033406       0.012783      -0.034683       0.049822      -0.003708       0.007804       0.000482      -0.012066       0.043779      -0.016279      -0.000359       0.016639              1.934649       1.905535      -0.325015       0.544497       1.911115      -0.371960       1.987297          -0.000002
          109              H       1.203400       2.336754       9.312230       0.137514       0.996759 0.74106579E+01  0.70884328E+02                                 1.614945                            1.570664      -0.802089       2.515037                    0.999779       3.182555       8.599163       0.512946       1.248364      -0.718263       0.020028      -0.015805       0.025791       0.036278      -0.002580       0.015867       0.003241      -0.014836       0.000002      -0.020586       0.007820       0.012766              1.618281       1.691930      -0.216300       0.247507       1.571034      -0.148673       1.591879          -0.000002
          110              H       0.708803       4.616079       9.346647       0.102977       1.150808 0.84195043E+01  0.82408896E+02                                 1.723086                            1.630746      -0.749944       2.525764                    0.999742       3.229915       8.575293       0.528325       1.184452      -0.734265       0.019011       0.023472       0.040856       0.050809      -0.001555       0.018631       0.005143      -0.009142       0.015342      -0.021407       0.002172       0.019235              1.745963       1.561189       0.240486       0.227683       1.900962       0.375965       1.775739          -0.000002
          111              H       9.640437       2.810046       3.902221       0.131655       1.023808 0.78602488E+01  0.77028655E+02                                 1.696342                            1.653176      -1.069516       2.384108                    0.997017       3.482418       9.824385       0.479355       1.303866      -0.703774       0.033419       0.004503       0.004370       0.034003       0.000410       0.006653       0.004437       0.018206       0.002730      -0.011398      -0.001384       0.012782              1.701363       2.017189       0.036042       0.162641       1.345908       0.013149       1.740992          -0.000002
          112              H       7.262519       2.952627       2.373127       0.125102       1.043739 0.82215690E+01  0.82090670E+02                                 1.752316                            1.716665      -1.378610       2.226213                    0.994290       3.799567      11.087020       0.456373       1.344149      -0.693244      -0.029565       0.005357       0.002052       0.030117      -0.007027      -0.003660       0.003729       0.017091      -0.003728      -0.011030      -0.002206       0.013236              1.753760       2.106542      -0.081649       0.211351       1.435758       0.006524       1.718981          -0.000002
          113              C       4.327426       7.205916      14.828767       0.083875      27.592620 0.36250665E+03  0.81573662E+04                                 8.006720                            6.408535       0.048772       2.015316                    0.999715      26.850220      75.924578       0.640677       0.424847      -1.057146       0.036492       0.043081       0.011140       0.057547       0.025012      -0.000464       0.018273      -0.036089       0.068818      -0.043534       0.005689       0.037846              8.841440      11.579918      -3.157432       1.080271       8.673474       1.777254       6.270929           0.000071
          114              C       3.137264       7.919220      14.671433      -0.203034      32.101241 0.44291020E+03  0.10446066E+05                                 8.736418                            7.002846       0.194458       2.035168                    0.999582      29.604473      84.838703       0.625467       0.415207      -1.066532       0.016039       0.006134      -0.027370       0.032311       0.006195       0.013681       0.002316       0.013248       0.019506      -0.013149      -0.006723       0.019872              9.699344      12.782634      -4.091019       0.344356       9.674428       2.167312       6.640971          -0.000071
          115              C       2.872516       9.022049      15.466299       0.228913      28.799862 0.35211169E+03  0.78562877E+04                                 8.442117                            6.436054       0.038434       2.051006                    0.999300      24.532706      68.797639       0.622270       0.441154      -1.048537      -0.024259       0.037784      -0.018411       0.048529      -0.010627      -0.014166      -0.019203      -0.003435       0.001226      -0.029485       0.008964       0.020521              9.877021      14.458699      -3.669286       1.239545       9.094125       1.783373       6.078241           0.000080
          116              C       3.809964       9.426228       0.013111      -0.185105      32.608555 0.44045969E+03  0.10390238E+05                                 8.897907                            7.020558       0.236053       2.061223                    0.999255      29.210229      84.149011       0.618754       0.419632      -1.062034       0.014346       0.014079      -0.006505       0.021127      -0.012719      -0.022152      -0.004939       0.008343       0.021759      -0.027205       0.000237       0.026968             10.083836      14.278748      -2.805892       2.675603       9.313445       1.528021       6.659315          -0.000076
          117              C       4.991703       8.707379       0.178640       0.078911      27.479929 0.34878277E+03  0.77890615E+04                                 8.014648                            6.299375       0.209976       2.076183                    0.999748      26.586372      75.394032       0.642843       0.426649      -1.053875      -0.004162      -0.029288      -0.040026       0.049772       0.016123      -0.002902      -0.000656      -0.025591       0.103583      -0.037922       0.003210       0.034712              8.991359      11.524240      -2.637669       1.752635       8.923934       2.008117       6.525903           0.000066
          118              C       1.634217       9.727234      15.320437      -0.326955      32.837590 0.44735478E+03  0.10684363E+05                                 9.137140                            7.085945      -0.419561       1.856333                    0.995886      30.847078      91.933231       0.609305       0.420896      -1.052255      -0.037550      -0.061264       0.051093       0.088169       0.005365      -0.011029      -0.003267       0.062760       0.045482      -0.039518       0.007638       0.031880             11.050680      17.341839      -0.981887      -1.922834       9.465728      -0.179480       6.344474           0.000002
          119              C       0.279189       9.404445      15.889135      -0.017948      30.257025 0.37573660E+03  0.85382734E+04                                 8.627458                            6.489210      -0.045488       2.020509                    0.998950      26.428024      75.301513       0.641340       0.420273      -1.059131       0.059063       0.024612       0.049299       0.080775       0.011919      -0.003042      -0.014736       0.066406       0.010376      -0.041413       0.006791       0.034621             10.758902      11.410102       1.090659      -2.673691      14.077339       1.569904       6.789266           0.000005
          120              C       0.030085       7.986550      15.877663       0.164163      31.180683 0.39311347E+03  0.90177474E+04                                 8.895582                            6.803746      -0.250841       1.950177                    0.999150      25.690756      73.097146       0.604667       0.441580      -1.048082      -0.014990       0.015460       0.012382       0.024840       0.014823      -0.028661      -0.014507       0.034583      -0.040860      -0.031242      -0.015326       0.046568             10.674709       8.315433       3.394180       1.602416      16.725652       0.092605       6.983041           0.000013
          121              C      11.249383       7.434046      14.907434      -0.147779      32.011073 0.44035424E+03  0.10417092E+05                                 8.891286                            7.097744      -0.034903       1.972509                    0.999253      29.354148      85.483516       0.603521       0.429012      -1.053142      -0.062020       0.009705       0.031310       0.070150      -0.011594      -0.015010      -0.014569       0.033585       0.002660      -0.031821       0.006156       0.025665             10.145919       8.178663       3.445822       2.562342      13.964981       1.457188       8.294113           0.000006
          122              C      10.967788       6.075560      14.938573       0.095029      28.204602 0.37219750E+03  0.84649551E+04                                 8.272093                            6.586327      -0.116173       1.966225                    0.999443      27.082331      78.010818       0.616184       0.437063      -1.045453      -0.015689      -0.003102       0.069647       0.071460      -0.021673      -0.010315       0.007688       0.036331       0.064435      -0.039136       0.006820       0.032316              9.368686       7.118172       1.619945       2.762358      13.025544       0.634466       7.962343          -0.000010
          123              C       0.631785       7.192450       0.486753      -0.194662      31.147636 0.46671978E+03  0.11174225E+05                                 8.649226                            7.274165       0.067326       2.001097                    0.998428      29.839496      86.702329       0.601733       0.425149      -1.058195      -0.024045       0.006200       0.023248       0.034016       0.007363       0.008453       0.006099      -0.004558       0.011538      -0.010796      -0.004179       0.014976              9.425729       7.379120       1.574031       1.257644      14.040369      -1.151495       6.857698           0.000001
          124              C       0.339359       5.828023       0.494948       0.073565      26.435755 0.35714687E+03  0.80126768E+04                                 7.782191                            6.379168       0.194061       2.065797                    0.999658      26.773311      75.772382       0.638944       0.427280      -1.054875      -0.056464       0.000345      -0.023983       0.061348      -0.016594       0.013148      -0.006488       0.029917       0.082315      -0.036066       0.000621       0.035445              8.505390       6.402465       1.261769       1.755733      12.373045      -0.096451       6.740660          -0.000001
          125              C       7.883473       7.293445      13.101367       0.650055      21.446168 0.21538603E+03  0.43138146E+04                                 7.166500                            5.239400      -0.097311       2.036569                    0.999235      21.476575      59.908664       0.639860       0.477944      -1.012545      -0.014478      -0.000145       0.037637       0.040326       0.071992       0.034650       0.042727      -0.006526      -0.093483      -0.059148      -0.049950       0.109098              8.517069       6.506775      -1.522013      -1.751927       5.618166      -1.639445      13.426266           0.000003
          126              C       8.718633       7.137001      11.980359      -0.183255      40.347134 0.46992365E+03  0.11269844E+05                                10.304543                            7.258039       0.131320       2.012754                    0.999657      29.973693      87.156643       0.607537       0.420381      -1.061216       0.008655       0.007657      -0.025678       0.028159       0.001624       0.026771      -0.035092      -0.068938      -0.081231      -0.058499      -0.004249       0.062748             13.029111       8.736233      -0.406147      -1.975461       5.542061      -0.007761      24.809040          -0.000035
          127              C       8.180713       7.047888      10.680711      -0.227665      39.892603 0.50096763E+03  0.12257791E+05                                10.304077                            7.576656      -0.141451       1.919804                    0.998833      31.179410      92.801273       0.582541       0.429711      -1.051124      -0.013067       0.010335       0.034190       0.038033      -0.008021       0.012022      -0.010746      -0.049734      -0.084107      -0.034723      -0.007696       0.042420             12.600398       8.983488       0.180862      -1.612892       5.814225      -0.866849      23.003480           0.000035
          128              C       8.996618       7.107297       9.584287       0.661526      18.468078 0.19855508E+03  0.39193837E+04                                 6.588861                            5.088705      -0.079406       2.051818                    0.999807      21.308559      60.142208       0.634460       0.489063      -1.000900       0.030349       0.003634      -0.022312       0.037843       0.035428       0.022534       0.046591      -0.105808      -0.094947      -0.057436      -0.042060       0.099497              7.547590       7.737267      -1.306297      -1.592681       4.806016      -1.259674      10.099486          -0.000009
          129              C       1.689574       2.695584      14.828767       0.083875      27.592612 0.36250650E+03  0.81573618E+04                                 8.006718                            6.408533       0.048774       2.015317                    0.999715      26.850213      75.924545       0.640677       0.424847      -1.057146      -0.036492      -0.043081       0.011140       0.057547       0.025011       0.000464      -0.018273      -0.036089       0.068818      -0.043534       0.005689       0.037846              8.841437      11.579914      -3.157431      -1.080271       8.673471      -1.777253       6.270927           0.000076
          130              C       2.879736       1.982280      14.671433      -0.203035      32.101250 0.44291036E+03  0.10446071E+05                                 8.736419                            7.002848       0.194458       2.035167                    0.999582      29.604479      84.838725       0.625467       0.415207      -1.066532      -0.016039      -0.006134      -0.027370       0.032311       0.006194      -0.013681      -0.002316       0.013248       0.019506      -0.013149      -0.006723       0.019872              9.699346      12.782635      -4.091020      -0.344356       9.674430      -2.167312       6.640972          -0.000077
          131              C       3.144484       0.879451      15.466299       0.228913      28.799861 0.35211169E+03  0.78562876E+04                                 8.442116                            6.436053       0.038434       2.051006                    0.999300      24.532706      68.797636       0.622270       0.441154      -1.048537       0.024259      -0.037784      -0.018411       0.048529      -0.010627       0.014166       0.019203      -0.003435       0.001227      -0.029485       0.008964       0.020521              9.877020      14.458696      -3.669286      -1.239544       9.094125      -1.783373       6.078241           0.000084
          132              C       2.207036       0.475272       0.013111      -0.185105      32.608550 0.44045964E+03  0.10390236E+05                                 8.897906                            7.020558       0.236053       2.061223                    0.999255      29.210226      84.148999       0.618755       0.419632      -1.062034      -0.014346      -0.014079      -0.006505       0.021127      -0.012719       0.022152       0.004939       0.008343       0.021758      -0.027205       0.000237       0.026968             10.083835      14.278746      -2.805890      -2.675603       9.313444      -1.528021       6.659314          -0.000080
          133              C       1.025297       1.194121       0.178640       0.078911      27.479920 0.34878264E+03  0.77890577E+04                                 8.014645                            6.299373       0.209978       2.076184                    0.999748      26.586365      75.393998       0.642843       0.426649      -1.053875       0.004162       0.029288      -0.040026       0.049772       0.016123       0.002902       0.000656      -0.025591       0.103583      -0.037922       0.003210       0.034712              8.991356      11.524236      -2.637668      -1.752634       8.923931      -2.008116       6.525901           0.000070
          134              C       4.382783       0.174266      15.320437      -0.326955      32.837592 0.44735480E+03  0.10684364E+05                                 9.137141                            7.085945      -0.419561       1.856333                    0.995886      30.847079      91.933238       0.609305       0.420896      -1.052255       0.037550       0.061264       0.051093       0.088169       0.005364       0.011029       0.003267       0.062760       0.045481      -0.039518       0.007638       0.031880             11.050681      17.341839      -0.981887       1.922834       9.465730       0.179483       6.344474           0.000002
          135              C       5.737811       0.497055      15.889135      -0.017948      30.257028 0.37573664E+03  0.85382745E+04                                 8.627458                            6.489211      -0.045487       2.020509                    0.998950      26.428025      75.301516       0.641340       0.420273      -1.059131      -0.059063      -0.024612       0.049299       0.080775       0.011919       0.003042       0.014736       0.066406       0.010376      -0.041413       0.006791       0.034621             10.758903      11.410102       1.090660       2.673691      14.077341      -1.569903       6.789266           0.000005
          136              C       5.986915       1.914950      15.877663       0.164163      31.180677 0.39311341E+03  0.90177456E+04                                 8.895581                            6.803745      -0.250841       1.950178                    0.999150      25.690754      73.097138       0.604667       0.441580      -1.048082       0.014990      -0.015460       0.012382       0.024840       0.014823       0.028661       0.014507       0.034582      -0.040860      -0.031242      -0.015326       0.046568             10.674707       8.315430       3.394179      -1.602415      16.725650      -0.092604       6.983040           0.000021
          137              C       6.801617       2.467454      14.907434      -0.147779      32.011089 0.44035454E+03  0.10417101E+05                                 8.891289                            7.097747      -0.034903       1.972509                    0.999253      29.354150      85.483528       0.603520       0.429012      -1.053142       0.062020      -0.009705       0.031310       0.070149      -0.011594       0.015010       0.014570       0.033585       0.002660      -0.031821       0.006156       0.025665             10.145923       8.178664       3.445822      -2.562341      13.964990      -1.457187       8.294114          -0.000002
          138              C       7.083212       3.825940      14.938573       0.095030      28.204591 0.37219723E+03  0.84649476E+04                                 8.272091                            6.586325      -0.116173       1.966225                    0.999443      27.082328      78.010808       0.616184       0.437063      -1.045453       0.015689       0.003102       0.069647       0.071460      -0.021673       0.010315      -0.007688       0.036331       0.064434      -0.039136       0.006820       0.032316              9.368683       7.118172       1.619944      -2.762360      13.025535      -0.634467       7.962344          -0.000002
          139              C       5.385215       2.709050       0.486753      -0.194662      31.147634 0.46671980E+03  0.11174226E+05                                 8.649226                            7.274165       0.067325       2.001097                    0.998428      29.839496      86.702330       0.601733       0.425149      -1.058195       0.024045      -0.006200       0.023248       0.034016       0.007363      -0.008453      -0.006099      -0.004558       0.011538      -0.010796      -0.004180       0.014976              9.425729       7.379120       1.574032      -1.257644      14.040368       1.151494       6.857699          -0.000008
          140              C       5.677641       4.073477       0.494948       0.073565      26.435745 0.35714668E+03  0.80126718E+04                                 7.782189                            6.379167       0.194061       2.065797                    0.999658      26.773308      75.772376       0.638944       0.427280      -1.054875       0.056464      -0.000345      -0.023983       0.061348      -0.016594      -0.013148       0.006488       0.029917       0.082315      -0.036066       0.000621       0.035444              8.505388       6.402464       1.261766      -1.755734      12.373038       0.096452       6.740661           0.000008
          141              C      10.167527       2.608055      13.101367       0.650055      21.446179 0.21538616E+03  0.43138177E+04                                 7.166502                            5.239402      -0.097311       2.036568                    0.999235      21.476581      59.908683       0.639860       0.477944      -1.012545       0.014478       0.000145       0.037637       0.040326       0.071992      -0.034650      -0.042727      -0.006525      -0.093483      -0.059148      -0.049950       0.109098              8.517072       6.506777      -1.522014       1.751928       5.618168       1.639446      13.426270           0.000004
          142              C       9.332367       2.764499      11.980359      -0.183255      40.347138 0.46992371E+03  0.11269846E+05                                10.304544                            7.258040       0.131319       2.012754                    0.999657      29.973696      87.156658       0.607537       0.420381      -1.061216      -0.008655      -0.007657      -0.025678       0.028159       0.001624      -0.026771       0.035092      -0.068938      -0.081231      -0.058499      -0.004248       0.062748             13.029112       8.736234      -0.406147       1.975461       5.542061       0.007760      24.809042          -0.000063
          143              C       9.870287       2.853612      10.680711      -0.227665      39.892607 0.50096769E+03  0.12257793E+05                                10.304077                            7.576656      -0.141451       1.919804                    0.998833      31.179412      92.801285       0.582541       0.429711      -1.051124       0.013067      -0.010335       0.034190       0.038033      -0.008021      -0.012022       0.010746      -0.049734      -0.084107      -0.034723      -0.007696       0.042420             12.600399       8.983489       0.180862       1.612892       5.814225       0.866849      23.003482           0.000063
          144              C       9.054382       2.794203       9.584287       0.661526      18.468079 0.19855510E+03  0.39193841E+04                                 6.588861                            5.088705      -0.079406       2.051818                    0.999807      21.308560      60.142211       0.634460       0.489063      -1.000900      -0.030349      -0.003634      -0.022312       0.037843       0.035428      -0.022534      -0.046592      -0.105808      -0.094947      -0.057436      -0.042060       0.099497              7.547590       7.737267      -1.306297       1.592681       4.806016       1.259674      10.099487          -0.000011
          145              C      10.344426      12.597084       9.754733       0.083874      27.592622 0.36250666E+03  0.81573660E+04                                 8.006720                            6.408534       0.048775       2.015317                    0.999715      26.850217      75.924555       0.640677       0.424847      -1.057146       0.036492      -0.043081      -0.011140       0.057547      -0.025011       0.000464       0.018273      -0.036088       0.068817      -0.043534       0.005688       0.037846              8.841439      11.579916       3.157432      -1.080271       8.673474       1.777254       6.270928           0.000068
          146              C       9.154264      11.883780       9.912067      -0.203035      32.101255 0.44291045E+03  0.10446073E+05                                 8.736421                            7.002848       0.194457       2.035167                    0.999582      29.604483      84.838743       0.625467       0.415207      -1.066532       0.016039      -0.006134       0.027370       0.032311      -0.006194      -0.013681       0.002316       0.013248       0.019506      -0.013149      -0.006723       0.019872              9.699347      12.782635       4.091020      -0.344355       9.674432       2.167314       6.640974          -0.000069
          147              C       8.889516      10.780951       9.117201       0.228913      28.799859 0.35211168E+03  0.78562875E+04                                 8.442117                            6.436054       0.038433       2.051006                    0.999300      24.532707      68.797647       0.622270       0.441154      -1.048537      -0.024259      -0.037784       0.018411       0.048529       0.010627       0.014166      -0.019203      -0.003435       0.001227      -0.029485       0.008964       0.020521              9.877020      14.458693       3.669285      -1.239544       9.094126       1.783374       6.078242           0.000076
          148              C       9.826964      10.376772       8.181389      -0.185105      32.608573 0.44046009E+03  0.10390249E+05                                 8.897910                            7.020562       0.236052       2.061223                    0.999255      29.210236      84.149038       0.618754       0.419632      -1.062034       0.014346      -0.014079       0.006505       0.021127       0.012719       0.022152      -0.004939       0.008343       0.021759      -0.027205       0.000237       0.026968             10.083838      14.278750       2.805889      -2.675605       9.313446       1.528023       6.659319          -0.000071
          149              C      11.008703      11.095621       8.015860       0.078911      27.479912 0.34878255E+03  0.77890548E+04                                 8.014643                            6.299372       0.209981       2.076185                    0.999748      26.586358      75.393960       0.642843       0.426649      -1.053875      -0.004162       0.029288       0.040026       0.049772      -0.016123       0.002902      -0.000655      -0.025591       0.103583      -0.037922       0.003210       0.034712              8.991353      11.524231       2.637666      -1.752633       8.923928       2.008116       6.525899           0.000063
          150              C       7.651217      10.075766       9.263063      -0.326955      32.837589 0.44735488E+03  0.10684366E+05                                 9.137140                            7.085946      -0.419561       1.856333                    0.995886      30.847077      91.933228       0.609305       0.420896      -1.052255      -0.037550       0.061264      -0.051093       0.088169      -0.005364       0.011028      -0.003267       0.062760       0.045482      -0.039518       0.007638       0.031880             11.050679      17.341833       0.981888       1.922835       9.465729      -0.179483       6.344475           0.000002
          151              C       6.296189      10.398555       8.694364      -0.017948      30.257046 0.37573693E+03  0.85382826E+04                                 8.627462                            6.489213      -0.045487       2.020509                    0.998950      26.428025      75.301515       0.641339       0.420273      -1.059131       0.059063      -0.024612      -0.049299       0.080775      -0.011919       0.003042      -0.014736       0.066406       0.010376      -0.041413       0.006791       0.034621             10.758907      11.410101      -1.090657       2.673693      14.077350       1.569908       6.789271           0.000004
          152              C       6.047085      11.816450       8.705837       0.164163      31.180677 0.39311344E+03  0.90177465E+04                                 8.895581                            6.803745      -0.250841       1.950178                    0.999150      25.690756      73.097144       0.604667       0.441580      -1.048082      -0.014990      -0.015460      -0.012382       0.024840      -0.014823       0.028661      -0.014507       0.034582      -0.040860      -0.031242      -0.015326       0.046568             10.674706       8.315430      -3.394178      -1.602416      16.725650       0.092607       6.983040           0.000016
          153              C       5.232383      12.368954       9.676066      -0.147779      32.011092 0.44035464E+03  0.10417103E+05                                 8.891289                            7.097747      -0.034903       1.972509                    0.999253      29.354155      85.483543       0.603520       0.429012      -1.053142      -0.062020      -0.009705      -0.031310       0.070149       0.011594       0.015010      -0.014570       0.033585       0.002660      -0.031821       0.006156       0.025665             10.145922       8.178662      -3.445819      -2.562340      13.964989       1.457182       8.294115           0.000003
          154              C       4.950788      13.727440       9.644926       0.095029      28.204606 0.37219744E+03  0.84649533E+04                                 8.272093                            6.586326      -0.116172       1.966225                    0.999443      27.082333      78.010817       0.616184       0.437063      -1.045453      -0.015689       0.003102      -0.069647       0.071460       0.021673       0.010315       0.007688       0.036331       0.064435      -0.039136       0.006820       0.032316              9.368685       7.118171      -1.619941      -2.762360      13.025539       0.634462       7.962346          -0.000007
          155              C       6.648785      12.610550       7.707747      -0.194662      31.147634 0.46671983E+03  0.11174226E+05                                 8.649226                            7.274165       0.067326       2.001097                    0.998428      29.839496      86.702328       0.601733       0.425149      -1.058195      -0.024045      -0.006200      -0.023248       0.034016      -0.007364      -0.008453       0.006099      -0.004558       0.011538      -0.010796      -0.004179       0.014976              9.425729       7.379119      -1.574031      -1.257644      14.040369      -1.151495       6.857698          -0.000002
          156              C       6.356359      13.974977       7.699552       0.073565      26.435751 0.35714678E+03  0.80126746E+04                                 7.782191                            6.379168       0.194061       2.065797                    0.999658      26.773310      75.772384       0.638944       0.427280      -1.054875      -0.056465      -0.000345       0.023983       0.061348       0.016594      -0.013148      -0.006488       0.029917       0.082315      -0.036066       0.000621       0.035445              8.505389       6.402466      -1.261766      -1.755735      12.373039      -0.096453       6.740662           0.000002
          157              C       1.866473      12.509555      11.482133       0.650055      21.446188 0.21538626E+03  0.43138202E+04                                 7.166503                            5.239403      -0.097309       2.036569                    0.999235      21.476582      59.908681       0.639860       0.477944      -1.012545      -0.014478       0.000145      -0.037637       0.040326      -0.071992      -0.034650       0.042727      -0.006525      -0.093482      -0.059148      -0.049950       0.109098              8.517073       6.506778       1.522014       1.751927       5.618169      -1.639447      13.426274           0.000004
          158              C       2.701633      12.665999      12.603141      -0.183255      40.347138 0.46992380E+03  0.11269848E+05                                10.304544                            7.258041       0.131318       2.012754                    0.999657      29.973699      87.156671       0.607537       0.420381      -1.061216       0.008655      -0.007657       0.025678       0.028159      -0.001624      -0.026771      -0.035092      -0.068938      -0.081232      -0.058499      -0.004248       0.062748             13.029111       8.736234       0.406147       1.975459       5.542062      -0.007760      24.809037          -0.000054
          159              C       2.163713      12.755112      13.902789      -0.227665      39.892607 0.50096774E+03  0.12257795E+05                                10.304077                            7.576656      -0.141452       1.919804                    0.998833      31.179415      92.801296       0.582541       0.429711      -1.051124      -0.013067      -0.010335      -0.034190       0.038033       0.008021      -0.012022      -0.010746      -0.049734      -0.084107      -0.034723      -0.007696       0.042420             12.600398       8.983489      -0.180862       1.612891       5.814225      -0.866849      23.003479           0.000054
          160              C       2.979618      12.695703      14.999213       0.661526      18.468077 0.19855508E+03  0.39193836E+04                                 6.588861                            5.088705      -0.079406       2.051818                    0.999807      21.308558      60.142203       0.634460       0.489063      -1.000900       0.030349      -0.003634       0.022312       0.037843      -0.035428      -0.022534       0.046591      -0.105808      -0.094947      -0.057436      -0.042060       0.099497              7.547589       7.737267       1.306297       1.592681       4.806015      -1.259673      10.099485          -0.000010
          161              C       7.706574      17.107416       9.754733       0.083875      27.592620 0.36250663E+03  0.81573657E+04                                 8.006720                            6.408534       0.048774       2.015317                    0.999715      26.850218      75.924567       0.640677       0.424847      -1.057146      -0.036492       0.043081      -0.011140       0.057547      -0.025011      -0.000464      -0.018273      -0.036088       0.068818      -0.043534       0.005688       0.037846              8.841440      11.579917       3.157432       1.080271       8.673473      -1.777254       6.270928           0.000074
          162              C       8.896736      17.820720       9.912067      -0.203034      32.101254 0.44291041E+03  0.10446072E+05                                 8.736421                            7.002848       0.194456       2.035167                    0.999582      29.604482      84.838744       0.625467       0.415207      -1.066532      -0.016039       0.006134       0.027370       0.032311      -0.006194       0.013681      -0.002316       0.013248       0.019506      -0.013149      -0.006723       0.019872              9.699347      12.782637       4.091020       0.344356       9.674431      -2.167313       6.640974          -0.000074
          163              C       9.161484      18.923549       9.117201       0.228913      28.799864 0.35211175E+03  0.78562892E+04                                 8.442117                            6.436054       0.038434       2.051006                    0.999300      24.532709      68.797650       0.622270       0.441154      -1.048537       0.024259       0.037784       0.018411       0.048529       0.010627      -0.014166       0.019203      -0.003435       0.001227      -0.029485       0.008964       0.020521              9.877021      14.458697       3.669285       1.239544       9.094125      -1.783374       6.078242           0.000083
          164              C       8.224036      19.327728       8.181389      -0.185105      32.608566 0.44045991E+03  0.10390244E+05                                 8.897908                            7.020560       0.236052       2.061223                    0.999255      29.210231      84.149019       0.618754       0.419632      -1.062034      -0.014346       0.014079       0.006505       0.021127       0.012719      -0.022152       0.004939       0.008343       0.021759      -0.027205       0.000237       0.026968             10.083837      14.278749       2.805890       2.675604       9.313445      -1.528023       6.659318          -0.000078
          165              C       7.042297      18.608879       8.015860       0.078911      27.479923 0.34878270E+03  0.77890595E+04                                 8.014647                            6.299374       0.209977       2.076184                    0.999748      26.586367      75.394012       0.642843       0.426649      -1.053875       0.004162      -0.029288       0.040026       0.049772      -0.016123      -0.002902       0.000656      -0.025591       0.103583      -0.037922       0.003210       0.034712              8.991357      11.524238       2.637668       1.752634       8.923932      -2.008117       6.525903           0.000070
          166              C      10.399783      19.628734       9.263063      -0.326955      32.837585 0.44735480E+03  0.10684364E+05                                 9.137140                            7.085945      -0.419561       1.856333                    0.995886      30.847077      91.933230       0.609305       0.420896      -1.052255       0.037550      -0.061264      -0.051093       0.088169      -0.005365      -0.011028       0.003267       0.062760       0.045482      -0.039518       0.007638       0.031880             11.050679      17.341834       0.981888      -1.922834       9.465729       0.179481       6.344474           0.000002
          167              C      11.754811      19.305945       8.694364      -0.017948      30.257043 0.37573691E+03  0.85382819E+04                                 8.627461                            6.489213      -0.045487       2.020509                    0.998950      26.428024      75.301515       0.641339       0.420273      -1.059131      -0.059063       0.024612      -0.049299       0.080775      -0.011919      -0.003042       0.014736       0.066406       0.010376      -0.041413       0.006791       0.034621             10.758907      11.410102      -1.090657      -2.673693      14.077348      -1.569908       6.789271           0.000005
          168              C      -0.030085      17.888050       8.705837       0.164163      31.180677 0.39311341E+03  0.90177458E+04                                 8.895581                            6.803746      -0.250841       1.950177                    0.999150      25.690756      73.097150       0.604667       0.441580      -1.048082       0.014990       0.015460      -0.012382       0.024840      -0.014823      -0.028661       0.014507       0.034583      -0.040860      -0.031242      -0.015326       0.046568             10.674707       8.315432      -3.394179       1.602417      16.725647      -0.092607       6.983041           0.000012
          169              C       0.784617      17.335546       9.676066      -0.147779      32.011083 0.44035446E+03  0.10417098E+05                                 8.891287                            7.097746      -0.034904       1.972509                    0.999253      29.354157      85.483553       0.603520       0.429012      -1.053142       0.062020       0.009705      -0.031310       0.070150       0.011594      -0.015010       0.014570       0.033585       0.002660      -0.031821       0.006156       0.025665             10.145920       8.178664      -3.445820       2.562342      13.964981      -1.457185       8.294116           0.000007
          170              C       1.066212      15.977060       9.644926       0.095029      28.204605 0.37219750E+03  0.84649546E+04                                 8.272092                            6.586326      -0.116170       1.966226                    0.999443      27.082328      78.010793       0.616184       0.437063      -1.045453       0.015689      -0.003102      -0.069647       0.071460       0.021673      -0.010315      -0.007688       0.036331       0.064434      -0.039136       0.006820       0.032315              9.368685       7.118170      -1.619941       2.762358      13.025542      -0.634461       7.962342          -0.000010
          171              C      11.402215      17.093950       7.707747      -0.194662      31.147642 0.46671995E+03  0.11174230E+05                                 8.649228                            7.274166       0.067324       2.001096                    0.998428      29.839502      86.702359       0.601733       0.425149      -1.058195       0.024045       0.006200      -0.023248       0.034016      -0.007363       0.008453      -0.006099      -0.004558       0.011538      -0.010796      -0.004179       0.014976              9.425731       7.379121      -1.574031       1.257645      14.040372       1.151496       6.857700           0.000001
          172              C      11.694641      15.729523       7.699552       0.073565      26.435760 0.35714696E+03  0.80126792E+04                                 7.782192                            6.379169       0.194063       2.065798                    0.999658      26.773312      75.772381       0.638944       0.427280      -1.054875       0.056464       0.000345       0.023983       0.061348       0.016594       0.013148       0.006488       0.029917       0.082315      -0.036065       0.000621       0.035445              8.505391       6.402465      -1.261768       1.755734      12.373045       0.096451       6.740661          -0.000000
          173              C       4.150527      17.194945      11.482133       0.650055      21.446179 0.21538616E+03  0.43138180E+04                                 7.166503                            5.239402      -0.097311       2.036568                    0.999235      21.476582      59.908692       0.639860       0.477944      -1.012545       0.014478      -0.000145      -0.037637       0.040326      -0.071992       0.034650      -0.042727      -0.006525      -0.093483      -0.059148      -0.049950       0.109098              8.517073       6.506778       1.522014      -1.751928       5.618168       1.639446      13.426273           0.000005
          174              C       3.315367      17.038501      12.603141      -0.183255      40.347139 0.46992374E+03  0.11269846E+05                                10.304544                            7.258040       0.131319       2.012754                    0.999657      29.973698      87.156666       0.607537       0.420381      -1.061216      -0.008655       0.007657       0.025678       0.028159      -0.001624       0.026771       0.035092      -0.068938      -0.081231      -0.058499      -0.004249       0.062748             13.029112       8.736234       0.406147      -1.975460       5.542061       0.007760      24.809041          -0.000046
          175              C       3.853287      16.949388      13.902789      -0.227665      39.892610 0.50096776E+03  0.12257795E+05                                10.304078                            7.576657      -0.141451       1.919804                    0.998833      31.179415      92.801297       0.582541       0.429711      -1.051124       0.013067       0.010335      -0.034190       0.038033       0.008021       0.012022       0.010746      -0.049734      -0.084107      -0.034723      -0.007696       0.042420             12.600400       8.983489      -0.180862      -1.612891       5.814226       0.866849      23.003484           0.000046
          176              C       3.037382      17.008797      14.999213       0.661526      18.468078 0.19855509E+03  0.39193838E+04                                 6.588861                            5.088705      -0.079406       2.051818                    0.999807      21.308557      60.142196       0.634460       0.489063      -1.000900      -0.030349       0.003634       0.022312       0.037843      -0.035428       0.022534      -0.046592      -0.105808      -0.094947      -0.057436      -0.042060       0.099497              7.547589       7.737267       1.306297      -1.592681       4.806015       1.259673      10.099485          -0.000009
          177              C       7.706574      12.597084       1.560233       0.083875      27.592615 0.36250655E+03  0.81573635E+04                                 8.006720                            6.408534       0.048772       2.015316                    0.999715      26.850217      75.924570       0.640677       0.424847      -1.057146      -0.036492      -0.043081      -0.011140       0.057547       0.025012      -0.000465       0.018273      -0.036089       0.068818      -0.043534       0.005689       0.037846              8.841440      11.579917      -3.157432       1.080271       8.673473       1.777254       6.270928           0.000074
          178              C       8.896736      11.883780       1.717567      -0.203035      32.101251 0.44291034E+03  0.10446070E+05                                 8.736420                            7.002847       0.194458       2.035167                    0.999582      29.604480      84.838730       0.625467       0.415207      -1.066532      -0.016039      -0.006134       0.027370       0.032311       0.006194       0.013681       0.002316       0.013248       0.019506      -0.013149      -0.006723       0.019872              9.699346      12.782637      -4.091020       0.344356       9.674430       2.167312       6.640972          -0.000075
          179              C       9.161484      10.780951       0.922701       0.228913      28.799864 0.35211174E+03  0.78562887E+04                                 8.442117                            6.436054       0.038434       2.051006                    0.999300      24.532708      68.797643       0.622270       0.441154      -1.048537       0.024259      -0.037784       0.018411       0.048529      -0.010627      -0.014166      -0.019203      -0.003435       0.001226      -0.029485       0.008964       0.020521              9.877021      14.458696      -3.669287       1.239544       9.094126       1.783373       6.078241           0.000082
          180              C       8.224036      10.376772      -0.013111      -0.185105      32.608556 0.44045977E+03  0.10390239E+05                                 8.897906                            7.020558       0.236054       2.061223                    0.999255      29.210224      84.148985       0.618755       0.419632      -1.062034      -0.014346      -0.014079       0.006505       0.021127      -0.012719      -0.022152      -0.004939       0.008343       0.021759      -0.027205       0.000237       0.026968             10.083835      14.278745      -2.805890       2.675603       9.313443       1.528022       6.659316          -0.000078
          181              C       7.042297      11.095621      16.210360       0.078911      27.479914 0.34878257E+03  0.77890557E+04                                 8.014645                            6.299373       0.209977       2.076184                    0.999748      26.586362      75.393993       0.642843       0.426649      -1.053875       0.004162       0.029288       0.040026       0.049772       0.016123      -0.002902      -0.000656      -0.025591       0.103583      -0.037922       0.003210       0.034712              8.991355      11.524234      -2.637667       1.752633       8.923930       2.008116       6.525901           0.000069
          182              C      10.399783      10.075766       1.068563      -0.326955      32.837594 0.44735493E+03  0.10684368E+05                                 9.137141                            7.085946      -0.419561       1.856333                    0.995886      30.847080      91.933239       0.609305       0.420896      -1.052255       0.037550       0.061264      -0.051093       0.088169       0.005364      -0.011028      -0.003267       0.062760       0.045482      -0.039518       0.007638       0.031880             11.050681      17.341837      -0.981889      -1.922835       9.465731      -0.179483       6.344475           0.000001
          183              C      11.754811      10.398555       0.499864      -0.017948      30.257049 0.37573697E+03  0.85382836E+04                                 8.627463                            6.489214      -0.045488       2.020509                    0.998950      26.428026      75.301521       0.641339       0.420273      -1.059131      -0.059063      -0.024612      -0.049299       0.080775       0.011919      -0.003042      -0.014736       0.066406       0.010376      -0.041413       0.006791       0.034621             10.758909      11.410103       1.090658      -2.673693      14.077352       1.569909       6.789271           0.000005
          184              C      -0.030085      11.816450       0.511337       0.164163      31.180677 0.39311341E+03  0.90177455E+04                                 8.895581                            6.803745      -0.250841       1.950178                    0.999150      25.690754      73.097138       0.604667       0.441580      -1.048082       0.014990      -0.015460      -0.012382       0.024840       0.014823      -0.028661      -0.014507       0.034583      -0.040860      -0.031242      -0.015326       0.046568             10.674707       8.315431       3.394179       1.602416      16.725650       0.092608       6.983040           0.000017
          185              C       0.784617      12.368954       1.481566      -0.147779      32.011084 0.44035445E+03  0.10417098E+05                                 8.891287                            7.097745      -0.034903       1.972509                    0.999253      29.354147      85.483511       0.603520       0.429012      -1.053142       0.062020      -0.009705      -0.031310       0.070150      -0.011594      -0.015010      -0.014570       0.033585       0.002660      -0.031821       0.006156       0.025665             10.145921       8.178663       3.445821       2.562340      13.964987       1.457187       8.294113           0.000003
          186              C       1.066212      13.727440       1.450427       0.095029      28.204596 0.37219733E+03  0.84649506E+04                                 8.272092                            6.586326      -0.116173       1.966225                    0.999443      27.082331      78.010821       0.616184       0.437063      -1.045453       0.015689       0.003102      -0.069647       0.071460      -0.021673      -0.010315       0.007688       0.036332       0.064434      -0.039136       0.006820       0.032316              9.368685       7.118173       1.619944       2.762361      13.025537       0.634467       7.962345          -0.000007
          187              C      11.402215      12.610550      15.902247      -0.194662      31.147626 0.46671966E+03  0.11174221E+05                                 8.649225                            7.274164       0.067326       2.001097                    0.998428      29.839490      86.702305       0.601733       0.425149      -1.058195       0.024045      -0.006200      -0.023248       0.034016       0.007363       0.008453       0.006099      -0.004557       0.011538      -0.010796      -0.004180       0.014976              9.425727       7.379118       1.574031       1.257644      14.040366      -1.151494       6.857697          -0.000004
          188              C      11.694641      13.974977      15.894052       0.073565      26.435746 0.35714672E+03  0.80126729E+04                                 7.782190                            6.379167       0.194061       2.065797                    0.999658      26.773308      75.772377       0.638944       0.427280      -1.054875       0.056464      -0.000345       0.023983       0.061348      -0.016594       0.013148      -0.006488       0.029917       0.082315      -0.036066       0.000621       0.035444              8.505388       6.402465       1.261766       1.755734      12.373039      -0.096452       6.740661           0.000003
          189              C       4.150527      12.509555       3.287633       0.650055      21.446159 0.21538594E+03  0.43138122E+04                                 7.166498                            5.239399      -0.097310       2.036569                    0.999235      21.476570      59.908647       0.639860       0.477944      -1.012545       0.014478       0.000145      -0.037637       0.040326       0.071992       0.034650       0.042727      -0.006525      -0.093483      -0.059148      -0.049950       0.109098              8.517066       6.506774      -1.522013      -1.751926       5.618165      -1.639445      13.426261           0.000004
          190              C       3.315367      12.665999       4.408641      -0.183255      40.347150 0.46992390E+03  0.11269851E+05                                10.304546                            7.258041       0.131318       2.012754                    0.999657      29.973705      87.156693       0.607537       0.420381      -1.061216      -0.008655      -0.007657       0.025678       0.028158       0.001625       0.026771      -0.035092      -0.068938      -0.081231      -0.058499      -0.004248       0.062748             13.029114       8.736235      -0.406147      -1.975459       5.542062      -0.007762      24.809045          -0.000039
          191              C       3.853287      12.755112       5.708289      -0.227665      39.892619 0.50096793E+03  0.12257801E+05                                10.304080                            7.576659      -0.141452       1.919804                    0.998833      31.179421      92.801325       0.582541       0.429711      -1.051124       0.013067      -0.010335      -0.034190       0.038033      -0.008021       0.012022      -0.010746      -0.049734      -0.084106      -0.034723      -0.007696       0.042420             12.600402       8.983490       0.180862      -1.612888       5.814228      -0.866850      23.003489           0.000040
          192              C       3.037382      12.695703       6.804713       0.661526      18.468091 0.19855524E+03  0.39193874E+04                                 6.588863                            5.088707      -0.079403       2.051819                    0.999807      21.308559      60.142197       0.634460       0.489063      -1.000900      -0.030349      -0.003634       0.022312       0.037843       0.035428       0.022534       0.046592      -0.105808      -0.094946      -0.057436      -0.042061       0.099496              7.547592       7.737269      -1.306298      -1.592681       4.806017      -1.259674      10.099489          -0.000010
          193              C      10.344426      17.107416       1.560233       0.083875      27.592620 0.36250662E+03  0.81573656E+04                                 8.006720                            6.408535       0.048772       2.015316                    0.999715      26.850220      75.924578       0.640677       0.424847      -1.057146       0.036492       0.043081      -0.011140       0.057547       0.025011       0.000465      -0.018273      -0.036089       0.068818      -0.043534       0.005689       0.037846              8.841440      11.579918      -3.157432      -1.080272       8.673474      -1.777254       6.270929           0.000072
          194              C       9.154264      17.820720       1.717567      -0.203034      32.101249 0.44291031E+03  0.10446069E+05                                 8.736419                            7.002847       0.194458       2.035167                    0.999582      29.604479      84.838725       0.625467       0.415207      -1.066532       0.016039       0.006134       0.027370       0.032311       0.006194      -0.013681      -0.002316       0.013248       0.019506      -0.013149      -0.006723       0.019872              9.699345      12.782635      -4.091019      -0.344356       9.674429      -2.167312       6.640972          -0.000073
          195              C       8.889516      18.923549       0.922701       0.228913      28.799863 0.35211173E+03  0.78562887E+04                                 8.442117                            6.436054       0.038434       2.051006                    0.999300      24.532708      68.797644       0.622270       0.441154      -1.048537      -0.024259       0.037784       0.018411       0.048529      -0.010627       0.014166       0.019203      -0.003434       0.001226      -0.029485       0.008964       0.020521              9.877021      14.458697      -3.669286      -1.239544       9.094125      -1.783373       6.078241           0.000081
          196              C       9.826964      19.327728      -0.013111      -0.185105      32.608562 0.44045986E+03  0.10390242E+05                                 8.897907                            7.020559       0.236053       2.061223                    0.999255      29.210227      84.148999       0.618755       0.419632      -1.062034       0.014346       0.014079       0.006505       0.021127      -0.012719       0.022152       0.004938       0.008343       0.021758      -0.027205       0.000237       0.026968             10.083836      14.278748      -2.805890      -2.675603       9.313444      -1.528023       6.659317          -0.000077
          197              C      11.008703      18.608879      16.210360       0.078911      27.479918 0.34878263E+03  0.77890574E+04                                 8.014645                            6.299374       0.209977       2.076183                    0.999748      26.586365      75.394003       0.642843       0.426649      -1.053875      -0.004162      -0.029288       0.040026       0.049772       0.016123       0.002902       0.000656      -0.025591       0.103583      -0.037922       0.003210       0.034712              8.991356      11.524236      -2.637667      -1.752634       8.923930      -2.008116       6.525902           0.000068
          198              C       7.651217      19.628734       1.068563      -0.326955      32.837588 0.44735484E+03  0.10684365E+05                                 9.137140                            7.085945      -0.419561       1.856333                    0.995886      30.847079      91.933236       0.609305       0.420896      -1.052255      -0.037550      -0.061264      -0.051093       0.088169       0.005364       0.011028       0.003267       0.062760       0.045482      -0.039518       0.007638       0.031880             11.050679      17.341833      -0.981888       1.922835       9.465730       0.179481       6.344475           0.000002
          199              C       6.296189      19.305945       0.499864      -0.017948      30.257043 0.37573689E+03  0.85382814E+04                                 8.627461                            6.489213      -0.045487       2.020509                    0.998950      26.428022      75.301505       0.641339       0.420273      -1.059131       0.059063       0.024612      -0.049299       0.080775       0.011919       0.003042       0.014736       0.066406       0.010376      -0.041413       0.006791       0.034621             10.758907      11.410101       1.090657       2.673693      14.077348      -1.569908       6.789270           0.000006
          200              C       6.047085      17.888050       0.511337       0.164163      31.180680 0.39311342E+03  0.90177457E+04                                 8.895581                            6.803745      -0.250841       1.950178                    0.999150      25.690753      73.097133       0.604667       0.441580      -1.048082      -0.014990       0.015460      -0.012382       0.024840       0.014823       0.028661       0.014507       0.034582      -0.040860      -0.031242      -0.015326       0.046568             10.674707       8.315431       3.394180      -1.602417      16.725650      -0.092608       6.983041           0.000015
          201              C       5.232383      17.335546       1.481566      -0.147779      32.011063 0.44035406E+03  0.10417086E+05                                 8.891284                            7.097743      -0.034902       1.972509                    0.999253      29.354141      85.483490       0.603521       0.429012      -1.053142      -0.062020       0.009705      -0.031310       0.070149      -0.011594       0.015010       0.014570       0.033585       0.002660      -0.031821       0.006156       0.025665             10.145917       8.178661       3.445820      -2.562341      13.964978      -1.457188       8.294112           0.000002
          202              C       4.950788      15.977060       1.450427       0.095029      28.204605 0.37219756E+03  0.84649570E+04                                 8.272095                            6.586328      -0.116173       1.966225                    0.999443      27.082334      78.010835       0.616184       0.437063      -1.045453      -0.015689      -0.003102      -0.069647       0.071460      -0.021673       0.010315      -0.007688       0.036331       0.064435      -0.039136       0.006820       0.032316              9.368688       7.118173       1.619945      -2.762359      13.025546      -0.634466       7.962344          -0.000006
          203              C       6.648785      17.093950      15.902247      -0.194662      31.147632 0.46671972E+03  0.11174223E+05                                 8.649226                            7.274164       0.067326       2.001097                    0.998428      29.839492      86.702312       0.601733       0.425149      -1.058195      -0.024045       0.006200      -0.023248       0.034016       0.007363      -0.008453      -0.006099      -0.004558       0.011538      -0.010796      -0.004180       0.014976              9.425728       7.379119       1.574031      -1.257644      14.040369       1.151494       6.857697          -0.000003
          204              C       6.356359      15.729523      15.894052       0.073565      26.435753 0.35714685E+03  0.80126764E+04                                 7.782191                            6.379168       0.194061       2.065797                    0.999658      26.773310      75.772383       0.638944       0.427280      -1.054875      -0.056464       0.000345       0.023983       0.061348      -0.016594      -0.013148       0.006488       0.029917       0.082315      -0.036066       0.000621       0.035444              8.505390       6.402465       1.261769      -1.755733      12.373046       0.096450       6.740660           0.000002
          205              C       1.866473      17.194945       3.287633       0.650055      21.446171 0.21538607E+03  0.43138157E+04                                 7.166500                            5.239401      -0.097311       2.036568                    0.999235      21.476578      59.908675       0.639860       0.477944      -1.012545      -0.014478      -0.000145      -0.037637       0.040326       0.071992      -0.034650      -0.042727      -0.006526      -0.093483      -0.059148      -0.049950       0.109098              8.517070       6.506776      -1.522013       1.751927       5.618167       1.639446      13.426267           0.000005
          206              C       2.701633      17.038501       4.408641      -0.183255      40.347143 0.46992378E+03  0.11269847E+05                                10.304545                            7.258040       0.131319       2.012754                    0.999657      29.973698      87.156668       0.607537       0.420381      -1.061216       0.008655       0.007657       0.025678       0.028159       0.001624      -0.026771       0.035092      -0.068938      -0.081231      -0.058499      -0.004249       0.062748             13.029114       8.736234      -0.406147       1.975460       5.542062       0.007762      24.809045          -0.000057
          207              C       2.163713      16.949388       5.708289      -0.227665      39.892615 0.50096780E+03  0.12257797E+05                                10.304080                            7.576658      -0.141453       1.919804                    0.998833      31.179419      92.801318       0.582541       0.429711      -1.051124      -0.013067       0.010335      -0.034190       0.038033      -0.008021      -0.012022       0.010746      -0.049734      -0.084107      -0.034723      -0.007696       0.042420             12.600402       8.983491       0.180862       1.612891       5.814227       0.866850      23.003487           0.000056
          208              C       2.979618      17.008797       6.804713       0.661526      18.468091 0.19855524E+03  0.39193875E+04                                 6.588863                            5.088707      -0.079405       2.051818                    0.999807      21.308565      60.142223       0.634460       0.489063      -1.000900       0.030349       0.003634       0.022312       0.037843       0.035428      -0.022534      -0.046592      -0.105808      -0.094947      -0.057436      -0.042060       0.099497              7.547592       7.737270      -1.306298       1.592682       4.806017       1.259674      10.099490          -0.000010
          209              C       1.689574       7.205916       6.634267       0.083875      27.592612 0.36250649E+03  0.81573619E+04                                 8.006719                            6.408534       0.048772       2.015317                    0.999715      26.850214      75.924557       0.640677       0.424847      -1.057146      -0.036492       0.043081       0.011140       0.057547      -0.025012       0.000465       0.018273      -0.036089       0.068818      -0.043535       0.005689       0.037846              8.841438      11.579916       3.157431      -1.080272       8.673472       1.777253       6.270927           0.000077
          210              C       2.879736       7.919220       6.476933      -0.203035      32.101250 0.44291033E+03  0.10446070E+05                                 8.736420                            7.002848       0.194458       2.035167                    0.999582      29.604479      84.838727       0.625467       0.415207      -1.066532      -0.016039       0.006134      -0.027370       0.032311      -0.006194      -0.013681       0.002316       0.013248       0.019506      -0.013149      -0.006723       0.019872              9.699346      12.782637       4.091020      -0.344356       9.674429       2.167312       6.640972          -0.000077
          211              C       3.144484       9.022049       7.271799       0.228913      28.799865 0.35211174E+03  0.78562889E+04                                 8.442118                            6.436054       0.038433       2.051006                    0.999300      24.532708      68.797648       0.622270       0.441154      -1.048537       0.024259       0.037784      -0.018411       0.048529       0.010627       0.014166      -0.019203      -0.003434       0.001227      -0.029485       0.008964       0.020521              9.877023      14.458701       3.669287      -1.239545       9.094126       1.783373       6.078241           0.000085
          212              C       2.207036       9.426228       8.207611      -0.185105      32.608550 0.44045958E+03  0.10390234E+05                                 8.897905                            7.020557       0.236054       2.061224                    0.999255      29.210225      84.148988       0.618755       0.419632      -1.062034      -0.014346       0.014079      -0.006505       0.021127       0.012719       0.022152      -0.004938       0.008343       0.021758      -0.027205       0.000237       0.026968             10.083834      14.278747       2.805891      -2.675603       9.313442       1.528020       6.659314          -0.000081
          213              C       1.025297       8.707379       8.373140       0.078911      27.479922 0.34878266E+03  0.77890584E+04                                 8.014647                            6.299374       0.209975       2.076183                    0.999748      26.586368      75.394019       0.642843       0.426649      -1.053875       0.004162      -0.029288      -0.040026       0.049772      -0.016123       0.002902      -0.000656      -0.025591       0.103583      -0.037922       0.003211       0.034712              8.991358      11.524239       2.637668      -1.752635       8.923931       2.008116       6.525903           0.000071
          214              C       4.382783       9.727234       7.125937      -0.326955      32.837595 0.44735484E+03  0.10684365E+05                                 9.137142                            7.085946      -0.419562       1.856333                    0.995886      30.847083      91.933257       0.609305       0.420896      -1.052255       0.037550      -0.061264       0.051093       0.088169      -0.005364       0.011028      -0.003267       0.062760       0.045482      -0.039518       0.007638       0.031880             11.050683      17.341843       0.981888       1.922835       9.465731      -0.179481       6.344475           0.000002
          215              C       5.737811       9.404445       7.694635      -0.017948      30.257025 0.37573660E+03  0.85382735E+04                                 8.627458                            6.489210      -0.045488       2.020509                    0.998950      26.428025      75.301518       0.641340       0.420273      -1.059131      -0.059063       0.024612       0.049299       0.080775      -0.011919       0.003042      -0.014736       0.066406       0.010376      -0.041413       0.006791       0.034621             10.758903      11.410102      -1.090659       2.673691      14.077340       1.569904       6.789266           0.000006
          216              C       5.986915       7.986550       7.683163       0.164163      31.180682 0.39311346E+03  0.90177469E+04                                 8.895582                            6.803746      -0.250841       1.950178                    0.999150      25.690755      73.097141       0.604667       0.441580      -1.048082       0.014990       0.015460       0.012382       0.024840      -0.014823       0.028661      -0.014507       0.034582      -0.040860      -0.031242      -0.015326       0.046568             10.674709       8.315432      -3.394181      -1.602415      16.725653       0.092605       6.983041           0.000015
          217              C       6.801617       7.434046       6.712934      -0.147779      32.011073 0.44035424E+03  0.10417092E+05                                 8.891285                            7.097743      -0.034902       1.972509                    0.999253      29.354148      85.483514       0.603521       0.429012      -1.053142       0.062020       0.009705       0.031310       0.070150       0.011594       0.015010      -0.014570       0.033585       0.002660      -0.031821       0.006156       0.025665             10.145919       8.178662      -3.445821      -2.562341      13.964981       1.457187       8.294112           0.000004
          218              C       7.083212       6.075560       6.744073       0.095029      28.204598 0.37219745E+03  0.84649538E+04                                 8.272093                            6.586327      -0.116174       1.966225                    0.999443      27.082329      78.010814       0.616184       0.437063      -1.045453       0.015689      -0.003102       0.069647       0.071460       0.021673       0.010315       0.007688       0.036332       0.064434      -0.039136       0.006820       0.032316              9.368686       7.118171      -1.619944      -2.762358      13.025544       0.634466       7.962341          -0.000007
          219              C       5.385215       7.192450       8.681253      -0.194662      31.147633 0.46671974E+03  0.11174223E+05                                 8.649226                            7.274164       0.067326       2.001097                    0.998428      29.839491      86.702308       0.601733       0.425149      -1.058195       0.024046       0.006200       0.023248       0.034016      -0.007363      -0.008453       0.006099      -0.004557       0.011538      -0.010796      -0.004180       0.014976              9.425729       7.379119      -1.574031      -1.257644      14.040369      -1.151495       6.857698          -0.000001
          220              C       5.677641       5.828023       8.689448       0.073565      26.435749 0.35714679E+03  0.80126747E+04                                 7.782190                            6.379167       0.194061       2.065797                    0.999658      26.773308      75.772374       0.638944       0.427280      -1.054875       0.056464       0.000345      -0.023983       0.061348       0.016594      -0.013148      -0.006488       0.029917       0.082315      -0.036066       0.000621       0.035444              8.505389       6.402464      -1.261768      -1.755733      12.373043      -0.096451       6.740659           0.000001
          221              C      10.167527       7.293445       4.906867       0.650055      21.446163 0.21538598E+03  0.43138132E+04                                 7.166499                            5.239400      -0.097311       2.036569                    0.999235      21.476572      59.908654       0.639860       0.477944      -1.012545       0.014478      -0.000145       0.037637       0.040326      -0.071992      -0.034650       0.042727      -0.006526      -0.093483      -0.059148      -0.049950       0.109098              8.517067       6.506774       1.522013       1.751927       5.618165      -1.639445      13.426263           0.000004
          222              C       9.332367       7.137001       3.785859      -0.183255      40.347128 0.46992358E+03  0.11269841E+05                                10.304542                            7.258038       0.131320       2.012754                    0.999657      29.973690      87.156631       0.607537       0.420380      -1.061216      -0.008655       0.007657      -0.025678       0.028159      -0.001624      -0.026771      -0.035092      -0.068938      -0.081231      -0.058499      -0.004249       0.062748             13.029109       8.736232       0.406147       1.975460       5.542060      -0.007761      24.809036          -0.000035
          223              C       9.870287       7.047888       2.486211      -0.227665      39.892600 0.50096760E+03  0.12257790E+05                                10.304076                            7.576655      -0.141451       1.919804                    0.998833      31.179410      92.801275       0.582541       0.429711      -1.051124       0.013067       0.010335       0.034190       0.038033       0.008021      -0.012022      -0.010746      -0.049734      -0.084107      -0.034723      -0.007696       0.042420             12.600397       8.983489      -0.180862       1.612891       5.814225      -0.866849      23.003478           0.000036
          224              C       9.054382       7.107297       1.389787       0.661526      18.468087 0.19855519E+03  0.39193864E+04                                 6.588862                            5.088706      -0.079406       2.051818                    0.999807      21.308565      60.142225       0.634460       0.489063      -1.000900      -0.030349       0.003634      -0.022312       0.037843      -0.035428      -0.022534       0.046591      -0.105808      -0.094947      -0.057436      -0.042060       0.099497              7.547591       7.737269       1.306297       1.592681       4.806016      -1.259674      10.099488          -0.000010
          225              C       4.327426       2.695584       6.634267       0.083875      27.592619 0.36250662E+03  0.81573655E+04                                 8.006720                            6.408535       0.048772       2.015316                    0.999715      26.850220      75.924582       0.640677       0.424847      -1.057146       0.036492      -0.043081       0.011140       0.057547      -0.025011      -0.000465      -0.018273      -0.036089       0.068818      -0.043534       0.005689       0.037846              8.841440      11.579918       3.157432       1.080271       8.673474      -1.777254       6.270929           0.000072
          226              C       3.137264       1.982280       6.476933      -0.203035      32.101249 0.44291032E+03  0.10446069E+05                                 8.736420                            7.002848       0.194458       2.035168                    0.999582      29.604477      84.838719       0.625467       0.415207      -1.066532       0.016039      -0.006134      -0.027370       0.032311      -0.006194       0.013681      -0.002316       0.013248       0.019506      -0.013149      -0.006723       0.019872              9.699346      12.782637       4.091021       0.344356       9.674430      -2.167312       6.640972          -0.000073
          227              C       2.872516       0.879451       7.271799       0.228913      28.799864 0.35211173E+03  0.78562884E+04                                 8.442117                            6.436054       0.038434       2.051006                    0.999300      24.532707      68.797638       0.622270       0.441154      -1.048537      -0.024258      -0.037784      -0.018411       0.048529       0.010627      -0.014166       0.019203      -0.003435       0.001227      -0.029485       0.008964       0.020521              9.877021      14.458698       3.669287       1.239544       9.094125      -1.783373       6.078240           0.000081
          228              C       3.809964       0.475272       8.207611      -0.185105      32.608548 0.44045958E+03  0.10390234E+05                                 8.897904                            7.020557       0.236054       2.061224                    0.999255      29.210226      84.148991       0.618755       0.419632      -1.062034       0.014346      -0.014079      -0.006505       0.021127       0.012719      -0.022152       0.004939       0.008343       0.021758      -0.027205       0.000237       0.026968             10.083833      14.278743       2.805891       2.675602       9.313443      -1.528021       6.659313          -0.000077
          229              C       4.991703       1.194121       8.373140       0.078911      27.479922 0.34878267E+03  0.77890587E+04                                 8.014647                            6.299374       0.209976       2.076183                    0.999748      26.586367      75.394016       0.642843       0.426649      -1.053875      -0.004163       0.029288      -0.040026       0.049772      -0.016123      -0.002902       0.000656      -0.025591       0.103583      -0.037922       0.003211       0.034712              8.991358      11.524238       2.637669       1.752634       8.923933      -2.008117       6.525903           0.000068
          230              C       1.634217       0.174266       7.125937      -0.326955      32.837592 0.44735477E+03  0.10684363E+05                                 9.137141                            7.085945      -0.419561       1.856333                    0.995886      30.847077      91.933230       0.609305       0.420896      -1.052255      -0.037550       0.061264       0.051093       0.088169      -0.005364      -0.011028       0.003267       0.062760       0.045482      -0.039518       0.007638       0.031880             11.050682      17.341842       0.981888      -1.922835       9.465730       0.179483       6.344474           0.000002
          231              C       0.279189       0.497055       7.694635      -0.017948      30.257026 0.37573662E+03  0.85382739E+04                                 8.627458                            6.489210      -0.045487       2.020509                    0.998950      26.428024      75.301512       0.641340       0.420273      -1.059131       0.059063      -0.024612       0.049299       0.080775      -0.011919      -0.003042       0.014736       0.066406       0.010376      -0.041413       0.006791       0.034621             10.758902      11.410102      -1.090660      -2.673691      14.077340      -1.569903       6.789265           0.000005
          232              C       0.030085       1.914950       7.683163       0.164163      31.180677 0.39311342E+03  0.90177457E+04                                 8.895581                            6.803745      -0.250841       1.950178                    0.999150      25.690753      73.097132       0.604667       0.441580      -1.048082      -0.014990      -0.015460       0.012382       0.024840      -0.014823      -0.028661       0.014507       0.034582      -0.040860      -0.031242      -0.015326       0.046568             10.674706       8.315431      -3.394179       1.602415      16.725649      -0.092604       6.983039           0.000013
          233              C      11.249383       2.467454       6.712934      -0.147779      32.011075 0.44035431E+03  0.10417093E+05                                 8.891285                            7.097744      -0.034902       1.972509                    0.999253      29.354142      85.483490       0.603521       0.429012      -1.053142      -0.062020      -0.009705       0.031310       0.070150       0.011594      -0.015010       0.014570       0.033585       0.002660      -0.031821       0.006156       0.025665             10.145919       8.178661      -3.445820       2.562340      13.964984      -1.457185       8.294111           0.000005
          234              C      10.967788       3.825940       6.744073       0.095030      28.204593 0.37219728E+03  0.84649490E+04                                 8.272091                            6.586325      -0.116173       1.966225                    0.999443      27.082329      78.010811       0.616184       0.437063      -1.045453      -0.015689       0.003102       0.069647       0.071460       0.021673      -0.010315      -0.007688       0.036332       0.064435      -0.039136       0.006820       0.032316              9.368683       7.118172      -1.619944       2.762360      13.025535      -0.634466       7.962343          -0.000009
          235              C       0.631785       2.709050       8.681253      -0.194662      31.147631 0.46671976E+03  0.11174224E+05                                 8.649225                            7.274164       0.067326       2.001097                    0.998428      29.839492      86.702308       0.601733       0.425149      -1.058195      -0.024045      -0.006200       0.023248       0.034016      -0.007363       0.008453      -0.006099      -0.004557       0.011538      -0.010796      -0.004180       0.014976              9.425727       7.379119      -1.574031       1.257644      14.040365       1.151494       6.857697           0.000000
          236              C       0.339359       4.073477       8.689448       0.073565      26.435740 0.35714662E+03  0.80126700E+04                                 7.782189                            6.379167       0.194061       2.065797                    0.999658      26.773304      75.772364       0.638944       0.427280      -1.054875      -0.056464      -0.000345      -0.023983       0.061348       0.016594       0.013148       0.006488       0.029917       0.082315      -0.036066       0.000621       0.035444              8.505387       6.402464      -1.261766       1.755734      12.373036       0.096452       6.740660          -0.000001
          237              C       7.883473       2.608055       4.906867       0.650055      21.446178 0.21538614E+03  0.43138177E+04                                 7.166503                            5.239402      -0.097314       2.036567                    0.999235      21.476586      59.908712       0.639860       0.477944      -1.012545      -0.014478       0.000145       0.037637       0.040326      -0.071992       0.034650      -0.042727      -0.006525      -0.093483      -0.059148      -0.049950       0.109098              8.517073       6.506778       1.522014      -1.751928       5.618168       1.639446      13.426273           0.000005
          238              C       8.718633       2.764499       3.785859      -0.183255      40.347131 0.46992357E+03  0.11269841E+05                                10.304543                            7.258039       0.131319       2.012754                    0.999657      29.973692      87.156643       0.607537       0.420381      -1.061216       0.008655      -0.007657      -0.025678       0.028159      -0.001624       0.026771       0.035092      -0.068938      -0.081231      -0.058499      -0.004248       0.062748             13.029112       8.736233       0.406147      -1.975461       5.542061       0.007761      24.809041          -0.000052
          239              C       8.180713       2.853612       2.486211      -0.227665      39.892628 0.50096800E+03  0.12257803E+05                                10.304081                            7.576659      -0.141453       1.919804                    0.998833      31.179424      92.801333       0.582541       0.429711      -1.051124      -0.013067      -0.010335       0.034190       0.038033       0.008021       0.012022       0.010746      -0.049734      -0.084107      -0.034723      -0.007696       0.042420             12.600404       8.983492      -0.180862      -1.612892       5.814228       0.866850      23.003493           0.000052
          240              C       8.996618       2.794203       1.389787       0.661526      18.468083 0.19855514E+03  0.39193850E+04                                 6.588862                            5.088705      -0.079405       2.051818                    0.999807      21.308559      60.142202       0.634460       0.489063      -1.000900       0.030349      -0.003634      -0.022312       0.037843      -0.035428       0.022534      -0.046592      -0.105808      -0.094947      -0.057436      -0.042060       0.099497              7.547590       7.737268       1.306297      -1.592681       4.806016       1.259674      10.099487          -0.000010
          241              N       5.261265       7.620987      15.775232      -0.247470      37.184644 0.55667871E+03  0.13638206E+05                                 9.235762                            7.587732       0.031688       2.026730                    0.998947      28.287568      77.616954       0.644619       0.387838      -1.105819      -0.117482       0.092877      -0.034438       0.153669       0.025795       0.019439       0.035238      -0.037635       0.111367      -0.050520      -0.016673       0.067193             10.238616      12.012832      -3.008102       1.386682      10.923715       2.814718       7.779300          -0.000060
          242              N      11.545420       5.277499      15.933386      -0.250210      36.532244 0.56031157E+03  0.13756298E+05                                 9.146600                            7.622580       0.029500       2.033430                    0.998303      28.167310      77.492929       0.641547       0.388871      -1.104542       0.007925       0.147734       0.015882       0.148796      -0.009032       0.046035      -0.005220       0.051741       0.099255      -0.044114      -0.025469       0.069583             10.190887       7.664068       1.141471       2.738228      14.335650       0.408592       8.572943           0.000006
          243              N       0.755735       2.280513      15.775232      -0.247469      37.184588 0.55667771E+03  0.13638175E+05                                 9.235752                            7.587725       0.031689       2.026731                    0.998947      28.287540      77.616848       0.644619       0.387838      -1.105819       0.117482      -0.092877      -0.034438       0.153669       0.025795      -0.019439      -0.035238      -0.037635       0.111367      -0.050520      -0.016673       0.067193             10.238604      12.012817      -3.008097      -1.386681      10.923703      -2.814715       7.779293          -0.000065
          244              N       6.505580       4.624000      15.933386      -0.250210      36.532273 0.56031209E+03  0.13756314E+05                                 9.146605                            7.622584       0.029499       2.033429                    0.998303      28.167331      77.493012       0.641547       0.388871      -1.104542      -0.007925      -0.147734       0.015882       0.148796      -0.009032      -0.046034       0.005220       0.051741       0.099255      -0.044114      -0.025469       0.069583             10.190892       7.664075       1.141470      -2.738233      14.335650      -0.408591       8.572952          -0.000001
          245              N      11.278265      12.182013       8.808268      -0.247467      37.184458 0.55667537E+03  0.13638102E+05                                 9.235729                            7.587708       0.031691       2.026733                    0.998947      28.287476      77.616605       0.644620       0.387838      -1.105819      -0.117482      -0.092877       0.034438       0.153669      -0.025795      -0.019439       0.035238      -0.037635       0.111367      -0.050520      -0.016673       0.067194             10.238577      12.012780       3.008084      -1.386677      10.923674       2.814710       7.779277          -0.000058
          246              N       5.528420      14.525500       8.650114      -0.250209      36.532205 0.56031068E+03  0.13756271E+05                                 9.146593                            7.622574       0.029500       2.033430                    0.998303      28.167300      77.492894       0.641547       0.388871      -1.104542       0.007925      -0.147734      -0.015882       0.148796       0.009032      -0.046035      -0.005220       0.051741       0.099255      -0.044114      -0.025469       0.069583             10.190878       7.664065      -1.141466      -2.738230      14.335628       0.408588       8.572942           0.000004
          247              N       6.772735      17.522487       8.808268      -0.247469      37.184570 0.55667738E+03  0.13638165E+05                                 9.235749                            7.587723       0.031689       2.026732                    0.998947      28.287531      77.616818       0.644619       0.387838      -1.105819       0.117482       0.092877       0.034438       0.153669      -0.025795       0.019439      -0.035238      -0.037635       0.111367      -0.050520      -0.016673       0.067193             10.238601      12.012812       3.008095       1.386680      10.923699      -2.814715       7.779292          -0.000063
          248              N       0.488580      15.178999       8.650114      -0.250208      36.532122 0.56030916E+03  0.13756223E+05                                 9.146578                            7.622563       0.029500       2.033431                    0.998303      28.167251      77.492707       0.641548       0.388871      -1.104542      -0.007925       0.147734      -0.015882       0.148796       0.009032       0.046035       0.005220       0.051741       0.099255      -0.044114      -0.025469       0.069583             10.190861       7.664052      -1.141465       2.738222      14.335607      -0.408588       8.572924           0.000006
          249              N       6.772735      12.182013       0.613768      -0.247470      37.184652 0.55667888E+03  0.13638211E+05                                 9.235763                            7.587733       0.031688       2.026731                    0.998947      28.287572      77.616969       0.644619       0.387838      -1.105819       0.117482      -0.092877       0.034438       0.153669       0.025795       0.019439       0.035238      -0.037635       0.111367      -0.050520      -0.016673       0.067193             10.238618      12.012835      -3.008104       1.386682      10.923717       2.814718       7.779301          -0.000063
          250              N       0.488580      14.525500       0.455614      -0.250210      36.532272 0.56031208E+03  0.13756314E+05                                 9.146605                            7.622584       0.029500       2.033429                    0.998303      28.167331      77.493011       0.641547       0.388871      -1.104542      -0.007925      -0.147734      -0.015882       0.148796      -0.009032       0.046035      -0.005220       0.051741       0.099255      -0.044114      -0.025469       0.069583             10.190892       7.664075       1.141469       2.738233      14.335650       0.408591       8.572952           0.000003
          251              N      11.278265      17.522487       0.613768      -0.247470      37.184628 0.55667845E+03  0.13638198E+05                                 9.235759                            7.587730       0.031689       2.026731                    0.998947      28.287561      77.616924       0.644619       0.387838      -1.105819      -0.117482       0.092877       0.034438       0.153669       0.025795      -0.019439      -0.035238      -0.037635       0.111367      -0.050520      -0.016673       0.067193             10.238612      12.012828      -3.008100      -1.386682      10.923711      -2.814718       7.779298          -0.000062
          252              N       5.528420      15.178999       0.455614      -0.250210      36.532292 0.56031245E+03  0.13756325E+05                                 9.146608                            7.622587       0.029500       2.033430                    0.998303      28.167334      77.493022       0.641547       0.388871      -1.104542       0.007925       0.147734      -0.015882       0.148796      -0.009032      -0.046035       0.005220       0.051741       0.099255      -0.044114      -0.025469       0.069583             10.190897       7.664075       1.141472      -2.738230      14.335668      -0.408594       8.572949           0.000003
          253              N       0.755735       7.620987       7.580732      -0.247470      37.184666 0.55667913E+03  0.13638219E+05                                 9.235765                            7.587735       0.031688       2.026730                    0.998947      28.287579      77.616994       0.644618       0.387838      -1.105819       0.117482       0.092877      -0.034438       0.153669      -0.025795      -0.019439       0.035238      -0.037635       0.111367      -0.050520      -0.016673       0.067193             10.238620      12.012839       3.008104      -1.386683      10.923719       2.814719       7.779303          -0.000065
          254              N       6.505580       5.277499       7.738886      -0.250211      36.532303 0.56031267E+03  0.13756332E+05                                 9.146610                            7.622588       0.029500       2.033429                    0.998303      28.167340      77.493043       0.641547       0.388871      -1.104542      -0.007924       0.147734       0.015882       0.148796       0.009032      -0.046035      -0.005220       0.051742       0.099255      -0.044114      -0.025469       0.069583             10.190900       7.664076      -1.141473      -2.738230      14.335673       0.408594       8.572951           0.000004
          255              N       5.261265       2.280513       7.580732      -0.247470      37.184659 0.55667898E+03  0.13638215E+05                                 9.235765                            7.587734       0.031688       2.026730                    0.998947      28.287575      77.616983       0.644618       0.387838      -1.105819      -0.117482      -0.092877      -0.034438       0.153669      -0.025795       0.019439      -0.035238      -0.037635       0.111367      -0.050520      -0.016673       0.067193             10.238619      12.012837       3.008104       1.386682      10.923719      -2.814719       7.779303          -0.000062
          256              N      11.545420       4.624000       7.738886      -0.250211      36.532298 0.56031256E+03  0.13756329E+05                                 9.146609                            7.622587       0.029499       2.033429                    0.998303      28.167344      77.493058       0.641547       0.388871      -1.104542       0.007924      -0.147734       0.015882       0.148796       0.009032       0.046034       0.005220       0.051742       0.099255      -0.044114      -0.025469       0.069583             10.190897       7.664078      -1.141470       2.738234      14.335659      -0.408591       8.572955           0.000006
          257              O       8.128967       6.724307      14.113551      -0.547354      39.493762 0.54537912E+03  0.13156544E+05                                 9.234802                            7.252944       0.350764       2.181437                    0.994812      26.993417      71.059356       0.701942       0.361711      -1.136944      -0.023092       0.040206      -0.011816       0.047847       0.045031       0.005800      -0.022131      -0.020115       0.060227      -0.060468       0.015663       0.044805             10.930947       7.051441      -0.311555      -0.029911       7.902904      -4.469837      17.838495           0.000002
          258              O       6.879838       8.095466      13.024174      -0.660031      31.357554 0.53476883E+03  0.12775943E+05                                 7.577631                            6.955007       0.884320       2.275441                    0.999723      29.314218      75.601143       0.755821       0.339204      -1.160908       0.011454      -0.019583       0.017928       0.028916      -0.036342       0.014247       0.042108       0.016714      -0.309413      -0.117508       0.027314       0.090195              7.747038       8.814216      -3.028491      -0.678535       7.280466      -0.282355       7.146433          -0.000012
          259              O       8.580242       7.608511       8.531622      -0.576227      37.200873 0.61852766E+03  0.15339860E+05                                 8.829040                            7.718008       0.255824       2.147137                    0.993427      27.379770      72.181423       0.683851       0.361146      -1.141708       0.003456       0.002143       0.016710       0.017198      -0.012108       0.059844       0.000053      -0.144580       0.051681      -0.109919       0.044246       0.065672              9.757714       8.571112      -1.965217       2.511162       8.962449      -2.145435      11.739580           0.000010
          260              O      10.163916       6.815599       9.604282      -0.594426      32.368800 0.49796718E+03  0.11755605E+05                                 7.987050                            6.844292       0.615203       2.238195                    0.998718      27.749417      72.522141       0.735486       0.352767      -1.142832      -0.048260       0.031199      -0.023198       0.061973      -0.000293      -0.047617       0.057779       0.023848      -0.101375      -0.088621       0.017587       0.071035              8.679595      12.021448      -2.467731      -2.590506       6.284951       0.484545       7.732385           0.000003
          261              O       9.922033       3.177193      14.113551      -0.547354      39.493709 0.54537822E+03  0.13156516E+05                                 9.234792                            7.252937       0.350766       2.181438                    0.994812      26.993398      71.059278       0.701943       0.361711      -1.136945       0.023092      -0.040206      -0.011816       0.047847       0.045031      -0.005800       0.022131      -0.020114       0.060227      -0.060468       0.015663       0.044805             10.930935       7.051433      -0.311555       0.029910       7.902896       4.469833      17.838475           0.000001
          262              O      11.171162       1.806034      13.024174      -0.660031      31.357566 0.53476907E+03  0.12775950E+05                                 7.577632                            6.955008       0.884321       2.275441                    0.999723      29.314226      75.601168       0.755821       0.339203      -1.160908      -0.011454       0.019583       0.017928       0.028916      -0.036342      -0.014247      -0.042108       0.016714      -0.309413      -0.117508       0.027313       0.090195              7.747040       8.814218      -3.028492       0.678536       7.280468       0.282355       7.146434          -0.000017
          263              O       9.470758       2.292989       8.531622      -0.576227      37.200875 0.61852769E+03  0.15339861E+05                                 8.829040                            7.718009       0.255825       2.147137                    0.993427      27.379771      72.181426       0.683851       0.361146      -1.141708      -0.003456      -0.002143       0.016710       0.017198      -0.012108      -0.059844      -0.000054      -0.144580       0.051681      -0.109919       0.044246       0.065672              9.757714       8.571112      -1.965217      -2.511162       8.962449       2.145435      11.739581           0.000014
          264              O       7.887084       3.085901       9.604282      -0.594426      32.368796 0.49796709E+03  0.11755602E+05                                 7.987049                            6.844291       0.615203       2.238196                    0.998718      27.749416      72.522134       0.735486       0.352767      -1.142832       0.048260      -0.031199      -0.023198       0.061973      -0.000293       0.047617      -0.057779       0.023848      -0.101374      -0.088621       0.017587       0.071035              8.679593      12.021446      -2.467731       2.590506       6.284950      -0.484545       7.732384           0.000006
          265              O       2.111967      13.078693      10.469949      -0.547352      39.493569 0.54537591E+03  0.13156445E+05                                 9.234767                            7.252919       0.350770       2.181440                    0.994812      26.993347      71.059077       0.701944       0.361710      -1.136945      -0.023092      -0.040206       0.011816       0.047848      -0.045031      -0.005800      -0.022131      -0.020114       0.060229      -0.060468       0.015663       0.044805             10.930903       7.051414       0.311555       0.029907       7.902876      -4.469819      17.838420           0.000002
          266              O       0.862838      11.707534      11.559326      -0.660030      31.357561 0.53476898E+03  0.12775947E+05                                 7.577631                            6.955007       0.884322       2.275441                    0.999723      29.314228      75.601168       0.755821       0.339203      -1.160908       0.011455       0.019583      -0.017928       0.028916       0.036342      -0.014247       0.042108       0.016714      -0.309412      -0.117508       0.027313       0.090195              7.747038       8.814216       3.028491       0.678537       7.280466      -0.282354       7.146432          -0.000016
          267              O       2.563242      12.194489      16.051878      -0.576227      37.200874 0.61852768E+03  0.15339861E+05                                 8.829040                            7.718008       0.255824       2.147137                    0.993427      27.379771      72.181424       0.683851       0.361146      -1.141708       0.003456      -0.002143      -0.016710       0.017198       0.012108      -0.059844       0.000054      -0.144580       0.051681      -0.109919       0.044246       0.065672              9.757713       8.571112       1.965217      -2.511161       8.962449      -2.145435      11.739579           0.000013
          268              O       4.146916      12.987401      14.979218      -0.594426      32.368783 0.49796683E+03  0.11755595E+05                                 7.987047                            6.844289       0.615203       2.238196                    0.998718      27.749410      72.522111       0.735486       0.352767      -1.142832      -0.048260      -0.031200       0.023198       0.061973       0.000293       0.047617       0.057779       0.023847      -0.101375      -0.088621       0.017587       0.071035              8.679591      12.021443       2.467730       2.590504       6.284948       0.484545       7.732380           0.000005
          269              O       3.905033      16.625807      10.469949      -0.547353      39.493693 0.54537796E+03  0.13156508E+05                                 9.234790                            7.252935       0.350765       2.181438                    0.994812      26.993391      71.059256       0.701943       0.361711      -1.136945       0.023092       0.040206       0.011816       0.047847      -0.045031       0.005800       0.022131      -0.020114       0.060228      -0.060468       0.015663       0.044805             10.930932       7.051431       0.311555      -0.029909       7.902894       4.469831      17.838470           0.000002
          270              O       5.154162      17.996966      11.559326      -0.660030      31.357579 0.53476938E+03  0.12775959E+05                                 7.577634                            6.955010       0.884321       2.275441                    0.999723      29.314233      75.601193       0.755821       0.339203      -1.160908      -0.011454      -0.019584      -0.017928       0.028916       0.036342       0.014247      -0.042108       0.016714      -0.309412      -0.117508       0.027314       0.090195              7.747042       8.814220       3.028493      -0.678536       7.280469       0.282355       7.146437          -0.000016
          271              O       3.453758      17.510011      16.051878      -0.576227      37.200866 0.61852751E+03  0.15339856E+05                                 8.829039                            7.718008       0.255824       2.147137                    0.993427      27.379767      72.181413       0.683851       0.361146      -1.141708      -0.003456       0.002143      -0.016710       0.017198       0.012108       0.059844      -0.000054      -0.144580       0.051681      -0.109918       0.044246       0.065672              9.757712       8.571110       1.965216       2.511161       8.962448       2.145434      11.739579           0.000010
          272              O       1.870084      16.717099      14.979218      -0.594426      32.368764 0.49796647E+03  0.11755584E+05                                 7.987044                            6.844287       0.615204       2.238196                    0.998718      27.749401      72.522078       0.735486       0.352767      -1.142832       0.048260       0.031200       0.023198       0.061973       0.000293      -0.047617      -0.057779       0.023848      -0.101374      -0.088621       0.017587       0.071035              8.679587      12.021438       2.467729      -2.590503       6.284946      -0.484544       7.732377           0.000005
          273              O       3.905033      13.078693       2.275449      -0.547355      39.493774 0.54537932E+03  0.13156550E+05                                 9.234804                            7.252946       0.350764       2.181437                    0.994812      26.993421      71.059370       0.701942       0.361711      -1.136944       0.023092      -0.040206       0.011816       0.047847       0.045031       0.005800      -0.022131      -0.020115       0.060227      -0.060468       0.015663       0.044805             10.930949       7.051442      -0.311555      -0.029911       7.902906      -4.469839      17.838499           0.000003
          274              O       5.154162      11.707534       3.364826      -0.660031      31.357550 0.53476874E+03  0.12775941E+05                                 7.577632                            6.955008       0.884318       2.275441                    0.999723      29.314206      75.601117       0.755821       0.339204      -1.160908      -0.011454       0.019583      -0.017928       0.028916      -0.036342       0.014247       0.042108       0.016714      -0.309413      -0.117508       0.027314       0.090195              7.747040       8.814217      -3.028492      -0.678536       7.280467      -0.282355       7.146434          -0.000015
          275              O       3.453758      12.194489       7.857378      -0.576226      37.200808 0.61852627E+03  0.15339816E+05                                 8.829028                            7.717998       0.255828       2.147139                    0.993427      27.379745      72.181316       0.683851       0.361146      -1.141708      -0.003456      -0.002142      -0.016710       0.017198      -0.012108       0.059844       0.000054      -0.144579       0.051681      -0.109918       0.044246       0.065672              9.757699       8.571098      -1.965213       2.511157       8.962436      -2.145432      11.739564           0.000011
          276              O       1.870084      12.987401       6.784718      -0.594423      32.368658 0.49796447E+03  0.11755524E+05                                 7.987024                            6.844271       0.615207       2.238198                    0.998718      27.749353      72.521897       0.735487       0.352766      -1.142832       0.048261      -0.031200       0.023199       0.061973      -0.000293      -0.047618       0.057779       0.023848      -0.101373      -0.088622       0.017586       0.071035              8.679565      12.021408      -2.467722      -2.590493       6.284931       0.484543       7.732355           0.000004
          277              O       2.111967      16.625807       2.275449      -0.547354      39.493763 0.54537913E+03  0.13156544E+05                                 9.234802                            7.252944       0.350764       2.181437                    0.994812      26.993417      71.059356       0.701942       0.361711      -1.136944      -0.023092       0.040206       0.011816       0.047847       0.045031      -0.005800       0.022131      -0.020115       0.060227      -0.060468       0.015663       0.044805             10.930947       7.051441      -0.311555       0.029910       7.902904       4.469838      17.838496           0.000002
          278              O       0.862838      17.996966       3.364826      -0.660031      31.357557 0.53476888E+03  0.12775945E+05                                 7.577632                            6.955008       0.884320       2.275441                    0.999723      29.314215      75.601140       0.755821       0.339204      -1.160908       0.011454      -0.019583      -0.017928       0.028916      -0.036342      -0.014247      -0.042108       0.016714      -0.309412      -0.117508       0.027313       0.090195              7.747040       8.814218      -3.028492       0.678536       7.280467       0.282355       7.146434          -0.000017
          279              O       2.563242      17.510011       7.857378      -0.576227      37.200849 0.61852712E+03  0.15339843E+05                                 8.829036                            7.718004       0.255826       2.147138                    0.993427      27.379761      72.181384       0.683851       0.361146      -1.141708       0.003456       0.002143      -0.016710       0.017198      -0.012108      -0.059844      -0.000054      -0.144579       0.051681      -0.109918       0.044246       0.065672              9.757708       8.571107      -1.965215      -2.511160       8.962444       2.145434      11.739575           0.000013
          280              O       4.146916      16.717099       6.784718      -0.594425      32.368738 0.49796597E+03  0.11755569E+05                                 7.987039                            6.844283       0.615205       2.238197                    0.998718      27.749389      72.522033       0.735486       0.352767      -1.142832      -0.048261       0.031200       0.023198       0.061973      -0.000293       0.047618      -0.057779       0.023848      -0.101374      -0.088621       0.017586       0.071035              8.679582      12.021431      -2.467727       2.590500       6.284942      -0.484544       7.732372           0.000005
          281              O       9.922033       6.724307       5.919051      -0.547355      39.493779 0.54537943E+03  0.13156553E+05                                 9.234805                            7.252947       0.350764       2.181437                    0.994812      26.993424      71.059382       0.701942       0.361711      -1.136944       0.023092       0.040206      -0.011816       0.047847      -0.045031      -0.005800      -0.022131      -0.020115       0.060227      -0.060468       0.015663       0.044805             10.930950       7.051443       0.311555       0.029911       7.902906      -4.469839      17.838501           0.000002
          282              O      11.171162       8.095466       4.829674      -0.660031      31.357548 0.53476869E+03  0.12775939E+05                                 7.577631                            6.955007       0.884318       2.275441                    0.999723      29.314209      75.601121       0.755821       0.339204      -1.160908      -0.011454      -0.019583       0.017928       0.028916       0.036342      -0.014247       0.042108       0.016714      -0.309413      -0.117508       0.027314       0.090195              7.747038       8.814216       3.028491       0.678535       7.280466      -0.282355       7.146433          -0.000013
          283              O       9.470758       7.608511       0.337122      -0.576227      37.200878 0.61852775E+03  0.15339863E+05                                 8.829041                            7.718009       0.255825       2.147137                    0.993427      27.379773      72.181431       0.683851       0.361146      -1.141708      -0.003456       0.002143       0.016710       0.017198       0.012108      -0.059844       0.000054      -0.144580       0.051681      -0.109919       0.044246       0.065672              9.757714       8.571112       1.965217      -2.511162       8.962449      -2.145435      11.739581           0.000010
          284              O       7.887084       6.815599       1.409782      -0.594426      32.368780 0.49796678E+03  0.11755593E+05                                 7.987046                            6.844289       0.615203       2.238196                    0.998718      27.749409      72.522107       0.735486       0.352767      -1.142832       0.048260       0.031200      -0.023198       0.061973       0.000293       0.047617       0.057779       0.023848      -0.101374      -0.088621       0.017587       0.071035              8.679590      12.021442       2.467730       2.590504       6.284948       0.484544       7.732380           0.000004
          285              O       8.128967       3.177193       5.919051      -0.547355      39.493794 0.54537961E+03  0.13156559E+05                                 9.234808                            7.252948       0.350763       2.181436                    0.994812      26.993428      71.059400       0.701942       0.361711      -1.136944      -0.023092      -0.040206      -0.011816       0.047847      -0.045031       0.005800       0.022131      -0.020115       0.060227      -0.060468       0.015663       0.044805             10.930954       7.051445       0.311556      -0.029911       7.902909       4.469841      17.838508           0.000001
          286              O       6.879838       1.806034       4.829674      -0.660030      31.357613 0.53477011E+03  0.12775981E+05                                 7.577639                            6.955014       0.884320       2.275440                    0.999723      29.314253      75.601259       0.755821       0.339203      -1.160908       0.011455       0.019584       0.017928       0.028916       0.036342       0.014247      -0.042108       0.016714      -0.309413      -0.117508       0.027314       0.090195              7.747047       8.814226       3.028495      -0.678537       7.280474       0.282356       7.146442          -0.000016
          287              O       8.580242       2.292989       0.337122      -0.576227      37.200856 0.61852728E+03  0.15339848E+05                                 8.829037                            7.718006       0.255825       2.147138                    0.993427      27.379763      72.181396       0.683851       0.361146      -1.141708       0.003456      -0.002143       0.016710       0.017198       0.012108       0.059844      -0.000054      -0.144580       0.051681      -0.109918       0.044246       0.065672              9.757711       8.571108       1.965216       2.511160       8.962446       2.145434      11.739577           0.000012
          288              O      10.163916       3.085901       1.409782      -0.594425      32.368745 0.49796611E+03  0.11755573E+05                                 7.987040                            6.844284       0.615204       2.238196                    0.998718      27.749392      72.522045       0.735486       0.352767      -1.142832      -0.048260      -0.031200      -0.023198       0.061973       0.000293      -0.047618      -0.057779       0.023848      -0.101374      -0.088621       0.017587       0.071035              8.679583      12.021433       2.467728      -2.590501       6.284943      -0.484544       7.732373           0.000005

******************************************************
Auxiliary information for the entire system
The total spin magnetic moment of the unit cell is   -0.000000
The total net atomic charge of the unit cell is   0.000014
Accuracy of reproducing the electrostatic potential in the unit cell:
  The inner radius (bohr) =    5.0000
  The outer radius (bohr) =   12.0000
  Valid grid points have density less than (e/(bohr^3)) =    0.0001
  The number of valid grid points were=        40280
  The rms potential error without charges in kcal/mol is=      8.32598
  The rms potential error with partial charges in kcal/mol is=      1.90884
  The RRMSE value at monopole order=      0.22926
  The rms potential error with partial charges and cloud penetration in kcal/mol is=      1.89493
  The RRMSE value at monopole order with cloud penetration is=      0.22759
  The rms potential error with partial charges and atomic dipoles in kcal/mol is=      0.39015
  The RRMSE value at dipole order=      0.04686
  The rms potential error with partial charges, atomic dipoles and cloud penetration in kcal/mol is=      0.38794
  The RRMSE value at dipole order with cloud penetration=      0.04659

******************************************************
The electron densities and ab initio electrostatic potential were computed in VASP using the PBE functional and
projector augmented wave method. See the main text of the journal article for a description of computational details.
The atomic charges, dipoles, and quadrupoles were computed with the DDEC6 method as described in
(a) T. A. Manz and N. Gabaldon Limas, RSC Adv. 6 (2016) 47771-47801 DOI: 10.1039/c6ra04656h
(b) N. Gabaldon Limas and T. A. Manz, RSC Adv. 8 (2018) 2678-2707 DOI: 10.1039/c7ra11829e.
For each atom in the material, the electron cloud parameters were fit to the spherically averaged atom-in-material
electron density using radial positions for which this density was between 10^-4 and 10^-2 electrons per cubic bohr.
The polarizabilities, dispersion coefficients, and quantum Drude oscillator (QDO) parameters were fit using the MCLF method.
The magnetic structure of the system was optimized in VASP from the default ferromagnetic initial guess using spin polarization.
The atomic spin moments (ASMs) were computed on this optimized magnetic structure using the DDEC6 partition as inputs
to the method of T. A. Manz and D. S. Sholl, J. Chem. Theory Comput. 7 (2011) 4146-4164 DOI: 10.1021/ct200539n.
The RMSE and RRMSE were computed using a uniform grid with Ewald summation.
