# Supplementary material for: A collection of forcefield precursors for metal–organic frameworks
Source: RSC Adv. 2019 Nov 13;9(63):36492–507. doi: 10.1039/c9ra07327b (PMC9075174; doi:10.1039/c9ra07327b)
Supplement: RA-009-C9RA07327B-s5821 [file RA-009-C9RA07327B-s5821.xyz]

  110
jmolscript: load "" {1 1 1} spacegroup "x,y,z" unitcell [{      8.409000     0.000000     0.000000 }, {      2.090711    13.324979     0.000000 }, {      1.045348     6.662487    12.416967 }]
Zn     5.502656     9.446877     2.264855     0.739173
Zn    10.752507    16.109365    10.152112     0.739312
H      9.515273     7.929694     3.211028     0.103436
H      2.950634     6.891678     4.142300     0.101644
H      9.193059     5.913624     7.412929     0.118763
H      7.326226     6.926323     6.469240     0.110666
H      4.063564     5.677772     5.860808     0.105812
H      2.592393     4.967551     8.090896     0.120884
H      5.973735    17.493030     9.988208     0.132091
H      7.906485    16.589597    10.894647     0.091499
H      9.728886    16.880082     7.420379     0.099889
H      5.773743     4.465199     6.436956     0.128262
H      8.179368    19.004083    11.455894     0.107181
H      7.094130     7.660528    10.681075     0.117827
H      6.038051     2.462456     2.021482     0.108442
H      7.117771    13.867305     2.783884     0.115077
H      8.137949     9.784530    11.051101     0.106519
H      6.945360     4.188041     1.169678     0.111149
H      9.382402    11.332893    10.303599     0.129326
H     10.358439    13.319647     9.516364     0.094855
H      8.488892     8.489344     0.506612     0.105435
H      7.612467     6.542564     1.380767     0.123776
H      6.356124    14.592183     9.205939     0.103498
H      8.200487    13.554167     8.274667     0.101584
H      6.033916    12.576114     5.004038     0.117629
H      4.167081    13.588812     5.947727     0.110158
H      9.313419    12.340262     6.556159     0.106986
H      7.842250    11.630041     4.326071     0.120783
H      9.132884    10.830542     2.428759     0.131578
H      2.656635     9.927109     1.522320     0.091219
H      4.479032    10.217593     4.996588     0.100303
H      2.614599    11.127689     5.980011     0.128830
H      2.929519    12.341595     0.961073     0.108416
H      1.844280     0.998041     1.735892     0.117547
H      2.878902     9.124944    10.395485     0.109137
H      1.867911     7.204814     9.633083     0.114816
H      2.888100     3.122042     1.365866     0.105899
H      3.786209    10.850528    11.247289     0.110628
H      4.132552     4.670405     2.113368     0.129482
H      5.108587     6.657159     2.900603     0.095165
H      5.329740    15.151831    11.910355     0.106185
H      4.453317    13.205052    11.036200     0.124246
C      7.016109     8.181536     4.152234     0.562650
C      8.230086     7.536607     4.745765    -0.030786
C      9.444574     7.516620     4.065315    -0.114142
C      2.132220     6.901006     4.624079    -0.146467
C      2.079346     6.296051     5.865775     0.123150
C      9.259140     6.318704     6.556159    -0.143150
C      8.150099     6.924990     5.997395    -0.110617
C      3.282814     5.648457     6.402188    -0.118226
C      3.381524     5.028846     7.566900    -0.150743
C      4.600301     4.425224     8.118213     0.175648
C      6.739265    17.377103     9.439378    -0.181047
C      7.896814    16.833444     9.975791     0.079908
C      8.950943    17.008002     7.949342     0.103816
C      5.756291     4.225349     7.358295    -0.189705
C      6.357622    11.654026     1.522320     0.554151
C      7.007599    12.913237     0.980940    -0.021524
C      8.374688    19.707642    12.064325    -0.089868
C      6.902069     7.561923    11.604897    -0.141210
C      6.186949     1.910802     0.064568     0.120090
C      5.843990     1.761562     1.410567    -0.145892
C      7.327081    13.952585     1.862545    -0.103821
C      7.903760     9.781865    11.972440    -0.110940
C      7.164831     4.193371     0.245856    -0.166450
C      8.862720    12.067099    12.136344     0.174856
C      9.403596    12.105741    10.854913    -0.195193
C      9.982570    13.303657    10.388035     0.072903
C      9.515996    14.370987    12.382199     0.094756
C      7.922332     6.550560     0.481778    -0.184329
C      3.856962    14.844025     8.264733     0.561995
C      5.070940    14.199096     7.671202    -0.029761
C      6.285427    14.179108     8.351652    -0.114415
C      7.382073    13.563495     7.792888    -0.146026
C      7.329201    12.958541     6.551192     0.122041
C      6.099996    12.981193     5.860808    -0.140582
C      4.990954    13.587480     6.419572    -0.110990
C      8.532669    12.310947     6.014779    -0.119207
C      8.631382    11.691336     4.850067    -0.150669
C      9.850159    11.087714     4.298754     0.174005
C      9.898414    10.714615     2.977589    -0.179639
C      2.646963    10.170956     2.441176     0.079952
C      3.701089    10.345513     4.467625     0.102973
C      2.597148    10.887839     5.058672    -0.189681
C      3.198472    18.316514    10.894647     0.551817
C      1.757737     6.250745    11.436027    -0.020440
C      3.124840    13.045154     0.352642    -0.089803
C      1.652220     0.899436     0.812070    -0.141789
C      3.027797     8.573289    12.352399     0.119429
C      2.684840     8.424050    11.006400    -0.145988
C      2.077221     7.290094    10.554422    -0.104701
C      2.653912     3.119377     0.444527    -0.109234
C      4.005679    10.855858    12.171111    -0.165788
C      3.612871     5.404611     0.280623     0.173556
C      4.153746     5.443254     1.562054    -0.194739
C      4.732719     6.641169     2.028932     0.072984
C      4.266148     7.708500     0.034768     0.093080
C      4.763181    13.213047    11.935189    -0.184279
N      8.996246    16.642897     9.245674    -0.231569
N     10.023849    14.429618    11.135536    -0.230567
N      3.746394     9.980409     3.171293    -0.230963
N      4.774000     7.767130     1.281431    -0.230558
O      7.152352     8.647911     2.957225    -0.564937
O      5.944998     8.198859     4.766625    -0.572970
O      6.092938    10.695960     0.722419    -0.548533
O      6.151243    11.582071     2.749116    -0.541173
O      3.993204    15.310399     9.459742    -0.564684
O      2.785851    14.861348     7.650342    -0.572944
O      2.933787    17.358448    11.694548    -0.548046
O      2.992094    18.244559     9.667851    -0.540078

The following XYZ coordinates are in angstroms. Other properties are in atomic units.
The sperically averaged electron density of each atom fit to a function of the form exp(a - br)
eigen_1, eigen_2 and eigen_3 are the three eigenvalues of traceless quadrupole moment tensor
  atom number  atomic symbol              X              Y              Z     net charge C6 coefficient C8 coefficient C10 coefficient fluctuating dipole atomic polarizability isotropic forcefield polarizability              a              b squared Pearson coefficient          <r^3>          <r^4>         wp_QDO          m_QDO          q_QDO       dipole_x       dipole_y       dipole_z         dipole            Qxy            Qxz            Qyz     Q(x^2-y^2)  Q(3z^2 - R^2)        eigen_1        eigen_2        eigen_3 static polarizability      alpha(xx)      alpha(xy)      alpha(xz)      alpha(yy)      alpha(yz)      alpha(zz) atomic spin moment
            1             Zn       5.502656       9.446877       2.264855       0.739173     104.514236 0.21624905E+04  0.71356560E+05                                18.320943                           15.347225       0.395468       1.959788                    0.997134      49.354961     137.254028       0.454454       0.408448      -1.137818       0.089283       0.039602       0.004814       0.097790      -0.010905       0.030817      -0.048171      -0.004143       0.154931      -0.048366      -0.036143       0.084509             21.842255      23.602548       1.050217       0.192399      27.357887      -0.293692      14.566330           0.000006
            2             Zn      10.752507      16.109365      10.152112       0.739312     104.538376 0.21627484E+04  0.71368605E+05                                18.325239                           15.348917       0.396877       1.960001                    0.997168      49.363663     137.290453       0.454385       0.408489      -1.137767       0.088891       0.038872      -0.004898       0.097142      -0.010430      -0.030573       0.048040      -0.003308       0.153223      -0.048585      -0.035207       0.083791             21.849353      23.612236       1.051231      -0.191702      27.367386       0.297685      14.568437           0.000008
            3              H       9.515273       7.929694       3.211028       0.103436       1.080001 0.80529625E+01  0.80291599E+02                                 1.814860                            1.715496      -1.271045       2.259410                    0.994571       3.951038      11.662399       0.448267       1.370425      -0.687320       0.004089       0.014552      -0.033921       0.037137      -0.003770      -0.006390      -0.006925       0.016394       0.036232      -0.017392       0.001436       0.015956              1.870856       1.608194       0.010119       0.007074       1.724964      -0.411331       2.279410          -0.000002
            4              H       2.950634       6.891678       4.142300       0.101644       1.041184 0.75527541E+01  0.74144436E+02                                 1.776216                            1.664305      -1.276680       2.263578                    0.993224       3.900253      11.442528       0.453671       1.375283      -0.686362       0.029964       0.004321      -0.014443       0.033542      -0.006719      -0.001004      -0.010295       0.016429       0.001296      -0.016763       0.005381       0.011382              1.823890       2.191816      -0.057091      -0.466636       1.433855      -0.072994       1.846000          -0.000001
            5              H       9.193059       5.913624       7.412929       0.118763       1.050507 0.72537644E+01  0.70200533E+02                                 1.759405                            1.609736      -1.266030       2.276180                    0.994415       3.735806      10.734962       0.472446       1.339606      -0.693774      -0.004042      -0.016992       0.032719       0.037089      -0.006331      -0.004995      -0.007498       0.011148      -0.005578      -0.014042       0.004368       0.009674              1.847142       1.570125      -0.051471       0.057585       1.579790      -0.496559       2.391511          -0.000000
            6              H       7.326226       6.926323       6.469240       0.110666       1.281625 0.97880911E+01  0.10036482E+03                                 1.893549                            1.787164      -1.254373       2.277841                    0.995321       3.641367      10.185295       0.488158       1.223664      -0.721894      -0.032935       0.001387       0.022535       0.039931      -0.001512      -0.010255      -0.004718       0.014835       0.029995      -0.014320      -0.003132       0.017452              1.917662       2.374069       0.001825      -0.370993       1.528248      -0.142580       1.850669          -0.000004
            7              H       4.063564       5.677772       5.860808       0.105812       1.094537 0.82427172E+01  0.81539031E+02                                 1.748716                            1.670891      -1.062433       2.369149                    0.996381       3.626259      10.195230       0.487477       1.270156      -0.710160       0.030537       0.001025      -0.017817       0.035370      -0.005250      -0.004812      -0.003719       0.012895       0.012825      -0.012109       0.002918       0.009192              1.773143       2.054153      -0.094247      -0.243170       1.439415      -0.187590       1.825862          -0.000001
            8              H       2.592393       4.967551       8.090896       0.120884       0.951998 0.69266062E+01  0.66975302E+02                                 1.717911                            1.626952      -1.318894       2.253300                    0.993256       3.882850      11.547621       0.442030       1.433047      -0.674946      -0.032848      -0.004153       0.012687       0.035457      -0.000104       0.003726      -0.006272       0.011561      -0.005306      -0.010101       0.001518       0.008582              1.763800       2.050444      -0.078974      -0.308066       1.431982      -0.129671       1.808973          -0.000001
            9              H       5.973735      17.493030       9.988208       0.132091       0.931389 0.66594617E+01  0.63493407E+02                                 1.672666                            1.584462      -1.227234       2.312906                    0.993894       3.625506      10.560060       0.454423       1.413696      -0.680111      -0.031649       0.003277       0.019385       0.037258      -0.006659      -0.005724      -0.005794       0.019636       0.018059      -0.017174       0.004977       0.012197              1.715759       2.002006      -0.120380      -0.339466       1.427589       0.056879       1.717683           0.000001
           10              H       7.906485      16.589597      10.894647       0.091499       1.083545 0.77839858E+01  0.77023754E+02                                 1.827135                            1.691382      -1.269444       2.261808                    0.993902       3.952099      11.656125       0.449129       1.378202      -0.685722      -0.003698      -0.010065       0.043831       0.045124      -0.000666      -0.000818      -0.009745       0.015847       0.017060      -0.015337       0.005083       0.010254              1.906145       1.529255      -0.041707       0.064402       1.633510      -0.232113       2.555672           0.000002
           11              H       9.728886      16.880082       7.420379       0.099889       1.284520 0.95208044E+01  0.97436800E+02                                 1.941589                            1.795244      -1.074926       2.365849                    0.996458       3.653886      10.378668       0.471468       1.269418      -0.711731       0.038484      -0.006494      -0.030939       0.049804      -0.001404      -0.006994      -0.000509       0.022643       0.038874      -0.017918       0.000930       0.016988              2.008160       2.567155      -0.198785      -0.463831       1.627282       0.021845       1.830042          -0.000004
           12              H       5.773743       4.465199       6.436956       0.128262       1.098223 0.79999526E+01  0.77707280E+02                                 1.692250                            1.605214      -0.898834       2.457372                    0.998792       3.285655       8.837484       0.522062       1.207841      -0.726931       0.000456       0.008024      -0.034205       0.035136      -0.006383      -0.003605      -0.003347       0.014279       0.035160      -0.016142       0.003222       0.012920              1.718694       1.526690      -0.067120       0.056938       1.451982      -0.296470       2.177411          -0.000002
           13              H       8.179368      19.004083      11.455894       0.107181       1.027601 0.74464557E+01  0.72799010E+02                                 1.758271                            1.650890      -1.224097       2.286134                    0.995460       3.842247      11.227205       0.456470       1.372518      -0.687116      -0.005474      -0.026069      -0.023530       0.035542       0.004344      -0.004805       0.001531      -0.008592       0.022960      -0.011271       0.002257       0.009014              1.816239       1.475101       0.233680       0.122087       2.124176       0.525208       1.849438           0.000000
           14              H       7.094130       7.660528      10.681075       0.117827       1.074881 0.82083697E+01  0.80237624E+02                                 1.670279                            1.629833      -0.807796       2.494677                    0.999364       3.296093       8.890596       0.516327       1.213558      -0.726150       0.005856       0.000761      -0.038688       0.039136       0.008392      -0.003107       0.001853      -0.017187       0.041543      -0.019321       0.005056       0.014265              1.653805       1.449527       0.063916      -0.171089       1.483804      -0.022133       2.028083          -0.000007
           15              H       6.038051       2.462456       2.021482       0.108442       1.106388 0.82426572E+01  0.80339409E+02                                 1.671038                            1.606004      -0.846750       2.467783                    0.999037       3.322838       8.835221       0.535534       1.173430      -0.735173       0.007729       0.023617       0.025894       0.035889       0.009201      -0.002831       0.005396      -0.014061       0.038854      -0.018833       0.003847       0.014986              1.676809       1.403755       0.194326       0.049352       2.020772       0.267098       1.605900          -0.000007
           16              H       7.117771      13.867305       2.783884       0.115077       1.099829 0.81051881E+01  0.79840370E+02                                 1.755778                            1.660174      -1.080927       2.363137                    0.996967       3.565237      10.001837       0.487608       1.275192      -0.709473      -0.005471      -0.001707       0.038812       0.039233       0.004490      -0.002415       0.006587      -0.010462       0.040301      -0.014411      -0.001531       0.015942              1.783201       1.439797       0.075255      -0.204215       1.563910      -0.226804       2.345895          -0.000002
           17              H       8.137949       9.784530      11.051101       0.106519       1.154927 0.93639286E+01  0.95116574E+02                                 1.783532                            1.760568      -1.087080       2.357713                    0.996328       3.595034      10.063202       0.485768       1.241306      -0.718117       0.008347       0.003428      -0.033581       0.034773       0.006266      -0.001769       0.000509      -0.008978       0.035765      -0.013796       0.001736       0.012061              1.764978       1.574830       0.140508      -0.225374       1.753043      -0.045717       1.967062          -0.000005
           18              H       6.945360       4.188041       1.169678       0.111149       1.131268 0.91339279E+01  0.92304426E+02                                 1.764701                            1.743791      -1.089238       2.355907                    0.996422       3.585074      10.044772       0.485488       1.248425      -0.716320      -0.004936      -0.006211       0.032711       0.033659       0.008217      -0.000345       0.001562      -0.012287       0.037747      -0.016585       0.003794       0.012792              1.746941       1.555602       0.112206      -0.213241       1.741436      -0.011294       1.943785          -0.000005
           19              H       9.382402      11.332893      10.303599       0.129326       1.039429 0.77226912E+01  0.74702237E+02                                 1.659605                            1.599894      -0.882955       2.466387                    0.999037       3.314813       9.033590       0.509444       1.242925      -0.718397      -0.002094      -0.029799      -0.020644       0.036312       0.005017      -0.007760       0.006987      -0.014243       0.024960      -0.016628       0.002884       0.013744              1.665145       1.382449       0.069552      -0.016506       2.030423       0.226529       1.582562          -0.000004
           20              H      10.358439      13.319647       9.516364       0.094855       1.210121 0.89492445E+01  0.90740340E+02                                 1.899091                            1.763735      -1.205742       2.296065                    0.995369       3.794199      10.946225       0.463426       1.303501      -0.702673       0.018882      -0.004516      -0.045423       0.049398       0.000421      -0.009028       0.012169      -0.013327       0.015461      -0.015700      -0.002601       0.018301              1.962408       1.796023       0.123899      -0.415008       1.592521      -0.173314       2.498680          -0.000001
           21              H       8.488892       8.489344       0.506612       0.105435       1.001765 0.70153232E+01  0.67422775E+02                                 1.723854                            1.599409      -1.055781       2.380428                    0.996355       3.649886      10.499824       0.466063       1.367422      -0.689248      -0.000573       0.040533       0.030196       0.050547       0.005943      -0.003413       0.007847      -0.022029       0.005121      -0.015173      -0.000121       0.015293              1.802664       1.412765       0.086854       0.013536       2.177440       0.458669       1.817789           0.000002
           22              H       7.612467       6.542564       1.380767       0.123776       1.100664 0.83781463E+01  0.84108075E+02                                 1.822120                            1.739626      -1.334450       2.248258                    0.993047       3.809819      11.172439       0.450424       1.354550      -0.691428      -0.009522      -0.002927       0.035746       0.037108       0.005014      -0.006332      -0.005560      -0.014979       0.030901      -0.015035      -0.000373       0.015408              1.845841       1.637386       0.034247      -0.299007       1.596441       0.135566       2.303696          -0.000002
           23              H       6.356124      14.592183       9.205939       0.103498       1.077649 0.80333665E+01  0.80067456E+02                                 1.814351                            1.715108      -1.283854       2.255167                    0.994562       3.949548      11.665427       0.447539       1.373145      -0.686808       0.003909       0.014743       0.033789       0.037072      -0.003916       0.006407       0.006920       0.016695       0.035834      -0.017531       0.001662       0.015869              1.870335       1.608010       0.010060      -0.007148       1.724549       0.410937       2.278444          -0.000002
           24              H       8.200487      13.554167       8.274667       0.101584       1.041233 0.75496416E+01  0.74066741E+02                                 1.772299                            1.660908      -1.257688       2.271265                    0.993346       3.892856      11.397326       0.455631       1.370238      -0.687360       0.030142       0.004443       0.014786       0.033866      -0.006750       0.000903       0.010256       0.016266       0.001281      -0.016666       0.005249       0.011417              1.819726       2.186337      -0.056911       0.464895       1.431103       0.072742       1.841740          -0.000001
           25              H       6.033916      12.576114       5.004038       0.117629       1.051261 0.72577202E+01  0.70223972E+02                                 1.757847                            1.608365      -1.245765       2.284276                    0.994636       3.733286      10.714413       0.473610       1.336597      -0.694405      -0.004120      -0.017203      -0.033261       0.037672      -0.006237       0.004926       0.007489       0.011460      -0.005782      -0.014017       0.004270       0.009747              1.845453       1.568641      -0.051311      -0.057468       1.578448       0.495973       2.389270          -0.000001
           26              H       4.167081      13.588812       5.947727       0.110158       1.282268 0.97924623E+01  0.10039456E+03                                 1.891802                            1.785680      -1.242878       2.282122                    0.995417       3.642399      10.178707       0.489261       1.221088      -0.722464      -0.033163       0.001968      -0.022830       0.040310      -0.001303       0.010223       0.004670       0.015086       0.030003      -0.014294      -0.003183       0.017477              1.915833       2.371381       0.001853       0.370327       1.527116       0.142386       1.849001          -0.000004
           27              H       9.313419      12.340262       6.556159       0.106986       1.093548 0.82366822E+01  0.81495949E+02                                 1.750613                            1.672604      -1.074147       2.364655                    0.996223       3.626440      10.209678       0.486023       1.273694      -0.709392       0.029701       0.000836       0.017588       0.034528      -0.005266       0.004748       0.003713       0.013135       0.013128      -0.012215       0.003002       0.009214              1.775129       2.056605      -0.094457       0.243480       1.440862       0.187931       1.827919          -0.000001
           28              H       7.842250      11.630041       4.326071       0.120783       0.951012 0.69194742E+01  0.66911024E+02                                 1.719213                            1.628056      -1.326845       2.250269                    0.993188       3.885413      11.568018       0.440945       1.436472      -0.674323      -0.032825      -0.004152      -0.012676       0.035432      -0.000308      -0.003755       0.006266       0.012247      -0.004675      -0.010239       0.001358       0.008880              1.765199       2.052287      -0.079012       0.308654       1.432892       0.129787       1.810419          -0.000001
           29              H       9.132884      10.830542       2.428759       0.131578       0.933883 0.66784885E+01  0.63692349E+02                                 1.672422                            1.584170      -1.216226       2.316813                    0.994150       3.625497      10.546391       0.455764       1.409149      -0.680957      -0.031766       0.003437      -0.019533       0.037449      -0.006587       0.005949       0.006005       0.019572       0.017832      -0.017245       0.004871       0.012374              1.715514       2.001838      -0.120355       0.339644       1.427286      -0.056935       1.717419           0.000001
           30              H       2.656635       9.927109       1.522320       0.091219       1.084749 0.77934057E+01  0.77125612E+02                                 1.826987                            1.691230      -1.267585       2.262395                    0.993965       3.952136      11.649646       0.449703       1.376288      -0.686091      -0.003702      -0.010048      -0.044306       0.045582      -0.000624       0.000763       0.009814       0.016046       0.016540      -0.015426       0.005267       0.010159              1.906001       1.529112      -0.041672      -0.064326       1.633463       0.232000       2.555430           0.000002
           31              H       4.479032      10.217593       4.996588       0.100303       1.285949 0.95381989E+01  0.97713293E+02                                 1.947856                            1.800642      -1.089735       2.360165                    0.996143       3.658111      10.414670       0.469028       1.274734      -0.710596       0.038652      -0.006634       0.030913       0.049936      -0.001398       0.006827       0.000608       0.021959       0.038773      -0.017568       0.000829       0.016739              2.014873       2.576654      -0.199854       0.465896       1.632129      -0.021886       1.835838          -0.000004
           32              H       2.614599      11.127689       5.980011       0.128830       1.097754 0.79959289E+01  0.77666881E+02                                 1.692651                            1.605516      -0.908141       2.453961                    0.998700       3.284229       8.836715       0.521612       1.208903      -0.726693       0.000783       0.008269       0.033916       0.034919      -0.006424       0.003613       0.003204       0.014041       0.034914      -0.016008       0.003181       0.012827              1.719131       1.526909      -0.067190      -0.057066       1.452229       0.296705       2.178255          -0.000003
           33              H       2.929519      12.341595       0.961073       0.108416       1.027961 0.74541113E+01  0.72950409E+02                                 1.764348                            1.656055      -1.251236       2.275122                    0.995195       3.852612      11.292620       0.453617       1.379701      -0.685676      -0.005613      -0.025568       0.023123       0.034927       0.004165       0.004767      -0.001609      -0.009149       0.023030      -0.011353       0.002341       0.009011              1.822819       1.479555       0.235109      -0.122852       2.132674      -0.528456       1.856227           0.000000
           34              H       1.844280       0.998041       1.735892       0.117547       1.073209 0.81926551E+01  0.80045455E+02                                 1.668622                            1.628393      -0.808134       2.494912                    0.999375       3.293734       8.882022       0.516499       1.213738      -0.726125       0.006288       0.001074       0.038692       0.039214       0.008316       0.002965      -0.001979      -0.017383       0.041742      -0.019352       0.005015       0.014337              1.652127       1.448357       0.063847       0.170709       1.482640       0.022102       2.025384          -0.000006
           35              H       2.878902       9.124944      10.395485       0.109137       1.107056 0.82514178E+01  0.80475279E+02                                 1.674630                            1.609184      -0.854347       2.465218                    0.998979       3.323286       8.849641       0.533652       1.176831      -0.734375       0.007758       0.023315      -0.025403       0.035342       0.009229       0.002857      -0.005526      -0.014090       0.039179      -0.018939       0.003777       0.015162              1.680503       1.406376       0.195070      -0.049586       2.025725      -0.268247       1.609408          -0.000007
           36              H       1.867911       7.204814       9.633083       0.114816       1.098899 0.80932986E+01  0.79646845E+02                                 1.750048                            1.655236      -1.059897       2.371173                    0.997169       3.561105       9.966170       0.490273       1.269479      -0.710690      -0.005413      -0.001850      -0.039141       0.039557       0.004676       0.002478      -0.006584      -0.010113       0.040788      -0.014529      -0.001524       0.016053              1.777204       1.435795       0.074825       0.202997       1.559280       0.225504       2.336538          -0.000002
           37              H       2.888100       3.122042       1.365866       0.105899       1.155992 0.93716654E+01  0.95190325E+02                                 1.782465                            1.759512      -1.081198       2.359591                    0.996363       3.596219      10.057807       0.486778       1.238793      -0.718665       0.008360       0.003228       0.033958       0.035120       0.006336       0.001787      -0.000486      -0.009114       0.035144      -0.013790       0.001932       0.011858              1.763911       1.573899       0.140403       0.225274       1.751854       0.045773       1.965979          -0.000005
           38              H       3.786209      10.850528      11.247289       0.110628       1.131744 0.91357608E+01  0.92303020E+02                                 1.762899                            1.742064      -1.078183       2.359667                    0.996568       3.586077      10.037771       0.486654       1.245704      -0.716902      -0.004874      -0.006098      -0.032919       0.033832       0.008047       0.000433      -0.001519      -0.012353       0.038257      -0.016559       0.003619       0.012940              1.745173       1.554145       0.112078       0.212880       1.739731       0.011372       1.941643          -0.000005
           39              H       4.132552       4.670405       2.113368       0.129482       1.040381 0.77353023E+01  0.74888725E+02                                 1.664079                            1.603994      -0.885153       2.465914                    0.998935       3.317912       9.059349       0.507233       1.247267      -0.717445      -0.002094      -0.029381       0.020274       0.035758       0.005082       0.007843      -0.007269      -0.014862       0.025183      -0.017006       0.002904       0.014102              1.669668       1.385677       0.069845       0.016577       2.036633      -0.227584       1.586694          -0.000004
           40              H       5.108587       6.657159       2.900603       0.095165       1.211461 0.89626739E+01  0.90926128E+02                                 1.901783                            1.766043      -1.216653       2.291879                    0.995144       3.797527      10.964940       0.462656       1.304958      -0.702356       0.018494      -0.004846       0.045239       0.049113       0.000407       0.009116      -0.012050      -0.013400       0.015723      -0.015745      -0.002520       0.018265              1.965283       1.798539       0.124220       0.415969       1.594592       0.173782       2.502719          -0.000001
           41              H       5.329740      15.151831      11.910355       0.106185       0.998063 0.69870822E+01  0.67120501E+02                                 1.723737                            1.599403      -1.067470       2.376578                    0.996132       3.649255      10.514430       0.464404       1.372939      -0.688177      -0.000726       0.040119      -0.030057       0.050135       0.005950       0.003303      -0.007836      -0.021791       0.004748      -0.014985      -0.000247       0.015232              1.802518       1.412820       0.086826      -0.013495       2.177035      -0.458341       1.817697           0.000001
           42              H       4.453317      13.205052      11.036200       0.124246       1.100475 0.83773300E+01  0.84113222E+02                                 1.823358                            1.740674      -1.349536       2.242397                    0.992920       3.810432      11.181805       0.449766       1.356315      -0.691076      -0.009425      -0.002635      -0.035259       0.036592       0.004940       0.006457       0.005587      -0.014913       0.031223      -0.015068      -0.000457       0.015525              1.847158       1.638384       0.034272       0.299420       1.597382      -0.135704       2.305708          -0.000002
           43              C       7.016109       8.181536       4.152234       0.562650      23.999163 0.26599258E+03  0.55954134E+04                                 7.681112                            5.779801       0.039853       2.059105                    0.999734      23.009016      64.994164       0.618238       0.470964      -1.020014      -0.034945       0.043162      -0.031904       0.064047       0.037483       0.007028       0.042659      -0.118606      -0.043458      -0.063637      -0.030720       0.094357              9.106481      12.123760      -2.683543       1.924781       6.095405      -2.452616       9.100279           0.000000
           44              C       8.230086       7.536607       4.745765      -0.030786      38.777145 0.45445954E+03  0.10740048E+05                                 9.943154                            7.087266      -0.036411       1.988152                    0.999337      27.704563      78.333982       0.625319       0.414470      -1.071736       0.038012      -0.011596       0.025242       0.047081       0.003228      -0.002397       0.002772      -0.007427       0.006123      -0.007107       0.001857       0.005250             12.300384      15.895033      -4.078861       2.985847       8.271640      -4.600885      12.734480          -0.000004
           45              C       9.444574       7.516620       4.065315      -0.114142      34.738868 0.47186257E+03  0.11404035E+05                                 9.451842                            7.395624      -0.188457       1.905319                    0.999328      30.617353      91.347023       0.583039       0.434676      -1.045365       0.007999      -0.006386       0.029175       0.030918       0.011971      -0.003138      -0.000284      -0.017117       0.057108      -0.024397       0.004998       0.019399             10.798782      14.212137      -2.970675       1.173019       7.680190      -3.246146      10.504018          -0.000004
           46              C       2.132220       6.901006       4.624079      -0.146467      36.445458 0.45734722E+03  0.10934730E+05                                 9.661493                            7.194450       0.013140       1.974513                    0.999158      30.152397      88.613300       0.603620       0.424405      -1.054758      -0.022545       0.023469      -0.000647       0.032550       0.006590      -0.011766       0.007078       0.030208      -0.053069      -0.024790      -0.002898       0.027688             11.470672      12.564856      -3.270599       1.749255       8.478711      -4.862912      13.368450          -0.000006
           47              C       2.079346       6.296051       5.865775       0.123150      36.029754 0.39247879E+03  0.89529021E+04                                 9.578231                            6.639810      -0.102181       1.983595                    0.999152      25.892796      72.229335       0.637429       0.421237      -1.066039       0.007771      -0.003647       0.012482       0.015149      -0.013190       0.011372      -0.017374       0.031519      -0.026714      -0.027612      -0.004665       0.032277             12.189120      14.348472      -4.577277       3.352295       8.752187      -5.394325      13.466701          -0.000007
           48              C       9.259140       6.318704       6.556159      -0.143150      35.990319 0.46197629E+03  0.11046525E+05                                 9.564126                            7.234516       0.018689       1.981833                    0.999023      29.783256      86.844701       0.602934       0.424845      -1.057035      -0.007886       0.009233      -0.015212       0.019464       0.001118       0.004137      -0.011771      -0.030692       0.035857      -0.022063      -0.000566       0.022628             11.101976      13.952459      -3.200527       1.641205       7.448209      -3.827695      11.905260          -0.000004
           49              C       8.150099       6.924990       5.997395      -0.110617      34.848668 0.43967275E+03  0.10396784E+05                                 9.296144                            7.012098      -0.038872       1.950493                    0.999694      29.929518      87.137166       0.617645       0.419370      -1.059160       0.024469       0.005553      -0.007138       0.026087       0.003716      -0.023239       0.009810       0.003516       0.008125      -0.025735       0.000142       0.025594             10.776370      12.211039      -2.801873       2.044865       7.664442      -4.517578      12.453630          -0.000008
           50              C       3.282814       5.648457       6.402188      -0.118226      40.697292 0.43212467E+03  0.10143108E+05                                10.308335                            6.915395       0.162030       2.022852                    0.999780      29.280377      84.089301       0.628764       0.415008      -1.065184      -0.020292       0.019299      -0.006821       0.028823       0.014396      -0.018860       0.013116       0.003901      -0.036074      -0.032940       0.010687       0.022253             13.533728      14.453291      -5.809144       5.973664      10.454135      -7.044506      15.693758          -0.000009
           51              C       3.381524       5.028846       7.566900      -0.150743      42.728791 0.46675826E+03  0.11205142E+05                                10.804195                            7.307878      -0.037916       1.966919                    0.998436      29.899932      87.753615       0.594647       0.429064      -1.052969       0.016704      -0.013556       0.010900       0.024117       0.003899      -0.002667       0.010313       0.011965      -0.041384      -0.019641       0.005595       0.014046             14.130171      15.764012      -6.022146       5.935248      10.836506      -6.853624      15.789994          -0.000004
           52              C       4.600301       4.425224       8.118213       0.175648      32.407494 0.37724508E+03  0.85467044E+04                                 9.049419                            6.593116      -0.135509       1.983078                    0.999291      25.393790      71.302705       0.625665       0.432105      -1.056043      -0.012992      -0.000619      -0.009553       0.016138       0.004006       0.000361      -0.006179       0.011361      -0.032463      -0.013837       0.001363       0.012473             11.159952      14.416814      -4.494393       3.104936       7.492551      -3.268916      11.570491          -0.000004
           53              C       6.739265      17.377103       9.439378      -0.181047      33.971453 0.46762213E+03  0.11223636E+05                                 9.230281                            7.300815       0.021346       1.989894                    0.998257      29.781412      87.208194       0.597020       0.427444      -1.054663       0.003198      -0.010750       0.002169       0.011423       0.009715      -0.007853       0.012721       0.003100      -0.068726      -0.029929       0.008481       0.021448             10.570813      12.469382      -2.786789       2.077744       6.972421      -2.264734      12.270635           0.000000
           54              C       7.896814      16.833444       9.975791       0.079908      27.456930 0.35892114E+03  0.80903164E+04                                 8.087052                            6.447214       0.165910       2.069981                    0.999277      26.626419      76.389116       0.625696       0.434287      -1.046978       0.020093       0.006229      -0.044053       0.048818       0.034670      -0.006838       0.012553      -0.055583       0.005384      -0.048070       0.002868       0.045202              9.089206      11.284600      -2.166960       0.669086       5.942274      -1.187499      10.040744           0.000002
           55              C       8.950943      17.008002       7.949342       0.103816      26.280688 0.33533564E+03  0.74198723E+04                                 7.790339                            6.186467       0.105949       2.051348                    0.999652      26.066667      73.720977       0.646774       0.427993      -1.052428      -0.015254      -0.011896       0.055694       0.058958       0.025453      -0.020577       0.023720      -0.040548       0.001471      -0.049919       0.011685       0.038234              8.707831      11.290582      -2.276102       0.877547       5.614571      -1.725442       9.218339          -0.000005
           56              C       5.756291       4.225349       7.358295      -0.189705      32.369148 0.44010101E+03  0.10356394E+05                                 8.766004                            6.969168       0.281131       2.067499                    0.999680      29.274893      83.616910       0.628940       0.413848      -1.068120      -0.005333       0.001125      -0.003635       0.006551       0.008025       0.007407      -0.001779      -0.028738       0.040989      -0.024798       0.009623       0.015175              9.843373      13.546788      -3.093275       1.097624       6.366203      -1.979192       9.617128          -0.000005
           57              C       6.357622      11.654026       1.522320       0.554151      23.679525 0.26830557E+03  0.56529658E+04                                 7.609342                            5.789323      -0.047334       2.031416                    0.999427      23.030522      64.980900       0.620586       0.468443      -1.021986      -0.025255      -0.054762       0.014396       0.062000      -0.053213       0.020878       0.004390       0.094466      -0.094840      -0.061091      -0.028346       0.089437              9.020355       6.046243       3.416957      -1.101809      12.088002      -1.496245       8.926819          -0.000003
           58              C       7.007599      12.913237       0.980940      -0.021524      35.103140 0.46542336E+03  0.11081792E+05                                 9.375655                            7.236471      -0.030750       1.995154                    0.999257      27.697247      78.999654       0.609688       0.421926      -1.065343       0.020327       0.038953      -0.009298       0.044911      -0.003497       0.005675       0.003948       0.001388       0.007467      -0.008832       0.001837       0.006994             11.034549       7.494462       4.631991      -1.921006      15.181231      -2.179334      10.427955          -0.000003
           59              C       8.374688      19.707642      12.064325      -0.089868      32.035582 0.46033786E+03  0.11044253E+05                                 8.982442                            7.324997      -0.082152       1.953096                    0.999033      29.774244      88.175312       0.584086       0.437089      -1.045118       0.015757       0.025819       0.002727       0.030370      -0.006680       0.009296       0.013970       0.013459      -0.007359      -0.022201       0.008585       0.013616             10.010596       7.225787       3.697012      -1.539247      12.873184      -0.461606       9.932817          -0.000002
           60              C       6.902069       7.561923      11.604897      -0.141210      31.392763 0.44716512E+03  0.10603106E+05                                 8.701886                            7.089183       0.148884       2.021002                    0.999611      29.631445      85.974075       0.612894       0.421459      -1.059403      -0.012178      -0.031087       0.010050       0.034867      -0.006872      -0.007876      -0.008190       0.006956       0.087319      -0.024566      -0.006984       0.031550              9.771548       7.146909       4.028243      -0.823037      14.077854       0.420897       8.089881          -0.000008
           61              C       6.186949       1.910802       0.064568       0.120090      33.555858 0.41190856E+03  0.95457940E+04                                 9.287767                            6.895101      -0.222221       1.947609                    0.999303      26.383830      75.090958       0.610637       0.432824      -1.054895       0.011263       0.010199       0.005588       0.016189       0.024571      -0.011053      -0.013106      -0.031481      -0.015067      -0.027332      -0.010912       0.038244             11.434062       8.187541       5.857667      -1.666978      17.713321      -1.223501       8.401324          -0.000004
           62              C       5.843990       1.761562       1.410567      -0.145892      31.289442 0.43912619E+03  0.10366309E+05                                 8.663335                            7.027525       0.136908       2.016199                    0.999611      29.612595      85.753968       0.615212       0.421742      -1.059130      -0.000757      -0.019493      -0.000336       0.019510       0.006429       0.011302       0.024721      -0.016221       0.007505      -0.021820      -0.011307       0.033127              9.602726       6.834798       3.751871      -1.907950      13.167907      -2.110159       8.805475          -0.000008
           63              C       7.327081      13.952585       1.862545      -0.103821      32.161920 0.43906650E+03  0.10382219E+05                                 8.857987                            7.051447       0.067642       1.993560                    0.999709      29.532800      86.071932       0.609942       0.424676      -1.055496       0.011429      -0.000877      -0.025127       0.027618      -0.016540       0.000819       0.003988       0.023557       0.062904      -0.031085       0.009718       0.021367              9.919861       6.662009       3.774074      -1.210939      13.695343      -1.479634       9.402233          -0.000005
           64              C       7.903760       9.781865      11.972440      -0.110940      37.633243 0.44083567E+03  0.10440782E+05                                 9.958585                            7.082228      -0.008354       1.972034                    0.999342      29.671336      86.714340       0.606115       0.426672      -1.053629      -0.009855      -0.022416       0.009337       0.026206      -0.017649       0.009678      -0.016771       0.037863       0.055619      -0.037934       0.004021       0.033913             12.723845       8.893028       6.875418      -1.206852      22.119854      -0.629007       7.158653          -0.000004
           65              C       7.164831       4.193371       0.245856      -0.166450      38.517206 0.46014796E+03  0.11007421E+05                                10.071949                            7.218973       0.016197       1.974810                    0.999055      30.252222      88.638104       0.602884       0.424702      -1.055634       0.016802       0.016939      -0.006743       0.024793      -0.002093       0.002781      -0.014227       0.006853       0.062975      -0.019077      -0.007308       0.026385             12.792371       8.875305       6.758569      -1.191881      22.194392      -0.516092       7.307417          -0.000006
           66              C       8.862720      12.067099      12.136344       0.174856      32.032772 0.38476115E+03  0.87659430E+04                                 9.002150                            6.669325      -0.135331       1.981339                    0.999261      25.583981      72.195710       0.620147       0.433515      -1.054478      -0.007796      -0.015023       0.003608       0.017306       0.003611       0.005094      -0.007326      -0.010007       0.013581      -0.011893       0.000753       0.011141             11.018005       7.663534       4.745206      -2.165875      17.061442      -0.754195       8.329038          -0.000003
           67              C       9.403596      12.105741      10.854913      -0.195193      32.268861 0.47181153E+03  0.11303422E+05                                 8.794185                            7.244129       0.238959       2.049109                    0.999484      29.859315      86.203776       0.612956       0.417095      -1.065468      -0.004396      -0.001160      -0.001649       0.004837       0.001395       0.010745       0.014709      -0.012031      -0.035595      -0.022683       0.001876       0.020807              9.687416       7.012143       2.991654      -2.431500      12.735158      -2.016666       9.314949          -0.000004
           68              C       9.982570      13.303657      10.388035       0.072903      27.368872 0.37005853E+03  0.83916426E+04                                 8.035956                            6.516123       0.122449       2.047282                    0.999407      26.933540      77.091289       0.627755       0.430268      -1.051125      -0.010283       0.030813       0.040017       0.051542      -0.024873       0.004100       0.011060       0.048899       0.041680      -0.044215       0.016263       0.027951              8.936707       6.390988       2.438148      -1.925676      11.297622      -1.083384       9.121512          -0.000003
           69              C       9.515996      14.370987      12.382199       0.094756      27.061062 0.35419815E+03  0.79474008E+04                                 8.001833                            6.404637       0.232501       2.095624                    0.999418      26.272538      74.891431       0.628569       0.434284      -1.048305       0.007720      -0.016261      -0.044401       0.047911      -0.016281       0.019551       0.014492       0.029646      -0.002722      -0.035508       0.006262       0.029247              9.033073       6.185408       2.253224      -2.142482      11.125798      -0.267007       9.788011           0.000002
           70              C       7.922332       6.550560       0.481778      -0.184329      33.433601 0.46915390E+03  0.11287600E+05                                 9.142902                            7.316320      -0.056065       1.958558                    0.998599      30.228791      89.088012       0.595002       0.427860      -1.052726       0.003730       0.007145      -0.002852       0.008550      -0.009371       0.003843      -0.018030       0.027654       0.036455      -0.029350       0.005535       0.023815             10.391687       7.005129       3.048285      -1.686500      14.712326       0.965043       9.457604          -0.000006
           71              C       3.856962      14.844025       8.264733       0.561995      24.023544 0.26631798E+03  0.56039177E+04                                 7.685685                            5.783031       0.037357       2.058004                    0.999745      23.023466      65.042578       0.618120       0.470914      -1.020051      -0.035284       0.042452       0.031929       0.063770       0.038084      -0.007072      -0.042735      -0.118126      -0.046467      -0.063336      -0.031470       0.094807              9.112059      12.130868      -2.685564      -1.926516       6.099015       2.454683       9.106293           0.000000
           72              C       5.070940      14.199096       7.671202      -0.029761      38.705549 0.45353115E+03  0.10711623E+05                                 9.927326                            7.077312      -0.034081       1.989252                    0.999318      27.676133      78.205911       0.626177       0.414153      -1.072042       0.038370      -0.011598      -0.025396       0.047453       0.002703       0.002888      -0.003240      -0.005467       0.004719      -0.006587       0.001582       0.005005             12.279380      15.865245      -4.070114      -2.979001       8.258469       4.592614      12.714425          -0.000003
           73              C       6.285427      14.179108       8.351652      -0.114415      34.791479 0.47275336E+03  0.11432362E+05                                 9.466585                            7.406698      -0.192812       1.903827                    0.999290      30.641954      91.484463       0.582048       0.435157      -1.044947       0.008570      -0.005985      -0.028523       0.030378       0.012053       0.003492      -0.000397      -0.015888       0.057492      -0.024263       0.004738       0.019525             10.816645      14.235287      -2.977060      -1.177962       7.693159       3.252725      10.521489          -0.000003
           74              C       7.382073      13.563495       7.792888      -0.146026      36.420049 0.45689923E+03  0.10921301E+05                                 9.658116                            7.192173       0.010891       1.974051                    0.999160      30.138550      88.560469       0.603561       0.424552      -1.054670      -0.022245       0.022521      -0.000414       0.031657       0.006921       0.011796      -0.007122       0.030992      -0.054394      -0.025230      -0.003103       0.028333             11.467103      12.557884      -3.270911      -1.753381       8.477724       4.863195      13.365701          -0.000006
           75              C       7.329201      12.958541       6.551192       0.122041      36.082947 0.39312259E+03  0.89712533E+04                                 9.586447                            6.644550      -0.101307       1.983597                    0.999141      25.916188      72.309104       0.637304       0.421148      -1.066097       0.008060      -0.003994      -0.012578       0.015464      -0.012990      -0.011735       0.017881       0.031937      -0.026843      -0.028204      -0.004462       0.032666             12.200922      14.362960      -4.584270      -3.359853       8.761046       5.400613      13.478760          -0.000007
           76              C       6.099996      12.981193       5.860808      -0.140582      35.908449 0.46070286E+03  0.11008463E+05                                 9.551030                            7.225930       0.020540       1.983184                    0.999023      29.738131      86.682801       0.603118       0.425009      -1.056935      -0.007662       0.009237       0.014723       0.018995       0.001420      -0.004025       0.012657      -0.029283       0.035705      -0.021422      -0.001733       0.023155             11.085427      13.930911      -3.194269      -1.637151       7.437639       3.820882      11.887732          -0.000004
           77              C       4.990954      13.587480       6.419572      -0.110990      34.866868 0.43996250E+03  0.10405537E+05                                 9.301505                            7.016536      -0.039049       1.950430                    0.999678      29.935228      87.166889       0.617158       0.419625      -1.058981       0.023427       0.004856       0.006885       0.024896       0.004252       0.023155      -0.009308       0.003331       0.008725      -0.025672       0.000358       0.025314             10.782506      12.216216      -2.803231      -2.046703       7.669168       4.521056      12.462134          -0.000008
           78              C       8.532669      12.310947       6.014779      -0.119207      40.733138 0.43251763E+03  0.10154919E+05                                10.314153                            6.918317       0.162906       2.022924                    0.999759      29.294325      84.147675       0.628644       0.414981      -1.065171      -0.020871       0.018999       0.005501       0.028754       0.015191       0.018511      -0.013162       0.003673      -0.035747      -0.033053       0.010428       0.022625             13.542531      14.462611      -5.813494      -5.978363      10.460674       7.049696      15.704306          -0.000008
           79              C       8.631382      11.691336       4.850067      -0.150669      42.706914 0.46647924E+03  0.11196405E+05                                10.797708                            7.303518      -0.035116       1.967770                    0.998502      29.892180      87.713552       0.595109       0.428808      -1.053160       0.016385      -0.014229      -0.011688       0.024649       0.003714       0.002921      -0.010502       0.011840      -0.043777      -0.020345       0.006060       0.014285             14.121262      15.754182      -6.016905      -5.928667      10.829245       6.848440      15.780357          -0.000003
           80              C       9.850159      11.087714       4.298754       0.174005      32.476395 0.37816308E+03  0.85725880E+04                                 9.060869                            6.600379      -0.129181       1.984323                    0.999301      25.426242      71.411699       0.625437       0.432006      -1.056119      -0.013521      -0.000352       0.009489       0.016522       0.003690      -0.000216       0.005689       0.010883      -0.032070      -0.013286       0.001261       0.012025             11.175504      14.439598      -4.502686      -3.111257       7.502551       3.273764      11.584362          -0.000003
           81              C       9.898414      10.714615       2.977589      -0.179639      33.902876 0.46639928E+03  0.11186487E+05                                 9.217355                            7.291144       0.021217       1.990105                    0.998310      29.742941      87.053146       0.597455       0.427430      -1.054716       0.002830      -0.011593      -0.001831       0.012073       0.009150       0.008515      -0.012647       0.002588      -0.069636      -0.030292       0.009335       0.020957             10.555279      12.450724      -2.781794      -2.072777       6.962308       2.260252      12.252805           0.000000
           82              C       2.646963      10.170956       2.441176       0.079952      27.462581 0.35898826E+03  0.80920686E+04                                 8.088129                            6.447953       0.170083       2.071221                    0.999225      26.627274      76.388410       0.625651       0.434305      -1.046985       0.020218       0.006304       0.043464       0.048349       0.033707       0.006962      -0.012144      -0.056207       0.002615      -0.047098       0.002130       0.044969              9.090501      11.284925      -2.166994      -0.667908       5.943207       1.186998      10.043370           0.000002
           83              C       3.701089      10.345513       4.467625       0.102973      26.343750 0.33631305E+03  0.74472286E+04                                 7.801490                            6.193748       0.107784       2.051019                    0.999664      26.111487      73.886300       0.646637       0.427754      -1.052530      -0.016078      -0.011664      -0.055124       0.058593       0.025347       0.019366      -0.023885      -0.039644       0.002169      -0.048887       0.010703       0.038184              8.721387      11.311052      -2.280810      -0.877771       5.622041       1.727670       9.231067          -0.000004
           84              C       2.597148      10.887839       5.058672      -0.189681      32.326936 0.43931665E+03  0.10332619E+05                                 8.755946                            6.960543       0.288936       2.070158                    0.999684      29.251039      83.508589       0.629700       0.413561      -1.068378      -0.006693       0.001574       0.002559       0.007337       0.008689      -0.007534       0.000373      -0.029468       0.040253      -0.025221       0.009884       0.015337              9.832678      13.533430      -3.090954      -1.096929       6.359240       1.976551       9.605364          -0.000005
           85              C       3.198472      18.316514      10.894647       0.551817      23.739586 0.26910001E+03  0.56738576E+04                                 7.619793                            5.796221      -0.043757       2.031742                    0.999416      23.072232      65.120986       0.620489       0.468174      -1.022139      -0.025678      -0.054742      -0.014509       0.062182      -0.052957      -0.021084      -0.005079       0.095451      -0.096151      -0.061597      -0.028169       0.089766              9.033850       6.054675       3.423363       1.104278      12.107922       1.500633       8.938954          -0.000002
           86              C       1.757737       6.250745      11.436027      -0.020440      35.054854 0.46456941E+03  0.11056014E+05                                 9.367150                            7.229619      -0.034384       1.994694                    0.999200      27.668835      78.890618       0.610024       0.421902      -1.065394       0.020257       0.039491       0.008258       0.045145      -0.003273      -0.005938      -0.004242       0.002013       0.001453      -0.008987       0.002352       0.006635             11.024956       7.487643       4.627847       1.919105      15.168613       2.177300      10.418613          -0.000003
           87              C       3.124840      13.045154       0.352642      -0.089803      32.022472 0.46006016E+03  0.11034843E+05                                 8.974039                            7.316714      -0.075508       1.955184                    0.998989      29.766295      88.112555       0.585202       0.436364      -1.045655       0.016250       0.027055      -0.004206       0.031839      -0.006705      -0.007725      -0.012204       0.013826      -0.006691      -0.020013       0.007838       0.012174             10.002043       7.217724       3.694208       1.535414      12.864665       0.456481       9.923739          -0.000002
           88              C       1.652220       0.899436       0.812070      -0.141789      31.433917 0.44791179E+03  0.10626121E+05                                 8.713527                            7.098347       0.143207       2.018889                    0.999607      29.654362      86.085344       0.612027       0.421845      -1.059073      -0.012535      -0.030590      -0.009257       0.034330      -0.007820       0.007205       0.007832       0.007527       0.091001      -0.025803      -0.006574       0.032378              9.785463       7.157281       4.035969       0.822957      14.102675      -0.422660       8.096432          -0.000008
           89              C       3.027797       8.573289      12.352399       0.119429      33.574083 0.41222338E+03  0.95543029E+04                                 9.288035                            6.895470      -0.219003       1.948309                    0.999274      26.394203      75.109538       0.610961       0.432540      -1.055136       0.011917       0.009538      -0.004943       0.016044       0.023959       0.011005       0.013025      -0.031572      -0.013597      -0.027119      -0.010478       0.037597             11.434285       8.187567       5.857456       1.666713      17.713561       1.222705       8.401728          -0.000004
           90              C       2.684840       8.424050      11.006400      -0.145988      31.268920 0.43876932E+03  0.10355818E+05                                 8.658304                            7.023356       0.137230       2.016334                    0.999618      29.603449      85.719962       0.615564       0.421584      -1.059225      -0.002237      -0.019880       0.000520       0.020012       0.007167      -0.010930      -0.023956      -0.015436       0.008156      -0.020674      -0.011783       0.032457              9.596636       6.829805       3.748618       1.904289      13.160296       2.103230       8.799808          -0.000007
           91              C       2.077221       7.290094      10.554422      -0.104701      32.201753 0.43973060E+03  0.10402164E+05                                 8.868607                            7.060181       0.057904       1.990419                    0.999726      29.551570      86.152647       0.609106       0.425085      -1.055210       0.012265      -0.000001       0.024306       0.027225      -0.016137       0.000032      -0.002680       0.024514       0.063602      -0.030974       0.009538       0.021436              9.932239       6.670787       3.781144       1.210404      13.719568       1.479923       9.406363          -0.000005
           92              C       2.653912       3.119377       0.444527      -0.109234      37.570888 0.43998601E+03  0.10415257E+05                                 9.947700                            7.075333      -0.008176       1.972239                    0.999336      29.640294      86.590914       0.606441       0.426664      -1.053672      -0.009437      -0.021615      -0.009327       0.025363      -0.017297      -0.010192       0.016852       0.037245       0.054843      -0.037357       0.003257       0.034100             12.709102       8.883245       6.866746       1.205609      22.092135       0.628399       7.151925          -0.000005
           93              C       4.005679      10.855858      12.171111      -0.165788      38.513634 0.46008001E+03  0.11005784E+05                                10.074626                            7.221097       0.014607       1.974441                    0.999109      30.246750      88.632413       0.602441       0.425015      -1.055402       0.017318       0.018264       0.005477       0.025758      -0.001135      -0.002779       0.014177       0.006588       0.059915      -0.018505      -0.006971       0.025475             12.795968       8.878182       6.761209       1.192044      22.201706       0.517086       7.308016          -0.000007
           94              C       3.612871       5.404611       0.280623       0.173556      32.052630 0.38509256E+03  0.87747030E+04                                 9.002580                            6.669770      -0.131940       1.982287                    0.999253      25.595542      72.215062       0.620513       0.433199      -1.054752      -0.008240      -0.013930      -0.003499       0.016559       0.003206      -0.005471       0.006533      -0.009663       0.013444      -0.011526       0.001108       0.010418             11.018004       7.663115       4.744037       2.165927      17.060465       0.752670       8.330432          -0.000004
           95              C       4.153746       5.443254       1.562054      -0.194739      32.248237 0.47145356E+03  0.11292994E+05                                 8.790341                            7.240714       0.240954       2.049681                    0.999484      29.850425      86.178302       0.613170       0.417018      -1.065489      -0.004462      -0.001756       0.001045       0.004907       0.001737      -0.010864      -0.015504      -0.012724      -0.034955      -0.023029       0.001221       0.021808              9.682789       7.007666       2.988881       2.429658      12.729576       2.012643       9.311123          -0.000004
           96              C       4.732719       6.641169       2.028932       0.072984      27.370452 0.37008512E+03  0.83923672E+04                                 8.035935                            6.515691       0.123981       2.047653                    0.999387      26.934870      77.094783       0.627874       0.430180      -1.051183      -0.009445       0.031792      -0.040786       0.052568      -0.023923      -0.004142      -0.011199       0.049944       0.041859      -0.044016       0.016401       0.027615              8.936701       6.390282       2.437505       1.926090      11.296683       1.082756       9.123138          -0.000004
           97              C       4.266148       7.708500       0.034768       0.093080      27.113920 0.35510758E+03  0.79735735E+04                                 8.014555                            6.414227       0.230950       2.094710                    0.999401      26.305981      75.034109       0.627846       0.434470      -1.048106       0.008218      -0.016063       0.044728       0.048230      -0.017053      -0.020404      -0.014510       0.028975      -0.002169      -0.036333       0.006424       0.029909              9.047963       6.195333       2.257387       2.147150      11.143277       0.268991       9.805277           0.000002
           98              C       4.763181      13.213047      11.935189      -0.184279      33.423316 0.46895958E+03  0.11281608E+05                                 9.139914                            7.313384      -0.052860       1.959504                    0.998588      30.225627      89.069677       0.595303       0.427694      -1.052842       0.004037       0.007482       0.003699       0.009271      -0.009976      -0.003564       0.018874       0.028049       0.038236      -0.030506       0.005819       0.024687             10.388360       7.002418       3.046782       1.686435      14.706464      -0.964751       9.456198          -0.000007
           99              N       8.996246      16.642897       9.245674      -0.231569      35.548913 0.52619478E+03  0.12751061E+05                                 9.010625                            7.419013      -0.008339       2.021823                    0.998985      27.892298      76.898292       0.644361       0.392263      -1.099236      -0.113959       0.065899      -0.065102       0.146859       0.036817      -0.042114       0.014400      -0.018107       0.101218      -0.071881       0.016016       0.055865             10.082292      12.857127      -1.954784       0.272654       6.412335      -1.519396      10.977413          -0.000001
          100              N      10.023849      14.429618      11.135536      -0.230567      35.481923 0.53327092E+03  0.12962082E+05                                 9.020683                            7.482727      -0.058834       2.010022                    0.998219      27.849434      76.826261       0.639994       0.393734      -1.098519      -0.057809      -0.123735       0.051259       0.145876      -0.027291      -0.002461       0.049619       0.024512       0.108387      -0.065825      -0.000139       0.065964             10.120543       7.009356       1.867988      -2.409297      12.083075      -0.754248      11.269197          -0.000001
          101              N       3.746394       9.980409       3.171293      -0.230963      35.529511 0.52580560E+03  0.12739374E+05                                 9.007683                            7.416559      -0.008232       2.022085                    0.999023      27.882799      76.867287       0.644425       0.392293      -1.099206      -0.114385       0.065729       0.065597       0.147333       0.036495       0.041165      -0.014140      -0.018072       0.101212      -0.070972       0.015892       0.055080             10.078661      12.848978      -1.952991      -0.269439       6.410169       1.518706      10.976837           0.000000
          102              N       4.774000       7.767130       1.281431      -0.230558      35.464021 0.53292189E+03  0.12950658E+05                                 9.015172                            7.478018      -0.060526       2.009612                    0.998157      27.842652      76.782954       0.640527       0.393496      -1.098755      -0.058219      -0.123106      -0.051281       0.145514      -0.026252       0.001751      -0.048932       0.024796       0.108288      -0.065007       0.000130       0.064877             10.113893       7.004161       1.864918       2.407950      12.072545       0.751464      11.264974          -0.000002
          103              O       7.152352       8.647911       2.957225      -0.564937      39.276855 0.63090929E+03  0.15766704E+05                                 9.171263                            7.783436       0.173158       2.110498                    0.993722      27.932150      74.566583       0.680652       0.360087      -1.139500      -0.021605       0.004591       0.033062       0.039762      -0.007645       0.019863      -0.024316      -0.049028       0.141111      -0.052173      -0.009453       0.061626             10.339439       9.811286      -1.712038       2.550121       8.318917      -3.017086      12.888116           0.000000
          104              O       5.944998       8.198859       4.766625      -0.572970      31.559824 0.48745413E+03  0.11420297E+05                                 7.817097                            6.775311       0.870721       2.321393                    0.998475      27.591340      71.305885       0.740298       0.353147      -1.145115       0.017417       0.013670      -0.009176       0.023967       0.022122      -0.040911       0.052932      -0.009144      -0.166542      -0.098151       0.040592       0.057559              8.447624      12.615018      -1.204760      -1.595541       5.786599      -0.389958       6.941256          -0.000009
          105              O       6.092938      10.695960       0.722419      -0.548533      34.621191 0.54405367E+03  0.13053951E+05                                 8.312421                            7.126662       0.722165       2.298273                    0.995978      26.940111      69.630677       0.729196       0.350076      -1.151776       0.004607       0.012642       0.020817       0.024787       0.009417       0.018846       0.032693      -0.047112      -0.056896      -0.041539      -0.011528       0.053068              9.348687       6.420073       2.515679       0.168600      12.439512       1.670212       9.186476          -0.000001
          106              O       6.151243      11.582071       2.749116      -0.541173      34.679933 0.55043449E+03  0.13282051E+05                                 8.428605                            7.270358       0.495554       2.223999                    0.995408      27.132216      70.960065       0.704871       0.360112      -1.140528       0.005719      -0.006095      -0.009006       0.012287      -0.033111      -0.001388      -0.021165       0.071898       0.115998      -0.071918       0.026976       0.044942              9.223344       6.967595       1.486282      -1.124000       8.168341      -1.136414      12.534095          -0.000001
          107              O       3.993204      15.310399       9.459742      -0.564684      39.310024 0.63154669E+03  0.15787335E+05                                 9.177981                            7.788567       0.173855       2.110453                    0.993500      27.942912      74.617485       0.680239       0.360198      -1.139360      -0.021730       0.004576      -0.033110       0.039868      -0.007724      -0.020059       0.024618      -0.049659       0.141052      -0.052540      -0.009399       0.061938             10.347696       9.819810      -1.714592      -2.553595       8.325327       3.019886      12.897950           0.000001
          108              O       2.785851      14.861348       7.650342      -0.572944      31.519783 0.48669972E+03  0.11397735E+05                                 7.808368                            6.768372       0.876754       2.323301                    0.998545      27.582809      71.258914       0.740986       0.352971      -1.145306       0.017399       0.014480       0.008581       0.024209       0.023003       0.040525      -0.052257      -0.010070      -0.168302      -0.098031       0.040051       0.057981              8.437300      12.597405      -1.201346       1.595135       5.779985       0.389416       6.934509          -0.000009
          109              O       2.933787      17.358448      11.694548      -0.548046      34.679914 0.54515494E+03  0.13088595E+05                                 8.326068                            7.137594       0.716906       2.296363                    0.995818      26.954119      69.716706       0.727978       0.350441      -1.151334       0.004727       0.012844      -0.021112       0.025160       0.009503      -0.019213      -0.033675      -0.046184      -0.059281      -0.042687      -0.011106       0.053793              9.364872       6.430270       2.521161      -0.167971      12.462614      -1.671178       9.201733          -0.000001
          110              O       2.992094      18.244559       9.667851      -0.540078      34.653551 0.54986975E+03  0.13265140E+05                                 8.424793                            7.266931       0.496044       2.224335                    0.995404      27.119911      70.921220       0.704986       0.360142      -1.140494       0.006332      -0.006103       0.009792       0.013162      -0.032974       0.001557       0.020977       0.071555       0.115381      -0.071572       0.026996       0.044576              9.219064       6.963647       1.484295       1.123288       8.163178       1.134583      12.530368          -0.000003

******************************************************
Auxiliary information for the entire system
The total spin magnetic moment of the unit cell is   -0.000321
The total net atomic charge of the unit cell is   0.000004
Accuracy of reproducing the electrostatic potential in the unit cell:
  The inner radius (bohr) =    5.0000
  The outer radius (bohr) =   12.0000
  Valid grid points have density less than (e/(bohr^3)) =    0.0001
  The number of valid grid points were=        14154
  The rms potential error without charges in kcal/mol is=      4.12680
  The rms potential error with partial charges in kcal/mol is=      0.51082
  The RRMSE value at monopole order=      0.12378
  The rms potential error with partial charges and cloud penetration in kcal/mol is=      0.52821
  The RRMSE value at monopole order with cloud penetration is=      0.12800
  The rms potential error with partial charges and atomic dipoles in kcal/mol is=      0.26179
  The RRMSE value at dipole order=      0.06344
  The rms potential error with partial charges, atomic dipoles and cloud penetration in kcal/mol is=      0.25888
  The RRMSE value at dipole order with cloud penetration=      0.06273

******************************************************
The electron densities and ab initio electrostatic potential were computed in VASP using the PBE functional and
projector augmented wave method. See the main text of the journal article for a description of computational details.
The atomic charges, dipoles, and quadrupoles were computed with the DDEC6 method as described in
(a) T. A. Manz and N. Gabaldon Limas, RSC Adv. 6 (2016) 47771-47801 DOI: 10.1039/c6ra04656h
(b) N. Gabaldon Limas and T. A. Manz, RSC Adv. 8 (2018) 2678-2707 DOI: 10.1039/c7ra11829e.
For each atom in the material, the electron cloud parameters were fit to the spherically averaged atom-in-material
electron density using radial positions for which this density was between 10^-4 and 10^-2 electrons per cubic bohr.
The polarizabilities, dispersion coefficients, and quantum Drude oscillator (QDO) parameters were fit using the MCLF method.
The magnetic structure of the system was optimized in VASP from the default ferromagnetic initial guess using spin polarization.
The atomic spin moments (ASMs) were computed on this optimized magnetic structure using the DDEC6 partition as inputs
to the method of T. A. Manz and D. S. Sholl, J. Chem. Theory Comput. 7 (2011) 4146-4164 DOI: 10.1021/ct200539n.
The RMSE and RRMSE were computed using a uniform grid with Ewald summation.
