# Supplementary material for: A collection of forcefield precursors for metal–organic frameworks
Source: RSC Adv. 2019 Nov 13;9(63):36492–507. doi: 10.1039/c9ra07327b (PMC9075174; doi:10.1039/c9ra07327b)
Supplement: RA-009-C9RA07327B-s5822 [file RA-009-C9RA07327B-s5822.xyz]

  110
jmolscript: load "" {1 1 1} spacegroup "x,y,z" unitcell [{      8.666000     0.000000     0.000000 }, {      2.886515    12.867206     0.000000 }, {      1.443257     6.433596    12.444484 }]
Zn     8.398100     6.591735    10.249277     0.739503
Zn     5.508358    13.025343     2.195207     0.740100
H      1.560025     4.315658     5.848907     0.112573
H      3.419930     3.230953     4.925527     0.118920
H      8.408107    16.886916     8.285537     0.104130
H      3.577935     4.986037     9.243763     0.102410
H      9.559680    15.982353     6.471132     0.109835
H      8.075357    15.009593     4.328192     0.119682
H      6.401078     1.237824     2.446586     0.134007
H     11.295069    13.260942     1.538138     0.083006
H      4.598720    14.044553     4.838415     0.100942
H     11.402816    14.989005     5.791663     0.129503
H      5.984335     9.327431    11.438970     0.110126
H      7.161152    11.208617    10.682345     0.118314
H      5.788715     6.214859     1.993606     0.105772
H      4.652329     4.398009     2.770142     0.114760
H      8.253298    13.287957    11.033280     0.108725
H      6.856090     7.867009     1.164804     0.111594
H      9.559297    14.821729    10.251766     0.133987
H     10.663889    16.751810     9.589719     0.087363
H      8.596668    12.114474     0.579913     0.109399
H      7.629583    10.144504     1.391293     0.122455
H      7.336282    10.749260     6.595577     0.113020
H      9.196187     9.664554     7.518957     0.118851
H      2.631849    10.453316     4.158947     0.104937
H      9.354193    11.419644     3.200721     0.102155
H      3.783423     9.548750     5.973352     0.109109
H      2.299100     8.575988     8.116292     0.121772
H      3.511335     7.671423     9.997898     0.134986
H      5.518811     6.827333    10.906346     0.082884
H      7.488462     7.610948     7.606069     0.101406
H      5.626558     8.555402     6.652821     0.130899
H      8.874078     2.893834     1.005514     0.107597
H      1.384895     4.775019     1.762139     0.118130
H      2.898972    12.648458    10.450878     0.106160
H     10.428586    10.831609     9.674342     0.114660
H      2.477041     6.854360     1.411204     0.107497
H      3.966347    14.300606    11.279680     0.112384
H      3.783039     8.388130     2.192718     0.134287
H      4.887632    10.318211     2.854765     0.086598
H      5.706925    18.548071    11.864571     0.109040
H      4.739840    16.578102    11.053191     0.122501
C      1.208305     5.328305     8.275582     0.557971
C      2.409519     4.691379     7.643402    -0.016203
C      2.358467     4.224300     6.354154    -0.105817
C      3.476194     3.616968     5.791663    -0.143130
C      4.679620     3.573219     6.493532     0.129631
C      4.716512     4.066033     7.782780    -0.149685
C      3.552284     4.639910     8.360204    -0.122003
C      8.765895    15.862688     5.963397    -0.117423
C      8.877225    15.165286     4.813526    -0.158878
C     10.110199    14.623577     4.241080     0.173167
C     10.089196    14.116610     2.954321    -0.189961
C     11.309454    13.610929     2.419208     0.089761
C      3.790753    14.081868     4.340636     0.098282
C     11.344527    14.617143     4.920549    -0.186639
C      3.740446     2.256907     1.475916     0.552677
C      4.456057     3.453558     0.960714    -0.023821
C      6.234091    10.008106    12.053727    -0.093996
C      6.936138    11.132700    11.603237    -0.136866
C      5.862751     5.698886     0.034845     0.120892
C      5.529715     5.539331     1.378849    -0.141849
C      4.855679     4.466206     1.844273    -0.097621
C      8.053114    13.284097    11.961638    -0.113899
C      7.032584     7.888884     0.231467    -0.167726
C      9.193765    15.510123    12.158261     0.171632
C      9.666344    15.553873    10.849101    -0.189469
C     10.299633    16.719642    10.465811     0.083392
C      8.525736    11.346302     0.027378     0.092958
C      7.926822    10.175386     0.490313    -0.185715
C      6.984562    11.761911     4.168902     0.556391
C      8.185776    11.124984     4.801082    -0.016254
C      8.134725    10.657903     6.090330    -0.106533
C      9.252452    10.050571     6.652821    -0.141789
C     10.455877    10.006823     5.950952     0.127063
C     10.492770    10.499637     4.661704    -0.149384
C      9.328541    11.073515     4.084280    -0.122631
C      2.989637     9.429085     6.481087    -0.114043
C      3.100968     8.731682     7.630958    -0.163400
C      4.333941     8.189972     8.203404     0.175603
C      4.312939     7.683003     9.490163    -0.191303
C      5.533196     7.177322    10.025276     0.088471
C      6.680496     7.648263     8.103848     0.097932
C      5.568269     8.183539     7.523935    -0.189469
C      9.516703     8.690505    10.968568     0.550972
C     10.232314     9.887155    11.483770    -0.024873
C      9.123834     3.574510     0.390757    -0.088491
C      1.159880     4.699103     0.841247    -0.138977
C      2.973008    12.132482    12.409639     0.120588
C     11.305972    11.972929    11.065635    -0.141333
C     10.631937    10.899804    10.600211    -0.097718
C      2.276857     6.850500     0.482846    -0.111076
C      4.142841    14.322480    12.213017    -0.169928
C      3.417508     9.076527     0.286223     0.172041
C      3.890087     9.120275     1.595383    -0.190866
C      4.523376    10.286043     1.978673     0.084646
C      4.192736    11.346302    -0.027378     0.094155
C      5.037079    16.608983    11.954171    -0.185168
N      3.774947    13.598062     3.061343    -0.227843
N     10.440133    17.786333    11.214969    -0.233183
N      6.664689     7.164455     9.383141    -0.226301
N      4.663876    11.352735     1.229515    -0.234353
O      1.327824     5.752922     9.460297    -0.548534
O      8.775165     5.338599     7.625980    -0.599859
O      3.374318     1.327895     0.686936    -0.545922
O      3.405070     2.264627     2.695475    -0.551919
O      7.104082    12.186529     2.984187    -0.548030
O      5.885423    11.772204     4.818504    -0.598160
O      9.150575     7.761492    11.757548    -0.544768
O      9.181328     8.698226     9.749009    -0.551391

The following XYZ coordinates are in angstroms. Other properties are in atomic units.
The sperically averaged electron density of each atom fit to a function of the form exp(a - br)
eigen_1, eigen_2 and eigen_3 are the three eigenvalues of traceless quadrupole moment tensor
  atom number  atomic symbol              X              Y              Z     net charge C6 coefficient C8 coefficient C10 coefficient fluctuating dipole atomic polarizability isotropic forcefield polarizability              a              b squared Pearson coefficient          <r^3>          <r^4>         wp_QDO          m_QDO          q_QDO       dipole_x       dipole_y       dipole_z         dipole            Qxy            Qxz            Qyz     Q(x^2-y^2)  Q(3z^2 - R^2)        eigen_1        eigen_2        eigen_3 static polarizability      alpha(xx)      alpha(xy)      alpha(xz)      alpha(yy)      alpha(yz)      alpha(zz) atomic spin moment
            1             Zn       8.398100       6.591735      10.249277       0.739503     104.771921 0.21649285E+04  0.71452617E+05                                18.313555                           15.325685       0.339799       1.944671                    0.997012      49.312368     137.122229       0.456146       0.406844      -1.139010       0.092297       0.034456      -0.006576       0.098738      -0.015266      -0.029680       0.048304      -0.006817       0.181047      -0.048782      -0.041983       0.090765             21.832283      24.959598       1.995214      -0.112856      25.897970       0.747172      14.639280           0.000007
            2             Zn       5.508358      13.025343       2.195207       0.740100     104.795939 0.21653480E+04  0.71474648E+05                                18.322226                           15.332294       0.336710       1.943623                    0.997034      49.323670     137.191132       0.455789       0.407116      -1.138745       0.091987       0.034512       0.005973       0.098429      -0.014594       0.029738      -0.047319      -0.007889       0.181929      -0.047563      -0.042653       0.090216             21.843153      24.973137       1.993228       0.112202      25.907978      -0.747226      14.648345           0.000010
            3              H       1.560025       4.315658       5.848907       0.112573       1.301357 0.99295046E+01  0.10208716E+03                                 1.907576                            1.796396      -1.242155       2.283532                    0.995429       3.628205      10.131714       0.488827       1.218731      -0.723285      -0.031064       0.006904      -0.023352       0.039471      -0.004135       0.011165       0.002317       0.010380       0.033753      -0.014077      -0.003933       0.018010              1.933300       2.330483      -0.070500       0.405560       1.537090       0.094657       1.932329          -0.000005
            4              H       3.419930       3.230953       4.925527       0.118920       1.047366 0.71936678E+01  0.69494105E+02                                 1.757018                            1.603618      -1.264002       2.275692                    0.994307       3.743046      10.756138       0.472962       1.340549      -0.693454      -0.004190      -0.018565      -0.031935       0.037176      -0.005839       0.005169       0.006490       0.010892      -0.004802      -0.012950       0.003519       0.009431              1.848340       1.567552      -0.054314      -0.051318       1.556974       0.477211       2.420493          -0.000001
            5              H       8.408107      16.886916       8.285537       0.104130       1.032461 0.74847464E+01  0.73042025E+02                                 1.742829                            1.639783      -1.167315       2.313548                    0.995071       3.791134      10.957163       0.465890       1.347184      -0.692453       0.031123       0.001638       0.016685       0.035351      -0.007141       0.001496       0.008496       0.018513       0.005576      -0.016576       0.005527       0.011049              1.782251       2.089302      -0.076855       0.450137       1.398954       0.048966       1.858497          -0.000003
            6              H       3.577935       4.986037       9.243763       0.102410       1.107398 0.82101818E+01  0.82170703E+02                                 1.835401                            1.723630      -1.329832       2.231487                    0.993637       3.982210      11.737012       0.450999       1.356959      -0.689732       0.001087       0.013311       0.034403       0.036904      -0.003771       0.006782       0.006338       0.015583       0.040596      -0.017424       0.000302       0.017122              1.899841       1.623963      -0.014510      -0.045738       1.655870       0.364615       2.419691          -0.000002
            7              H       9.559680      15.982353       6.471132       0.109835       1.081845 0.81344394E+01  0.80304616E+02                                 1.743941                            1.666672      -1.172271       2.322965                    0.995090       3.623945      10.220836       0.484495       1.280572      -0.707809       0.030695       0.005868       0.016860       0.035509      -0.003719       0.003478       0.004408       0.012911       0.008861      -0.010890       0.003291       0.007599              1.766568       2.089091      -0.035522       0.215988       1.427381       0.209428       1.783231          -0.000002
            8              H       8.075357      15.009593       4.328192       0.119682       0.963313 0.71242729E+01  0.69350954E+02                                 1.730122                            1.649138      -1.333854       2.247115                    0.992965       3.896220      11.614372       0.439531       1.431544      -0.675337      -0.033569      -0.007332      -0.012467       0.036552       0.001297      -0.004598       0.007880       0.012757      -0.007141      -0.012579       0.002945       0.009634              1.771135       2.066719      -0.030596       0.265254       1.481828       0.158112       1.764858          -0.000002
            9              H       6.401078       1.237824       2.446586       0.134007       0.920853 0.65676641E+01  0.62413543E+02                                 1.658570                            1.572332      -1.217497       2.314998                    0.994390       3.635807      10.579543       0.456593       1.411591      -0.680230      -0.033452       0.000752      -0.018419       0.038195      -0.004962       0.005018       0.008429       0.020688       0.017754      -0.018108       0.006195       0.011913              1.701880       2.016623      -0.020813       0.326023       1.427542       0.017645       1.661476           0.000000
           10              H      11.295069      13.260942       1.538138       0.083006       1.106606 0.80418069E+01  0.80165378E+02                                 1.844817                            1.712379      -1.294068       2.243536                    0.994192       4.017055      11.862335       0.449361       1.367344      -0.687597      -0.004777      -0.015195      -0.041911       0.044836       0.003070       0.002118       0.011126       0.015817       0.009889      -0.016096       0.004294       0.011802              1.921725       1.555112      -0.040913      -0.030548       1.721433       0.361127       2.488629           0.000001
           11              H       4.598720      14.044553       4.838415       0.100942       1.282702 0.94531108E+01  0.96829968E+02                                 1.953927                            1.798766      -1.193690       2.309712                    0.994717       3.727630      10.685692       0.465871       1.283529      -0.707873       0.041375      -0.002520       0.031084       0.051811      -0.001002       0.006544       0.004034       0.024422       0.030541      -0.018037       0.002465       0.015571              2.027930       2.653568      -0.077232       0.470154       1.609403       0.044873       1.820819          -0.000003
           12              H      11.402816      14.989005       5.791663       0.129503       1.128789 0.82634171E+01  0.81207928E+02                                 1.745252                            1.647653      -1.021518       2.402965                    0.997387       3.375464       9.238972       0.505899       1.231979      -0.720773       0.001900       0.014780       0.032171       0.035454      -0.004857       0.004352       0.006191       0.014377       0.026128      -0.015219       0.003645       0.011574              1.775879       1.601388      -0.034331      -0.021362       1.549539       0.417045       2.176710          -0.000003
           13              H       5.984335       9.327431      11.438970       0.110126       1.020822 0.74442254E+01  0.72865468E+02                                 1.759679                            1.657993      -1.238440       2.282740                    0.994945       3.850505      11.305582       0.451884       1.384768      -0.684710      -0.007383      -0.023989      -0.024682       0.035203       0.004502      -0.004625       0.002037      -0.006855       0.027736      -0.011510       0.001031       0.010478              1.814073       1.514093       0.271264       0.151394       2.079823       0.509758       1.848304          -0.000001
           14              H       7.161152      11.208617      10.682345       0.118314       1.079690 0.82591563E+01  0.81064875E+02                                 1.691751                            1.647520      -0.848198       2.477985                    0.999005       3.336898       9.094433       0.506352       1.232415      -0.721516       0.008674      -0.000583      -0.038134       0.039112       0.009592      -0.003862       0.001526      -0.013192       0.039875      -0.018818       0.004973       0.013845              1.678478       1.483793       0.064447      -0.202777       1.496720       0.001597       2.054921          -0.000006
           15              H       5.788715       6.214859       1.993606       0.105772       1.119756 0.84086894E+01  0.82381717E+02                                 1.686158                            1.623317      -0.825572       2.474833                    0.999184       3.346866       8.927194       0.531978       1.175194      -0.734768       0.010945       0.021907       0.026270       0.035914       0.010496      -0.001891       0.005073      -0.010203       0.040404      -0.018980       0.003891       0.015089              1.690821       1.457312       0.247458       0.073550       2.001735       0.258823       1.613415          -0.000008
           16              H       4.652329       4.398009       2.770142       0.114760       1.111485 0.82154286E+01  0.81248912E+02                                 1.771005                            1.673370      -1.091661       2.356108                    0.996804       3.600271      10.140127       0.484545       1.278159      -0.708634      -0.006663      -0.000430       0.039694       0.040251       0.005183      -0.001994       0.007006      -0.009709       0.039430      -0.014508      -0.001418       0.015926              1.800155       1.462792       0.081199      -0.212464       1.560129      -0.224697       2.377544          -0.000003
           17              H       8.253298      13.287957      11.033280       0.108725       1.138406 0.92106303E+01  0.93261409E+02                                 1.773850                            1.752483      -1.074830       2.365350                    0.996462       3.577549      10.028928       0.483776       1.250401      -0.716136       0.008190       0.002450      -0.034576       0.035618       0.006867      -0.001387       0.000503      -0.008235       0.037322      -0.014306       0.001781       0.012525              1.755647       1.566694       0.148084      -0.198925       1.729693      -0.045805       1.970555          -0.000005
           18              H       6.856090       7.867009       1.164804       0.111594       1.131279 0.91883106E+01  0.92976396E+02                                 1.765655                            1.749967      -1.076012       2.363117                    0.996659       3.572716      10.011287       0.484299       1.249842      -0.716236      -0.003570      -0.006470       0.033943       0.034738       0.008863       0.001058       0.000714      -0.011301       0.038656      -0.016965       0.003924       0.013040              1.746309       1.557663       0.140656      -0.174747       1.737784      -0.025993       1.943479          -0.000005
           19              H       9.559297      14.821729      10.251766       0.133987       1.040950 0.76783143E+01  0.74163083E+02                                 1.663518                            1.597783      -0.874057       2.474694                    0.999071       3.278825       8.927737       0.508608       1.246812      -0.717865      -0.005695      -0.027684      -0.022994       0.036435       0.007478      -0.006810       0.008348      -0.013494       0.028780      -0.018305       0.003218       0.015087              1.671646       1.387232       0.128141       0.031143       1.999312       0.260115       1.628394          -0.000006
           20              H      10.663889      16.751810       9.589719       0.087363       1.253023 0.93109211E+01  0.95106676E+02                                 1.923938                            1.783484      -1.210302       2.288171                    0.995302       3.821200      10.973928       0.468070       1.281082      -0.707512       0.017769      -0.003691      -0.043414       0.047055       0.002568      -0.007709       0.012466      -0.010342       0.017597      -0.015578      -0.001801       0.017379              1.985992       1.800503       0.131158      -0.434251       1.614143      -0.171715       2.543332          -0.000002
           21              H       8.596668      12.114474       0.579913       0.109399       0.986899 0.67866733E+01  0.64730268E+02                                 1.711740                            1.577046      -1.053944       2.384032                    0.996517       3.616626      10.387159       0.467297       1.374241      -0.687933       0.002352       0.040229       0.030188       0.050351       0.008717      -0.002088       0.007927      -0.021054       0.007597      -0.016197       0.000220       0.015977              1.798889       1.411233       0.131769       0.060077       2.149593       0.481138       1.835840           0.000001
           22              H       7.629583      10.144504       1.391293       0.122455       1.086650 0.82511144E+01  0.82441124E+02                                 1.802467                            1.723235      -1.277043       2.274944                    0.993851       3.763438      10.977257       0.454221       1.349608      -0.692697      -0.010415      -0.003994       0.034939       0.036677       0.006144      -0.006568      -0.005654      -0.011844       0.031465      -0.014460      -0.001350       0.015810              1.823777       1.588760       0.049310      -0.254578       1.589840       0.132613       2.292731          -0.000003
           23              H       7.336282      10.749260       6.595577       0.113020       1.297973 0.98987608E+01  0.10169343E+03                                 1.904431                            1.793767      -1.238041       2.285632                    0.995464       3.623598      10.115384       0.489116       1.218941      -0.723246      -0.031061       0.006829       0.023342       0.039450      -0.004149      -0.010945      -0.002159       0.010350       0.033625      -0.013930      -0.003859       0.017789              1.930011       2.325916      -0.070316      -0.404127       1.535040      -0.094448       1.929077          -0.000005
           24              H       9.196187       9.664554       7.518957       0.118851       1.049983 0.72153315E+01  0.69770998E+02                                 1.761320                            1.607019      -1.277041       2.270065                    0.994181       3.751031      10.791985       0.471922       1.342200      -0.693090      -0.004084      -0.018619       0.031731       0.037016      -0.005859      -0.005292      -0.006576       0.011023      -0.004637      -0.013111       0.003585       0.009525              1.853190       1.570934      -0.054537       0.051490       1.560525      -0.479393       2.428112          -0.000001
           25              H       2.631849      10.453316       4.158947       0.104937       1.030238 0.74678530E+01  0.72875870E+02                                 1.744502                            1.641161      -1.184513       2.307003                    0.994954       3.792421      10.980391       0.464066       1.352502      -0.691393       0.030496       0.001773      -0.016479       0.034709      -0.007162      -0.001559      -0.008508       0.018851       0.005346      -0.016705       0.005516       0.011189              1.784047       2.091692      -0.076945      -0.451122       1.400003      -0.049009       1.860444          -0.000003
           26              H       9.354193      11.419644       3.200721       0.102155       1.105341 0.81888392E+01  0.81869885E+02                                 1.830176                            1.719160      -1.318372       2.236504                    0.993968       3.972446      11.686190       0.452650       1.353449      -0.690465       0.001065       0.013317      -0.034695       0.037178      -0.003998      -0.006794      -0.006400       0.015453       0.040838      -0.017558       0.000378       0.017180              1.894191       1.619789      -0.014438       0.045529       1.651475      -0.362719       2.411309          -0.000002
           27              H       3.783423       9.548750       5.973352       0.109109       1.083765 0.81538895E+01  0.80567399E+02                                 1.748178                            1.670387      -1.172507       2.322841                    0.995060       3.629846      10.251407       0.483071       1.283219      -0.707245       0.030896       0.005768      -0.016760       0.035619      -0.003625      -0.003553      -0.004509       0.012896       0.008991      -0.010929       0.003270       0.007660              1.770921       2.094930      -0.035502      -0.217294       1.430206      -0.210228       1.787626          -0.000002
           28              H       2.299100       8.575988       8.116292       0.121772       0.958966 0.70874865E+01  0.68928930E+02                                 1.727638                            1.647039      -1.343633       2.244210                    0.992884       3.890189      11.604932       0.438783       1.435313      -0.674645      -0.032974      -0.007201       0.012102       0.035855       0.001335       0.004536      -0.007872       0.012644      -0.007617      -0.012561       0.002995       0.009566              1.768529       2.063103      -0.030782      -0.264086       1.480193      -0.157751       1.762291          -0.000002
           29              H       3.511335       7.671423       9.997898       0.134986       0.917181 0.65392738E+01  0.62118954E+02                                 1.659104                            1.572816      -1.234341       2.309060                    0.994122       3.636147      10.602083       0.454521       1.418592      -0.678925      -0.033004       0.000332       0.017849       0.037523      -0.005318      -0.005240      -0.008311       0.020296       0.017510      -0.018067       0.006113       0.011955              1.702454       2.017352      -0.020854      -0.326136       1.428029      -0.017669       1.661981           0.000000
           30              H       5.518811       6.827333      10.906346       0.082884       1.105438 0.80331607E+01  0.80071814E+02                                 1.844926                            1.712589      -1.304747       2.239543                    0.994108       4.017917      11.871190       0.448809       1.369151      -0.687249      -0.005074      -0.015434       0.041651       0.044707       0.002943      -0.002118      -0.011118       0.015816       0.011145      -0.016134       0.004269       0.011865              1.921797       1.555425      -0.040946       0.030614       1.721615      -0.360929       2.488351           0.000001
           31              H       7.488462       7.610948       7.606069       0.101406       1.280767 0.94331734E+01  0.96539547E+02                                 1.948698                            1.794328      -1.194570       2.309200                    0.994659       3.722763      10.654281       0.467608       1.279903      -0.708632       0.041029      -0.002764      -0.030794       0.051374      -0.001095      -0.006800      -0.004127       0.024625       0.030844      -0.018232       0.002331       0.015901              2.022323       2.645300      -0.076879      -0.468173       1.605654      -0.044671       1.816016          -0.000003
           32              H       5.626558       8.555402       6.652821       0.130899       1.123792 0.82207269E+01  0.80699051E+02                                 1.741707                            1.644674      -1.025249       2.402397                    0.997342       3.367923       9.218904       0.505670       1.233902      -0.720356       0.002022       0.014746      -0.031581       0.034912      -0.004902      -0.004189      -0.005934       0.014370       0.026659      -0.015148       0.003629       0.011519              1.772136       1.598610      -0.034274       0.021329       1.546635      -0.415359       2.171162          -0.000003
           33              H       8.874078       2.893834       1.005514       0.107597       1.028251 0.75031141E+01  0.73523904E+02                                 1.761649                            1.659359      -1.216361       2.289892                    0.995104       3.855852      11.296059       0.454202       1.376165      -0.686363      -0.007386      -0.024778       0.025362       0.036218       0.004719       0.004673      -0.001872      -0.006721       0.027924      -0.011647       0.001117       0.010530              1.816321       1.515305       0.272014      -0.152036       2.082877      -0.511620       1.850780          -0.000001
           34              H       1.384895       4.775019       1.762139       0.118130       1.077119 0.82309208E+01  0.80678411E+02                                 1.685092                            1.641479      -0.831357       2.484319                    0.999150       3.332643       9.061934       0.509030       1.227591      -0.722584       0.008877      -0.000704       0.038062       0.039090       0.009807       0.003948      -0.001317      -0.013106       0.039961      -0.018977       0.005080       0.013896              1.671820       1.478607       0.064035       0.201201       1.491567      -0.001679       2.045285          -0.000006
           35              H       2.898972      12.648458      10.450878       0.106160       1.123847 0.84503177E+01  0.82930059E+02                                 1.693943                            1.630284      -0.841805       2.468103                    0.999088       3.352186       8.962455       0.529154       1.179464      -0.733764       0.010505       0.021550      -0.025931       0.035315       0.010802       0.001789      -0.005141      -0.010711       0.040498      -0.019359       0.004149       0.015210              1.698761       1.463268       0.249535      -0.074282       2.012328      -0.261196       1.620686          -0.000008
           36              H      10.428586      10.831609       9.674342       0.114660       1.112798 0.82283450E+01  0.81411486E+02                                 1.772546                            1.674825      -1.085558       2.358322                    0.996827       3.602951      10.151014       0.484257       1.278372      -0.708580      -0.006585      -0.000575      -0.039649       0.040196       0.005323       0.002001      -0.007157      -0.009581       0.039691      -0.014650      -0.001440       0.016090              1.801712       1.463970       0.081347       0.212702       1.561476       0.225035       2.379691          -0.000003
           37              H       2.477041       6.854360       1.411204       0.107497       1.140461 0.92285062E+01  0.93463695E+02                                 1.773905                            1.752461      -1.068689       2.367078                    0.996472       3.580614      10.030241       0.484616       1.247948      -0.716672       0.008077       0.002427       0.035192       0.036189       0.007022       0.001374      -0.000540      -0.008088       0.036902      -0.014333       0.001948       0.012385              1.755694       1.566579       0.148008       0.199084       1.729431       0.045870       1.971072          -0.000005
           38              H       3.966347      14.300606      11.279680       0.112384       1.129054 0.91656867E+01  0.92691789E+02                                 1.763320                            1.747798      -1.072304       2.364853                    0.996722       3.569799      10.000628       0.484597       1.249824      -0.716228      -0.003600      -0.006404      -0.033687       0.034478       0.008519      -0.001160      -0.000797      -0.011406       0.038640      -0.016706       0.003643       0.013063              1.744037       1.555974       0.140519       0.174264       1.735943       0.026011       1.940193          -0.000004
           39              H       3.783039       8.388130       2.192718       0.134287       1.040448 0.76742404E+01  0.74113500E+02                                 1.662929                            1.597309      -0.869858       2.476501                    0.999114       3.277932       8.924532       0.508710       1.246734      -0.717880      -0.005793      -0.027860       0.022868       0.036506       0.007544       0.006628      -0.008219      -0.013419       0.029067      -0.018229       0.003232       0.014996              1.671028       1.386868       0.128045      -0.031095       1.998357      -0.259789       1.627857          -0.000006
           40              H       4.887632      10.318211       2.854765       0.086598       1.255989 0.93356375E+01  0.95400296E+02                                 1.924933                            1.784234      -1.209009       2.287874                    0.995234       3.824594      10.977748       0.468715       1.278766      -0.707996       0.018217      -0.003744       0.043598       0.047399       0.002463       0.007587      -0.012335      -0.010546       0.018076      -0.015396      -0.001948       0.017344              1.987112       1.801363       0.131265       0.434763       1.614759       0.171877       2.545213          -0.000002
           41              H       5.706925      18.548071      11.864571       0.109040       0.987409 0.67924873E+01  0.64826737E+02                                 1.715285                            1.579971      -1.068137       2.378499                    0.996300       3.623665      10.424922       0.465672       1.378163      -0.687155       0.002674       0.040367      -0.030041       0.050389       0.008522       0.002079      -0.007907      -0.021129       0.007701      -0.016094       0.000189       0.015906              1.802824       1.413691       0.132245      -0.060299       2.154825      -0.482996       1.839957           0.000001
           42              H       4.739840      16.578102      11.053191       0.122501       1.086955 0.82569193E+01  0.82547209E+02                                 1.806043                            1.726403      -1.291375       2.269391                    0.993687       3.767406      11.006651       0.452610       1.353622      -0.691901      -0.010567      -0.004251      -0.034864       0.036678       0.006018       0.006552       0.005665      -0.011868       0.031337      -0.014370      -0.001383       0.015753              1.827478       1.591601       0.049449       0.255495       1.592663      -0.133070       2.298171          -0.000002
           43              C       1.208305       5.328305       8.275582       0.557971      24.475752 0.27180428E+03  0.57428815E+04                                 7.766346                            5.834595       0.062109       2.065082                    0.999796      23.058392      65.063477       0.617214       0.469674      -1.021738      -0.037976       0.042172       0.036008       0.067210       0.035421      -0.002677      -0.045473      -0.117837      -0.056764      -0.062407      -0.033205       0.095612              9.206393      11.827021      -2.607936      -2.087771       6.077914       2.645424       9.714245          -0.000000
           44              C       2.409519       4.691379       7.643402      -0.016203      36.730411 0.42275578E+03  0.98301967E+04                                 9.618114                            6.851733      -0.064370       1.985109                    0.999384      27.270563      76.953736       0.632544       0.416431      -1.068470       0.030885      -0.015210      -0.029523       0.045353       0.006616      -0.001504      -0.007538      -0.016034      -0.017607      -0.009182      -0.006798       0.015980             11.856455      14.495930      -3.726030      -2.803684       7.574695       4.321418      13.498741          -0.000005
           45              C       2.358467       4.224300       6.354154      -0.105817      34.791270 0.43073480E+03  0.10137956E+05                                 9.307321                            6.956616      -0.009379       1.964451                    0.999682      29.659577      86.280032       0.617658       0.421325      -1.057441       0.023793       0.004924       0.011494       0.026879       0.003989       0.020990      -0.007932      -0.009753      -0.015945      -0.026931       0.008951       0.017980             10.851557      11.961926      -2.936717      -2.008267       7.323636       4.209599      13.269109          -0.000008
           46              C       3.476194       3.616968       5.791663      -0.143130      36.048616 0.45793614E+03  0.10926939E+05                                 9.586280                            7.209637       0.036670       1.989413                    0.999050      29.645541      86.379188       0.603058       0.425650      -1.056435      -0.008268       0.001982       0.018310       0.020188      -0.000510      -0.005209       0.009411      -0.033984       0.029502      -0.022772       0.001989       0.020783             11.167040      13.957397      -3.295384      -1.633190       7.333090       3.697860      12.210633          -0.000007
           47              C       4.679620       3.573219       6.493532       0.129631      34.907347 0.37685556E+03  0.85217866E+04                                 9.389800                            6.513577      -0.138074       1.974278                    0.999163      25.715065      71.754036       0.641586       0.422178      -1.063928       0.004657      -0.002351      -0.014165       0.015095      -0.008587      -0.010845       0.016923       0.026293      -0.029154      -0.026034      -0.001582       0.027615             11.896920      14.340359      -4.406246      -3.381709       7.936695       4.751034      13.413706          -0.000009
           48              C       4.716512       4.066033       7.782780      -0.149685      36.724330 0.46999044E+03  0.11286588E+05                                 9.679586                            7.271056       0.107942       2.002808                    0.999404      30.110631      87.988473       0.604638       0.421830      -1.058919      -0.022639       0.023050       0.004324       0.032596       0.002479       0.014124      -0.001842       0.033500      -0.068357      -0.026712      -0.005187       0.031899             11.448132      12.523074      -3.222125      -1.934367       7.869397       4.420531      13.951924          -0.000011
           49              C       3.552284       4.639910       8.360204      -0.122003      34.572134 0.46896673E+03  0.11305457E+05                                 9.386577                            7.342446      -0.098436       1.931408                    0.999610      30.572601      90.805230       0.589372       0.431093      -1.048564       0.013991      -0.004224      -0.029620       0.033030       0.006776      -0.005612      -0.001294      -0.021184       0.053057      -0.022056       0.003218       0.018838             10.707778      13.812879      -2.949028      -1.251051       7.149911       2.958241      11.160543          -0.000006
           50              C       8.765895      15.862688       5.963397      -0.117423      40.661945 0.43132376E+03  0.10119816E+05                                10.298907                            6.906067       0.174663       2.027703                    0.999779      29.217575      83.895801       0.629575       0.414657      -1.065387      -0.019947       0.015909       0.003029       0.025693       0.016923       0.018191      -0.016714       0.003332      -0.017808      -0.034957       0.014418       0.020539             13.494599      14.862514      -5.671557      -6.222079      10.274824       6.947146      15.346459          -0.000014
           51              C       8.877225      15.165286       4.813526      -0.158878      43.584142 0.48405609E+03  0.11717079E+05                                10.924600                            7.425463      -0.021256       1.967604                    0.998520      30.202294      88.773261       0.592379       0.427152      -1.055001       0.014624      -0.010035      -0.007913       0.019421       0.002646       0.007081      -0.003511       0.018817      -0.036502      -0.015250      -0.002101       0.017351             14.281109      16.292628      -5.927901      -6.395362      10.894118       6.896715      15.656580          -0.000006
           52              C      10.110199      14.623577       4.241080       0.173167      32.866402 0.38479586E+03  0.87592862E+04                                 9.121636                            6.652631      -0.110555       1.987339                    0.999262      25.583317      71.957811       0.623850       0.431308      -1.056746      -0.009249       0.000102       0.013687       0.016519       0.001477       0.001176       0.005009       0.013183      -0.026517      -0.011527       0.000193       0.011335             11.222206      15.153030      -3.913053      -3.120410       7.341160       3.526050      11.172429          -0.000007
           53              C      10.089196      14.116610       2.954321      -0.189961      34.952635 0.49350199E+03  0.11988216E+05                                 9.398708                            7.496947       0.040219       1.992375                    0.998025      30.098066      88.254026       0.590377       0.427082      -1.056397       0.002491      -0.009276      -0.008959       0.013134       0.004080       0.000594      -0.011450       0.014689      -0.061480      -0.025268       0.006454       0.018814             10.732231      13.078011      -2.287487      -1.934356       7.217071       2.758963      11.901613          -0.000001
           54              C      11.309454      13.610929       2.419208       0.089761      27.327298 0.35473908E+03  0.79749024E+04                                 8.061919                            6.409577       0.155762       2.065933                    0.999425      26.573487      76.206484       0.627348       0.434291      -1.046680       0.016367       0.016468       0.044079       0.049820       0.031398       0.003827      -0.016433      -0.071565       0.022057      -0.052792       0.004009       0.048783              9.078652      11.785085      -1.648038      -0.587237       5.946192       1.750214       9.504678          -0.000001
           55              C       3.790753      14.081868       4.340636       0.098282      27.245537 0.34597459E+03  0.77143869E+04                                 7.992631                            6.289779       0.096103       2.044778                    0.999668      26.320454      74.697113       0.640606       0.428803      -1.052053      -0.012922      -0.023152      -0.053854       0.060027       0.023804       0.021369      -0.019369      -0.038532       0.019153      -0.048070       0.015841       0.032229              8.968303      11.889799      -1.957769      -0.738189       5.745416       2.167826       9.269696          -0.000006
           56              C      11.344527      14.617143       4.920549      -0.186639      32.830018 0.43795288E+03  0.10299020E+05                                 8.856504                            6.950592       0.264261       2.062016                    0.999687      29.310492      83.844311       0.629637       0.413664      -1.067640      -0.012737       0.004126      -0.000921       0.013421       0.002668      -0.004124       0.001440      -0.033090       0.046952      -0.025023       0.008768       0.016255              9.996761      14.327090      -2.543903      -1.116698       6.334748       2.448692       9.328446          -0.000010
           57              C       3.740446       2.256907       1.475916       0.552677      23.859243 0.26951853E+03  0.56914908E+04                                 7.663398                            5.811623      -0.078627       2.019017                    0.999477      23.173524      65.706141       0.617208       0.469935      -1.019996      -0.031613      -0.051860       0.011864       0.061884      -0.057592       0.028609      -0.001772       0.066919      -0.072463      -0.059783      -0.025018       0.084801              9.108719       6.885228       4.007743      -1.397414      11.784194      -1.256741       8.656734          -0.000002
           58              C       4.456057       3.453558       0.960714      -0.023821      35.376934 0.46550231E+03  0.11086371E+05                                 9.424781                            7.237128      -0.027028       1.997484                    0.999245      27.687539      79.033467       0.609532       0.421931      -1.065125       0.017944       0.042543      -0.009947       0.047231      -0.000940       0.000439       0.005840       0.011978       0.008157      -0.010098       0.004702       0.005395             11.145297       8.453947       5.382198      -2.102278      14.686258      -2.057230      10.295686          -0.000002
           59              C       6.234091      10.008106      12.053727      -0.093996      32.196471 0.46652743E+03  0.11227574E+05                                 9.013156                            7.373484      -0.069252       1.956664                    0.998885      29.850036      88.469922       0.582368       0.437018      -1.045403       0.015490       0.024315       0.005845       0.029416      -0.009155       0.005148       0.014985       0.020234      -0.004863      -0.024027       0.009523       0.014504             10.043936       7.872991       4.106434      -1.630327      12.349930      -0.384167       9.908886          -0.000004
           60              C       6.936138      11.132700      11.603237      -0.136866      31.194313 0.44218924E+03  0.10459320E+05                                 8.669434                            7.048938       0.147323       2.022233                    0.999512      29.518171      85.633349       0.614526       0.421377      -1.059101      -0.009465      -0.033877       0.010749       0.036780      -0.009292      -0.006985      -0.008527       0.006860       0.074799      -0.024801      -0.002584       0.027385              9.757336       7.697620       4.398966      -0.907284      13.507502       0.558357       8.066885          -0.000007
           61              C       5.862751       5.698886       0.034845       0.120892      33.512395 0.40961899E+03  0.94812118E+04                                 9.279332                            6.875816      -0.231520       1.944405                    0.999295      26.357378      75.013959       0.611396       0.432812      -1.054714       0.011585       0.011268       0.005213       0.016981       0.025813      -0.009343      -0.011223      -0.024617      -0.014833      -0.026331      -0.009843       0.036174             11.446097       8.886415       6.355228      -1.797620      16.983517      -1.229920       8.468359          -0.000005
           62              C       5.529715       5.539331       1.378849      -0.141849      31.148302 0.43211488E+03  0.10169639E+05                                 8.657603                            6.984172       0.116917       2.011583                    0.999546      29.530673      85.655569       0.614806       0.423313      -1.057125      -0.001043      -0.022379      -0.002067       0.022499       0.005270       0.014339       0.025177      -0.008882       0.010713      -0.024730      -0.008561       0.033291              9.643124       7.394173       4.211421      -2.079984      12.664660      -2.178735       8.870539          -0.000008
           63              C       4.855679       4.466206       1.844273      -0.097621      31.972762 0.43343197E+03  0.10223074E+05                                 8.843551                            7.020381       0.059184       1.994068                    0.999687      29.406076      85.789484       0.608995       0.426414      -1.053683       0.008987      -0.002529      -0.023073       0.024890      -0.017077       0.002467       0.006199       0.026340       0.051441      -0.031057       0.012940       0.018117              9.933522       7.250758       4.258836      -1.298082      13.123057      -1.511853       9.426750          -0.000006
           64              C       8.053114      13.284097      11.961638      -0.113899      37.901616 0.44911713E+03  0.10683534E+05                                10.002903                            7.146297      -0.009109       1.969949                    0.999302      29.812548      87.237815       0.603833       0.426416      -1.054082      -0.009190      -0.021088       0.008748       0.024611      -0.021168       0.008154      -0.013450       0.021986       0.053947      -0.033943       0.003017       0.030926             12.789637       9.916526       7.760148      -1.138336      21.196407      -0.581742       7.255980          -0.000006
           65              C       7.032584       7.888884       0.231467      -0.167726      39.171421 0.47249468E+03  0.11370324E+05                                10.191479                            7.312976       0.025977       1.976526                    0.999051      30.379671      89.084630       0.599663       0.424446      -1.056491       0.019611       0.015764      -0.006095       0.025889      -0.002280      -0.000948      -0.012779      -0.001578       0.065425      -0.016009      -0.010285       0.026294             13.019166       9.859558       7.771824      -0.985956      21.854961      -0.432588       7.342980          -0.000008
           66              C       9.193765      15.510123      12.158261       0.171632      31.838356 0.38088243E+03  0.86596311E+04                                 8.974850                            6.639004      -0.143333       1.979163                    0.999290      25.570291      72.191545       0.620800       0.433956      -1.053722      -0.006854      -0.014382       0.005279       0.016783       0.005232       0.001684      -0.009962      -0.007970       0.011518      -0.011602      -0.001644       0.013246             11.019008       7.934921       5.237263      -1.927318      16.675485      -0.535616       8.446616          -0.000003
           67              C       9.666344      15.553873      10.849101      -0.189469      31.592263 0.45500321E+03  0.10803374E+05                                 8.663786                            7.111240       0.263908       2.062733                    0.999511      29.455963      84.685463       0.618947       0.416781      -1.065565      -0.006143      -0.005606      -0.002516       0.008689      -0.002019       0.007478       0.010704      -0.003412      -0.032748      -0.018510       0.006112       0.012398              9.545047       6.985480       3.371399      -2.059691      12.495354      -1.535500       9.154308          -0.000008
           68              C      10.299633      16.719642      10.465811       0.083392      26.239857 0.34050589E+03  0.75764384E+04                                 7.814201                            6.251350       0.148864       2.061344                    0.999505      26.491770      75.564736       0.639604       0.430382      -1.049121      -0.006799       0.028275       0.046804       0.055103      -0.031760       0.006763       0.006672       0.059060       0.046833      -0.052320       0.016124       0.036196              8.724066       6.335055       2.811493      -1.711550      11.144249      -0.679091       8.692894          -0.000004
           69              C       8.525736      11.346302       0.027378       0.092958      27.177509 0.35566749E+03  0.79836690E+04                                 8.027768                            6.416250       0.262088       2.106737                    0.999285      26.198860      74.545340       0.628634       0.434060      -1.049092       0.005358      -0.010540      -0.041146       0.042812      -0.015379       0.018822       0.009559       0.025787      -0.008081      -0.030151       0.001958       0.028192              9.086326       6.187155       2.419199      -1.742639      11.216435       0.315769       9.855389           0.000002
           70              C       7.926822      10.175386       0.490313      -0.185715      33.439917 0.46417296E+03  0.11142189E+05                                 9.156009                            7.281275      -0.045998       1.961559                    0.998767      30.197021      89.001677       0.595730       0.428318      -1.052049       0.005451       0.007423      -0.008643       0.012630      -0.009770      -0.002758      -0.023653       0.032675       0.042502      -0.037001       0.011208       0.025792             10.477405       7.155454       3.593936      -1.307663      14.765913       1.243193       9.510849          -0.000008
           71              C       6.984562      11.761911       4.168902       0.556391      24.516018 0.27230091E+03  0.57561488E+04                                 7.775616                            5.840309       0.063380       2.064828                    0.999795      23.080914      65.148200       0.616836       0.469736      -1.021678      -0.036851       0.041824      -0.036236       0.066486       0.035220       0.003122       0.045403      -0.117384      -0.055847      -0.061990      -0.033303       0.095293              9.218994      11.843701      -2.613282       2.093816       6.085737      -2.650404       9.727545          -0.000002
           72              C       8.185776      11.124984       4.801082      -0.016254      36.709590 0.42244648E+03  0.98210164E+04                                 9.613514                            6.848093      -0.059292       1.986847                    0.999403      27.263580      76.921356       0.632882       0.416293      -1.068579       0.031849      -0.014743       0.029394       0.045779       0.007968       0.001461       0.007372      -0.015515      -0.019511      -0.009885      -0.006830       0.016715             11.851678      14.489458      -3.725590       2.805691       7.572435      -4.320354      13.493142          -0.000005
           73              C       8.134725      10.657903       6.090330      -0.106533      34.853604 0.43166788E+03  0.10165781E+05                                 9.320518                            6.965863      -0.009318       1.964117                    0.999675      29.687960      86.397651       0.616998       0.421533      -1.057272       0.024392       0.005275      -0.011732       0.027576       0.004111      -0.020760       0.008070      -0.010097      -0.014526      -0.026739       0.008914       0.017824             10.868464      11.977207      -2.942777       2.017134       7.335757      -4.219488      13.292428          -0.000008
           74              C       9.252452      10.050571       6.652821      -0.141789      35.992742 0.45699234E+03  0.10898753E+05                                 9.575674                            7.200827       0.039316       1.990551                    0.999079      29.619779      86.280590       0.603603       0.425488      -1.056540      -0.007482       0.001876      -0.018839       0.020357      -0.000365       0.005083      -0.009164      -0.031735       0.028916      -0.021557       0.001676       0.019882             11.155243      13.936933      -3.290194       1.630835       7.325723      -3.696056      12.203073          -0.000007
           75              C      10.455877      10.006823       5.950952       0.127063      34.968203 0.37763886E+03  0.85433550E+04                                 9.397667                            6.518602      -0.136523       1.974368                    0.999165      25.742285      71.830320       0.641639       0.421952      -1.064143       0.004384      -0.002360       0.013605       0.014487      -0.008649       0.011811      -0.016366       0.025433      -0.031476      -0.025642      -0.002454       0.028095             11.907663      14.354835      -4.411051       3.384878       7.943053      -4.755435      13.425100          -0.000009
           76              C      10.492770      10.499637       4.661704      -0.149384      36.694087 0.46962564E+03  0.11275015E+05                                 9.670411                            7.264886       0.111481       2.004066                    0.999421      30.099674      87.929604       0.605346       0.421441      -1.059221      -0.023594       0.023480      -0.003575       0.033478       0.001854      -0.013300       0.001543       0.032718      -0.068219      -0.026209      -0.004867       0.031076             11.435813      12.512256      -3.217089       1.927295       7.860001      -4.412816      13.935182          -0.000011
           77              C       9.328541      11.073515       4.084280      -0.122631      34.606699 0.46957782E+03  0.11324075E+05                                 9.395379                            7.349933      -0.105159       1.929189                    0.999621      30.588466      90.873201       0.588736       0.431410      -1.048353       0.013352      -0.004640       0.028555       0.031862       0.007547       0.005776       0.000781      -0.021888       0.052809      -0.022790       0.004077       0.018713             10.717857      13.831491      -2.953597       1.253060       7.156375      -2.958995      11.165706          -0.000006
           78              C       2.989637       9.429085       6.481087      -0.114043      40.511901 0.42953371E+03  0.10067345E+05                                10.272499                            6.890708       0.173072       2.027831                    0.999780      29.159584      83.685779       0.630415       0.414535      -1.065466      -0.020177       0.015641      -0.002968       0.025701       0.016721      -0.018425       0.015683       0.004432      -0.017760      -0.034279       0.013272       0.021007             13.455871      14.822854      -5.650751       6.195317      10.244473      -6.923069      15.300285          -0.000014
           79              C       3.100968       8.731682       7.630958      -0.163400      43.791332 0.48680556E+03  0.11799866E+05                                10.954604                            7.444462      -0.023662       1.965847                    0.998528      30.285164      89.066691       0.591892       0.426916      -1.055188       0.016315      -0.009671       0.007703       0.020470       0.002591      -0.006178       0.004463       0.017278      -0.037206      -0.015583      -0.000734       0.016316             14.322726      16.338899      -5.949972       6.420985      10.926850      -6.919612      15.702429          -0.000007
           80              C       4.333941       8.189972       8.203404       0.175603      32.776542 0.38351169E+03  0.87234209E+04                                 9.108898                            6.644350      -0.116823       1.986376                    0.999199      25.539787      71.825815       0.623793       0.431676      -1.056441      -0.008264       0.000398      -0.014229       0.016459       0.002620      -0.001066      -0.004392       0.013411      -0.028489      -0.011516      -0.000601       0.012117             11.204788      15.127439      -3.905735       3.114139       7.330871      -3.520239      11.156055          -0.000008
           81              C       4.312939       7.683003       9.490163      -0.191303      34.992703 0.49426604E+03  0.12010549E+05                                 9.401071                            7.498334       0.049204       1.994532                    0.997994      30.117997      88.305388       0.590886       0.426580      -1.056784       0.002731      -0.009677       0.008990       0.013488       0.002662      -0.000903       0.011476       0.013502      -0.059503      -0.024664       0.007434       0.017230             10.735342      13.081687      -2.288854       1.936125       7.219398      -2.760612      11.904942          -0.000001
           82              C       5.533196       7.177322      10.025276       0.088471      27.368123 0.35543357E+03  0.79953110E+04                                 8.073463                            6.418648       0.150800       2.063902                    0.999475      26.602842      76.341244       0.626425       0.434670      -1.046336       0.015931       0.016712      -0.043050       0.048850       0.030533      -0.003236       0.016148      -0.073684       0.024983      -0.053234       0.004538       0.048696              9.091844      11.804263      -1.651133       0.589243       5.954555      -1.752363       9.516713          -0.000001
           83              C       6.680496       7.648263       8.103848       0.097932      27.240663 0.34591390E+03  0.77130153E+04                                 7.994775                            6.292250       0.092550       2.043861                    0.999672      26.314868      74.691290       0.639992       0.429215      -1.051757      -0.013494      -0.023265       0.054133       0.060446       0.024151      -0.021131       0.019175      -0.038276       0.020806      -0.048109       0.016056       0.032053              8.970189      11.891184      -1.958111       0.739776       5.747440      -2.168615       9.271944          -0.000006
           84              C       5.568269       8.183539       7.523935      -0.189469      32.924387 0.43965048E+03  0.10349315E+05                                 8.873951                            6.964774       0.262464       2.060705                    0.999668      29.363982      84.049275       0.628875       0.413750      -1.067546      -0.011581       0.003251       0.001625       0.012138       0.002974       0.004953      -0.001168      -0.031945       0.044013      -0.024235       0.008836       0.015400             10.016230      14.359506      -2.550061       1.119967       6.346491      -2.452020       9.342693          -0.000009
           85              C       9.516703       8.690505      10.968568       0.550972      23.897467 0.27003947E+03  0.57052328E+04                                 7.670037                            5.816235      -0.082039       2.017592                    0.999456      23.200964      65.799290       0.617123       0.469773      -1.020086      -0.031229      -0.051579      -0.013232       0.061732      -0.057815      -0.028674       0.002010       0.068274      -0.073249      -0.059988      -0.025524       0.085512              9.117024       6.891664       4.012399       1.398158      11.796766       1.257383       8.662642          -0.000002
           86              C      10.232314       9.887155      11.483770      -0.024873      35.425316 0.46624906E+03  0.11108340E+05                                 9.432202                            7.242283      -0.028685       1.996653                    0.999247      27.707765      79.099930       0.609411       0.421856      -1.065198       0.017867       0.042030       0.010013       0.046754       0.000580      -0.000395      -0.004973       0.012463       0.005637      -0.009379       0.003836       0.005543             11.154918       8.461499       5.388193       2.104330      14.700255       2.059743      10.303000          -0.000002
           87              C       9.123834       3.574510       0.390757      -0.088491      32.013658 0.46294315E+03  0.11119032E+05                                 8.978516                            7.344804      -0.065995       1.959124                    0.998888      29.735118      88.019940       0.583583       0.436982      -1.045502       0.015587       0.023796      -0.004538       0.028806      -0.007792      -0.005008      -0.015015       0.018994      -0.004628      -0.023120       0.010038       0.013082             10.004842       7.840570       4.088215       1.619680      12.301604       0.376088       9.872353          -0.000004
           88              C       1.159880       4.699103       0.841247      -0.138977      31.277280 0.44369953E+03  0.10504983E+05                                 8.690790                            7.066684       0.140308       2.019684                    0.999519      29.561003      85.824607       0.612951       0.422059      -1.058573      -0.009441      -0.032422      -0.009729       0.035142      -0.009512       0.006868       0.008035       0.007311       0.078108      -0.025360      -0.002864       0.028224              9.782247       7.718649       4.413176       0.907078      13.549314      -0.561297       8.078780          -0.000008
           89              C       2.973008      12.132482      12.409639       0.120588      33.540633 0.41002412E+03  0.94932857E+04                                 9.285490                            6.880109      -0.233102       1.943598                    0.999327      26.371014      75.072496       0.611064       0.432925      -1.054606       0.011486       0.010492      -0.004915       0.016314       0.024436       0.009408       0.011323      -0.027142      -0.010819      -0.026442      -0.008766       0.035207             11.454414       8.892855       6.360231       1.799825      16.996272       1.232361       8.474115          -0.000005
           90              C      11.305972      11.972929      11.065635      -0.141333      31.069257 0.43066899E+03  0.10125983E+05                                 8.637002                            6.967044       0.126561       2.015193                    0.999586      29.485757      85.453285       0.616350       0.422654      -1.057656      -0.001745      -0.022878       0.001865       0.023021       0.006165      -0.014534      -0.024870      -0.008231       0.008311      -0.024472      -0.008771       0.033243              9.619902       7.375284       4.200585       2.071542      12.634529       2.166312       8.849894          -0.000008
           91              C      10.631937      10.899804      10.600211      -0.097718      31.975753 0.43343765E+03  0.10223398E+05                                 8.845098                            7.021256       0.051339       1.991796                    0.999681      29.405781      85.793727       0.608840       0.426515      -1.053605       0.008124      -0.003568       0.023086       0.024732      -0.016550      -0.002743      -0.006325       0.027877       0.051743      -0.031241       0.013007       0.018233              9.936077       7.253223       4.262017       1.298139      13.129454       1.512646       9.425554          -0.000007
           92              C       2.276857       6.850500       0.482846      -0.111076      37.795859 0.44762761E+03  0.10639399E+05                                 9.986078                            7.135388      -0.006181       1.971579                    0.999300      29.763425      87.062137       0.604166       0.426530      -1.053998      -0.008043      -0.021194      -0.008249       0.024123      -0.021293      -0.007491       0.013659       0.021617       0.055574      -0.034354       0.003572       0.030782             12.766514       9.898649       7.743672       1.137028      21.154060       0.581153       7.246832          -0.000007
           93              C       4.142841      14.322480      12.213017      -0.169928      39.288876 0.47415170E+03  0.11420777E+05                                10.213747                            7.327862       0.021587       1.974680                    0.999055      30.430879      89.291109       0.598769       0.424687      -1.056288       0.020117       0.016242       0.006646       0.026696      -0.001927       0.000262       0.012630      -0.000980       0.064588      -0.015530      -0.010408       0.025938             13.049813       9.883087       7.793228       0.987998      21.912431       0.434895       7.353921          -0.000008
           94              C       3.417508       9.076527       0.286223       0.172041      31.819683 0.38063068E+03  0.86517024E+04                                 8.968116                            6.634332      -0.139070       1.980657                    0.999325      25.561895      72.137544       0.621422       0.433633      -1.054013      -0.007003      -0.014506      -0.004516       0.016729       0.005081      -0.001213       0.010393      -0.007537       0.010966      -0.011390      -0.002194       0.013584             11.009996       7.928237       5.231379       1.925426      16.659874       0.533364       8.441877          -0.000004
           95              C       3.890087       9.120275       1.595383      -0.190866      31.632518 0.45573873E+03  0.10825014E+05                                 8.670562                            7.116522       0.265530       2.062878                    0.999491      29.479936      84.765781       0.618789       0.416726      -1.065619      -0.006625      -0.006261       0.002750       0.009521      -0.002678      -0.007547      -0.010534      -0.001585      -0.031799      -0.018456       0.007101       0.011355              9.552994       6.991534       3.375108       2.062348      12.505531       1.539328       9.161917          -0.000007
           96              C       4.523376      10.286043       1.978673       0.084646      26.202413 0.33985068E+03  0.75582356E+04                                 7.807366                            6.245685       0.145635       2.060768                    0.999449      26.468367      75.480417       0.639839       0.430431      -1.049089      -0.006700       0.027875      -0.046232       0.054399      -0.032030      -0.006938      -0.006525       0.058781       0.048870      -0.052732       0.016671       0.036061              8.716454       6.329591       2.808409       1.710453      11.132692       0.678331       8.687081          -0.000004
           97              C       4.192736      11.346302      -0.027378       0.094155      27.135412 0.35497149E+03  0.79638352E+04                                 8.018360                            6.408321       0.263581       2.107555                    0.999324      26.171533      74.438454       0.629290       0.433837      -1.049268       0.005218      -0.010345       0.041793       0.043369      -0.015054      -0.018667      -0.010154       0.026678      -0.005882      -0.030454       0.002445       0.028010              9.075809       6.179185       2.415908       1.739815      11.203742      -0.317761       9.844502           0.000002
           98              C       5.037079      16.608983      11.954171      -0.185168      33.419451 0.46379311E+03  0.11129498E+05                                 9.147183                            7.273572      -0.038084       1.963877                    0.998786      30.182075      88.909574       0.596695       0.427762      -1.052513       0.006096       0.007677       0.008788       0.013166      -0.009144       0.002898       0.023398       0.031651       0.040199      -0.036053       0.010973       0.025080             10.467691       7.148253       3.590211       1.307300      14.750001      -1.241983       9.504820          -0.000008
           99              N       3.774947      13.598062       3.061343      -0.227843      35.546398 0.51529160E+03  0.12433621E+05                                 9.020783                            7.349433      -0.015398       2.020997                    0.999054      27.815177      76.763087       0.645767       0.393084      -1.097604      -0.106699       0.061187       0.069943       0.141494       0.035421       0.037756      -0.008127      -0.024332       0.094925      -0.066444       0.014946       0.051498             10.117728      13.277759      -1.400245       0.098655       6.490522       2.110590      10.584904          -0.000002
          100              N      10.440133      17.786333      11.214969      -0.233183      34.964498 0.51972964E+03  0.12570651E+05                                 8.954474                            7.407303      -0.085279       2.001670                    0.998096      27.843624      76.993844       0.639664       0.395890      -1.095390      -0.071050      -0.122263       0.052942       0.150994      -0.035792       0.004712       0.044534       0.021128       0.103058      -0.069596       0.009292       0.060304             10.029436       6.969522       2.125586      -2.054035      11.946781      -0.147564      11.172004          -0.000001
          101              N       6.664689       7.164455       9.383141      -0.226301      35.473564 0.51403420E+03  0.12395023E+05                                 9.007132                            7.339245      -0.014376       2.021912                    0.999069      27.779047      76.624049       0.646411       0.392954      -1.097755      -0.107839       0.061596      -0.069263       0.142200       0.034724      -0.038561       0.007884      -0.022417       0.094800      -0.065877       0.013582       0.052294             10.101394      13.255465      -1.396933      -0.100095       6.480935      -2.106422      10.567784          -0.000002
          102              N       4.663876      11.352735       1.229515      -0.234353      35.018822 0.52074812E+03  0.12601617E+05                                 8.964101                            7.414677      -0.084209       2.001471                    0.998068      27.870362      77.090460       0.639322       0.395902      -1.095367      -0.071043      -0.122916      -0.051626       0.151065      -0.036469      -0.005375      -0.045369       0.020690       0.102188      -0.070661       0.009843       0.060819             10.040960       6.976852       2.128840       2.056819      11.960733       0.148491      11.185295          -0.000002
          103              O       1.327824       5.752922       9.460297      -0.548534      39.488703 0.61162895E+03  0.15185545E+05                                 9.243177                            7.691138       0.111307       2.095072                    0.993683      27.697221      73.997631       0.680204       0.362681      -1.136048      -0.023795       0.002303      -0.035762       0.043017      -0.007057      -0.022365       0.017302      -0.053856       0.109833      -0.051063       0.000548       0.050515             10.553810       9.716112      -1.910129      -2.843779       8.325031       3.346451      13.620285          -0.000000
          104              O       8.775165       5.338599       7.625980      -0.599859      32.072176 0.51126143E+03  0.12096377E+05                                 7.830809                            6.885608       0.993588       2.345108                    0.999206      28.172365      72.667810       0.744425       0.347755      -1.151936       0.014074       0.011964       0.002733       0.018673       0.024273       0.058403      -0.048690       0.009947      -0.163553      -0.106817       0.045210       0.061607              8.348489      12.160828      -1.005508       1.618312       5.751315       0.515819       7.133325          -0.000009
          105              O       3.374318       1.327895       0.686936      -0.545922      35.109364 0.55515234E+03  0.13399611E+05                                 8.412913                            7.221508       0.626098       2.266107                    0.995711      27.050748      70.329116       0.720363       0.352269      -1.148954      -0.004731       0.019802       0.020918       0.029190       0.017035       0.028390       0.025051      -0.042743      -0.061587      -0.045641      -0.007746       0.053386              9.458092       6.965178       2.943010       0.216425      12.285983       1.656943       9.123114          -0.000006
          106              O       3.405070       2.264627       2.695475      -0.551919      35.582470 0.57359815E+03  0.13973703E+05                                 8.565175                            7.412740       0.512685       2.224567                    0.995209      27.408033      71.845028       0.699876       0.359237      -1.142092      -0.000814      -0.000583      -0.010506       0.010553      -0.037435      -0.011033      -0.018535       0.058566       0.132457      -0.073531       0.025315       0.048216              9.373622       7.583190       1.613293      -1.766983       8.049164      -0.950576      12.488513          -0.000004
          107              O       7.104082      12.186529       2.984187      -0.548030      39.491320 0.61163844E+03  0.15187001E+05                                 9.246985                            7.693655       0.105970       2.093512                    0.993493      27.694176      74.010965       0.679715       0.362912      -1.135780      -0.023653       0.002025       0.036047       0.043162      -0.006934       0.022587      -0.017625      -0.054073       0.110578      -0.051354       0.000360       0.050993             10.559047       9.720966      -1.911884       2.847322       8.328717      -3.348874      13.627458           0.000000
          108              O       5.885423      11.772204       4.818504      -0.598160      31.996363 0.50972554E+03  0.12050469E+05                                 7.817134                            6.873993       0.990959       2.344674                    0.999197      28.141144      72.548608       0.745290       0.347627      -1.152090       0.015928       0.011959      -0.003676       0.020254       0.024234      -0.059041       0.048675       0.011421      -0.164757      -0.107422       0.044636       0.062786              8.333613      12.137996      -1.003095      -1.615963       5.741974      -0.514299       7.120868          -0.000009
          109              O       9.150575       7.761492      11.757548      -0.544768      35.083111 0.55462695E+03  0.13383860E+05                                 8.409094                            7.218426       0.626734       2.266584                    0.995687      27.039612      70.293789       0.720461       0.352302      -1.148919      -0.004855       0.019989      -0.021224       0.029557       0.017340      -0.027990      -0.024455      -0.043401      -0.061729      -0.045234      -0.007977       0.053211              9.453456       6.962086       2.940782      -0.217124      12.279945      -1.657868       9.118337          -0.000006
          110              O       9.181328       8.698226       9.749009      -0.551391      35.585677 0.57364897E+03  0.13976010E+05                                 8.568125                            7.415173       0.507949       2.223341                    0.995099      27.402462      71.845910       0.699425       0.359441      -1.141868      -0.000926      -0.000586       0.010803       0.010859      -0.037084       0.011270       0.018752       0.057666       0.131467      -0.072955       0.024915       0.048040              9.376921       7.586013       1.614065       1.767342       8.052376       0.950753      12.492374          -0.000004

******************************************************
Auxiliary information for the entire system
The total spin magnetic moment of the unit cell is   -0.000468
The total net atomic charge of the unit cell is   0.000004
Accuracy of reproducing the electrostatic potential in the unit cell:
  The inner radius (bohr) =    5.0000
  The outer radius (bohr) =   12.0000
  Valid grid points have density less than (e/(bohr^3)) =    0.0001
  The number of valid grid points were=        15455
  The rms potential error without charges in kcal/mol is=      4.17309
  The rms potential error with partial charges in kcal/mol is=      0.48289
  The RRMSE value at monopole order=      0.11572
  The rms potential error with partial charges and cloud penetration in kcal/mol is=      0.49944
  The RRMSE value at monopole order with cloud penetration is=      0.11968
  The rms potential error with partial charges and atomic dipoles in kcal/mol is=      0.32018
  The RRMSE value at dipole order=      0.07673
  The rms potential error with partial charges, atomic dipoles and cloud penetration in kcal/mol is=      0.31903
  The RRMSE value at dipole order with cloud penetration=      0.07645

******************************************************
The electron densities and ab initio electrostatic potential were computed in VASP using the PBE functional and
projector augmented wave method. See the main text of the journal article for a description of computational details.
The atomic charges, dipoles, and quadrupoles were computed with the DDEC6 method as described in
(a) T. A. Manz and N. Gabaldon Limas, RSC Adv. 6 (2016) 47771-47801 DOI: 10.1039/c6ra04656h
(b) N. Gabaldon Limas and T. A. Manz, RSC Adv. 8 (2018) 2678-2707 DOI: 10.1039/c7ra11829e.
For each atom in the material, the electron cloud parameters were fit to the spherically averaged atom-in-material
electron density using radial positions for which this density was between 10^-4 and 10^-2 electrons per cubic bohr.
The polarizabilities, dispersion coefficients, and quantum Drude oscillator (QDO) parameters were fit using the MCLF method.
The magnetic structure of the system was optimized in VASP from the default ferromagnetic initial guess using spin polarization.
The atomic spin moments (ASMs) were computed on this optimized magnetic structure using the DDEC6 partition as inputs
to the method of T. A. Manz and D. S. Sholl, J. Chem. Theory Comput. 7 (2011) 4146-4164 DOI: 10.1021/ct200539n.
The RMSE and RRMSE were computed using a uniform grid with Ewald summation.
