# Supplementary material for: A collection of forcefield precursors for metal–organic frameworks
Source: RSC Adv. 2019 Nov 13;9(63):36492–507. doi: 10.1039/c9ra07327b (PMC9075174; doi:10.1039/c9ra07327b)
Supplement: RA-009-C9RA07327B-s5823 [file RA-009-C9RA07327B-s5823.xyz]

  110
jmolscript: load "" {1 1 1} spacegroup "x,y,z" unitcell [{      8.715000     0.000000     0.000000 }, {      3.092667    12.558812     0.000000 }, {      1.546334     6.279406    12.485014 }]
Zn     6.767301    14.472524    10.268425     0.753164
Zn     9.578467     8.193118     2.216589     0.753003
H      1.832622     4.150687     5.847981     0.108962
H      8.634864     4.979569     4.896622     0.112307
H      6.701810     4.430749     8.300037     0.102447
H     11.650307    16.219706     9.278862     0.099922
H      5.445264     5.277213     6.439770     0.113878
H      6.938161     6.133724     4.294845     0.121948
H      3.682125     6.165121     5.730621     0.130649
H      1.759502     7.091961     4.779263     0.102834
H      3.763799     7.898237     1.570615     0.076274
H      5.710435     7.178617     2.444566     0.137195
H      4.640380    10.357252     9.720832     0.117036
H      3.412288     8.558830    10.492406     0.111599
H      2.159930     3.639544     1.732920     0.119894
H      3.473287     5.409080     0.966340     0.111249
H      0.862284     1.696696     1.325908     0.107035
H      2.411239     6.868414    11.298938     0.113898
H      4.734581    17.205572    11.099177     0.128768
H     12.223682    15.398359    11.915697     0.104813
H     10.182148    10.972634     2.861565     0.100032
H     11.290703    12.742171     2.099979     0.123369
H      7.736455    10.430093     6.637033     0.108393
H      5.823698    11.258975     7.588392     0.113084
H      3.890644    10.710155     4.184977     0.102038
H      5.746474     9.940300     3.206152     0.100185
H     11.349098    11.556619     6.045244     0.112804
H      4.126994    12.413130     8.190169     0.121358
H      9.585959    12.444527     6.754393     0.130711
H      7.663335    13.371367     7.705751     0.103091
H      9.667633    14.177643    10.914399     0.077034
H     11.614268    13.458023    10.040448     0.135956
H      7.451546     4.077846     2.764182     0.116428
H      6.223455     2.279424     1.992608     0.110816
H      8.063764     9.918950    10.752094     0.119130
H      9.377121    11.688486    11.518674     0.111046
H      6.766118     7.976102    11.159106     0.105899
H      5.222405     0.589008     1.186076     0.114114
H      7.545747    10.926166     1.385837     0.131034
H      6.319848     9.118953     0.569317     0.104391
H      7.370982    17.252040     9.623449     0.098638
H      5.386869     6.462765    10.385035     0.123490
C      5.310304    15.724889     8.280061     0.577289
C      4.168426    16.332735     7.675787    -0.028349
C      1.056341     4.204690     6.357369    -0.105407
C      8.623586     4.710810     5.788052    -0.145666
C      7.461260     4.825096     6.514680     0.135227
C      7.485850     4.390561     7.800637    -0.148492
C     11.681349    16.469626     8.384935    -0.114306
C      6.229448     5.382707     5.952855    -0.121518
C      6.156395     6.034509     4.791748    -0.160222
C      4.911174     6.608447     4.242408     0.179545
C      3.729868     6.560723     4.889131    -0.200424
C      2.560326     7.105776     4.304833     0.102031
C      3.749343     7.591802     2.449560     0.085427
C      4.926955     7.139685     2.943966    -0.185901
C      5.664769    12.326474    10.971830     0.548762
C      4.890237    11.233857    11.543644    -0.010205
C      4.445668    10.274364    10.624747    -0.110093
C      3.710073     9.201842    11.094183    -0.148056
C      3.409628     9.061183    12.427583     0.129820
C      2.345308     3.719920     0.826508    -0.141150
C      3.118490     4.799978     0.359568    -0.081674
C      1.092641     1.676601     0.426987    -0.114636
C      2.208770     6.888508    12.205350    -0.167118
C      3.011158    12.061483     0.257191     0.178315
C      4.386375    17.231946    11.960643    -0.190534
C     10.842722     9.843597    -0.007491     0.095744
C     10.543876    10.937469     2.005093     0.067158
C     11.190775    12.003713     1.543148    -0.190550
C      8.121470     9.445483     4.204953     0.575606
C      6.979592    10.053329     4.809227    -0.027555
C      6.960175    10.484096     6.127645    -0.105516
C      5.812419    10.990216     6.696962    -0.147640
C      4.650093    11.104502     5.970334     0.136566
C      4.674684    10.669967     4.684377    -0.148081
C      5.777515    10.190220     4.100079    -0.114359
C      3.418281    11.662113     6.532159    -0.120887
C      3.345229    12.313915     7.693266    -0.159403
C     10.815007    12.887853     8.242606     0.179575
C      9.633702    12.840129     7.595883    -0.202083
C      8.464160    13.385182     8.180181     0.103980
C      9.653177    13.871208    10.035454     0.084664
C     10.830789    13.419091     9.541048    -0.184267
C      8.475935     6.047068     1.513184     0.551471
C      7.701403     4.954451     0.941370    -0.011735
C      7.256834     3.994958     1.860267    -0.108275
C      6.521239     2.922436     1.390831    -0.147863
C      6.220794     2.781777     0.057431     0.129961
C      8.249142     9.999326    11.658506    -0.139441
C      9.022324    11.079384    12.125446    -0.081975
C      6.996475     7.956007    12.058027    -0.113552
C      5.019936     0.609102     0.279664    -0.167376
C      8.914992    18.340889    12.227823     0.179914
C      7.197541    10.952540     0.524371    -0.194631
C      6.485222     9.843597     0.007491     0.096100
C      7.732710    17.216875    10.479921     0.071088
C      5.286942     5.724307    10.941866    -0.192376
N      2.592835     7.648317     3.061325    -0.225398
N     10.389682     9.794617     1.275968    -0.229592
N      8.496669    13.927723     9.423689    -0.226572
N      7.578516    16.074023    11.209046    -0.229951
O      5.204058    15.360683     9.491108    -0.566784
O      6.375416    15.675909     7.640829    -0.596710
O      6.040855    13.329923    11.770871    -0.585836
O      5.945956    12.442015     9.775766    -0.528025
O      8.015224     9.081277     2.993906    -0.565699
O      9.186583     9.396503     4.844185    -0.595984
O      8.852021     7.050517     0.714143    -0.586834
O      8.757122     6.162609     2.709248    -0.529457

The following XYZ coordinates are in angstroms. Other properties are in atomic units.
The sperically averaged electron density of each atom fit to a function of the form exp(a - br)
eigen_1, eigen_2 and eigen_3 are the three eigenvalues of traceless quadrupole moment tensor
  atom number  atomic symbol              X              Y              Z     net charge C6 coefficient C8 coefficient C10 coefficient fluctuating dipole atomic polarizability isotropic forcefield polarizability              a              b squared Pearson coefficient          <r^3>          <r^4>         wp_QDO          m_QDO          q_QDO       dipole_x       dipole_y       dipole_z         dipole            Qxy            Qxz            Qyz     Q(x^2-y^2)  Q(3z^2 - R^2)        eigen_1        eigen_2        eigen_3 static polarizability      alpha(xx)      alpha(xy)      alpha(xz)      alpha(yy)      alpha(yz)      alpha(zz) atomic spin moment
            1             Zn       6.767301      14.472524      10.268425       0.753164     102.109142 0.20352311E+04  0.66211429E+05                                18.116716                           14.968179       0.316330       1.945937                    0.996566      48.762866     135.079785       0.456070       0.412815      -1.133688      -0.095591      -0.038258      -0.007936       0.103268      -0.006694       0.024191      -0.035099      -0.008438       0.171522      -0.040143      -0.035810       0.075953             21.759989      24.506476       2.234774       0.253848      26.195827      -0.606083      14.577665           0.000001
            2             Zn       9.578467       8.193118       2.216589       0.753003     102.106332 0.20348300E+04  0.66197038E+05                                18.120391                           14.969339       0.313310       1.945301                    0.996639      48.763088     135.091831       0.455919       0.412960      -1.133555      -0.095690      -0.038319       0.008030       0.103390      -0.006454      -0.024577       0.034159      -0.008952       0.171660      -0.040358      -0.035197       0.075556             21.766818      24.511958       2.239459      -0.252418      26.208828       0.606782      14.579667           0.000000
            3              H       1.832622       4.150687       5.847981       0.108962       1.223334 0.92073677E+01  0.92955844E+02                                 1.833902                            1.732549      -1.119172       2.342530                    0.996587       3.568623       9.897067       0.496247       1.222551      -0.722228       0.029449      -0.002448      -0.021870       0.036764      -0.001937      -0.008311      -0.002135       0.010975       0.031477      -0.011776      -0.003388       0.015164              1.855571       2.223549      -0.030077      -0.385183       1.474381      -0.108516       1.868782          -0.000003
            4              H       8.634864       4.979569       4.896622       0.112307       1.044377 0.71209150E+01  0.68383119E+02                                 1.731181                            1.578951      -1.205457       2.300217                    0.995792       3.673548      10.408486       0.485803       1.312903      -0.699457       0.002096       0.011722      -0.030900       0.033115      -0.005696      -0.002442      -0.001735       0.013760      -0.002243      -0.009281      -0.000317       0.009598              1.822840       1.542940      -0.084527       0.113630       1.453213      -0.382443       2.472367          -0.000001
            5              H       6.701810       4.430749       8.300037       0.102447       0.991220 0.70741772E+01  0.67891015E+02                                 1.683702                            1.585359      -0.983105       2.402851                    0.997400       3.640010      10.344215       0.479026       1.332326      -0.696191      -0.026375      -0.003523       0.015261       0.030675      -0.005083      -0.000418      -0.007851       0.019454       0.010316      -0.015808       0.005978       0.009830              1.718487       2.035195      -0.080341      -0.415354       1.345123      -0.044783       1.775143          -0.000003
            6              H      11.650307      16.219706       9.278862       0.099922       1.049549 0.76380356E+01  0.74933292E+02                                 1.762740                            1.656839      -1.227906       2.285761                    0.994661       3.822349      11.084663       0.463237       1.347753      -0.692226      -0.002949      -0.007823       0.035262       0.036240      -0.003532      -0.005998      -0.004275       0.016464       0.041638      -0.016886       0.000374       0.016512              1.822625       1.555609      -0.031842       0.085914       1.513182      -0.276779       2.399083          -0.000000
            7              H       5.445264       5.277213       6.439770       0.113878       1.012277 0.74526143E+01  0.71978395E+02                                 1.669362                            1.597142      -1.049021       2.387135                    0.996853       3.501752       9.767485       0.494086       1.283541      -0.707423      -0.030551      -0.005796       0.015096       0.034567      -0.002975      -0.002671      -0.004574       0.011565       0.006873      -0.009804       0.003423       0.006381              1.689444       2.009941      -0.042108      -0.191818       1.362832      -0.186893       1.695559          -0.000005
            8              H       6.938161       6.133724       4.294845       0.121948       0.915725 0.66220032E+01  0.63294048E+02                                 1.672928                            1.591153      -1.288052       2.272581                    0.993957       3.798505      11.220023       0.446958       1.433724      -0.675081       0.031312       0.005095      -0.012917       0.034253       0.000380       0.004120      -0.006907       0.010081      -0.002590      -0.010409       0.002115       0.008294              1.712342       1.985034      -0.065135      -0.268544       1.419874      -0.123338       1.732117          -0.000002
            9              H       3.682125       6.165121       5.730621       0.130649       1.067703 0.76920630E+01  0.74392596E+02                                 1.692527                            1.598000      -1.015777       2.410567                    0.997685       3.335525       9.113410       0.508718       1.244922      -0.717524       0.000508      -0.015388       0.030274       0.033964      -0.003874      -0.003585      -0.006121       0.013570       0.022582      -0.013790       0.003542       0.010248              1.722089       1.573007      -0.033029       0.014933       1.512075      -0.414249       2.081185          -0.000004
           10              H       1.759502       7.091961       4.779263       0.102834       1.199010 0.86842409E+01  0.87237242E+02                                 1.878974                            1.733212      -1.186981       2.319493                    0.995209       3.654847      10.433801       0.470038       1.297188      -0.704791      -0.042034      -0.001040       0.027567       0.050278       0.000114      -0.006124      -0.005434       0.023748       0.021450      -0.016754       0.002388       0.014366              1.946120       2.533710      -0.017798      -0.438355       1.546758      -0.072069       1.757891          -0.000001
           11              H       3.763799       7.898237       1.570615       0.076274       1.079766 0.78179417E+01  0.77312529E+02                                 1.808123                            1.683070      -1.256467       2.259156                    0.994755       3.979416      11.668181       0.455832       1.358762      -0.689331       0.004345       0.010873      -0.040907       0.042549       0.002927      -0.002169      -0.010035       0.017218       0.011579      -0.015808       0.004463       0.011345              1.877861       1.532625      -0.046862       0.043820       1.649153      -0.328143       2.451804           0.000003
           12              H       5.710435       7.178617       2.444566       0.137195       0.870983 0.60761218E+01  0.56580630E+02                                 1.596508                            1.511993      -1.079747       2.387102                    0.996529       3.492688      10.031589       0.466187       1.410927      -0.680907       0.032004       0.002104      -0.018224       0.036889      -0.004690      -0.004858      -0.008409       0.021942       0.014846      -0.018137       0.006186       0.011952              1.636910       1.955619      -0.004406      -0.306739       1.373556      -0.030423       1.581555           0.000001
           13              H       4.640380      10.357252       9.720832       0.117036       1.037331 0.74700707E+01  0.72208483E+02                                 1.695904                            1.599423      -1.085828       2.363991                    0.997144       3.519020       9.828403       0.493411       1.284202      -0.707144       0.006100       0.000256      -0.038715       0.039193       0.004749      -0.001925       0.007694      -0.008756       0.038836      -0.013911      -0.002273       0.016184              1.728655       1.408135       0.080522      -0.192974       1.501301      -0.225555       2.276529          -0.000005
           14              H       3.412288       8.558830      10.492406       0.111599       1.041855 0.76837923E+01  0.73662112E+02                                 1.612370                            1.556840      -0.797804       2.496647                    0.999539       3.247233       8.590730       0.540124       1.182888      -0.732973      -0.012246      -0.021643      -0.024935       0.035216       0.011040      -0.001018       0.005471      -0.008439       0.039302      -0.018865       0.003735       0.015130              1.615340       1.420329       0.247622       0.083712       1.874349       0.226035       1.551342          -0.000008
           15              H       2.159930       3.639544       1.732920       0.119894       1.004766 0.75045175E+01  0.71821336E+02                                 1.604503                            1.564820      -0.768782       2.519746                    0.999788       3.215761       8.617751       0.523044       1.223594      -0.723751      -0.007668       0.000023       0.037343       0.038122       0.010730      -0.002677       0.000773      -0.009551       0.038247      -0.018348       0.005286       0.013062              1.592016       1.405656       0.064836      -0.159135       1.416628      -0.001458       1.953765          -0.000005
           16              H       3.473287       5.409080       0.966340       0.111249       0.969170 0.69486643E+01  0.66765076E+02                                 1.694209                            1.598637      -1.107667       2.349421                    0.996777       3.709550      10.744647       0.462199       1.379207      -0.686307       0.012868       0.021624       0.022301       0.033623       0.005651      -0.001700       0.001512      -0.002092       0.027060      -0.010522       0.001236       0.009285              1.742925       1.517324       0.303299       0.211874       1.909271       0.454077       1.802180           0.000000
           17              H       0.862284       1.696696       1.325908       0.107035       1.075223 0.85504881E+01  0.85063402E+02                                 1.712337                            1.691957      -1.040231       2.383387                    0.997026       3.527491       9.832325       0.490383       1.255507      -0.714726      -0.008449      -0.000849       0.033617       0.034673       0.007440      -0.001579       0.000878      -0.008181       0.035397      -0.014514       0.002591       0.011923              1.699759       1.554632       0.148102      -0.219556       1.669737      -0.027229       1.874909          -0.000006
           18              H       2.411239       6.868414      11.298938       0.113898       1.049338 0.83047821E+01  0.82059975E+02                                 1.688887                            1.671542      -1.036277       2.388117                    0.997362       3.482709       9.690403       0.491321       1.261646      -0.713498       0.004686       0.003339      -0.034465       0.034942       0.008894       0.000030       0.001359      -0.010624       0.038216      -0.016743       0.003830       0.012913              1.675228       1.513824       0.126956      -0.192514       1.665714       0.001428       1.846145          -0.000004
           19              H       4.734581      17.205572      11.099177       0.128768       1.010098 0.74501044E+01  0.72721327E+02                                 1.728420                            1.646601      -1.300501       2.269609                    0.994235       3.702268      10.750602       0.459792       1.364727      -0.689252       0.014611       0.001647      -0.032578       0.035742       0.007383      -0.006772      -0.005998      -0.009546       0.022224      -0.013071      -0.001959       0.015029              1.754529       1.574682       0.029503      -0.281872       1.531292       0.178230       2.157614          -0.000000
           20              H      12.223682      15.398359      11.915697       0.104813       0.946063 0.65336980E+01  0.61621559E+02                                 1.653141                            1.539135      -0.992864       2.412673                    0.997563       3.546816      10.072467       0.477647       1.359645      -0.690968      -0.008872      -0.037293      -0.032041       0.049961       0.009831      -0.000498       0.007769      -0.014451       0.012415      -0.015161       0.000516       0.014645              1.727052       1.405829       0.208963       0.109706       2.005976       0.429293       1.769352           0.000001
           21              H      10.182148      10.972634       2.861565       0.100032       1.131278 0.82225060E+01  0.81326705E+02                                 1.796489                            1.677508      -1.039406       2.382171                    0.997385       3.574746      10.064793       0.482526       1.283384      -0.707997      -0.018456       0.008487       0.041734       0.046415       0.001733      -0.008787       0.013179      -0.012616       0.016199      -0.016543      -0.002231       0.018774              1.846270       1.692551       0.098324      -0.403315       1.509068      -0.120637       2.337190          -0.000003
           22              H      11.290703      12.742171       2.099979       0.123369       1.011616 0.74194878E+01  0.71009390E+02                                 1.626001                            1.564703      -0.848667       2.481814                    0.999235       3.279223       8.870834       0.517181       1.237432      -0.719647       0.005251       0.025358       0.020872       0.033260       0.007755      -0.007529       0.007752      -0.010632       0.027376      -0.017938       0.003839       0.014098              1.635432       1.370460       0.134445       0.018422       1.989348       0.234735       1.546488          -0.000008
           23              H       7.736455      10.430093       6.637033       0.108393       1.223897 0.92121283E+01  0.93006360E+02                                 1.833599                            1.732330      -1.114867       2.343775                    0.996479       3.569768       9.897048       0.496616       1.221611      -0.722441       0.029920      -0.002310       0.022284       0.037378      -0.001991       0.008069       0.002276       0.011007       0.031232      -0.011807      -0.003112       0.014919              1.855231       2.223028      -0.030085       0.384957       1.474204       0.108505       1.868462          -0.000003
           24              H       5.823698      11.258975       7.588392       0.113084       1.045749 0.71333261E+01  0.68545238E+02                                 1.733863                            1.581166      -1.214172       2.296237                    0.995661       3.677832      10.430401       0.484984       1.314298      -0.699138       0.001840       0.011673       0.030429       0.032643      -0.005699       0.002492       0.001677       0.013912      -0.001674      -0.009388      -0.000206       0.009594              1.825825       1.545200      -0.084702      -0.113889       1.455260       0.383460       2.477014          -0.000001
           25              H       3.890644      10.710155       4.184977       0.102038       0.992108 0.70843614E+01  0.68045296E+02                                 1.688130                            1.589130      -0.993526       2.398613                    0.997254       3.647376      10.385445       0.477045       1.336748      -0.695286      -0.026399      -0.003669      -0.015331       0.030747      -0.005137       0.000415       0.007951       0.019310       0.009572      -0.015769       0.005850       0.009919              1.723160       2.041393      -0.080653       0.417503       1.348008       0.044943       1.780078          -0.000003
           26              H       5.746474       9.940300       3.206152       0.100185       1.050150 0.76426859E+01  0.74979722E+02                                 1.762195                            1.656388      -1.231404       2.284013                    0.994527       3.821946      11.078437       0.463766       1.346200      -0.692524      -0.002908      -0.007687      -0.034969       0.035922      -0.003667       0.005927       0.004252       0.016659       0.041730      -0.017032       0.000541       0.016490              1.822012       1.555081      -0.031813      -0.085893       1.512714       0.276653       2.398241          -0.000000
           27              H      11.349098      11.556619       6.045244       0.112804       1.013499 0.74609165E+01  0.72048205E+02                                 1.667591                            1.595581      -1.036876       2.391227                    0.996979       3.501715       9.753215       0.495677       1.279607      -0.708266      -0.030818      -0.005917      -0.015448       0.034977      -0.003074       0.002715       0.004624       0.011929       0.006304      -0.009972       0.003401       0.006571              1.687594       2.007508      -0.042017       0.191466       1.361570       0.186545       1.693703          -0.000005
           28              H       4.126994      12.413130       8.190169       0.121358       0.915142 0.66157748E+01  0.63211138E+02                                 1.671512                            1.589891      -1.276169       2.277435                    0.994110       3.794764      11.201977       0.447412       1.432800      -0.675280       0.031451       0.004947       0.013168       0.034454       0.000562      -0.004177       0.007061       0.009850      -0.002833      -0.010566       0.002312       0.008254              1.710856       1.983243      -0.065064       0.268138       1.418775       0.123176       1.730549          -0.000002
           29              H       9.585959      12.444527       6.754393       0.130711       1.065505 0.76713794E+01  0.74117740E+02                                 1.687493                            1.593751      -1.005078       2.414550                    0.997774       3.331887       9.088904       0.510574       1.241648      -0.718238       0.000439      -0.015185      -0.030373       0.033960      -0.003711       0.003506       0.006270       0.013658       0.022098      -0.013757       0.003596       0.010160              1.716766       1.568834      -0.032918      -0.014944       1.507859       0.411896       2.073606          -0.000004
           30              H       7.663335      13.371367       7.705751       0.103091       1.201848 0.87116127E+01  0.87641228E+02                                 1.887755                            1.740395      -1.204013       2.312790                    0.994921       3.661885      10.485083       0.466947       1.303852      -0.703406      -0.041683      -0.000980      -0.027360       0.049870       0.000102       0.006018       0.005507       0.023759       0.021625      -0.016815       0.002527       0.014289              1.955665       2.548235      -0.017909       0.442200       1.552819       0.072624       1.765940          -0.000001
           31              H       9.667633      14.177643      10.914399       0.077034       1.078549 0.78073759E+01  0.77185017E+02                                 1.807097                            1.682164      -1.258762       2.258386                    0.994691       3.976686      11.659954       0.455843       1.359136      -0.689257       0.004529       0.010711       0.040703       0.042331       0.002921       0.002160       0.009954       0.017198       0.011175      -0.015709       0.004454       0.011255              1.876759       1.531775      -0.046821      -0.043736       1.648156       0.327890       2.450348           0.000003
           32              H      11.614268      13.458023      10.040448       0.135956       0.872580 0.60885852E+01  0.56714462E+02                                 1.597184                            1.512569      -1.075151       2.388478                    0.996604       3.494285      10.031231       0.466641       1.409112      -0.681261       0.032505       0.002218       0.018507       0.037470      -0.004652       0.004907       0.008439       0.021673       0.015425      -0.018105       0.006160       0.011945              1.637626       1.956653      -0.004437       0.307042       1.374004       0.030396       1.582219           0.000001
           33              H       7.451546       4.077846       2.764182       0.116428       1.041626 0.75064598E+01  0.72636535E+02                                 1.699115                            1.602129      -1.082495       2.364374                    0.997155       3.525481       9.846352       0.493623       1.282304      -0.707521       0.006212       0.000441       0.038483       0.038984       0.004511       0.002025      -0.007639      -0.008707       0.039686      -0.013855      -0.002508       0.016363              1.732030       1.410329       0.080787       0.193709       1.503760       0.226378       2.282003          -0.000005
           34              H       6.223455       2.279424       1.992608       0.110816       1.043178 0.76966076E+01  0.73816566E+02                                 1.613886                            1.558288      -0.801013       2.495255                    0.999533       3.249644       8.599273       0.539789       1.183116      -0.732929      -0.012483      -0.021900       0.025207       0.035649       0.010945       0.000940      -0.005385      -0.008138       0.038927      -0.018642       0.003676       0.014966              1.616847       1.421573       0.247929      -0.083795       1.876232      -0.226299       1.552738          -0.000008
           35              H       8.063764       9.918950      10.752094       0.119130       1.005970 0.75117337E+01  0.71877588E+02                                 1.602599                            1.562955      -0.766278       2.519646                    0.999781       3.217117       8.608841       0.524890       1.219507      -0.724659      -0.007689      -0.000348      -0.037562       0.038342       0.010804       0.002706      -0.000855      -0.009536       0.038859      -0.018523       0.005260       0.013263              1.590145       1.404006       0.064689       0.158937       1.414895       0.001539       1.951535          -0.000005
           36              H       9.377121      11.688486      11.518674       0.111046       0.969821 0.69525361E+01  0.66782600E+02                                 1.691775                            1.596616      -1.080552       2.360563                    0.997004       3.706098      10.717867       0.463764       1.374957      -0.687135       0.012935       0.021893      -0.022504       0.033956       0.005738       0.001747      -0.001315      -0.001939       0.027032      -0.010568       0.001312       0.009256              1.740275       1.515321       0.302391      -0.211182       1.906121      -0.452699       1.799382           0.000000
           37              H       6.766118       7.976102      11.159106       0.105899       1.078060 0.85787437E+01  0.85410702E+02                                 1.715046                            1.694505      -1.043240       2.381841                    0.996921       3.532111       9.847432       0.490145       1.255143      -0.714813      -0.008466      -0.000786      -0.033993       0.035040       0.007540       0.001521      -0.000839      -0.008308       0.035348      -0.014614       0.002717       0.011897              1.702439       1.556851       0.148405       0.220209       1.672168       0.027302       1.878298          -0.000006
           38              H       5.222405       0.589008       1.186076       0.114114       1.047990 0.82900775E+01  0.81873767E+02                                 1.687018                            1.669723      -1.037114       2.387586                    0.997341       3.480012       9.678694       0.491766       1.261135      -0.713611       0.004560       0.003372       0.034193       0.034660       0.008948       0.000152      -0.001299      -0.010441       0.038808      -0.016848       0.003771       0.013077              1.673361       1.512214       0.126695       0.192225       1.663759      -0.001414       1.844110          -0.000003
           39              H       7.545747      10.926166       1.385837       0.131034       1.005358 0.74121633E+01  0.72305752E+02                                 1.727870                            1.646266      -1.311214       2.266437                    0.994147       3.698301      10.758583       0.457923       1.371154      -0.687995       0.014366       0.002013       0.031554       0.034728       0.007166       0.006767       0.005961      -0.009334       0.022754      -0.012931      -0.002031       0.014962              1.753918       1.574348       0.029578       0.281452       1.531110      -0.178087       2.156296          -0.000000
           40              H       6.319848       9.118953       0.569317       0.104391       0.943475 0.65160719E+01  0.61474899E+02                                 1.657348                            1.542668      -1.017359       2.404082                    0.997179       3.553758      10.126611       0.474028       1.369589      -0.689025      -0.008832      -0.037246       0.031949       0.049860       0.009895       0.000361      -0.007682      -0.014571       0.012535      -0.015192       0.000516       0.014676              1.731684       1.408954       0.209934      -0.110208       2.011944      -0.431359       1.774154           0.000001
           41              H       7.370982      17.252040       9.623449       0.098638       1.133542 0.82392538E+01  0.81506054E+02                                 1.796244                            1.677130      -1.034094       2.383536                    0.997482       3.576814      10.060264       0.483645       1.280198      -0.708678      -0.018505       0.008776      -0.042353       0.047045       0.001828       0.008774      -0.013076      -0.012064       0.016591      -0.016456      -0.002143       0.018599              1.846063       1.692146       0.098227       0.403566       1.508569       0.120552       2.337473          -0.000003
           42              H       5.386869       6.462765      10.385035       0.123490       1.011699 0.74180873E+01  0.70966462E+02                                 1.623166                            1.562176      -0.837667       2.485700                    0.999363       3.278742       8.857014       0.518974       1.233670      -0.720461       0.005296       0.025333      -0.020879       0.033253       0.007706       0.007535      -0.007867      -0.010814       0.027024      -0.017945       0.003813       0.014132              1.632519       1.368426       0.134022      -0.018331       1.985215      -0.233918       1.543915          -0.000008
           43              C       5.310304      15.724889       8.280061       0.577289      23.574700 0.24772667E+03  0.51264926E+04                                 7.593719                            5.581884       0.035835       2.062610                    0.999781      22.592616      63.587956       0.627536       0.471650      -1.018214       0.034730      -0.040846       0.035540       0.064324       0.038038       0.006587       0.041133      -0.118516      -0.060011      -0.061357      -0.033899       0.095257              9.094225      11.677635      -2.747466       2.298047       5.849974      -2.516440       9.755065          -0.000004
           44              C       4.168426      16.332735       7.675787      -0.028349      38.237935 0.42653108E+03  0.99245521E+04                                 9.837558                            6.857969      -0.017514       2.000598                    0.999452      27.149664      76.248293       0.636611       0.413496      -1.072032      -0.034933       0.012116      -0.023495       0.043808       0.009053      -0.006963       0.005722       0.002100      -0.004557      -0.014499       0.004363       0.010137             12.349239      15.642230      -4.458939       3.990778       7.697574      -4.285666      13.707914          -0.000005
           45              C       1.056341       4.204690       6.357369      -0.105407      34.343484 0.42536504E+03  0.99847502E+04                                 9.257024                            6.932902      -0.004943       1.967195                    0.999688      29.571422      86.035665       0.615788       0.423740      -1.055452      -0.025048       0.001117       0.010170       0.027057       0.003906      -0.020993       0.003974      -0.007631      -0.007049      -0.024540       0.006041       0.018499             10.822470      12.244452      -2.808011       2.532213       6.876602      -3.946319      13.346357          -0.000005
           46              C       8.623586       4.710810       5.788052      -0.145666      34.825852 0.43728769E+03  0.10329722E+05                                 9.393038                            7.062312       0.019650       1.986134                    0.999150      29.476727      85.866612       0.606215       0.427718      -1.053608       0.016059      -0.002180       0.016495       0.023124       0.001678       0.003922      -0.012429      -0.035937       0.035314      -0.024559       0.000151       0.024408             10.953415      13.854082      -3.242540       1.947143       6.645829      -3.096356      12.360332          -0.000011
           47              C       7.461260       4.825096       6.514680       0.135227      34.454685 0.36737937E+03  0.82497851E+04                                 9.316851                            6.430590      -0.077334       1.999085                    0.999236      25.347642      70.343480       0.646190       0.422103      -1.064620      -0.009528       0.006845      -0.007215       0.013773      -0.006651       0.011416      -0.018497       0.029859      -0.030109      -0.028731       0.000363       0.028367             11.878556      14.080827      -4.418813       3.797270       7.626386      -4.590661      13.928455          -0.000009
           48              C       7.485850       4.390561       7.800637      -0.148492      34.365019 0.41539431E+03  0.97025849E+04                                 9.285357                            6.857206       0.119243       2.015135                    0.999547      29.433976      85.698880       0.617752       0.424488      -1.053951       0.022613      -0.020805       0.000091       0.030727       0.010141      -0.018549       0.004390       0.014919      -0.060286      -0.029711       0.002101       0.027609             11.041174      12.124151      -3.054110       2.497280       7.145136      -4.098105      13.854236          -0.000013
           49              C      11.681349      16.469626       8.384935      -0.114306      33.558686 0.44198933E+03  0.10505236E+05                                 9.211592                            7.139137      -0.089157       1.939107                    0.999654      30.072602      88.877055       0.595938       0.432425      -1.047079      -0.004573       0.003697      -0.029741       0.030317       0.010064      -0.004739       0.004065      -0.021880       0.058935      -0.025460       0.004777       0.020683             10.566988      13.860436      -3.097114       1.892653       6.625327      -2.569482      11.215201          -0.000005
           50              C       6.229448       5.382707       5.952855      -0.121518      39.355003 0.42534870E+03  0.99433572E+04                                10.110219                            6.871572       0.175925       2.031319                    0.999730      29.059445      83.248176       0.629390       0.416292      -1.064503       0.017795      -0.014323       0.010068       0.024964       0.013396      -0.015455       0.014968       0.004941      -0.022201      -0.030143       0.012223       0.017919             13.196796      14.736923      -5.351664       6.171135       9.673467      -6.532188      15.179999          -0.000017
           51              C       6.156395       6.034509       4.791748      -0.160222      41.904751 0.47485349E+03  0.11445234E+05                                10.683628                            7.375454      -0.038203       1.964352                    0.998423      30.071299      88.348935       0.591551       0.429585      -1.052957      -0.012784       0.014658      -0.008741       0.021323       0.005635      -0.004912       0.001724       0.016530      -0.040442      -0.014861      -0.002460       0.017321             13.852258      15.967446      -5.700509       5.966805      10.289437      -6.341345      15.299891          -0.000010
           52              C       4.911174       6.608447       4.242408       0.179545      31.745783 0.37108737E+03  0.83722558E+04                                 8.920807                            6.532514      -0.089735       1.997868                    0.999237      25.260197      70.768367       0.629541       0.431237      -1.056628       0.013520       0.002980       0.009681       0.016893       0.000364       0.004736      -0.006358       0.006585      -0.008604      -0.009744       0.001908       0.007836             10.931662      14.691402      -3.709028       2.980224       7.194399      -3.509785      10.909185          -0.000009
           53              C       3.729868       6.560723       4.889131      -0.200424      32.378150 0.43313484E+03  0.10165754E+05                                 8.795247                            6.925324       0.238215       2.052833                    0.999668      29.397722      84.232228       0.628494       0.415230      -1.065775      -0.004287       0.000949       0.002269       0.004943      -0.002038       0.012318      -0.005187      -0.031524       0.046340      -0.027063       0.005729       0.021334              9.905298      14.239572      -2.399728       1.042383       6.290728      -2.481028       9.185594          -0.000012
           54              C       2.560326       7.105776       4.304833       0.102031      27.012886 0.34880156E+03  0.77856188E+04                                 7.958066                            6.319949       0.120535       2.054134                    0.999644      26.208347      74.180047       0.639015       0.429418      -1.052709       0.018874       0.020448      -0.040267       0.048947       0.022596      -0.018668       0.021976      -0.036610      -0.000018      -0.045096       0.010223       0.034872              8.898758      11.934843      -1.777240       0.627535       5.754595      -2.222020       9.006835          -0.000005
           55              C       3.749343       7.591802       2.449560       0.085427      26.648670 0.33571246E+03  0.74654496E+04                                 7.963123                            6.264201       0.090817       2.045089                    0.999531      26.527338      76.380224       0.628380       0.438324      -1.041245      -0.028835      -0.014336       0.045710       0.055914       0.030580      -0.010671       0.014938      -0.070867       0.025516      -0.054776       0.009177       0.045599              8.980418      12.067315      -1.836868       0.720623       5.711734      -1.617083       9.162206          -0.000001
           56              C       4.926955       7.139685       2.943966      -0.185901      33.525363 0.45904235E+03  0.10960935E+05                                 9.141559                            7.234150       0.060496       2.006469                    0.997862      29.506797      86.030167       0.600009       0.427517      -1.055184       0.005889       0.007375      -0.002011       0.009649       0.005902      -0.002814       0.010974       0.004652      -0.038800      -0.019254       0.005628       0.013626             10.430203      12.881039      -2.207449       1.966418       6.977063      -2.752294      11.432507          -0.000006
           57              C       5.664769      12.326474      10.971830       0.548762      24.510658 0.27199514E+03  0.57530671E+04                                 7.805774                            5.833846      -0.078963       2.018336                    0.999586      23.132338      65.498182       0.617146       0.469224      -1.021069       0.028978       0.051612      -0.014442       0.060927      -0.051993       0.029357       0.002546       0.060907      -0.086291      -0.057498      -0.022632       0.080130              9.391765       7.256667       4.410816      -1.818867      11.975711      -2.158842       8.942916          -0.000004
           58              C       4.890237      11.233857      11.543644      -0.010205      33.513333 0.42269487E+03  0.98574614E+04                                 9.134268                            6.928081      -0.083030       1.988663                    0.999214      27.142229      77.445912       0.616791       0.425824      -1.059399      -0.032652      -0.029138       0.015164       0.046316      -0.005097       0.009058       0.011106      -0.003818      -0.028913      -0.019965       0.007586       0.012379             10.840711       8.330238       5.264695      -2.064633      13.517878      -2.420690      10.674016          -0.000002
           59              C       4.445668      10.274364      10.624747      -0.110093      32.142431 0.44137094E+03  0.10446471E+05                                 8.885940                            7.085925       0.114754       2.011227                    0.999748      29.434992      85.722222       0.606624       0.426600      -1.054698      -0.010070      -0.000632       0.019301       0.021779      -0.017503      -0.000254       0.007108       0.015450       0.043795      -0.027248       0.009195       0.018053             10.009652       7.618366       4.463258      -1.238498      12.750773      -1.594945       9.659817          -0.000012
           60              C       3.710073       9.201842      11.094183      -0.148056      30.654017 0.43054591E+03  0.10120218E+05                                 8.585281                            6.980965       0.119325       2.014600                    0.999531      29.420816      85.193895       0.613893       0.424466      -1.056750       0.002755       0.019405      -0.001808       0.019683       0.007907       0.014311       0.020892      -0.011793      -0.004519      -0.021831      -0.008651       0.030482              9.582512       7.641508       4.338630      -2.042794      12.261070      -2.186734       8.844956          -0.000011
           61              C       3.409628       9.061183      12.427583       0.129820      32.342635 0.38822218E+03  0.88771785E+04                                 9.071895                            6.695598      -0.240894       1.945508                    0.999384      26.019829      73.900921       0.618560       0.433042      -1.053274      -0.011130      -0.007437      -0.004512       0.014126       0.021628      -0.011314      -0.008765      -0.023586      -0.000819      -0.025754      -0.004851       0.030606             11.253825       9.382776       6.720869      -1.629968      16.111263      -1.206655       8.267436          -0.000007
           62              C       2.345308       3.719920       0.826508      -0.141150      30.891785 0.43550743E+03  0.10260620E+05                                 8.643214                            7.017720       0.181912       2.038023                    0.999476      29.267545      84.697730       0.613056       0.424060      -1.057577       0.011907       0.030603      -0.007863       0.033767      -0.007740      -0.007869      -0.010918       0.001487       0.073382      -0.023726      -0.004511       0.028238              9.777341       8.305516       4.841085      -0.759033      12.930236       0.398416       8.096272          -0.000004
           63              C       3.118490       4.799978       0.359568      -0.081674      30.661560 0.42872187E+03  0.10128547E+05                                 8.780821                            7.115099      -0.136603       1.944036                    0.998746      29.291028      86.753004       0.585487       0.442810      -1.039241      -0.020093      -0.022354      -0.002504       0.030161      -0.009754       0.005932       0.012013       0.012883      -0.025316      -0.021356       0.005435       0.015921              9.826194       8.052259       4.281390      -1.344428      11.430329      -0.727980       9.995993          -0.000002
           64              C       1.092641       1.676601       0.426987      -0.114636      38.093686 0.44059989E+03  0.10442892E+05                                10.094590                            7.111615      -0.056925       1.958359                    0.999015      29.687222      87.039977       0.600353       0.430451      -1.050394       0.009013       0.014534      -0.011377       0.020541      -0.020905       0.009507      -0.011169       0.024861       0.068416      -0.036179       0.003426       0.032753             13.086011      10.710735       8.381502      -1.350359      21.383045      -0.689132       7.164254          -0.000009
           65              C       2.208770       6.888508      12.205350      -0.167118      38.933148 0.45854043E+03  0.10961052E+05                                10.181764                            7.221512       0.014932       1.976742                    0.998991      30.150637      88.352769       0.600788       0.426491      -1.054364      -0.013460      -0.013324       0.001541       0.019002      -0.002236       0.002485      -0.004570      -0.003024       0.070280      -0.014413      -0.009828       0.024241             13.124996      10.463826       8.197773      -1.244713      21.608501      -0.537025       7.302660          -0.000008
           66              C       3.011158      12.061483       0.257191       0.178315      31.710728 0.37055568E+03  0.83685679E+04                                 8.939188                            6.541028      -0.127110       1.986761                    0.999323      25.339697      71.340650       0.626381       0.432982      -1.054136       0.005808       0.017069       0.004490       0.018581       0.003251      -0.000160      -0.006302      -0.006769       0.029371      -0.009891      -0.002819       0.012710             11.044771       8.554118       5.572291      -2.378872      16.121947      -0.889272       8.458250          -0.000006
           67              C       4.386375      17.231946      11.960643      -0.190534      33.751062 0.47307555E+03  0.11405451E+05                                 9.237999                            7.369390      -0.080862       1.951051                    0.998598      30.272924      89.304674       0.590147       0.430491      -1.051134       0.002031      -0.018118      -0.002733       0.018435      -0.004138       0.003179      -0.023060       0.015287       0.028417      -0.027081       0.001935       0.025146             10.580467       7.800081       3.774205      -1.620555      14.384228       1.373277       9.557093          -0.000004
           68              C      10.842722       9.843597      -0.007491       0.095744      27.251783 0.36453600E+03  0.82354481E+04                                 8.078339                            6.525747       0.224741       2.093017                    0.999171      26.362165      75.315964       0.618882       0.438078      -1.046402      -0.001001       0.015452       0.040787       0.043627      -0.019349       0.015526       0.013265       0.021516      -0.013819      -0.033220       0.006844       0.026376              9.124056       6.730537       2.969196      -1.802794      10.735220      -0.129840       9.906411           0.000005
           69              C      10.543876      10.937469       2.005093       0.067158      26.464227 0.34229587E+03  0.76244361E+04                                 7.858984                            6.275245       0.160928       2.063807                    0.999463      26.578696      75.794211       0.637396       0.431411      -1.048745       0.000087      -0.040266      -0.040129       0.056848      -0.029926       0.008824       0.017435       0.035657       0.027470      -0.046285       0.015973       0.030313              8.805331       6.664656       2.995629      -1.950950      11.221170      -0.993414       8.530166          -0.000007
           70              C      11.190775      12.003713       1.543148      -0.190550      31.306973 0.43050191E+03  0.10107906E+05                                 8.654193                            6.950816       0.194551       2.042493                    0.999473      29.330416      84.583218       0.619858       0.420850      -1.060166       0.008690      -0.002085      -0.009253       0.012864      -0.003885       0.011355       0.020767      -0.000037      -0.027043      -0.028151       0.007605       0.020546              9.666737       7.503823       3.661836      -2.642648      12.290101      -2.044929       9.206288          -0.000012
           71              C       8.121470       9.445483       4.204953       0.575606      23.612434 0.24818212E+03  0.51383336E+04                                 7.601780                            5.587042       0.031276       2.060786                    0.999809      22.614840      63.667781       0.627234       0.471655      -1.018200       0.034368      -0.040663      -0.034726       0.063565       0.038010      -0.006702      -0.040511      -0.120391      -0.060551      -0.061873      -0.033784       0.095656              9.104695      11.691178      -2.751485      -2.303024       5.856264       2.520382       9.766643          -0.000005
           72              C       6.979592      10.053329       4.809227      -0.027555      38.234846 0.42644082E+03  0.99224638E+04                                 9.839388                            6.858748      -0.013706       2.001766                    0.999462      27.146881      76.254002       0.636331       0.413678      -1.071857      -0.035276       0.012041       0.024292       0.044491       0.009526       0.007285      -0.004911       0.001400      -0.002863      -0.014532       0.003991       0.010541             12.352186      15.644846      -4.460231      -3.993514       7.699467       4.287651      13.712245          -0.000005
           73              C       6.960175      10.484096       6.127645      -0.105516      34.361445 0.42558981E+03  0.99914127E+04                                 9.260428                            6.934849      -0.004384       1.967300                    0.999696      29.581369      86.072460       0.615682       0.423754      -1.055436      -0.024679       0.000831      -0.008870       0.026238       0.003813       0.020936      -0.004896      -0.007764      -0.008820      -0.024871       0.006565       0.018306             10.827234      12.248611      -2.809949      -2.535858       6.879799       3.949378      13.353291          -0.000006
           74              C       5.812419      10.990216       6.696962      -0.147640      34.844985 0.43754748E+03  0.10337279E+05                                 9.394734                            7.062741       0.016728       1.985181                    0.999141      29.490973      85.910896       0.606418       0.427516      -1.053745       0.017083      -0.002198      -0.017222       0.024357       0.002378      -0.003241       0.012021      -0.036106       0.034219      -0.024416       0.000502       0.023914             10.956014      13.856195      -3.242970      -1.947791       6.647090       3.097908      12.364756          -0.000012
           75              C       4.650093      11.104502       5.970334       0.136566      34.449336 0.36728603E+03  0.82480706E+04                                 9.320747                            6.433187      -0.077745       1.998844                    0.999276      25.342433      70.355876       0.645474       0.422551      -1.064221      -0.008834       0.007428       0.008252       0.014188      -0.007467      -0.011496       0.018003       0.031338      -0.028649      -0.028391      -0.000684       0.029075             11.883422      14.085825      -4.419673      -3.796684       7.628891       4.592614      13.935549          -0.000009
           76              C       4.674684      10.669967       4.684377      -0.148081      34.327274 0.41490191E+03  0.96872839E+04                                 9.273357                            6.848389       0.125532       2.017199                    0.999598      29.417538      85.607471       0.618852       0.423899      -1.054417       0.021735      -0.020889      -0.000359       0.030148       0.009991       0.018361      -0.005336       0.016325      -0.059579      -0.029761       0.002090       0.027670             11.026111      12.109998      -3.048201      -2.487883       7.134192       4.090129      13.834144          -0.000014
           77              C       5.777515      10.190220       4.100079      -0.114359      33.535093 0.44161745E+03  0.10493859E+05                                 9.207344                            7.136283      -0.090113       1.939020                    0.999682      30.057257      88.811860       0.596057       0.432443      -1.047101      -0.004327       0.003728       0.030275       0.030809       0.010677       0.005364      -0.003719      -0.021308       0.059621      -0.025910       0.005028       0.020881             10.561791      13.855357      -3.095654      -1.891095       6.621897       2.567433      11.208119          -0.000006
           78              C       3.418281      11.662113       6.532159      -0.120887      39.342654 0.42516772E+03  0.99388178E+04                                10.113141                            6.873873       0.174685       2.031064                    0.999741      29.049847      83.239875       0.628721       0.416748      -1.064132       0.016089      -0.014240      -0.010313       0.023833       0.013585       0.016004      -0.014289       0.006366      -0.021806      -0.030119       0.011285       0.018833             13.200472      14.741934      -5.354158      -6.174371       9.676356       6.533729      15.183127          -0.000017
           79              C       3.345229      12.313915       7.693266      -0.159403      41.882612 0.47458093E+03  0.11436964E+05                                10.681121                            7.373940      -0.038637       1.964388                    0.998436      30.058875      88.304388       0.591542       0.429655      -1.052920      -0.012325       0.014294       0.008537       0.020715       0.006120       0.005333      -0.001616       0.017994      -0.039225      -0.014678      -0.003435       0.018113             13.849145      15.965267      -5.699923      -5.966476      10.287073       6.339235      15.295094          -0.000009
           80              C      10.815007      12.887853       8.242606       0.179575      31.719262 0.37075981E+03  0.83624204E+04                                 8.913701                            6.527736      -0.086406       1.999150                    0.999199      25.247895      70.707028       0.630091       0.430987      -1.056857       0.013815       0.003249      -0.009704       0.017193       0.001376      -0.004137       0.005985       0.007147      -0.007625      -0.009500       0.002568       0.006932             10.922567      14.679173      -3.705513      -2.976916       7.188718       3.506081      10.899809          -0.000009
           81              C       9.633702      12.840129       7.595883      -0.202083      32.451565 0.43438414E+03  0.10202770E+05                                 8.811640                            6.938418       0.230118       2.049970                    0.999653      29.435763      84.382537       0.627457       0.415603      -1.065499      -0.003091      -0.000038      -0.002662       0.004079      -0.001447      -0.012045       0.005244      -0.032472       0.047429      -0.027491       0.006070       0.021421              9.924545      14.276899      -2.406907      -1.045289       6.301235       2.482521       9.195501          -0.000012
           82              C       8.464160      13.385182       8.180181       0.103980      26.942933 0.34765617E+03  0.77530470E+04                                 7.939710                            6.304507       0.128106       2.056802                    0.999640      26.168340      74.013824       0.640619       0.428730      -1.053216       0.020184       0.020266       0.040399       0.049499       0.022290       0.018384      -0.021708      -0.034506       0.001004      -0.044237       0.010453       0.033784              8.878146      11.911605      -1.770332      -0.616760       5.739369       2.213772       8.983462          -0.000005
           83              C       9.653177      13.871208      10.035454       0.084664      26.650736 0.33576621E+03  0.74660017E+04                                 7.959165                            6.261345       0.093144       2.045899                    0.999553      26.525277      76.339531       0.629108       0.437854      -1.041655      -0.029409      -0.014957      -0.046060       0.056658       0.031417       0.010306      -0.015454      -0.071562       0.024498      -0.055354       0.008589       0.046765              8.975735      12.061345      -1.835759      -0.719336       5.708556       1.615732       9.157304          -0.000000
           84              C      10.830789      13.419091       9.541048      -0.184267      33.497169 0.45853476E+03  0.10945973E+05                                 9.137973                            7.231574       0.059896       2.006566                    0.997824      29.489381      85.973023       0.599928       0.427686      -1.055062       0.006582       0.007483       0.002734       0.010334       0.006159       0.004025      -0.011294       0.005425      -0.039209      -0.020124       0.006400       0.013724             10.425743      12.876092      -2.206024      -1.963297       6.973713       2.750237      11.427424          -0.000006
           85              C       8.475935       6.047068       1.513184       0.551471      24.467463 0.27145708E+03  0.57392247E+04                                 7.798388                            5.829163      -0.075014       2.019765                    0.999561      23.113255      65.444274       0.617180       0.469399      -1.020906       0.028788       0.052555       0.014889       0.061746      -0.051719      -0.029085      -0.002626       0.060446      -0.086310      -0.057183      -0.022491       0.079674              9.382070       7.249374       4.404812       1.816311      11.962544       2.155659       8.934291          -0.000005
           86              C       7.701403       4.954451       0.941370      -0.011735      33.534350 0.42305042E+03  0.98667444E+04                                 9.133379                            6.927614      -0.080944       1.989261                    0.999176      27.151305      77.447938       0.617331       0.425409      -1.059773      -0.032254      -0.029712      -0.015239       0.046426      -0.005509      -0.009605      -0.011454      -0.003482      -0.027182      -0.020450       0.008040       0.012410             10.839506       8.329289       5.264233       2.063997      13.517118       2.419993      10.672110          -0.000002
           87              C       7.256834       3.994958       1.860267      -0.108275      32.053526 0.43976215E+03  0.10398512E+05                                 8.868958                            7.072390       0.116628       2.012406                    0.999737      29.382493      85.518390       0.607305       0.426526      -1.054783      -0.010662      -0.001666      -0.018861       0.021730      -0.016892       0.000060      -0.007228       0.014664       0.046479      -0.027020       0.008628       0.018391              9.990018       7.602640       4.452482       1.236550      12.722062       1.591399       9.645352          -0.000012
           88              C       6.521239       2.922436       1.390831      -0.147863      30.663857 0.43072973E+03  0.10125945E+05                                 8.588180                            6.983459       0.123527       2.015855                    0.999516      29.426271      85.224580       0.613632       0.424588      -1.056640       0.001808       0.018252       0.001872       0.018437       0.008441      -0.013692      -0.021289      -0.012810      -0.006762      -0.021780      -0.009136       0.030915              9.585592       7.643867       4.339927       2.043512      12.265052       2.187467       8.847857          -0.000011
           89              C       6.220794       2.781777       0.057431       0.129961      32.346802 0.38833718E+03  0.88804690E+04                                 9.072806                            6.696897      -0.239527       1.945846                    0.999394      26.021446      73.908353       0.618457       0.433081      -1.053249      -0.011078      -0.007946       0.003906       0.014182       0.021813       0.011774       0.009240      -0.025718      -0.002612      -0.026346      -0.005406       0.031752             11.254088       9.383556       6.720478       1.630887      16.110127       1.207754       8.268581          -0.000006
           90              C       8.249142       9.999326      11.658506      -0.139441      30.833497 0.43446465E+03  0.10229564E+05                                 8.632269                            7.009598       0.179900       2.037949                    0.999461      29.230293      84.553532       0.613395       0.424095      -1.057593       0.012572       0.032088       0.007339       0.035236      -0.007813       0.007968       0.010290       0.002016       0.074915      -0.023824      -0.004624       0.028448              9.763853       8.294238       4.832800       0.758324      12.910092      -0.397201       8.087229          -0.000004
           91              C       9.022324      11.079384      12.125446      -0.081975      30.700370 0.42940900E+03  0.10149840E+05                                 8.792699                            7.125240      -0.144900       1.941277                    0.998747      29.317117      86.879793       0.584466       0.443363      -1.038815      -0.019341      -0.021416       0.003974       0.029130      -0.010411      -0.006065      -0.011627       0.013274      -0.021800      -0.021122       0.005137       0.015985              9.839378       8.063841       4.287441       1.348273      11.446308       0.731992      10.007985          -0.000002
           92              C       6.996475       7.956007      12.058027      -0.113552      38.027275 0.43979958E+03  0.10419108E+05                                10.082826                            7.104928      -0.055237       1.959212                    0.998982      29.661278      86.941680       0.600668       0.430423      -1.050418       0.008025       0.014410       0.009342       0.018956      -0.020159      -0.008925       0.010905       0.024442       0.069049      -0.035560       0.003523       0.032037             13.068087      10.696321       8.366807       1.349874      21.348379       0.688308       7.159561          -0.000009
           93              C       5.019936       0.609102       0.279664      -0.167376      38.910831 0.45829430E+03  0.10952883E+05                                10.176218                            7.218319       0.015823       1.977171                    0.999082      30.136129      88.279578       0.601123       0.426343      -1.054534      -0.013343      -0.012838      -0.001528       0.018579      -0.002239      -0.002182       0.004665      -0.003224       0.069536      -0.014349      -0.009637       0.023987             13.116865      10.456978       8.191640       1.242974      21.594887       0.534800       7.298730          -0.000009
           94              C       8.914992      18.340889      12.227823       0.179914      31.677504 0.37013737E+03  0.83571915E+04                                 8.934917                            6.538709      -0.124190       1.987730                    0.999291      25.327284      71.309475       0.626262       0.433164      -1.053971       0.006137       0.016151      -0.003844       0.017700       0.002924       0.000093       0.005867      -0.007195       0.029941      -0.009839      -0.002698       0.012537             11.038150       8.548782       5.567167       2.376466      16.111763       0.886605       8.453904          -0.000007
           95              C       7.197541      10.952540       0.524371      -0.194631      33.863529 0.47516906E+03  0.11468326E+05                                 9.255663                            7.383258      -0.081002       1.950108                    0.998562      30.339366      89.542705       0.589895       0.430209      -1.051329       0.000303      -0.018990       0.001338       0.019039      -0.004537      -0.002868       0.023760       0.016938       0.024621      -0.028269       0.003353       0.024915             10.601191       7.815285       3.783213       1.622205      14.416361      -1.377348       9.571928          -0.000004
           96              C       6.485222       9.843597       0.007491       0.096100      27.223683 0.36411609E+03  0.82230234E+04                                 8.068717                            6.517554       0.229251       2.094815                    0.999169      26.346038      75.239465       0.619946       0.437483      -1.046831      -0.000418       0.015164      -0.039182       0.042016      -0.019403      -0.015830      -0.014097       0.021778      -0.014097      -0.034087       0.007583       0.026504              9.113049       6.721375       2.965317       1.798466      10.723974       0.125807       9.893798           0.000005
           97              C       7.732710      17.216875      10.479921       0.071088      26.379140 0.34093885E+03  0.75862498E+04                                 7.841792                            6.262575       0.161045       2.064597                    0.999478      26.520548      75.575040       0.638109       0.431381      -1.048821      -0.000333      -0.040207       0.040272       0.056908      -0.029067      -0.008232      -0.017617       0.033757       0.027995      -0.045170       0.016032       0.029139              8.784810       6.649361       2.985746       1.947366      11.190446       0.989895       8.514625          -0.000007
           98              C       5.286942       5.724307      10.941866      -0.192376      31.341203 0.43118413E+03  0.10127801E+05                                 8.661181                            6.957529       0.189822       2.040874                    0.999468      29.350659      84.654222       0.619406       0.420997      -1.060088       0.009301      -0.001450       0.009524       0.013391      -0.004821      -0.011688      -0.020490       0.000068      -0.025820      -0.028291       0.008235       0.020057              9.673682       7.509854       3.663463       2.645356      12.296599       2.047545       9.214592          -0.000012
           99              N       2.592835       7.648317       3.061325      -0.225398      35.227109 0.50666678E+03  0.12166170E+05                                 8.952834                            7.272192       0.019961       2.035904                    0.999110      27.576071      75.758329       0.651681       0.391417      -1.099481       0.110816      -0.055354       0.060087       0.137676       0.034133      -0.042678       0.007524      -0.012399       0.087085      -0.065131       0.009501       0.055630             10.067376      13.572687      -1.672421      -0.030442       6.596378      -2.151941      10.033064           0.000000
          100              N      10.389682       9.794617       1.275968      -0.229592      35.852654 0.53800760E+03  0.13091558E+05                                 9.075357                            7.500817      -0.039397       2.020573                    0.997858      27.670975      76.098244       0.641864       0.392157      -1.100848       0.072707       0.115908      -0.043516       0.143577      -0.027856       0.001812       0.049611      -0.002860       0.114301      -0.062078      -0.006920       0.068999             10.267685       7.220812       2.467074      -2.122455      12.672623      -0.874743      10.909619           0.000001
          101              N       8.496669      13.927723       9.423689      -0.226572      35.268650 0.50740364E+03  0.12187891E+05                                 8.958664                            7.276825       0.018576       2.035069                    0.999127      27.596047      75.817597       0.651583       0.391347      -1.099566       0.110926      -0.054441      -0.059949       0.137340       0.034554       0.041897      -0.007713      -0.012995       0.086927      -0.065157       0.010293       0.054864             10.073975      13.581574      -1.673299       0.031643       6.599892       2.153658      10.040458           0.000000
          102              N       7.578516      16.074023      11.209046      -0.229951      35.859174 0.53820364E+03  0.13097391E+05                                 9.077188                            7.502889      -0.034911       2.021789                    0.998025      27.671817      76.101157       0.641692       0.392231      -1.100807       0.072962       0.114749       0.044412       0.143049      -0.027561      -0.001413      -0.049485      -0.002546       0.114829      -0.061707      -0.007292       0.068999             10.269278       7.221798       2.466847       2.123885      12.672347       0.875927      10.913688           0.000001
          103              O       5.204058      15.360683       9.491108      -0.566784      40.419283 0.61608651E+03  0.15313759E+05                                 9.381185                            7.702386       0.158247       2.108294                    0.993871      27.794053      74.136657       0.682379       0.361111      -1.138043       0.023558      -0.002187      -0.033094       0.040681      -0.008550       0.022096      -0.016634      -0.060471       0.129405      -0.057055       0.001952       0.055103             10.834271       9.805320      -2.046240       3.228715       8.227741      -3.262324      14.469752          -0.000002
          104              O       6.375416      15.675909       7.640829      -0.596710      31.405720 0.48977385E+03  0.11474334E+05                                 7.729647                            6.744448       1.029447       2.361550                    0.999478      27.895272      71.805092       0.750664       0.348280      -1.150491      -0.024984      -0.008377       0.010178       0.028248       0.024162      -0.050781       0.046234      -0.013683      -0.180228      -0.103471       0.046834       0.056637              8.268901      12.084569      -1.275902      -1.615252       5.663708      -0.441342       7.058427          -0.000011
          105              O       6.040855      13.329923      11.770871      -0.585836      36.659975 0.60563120E+03  0.14908975E+05                                 8.631239                            7.502613       0.722386       2.281869                    0.996622      27.800163      72.506584       0.713869       0.348536      -1.154380      -0.004170      -0.007197      -0.026604       0.027874       0.031473       0.025556       0.038272      -0.074407      -0.068651      -0.050147      -0.029691       0.079838              9.698447       7.257472       3.230572       0.127084      12.764351       1.313216       9.073520          -0.000001
          106              O       5.945956      12.442015       9.775766      -0.528025      34.621898 0.54143311E+03  0.13021445E+05                                 8.442413                            7.224217       0.439348       2.209284                    0.995280      26.955996      70.564905       0.704569       0.361466      -1.138553      -0.005529       0.021204       0.016793       0.027607      -0.034324      -0.009112      -0.033529       0.059533       0.088364      -0.071805       0.028477       0.043327              9.308029       7.494183       1.867305      -1.727674       8.167551      -1.434081      12.262353          -0.000006
          107              O       8.015224       9.081277       2.993906      -0.565699      40.388912 0.61551764E+03  0.15296048E+05                                 9.376493                            7.698702       0.159066       2.108776                    0.993835      27.783228      74.098533       0.682561       0.361099      -1.138055       0.023591      -0.001228       0.034262       0.041617      -0.008723      -0.022254       0.017863      -0.060672       0.131016      -0.057435       0.001023       0.056412             10.828711       9.799336      -2.044788      -3.227340       8.224077       3.260647      14.462719          -0.000001
          108              O       9.186583       9.396503       4.844185      -0.595984      31.355760 0.48880188E+03  0.11445537E+05                                 7.720142                            6.736602       1.026859       2.361063                    0.999474      27.878355      71.735688       0.751316       0.348161      -1.150623      -0.025107      -0.008732      -0.010901       0.028730       0.024296       0.050754      -0.045951      -0.014868      -0.179481      -0.103209       0.046271       0.056938              8.258318      12.069021      -1.273374       1.613282       5.656796       0.440011       7.049136          -0.000011
          109              O       8.852021       7.050517       0.714143      -0.586834      36.744854 0.60736920E+03  0.14963844E+05                                 8.648080                            7.516285       0.715918       2.279448                    0.996488      27.824571      72.621265       0.712739       0.348807      -1.154050      -0.003632      -0.006646       0.025928       0.027011       0.031586      -0.025144      -0.037612      -0.074447      -0.069481      -0.049760      -0.029668       0.079428              9.718485       7.271496       3.238479      -0.126030      12.791548      -1.314159       9.092411          -0.000001
          110              O       8.757122       6.162609       2.709248      -0.529457      34.704156 0.54306566E+03  0.13071646E+05                                 8.458558                            7.237547       0.434033       2.207301                    0.995190      26.984914      70.689661       0.703504       0.361711      -1.138264      -0.005070       0.021140      -0.015701       0.026817      -0.034298       0.008724       0.033193       0.059174       0.086677      -0.071202       0.028296       0.042907              9.326227       7.508857       1.872304       1.729920       8.184985       1.436259      12.284840          -0.000006

******************************************************
Auxiliary information for the entire system
The total spin magnetic moment of the unit cell is   -0.000532
The total net atomic charge of the unit cell is   0.000001
Accuracy of reproducing the electrostatic potential in the unit cell:
  The inner radius (bohr) =    5.0000
  The outer radius (bohr) =   12.0000
  Valid grid points have density less than (e/(bohr^3)) =    0.0001
  The number of valid grid points were=        14393
  The rms potential error without charges in kcal/mol is=      4.39133
  The rms potential error with partial charges in kcal/mol is=      0.52551
  The RRMSE value at monopole order=      0.11967
  The rms potential error with partial charges and cloud penetration in kcal/mol is=      0.53763
  The RRMSE value at monopole order with cloud penetration is=      0.12243
  The rms potential error with partial charges and atomic dipoles in kcal/mol is=      0.28828
  The RRMSE value at dipole order=      0.06565
  The rms potential error with partial charges, atomic dipoles and cloud penetration in kcal/mol is=      0.28709
  The RRMSE value at dipole order with cloud penetration=      0.06538

******************************************************
The electron densities and ab initio electrostatic potential were computed in VASP using the PBE functional and
projector augmented wave method. See the main text of the journal article for a description of computational details.
The atomic charges, dipoles, and quadrupoles were computed with the DDEC6 method as described in
(a) T. A. Manz and N. Gabaldon Limas, RSC Adv. 6 (2016) 47771-47801 DOI: 10.1039/c6ra04656h
(b) N. Gabaldon Limas and T. A. Manz, RSC Adv. 8 (2018) 2678-2707 DOI: 10.1039/c7ra11829e.
For each atom in the material, the electron cloud parameters were fit to the spherically averaged atom-in-material
electron density using radial positions for which this density was between 10^-4 and 10^-2 electrons per cubic bohr.
The polarizabilities, dispersion coefficients, and quantum Drude oscillator (QDO) parameters were fit using the MCLF method.
The magnetic structure of the system was optimized in VASP from the default ferromagnetic initial guess using spin polarization.
The atomic spin moments (ASMs) were computed on this optimized magnetic structure using the DDEC6 partition as inputs
to the method of T. A. Manz and D. S. Sholl, J. Chem. Theory Comput. 7 (2011) 4146-4164 DOI: 10.1021/ct200539n.
The RMSE and RRMSE were computed using a uniform grid with Ewald summation.
