# Supplementary material for: A collection of forcefield precursors for metal–organic frameworks
Source: RSC Adv. 2019 Nov 13;9(63):36492–507. doi: 10.1039/c9ra07327b (PMC9075174; doi:10.1039/c9ra07327b)
Supplement: RA-009-C9RA07327B-s5824 [file RA-009-C9RA07327B-s5824.xyz]

  110
jmolscript: load "" {1 1 1} spacegroup "x,y,z" unitcell [{      8.406000     0.000000     0.000000 }, {      2.075908    13.346522     0.000000 }, {      1.037960     6.673270    12.418511 }]
Zn     9.107545    13.502278     2.269359     0.742842
Zn     3.866594     6.829022    10.149152     0.742213
H      7.879357     5.266544     9.197149     0.104026
H      3.409466    17.650781     8.268245     0.106699
H      7.581388     3.280579     5.059301     0.118220
H      5.711620     4.300254     5.968336     0.112439
H      4.493060    16.413558     6.547039     0.108820
H      0.983877     2.326302     4.336544     0.121458
H      6.202724    15.158984     5.988206     0.135066
H      8.075442    14.244747     4.994725     0.100873
H      6.276717    14.051219     1.552314     0.086642
H      2.258267     1.537521     2.434028     0.138344
H      4.398164     3.103067     0.933872     0.106482
H      5.420852     5.024967     1.721206     0.123496
H      6.523896    13.154340    10.396777     0.114197
H      5.504955    11.251125     9.639248     0.112174
H      6.467248     7.185768     1.336232     0.105979
H      7.419089    14.932097    11.251171     0.111012
H      8.065706    17.241045    11.042540     0.128837
H      8.919103    19.225674    11.941640     0.106793
H      8.727601    10.703913     2.858741     0.093299
H      7.733347     8.748647     2.108663     0.131472
H      4.714308    11.939801     3.221362     0.103892
H      6.574510    10.977517     4.150266     0.105526
H      4.416343     9.953841     7.359210     0.118671
H      2.546574    10.973515     6.450175     0.112819
H      7.658105     9.740296     5.871472     0.108437
H      6.224833     8.999566     8.081967     0.122111
H      9.367770     8.485723     6.430305     0.134814
H      2.834489     7.571487     7.423786     0.100851
H      9.441767     7.377965    10.866197     0.085458
H      7.499225     8.210788     9.984483     0.138847
H      9.639123     9.776336    11.484639     0.107339
H      2.255810    11.698234    10.697305     0.122760
H      1.282938     6.481073     2.021734     0.115177
H      8.669998     4.577859     2.779263     0.112333
H      3.302207    13.859036    11.082279     0.107210
H      2.178130     8.258829     1.167340     0.111820
H      2.824748    10.567777     1.375971     0.129292
H      3.678144    12.552404     0.476871     0.108237
H      5.562558    17.377179     9.559770     0.094015
H      4.568305    15.421914    10.309848     0.130227
C      5.405156     5.540147     8.270728     0.557921
C      6.599808     4.908856     7.682091    -0.026415
C      7.818315     4.879494     8.355174    -0.117310
C      8.932187     4.290912     7.806276    -0.153826
C      8.854576     3.667629     6.544555     0.134186
C      7.648066     3.687648     5.891342    -0.148941
C      6.515234     4.300254     6.437756    -0.108513
C      3.727977    16.374852     6.018010    -0.127430
C      3.829849    15.743561     4.853154    -0.153057
C      5.074035    15.144302     4.306740     0.174393
C      6.196428    14.934762     5.086622    -0.197843
C      7.313176    14.380881     4.480599     0.106451
C      6.250893    14.258091     2.458865     0.078717
C      5.087765    14.778606     2.968024    -0.178909
C      4.733487     9.063631    10.896002     0.553810
C      5.358013    10.290177    11.425030    -0.020734
C      4.617734     3.779735     0.335300    -0.086659
C      5.240722     4.931540     0.814654    -0.146513
C      6.626654    12.609803    12.344000     0.126132
C      6.314424    12.472333    10.992866    -0.151461
C      5.700652    11.336543    10.543316    -0.099941
C      6.256070     7.173756     0.429680    -0.119660
C      7.620418    14.929428    12.160206    -0.165208
C      7.238138     9.456011     0.293077     0.174813
C      8.363238    17.262400    11.921771    -0.189258
C      7.870226    11.779640     0.039739     0.092426
C      8.343467    10.693235     2.011799     0.074984
C      7.762591     9.498721     1.559765    -0.195108
C      2.240108    12.213405     4.147783     0.558941
C      3.434761    11.582115     4.736420    -0.027092
C      4.653267    11.552752     4.063337    -0.116893
C      5.767140    10.964171     4.612235    -0.152433
C      5.689529    10.340890     5.873956     0.133025
C      4.483020    10.360910     6.527169    -0.149218
C      3.350187    10.973515     5.980755    -0.108698
C      6.893024     9.701591     6.400501    -0.127121
C      6.994897     9.070302     7.565357    -0.153452
C      8.239083     8.471043     8.111771     0.175573
C      9.361475     8.261502     7.331889    -0.198296
C      2.072224     7.707622     7.937912     0.105836
C      9.415942     7.584836     9.959646     0.080471
C      8.252814     8.105350     9.450487    -0.180333
C      7.898528     2.390363     1.522509     0.554647
C      8.523054     3.616908     0.993481    -0.020531
C      9.858693    10.453005    12.083211    -0.089579
C      2.075681    11.604809    11.603857    -0.143495
C      1.385694     5.936533     0.074511     0.125140
C      1.073465     5.799065     1.425645    -0.153725
C      8.865694     4.663276     1.875195    -0.099260
C      3.091029    13.847025    11.988831    -0.120274
C      2.379459     8.256159     0.258305    -0.166673
C      4.073097    16.129281    12.125434     0.174509
C      3.122279    10.589131     0.496740    -0.188016
C      4.705186    18.452910    12.378772     0.088525
C      5.178425    17.366502    10.406712     0.074236
C      4.597549    16.171989    10.858746    -0.192497
N      7.345369    14.031201     3.184106    -0.227424
N      8.370955    11.810338     1.286558    -0.224713
N      2.104418     7.357944     9.234405    -0.226219
N      5.205914    18.483606    11.131953    -0.224400
O      5.531986     6.031300     9.467873    -0.566861
O      4.319652     5.581521     7.659738    -0.577041
O      4.446391     8.093339    11.695754    -0.557615
O      4.510942     8.951519     9.669053    -0.542456
O      2.366937    12.704556     2.950638    -0.567494
O      9.560605    12.254780     4.758773    -0.577088
O      7.611432     1.420070     0.722757    -0.557651
O      7.675985     2.278253     2.749458    -0.542624

The following XYZ coordinates are in angstroms. Other properties are in atomic units.
The sperically averaged electron density of each atom fit to a function of the form exp(a - br)
eigen_1, eigen_2 and eigen_3 are the three eigenvalues of traceless quadrupole moment tensor
  atom number  atomic symbol              X              Y              Z     net charge C6 coefficient C8 coefficient C10 coefficient fluctuating dipole atomic polarizability isotropic forcefield polarizability              a              b squared Pearson coefficient          <r^3>          <r^4>         wp_QDO          m_QDO          q_QDO       dipole_x       dipole_y       dipole_z         dipole            Qxy            Qxz            Qyz     Q(x^2-y^2)  Q(3z^2 - R^2)        eigen_1        eigen_2        eigen_3 static polarizability      alpha(xx)      alpha(xy)      alpha(xz)      alpha(yy)      alpha(yz)      alpha(zz) atomic spin moment
            1             Zn       9.107545      13.502278       2.269359       0.742842     104.766751 0.21788917E+04  0.71988132E+05                                18.290723                           15.350963       0.413938       1.965978                    0.997119      49.234678     136.722669       0.457103       0.405571      -1.140552       0.090964       0.041299       0.004234       0.099990      -0.012317       0.033989      -0.047685      -0.001713       0.171721      -0.049832      -0.039709       0.089542             21.782536      23.570721       1.060311       0.140688      27.287735      -0.312388      14.489153          -0.000000
            2             Zn       3.866594       6.829022      10.149152       0.742213     104.753983 0.21788830E+04  0.71979475E+05                                18.276952                           15.340705       0.421273       1.967996                    0.997075      49.228174     136.645220       0.457766       0.405031      -1.141064       0.091430       0.041464      -0.004701       0.100502      -0.012222      -0.033311       0.048192      -0.001894       0.171681      -0.050055      -0.039466       0.089521             21.764883      23.545571       1.063814      -0.140207      27.269378       0.313866      14.479700           0.000002
            3              H       7.879357       5.266544       9.197149       0.104026       1.018761 0.74988682E+01  0.73460052E+02                                 1.749414                            1.659208      -1.226822       2.287103                    0.995110       3.840555      11.243617       0.454165       1.376693      -0.686408       0.003442       0.012792       0.032727       0.035306      -0.002939       0.006758       0.006433       0.017218       0.035389      -0.017032       0.000992       0.016040              1.799015       1.561679      -0.000498      -0.014345       1.638948       0.370513       2.196418          -0.000003
            4              H       3.409466      17.650781       8.268245       0.106699       0.977554 0.69624427E+01  0.66979519E+02                                 1.705393                            1.600883      -1.200474       2.304528                    0.994492       3.773371      10.962335       0.461250       1.380349      -0.685664       0.030412       0.005609       0.014793       0.034281      -0.006061       0.000428       0.010310       0.016609       0.001796      -0.016465       0.005215       0.011251              1.750119       2.109644      -0.037460       0.427290       1.387937       0.077577       1.752775          -0.000002
            5              H       7.581388       3.280579       5.059301       0.118220       0.993099 0.67850449E+01  0.64543672E+02                                 1.693160                            1.556475      -1.197537       2.312439                    0.995492       3.632195      10.330416       0.480886       1.338945      -0.694216      -0.002493      -0.016942      -0.030643       0.035103      -0.005983       0.004425       0.007298       0.010465      -0.009001      -0.013390       0.003815       0.009575              1.771988       1.521225      -0.046766      -0.041888       1.527063       0.471747       2.267677          -0.000001
            6              H       5.711620       4.300254       5.968336       0.112439       1.206709 0.90361769E+01  0.90810686E+02                                 1.817596                            1.716695      -1.134074       2.337266                    0.996514       3.546726       9.817437       0.498335       1.223018      -0.722078      -0.032142       0.001500      -0.022350       0.039178      -0.001316       0.010147       0.004461       0.013649       0.028401      -0.013414      -0.003463       0.016877              1.841307       2.262808       0.001416       0.355819       1.473301       0.135862       1.787811          -0.000004
            7              H       4.493060      16.413558       6.547039       0.108820       1.039417 0.77010659E+01  0.74932716E+02                                 1.693171                            1.618559      -1.043134       2.384338                    0.996880       3.543499       9.895873       0.493455       1.275668      -0.709057       0.029542       0.001896       0.017315       0.034295      -0.005963       0.003938       0.003819       0.012373       0.012169      -0.012193       0.003918       0.008275              1.717313       1.986890      -0.086974       0.230631       1.401350       0.183856       1.763700          -0.000002
            8              H       0.983877       2.326302       4.336544       0.121458       0.906468 0.65277355E+01  0.62176758E+02                                 1.662595                            1.580246      -1.272157       2.279351                    0.994224       3.787915      11.173430       0.448252       1.434559      -0.674907      -0.032390      -0.004451      -0.012740       0.035089       0.000031      -0.004381       0.006431       0.010974      -0.005224      -0.010253       0.001373       0.008880              1.703495       1.959821      -0.067263       0.284377       1.394925       0.132438       1.755739          -0.000001
            9              H       6.202724      15.158984       5.988206       0.135066       1.014681 0.72166528E+01  0.68360901E+02                                 1.610036                            1.529177      -0.865371       2.482827                    0.999346       3.168234       8.433456       0.532137       1.215096      -0.725367      -0.000463       0.007366       0.032760       0.033581      -0.006522       0.003066       0.002586       0.014366       0.034242      -0.015866       0.003558       0.012307              1.634664       1.453579      -0.064370      -0.052183       1.382475       0.264454       2.067936          -0.000003
           10              H       8.075442      14.244747       4.994725       0.100873       1.203180 0.87509215E+01  0.87721150E+02                                 1.861146                            1.723643      -1.014216       2.398475                    0.997489       3.557723      10.013118       0.479936       1.273128      -0.710957       0.038079      -0.006336       0.029766       0.048746      -0.000828       0.006515       0.000538       0.020792       0.038154      -0.016811       0.000605       0.016206              1.923443       2.442300      -0.197562       0.433508       1.567965      -0.027283       1.760064          -0.000005
           11              H       6.276717      14.051219       1.552314       0.086642       1.046690 0.74493567E+01  0.72826150E+02                                 1.778045                            1.649345      -1.199346       2.294009                    0.995064       3.879839      11.332729       0.457512       1.369416      -0.687584      -0.002791      -0.007674      -0.042497       0.043275      -0.000995       0.000013       0.008371       0.016414       0.014642      -0.014343       0.005755       0.008588              1.851187       1.498164      -0.046670      -0.081578       1.567723       0.188892       2.487674           0.000001
           12              H       2.258267       1.537521       2.434028       0.138344       0.884475 0.61990018E+01  0.58058405E+02                                 1.617676                            1.530838      -1.122076       2.368782                    0.995936       3.518221      10.159121       0.461312       1.417646      -0.679584      -0.031086       0.001299      -0.019782       0.036869      -0.006354       0.005510       0.005947       0.019494       0.018414      -0.017036       0.005097       0.011939              1.659414       1.946393      -0.113321       0.323875       1.379703      -0.051206       1.652147          -0.000000
           13              H       4.398164       3.103067       0.933872       0.106482       0.975772 0.69960936E+01  0.67350139E+02                                 1.702092                            1.603499      -1.173591       2.314853                    0.996081       3.750617      10.881923       0.461647       1.378203      -0.686279      -0.006568      -0.024254       0.022554       0.033765       0.004492       0.004062      -0.001442      -0.006808       0.021984      -0.010338       0.001934       0.008404              1.753817       1.441002       0.238934      -0.129404       2.029817      -0.483579       1.790632          -0.000001
           14              H       5.420852       5.024967       1.721206       0.123496       1.005314 0.74870287E+01  0.71529046E+02                                 1.598617                            1.558198      -0.768210       2.521354                    0.999797       3.186968       8.500828       0.527189       1.216094      -0.725706       0.005690       0.000303       0.037553       0.037982       0.008706       0.002974      -0.001407      -0.016922       0.039477      -0.019055       0.005558       0.013497              1.584743       1.389081       0.060674       0.158758       1.421638       0.028762       1.943512          -0.000007
           15              H       6.523896      13.154340      10.396777       0.114197       1.030589 0.75035711E+01  0.71446615E+02                                 1.595037                            1.534004      -0.797049       2.499250                    0.999565       3.211571       8.443490       0.546986       1.176025      -0.734679       0.008477       0.023510      -0.025076       0.035403       0.009781       0.002718      -0.004709      -0.013806       0.037401      -0.018882       0.004744       0.014138              1.600854       1.349877       0.193785      -0.055927       1.915453      -0.249750       1.537231          -0.000007
           16              H       5.504955      11.251125       9.639248       0.112174       1.046153 0.76122140E+01  0.73742838E+02                                 1.691130                            1.604039      -1.022882       2.392751                    0.997765       3.485784       9.665788       0.498824       1.267506      -0.711262      -0.005942      -0.001362      -0.039217       0.039688       0.004344       0.001761      -0.006628      -0.010387       0.038588      -0.013830      -0.001660       0.015489              1.714654       1.388956       0.070813       0.182608       1.510229       0.208779       2.244777          -0.000002
           17              H       6.467248       7.185768       1.336232       0.105979       1.089390 0.86963715E+01  0.86689773E+02                                 1.713147                            1.695301      -1.007510       2.397252                    0.997438       3.507962       9.717445       0.495780       1.239330      -0.718632       0.008099       0.003837       0.033861       0.035027       0.006490       0.000544      -0.000326      -0.009601       0.033454      -0.013664       0.002496       0.011168              1.695388       1.509073       0.135158       0.194402       1.692000       0.045671       1.885092          -0.000006
           18              H       7.419089      14.932097      11.251171       0.111012       1.068334 0.84674908E+01  0.83924647E+02                                 1.695543                            1.677139      -1.020111       2.391731                    0.997401       3.492503       9.676000       0.496086       1.245703      -0.717049      -0.004858      -0.005629      -0.033705       0.034516       0.008431       0.000616      -0.000997      -0.013165       0.035862      -0.016708       0.004666       0.012042              1.678460       1.491115       0.102273       0.188359       1.674666       0.003077       1.869598          -0.000006
           19              H       8.065706      17.241045      11.042540       0.128837       1.024216 0.76578076E+01  0.75241578E+02                                 1.745035                            1.670756      -1.306952       2.270047                    0.994034       3.691364      10.743585       0.456036       1.366951      -0.689180      -0.009081      -0.003684      -0.034517       0.035881       0.004658       0.005520       0.005743      -0.014121       0.030376      -0.014139      -0.000802       0.014941              1.765077       1.566082       0.035915       0.268716       1.539945      -0.122421       2.189203          -0.000003
           20              H       8.919103      19.225674      11.941640       0.106793       0.958903 0.66340073E+01  0.62859195E+02                                 1.672913                            1.555192      -1.029265       2.396977                    0.997271       3.567588      10.182955       0.472814       1.367172      -0.689435      -0.000305       0.041109      -0.028598       0.050078       0.005548       0.002783      -0.007303      -0.021100       0.004867      -0.014135      -0.000369       0.014503              1.745470       1.373024       0.071685      -0.004105       2.110985      -0.432176       1.752402           0.000000
           21              H       8.727601      10.703913       2.858741       0.093299       1.157436 0.84235560E+01  0.84091647E+02                                 1.840925                            1.709680      -1.091244       2.351381                    0.996598       3.712375      10.612484       0.471502       1.301264      -0.703272       0.019012      -0.004718       0.041906       0.046258      -0.000027       0.008919      -0.012215      -0.012250       0.014914      -0.015130      -0.003069       0.018200              1.901936       1.753498       0.116732       0.414485       1.547911       0.158770       2.404398          -0.000001
           22              H       7.733347       8.748647       2.108663       0.131472       0.985269 0.71857742E+01  0.68256125E+02                                 1.601343                            1.543928      -0.826518       2.497675                    0.999580       3.224778       8.703901       0.518354       1.243975      -0.718366      -0.002953      -0.027898       0.019911       0.034402       0.005393       0.007953      -0.006849      -0.013747       0.023692      -0.016671       0.003353       0.013317              1.606388       1.335210       0.071348       0.011884       1.941557      -0.227625       1.542397          -0.000005
           23              H       4.714308      11.939801       3.221362       0.103892       1.018187 0.74935230E+01  0.73395743E+02                                 1.748998                            1.658798      -1.229150       2.286098                    0.995191       3.839317      11.239647       0.454139       1.376995      -0.686360       0.003447       0.012894      -0.032821       0.035431      -0.002942      -0.006819      -0.006249       0.017351       0.035374      -0.017004       0.000959       0.016045              1.798594       1.561233      -0.000462       0.014267       1.638565      -0.370449       2.195985          -0.000003
           24              H       6.574510      10.977517       4.150266       0.105526       0.980840 0.69875078E+01  0.67241441E+02                                 1.704812                            1.600337      -1.193004       2.306846                    0.994587       3.773882      10.944434       0.463084       1.374459      -0.686801       0.030934       0.005511      -0.014961       0.034802      -0.006029      -0.000535      -0.010482       0.016815       0.002707      -0.016725       0.005533       0.011193              1.749508       2.108915      -0.037431      -0.427140       1.387469      -0.077526       1.752140          -0.000001
           25              H       4.416343       9.953841       7.359210       0.118671       0.989943 0.67610483E+01  0.64283046E+02                                 1.692541                            1.556035      -1.194864       2.314043                    0.995561       3.629829      10.333995       0.479698       1.342937      -0.693435      -0.002563      -0.017101       0.030479       0.035043      -0.005942      -0.004501      -0.007205       0.010578      -0.009147      -0.013347       0.003706       0.009641              1.771290       1.520895      -0.046801       0.041910       1.526547      -0.471290       2.266427          -0.000001
           26              H       2.546574      10.973515       6.450175       0.112819       1.207554 0.90453448E+01  0.90948962E+02                                 1.820604                            1.719271      -1.199472       2.308130                    0.995918       3.547849       9.831189       0.497094       1.225448      -0.721536      -0.032020       0.001891       0.022464       0.039160      -0.001402      -0.010081      -0.004547       0.013491       0.028612      -0.013459      -0.003376       0.016835              1.844451       2.267225       0.001425      -0.356939       1.475333      -0.136226       1.790796          -0.000004
           27              H       7.658105       9.740296       5.871472       0.108437       1.041552 0.77213295E+01  0.75186741E+02                                 1.696175                            1.621206      -1.041103       2.385151                    0.996906       3.548185       9.915932       0.492767       1.276484      -0.708873       0.029691       0.001468      -0.017429       0.034460      -0.005673      -0.003760      -0.003834       0.012563       0.012357      -0.012049       0.003947       0.008102              1.720428       1.990897      -0.087186      -0.231453       1.403470      -0.184368       1.766917          -0.000001
           28              H       6.224833       8.999566       8.081967       0.122111       0.905972 0.65245337E+01  0.62152200E+02                                 1.663372                            1.580908      -1.287674       2.273344                    0.994041       3.790306      11.188990       0.447614       1.436465      -0.674536      -0.032331      -0.004362       0.012374       0.034892      -0.000179       0.004474      -0.006382       0.010870      -0.004406      -0.010112       0.001152       0.008960              1.704331       1.960895      -0.067325      -0.284669       1.395504      -0.132527       1.756594          -0.000001
           29              H       9.367770       8.485723       6.430305       0.134814       1.014217 0.72120121E+01  0.68299470E+02                                 1.608831                            1.528123      -0.854430       2.486899                    0.999416       3.167808       8.428629       0.532664       1.214204      -0.725569      -0.000435       0.007334      -0.032968       0.033777      -0.006405      -0.003088      -0.002504       0.014181       0.033741      -0.015624       0.003465       0.012159              1.633404       1.452632      -0.064318       0.052148       1.381580      -0.264104       2.066000          -0.000002
           30              H       2.834489       7.571487       7.423786       0.100851       1.201894 0.87395966E+01  0.87573925E+02                                 1.859251                            1.722091      -1.003239       2.403181                    0.997656       3.556471      10.005674       0.480364       1.272483      -0.711090       0.037967      -0.006528      -0.029635       0.048604      -0.000834      -0.006696      -0.000642       0.020924       0.037884      -0.016839       0.000525       0.016314              1.921386       2.439263      -0.197192      -0.432623       1.566624       0.027196       1.758272          -0.000005
           31              H       9.441767       7.377965      10.866197       0.085458       1.048849 0.74655319E+01  0.73000295E+02                                 1.778130                            1.649314      -1.191758       2.296701                    0.995140       3.880291      11.323345       0.458422       1.366397      -0.688185      -0.002548      -0.007549       0.043061       0.043792      -0.000983       0.000024      -0.008597       0.016391       0.014366      -0.014473       0.005777       0.008696              1.851310       1.498065      -0.046662       0.081628       1.567655      -0.189055       2.488208           0.000001
           32              H       7.499225       8.210788       9.984483       0.138847       0.882043 0.61758675E+01  0.57759230E+02                                 1.611582                            1.525600      -1.107733       2.374916                    0.996218       3.505803      10.099774       0.463413       1.413237      -0.680449      -0.030966       0.001722       0.019694       0.036739      -0.006214      -0.005562      -0.005999       0.019651       0.018074      -0.017011       0.005005       0.012007              1.652931       1.937790      -0.112560      -0.321380       1.375280       0.050789       1.645723          -0.000000
           33              H       9.639123       9.776336      11.484639       0.107339       0.973983 0.69805897E+01  0.67147802E+02                                 1.698268                            1.600427      -1.170822       2.315673                    0.996053       3.743770      10.849413       0.462760       1.375976      -0.686719      -0.006601      -0.023948      -0.022294       0.033378       0.004556      -0.004027       0.001548      -0.006702       0.021885      -0.010348       0.001981       0.008367              1.749615       1.438351       0.237841       0.128683       2.024304       0.481082       1.786190          -0.000001
           34              H       2.255810      11.698234      10.697305       0.122760       1.010045 0.75322272E+01  0.72081684E+02                                 1.604933                            1.563918      -0.768740       2.520644                    0.999779       3.194487       8.532853       0.525616       1.217687      -0.725343       0.005899       0.000393      -0.037487       0.037951       0.008876      -0.002905       0.001394      -0.016730       0.040102      -0.019199       0.005511       0.013688              1.591047       1.393816       0.061044      -0.160009       1.426506      -0.029033       1.952819          -0.000007
           35              H       1.282938       6.481073       2.021734       0.115177       1.028539 0.74842383E+01  0.71203077E+02                                 1.591151                            1.530568      -0.788353       2.502660                    0.999608       3.209542       8.429409       0.548486       1.173787      -0.735168       0.008729       0.022998       0.025245       0.035248       0.009671      -0.002780       0.004773      -0.013558       0.036591      -0.018624       0.004684       0.013940              1.596877       1.347072       0.192919       0.055561       1.909992       0.248357       1.533567          -0.000007
           36              H       8.669998       4.577859       2.779263       0.112333       1.046307 0.76123758E+01  0.73741009E+02                                 1.690907                            1.603730      -1.017884       2.394486                    0.997807       3.485234       9.662419       0.499049       1.266992      -0.711371      -0.005608      -0.001274       0.038984       0.039406       0.004631      -0.001928       0.006421      -0.009939       0.038923      -0.013967      -0.001444       0.015411              1.714472       1.388723       0.070799      -0.182703       1.509892      -0.208809       2.244799          -0.000002
           37              H       3.302207      13.859036      11.082279       0.107210       1.089985 0.87066243E+01  0.86848060E+02                                 1.716498                            1.698524      -1.022811       2.391247                    0.997224       3.508869       9.734264       0.494164       1.242581      -0.717909       0.007932       0.003898      -0.033453       0.034601       0.006457      -0.000517       0.000417      -0.009546       0.033347      -0.013605       0.002470       0.011135              1.698699       1.511769       0.135656      -0.195004       1.695428      -0.045805       1.888900          -0.000006
           38              H       2.178130       8.258829       1.167340       0.111820       1.066983 0.84590974E+01  0.83860003E+02                                 1.697899                            1.679438      -1.033775       2.386947                    0.997299       3.491265       9.688475       0.494129       1.250360      -0.716044      -0.004673      -0.005609       0.033044       0.033841       0.008434      -0.000650       0.000873      -0.013011       0.036655      -0.016793       0.004511       0.012283              1.680823       1.493125       0.102538      -0.188648       1.677273      -0.003040       1.872070          -0.000006
           39              H       2.824748      10.567777       1.375971       0.129292       1.023257 0.76469809E+01  0.75101035E+02                                 1.743195                            1.668971      -1.303739       2.271454                    0.993968       3.687805      10.727242       0.456574       1.365963      -0.689374      -0.009069      -0.003730       0.034425       0.035794       0.004725      -0.005571      -0.005760      -0.014304       0.029811      -0.014177      -0.000723       0.014900              1.763230       1.564426       0.035863      -0.268463       1.538267       0.122148       2.186999          -0.000003
           40              H       3.678144      12.552404       0.476871       0.108237       0.953900 0.65962304E+01  0.62453747E+02                                 1.671953                            1.554541      -1.042464       2.392936                    0.997044       3.565225      10.194543       0.470873       1.373852      -0.688136      -0.000254       0.040628       0.028096       0.049397       0.005408      -0.002771       0.007506      -0.020926       0.005438      -0.014095      -0.000450       0.014545              1.744403       1.372648       0.071659       0.004050       2.109154       0.431214       1.751405          -0.000000
           41              H       5.562558      17.377179       9.559770       0.094015       1.157654 0.84280803E+01  0.84170009E+02                                 1.843230                            1.711726      -1.165321       2.318576                    0.995989       3.713938      10.628077       0.470442       1.303680      -0.702763       0.018889      -0.004620      -0.041710       0.046020       0.000061      -0.008945       0.012068      -0.012341       0.014817      -0.015161      -0.002890       0.018051              1.904359       1.755683       0.116996      -0.415234       1.549765      -0.159077       2.407629          -0.000002
           42              H       4.568305      15.421914      10.309848       0.130227       0.989928 0.72278384E+01  0.68756922E+02                                 1.606452                            1.548466      -0.829133       2.495858                    0.999554       3.232774       8.732322       0.517573       1.244017      -0.718350      -0.003183      -0.028507      -0.019913       0.034918       0.005287      -0.008078       0.006862      -0.013515       0.024672      -0.016714       0.003145       0.013569              1.611589       1.338637       0.071753      -0.011891       1.948983       0.229355       1.547146          -0.000005
           43              C       5.405156       5.540147       8.270728       0.557921      24.577650 0.26983208E+03  0.56932930E+04                                 7.794742                            5.811419       0.046224       2.058742                    0.999813      23.073441      65.152322       0.618492       0.469356      -1.021471      -0.034961       0.044293       0.031447       0.064599       0.036671      -0.005503      -0.042193      -0.112886      -0.039718      -0.061951      -0.028975       0.090926              9.305968      12.488314      -2.903801      -2.121783       6.260870       2.541571       9.168721          -0.000001
           44              C       6.599808       4.908856       7.682091      -0.026415      38.256430 0.44132239E+03  0.10356459E+05                                 9.844089                            6.978827      -0.037125       1.991179                    0.999392      27.459665      77.444068       0.630682       0.413847      -1.071820       0.040191      -0.008164      -0.020235       0.045732       0.001873       0.006039      -0.002183      -0.007267       0.009455      -0.009022       0.002427       0.006595             12.204030      15.888761      -4.130456      -2.994978       8.212553       4.524552      12.510778          -0.000003
           45              C       7.818315       4.879494       8.355174      -0.117310      34.254494 0.46507091E+03  0.11210356E+05                                 9.395696                            7.367594      -0.224359       1.894542                    0.999256      30.624069      91.543410       0.580554       0.437687      -1.042526       0.004789      -0.005017      -0.030148       0.030936       0.011962       0.006815       0.000545      -0.013750       0.060909      -0.024661       0.002836       0.021825             10.715956      14.397800      -2.953437      -1.155919       7.451637       3.019111      10.298432          -0.000003
           46              C       8.932187       4.290912       7.806276      -0.153826      36.276377 0.46329625E+03  0.11108696E+05                                 9.648418                            7.254784       0.004727       1.972060                    0.998994      30.206957      88.793183       0.599626       0.426012      -1.054152      -0.016974       0.022561      -0.001576       0.028277       0.004300       0.009838      -0.001667       0.035017      -0.045908      -0.018384      -0.009429       0.027813             11.394241      12.661014      -3.082492      -1.628752       8.372013       4.748864      13.149697          -0.000006
           47              C       8.854576       3.667629       6.544555       0.134186      35.073257 0.38198253E+03  0.86565859E+04                                 9.415618                            6.551513      -0.091988       1.990514                    0.999218      25.622074      71.293352       0.641404       0.421377      -1.065708       0.010440      -0.003161      -0.010507       0.015146      -0.012240      -0.009537       0.021974       0.029423      -0.010380      -0.031000       0.000391       0.030609             11.938060      14.366908      -4.470746      -3.161150       8.529932       5.141822      12.917342          -0.000006
           48              C       7.648066       3.687648       5.891342      -0.148941      35.242636 0.44764008E+03  0.10633459E+05                                 9.463873                            7.146638      -0.009284       1.975357                    0.998946      29.663955      86.577802       0.602635       0.427864      -1.053801      -0.015189       0.010471       0.014908       0.023719      -0.001162      -0.007086       0.013489      -0.033642       0.034476      -0.024057      -0.001442       0.025499             11.000188      14.140178      -3.240060      -1.600895       7.380549       3.705874      11.479838          -0.000003
           49              C       6.515234       4.300254       6.437756      -0.108513      34.533519 0.43535219E+03  0.10270024E+05                                 9.268007                            6.998754      -0.035771       1.953927                    0.999691      29.772129      86.597125       0.615380       0.421922      -1.057474       0.026887       0.002296      -0.000697       0.026994       0.001931       0.020164      -0.007650       0.004995       0.004754      -0.021149      -0.001320       0.022469             10.758202      12.256682      -2.837749      -2.030831       7.667874       4.477270      12.350051          -0.000007
           50              C       3.727977      16.374852       6.018010      -0.127430      40.260101 0.42906750E+03  0.10059854E+05                                10.267060                            6.906546       0.155517       2.021126                    0.999754      29.321967      84.334907       0.626632       0.416896      -1.063302      -0.020235       0.017525       0.006551       0.027559       0.013162       0.022262      -0.010159       0.007268      -0.026090      -0.031932       0.007179       0.024753             13.457824      14.511784      -5.815987      -5.952313      10.421552       6.960479      15.440137          -0.000007
           51              C       3.829849      15.743561       4.853154      -0.153057      42.190231 0.46952395E+03  0.11288686E+05                                10.750041                            7.344710      -0.051077       1.962435                    0.998353      29.952242      87.986466       0.591286       0.430847      -1.051832       0.012619      -0.014419      -0.010141       0.021679       0.003185       0.004563      -0.008149       0.014499      -0.036671      -0.017524       0.003135       0.014389             14.006090      15.606179      -5.952510      -5.864149      10.806048       6.788824      15.606041          -0.000003
           52              C       5.074035      15.144302       4.306740       0.174393      32.045298 0.38080141E+03  0.86404120E+04                                 8.967329                            6.611190      -0.112067       1.989454                    0.999256      25.406195      71.199889       0.627160       0.430420      -1.057947      -0.011409      -0.000375       0.006866       0.013321       0.000827      -0.003908       0.009509       0.015971      -0.028487      -0.016830       0.003381       0.013448             10.973152      14.120883      -4.350992      -2.785895       7.332235       3.070237      11.466338          -0.000002
           53              C       6.196428      14.934762       5.086622      -0.197843      31.827733 0.43593119E+03  0.10235339E+05                                 8.678197                            6.948190       0.286008       2.069931                    0.999658      29.245878      83.479358       0.628152       0.415295      -1.067037      -0.001600      -0.000677       0.008488       0.008664       0.005312      -0.008136       0.002006      -0.020074       0.036910      -0.019702       0.005204       0.014497              9.702230      13.192467      -3.038445      -1.002073       6.312988       1.887053       9.601235          -0.000004
           54              C       7.313176      14.380881       4.480599       0.106451      25.967464 0.33416481E+03  0.73881463E+04                                 7.749645                            6.193477       0.106385       2.053150                    0.999634      26.002241      73.530724       0.643564       0.430467      -1.050821      -0.015904      -0.008367      -0.049909       0.053046       0.025127       0.017956      -0.023558      -0.039741      -0.007031      -0.047232       0.008300       0.038931              8.638213      11.152177      -2.258082      -0.814396       5.587185       1.634376       9.175279          -0.000003
           55              C       6.250893      14.258091       2.458865       0.078717      26.997595 0.34971601E+03  0.78443768E+04                                 8.030026                            6.391076       0.101531       2.049385                    0.999125      26.623440      76.594740       0.623447       0.437989      -1.043082       0.023491       0.004839       0.044066       0.050170       0.037524       0.009193      -0.010938      -0.056372       0.005748      -0.051149       0.004427       0.046722              9.018637      11.376735      -2.257944      -0.675764       5.811423       0.985876       9.867754           0.000002
           56              C       5.087765      14.778606       2.968024      -0.178909      33.212003 0.45709962E+03  0.10912125E+05                                 9.109272                            7.232920       0.011805       1.990456                    0.998033      29.555918      86.400115       0.597805       0.429188      -1.053272      -0.005097      -0.011313      -0.003191       0.012812       0.008275       0.000547      -0.010255      -0.001963      -0.054579      -0.021855       0.002872       0.018984             10.389416      12.418460      -2.683301      -1.893879       6.784884       2.104186      11.964903           0.000001
           57              C       4.733487       9.063631      10.896002       0.553810      24.120741 0.26813511E+03  0.56484667E+04                                 7.702749                            5.783683      -0.044323       2.030976                    0.999604      23.021052      64.948593       0.621502       0.467828      -1.022323      -0.024788      -0.054036      -0.013301       0.060920      -0.051067      -0.019943      -0.004367       0.093032      -0.088099      -0.059533      -0.026599       0.086132              9.203929       6.173213       3.629922       1.235325      12.479695       1.871663       8.958878          -0.000002
           58              C       5.358013      10.290177      11.425030      -0.020734      35.146381 0.45197069E+03  0.10686282E+05                                 9.374199                            7.127172      -0.034806       1.997913                    0.999184      27.451786      78.107098       0.614659       0.421459      -1.065297       0.019825       0.035709       0.010395       0.042145      -0.001446      -0.005307      -0.008445       0.002015       0.014738      -0.010612      -0.000713       0.011325             11.120551       7.494432       4.787879       1.909510      15.408631       2.491950      10.458591          -0.000002
           59              C       4.617734       3.779735       0.335300      -0.086659      31.365168 0.44423904E+03  0.10577857E+05                                 8.889519                            7.220793      -0.110719       1.946889                    0.998935      29.594035      87.697324       0.584441       0.440133      -1.041898       0.015909       0.026545      -0.004030       0.031208      -0.009116      -0.009173      -0.013858       0.018429      -0.009411      -0.024186       0.008507       0.015679              9.926589       7.205465       3.781881       1.529559      12.651937       0.827904       9.922364          -0.000003
           60              C       5.240722       4.931540       0.814654      -0.146513      30.885289 0.43803918E+03  0.10337393E+05                                 8.625854                            7.033872       0.159500       2.027265                    0.999517      29.481644      85.446330       0.612775       0.423553      -1.057673      -0.010552      -0.030520      -0.006623       0.032965      -0.004054       0.006625       0.005871      -0.001263       0.084996      -0.019893      -0.010063       0.029957              9.666731       7.142553       4.010567       0.824305      13.757348      -0.292711       8.100291          -0.000006
           61              C       6.626654      12.609803      12.344000       0.126132      33.388346 0.41605508E+03  0.96565536E+04                                 9.249979                            6.921930      -0.203924       1.953876                    0.999336      26.303531      74.678875       0.611083       0.431852      -1.056528       0.011472       0.007404      -0.002487       0.013879       0.027019       0.012015       0.013573      -0.038935      -0.004478      -0.033301      -0.007997       0.041298             11.348075       8.073176       5.747576       1.524771      17.564313       1.164490       8.406737          -0.000003
           62              C       6.314424      12.472333      10.992866      -0.151461      30.698440 0.43214186E+03  0.10161478E+05                                 8.561030                            6.980622       0.136395       2.017827                    0.999548      29.505859      85.300782       0.616002       0.422857      -1.058342      -0.001441      -0.016031      -0.004289       0.016658       0.009141      -0.011335      -0.022202      -0.019551       0.011613      -0.018494      -0.014317       0.032811              9.462728       6.728818       3.695427       1.774618      12.934773       2.060178       8.724594          -0.000005
           63              C       5.700652      11.336543      10.543316      -0.099941      31.788571 0.43484137E+03  0.10255437E+05                                 8.802718                            7.028904       0.082330       1.999676                    0.999718      29.387090      85.479518       0.609547       0.426065      -1.054845       0.010731       0.001657       0.022870       0.025316      -0.015984      -0.001622      -0.005927       0.022337       0.070459      -0.031894       0.007655       0.024239              9.851120       6.650253       3.807321       1.116026      13.620535       1.432552       9.282573          -0.000005
           64              C       6.256070       7.173756       0.429680      -0.119660      37.790018 0.44806113E+03  0.10651134E+05                                10.014694                            7.152275      -0.005068       1.971842                    0.999225      29.812845      87.181905       0.601818       0.428137      -1.053121      -0.009826      -0.019763      -0.009162       0.023897      -0.015717      -0.007103       0.012746       0.031443       0.080148      -0.036938       0.003667       0.033271             12.803215       8.931730       6.940802       1.130043      22.350369       0.688666       7.127547          -0.000003
           65              C       7.620418      14.929428      12.160206      -0.165208      37.935570 0.45805030E+03  0.10945574E+05                                10.000681                            7.217242       0.005930       1.972411                    0.999031      30.199708      88.459326       0.601063       0.426443      -1.054474       0.016221       0.018068       0.005125       0.024816      -0.001096      -0.000818       0.011388       0.001251       0.081218      -0.017268      -0.012767       0.030035             12.649664       8.832855       6.692436       1.161429      21.843694       0.557978       7.272445          -0.000004
           66              C       7.238138       9.456011       0.293077       0.174813      31.277843 0.37941128E+03  0.86150741E+04                                 8.855391                            6.617290      -0.144274       1.979423                    0.999291      25.504596      71.884228       0.623270       0.432794      -1.054767      -0.007166      -0.015308      -0.002259       0.017052       0.005324      -0.002880       0.005578      -0.014231       0.020558      -0.013365       0.002251       0.011114             10.749743       7.530522       4.524457       2.262541      16.271935       0.867862       8.446773          -0.000003
           67              C       8.363238      17.262400      11.921771      -0.189258      33.212629 0.47881943E+03  0.11573931E+05                                 9.120818                            7.405023      -0.061258       1.955795                    0.998466      30.356019      89.542660       0.590044       0.429450      -1.052214       0.003858       0.008614      -0.000201       0.009441      -0.005256      -0.002703       0.019730       0.020425       0.031995      -0.026490       0.003890       0.022600             10.282544       6.923411       2.875940       1.642305      14.416086      -1.013750       9.508135          -0.000003
           68              C       7.870226      11.779640       0.039739       0.092426      26.858549 0.35756935E+03  0.80421733E+04                                 7.981018                            6.452404       0.219722       2.091519                    0.999272      26.328559      75.143835       0.623705       0.436630      -1.046880       0.006446      -0.013948       0.041542       0.044293      -0.012959      -0.020343      -0.015489       0.023865      -0.004438      -0.033858       0.006637       0.027221              8.951109       6.098054       2.070890       2.101219      11.000808       0.123288       9.754464           0.000003
           69              C       8.343467      10.693235       2.011799       0.074984      26.626975 0.35413390E+03  0.79548842E+04                                 7.921756                            6.401164       0.090570       2.041222                    0.999348      26.707801      76.466086       0.628432       0.433892      -1.047318      -0.011040       0.028046      -0.039592       0.049760      -0.024784      -0.008324      -0.009225       0.052031       0.042612      -0.045325       0.015182       0.030143              8.817047       6.348656       2.416851       1.930679      11.232699       1.003338       8.869787          -0.000003
           70              C       7.762591       9.498721       1.559765      -0.195108      31.363433 0.45084103E+03  0.10690450E+05                                 8.652662                            7.102069       0.235249       2.052867                    0.999447      29.538429      85.138549       0.615681       0.419544      -1.062765      -0.004905      -0.000379       0.004229       0.006487       0.000171      -0.008253      -0.013271      -0.013243      -0.039587      -0.021414       0.002061       0.019354              9.535629       6.916248       2.991001       2.398816      12.448944       1.972153       9.241693          -0.000001
           71              C       2.240108      12.213405       4.147783       0.558941      24.538375 0.26931890E+03  0.56799538E+04                                 7.788182                            5.807090       0.039953       2.057349                    0.999809      23.050743      65.081034       0.618510       0.469550      -1.021331      -0.034423       0.043049      -0.031779       0.063624       0.037834       0.005769       0.041870      -0.112629      -0.036500      -0.062936      -0.027942       0.090877              9.297633      12.476079      -2.900377       2.118783       6.255695      -2.538998       9.161125          -0.000001
           72              C       3.434761      11.582115       4.736420      -0.027092      38.313832 0.44210868E+03  0.10379322E+05                                 9.851943                            6.983814      -0.036013       1.991048                    0.999358      27.487230      77.533232       0.630636       0.413702      -1.071936       0.040911      -0.008254       0.020327       0.046422       0.001811      -0.005864       0.002807      -0.007398       0.009950      -0.009074       0.002142       0.006931             12.214441      15.900595      -4.134244       2.998531       8.219574      -4.529892      12.523153          -0.000003
           73              C       4.653267      11.552752       4.063337      -0.116893      34.232714 0.46472679E+03  0.11199642E+05                                 9.390790                            7.364154      -0.219194       1.896236                    0.999257      30.610161      91.482711       0.580792       0.437602      -1.042609       0.005432      -0.004978       0.030549       0.031425       0.011871      -0.005975      -0.000907      -0.014945       0.063165      -0.025057       0.002790       0.022268             10.709915      14.388566      -2.950889       1.154104       7.447577      -3.017313      10.293601          -0.000002
           74              C       5.767140      10.964171       4.612235      -0.152433      36.232625 0.46258283E+03  0.11087202E+05                                 9.641826                            7.250586       0.006251       1.972670                    0.998945      30.184800      88.707465       0.599633       0.426175      -1.054062      -0.015316       0.022762       0.000900       0.027450       0.004755      -0.009990       0.001997       0.035081      -0.044160      -0.018294      -0.009443       0.027737             11.385579      12.652001      -3.079306       1.625781       8.365456      -4.744163      13.139279          -0.000006
           75              C       5.689529      10.340890       5.873956       0.133025      35.087050 0.38221647E+03  0.86624325E+04                                 9.413924                            6.550672      -0.085183       1.992326                    0.999224      25.632454      71.303480       0.641922       0.421011      -1.066036       0.010246      -0.003360       0.010808       0.015267      -0.012926       0.010024      -0.021056       0.029018      -0.010057      -0.030038      -0.000890       0.030929             11.935455      14.366004      -4.469959       3.159541       8.527710      -5.139403      12.912650          -0.000006
           76              C       4.483020      10.360910       6.527169      -0.149218      35.294566 0.44846686E+03  0.10658382E+05                                 9.474098                            7.153735      -0.011629       1.974252                    0.998962      29.688681      86.681225       0.602252       0.427924      -1.053727      -0.015162       0.010855      -0.014899       0.023868      -0.001921       0.007067      -0.012665      -0.033883       0.033758      -0.023997      -0.000813       0.024810             11.012984      14.159255      -3.245595       1.604378       7.388616      -3.709954      11.491082          -0.000004
           77              C       3.350187      10.973515       5.980755      -0.108698      34.513207 0.43502033E+03  0.10259945E+05                                 9.261879                            6.993668      -0.030636       1.955520                    0.999658      29.766142      86.562123       0.615941       0.421630      -1.057687       0.027213       0.001310      -0.000381       0.027247       0.001888      -0.020560       0.008386       0.005491       0.003147      -0.021891      -0.001119       0.023011             10.751121      12.250392      -2.835166       2.026915       7.662104      -4.473088      12.340869          -0.000006
           78              C       6.893024       9.701591       6.400501      -0.127121      40.218010 0.42859143E+03  0.10045684E+05                                10.258223                            6.901475       0.154563       2.021131                    0.999749      29.309230      84.279621       0.627045       0.416746      -1.063421      -0.020353       0.018933      -0.007745       0.028856       0.013631      -0.021861       0.009732       0.007780      -0.026869      -0.031621       0.006655       0.024966             13.444448      14.499634      -5.808251       5.941444      10.410142      -6.951202      15.423568          -0.000008
           79              C       6.994897       9.070302       7.565357      -0.153452      42.204206 0.46973331E+03  0.11294662E+05                                10.750693                            7.345040      -0.051504       1.962341                    0.998391      29.956983      87.996022       0.591447       0.430693      -1.051955       0.013037      -0.013982       0.009557       0.021373       0.003489      -0.004012       0.008086       0.013672      -0.032344      -0.016403       0.003126       0.013277             14.006808      15.607719      -5.952589       5.863261      10.806088      -6.788887      15.606617          -0.000003
           80              C       8.239083       8.471043       8.111771       0.175573      32.005105 0.38024081E+03  0.86250367E+04                                 8.962257                            6.608078      -0.112425       1.989559                    0.999334      25.386171      71.146886       0.627019       0.430648      -1.057743      -0.011933      -0.000677      -0.007131       0.013918       0.001104       0.004035      -0.010020       0.016968      -0.025246      -0.017071       0.003594       0.013477             10.966119      14.113451      -4.348421       2.783947       7.328123      -3.067354      11.456784          -0.000003
           81              C       9.361475       8.261502       7.331889      -0.198296      31.841082 0.43617734E+03  0.10242746E+05                                 8.681120                            6.950853       0.281768       2.068751                    0.999657      29.253577      83.512805       0.627926       0.415379      -1.066964      -0.001775      -0.000504      -0.009520       0.009698       0.005437       0.007552      -0.002148      -0.021276       0.037028      -0.020021       0.005764       0.014256              9.705218      13.197605      -3.039476       1.002251       6.315112      -1.887384       9.602936          -0.000003
           82              C       2.072224       7.707622       7.937912       0.105836      25.986331 0.33448653E+03  0.73973226E+04                                 7.754895                            6.198023       0.104247       2.052279                    0.999588      26.013411      73.581801       0.643060       0.430684      -1.050648      -0.015983      -0.007368       0.048919       0.051989       0.025069      -0.018150       0.023996      -0.039181      -0.006491      -0.047475       0.008551       0.038923              8.643916      11.159460      -2.259706       0.816901       5.591230      -1.636058       9.181058          -0.000003
           83              C       9.415942       7.584836       9.959646       0.080471      26.949308 0.34893577E+03  0.78225593E+04                                 8.021163                            6.384807       0.101771       2.049850                    0.999102      26.592822      76.487255       0.623622       0.438108      -1.043004       0.023252       0.005209      -0.042958       0.049124       0.036767      -0.009724       0.009859      -0.055690       0.006554      -0.050483       0.004966       0.045517              9.007811      11.359273      -2.253683       0.675275       5.804856      -0.985583       9.859303           0.000002
           84              C       8.252814       8.105350       9.450487      -0.180333      33.284521 0.45843408E+03  0.10953133E+05                                 9.128045                            7.249029       0.007442       1.988702                    0.998069      29.594670      86.579827       0.596390       0.429847      -1.052755      -0.004376      -0.012342       0.003148       0.013468       0.008126      -0.001145       0.009228      -0.003113      -0.053098      -0.020900       0.002559       0.018341             10.410626      12.440709      -2.689278       1.904721       6.800298      -2.110584      11.990870           0.000000
           85              C       7.898528       2.390363       1.522509       0.554647      24.087412 0.26768507E+03  0.56366308E+04                                 7.697771                            5.780182      -0.042417       2.032077                    0.999579      22.994944      64.861838       0.621470       0.468048      -1.022201      -0.023727      -0.053208       0.012775       0.059643      -0.050684       0.020205       0.004355       0.091334      -0.088761      -0.058872      -0.026589       0.085460              9.197890       6.169583       3.627125      -1.234811      12.470072      -1.870781       8.954016          -0.000002
           86              C       8.523054       3.616908       0.993481      -0.020531      35.137438 0.45184896E+03  0.10683490E+05                                 9.375411                            7.128065      -0.034509       1.997864                    0.999299      27.449418      78.119923       0.614335       0.421678      -1.065078       0.018943       0.036064      -0.010511       0.042071      -0.002368       0.005634       0.008552       0.000858       0.017105      -0.011367      -0.000492       0.011859             11.122057       7.495705       4.788477      -1.909805      15.410643      -2.492760      10.459824          -0.000002
           87              C       9.858693      10.453005      12.083211      -0.089579      31.466087 0.44612974E+03  0.10635726E+05                                 8.914836                            7.242011      -0.122701       1.942507                    0.998893      29.657787      87.981637       0.582789       0.440848      -1.041323       0.016438       0.026454       0.004599       0.031482      -0.009327       0.009822       0.013849       0.018742      -0.009040      -0.024613       0.008364       0.016249              9.955058       7.227551       3.793944      -1.537610      12.687834      -0.837318       9.949789          -0.000003
           88              C       2.075681      11.604809      11.603857      -0.143495      30.776901 0.43604775E+03  0.10278085E+05                                 8.601698                            7.014101       0.163151       2.029132                    0.999560      29.421700      85.205417       0.614167       0.423098      -1.058019      -0.011078      -0.031826       0.006578       0.034335      -0.003374      -0.007090      -0.006626      -0.002634       0.087051      -0.020015      -0.010928       0.030943              9.638427       7.120243       3.995252      -0.824147      13.708289       0.290113       8.086749          -0.000006
           89              C       1.385694       5.936533       0.074511       0.125140      33.408363 0.41629907E+03  0.96635219E+04                                 9.253160                            6.923651      -0.203699       1.953901                    0.999310      26.311526      74.703820       0.611054       0.431813      -1.056563       0.011412       0.007673       0.003421       0.014171       0.026594      -0.011497      -0.013652      -0.037879      -0.004838      -0.032442      -0.008215       0.040657             11.353036       8.076024       5.751336      -1.525199      17.573827      -1.164954       8.409257          -0.000003
           90              C       1.073465       5.799065       1.425645      -0.153725      30.770407 0.43342331E+03  0.10199959E+05                                 8.578175                            6.994337       0.132189       2.016038                    0.999577      29.548028      85.479628       0.614905       0.423265      -1.058004      -0.002265      -0.016077       0.002963       0.016504       0.008720       0.010621       0.021478      -0.017761       0.011094      -0.017519      -0.013804       0.031323              9.482643       6.743353       3.704753      -1.780610      12.962938      -2.070397       8.741637          -0.000006
           91              C       8.865694       4.663276       1.875195      -0.099260      31.753238 0.43420542E+03  0.10236692E+05                                 8.796219                            7.023631       0.085713       2.000793                    0.999746      29.365907      85.402253       0.609793       0.426049      -1.054855       0.012267       0.002890      -0.023317       0.026505      -0.015793       0.000137       0.005802       0.021613       0.069520      -0.031221       0.007150       0.024071              9.843642       6.645037       3.803203      -1.115879      13.607054      -1.431831       9.278836          -0.000004
           92              C       3.091029      13.847025      11.988831      -0.120274      37.807734 0.44833880E+03  0.10659074E+05                                10.012948                            7.150925      -0.000430       1.972749                    0.999250      29.830639      87.231084       0.602343       0.427710      -1.053415      -0.010180      -0.020362       0.011171       0.025358      -0.015590       0.007426      -0.013173       0.031975       0.076085      -0.036514       0.003773       0.032741             12.800573       8.928953       6.938319      -1.130215      22.344314      -0.687816       7.128451          -0.000002
           93              C       2.379459       8.256159       0.258305      -0.166673      38.018066 0.45917862E+03  0.10980511E+05                                10.016957                            7.227674       0.003172       1.971101                    0.999027      30.241166      88.645202       0.600369       0.426625      -1.054244       0.015870       0.018683      -0.004847       0.024988      -0.000977       0.000383      -0.012273       0.002088       0.082219      -0.018189      -0.012540       0.030729             12.671945       8.847404       6.705539      -1.163095      21.885962      -0.558767       7.282470          -0.000004
           94              C       4.073097      16.129281      12.125434       0.174509      31.306691 0.37976314E+03  0.86254455E+04                                 8.863270                            6.622167      -0.147541       1.977995                    0.999297      25.514374      71.932160       0.622757       0.433031      -1.054576      -0.007635      -0.015614       0.001737       0.017467       0.004873       0.002824      -0.006109      -0.015617       0.019750      -0.013526       0.001732       0.011794             10.760780       7.537519       4.531210      -2.264564      16.292141      -0.869570       8.452681          -0.000002
           95              C       3.122279      10.589131       0.496740      -0.188016      33.160294 0.47774779E+03  0.11540530E+05                                 9.108089                            7.393781      -0.053783       1.958190                    0.998503      30.323302      89.391019       0.590899       0.429107      -1.052518       0.004554       0.009669      -0.000794       0.010717      -0.005630       0.002737      -0.020366       0.019349       0.028206      -0.026470       0.003835       0.022635             10.269246       6.914347       2.874091      -1.639691      14.399942       1.010201       9.493450          -0.000003
           96              C       4.705186      18.452910      12.378772       0.088525      26.979669 0.35963597E+03  0.81010970E+04                                 8.006995                            6.472206       0.212501       2.088011                    0.999277      26.405606      75.445424       0.622519       0.436790      -1.046683       0.006540      -0.014142      -0.042157       0.044944      -0.013997       0.021070       0.014725       0.025036      -0.001945      -0.034397       0.005958       0.028438              8.981728       6.119298       2.080404      -2.110440      11.038284      -0.127673       9.787602           0.000003
           97              C       5.178425      17.366502      10.406712       0.074236      26.669177 0.35486778E+03  0.79745653E+04                                 7.925274                            6.403747       0.090662       2.040585                    0.999327      26.733232      76.525061       0.628974       0.433344      -1.047771      -0.011190       0.029524       0.040992       0.051742      -0.025478       0.008037       0.010239       0.052447       0.041504      -0.046098       0.015566       0.030532              8.821110       6.351210       2.418108      -1.931590      11.238123      -1.002388       8.873998          -0.000002
           98              C       4.597549      16.171989      10.858746      -0.192497      31.239433 0.44853588E+03  0.10620690E+05                                 8.624550                            7.079185       0.243275       2.056336                    0.999443      29.465992      84.830875       0.617376       0.418987      -1.063266      -0.004412      -0.000727      -0.005220       0.006873       0.000572       0.008729       0.014036      -0.013351      -0.038082      -0.021736       0.001671       0.020065              9.503769       6.892059       2.979092      -2.388966      12.408175      -1.958686       9.211071          -0.000001
           99              N       7.345369      14.031201       3.184106      -0.227424      35.090841 0.51784935E+03  0.12491302E+05                                 8.913702                            7.346465       0.010933       2.031211                    0.998923      27.670563      75.963372       0.649706       0.390827      -1.100902      -0.114470       0.065770       0.063149       0.146345       0.035987       0.045370      -0.015714      -0.012610       0.103761      -0.073079       0.013474       0.059605              9.958594      12.700486      -1.990919      -0.161825       6.328165       1.362722      10.847129           0.000001
          100              N       8.370955      11.810338       1.286558      -0.224713      34.752057 0.51976342E+03  0.12557842E+05                                 8.891754                            7.386718      -0.020495       2.024099                    0.998282      27.683835      76.235889       0.643974       0.393667      -1.098141      -0.058933      -0.124513      -0.052391       0.147382      -0.029380       0.001715      -0.052417       0.028133       0.102087      -0.069738       0.002736       0.067002              9.935507       6.830981       1.723655       2.315075      11.932994       0.489607      11.042547           0.000000
          101              N       2.104418       7.357944       9.234405      -0.226219      35.034604 0.51686928E+03  0.12461319E+05                                 8.903857                            7.339528       0.012955       2.032152                    0.998983      27.639438      75.849889       0.650034       0.390829      -1.100940      -0.114222       0.065818      -0.064319       0.146681       0.035951      -0.045108       0.015651      -0.011833       0.105992      -0.072965       0.013021       0.059944              9.946519      12.683214      -1.987234       0.161398       6.321169      -1.360987      10.835175           0.000001
          102              N       5.205914      18.483606      11.131953      -0.224400      34.707048 0.51885540E+03  0.12530227E+05                                 8.883798                            7.379892      -0.050889       2.014642                    0.998248      27.663083      76.157570       0.644330       0.393627      -1.098186      -0.058789      -0.123224       0.053835       0.146759      -0.029637      -0.001729       0.051098       0.027805       0.105201      -0.069146       0.002605       0.066541              9.926197       6.824779       1.720328      -2.313277      11.918890      -0.486116      11.034923           0.000000
          103              O       5.531986       6.031300       9.467873      -0.566861      39.205543 0.63190449E+03  0.15784079E+05                                 9.143184                            7.773107       0.221533       2.126415                    0.993614      27.900252      74.252721       0.683863       0.358566      -1.141698      -0.022385       0.006520      -0.034285       0.041461      -0.007465      -0.021135       0.027083      -0.051536       0.140998      -0.053766      -0.010380       0.064146             10.301323       9.749377      -1.717273      -2.551500       8.378280       3.046540      12.776312           0.000001
          104              O       4.319652       5.581521       7.659738      -0.577041      31.868189 0.49236802E+03  0.11558845E+05                                 7.866110                            6.799608       0.885725       2.323826                    0.998539      27.683991      71.505938       0.740922       0.352135      -1.146486       0.018600       0.016645       0.011232       0.027371       0.018143       0.041634      -0.054289       0.003539      -0.181033      -0.101527       0.047114       0.054413              8.538759      12.860738      -1.333922       1.566268       5.846461       0.359598       6.909077          -0.000007
          105              O       4.446391       8.093339      11.695754      -0.557615      34.707847 0.54939067E+03  0.13202452E+05                                 8.309758                            7.142324       0.790703       2.317634                    0.996209      27.037732      69.733995       0.731987       0.348200      -1.154351       0.004772       0.013266      -0.023864       0.027717       0.014265      -0.020191      -0.035296      -0.053934      -0.061282      -0.043779      -0.016317       0.060096              9.342898       6.462964       2.593233      -0.201742      12.519839      -1.588888       9.045891          -0.000001
          106              O       4.510942       8.951519       9.669053      -0.542456      34.542745 0.54726681E+03  0.13182334E+05                                 8.398430                            7.237792       0.535569       2.236179                    0.995691      27.113967      70.775420       0.708384       0.358959      -1.141810       0.005313      -0.011023       0.012928       0.017801      -0.030294       0.003930       0.028999       0.069251       0.118519      -0.073021       0.024485       0.048535              9.209617       6.981725       1.550205       1.239804       8.226106       1.410479      12.421020          -0.000002
          107              O       2.366937      12.704556       2.950638      -0.567494      39.261245 0.63300120E+03  0.15819076E+05                                 9.153513                            7.781033       0.220168       2.125632                    0.993510      27.918942      74.331779       0.683326       0.358675      -1.141557      -0.022029       0.006600       0.034616       0.041558      -0.007865       0.021108      -0.027140      -0.051608       0.144080      -0.054278      -0.010680       0.064957             10.313973       9.762895      -1.720234       2.555958       8.387473      -3.050565      12.791553           0.000001
          108              O       9.560605      12.254780       4.758773      -0.577088      31.876434 0.49252509E+03  0.11563312E+05                                 7.866908                            6.800282       0.884725       2.323597                    0.998568      27.687652      71.514944       0.740961       0.352092      -1.146535       0.018300       0.017555      -0.011228       0.027733       0.019110      -0.041483       0.054000       0.003510      -0.180267      -0.101342       0.047432       0.053910              8.539726      12.862006      -1.334278      -1.566283       5.847064      -0.360079       6.910109          -0.000008
          109              O       7.611432       1.420070       0.722757      -0.557651      34.669087 0.54865358E+03  0.13179446E+05                                 8.300938                            7.135246       0.798141       2.319958                    0.996291      27.030219      69.685631       0.732751       0.347977      -1.154612       0.004733       0.013779       0.024094       0.028156       0.013825       0.020068       0.036290      -0.054081      -0.059876      -0.044031      -0.016541       0.060573              9.332584       6.456910       2.589896       0.201805      12.505218       1.586918       9.035623          -0.000001
          110              O       7.675985       2.278253       2.749458      -0.542624      34.523571 0.54688711E+03  0.13170172E+05                                 8.393061                            7.233386       0.540827       2.237857                    0.995732      27.110700      70.745965       0.708917       0.358771      -1.142023       0.004910      -0.011447      -0.012381       0.017563      -0.030496      -0.003417      -0.028479       0.068802       0.119443      -0.072791       0.024103       0.048689              9.203707       6.977911       1.549099      -1.239481       8.220609      -1.409998      12.412602          -0.000001

******************************************************
Auxiliary information for the entire system
The total spin magnetic moment of the unit cell is   -0.000299
The total net atomic charge of the unit cell is   -0.000003
Accuracy of reproducing the electrostatic potential in the unit cell:
  The inner radius (bohr) =    5.0000
  The outer radius (bohr) =   12.0000
  Valid grid points have density less than (e/(bohr^3)) =    0.0001
  The number of valid grid points were=        14167
  The rms potential error without charges in kcal/mol is=      4.21973
  The rms potential error with partial charges in kcal/mol is=      0.53211
  The RRMSE value at monopole order=      0.12610
  The rms potential error with partial charges and cloud penetration in kcal/mol is=      0.54939
  The RRMSE value at monopole order with cloud penetration is=      0.13020
  The rms potential error with partial charges and atomic dipoles in kcal/mol is=      0.26510
  The RRMSE value at dipole order=      0.06282
  The rms potential error with partial charges, atomic dipoles and cloud penetration in kcal/mol is=      0.26334
  The RRMSE value at dipole order with cloud penetration=      0.06241

******************************************************
The electron densities and ab initio electrostatic potential were computed in VASP using the PBE functional and
projector augmented wave method. See the main text of the journal article for a description of computational details.
The atomic charges, dipoles, and quadrupoles were computed with the DDEC6 method as described in
(a) T. A. Manz and N. Gabaldon Limas, RSC Adv. 6 (2016) 47771-47801 DOI: 10.1039/c6ra04656h
(b) N. Gabaldon Limas and T. A. Manz, RSC Adv. 8 (2018) 2678-2707 DOI: 10.1039/c7ra11829e.
For each atom in the material, the electron cloud parameters were fit to the spherically averaged atom-in-material
electron density using radial positions for which this density was between 10^-4 and 10^-2 electrons per cubic bohr.
The polarizabilities, dispersion coefficients, and quantum Drude oscillator (QDO) parameters were fit using the MCLF method.
The magnetic structure of the system was optimized in VASP from the default ferromagnetic initial guess using spin polarization.
The atomic spin moments (ASMs) were computed on this optimized magnetic structure using the DDEC6 partition as inputs
to the method of T. A. Manz and D. S. Sholl, J. Chem. Theory Comput. 7 (2011) 4146-4164 DOI: 10.1021/ct200539n.
The RMSE and RRMSE were computed using a uniform grid with Ewald summation.
