# Supplementary material for: A collection of forcefield precursors for metal–organic frameworks
Source: RSC Adv. 2019 Nov 13;9(63):36492–507. doi: 10.1039/c9ra07327b (PMC9075174; doi:10.1039/c9ra07327b)
Supplement: RA-009-C9RA07327B-s5825 [file RA-009-C9RA07327B-s5825.xyz]

  184
jmolscript: load "" {1 1 1} spacegroup "x,y,z" unitcell [{     12.286200     0.000000     0.000000 }, {      0.000000    14.947100     0.000000 }, {      0.000000     0.000000    20.895900 }]
Mn    11.250350     9.335361     6.401041     0.930465
Mn     7.178950    13.085289    16.848991     0.930503
Mn     1.035850     9.335361     4.046909     0.930489
Mn     5.107250    13.085289    14.494859     0.930533
Mn     1.035850     5.611739    14.494859     0.930468
Mn     5.107250     1.861811     4.046909     0.930643
Mn    11.250350     5.611739    16.848991     0.930475
Mn     7.178950     1.861811     6.401041     0.930592
H      7.370491     9.259728     9.612114     0.122172
H     11.265217     9.566144     9.708235     0.124027
H     10.666879     7.917479    11.885588     0.132854
H      9.160591     9.350906    15.318784     0.137533
H      7.869311    10.814227    11.812452     0.131223
H     11.058809    13.160922    20.060064     0.122222
H      7.164083    12.854506    20.156185     0.124044
H      7.762421    14.503171     1.437638     0.132920
H      9.268709    13.069744     4.870834     0.137561
H     10.559989    11.606423     1.364502     0.131297
H      4.915709     9.259728     0.835836     0.122213
H      1.020983     9.566144     0.739715     0.124060
H      1.619321     7.917479    19.458262     0.132868
H      3.125609     9.350906    16.025066     0.137561
H      4.416889    10.814227    19.531398     0.131234
H      1.227391    13.160922    11.283786     0.122251
H      5.122117    12.854506    11.187665     0.124072
H      4.523779    14.503171     9.010312     0.132939
H      3.017491    13.069744     5.577116     0.137600
H      1.726211    11.606423     9.083448     0.131315
H      4.915709     5.687372    11.283786     0.122221
H      1.020983     5.380956    11.187665     0.124039
H      1.619321     7.029621     9.010312     0.132927
H      3.125609     5.596194     5.577116     0.137591
H      4.416889     4.132873     9.083448     0.131300
H      1.227391     1.786178     0.835836     0.122275
H      5.122117     2.092594     0.739715     0.124122
H      4.523779     0.443929    19.458262     0.132884
H      3.017491     1.877356    16.025066     0.137564
H      1.726211     3.340677    19.531398     0.131255
H      7.370491     5.687372    20.060064     0.122216
H     11.265217     5.380956    20.156185     0.124032
H     10.666879     7.029621     1.437638     0.132922
H      9.160591     5.596194     4.870834     0.137565
H      7.869311     4.132873     1.364502     0.131294
H     11.058809     1.786178     9.612114     0.122228
H      7.164083     2.092594     9.708235     0.124083
H      7.762421     0.443929    11.885588     0.132877
H      9.268709     1.877356    15.318784     0.137540
H     10.559989     3.340677    11.812452     0.131247
C      8.263698     9.246276     9.350915     0.068291
C     10.394125     9.428631     9.411513     0.089489
C      9.260109     9.315033    11.641106     0.160046
C     10.075913     8.477995    12.334850    -0.215095
C     10.013253     8.473511    13.739054     0.017855
C      9.193763     9.353895    14.391006    -0.119734
C      8.406218    10.258195    13.668008     0.017542
C      7.526526    11.256661    14.409813     0.616252
C      8.411133    10.235774    12.299327    -0.215615
C     10.815542     7.458603    14.493396     0.609728
C     10.165602    13.174374    19.798865     0.068309
C      8.035175    12.992019    19.859463     0.089521
C      9.169191    13.105617     1.193156     0.160097
C      8.353387    13.942655     1.886900    -0.215091
C      8.416047    13.947139     3.291104     0.017868
C      9.235537    13.066755     3.943056    -0.119733
C     10.023082    12.162455     3.220058     0.017578
C     10.902774    11.163989     3.961863     0.616226
C     10.018167    12.184876     1.851377    -0.215583
C      7.613758     0.014947     4.045446     0.609769
C      4.022502     9.246276     1.097035     0.068340
C      1.892075     9.428631     1.036437     0.089523
C      3.026091     9.315033    19.702744     0.160042
C      2.210287     8.477995    19.009000    -0.215094
C      2.272947     8.473511    17.604796     0.017870
C      3.092437     9.353895    16.952844    -0.119725
C      3.879982    10.258195    17.675842     0.017558
C      4.759674    11.256661    16.934037     0.616249
C      3.875067    10.235774    19.044523    -0.215614
C      1.470658     7.458603    16.850454     0.609723
C      2.120598    13.174374    11.544985     0.068345
C      4.251025    12.992019    11.484387     0.089552
C      3.117009    13.105617     9.254794     0.160108
C      3.932813    13.942655     8.561050    -0.215072
C      3.870153    13.947139     7.156846     0.017884
C      3.050663    13.066755     6.504894    -0.119734
C      2.263118    12.162455     7.227892     0.017596
C      1.383426    11.163989     6.486087     0.616227
C      2.268033    12.184876     8.596573    -0.215565
C      4.672442     0.014947     6.402504     0.609772
C      4.022502     5.700824    11.544985     0.068312
C      1.892075     5.518469    11.484387     0.089522
C      3.026091     5.632067     9.254794     0.160111
C      2.210287     6.469105     8.561050    -0.215054
C      2.272947     6.473589     7.156846     0.017887
C      3.092437     5.593205     6.504894    -0.119751
C      3.879982     4.688905     7.227892     0.017568
C      4.759674     3.690439     6.486087     0.616280
C      3.875067     4.711326     8.596573    -0.215592
C      1.470658     7.488497     6.402504     0.609722
C      2.120598     1.772726     1.097035     0.068404
C      4.251025     1.955081     1.036437     0.089586
C      3.117009     1.841483    19.702744     0.160034
C      3.932813     1.004445    19.009000    -0.215096
C      3.870153     0.999961    17.604796     0.017883
C      3.050663     1.880345    16.952844    -0.119704
C      2.263118     2.784645    17.675842     0.017585
C      1.383426     3.783111    16.934037     0.616225
C      2.268033     2.762224    19.044523    -0.215606
C      4.672442    -0.014947    16.850454     0.609736
C      8.263698     5.700824    19.798865     0.068296
C     10.394125     5.518469    19.859463     0.089509
C      9.260109     5.632067     1.193156     0.160103
C     10.075913     6.469105     1.886900    -0.215068
C     10.013253     6.473589     3.291104     0.017882
C      9.193763     5.593205     3.943056    -0.119739
C      8.406218     4.688905     3.220058     0.017562
C      7.526526     3.690439     3.961863     0.616280
C      8.411133     4.711326     1.851377    -0.215604
C     10.815542     7.488497     4.045446     0.609718
C     10.165602     1.772726     9.350915     0.068350
C      8.035175     1.955081     9.411513     0.089547
C      9.169191     1.841483    11.641106     0.160041
C      8.353387     1.004445    12.334850    -0.215099
C      8.416047     0.999961    13.739054     0.017868
C      9.235537     1.880345    14.391006    -0.119712
C     10.023082     2.784645    13.668008     0.017571
C     10.902774     3.783111    14.409813     0.616231
C     10.018167     2.762224    12.299327    -0.215598
C      7.613758    -0.014947    14.493396     0.609740
N      9.301882     9.316527    10.209737     0.000326
N     10.034140     9.315033     8.166118    -0.174412
N      8.656857     9.155099     8.124326    -0.189736
N      9.127418    13.104123    20.657687     0.000310
N      8.395160    13.105617    18.614068    -0.174354
N      9.772443    13.265551    18.572276    -0.189566
N      2.984318     9.316527     0.238213     0.000334
N      2.252060     9.315033     2.281832    -0.174399
N      3.629343     9.155099     2.323624    -0.189659
N      3.158782    13.104123    10.686163     0.000315
N      3.891040    13.105617    12.729782    -0.174347
N      2.513757    13.265551    12.771574    -0.189521
N      2.984318     5.630573    10.686163     0.000300
N      2.252060     5.632067    12.729782    -0.174345
N      3.629343     5.792001    12.771574    -0.189578
N      3.158782     1.842977     0.238213     0.000366
N      3.891040     1.841483     2.281832    -0.174410
N      2.513757     1.681549     2.323624    -0.189549
N      9.301882     5.630573    20.657687     0.000302
N     10.034140     5.632067    18.614068    -0.174343
N      8.656857     5.792001    18.572276    -0.189578
N      9.127418     1.842977    10.209737     0.000356
N      8.395160     1.841483     8.166118    -0.174418
N      9.772443     1.681549     8.124326    -0.189635
O      7.906170    11.600444    15.531922    -0.542740
O      6.517829    11.667706    13.803832    -0.576982
O     10.433441     7.132756    15.636402    -0.544245
O     11.829153     7.005706    13.912490    -0.579956
O     10.523130    10.820206     5.083972    -0.542716
O     11.911471    10.752944     3.355882    -0.576956
O      7.995859     0.340794     5.188452    -0.544190
O      6.600147     0.467844     3.464540    -0.579927
O      4.380030    11.600444    15.811928    -0.542740
O      5.768371    11.667706    17.540018    -0.576971
O      1.852759     7.132756    15.707448    -0.544237
O      0.457047     7.005706    17.431360    -0.579950
O      1.763070    10.820206     5.363978    -0.542722
O      0.374729    10.752944     7.092068    -0.576938
O      4.290341     0.340794     5.259498    -0.544211
O      5.686053     0.467844     6.983410    -0.579890
O      4.380030     3.346656     5.363978    -0.542729
O      5.768371     3.279394     7.092068    -0.576918
O      1.852759     7.814344     5.259498    -0.544222
O      0.457047     7.941394     6.983410    -0.579914
O      1.763070     4.126894    15.811928    -0.542734
O      0.374729     4.194156    17.540018    -0.576977
O      4.290341    14.606306    15.707448    -0.544225
O      5.686053    14.479256    17.431360    -0.579938
O      7.906170     3.346656     5.083972    -0.542697
O      6.517829     3.279394     3.355882    -0.576949
O     10.433441     7.814344     5.188452    -0.544208
O     11.829153     7.941394     3.464540    -0.579924
O     10.523130     4.126894    15.531922    -0.542739
O     11.911471     4.194156    13.803832    -0.576981
O      7.995859    14.606306    15.636402    -0.544225
O      6.600147    14.479256    13.912490    -0.579947

The following XYZ coordinates are in angstroms. Other properties are in atomic units.
The sperically averaged electron density of each atom fit to a function of the form exp(a - br)
eigen_1, eigen_2 and eigen_3 are the three eigenvalues of traceless quadrupole moment tensor
  atom number  atomic symbol              X              Y              Z     net charge C6 coefficient C8 coefficient C10 coefficient fluctuating dipole atomic polarizability isotropic forcefield polarizability              a              b squared Pearson coefficient          <r^3>          <r^4>         wp_QDO          m_QDO          q_QDO       dipole_x       dipole_y       dipole_z         dipole            Qxy            Qxz            Qyz     Q(x^2-y^2)  Q(3z^2 - R^2)        eigen_1        eigen_2        eigen_3 static polarizability      alpha(xx)      alpha(xy)      alpha(xz)      alpha(yy)      alpha(yz)      alpha(zz) atomic spin moment
            1             Mn      11.250350       9.335361       6.401041       0.930465     171.613138 0.37973693E+04  0.14377228E+06                                23.939532                           19.316881       0.219197       1.850824                    0.998806      55.822140     164.520587       0.439027       0.368487      -1.171308      -0.044437      -0.002168       0.018137       0.048045      -0.004271       0.092490      -0.003414      -0.019713      -0.250013      -0.134714       0.050637       0.084077             29.152958      27.057081       0.454046      -0.781898      27.852991       0.134605      32.548803           4.688574
            2             Mn       7.178950      13.085289      16.848991       0.930503     171.610092 0.37972950E+04  0.14376892E+06                                23.939389                           19.316809       0.219193       1.850824                    0.998806      55.821539     164.519096       0.439023       0.368492      -1.171303       0.044412       0.002167       0.018134       0.048020      -0.004274      -0.092477       0.003403      -0.019736      -0.249939      -0.134689       0.050636       0.084053             29.152719      27.056619       0.454027       0.781087      27.853101      -0.134585      32.548439           4.688594
            3             Mn       1.035850       9.335361       4.046909       0.930489     171.611204 0.37972920E+04  0.14376923E+06                                23.939814                           19.317046       0.219146       1.850809                    0.998806      55.821315     164.520340       0.439011       0.368501      -1.171292       0.044415      -0.002170      -0.018145       0.048028       0.004260       0.092535       0.003411      -0.019781      -0.249974      -0.134751       0.050667       0.084084             29.153371      27.057392      -0.454104      -0.781706      27.853475      -0.134662      32.549245           4.688491
            4             Mn       5.107250      13.085289      14.494859       0.930533     171.608645 0.37972474E+04  0.14376683E+06                                23.939379                           19.316786       0.219179       1.850821                    0.998806      55.821139     164.518341       0.439020       0.368495      -1.171299      -0.044398       0.002169      -0.018130       0.048006       0.004269      -0.092489      -0.003403      -0.019763      -0.249902      -0.134694       0.050644       0.084050             29.152715      27.056598      -0.454002       0.780919      27.853181       0.134562      32.548366           4.688578
            5             Mn       1.035850       5.611739      14.494859       0.930468     171.611586 0.37973364E+04  0.14377110E+06                                23.939668                           19.317028       0.219149       1.850809                    0.998806      55.821741     164.520829       0.439016       0.368496      -1.171298       0.044420       0.002169      -0.018145       0.048032      -0.004265       0.092494      -0.003414      -0.019745      -0.249922      -0.134701       0.050639       0.084062             29.153065      27.057008       0.454053      -0.781136      27.853401       0.134695      32.548788           4.688615
            6             Mn       5.107250       1.861811       4.046909       0.930643     171.607079 0.37971649E+04  0.14376266E+06                                23.939026                           19.316402       0.219265       1.850848                    0.998806      55.820765     164.515675       0.439031       0.368489      -1.171306      -0.044391      -0.002171      -0.018126       0.047999      -0.004261      -0.092510       0.003406      -0.019783      -0.249936      -0.134722       0.050662       0.084060             29.152405      27.056351       0.454001       0.781187      27.852843      -0.134527      32.548020           4.688530
            7             Mn      11.250350       5.611739      16.848991       0.930475     171.609691 0.37972837E+04  0.14376861E+06                                23.939533                           19.316921       0.219162       1.850815                    0.998806      55.821322     164.519360       0.439017       0.368497      -1.171297      -0.044424       0.002169       0.018149       0.048037       0.004265       0.092502       0.003413      -0.019755      -0.249962      -0.134717       0.050651       0.084067             29.152906      27.056845      -0.454042      -0.781181      27.853231      -0.134674      32.548642           4.688695
            8             Mn       7.178950       1.861811       6.401041       0.930592     171.608794 0.37972365E+04  0.14376601E+06                                23.939165                           19.316571       0.219263       1.850845                    0.998806      55.821185     164.517119       0.439030       0.368488      -1.171307       0.044412      -0.002170       0.018130       0.048019       0.004269      -0.092499      -0.003409      -0.019758      -0.249981      -0.134719       0.050654       0.084065             29.152524      27.056506      -0.454058       0.781566      27.852745       0.134569      32.548321           4.688575
            9              H       7.370491       9.259728       9.612114       0.122172       1.216719 0.84900881E+01  0.83299069E+02                                 1.798335                            1.645774      -0.809040       2.510672                    0.999628       3.166383       8.425178       0.521818       1.196353      -0.732206      -0.051925       0.003439       0.004793       0.052260      -0.000719       0.002463       0.002960       0.045054       0.006008      -0.023889       0.002055       0.021834              1.853700       2.598581      -0.002673      -0.278911       1.397031       0.033514       1.565488           0.000325
           10              H      11.265217       9.566144       9.708235       0.124027       1.146492 0.82030329E+01  0.80086502E+02                                 1.741288                            1.627516      -0.870717       2.481861                    0.999323       3.229432       8.674978       0.518100       1.210897      -0.727328       0.052299       0.010019       0.010458       0.054267       0.005669       0.003566       0.002067       0.040579       0.010411      -0.022896       0.002692       0.020204              1.766926       2.350082       0.163901       0.145958       1.397734       0.007263       1.552961           0.000125
           11              H      10.666879       7.917479      11.885588       0.132854       1.117813 0.82829182E+01  0.81435921E+02                                 1.728260                            1.644140      -1.186953       2.323387                    0.996676       3.408365       9.326755       0.509036       1.223842      -0.722071       0.023625      -0.023222      -0.013905       0.035927      -0.006451      -0.006940       0.007161      -0.006438       0.010054      -0.009571      -0.004761       0.014332              1.758406       1.758222      -0.419361      -0.202920       1.770628       0.135306       1.746367           0.000016
           12              H       9.160591       9.350906      15.318784       0.137533       1.095973 0.81167935E+01  0.79398582E+02                                 1.712321                            1.634401      -1.164001       2.344688                    0.996760       3.317555       9.054931       0.507357       1.234139      -0.720568      -0.001562      -0.000328       0.040882       0.040913       0.000069      -0.000650       0.000281       0.013885       0.046130      -0.014634      -0.000771       0.015405              1.732921       1.454325      -0.171275      -0.042235       1.538730       0.001955       2.205710          -0.000146
           13              H       7.869311      10.814227      11.812452       0.131223       1.127861 0.83672955E+01  0.82397414E+02                                 1.734499                            1.649752      -1.173109       2.330309                    0.996620       3.392675       9.263029       0.509911       1.219786      -0.723344      -0.021760       0.025722      -0.014907       0.036842      -0.007638       0.006655      -0.006655      -0.010161       0.015133      -0.012265      -0.002755       0.015020              1.763481       1.730132      -0.420743       0.170736       1.798738      -0.169025       1.761574           0.000082
           14              H      11.058809      13.160922      20.060064       0.122222       1.216624 0.84892669E+01  0.83288384E+02                                 1.798172                            1.645639      -0.808995       2.510692                    0.999628       3.166242       8.424467       0.521869       1.196273      -0.732224       0.051926      -0.003440       0.004788       0.052260      -0.000719      -0.002465      -0.002960       0.045055       0.006009      -0.023889       0.002054       0.021835              1.853525       2.598300      -0.002673       0.278864       1.396926      -0.033508       1.565349           0.000321
           15              H       7.164083      12.854506      20.156185       0.124044       1.146470 0.82028480E+01  0.80084250E+02                                 1.741264                            1.627495      -0.870733       2.481859                    0.999323       3.229399       8.674866       0.518105       1.210893      -0.727328      -0.052303      -0.010023       0.010451       0.054270       0.005670      -0.003565      -0.002068       0.040581       0.010411      -0.022897       0.002693       0.020204              1.766901       2.350045       0.163899      -0.145952       1.397719      -0.007263       1.552938           0.000132
           16              H       7.762421      14.503171       1.437638       0.132920       1.117777 0.82825845E+01  0.81431602E+02                                 1.728187                            1.644076      -1.186887       2.323418                    0.996676       3.408293       9.326417       0.509061       1.223797      -0.722080      -0.023622       0.023217      -0.013908       0.035923      -0.006450       0.006938      -0.007161      -0.006437       0.010057      -0.009570      -0.004761       0.014331              1.758329       1.758145      -0.419328       0.202907       1.770550      -0.135295       1.746294           0.000026
           17              H       9.268709      13.069744       4.870834       0.137561       1.095917 0.81163068E+01  0.79392784E+02                                 1.712274                            1.634360      -1.163927       2.344727                    0.996761       3.317481       9.054727       0.507359       1.234151      -0.720565       0.001562       0.000324       0.040883       0.040914       0.000068       0.000650      -0.000281       0.013883       0.046134      -0.014634      -0.000773       0.015407              1.732872       1.454290      -0.171268       0.042234       1.538691      -0.001956       2.205636          -0.000121
           18              H      10.559989      11.606423       1.364502       0.131297       1.127683 0.83656041E+01  0.82376276E+02                                 1.734286                            1.649560      -1.172950       2.330405                    0.996622       3.392321       9.261694       0.509954       1.219748      -0.723353       0.021759      -0.025724      -0.014909       0.036844      -0.007635      -0.006656       0.006657      -0.010162       0.015128      -0.012263      -0.002758       0.015021              1.763259       1.729921      -0.420661      -0.170710       1.798511       0.168998       1.761347           0.000091
           19              H       4.915709       9.259728       0.835836       0.122213       1.216691 0.84898369E+01  0.83295571E+02                                 1.798256                            1.645708      -0.809022       2.510676                    0.999628       3.166342       8.424879       0.521851       1.196292      -0.732219       0.051925       0.003440      -0.004794       0.052259       0.000719       0.002463      -0.002959       0.045055       0.006010      -0.023890       0.002055       0.021835              1.853615       2.598445       0.002672      -0.278889       1.396979      -0.033511       1.565421           0.000336
           20              H       1.020983       9.566144       0.739715       0.124060       1.146478 0.82029097E+01  0.80084916E+02                                 1.741256                            1.627489      -0.870720       2.481860                    0.999323       3.229416       8.674885       0.518112       1.210876      -0.727332      -0.052300       0.010018      -0.010455       0.054267      -0.005669       0.003565      -0.002068       0.040583       0.010415      -0.022898       0.002694       0.020204              1.766893       2.350032      -0.163897       0.145952       1.397713      -0.007263       1.552933           0.000131
           21              H       1.619321       7.917479      19.458262       0.132868       1.117826 0.82830317E+01  0.81437196E+02                                 1.728257                            1.644137      -1.186970       2.323376                    0.996676       3.408380       9.326760       0.509043       1.223821      -0.722075      -0.023626      -0.023221       0.013903       0.035926       0.006450      -0.006939      -0.007161      -0.006437       0.010052      -0.009570      -0.004761       0.014331              1.758402       1.758219       0.419359      -0.202919       1.770625      -0.135304       1.746363           0.000021
           22              H       3.125609       9.350906      16.025066       0.137561       1.095941 0.81164814E+01  0.79394551E+02                                 1.712262                            1.634348      -1.163975       2.344700                    0.996761       3.317490       9.054618       0.507377       1.234106      -0.720575       0.001562      -0.000328      -0.040881       0.040912      -0.000070      -0.000650      -0.000281       0.013887       0.046130      -0.014635      -0.000770       0.015405              1.732861       1.454279       0.171265      -0.042233       1.538679      -0.001955       2.205624          -0.000150
           23              H       4.416889      10.814227      19.531398       0.131234       1.127854 0.83672149E+01  0.82396250E+02                                 1.734474                            1.649730      -1.173106       2.330310                    0.996620       3.392646       9.262866       0.509922       1.219765      -0.723349       0.021761       0.025721       0.014906       0.036842       0.007638       0.006655       0.006655      -0.010160       0.015131      -0.012264      -0.002755       0.015020              1.763455       1.730109       0.420734       0.170732       1.798712       0.169021       1.761545           0.000087
           24              H       1.227391      13.160922      11.283786       0.122251       1.216523 0.84884016E+01  0.83277545E+02                                 1.798050                            1.645536      -0.808949       2.510721                    0.999628       3.166098       8.423890       0.521896       1.196245      -0.732230      -0.051929      -0.003440      -0.004788       0.052262       0.000719      -0.002465       0.002959       0.045055       0.006008      -0.023889       0.002054       0.021835              1.853395       2.598093       0.002672       0.278836       1.396845       0.033505       1.565247           0.000309
           25              H       5.122117      12.854506      11.187665       0.124072       1.146404 0.82022626E+01  0.80077066E+02                                 1.741191                            1.627432      -0.870705       2.481880                    0.999323       3.229293       8.674488       0.518118       1.210886      -0.727330       0.052305      -0.010023      -0.010450       0.054272      -0.005669      -0.003566       0.002069       0.040582       0.010410      -0.022897       0.002692       0.020205              1.766826       2.349933      -0.163888      -0.145946       1.397668       0.007263       1.552876           0.000124
           26              H       4.523779      14.503171       9.010312       0.132939       1.117726 0.82820960E+01  0.81425496E+02                                 1.728126                            1.644020      -1.186822       2.323454                    0.996677       3.408183       9.326003       0.509073       1.223786      -0.722083       0.023624       0.023216       0.013907       0.035924       0.006449       0.006938       0.007162      -0.006435       0.010053      -0.009568      -0.004763       0.014331              1.758266       1.758083       0.419306       0.202899       1.770486       0.135292       1.746229           0.000021
           27              H       3.017491      13.069744       5.577116       0.137600       1.095894 0.81160514E+01  0.79389166E+02                                 1.712191                            1.634286      -1.163928       2.344721                    0.996761       3.317420       9.054312       0.507396       1.234079      -0.720580      -0.001562       0.000324      -0.040880       0.040911      -0.000070       0.000649       0.000281       0.013887       0.046134      -0.014635      -0.000771       0.015407              1.732787       1.454228       0.171254       0.042231       1.538622       0.001956       2.205510          -0.000119
           28              H       1.726211      11.606423       9.083448       0.131315       1.127631 0.83651008E+01  0.82369947E+02                                 1.734221                            1.649501      -1.172878       2.330444                    0.996623       3.392207       9.261256       0.509968       1.219735      -0.723356      -0.021762      -0.025723       0.014908       0.036845       0.007636      -0.006655      -0.006657      -0.010159       0.015125      -0.012261      -0.002759       0.015020              1.763193       1.729857       0.420638      -0.170704       1.798442      -0.168993       1.761279           0.000085
           29              H       4.915709       5.687372      11.283786       0.122221       1.216598 0.84890451E+01  0.83285631E+02                                 1.798146                            1.645616      -0.808983       2.510700                    0.999628       3.166209       8.424339       0.521874       1.196271      -0.732225       0.051928      -0.003436      -0.004788       0.052261      -0.000718       0.002465       0.002960       0.045056       0.006011      -0.023890       0.002055       0.021835              1.853497       2.598256      -0.002672      -0.278860       1.396908       0.033508       1.565328           0.000303
           30              H       1.020983       5.380956      11.187665       0.124039       1.146439 0.82025707E+01  0.80080977E+02                                 1.741248                            1.627481      -0.870715       2.481874                    0.999323       3.229345       8.674730       0.518100       1.210914      -0.727324      -0.052306      -0.010019      -0.010450       0.054273       0.005668       0.003565       0.002067       0.040584       0.010408      -0.022897       0.002692       0.020205              1.766885       2.350025       0.163896       0.145951       1.397707       0.007263       1.552924           0.000119
           31              H       1.619321       7.029621       9.010312       0.132927       1.117641 0.82812856E+01  0.81415550E+02                                 1.728052                            1.643952      -1.186759       2.323499                    0.996678       3.408015       9.325435       0.509078       1.223804      -0.722080      -0.023628       0.023219       0.013909       0.035929      -0.006450      -0.006940       0.007162      -0.006432       0.010050      -0.009568      -0.004764       0.014332              1.758190       1.758010      -0.419281      -0.202890       1.770410       0.135287       1.746150           0.000022
           32              H       3.125609       5.596194       5.577116       0.137591       1.095923 0.81163443E+01  0.79392847E+02                                 1.712231                            1.634323      -1.163947       2.344708                    0.996761       3.317489       9.054584       0.507386       1.234089      -0.720578       0.001561       0.000329      -0.040879       0.040910       0.000069      -0.000651       0.000282       0.013886       0.046133      -0.014635      -0.000771       0.015406              1.732827       1.454260      -0.171262      -0.042230       1.538659       0.001954       2.205563          -0.000120
           33              H       4.416889       4.132873       9.083448       0.131300       1.127748 0.83662243E+01  0.82383897E+02                                 1.734344                            1.649613      -1.172976       2.330381                    0.996622       3.392445       9.262113       0.509950       1.219736      -0.723355       0.021759      -0.025718       0.014910       0.036840      -0.007636       0.006654      -0.006656      -0.010158       0.015131      -0.012262      -0.002757       0.015019              1.763319       1.729977      -0.420681       0.170716       1.798570      -0.169005       1.761411           0.000081
           34              H       1.227391       1.786178       0.835836       0.122275       1.216507 0.84882580E+01  0.83275898E+02                                 1.798041                            1.645528      -0.808940       2.510731                    0.999628       3.166067       8.423833       0.521894       1.196253      -0.732228      -0.051927       0.003439      -0.004796       0.052262      -0.000719      -0.002462      -0.002958       0.045050       0.006004      -0.023886       0.002053       0.021833              1.853387       2.598080      -0.002672       0.278838       1.396838      -0.033505       1.565242           0.000328
           35              H       5.122117       2.092594       0.739715       0.124122       1.146403 0.82022540E+01  0.80076801E+02                                 1.741160                            1.627406      -0.870690       2.481883                    0.999323       3.229291       8.674416       0.518135       1.210848      -0.727337       0.052299       0.010020      -0.010458       0.054268       0.005669      -0.003567      -0.002069       0.040579       0.010413      -0.022896       0.002692       0.020204              1.766792       2.349879       0.163883      -0.145943       1.397647      -0.007262       1.552851           0.000127
           36              H       4.523779       0.443929      19.458262       0.132884       1.117834 0.82831055E+01  0.81438017E+02                                 1.728252                            1.644133      -1.186949       2.323382                    0.996676       3.408390       9.326761       0.509049       1.223805      -0.722079       0.023625      -0.023222       0.013901       0.035925      -0.006451       0.006939      -0.007161      -0.006439       0.010053      -0.009571      -0.004760       0.014331              1.758398       1.758215      -0.419357       0.202919       1.770621      -0.135304       1.746359           0.000023
           37              H       3.017491       1.877356      16.025066       0.137564       1.095926 0.81163473E+01  0.79393044E+02                                 1.712263                            1.634347      -1.163971       2.344709                    0.996761       3.317453       9.054555       0.507370       1.234125      -0.720571      -0.001562      -0.000325      -0.040882       0.040913       0.000072       0.000650      -0.000281       0.013888       0.046129      -0.014635      -0.000770       0.015405              1.732861       1.454276      -0.171264       0.042234       1.538676      -0.001955       2.205629          -0.000151
           38              H       1.726211       3.340677      19.531398       0.131255       1.127796 0.83666546E+01  0.82389229E+02                                 1.734405                            1.649666      -1.173058       2.330338                    0.996621       3.392523       9.262400       0.509936       1.219752      -0.723352      -0.021762       0.025726       0.014902       0.036844      -0.007637      -0.006656       0.006656      -0.010164       0.015127      -0.012265      -0.002756       0.015021              1.763383       1.730042      -0.420709      -0.170724       1.798639       0.169014       1.761470           0.000082
           39              H       7.370491       5.687372      20.060064       0.122216       1.216673 0.84896942E+01  0.83293639E+02                                 1.798220                            1.645679      -0.809012       2.510678                    0.999628       3.166321       8.424736       0.521863       1.196271      -0.732224      -0.051925      -0.003437       0.004787       0.052258       0.000718       0.002466      -0.002960       0.045056       0.006011      -0.023890       0.002055       0.021835              1.853575       2.598379       0.002672      -0.278875       1.396957      -0.033510       1.565389           0.000314
           40              H      11.265217       5.380956      20.156185       0.124032       1.146500 0.82031073E+01  0.80087460E+02                                 1.741299                            1.627526      -0.870746       2.481850                    0.999322       3.229442       8.675035       0.518097       1.210901      -0.727327       0.052304      -0.010019       0.010448       0.054270      -0.005668       0.003564      -0.002067       0.040584       0.010411      -0.022898       0.002693       0.020205              1.766938       2.350103      -0.163903       0.145955       1.397743      -0.007263       1.552968           0.000125
           41              H      10.666879       7.029621       1.437638       0.132922       1.117680 0.82816575E+01  0.81420180E+02                                 1.728094                            1.643991      -1.186819       2.323466                    0.996677       3.408098       9.325740       0.509071       1.223807      -0.722079       0.023625       0.023221      -0.013909       0.035928       0.006449      -0.006940      -0.007163      -0.006437       0.010051      -0.009569      -0.004763       0.014332              1.758233       1.758052       0.419296      -0.202894       1.770454      -0.135289       1.746194           0.000027
           42              H       9.160591       5.596194       4.870834       0.137565       1.095910 0.81162382E+01  0.79391909E+02                                 1.712262                            1.634349      -1.163917       2.344731                    0.996761       3.317473       9.054680       0.507363       1.234145      -0.720566      -0.001561       0.000330       0.040883       0.040914      -0.000068      -0.000651      -0.000281       0.013883       0.046135      -0.014634      -0.000774       0.015407              1.732859       1.454281       0.171266      -0.042232       1.538681      -0.001954       2.205616          -0.000120
           43              H       7.869311       4.132873       1.364502       0.131294       1.127787 0.83665945E+01  0.82388515E+02                                 1.734386                            1.649652      -1.173026       2.330353                    0.996621       3.392526       9.262411       0.509942       1.219740      -0.723354      -0.021756      -0.025720      -0.014910       0.036839       0.007636       0.006654       0.006656      -0.010161       0.015134      -0.012263      -0.002756       0.015020              1.763363       1.730018       0.420696       0.170719       1.798615       0.169008       1.761455           0.000087
           44              H      11.058809       1.786178       9.612114       0.122228       1.216608 0.84891376E+01  0.83287104E+02                                 1.798187                            1.645650      -0.808977       2.510706                    0.999628       3.166225       8.424522       0.521854       1.196307      -0.732216       0.051926       0.003440       0.004794       0.052260       0.000719      -0.002463       0.002959       0.045051       0.006004      -0.023886       0.002053       0.021833              1.853542       2.598328       0.002673       0.278874       1.396934       0.033509       1.565365           0.000317
           45              H       7.164083       2.092594       9.708235       0.124083       1.146467 0.82028084E+01  0.80083584E+02                                 1.741230                            1.627466      -0.870707       2.481865                    0.999323       3.229397       8.674781       0.518123       1.210856      -0.727336      -0.052297       0.010021       0.010458       0.054266      -0.005670      -0.003566       0.002069       0.040578       0.010413      -0.022896       0.002693       0.020203              1.766865       2.349988      -0.163893      -0.145951       1.397695       0.007263       1.552912           0.000121
           46              H       7.762421       0.443929      11.885588       0.132877       1.117853 0.82832941E+01  0.81440456E+02                                 1.728283                            1.644161      -1.186972       2.323370                    0.996676       3.408438       9.326971       0.509040       1.223818      -0.722076      -0.023622      -0.023222      -0.013902       0.035924       0.006450       0.006938       0.007161      -0.006441       0.010054      -0.009571      -0.004760       0.014331              1.758429       1.758244       0.419367       0.202923       1.770652       0.135306       1.746392           0.000017
           47              H       9.268709       1.877356      15.318784       0.137540       1.095954 0.81166198E+01  0.79396515E+02                                 1.712309                            1.634389      -1.163994       2.344697                    0.996761       3.317511       9.054811       0.507356       1.234147      -0.720567       0.001563      -0.000325       0.040883       0.040915      -0.000071       0.000650       0.000281       0.013886       0.046130      -0.014635      -0.000771       0.015405              1.732909       1.454313       0.171272       0.042236       1.538716       0.001956       2.205698          -0.000147
           48              H      10.559989       3.340677      11.812452       0.131247       1.127782 0.83665383E+01  0.82387979E+02                                 1.734410                            1.649671      -1.173039       2.330351                    0.996621       3.392513       9.262434       0.509927       1.219776      -0.723347       0.021761       0.025727      -0.014905       0.036845       0.007637      -0.006656      -0.006655      -0.010164       0.015128      -0.012265      -0.002756       0.015021              1.763389       1.730046       0.420711      -0.170726       1.798645      -0.169015       1.761478           0.000078
           49              C       8.263698       9.246276       9.350915       0.068291      24.857311 0.29757779E+03  0.63616750E+04                                 7.368642                            5.727855       0.372472       2.138133                    0.999681      25.457775      69.726634       0.692979       0.413442      -1.066409       0.025524       0.009758       0.016215       0.031775       0.000152       0.012501      -0.001434       0.022649      -0.155273      -0.053511       0.014585       0.038927              8.240241      10.401580       0.084074      -0.898416       3.958695       0.388547      10.360449           0.001423
           50              C      10.394125       9.428631       9.411513       0.089489      24.810381 0.29512485E+03  0.62904278E+04                                 7.370256                            5.706066       0.561617       2.205340                    0.999820      25.055449      68.317591       0.694596       0.413713      -1.067212      -0.031666      -0.002402      -0.005291       0.032195       0.004062      -0.005609      -0.011711       0.011482      -0.076242      -0.029559       0.007911       0.021648              8.499424       9.809715       0.692521      -1.798166       4.047073       0.038337      11.641484           0.014260
           51              C       9.260109       9.315033      11.641106       0.160046      38.361636 0.37773726E+03  0.85241108E+04                                 9.859568                            6.498343       0.057238       2.031952                    0.999454      25.563993      70.645107       0.647441       0.419225      -1.068624      -0.003114       0.002853      -0.041522       0.041736      -0.012503      -0.002783       0.004425       0.021512       0.220464      -0.053302      -0.020454       0.073756             12.783085       8.390350      -3.778317      -0.966937       9.037852      -0.017056      20.921054           0.000113
           52              C      10.075913       8.477995      12.334850      -0.215095      37.346288 0.46592577E+03  0.11170667E+05                                 9.729242                            7.240882      -0.031445       1.945507                    0.999546      30.923038      90.446053       0.605405       0.421985      -1.058256       0.010860      -0.009157       0.043490       0.045751       0.014558      -0.023578       0.025023      -0.019749      -0.080051      -0.050895       0.016351       0.034544             11.453029       8.527192      -4.083738       1.868572       9.582063      -3.058277      16.249831           0.004286
           53              C      10.013253       8.473511      13.739054       0.017855      39.742117 0.41195073E+03  0.94691364E+04                                10.048608                            6.700083      -0.021877       2.005124                    0.999117      26.413080      72.891367       0.652071       0.408645      -1.078966      -0.018896       0.027393      -0.038550       0.050926       0.021651      -0.011187       0.007393       0.025780       0.011019      -0.031213       0.005901       0.025312             13.211112      11.338720      -7.662437       2.131560      14.310019      -3.339871      13.984597           0.002092
           54              C       9.193763       9.353895      14.391006      -0.119734      35.332749 0.42534967E+03  0.99802011E+04                                 9.494464                            6.985676      -0.094407       1.946977                    0.999404      29.343747      85.240967       0.606752       0.430231      -1.051880      -0.006453       0.005846      -0.012839       0.015513       0.052038       0.002636      -0.000017       0.027239       0.005483      -0.054751       0.001790       0.052961             11.487962      11.025800      -7.305062      -0.151289      13.376362      -0.123179      10.061725           0.004650
           55              C       8.406218      10.258195      13.668008       0.017542      39.694548 0.41787405E+03  0.96377211E+04                                10.053477                            6.751540      -0.026628       2.001759                    0.999143      26.525293      73.276999       0.649211       0.409064      -1.078904       0.029134      -0.030789      -0.026092       0.049775       0.022792       0.014108      -0.009168       0.012841      -0.013685      -0.031059       0.003872       0.027187             13.293843      11.749355      -7.823084      -2.775997      14.133938       3.154824      13.998237           0.002669
           56              C       7.526526      11.256661      14.409813       0.616252      23.065709 0.23891307E+03  0.48849181E+04                                 7.515616                            5.487574      -0.000500       2.069063                    0.999497      21.730077      60.202980       0.633777       0.472664      -1.020711      -0.037943       0.037891       0.031733       0.062309       0.071881      -0.030738      -0.069819      -0.049233      -0.057926      -0.076806      -0.047897       0.124703              9.283706       9.339607      -4.434334      -1.028952       9.316576       3.282768       9.194936           0.015756
           57              C       8.411133      10.235774      12.299327      -0.215615      37.822943 0.47297776E+03  0.11374533E+05                                 9.805925                            7.284151      -0.008756       1.951000                    0.999574      31.026401      90.682305       0.605431       0.420677      -1.059811      -0.003861       0.003206       0.022187       0.022748       0.004988       0.022518      -0.024956      -0.017785      -0.079068      -0.046991       0.013561       0.033430             11.720854       9.230084      -4.622151      -2.982366       9.966310       3.003566      15.966169           0.004866
           58              C      10.815542       7.458603      14.493396       0.609728      23.535730 0.24209359E+03  0.49655936E+04                                 7.603762                            5.514947       0.018352       2.072475                    0.999625      21.831745      60.550394       0.633852       0.471119      -1.021700       0.035531      -0.040085       0.032192       0.062495       0.071807       0.031915       0.066956      -0.037655      -0.054016      -0.075341      -0.045986       0.121327              9.370164       9.011664      -4.393059       1.035454       9.624509      -3.523909       9.474319           0.016131
           59              C      10.165602      13.174374      19.798865       0.068309      24.857613 0.29758578E+03  0.63618507E+04                                 7.368547                            5.727841       0.372599       2.138159                    0.999681      25.458057      69.726082       0.693001       0.413429      -1.066424      -0.025526      -0.009764       0.016210       0.031775       0.000149      -0.012513       0.001435       0.022667      -0.155285      -0.053518       0.014578       0.038941              8.240092      10.401339       0.084073       0.898294       3.958663      -0.388534      10.360273           0.001407
           60              C       8.035175      12.992019      19.859463       0.089521      24.810255 0.29512341E+03  0.62903801E+04                                 7.370187                            5.706021       0.561646       2.205351                    0.999820      25.055395      68.317024       0.694606       0.413708      -1.067216       0.031661       0.002387      -0.005298       0.032190       0.004071       0.005631       0.011709       0.011499      -0.076253      -0.029565       0.007896       0.021669              8.499341       9.809588       0.692515       1.798230       4.047051      -0.038317      11.641384           0.014272
           61              C       9.169191      13.105617       1.193156       0.160097      38.360776 0.37772922E+03  0.85238782E+04                                 9.859395                            6.498260       0.057226       2.031951                    0.999454      25.563713      70.643962       0.647448       0.419223      -1.068626       0.003106      -0.002858      -0.041516       0.041730      -0.012500       0.002780      -0.004426       0.021511       0.220408      -0.053290      -0.020447       0.073737             12.782807       8.390175      -3.778189       0.966920       9.037643       0.017102      20.920602           0.000127
           62              C       8.353387      13.942655       1.886900      -0.215091      37.347205 0.46594073E+03  0.11171105E+05                                 9.729354                            7.240976      -0.031415       1.945507                    0.999546      30.923580      90.447679       0.605405       0.421983      -1.058259      -0.010863       0.009142       0.043486       0.045745       0.014565       0.023581      -0.025029      -0.019749      -0.080019      -0.050898       0.016352       0.034546             11.453148       8.527235      -4.083728      -1.868604       9.582137       3.058359      16.250071           0.004326
           63              C       8.416047      13.947139       3.291104       0.017868      39.743023 0.41196111E+03  0.94694280E+04                                10.048685                            6.700121      -0.021849       2.005121                    0.999117      26.413547      72.892694       0.652076       0.408640      -1.078971       0.018893      -0.027403      -0.038553       0.050933       0.021643       0.011184      -0.007385       0.025772       0.011030      -0.031200       0.005898       0.025302             13.211222      11.338827      -7.662532      -2.131572      14.310194       3.339912      13.984645           0.002119
           64              C       9.235537      13.066755       3.943056      -0.119733      35.333206 0.42535653E+03  0.99803995E+04                                 9.494533                            6.985728      -0.094376       1.946984                    0.999404      29.343937      85.241598       0.606750       0.430231      -1.051880       0.006445      -0.005860      -0.012841       0.015517       0.052035      -0.002631       0.000011       0.027235       0.005500      -0.054750       0.001795       0.052955             11.488065      11.025947      -7.305188       0.151322      13.376559       0.123142      10.061691           0.004721
           65              C      10.023082      12.162455       3.220058       0.017578      39.694085 0.41786904E+03  0.96375768E+04                                10.053409                            6.751510      -0.026642       2.001757                    0.999143      26.525099      73.276357       0.649211       0.409066      -1.078903      -0.029143       0.030784      -0.026093       0.049777       0.022797      -0.014111       0.009172       0.012844      -0.013682      -0.031067       0.003876       0.027192             13.293745      11.749357      -7.823097       2.775991      14.133928      -3.154813      13.997951           0.002697
           66              C      10.902774      11.163989       3.961863       0.616226      23.066190 0.23891852E+03  0.48850512E+04                                 7.515674                            5.487605      -0.000444       2.069076                    0.999497      21.730324      60.203553       0.633782       0.472658      -1.020715       0.037932      -0.037892       0.031739       0.062306       0.071875       0.030742       0.069816      -0.049229      -0.057935      -0.076798      -0.047901       0.124699              9.283785       9.339738      -4.434402       1.028911       9.316672      -3.282756       9.194945           0.015782
           67              C      10.018167      12.184876       1.851377      -0.215583      37.821496 0.47296063E+03  0.11373975E+05                                 9.805586                            7.283963      -0.008623       1.951050                    0.999574      31.025560      90.678132       0.605448       0.420670      -1.059819       0.003854      -0.003218       0.022183       0.022744       0.005000      -0.022516       0.024958      -0.017788      -0.079076      -0.046996       0.013567       0.033429             11.720389       9.229762      -4.621928       2.982276       9.965914      -3.003465      15.965491           0.004903
           68              C       7.613758       0.014947       4.045446       0.609769      23.536415 0.24210143E+03  0.49657900E+04                                 7.603843                            5.514991       0.018346       2.072463                    0.999625      21.832191      60.551669       0.633857       0.471111      -1.021706      -0.035533       0.040090       0.032201       0.062504       0.071802      -0.031909      -0.066953      -0.037657      -0.054015      -0.075338      -0.045980       0.121318              9.370274       9.011766      -4.393123      -1.035457       9.624648       3.523957       9.474410           0.016153
           69              C       4.022502       9.246276       1.097035       0.068340      24.857855 0.29758700E+03  0.63618959E+04                                 7.368605                            5.727847       0.372509       2.138126                    0.999681      25.458338      69.727412       0.693000       0.413428      -1.066422      -0.025527       0.009763      -0.016216       0.031779      -0.000150       0.012496       0.001435       0.022667      -0.155275      -0.053511       0.014576       0.038934              8.240188      10.401486      -0.084074      -0.898382       3.958682      -0.388545      10.360396           0.001436
           70              C       1.892075       9.428631       1.036437       0.089523      24.810784 0.29513073E+03  0.62905755E+04                                 7.370262                            5.706068       0.561606       2.205328                    0.999820      25.055859      68.318516       0.694607       0.413705      -1.067218       0.031659      -0.002401       0.005290       0.032188      -0.004065      -0.005622       0.011710       0.011512      -0.076230      -0.029558       0.007896       0.021662              8.499442       9.809692      -0.692515      -1.798241       4.047082      -0.038330      11.641551           0.014274
           71              C       3.026091       9.315033      19.702744       0.160042      38.362363 0.37774444E+03  0.85243131E+04                                 9.859661                            6.498387       0.057222       2.031940                    0.999454      25.564323      70.646179       0.647441       0.419222      -1.068625       0.003113       0.002855       0.041517       0.041731       0.012503      -0.002783      -0.004425       0.021524       0.220465      -0.053306      -0.020451       0.073756             12.783215       8.390437       3.778354      -0.966980       9.037929       0.017055      20.921280           0.000118
           72              C       2.210287       8.477995      19.009000      -0.215094      37.346646 0.46593052E+03  0.11170809E+05                                 9.729292                            7.240913      -0.031452       1.945502                    0.999546      30.923265      90.446825       0.605405       0.421985      -1.058256      -0.010866      -0.009150      -0.043493       0.045754      -0.014559      -0.023578      -0.025020      -0.019742      -0.080062      -0.050896       0.016355       0.034541             11.453092       8.527239       4.083761       1.868597       9.582118       3.058321      16.249919           0.004299
           73              C       2.272947       8.473511      17.604796       0.017870      39.741946 0.41194845E+03  0.94690716E+04                                10.048585                            6.700069      -0.021877       2.005124                    0.999117      26.412995      72.891101       0.652071       0.408646      -1.078966       0.018893       0.027396       0.038551       0.050928      -0.021656      -0.011188      -0.007393       0.025785       0.011010      -0.031216       0.005899       0.025317             13.211085      11.338700       7.662417       2.131575      14.309987       3.339892      13.984567           0.002095
           74              C       3.092437       9.353895      16.952844      -0.119725      35.332625 0.42534857E+03  0.99801566E+04                                 9.494407                            6.985645      -0.094363       1.946990                    0.999404      29.343678      85.240345       0.606756       0.430229      -1.051883       0.006454       0.005846       0.012840       0.015514      -0.052040       0.002636       0.000019       0.027250       0.005475      -0.054753       0.001787       0.052966             11.487893      11.025760       7.305029      -0.151297      13.376296       0.123169      10.061623           0.004652
           75              C       3.879982      10.258195      17.675842       0.017558      39.694366 0.41787166E+03  0.96376513E+04                                10.053448                            6.751522      -0.026629       2.001760                    0.999143      26.525204      73.276675       0.649211       0.409064      -1.078904      -0.029133      -0.030793       0.026093       0.049777      -0.022795       0.014109       0.009169       0.012845      -0.013694      -0.031062       0.003870       0.027192             13.293812      11.749346       7.823070      -2.776030      14.133902      -3.154857      13.998188           0.002671
           76              C       4.759674      11.256661      16.934037       0.616249      23.065765 0.23891366E+03  0.48849323E+04                                 7.515619                            5.487574      -0.000489       2.069067                    0.999497      21.730116      60.203067       0.633778       0.472662      -1.020712       0.037950       0.037889      -0.031730       0.062310      -0.071882      -0.030741       0.069816      -0.049235      -0.057930      -0.076802      -0.047901       0.124703              9.283714       9.339625       4.434341      -1.028957       9.316578      -3.282770       9.194939           0.015759
           77              C       3.875067      10.235774      19.044523      -0.215614      37.823060 0.47297906E+03  0.11374566E+05                                 9.805918                            7.284144      -0.008737       1.951004                    0.999574      31.026486      90.682376       0.605434       0.420675      -1.059813       0.003865       0.003203      -0.022190       0.022751      -0.004985       0.022518       0.024955      -0.017775      -0.079078      -0.046991       0.013564       0.033427             11.720853       9.230110       4.622162      -2.982404       9.966307      -3.003594      15.966141           0.004879
           78              C       1.470658       7.458603      16.850454       0.609723      23.535809 0.24209448E+03  0.49656158E+04                                 7.603773                            5.514952       0.018360       2.072477                    0.999625      21.831793      60.550528       0.633852       0.471118      -1.021701      -0.035530      -0.040082      -0.032197       0.062495      -0.071808       0.031918      -0.066953      -0.037657      -0.054023      -0.075337      -0.045990       0.121327              9.370181       9.011678       4.393063       1.035460       9.624521       3.523922       9.474342           0.016133
           79              C       2.120598      13.174374      11.544985       0.068345      24.857229 0.29758238E+03  0.63617389E+04                                 7.368393                            5.727760       0.372676       2.138184                    0.999681      25.457828      69.724497       0.693017       0.413422      -1.066432       0.025525      -0.009762      -0.016208       0.031773      -0.000151      -0.012513      -0.001437       0.022673      -0.155286      -0.053519       0.014575       0.038944              8.239899      10.401048      -0.084071       0.898248       3.958601       0.388524      10.360048           0.001390
           80              C       4.251025      12.992019      11.484387       0.089552      24.810002 0.29512086E+03  0.62903024E+04                                 7.370095                            5.705969       0.561681       2.205365                    0.999820      25.055257      68.316169       0.694615       0.413704      -1.067220      -0.031658       0.002387       0.005299       0.032187      -0.004072       0.005635      -0.011708       0.011505      -0.076255      -0.029566       0.007892       0.021673              8.499227       9.809411      -0.692496       1.798230       4.047016       0.038316      11.641255           0.014264
           81              C       3.117009      13.105617       9.254794       0.160108      38.360475 0.37772796E+03  0.85238287E+04                                 9.859285                            6.498215       0.057267       2.031963                    0.999454      25.563656      70.643341       0.647456       0.419218      -1.068630      -0.003106      -0.002858       0.041512       0.041726       0.012500       0.002780       0.004426       0.021522       0.220411      -0.053294      -0.020444       0.073739             12.782632       8.390072       3.778114       0.966921       9.037514      -0.017100      20.920310           0.000121
           82              C       3.932813      13.942655       8.561050      -0.215072      37.346183 0.46592759E+03  0.11170689E+05                                 9.729121                            7.240839      -0.031333       1.945538                    0.999546      30.923046      90.445139       0.605416       0.421979      -1.058263       0.010870       0.009136      -0.043489       0.045748      -0.014568       0.023580       0.025028      -0.019735      -0.080036      -0.050901       0.016357       0.034543             11.452839       8.527017       4.083580      -1.868530       9.581863      -3.058247      16.249636           0.004314
           83              C       3.870153      13.947139       7.156846       0.017884      39.742506 0.41195593E+03  0.94692739E+04                                10.048587                            6.700073      -0.021829       2.005130                    0.999117      26.413356      72.891895       0.652080       0.408639      -1.078972      -0.018890      -0.027407       0.038553       0.050935      -0.021648       0.011185       0.007386       0.025779       0.011017      -0.031205       0.005895       0.025310             13.211073      11.338716       7.662436      -2.131552      14.310035      -3.339874      13.984468           0.002116
           84              C       3.050663      13.066755       6.504894      -0.119734      35.333651 0.42536327E+03  0.99805859E+04                                 9.494590                            6.985775      -0.094378       1.946977                    0.999404      29.344153      85.242030       0.606750       0.430230      -1.051882      -0.006445      -0.005860       0.012843       0.015519      -0.052043      -0.002632      -0.000012       0.027250       0.005473      -0.054756       0.001786       0.052969             11.488149      11.026082       7.305296       0.151326      13.376719      -0.123133      10.061645           0.004717
           85              C       2.263118      12.162455       7.227892       0.017596      39.693497 0.41786291E+03  0.96373929E+04                                10.053295                            6.751451      -0.026621       2.001766                    0.999143      26.524875      73.275395       0.649215       0.409064      -1.078905       0.029142       0.030788       0.026091       0.049779      -0.022803      -0.014112      -0.009173       0.012852      -0.013694      -0.031072       0.003872       0.027200             13.293576      11.749218       7.822983       2.775966      14.133749       3.154788      13.997761           0.002693
           86              C       1.383426      11.163989       6.486087       0.616227      23.066151 0.23891838E+03  0.48850452E+04                                 7.515647                            5.487591      -0.000422       2.069084                    0.999497      21.730320      60.203424       0.633785       0.472656      -1.020717      -0.037952      -0.037889      -0.031720       0.062307      -0.071879       0.030743      -0.069810      -0.049231      -0.057944      -0.076795      -0.047903       0.124698              9.283742       9.339706       4.434373       1.028887       9.316620       3.282722       9.194898           0.015780
           87              C       2.268033      12.184876       8.596573      -0.215565      37.820317 0.47294517E+03  0.11373484E+05                                 9.805311                            7.283796      -0.008514       1.951090                    0.999574      31.024972      90.675243       0.605463       0.420665      -1.059825      -0.003860      -0.003212      -0.022186       0.022747      -0.005000      -0.022516      -0.024956      -0.017771      -0.079093      -0.046997       0.013575       0.033422             11.720024       9.229486       4.621743       2.982159       9.965589       3.003344      15.964998           0.004890
           88              C       4.672442       0.014947       6.402504       0.609772      23.536430 0.24210193E+03  0.49658007E+04                                 7.603830                            5.514987       0.018352       2.072465                    0.999625      21.832205      60.551620       0.633860       0.471110      -1.021707       0.035540       0.040087      -0.032201       0.062506      -0.071804      -0.031912       0.066947      -0.037659      -0.054019      -0.075333      -0.045985       0.121318              9.370250       9.011769       4.393116      -1.035439       9.624618      -3.523923       9.474364           0.016152
           89              C       4.022502       5.700824      11.544985       0.068312      24.857474 0.29758439E+03  0.63618068E+04                                 7.368484                            5.727801       0.372631       2.138168                    0.999681      25.458022      69.725672       0.693009       0.413425      -1.066427      -0.025524      -0.009753      -0.016210       0.031770       0.000159       0.012513      -0.001435       0.022679      -0.155277      -0.053516       0.014571       0.038945              8.240019      10.401229       0.084077      -0.898299       3.958638       0.388543      10.360191           0.001383
           90              C       1.892075       5.518469      11.484387       0.089522      24.810068 0.29512102E+03  0.62903139E+04                                 7.370144                            5.705992       0.561660       2.205359                    0.999820      25.055250      68.316451       0.694609       0.413708      -1.067217       0.031656       0.002399       0.005299       0.032186       0.004063      -0.005634      -0.011712       0.011517      -0.076258      -0.029570       0.007898       0.021671              8.499291       9.809551       0.692498      -1.798225       4.047029       0.038337      11.641294           0.014254
           91              C       3.026091       5.632067       9.254794       0.160111      38.360329 0.37772507E+03  0.85237547E+04                                 9.859305                            6.498216       0.057246       2.031960                    0.999454      25.563527      70.643154       0.647451       0.419222      -1.068627       0.003112      -0.002856       0.041515       0.041729      -0.012500      -0.002782       0.004427       0.021527       0.220394      -0.053293      -0.020440       0.073733             12.782685       8.390088      -3.778122      -0.966971       9.037525      -0.017029      20.920441           0.000119
           92              C       2.210287       6.469105       8.561050      -0.215054      37.344473 0.46590352E+03  0.11169953E+05                                 9.728822                            7.240645      -0.031280       1.945570                    0.999546      30.921995      90.441027       0.605426       0.421978      -1.058265      -0.010871       0.009146      -0.043485       0.045746       0.014569      -0.023581       0.025024      -0.019726      -0.080045      -0.050900       0.016362       0.034539             11.452468       8.526777      -4.083450       1.868460       9.581561      -3.058115      16.249067           0.004315
           93              C       2.272947       6.473589       7.156846       0.017887      39.741951 0.41194862E+03  0.94690748E+04                                10.048571                            6.700063      -0.021876       2.005123                    0.999117      26.413023      72.891133       0.652072       0.408645      -1.078967       0.018895      -0.027400       0.038548       0.050929       0.021654      -0.011189       0.007390       0.025791       0.011012      -0.031215       0.005896       0.025319             13.211068      11.338746      -7.662468       2.131576      14.310058      -3.339887      13.984402           0.002118
           94              C       3.092437       5.593205       6.504894      -0.119751      35.334553 0.42537468E+03  0.99809359E+04                                 9.494793                            6.985897      -0.094423       1.946958                    0.999404      29.344614      85.244154       0.606740       0.430233      -1.051878       0.006453      -0.005843       0.012846       0.015518       0.052039       0.002638      -0.000020       0.027248       0.005489      -0.054754       0.001792       0.052962             11.488421      11.026339      -7.305498      -0.151272      13.377049      -0.123203      10.061875           0.004717
           95              C       3.879982       4.688905       7.227892       0.017568      39.695017 0.41787892E+03  0.96378559E+04                                10.053502                            6.751545      -0.026608       2.001758                    0.999144      26.525541      73.277632       0.649216       0.409060      -1.078907      -0.029135       0.030798       0.026094       0.049782       0.022789       0.014108      -0.009163       0.012847      -0.013686      -0.031053       0.003866       0.027186             13.293894      11.749451      -7.823163      -2.776028      14.134051       3.154867      13.998180           0.002690
           96              C       4.759674       3.690439       6.486087       0.616280      23.066394 0.23892081E+03  0.48851112E+04                                 7.515697                            5.487615      -0.000494       2.069056                    0.999497      21.730531      60.204257       0.633784       0.472655      -1.020717       0.037952      -0.037892      -0.031735       0.062316       0.071880      -0.030735      -0.069811      -0.049231      -0.057930      -0.076801      -0.047894       0.124695              9.283824       9.339771      -4.434429      -1.028945       9.316713       3.282785       9.194988           0.015778
           97              C       3.875067       4.711326       8.596573      -0.215592      37.822444 0.47297348E+03  0.11374370E+05                                 9.805745                            7.284062      -0.008639       1.951037                    0.999574      31.026149      90.680414       0.605444       0.420670      -1.059818       0.003864      -0.003196      -0.022183       0.022743       0.004999       0.022519      -0.024962      -0.017766      -0.079052      -0.046995       0.013572       0.033423             11.720598       9.229875      -4.621968      -2.982326       9.966027       3.003513      15.965894           0.004883
           98              C       1.470658       7.488497       6.402504       0.609722      23.536253 0.24209935E+03  0.49657364E+04                                 7.603830                            5.514981       0.018384       2.072479                    0.999625      21.832035      60.551162       0.633856       0.471114      -1.021704      -0.035542       0.040083      -0.032188       0.062498       0.071806       0.031914       0.066947      -0.037654      -0.054026      -0.075334      -0.045986       0.121320              9.370262       9.011807      -4.393140       1.035427       9.624632      -3.523913       9.474347           0.016155
           99              C       2.120598       1.772726       1.097035       0.068404      24.856802 0.29757538E+03  0.63615551E+04                                 7.368328                            5.727703       0.372643       2.138181                    0.999681      25.457488      69.723497       0.693018       0.413424      -1.066430       0.025526       0.009760      -0.016215       0.031777       0.000152      -0.012495       0.001437       0.022642      -0.155282      -0.053513       0.014590       0.038923              8.239838      10.400957       0.084070       0.898300       3.958567      -0.388525      10.359989           0.001430
          100              C       4.251025       1.955081       1.036437       0.089586      24.810280 0.29512492E+03  0.62904078E+04                                 7.370113                            5.705984       0.561651       2.205348                    0.999820      25.055554      68.316982       0.694619       0.413701      -1.067223      -0.031661      -0.002399       0.005290       0.032189       0.004066       0.005617       0.011708       0.011483      -0.076226      -0.029554       0.007902       0.021651              8.499254       9.809384       0.692488       1.798247       4.047026      -0.038318      11.641351           0.014270
          101              C       3.117009       1.841483      19.702744       0.160034      38.362408 0.37774822E+03  0.85244022E+04                                 9.859576                            6.498365       0.057285       2.031954                    0.999454      25.564490      70.646182       0.647452       0.419215      -1.068632      -0.003110       0.002855       0.041513       0.041727      -0.012506       0.002784      -0.004424       0.021512       0.220521      -0.053314      -0.020461       0.073775             12.783046       8.390390      -3.778336       0.966986       9.037880       0.017071      20.920869           0.000116
          102              C       3.932813       1.004445      19.009000      -0.215096      37.346915 0.46593586E+03  0.11170962E+05                                 9.729298                            7.240933      -0.031412       1.945509                    0.999546      30.923520      90.447473       0.605407       0.421982      -1.058259       0.010860      -0.009150      -0.043501       0.045761       0.014555       0.023574      -0.025023      -0.019752      -0.080082      -0.050897       0.016349       0.034548             11.453071       8.527240      -4.083761      -1.868569       9.582139       3.058307      16.249836           0.004301
          103              C       3.870153       0.999961      17.604796       0.017883      39.741575 0.41194578E+03  0.94689879E+04                                10.048499                            6.700035      -0.021841       2.005136                    0.999117      26.412892      72.890559       0.652075       0.408644      -1.078968      -0.018890       0.027398       0.038553       0.050930       0.021658       0.011185      -0.007395       0.025778       0.011013      -0.031217       0.005903       0.025314             13.210933      11.338570      -7.662315      -2.131511      14.309836       3.339814      13.984393           0.002094
          104              C       3.050663       1.880345      16.952844      -0.119704      35.331324 0.42533148E+03  0.99796444E+04                                 9.494151                            6.985485      -0.094310       1.947017                    0.999404      29.342987      85.237557       0.606767       0.430226      -1.051885      -0.006448       0.005856       0.012835       0.015511       0.052047      -0.002634       0.000012       0.027250       0.005442      -0.054754       0.001776       0.052978             11.487553      11.025424      -7.304770       0.151312      13.375878       0.123143      10.061355           0.004648
          105              C       2.263118       2.784645      17.675842       0.017585      39.693125 0.41785869E+03  0.96372766E+04                                10.053276                            6.751445      -0.026632       2.001768                    0.999143      26.524673      73.274903       0.649211       0.409068      -1.078902       0.029136      -0.030785       0.026094       0.049774       0.022810      -0.014114       0.009177       0.012845      -0.013703      -0.031081       0.003875       0.027206             13.293536      11.749135      -7.822908       2.775943      14.133640      -3.154752      13.997833           0.002670
          106              C       1.383426       3.783111      16.934037       0.616225      23.065622 0.23891266E+03  0.48849028E+04                                 7.515568                            5.487551      -0.000438       2.069086                    0.999497      21.730034      60.202627       0.633782       0.472660      -1.020714      -0.037939       0.037889      -0.031728       0.062303       0.071880       0.030749       0.069813      -0.049237      -0.057945      -0.076794      -0.047910       0.124704              9.283627       9.339549      -4.434281       1.028904       9.316486      -3.282707       9.194845           0.015759
          107              C       2.268033       2.762224      19.044523      -0.215606      37.822283 0.47296999E+03  0.11374272E+05                                 9.805731                            7.284040      -0.008662       1.951030                    0.999574      31.026100      90.680387       0.605444       0.420671      -1.059817      -0.003861       0.003213      -0.022199       0.022760       0.004985      -0.022513       0.024951      -0.017791      -0.079125      -0.046995       0.013562       0.033432             11.720584       9.229960      -4.622073       2.982326       9.966129      -3.003507      15.965662           0.004868
          108              C       4.672442      -0.014947      16.850454       0.609736      23.535790 0.24209492E+03  0.49656260E+04                                 7.603754                            5.514950       0.018360       2.072477                    0.999625      21.831821      60.550571       0.633854       0.471117      -1.021702       0.035535      -0.040086      -0.032195       0.062499       0.071806      -0.031920      -0.066952      -0.037664      -0.054026      -0.075332      -0.045994       0.121327              9.370135       9.011629      -4.393027      -1.035435       9.624478       3.523891       9.474299           0.016133
          109              C       8.263698       5.700824      19.798865       0.068296      24.858039 0.29759135E+03  0.63620031E+04                                 7.368622                            5.727886       0.372590       2.138149                    0.999681      25.458420      69.727386       0.692999       0.413428      -1.066424       0.025527      -0.009754       0.016211       0.031773      -0.000157       0.012512       0.001434       0.022676      -0.155282      -0.053517       0.014573       0.038944              8.240184      10.401464      -0.084079      -0.898328       3.958697      -0.388551      10.360392           0.001401
          110              C      10.394125       5.518469      19.859463       0.089509      24.810472 0.29512595E+03  0.62904504E+04                                 7.370233                            5.706045       0.561633       2.205345                    0.999820      25.055544      68.317611       0.694604       0.413708      -1.067216      -0.031658       0.002398      -0.005299       0.032187      -0.004065      -0.005636       0.011713       0.011517      -0.076257      -0.029570       0.007897       0.021673              8.499402       9.809701      -0.692510      -1.798254       4.047067      -0.038335      11.641437           0.014265
          111              C       9.260109       5.632067       1.193156       0.160103      38.360749 0.37772827E+03  0.85238534E+04                                 9.859401                            6.498257       0.057218       2.031950                    0.999454      25.563677      70.643904       0.647447       0.419223      -1.068625      -0.003112      -0.002856      -0.041516       0.041730       0.012500      -0.002782      -0.004427       0.021513       0.220390      -0.053288      -0.020444       0.073731             12.782829       8.390180       3.778189      -0.966981       9.037640       0.017025      20.920667           0.000126
          112              C      10.075913       6.469105       1.886900      -0.215068      37.345465 0.46591690E+03  0.11170370E+05                                 9.729030                            7.240773      -0.031356       1.945540                    0.999546      30.922535      90.443415       0.605417       0.421981      -1.058262       0.010864       0.009153       0.043483       0.045745      -0.014571      -0.023581      -0.025027      -0.019750      -0.080037      -0.050902       0.016352       0.034549             11.452735       8.526969       4.083578       1.868532       9.581806       3.058219      16.249431           0.004327
          113              C      10.013253       6.473589       3.291104       0.017882      39.742112 0.41195085E+03  0.94691386E+04                                10.048593                            6.700078      -0.021878       2.005121                    0.999117      26.413106      72.891408       0.652072       0.408644      -1.078967      -0.018896      -0.027396      -0.038550       0.050928      -0.021651      -0.011187      -0.007391       0.025780       0.011024      -0.031212       0.005901       0.025311             13.211088      11.338749       7.662471       2.131573      14.310068       3.339883      13.984447           0.002122
          114              C       9.193763       5.593205       3.943056      -0.119739      35.333570 0.42536168E+03  0.99805509E+04                                 9.494596                            6.985770      -0.094379       1.946980                    0.999404      29.344131      85.242302       0.606748       0.430231      -1.051880      -0.006452      -0.005844      -0.012843       0.015516      -0.052032       0.002637       0.000023       0.027234       0.005511      -0.054750       0.001800       0.052950             11.488145      11.026027       7.305249      -0.151274      13.376659       0.123197      10.061747           0.004722
          115              C       8.406218       4.688905       3.220058       0.017562      39.695341 0.41788294E+03  0.96379738E+04                                10.053555                            6.751578      -0.026622       2.001752                    0.999144      26.525688      73.278178       0.649214       0.409060      -1.078907       0.029140       0.030793      -0.026094       0.049782      -0.022786       0.014105       0.009164       0.012838      -0.013676      -0.031050       0.003871       0.027180             13.293963      11.749502       7.823203      -2.776048      14.134120      -3.154887      13.998266           0.002693
          116              C       7.526526       3.690439       3.961863       0.616280      23.066405 0.23892093E+03  0.48851146E+04                                 7.515705                            5.487621      -0.000500       2.069054                    0.999497      21.730519      60.204245       0.633782       0.472656      -1.020716      -0.037946      -0.037897       0.031735       0.062316      -0.071876      -0.030736       0.069817      -0.049231      -0.057930      -0.076802      -0.047895       0.124697              9.283833       9.339753       4.434419      -1.028960       9.316721      -3.282812       9.195025           0.015778
          117              C       8.411133       4.711326       1.851377      -0.215604      37.823355 0.47298566E+03  0.11374750E+05                                 9.805931                            7.284174      -0.008695       1.951013                    0.999574      31.026645      90.682585       0.605436       0.420672      -1.059816      -0.003854      -0.003205       0.022181       0.022741      -0.004997       0.022519       0.024963      -0.017786      -0.079039      -0.046992       0.013562       0.033431             11.720848       9.230069       4.622103      -2.982426       9.966262      -3.003619      15.966213           0.004895
          118              C      10.815542       7.488497       4.045446       0.609718      23.536213 0.24209896E+03  0.49657255E+04                                 7.603818                            5.514976       0.018400       2.072484                    0.999625      21.831993      60.550987       0.633856       0.471114      -1.021705       0.035522       0.040083       0.032206       0.062495      -0.071804       0.031914      -0.066954      -0.037652      -0.054019      -0.075338      -0.045984       0.121322              9.370242       9.011771       4.393117       1.035427       9.624605       3.523913       9.474350           0.016157
          119              C      10.165602       1.772726       9.350915       0.068350      24.857150 0.29757778E+03  0.63616513E+04                                 7.368529                            5.727810       0.372564       2.138161                    0.999681      25.457642      69.725306       0.692993       0.413436      -1.066417      -0.025526       0.009763       0.016214       0.031777      -0.000150      -0.012498      -0.001436       0.022638      -0.155291      -0.053517       0.014593       0.038924              8.240091      10.401334      -0.084070       0.898369       3.958652       0.388535      10.360288           0.001413
          120              C       8.035175       1.955081       9.411513       0.089547      24.810484 0.29512702E+03  0.62904742E+04                                 7.370200                            5.706037       0.561653       2.205346                    0.999820      25.055642      68.317712       0.694609       0.413706      -1.067218       0.031666      -0.002393      -0.005289       0.032194      -0.004069       0.005613      -0.011707       0.011477      -0.076236      -0.029555       0.007904       0.021651              8.499356       9.809561      -0.692511       1.798199       4.047058       0.038322      11.641448           0.014259
          121              C       9.169191       1.841483      11.641106       0.160041      38.362083 0.37774378E+03  0.85242817E+04                                 9.859562                            6.498350       0.057277       2.031957                    0.999454      25.564284      70.645659       0.647449       0.419218      -1.068629       0.003109       0.002856      -0.041516       0.041730       0.012505       0.002783       0.004424       0.021502       0.220494      -0.053305      -0.020461       0.073766             12.783053       8.390354       3.778319       0.966942       9.037858      -0.017087      20.920948           0.000112
          122              C       8.353387       1.004445      12.334850      -0.215099      37.347174 0.46593876E+03  0.11171058E+05                                 9.729372                            7.240972      -0.031439       1.945500                    0.999546      30.923622      90.448117       0.605403       0.421984      -1.058257      -0.010857      -0.009154       0.043497       0.045756      -0.014558       0.023574       0.025025      -0.019764      -0.080065      -0.050897       0.016343       0.034554             11.453183       8.527291       4.083792      -1.868596       9.582206      -3.058342      16.250051           0.004290
          123              C       8.416047       0.999961      13.739054       0.017868      39.741978 0.41195002E+03  0.94691103E+04                                10.048558                            6.700062      -0.021843       2.005134                    0.999117      26.413062      72.891136       0.652074       0.408643      -1.078968       0.018891       0.027396      -0.038553       0.050929      -0.021653       0.011184       0.007393       0.025772       0.011021      -0.031212       0.005903       0.025309             13.211025      11.338627       7.662363      -2.131515      14.309922      -3.339826      13.984528           0.002092
          124              C       9.235537       1.880345      14.391006      -0.119712      35.331586 0.42533458E+03  0.99797433E+04                                 9.494210                            6.985517      -0.094345       1.947004                    0.999404      29.343160      85.238388       0.606764       0.430227      -1.051884       0.006447       0.005856      -0.012835       0.015511      -0.052042      -0.002633      -0.000014       0.027239       0.005461      -0.054752       0.001782       0.052969             11.487627      11.025466       7.304804       0.151324      13.375947      -0.123133      10.061467           0.004651
          125              C      10.023082       2.784645      13.668008       0.017571      39.693520 0.41786333E+03  0.96374077E+04                                10.053321                            6.751468      -0.026627       2.001766                    0.999143      26.524855      73.275429       0.649212       0.409066      -1.078903      -0.029140      -0.030781      -0.026092       0.049774      -0.022804      -0.014112      -0.009176       0.012840      -0.013693      -0.031075       0.003877       0.027198             13.293605      11.749174       7.822945       2.775951      14.133711       3.154767      13.997931           0.002669
          126              C      10.902774       3.783111      14.409813       0.616231      23.065608 0.23891238E+03  0.48848963E+04                                 7.515570                            5.487551      -0.000450       2.069082                    0.999497      21.730018      60.202600       0.633782       0.472661      -1.020713       0.037939       0.037893       0.031724       0.062303      -0.071879       0.030746      -0.069817      -0.049236      -0.057939      -0.076798      -0.047907       0.124705              9.283631       9.339546       4.434285       1.028908       9.316495       3.282714       9.194851           0.015759
          127              C      10.018167       2.762224      12.299327      -0.215598      37.821905 0.47296439E+03  0.11374103E+05                                 9.805672                            7.283997      -0.008656       1.951036                    0.999574      31.025860      90.679556       0.605445       0.420671      -1.059817       0.003854       0.003219       0.022193       0.022754      -0.004986      -0.022513      -0.024953      -0.017798      -0.079107      -0.046993       0.013559       0.033435             11.720518       9.229872       4.622027       2.982288       9.966061       3.003481      15.965620           0.004860
          128              C       7.613758      -0.014947      14.493396       0.609740      23.535741 0.24209418E+03  0.49656077E+04                                 7.603749                            5.514945       0.018354       2.072475                    0.999625      21.831785      60.550480       0.633853       0.471118      -1.021701      -0.035529      -0.040088       0.032198       0.062499      -0.071805      -0.031917       0.066955      -0.037662      -0.054021      -0.075337      -0.045990       0.121327              9.370135       9.011613       4.393023      -1.035442       9.624479      -3.523902       9.474313           0.016132
          129              N       9.301882       9.316527      10.209737       0.000326      34.349059 0.33617583E+03  0.72367010E+04                                 8.734351                            5.783538       0.172530       2.137264                    0.998910      23.100863      58.784783       0.762570       0.373123      -1.120219      -0.002511      -0.003049       0.002851       0.004871      -0.008807      -0.000389      -0.000778       0.095951       0.122457      -0.069193       0.028360       0.040833             11.473392       8.157264       0.118997      -1.747588       4.519167      -0.050806      21.743747           0.003838
          130              N      10.034140       9.315033       8.166118      -0.174412      35.963856 0.45424025E+03  0.10570093E+05                                 9.079591                            6.832950       0.268366       2.132537                    0.997655      26.476488      70.652572       0.682890       0.385445      -1.108245      -0.130724      -0.011059       0.104255       0.167572       0.016322       0.059086       0.011389       0.024400      -0.106216      -0.070292      -0.000499       0.070790             11.126391      11.145408       0.400689      -4.230918       5.141928       0.219281      17.091837           0.033778
          131              N       8.656857       9.155099       8.124326      -0.189736      31.056964 0.44503246E+03  0.10304150E+05                                 8.100470                            6.717471       0.422019       2.130406                    0.999782      27.795930      74.016471       0.695720       0.380234      -1.111893       0.193288       0.024401       0.197417       0.277361      -0.013336      -0.174812      -0.016098       0.060375      -0.342382      -0.216918       0.028543       0.188375              8.930785       9.694324       0.372031      -1.652657       4.852048       0.521723      12.245983           0.007151
          132              N       9.127418      13.104123      20.657687       0.000310      34.350173 0.33618998E+03  0.72370812E+04                                 8.734506                            5.783650       0.172477       2.137233                    0.998910      23.101446      58.786564       0.762565       0.373122      -1.120220       0.002510       0.003045       0.002842       0.004863      -0.008803       0.000386       0.000779       0.095957       0.122494      -0.069201       0.028356       0.040845             11.473556       8.157425       0.119006       1.747676       4.519246       0.050860      21.743996           0.003844
          133              N       8.395160      13.105617      18.614068      -0.174354      35.962399 0.45422165E+03  0.10569517E+05                                 9.079295                            6.832783       0.268302       2.132523                    0.997655      26.475786      70.649457       0.682905       0.385442      -1.108251       0.130712       0.011054       0.104251       0.167559       0.016326      -0.059087      -0.011392       0.024411      -0.106260      -0.070300      -0.000499       0.070800             11.125965      11.144886       0.400675       4.230631       5.141783      -0.219271      17.091226           0.033763
          134              N       9.772443      13.265551      18.572276      -0.189566      31.048924 0.44489467E+03  0.10300067E+05                                 8.098750                            6.716164       0.422365       2.130551                    0.999782      27.793029      74.003310       0.695835       0.380204      -1.111925      -0.193279      -0.024403       0.197401       0.277343      -0.013340       0.174788       0.016099       0.060372      -0.342334      -0.216888       0.028537       0.188351              8.928800       9.692155       0.371940       1.652196       4.851142      -0.521587      12.243101           0.007078
          135              N       2.984318       9.316527       0.238213       0.000334      34.350301 0.33618846E+03  0.72370433E+04                                 8.734540                            5.783638       0.172428       2.137217                    0.998910      23.101393      58.786484       0.762565       0.373122      -1.120219       0.002509      -0.003048      -0.002844       0.004866       0.008807      -0.000387       0.000777       0.095961       0.122476      -0.069201       0.028361       0.040839             11.473662       8.157426      -0.118997      -1.747705       4.519257       0.050814      21.744303           0.003843
          136              N       2.252060       9.315033       2.281832      -0.174399      35.965070 0.45425727E+03  0.10570583E+05                                 9.079772                            6.833065       0.268247       2.132479                    0.997657      26.477023      70.654219       0.682887       0.385443      -1.108247       0.130717      -0.011061      -0.104257       0.167567      -0.016324       0.059083      -0.011392       0.024423      -0.106244      -0.070292      -0.000506       0.070798             11.126645      11.145601      -0.400693      -4.231080       5.142021      -0.219286      17.092312           0.033778
          137              N       3.629343       9.155099       2.323624      -0.189659      31.054439 0.44498954E+03  0.10302855E+05                                 8.099787                            6.716947       0.422121       2.130432                    0.999782      27.795621      74.013325       0.695782       0.380212      -1.111915      -0.193295       0.024405      -0.197416       0.277366       0.013342      -0.174811       0.016098       0.060366      -0.342334      -0.216909       0.028540       0.188368              8.930000       9.693471      -0.371995      -1.652475       4.851687      -0.521672      12.244843           0.007156
          138              N       3.158782      13.104123      10.686163       0.000315      34.350288 0.33619272E+03  0.72371470E+04                                 8.734479                            5.783650       0.172470       2.137225                    0.998910      23.101586      58.786736       0.762571       0.373119      -1.120223      -0.002510       0.003045      -0.002839       0.004861       0.008802       0.000385      -0.000778       0.095966       0.122502      -0.069207       0.028359       0.040848             11.473497       8.157382      -0.119008       1.747705       4.519240      -0.050863      21.743870           0.003840
          139              N       3.891040      13.105617      12.729782      -0.174347      35.962763 0.45422807E+03  0.10569695E+05                                 9.079326                            6.832815       0.268263       2.132503                    0.997656      26.475982      70.649881       0.682906       0.385440      -1.108254      -0.130708       0.011055      -0.104255       0.167558      -0.016327      -0.059088       0.011394       0.024419      -0.106274      -0.070303      -0.000501       0.070804             11.125996      11.144898      -0.400673       4.230651       5.141805       0.219269      17.091285           0.033755
          140              N       2.513757      13.265551      12.771574      -0.189521      31.046935 0.44486159E+03  0.10299079E+05                                 8.098278                            6.715815       0.422460       2.130584                    0.999782      27.792513      74.000401       0.695871       0.380193      -1.111937       0.193277      -0.024404      -0.197401       0.277342       0.013341       0.174784      -0.016099       0.060378      -0.342326      -0.216882       0.028533       0.188349              8.928250       9.691573      -0.371917       1.652059       4.850900       0.521547      12.242277           0.007063
          141              N       2.984318       5.630573      10.686163       0.000300      34.350518 0.33619415E+03  0.72371919E+04                                 8.734550                            5.783679       0.172467       2.137225                    0.998910      23.101621      58.787049       0.762565       0.373121      -1.120221       0.002511       0.003048      -0.002841       0.004865      -0.008803      -0.000388      -0.000777       0.095968       0.122507      -0.069209       0.028359       0.040850             11.473618       8.157470       0.119003      -1.747755       4.519267      -0.050796      21.744118           0.003838
          142              N       2.252060       5.632067      12.729782      -0.174345      35.961859 0.45421383E+03  0.10569289E+05                                 9.079215                            6.832731       0.268284       2.132522                    0.997655      26.475531      70.648626       0.682906       0.385442      -1.108251       0.130707       0.011060      -0.104247       0.167553       0.016324       0.059089       0.011391       0.024424      -0.106257      -0.070300      -0.000504       0.070804             11.125862      11.144806       0.400661      -4.230585       5.141745       0.219290      17.091036           0.033749
          143              N       3.629343       5.792001      12.771574      -0.189578      31.049247 0.44490014E+03  0.10300229E+05                                 8.098821                            6.716219       0.422345       2.130543                    0.999782      27.793136      74.003785       0.695830       0.380205      -1.111924      -0.193276      -0.024397      -0.197395       0.277337      -0.013333      -0.174789      -0.016097       0.060378      -0.342316      -0.216883       0.028531       0.188353              8.928885       9.692252       0.371942      -1.652219       4.851181       0.521603      12.243223           0.007045
          144              N       3.158782       1.842977       0.238213       0.000366      34.349140 0.33617902E+03  0.72367691E+04                                 8.734264                            5.783510       0.172474       2.137233                    0.998910      23.101067      58.784829       0.762585       0.373116      -1.120227      -0.002509      -0.003047      -0.002844       0.004864      -0.008805       0.000386       0.000777       0.095960       0.122447      -0.069195       0.028365       0.040830             11.473229       8.157158       0.118997       1.747701       4.519141       0.050839      21.743389           0.003842
          145              N       3.891040       1.841483       2.281832      -0.174410      35.966510 0.45428122E+03  0.10571257E+05                                 9.079922                            6.833193       0.268237       2.132455                    0.997657      26.477782      70.656127       0.682889       0.385437      -1.108254      -0.130718      -0.011059      -0.104269       0.167575       0.016324      -0.059081      -0.011391       0.024408      -0.106261      -0.070296      -0.000497       0.070793             11.126808      11.145703       0.400699       4.231158       5.142106      -0.219275      17.092614           0.033779
          146              N       2.513757       1.681549       2.323624      -0.189549      31.049520 0.44490726E+03  0.10300412E+05                                 8.098700                            6.716141       0.422385       2.130534                    0.999782      27.794010      74.005634       0.695856       0.380191      -1.111937       0.193291       0.024403      -0.197429       0.277371      -0.013339       0.174800       0.016099       0.060373      -0.342370      -0.216905       0.028542       0.188363              8.928727       9.692116       0.371943       1.652176       4.851126      -0.521577      12.242938           0.007145
          147              N       9.301882       5.630573      20.657687       0.000302      34.350632 0.33619436E+03  0.72372034E+04                                 8.734594                            5.783694       0.172455       2.137223                    0.998910      23.101621      58.787237       0.762560       0.373123      -1.120218      -0.002511       0.003049       0.002841       0.004865       0.008804      -0.000388       0.000777       0.095959       0.122506      -0.069204       0.028355       0.040849             11.473690       8.157527      -0.119001      -1.747756       4.519285       0.050796      21.744258           0.003843
          148              N      10.034140       5.632067      18.614068      -0.174343      35.961779 0.45421191E+03  0.10569237E+05                                 9.079214                            6.832723       0.268299       2.132528                    0.997655      26.475469      70.648506       0.682905       0.385443      -1.108250      -0.130709       0.011060       0.104246       0.167555      -0.016325       0.059089      -0.011392       0.024417      -0.106260      -0.070301      -0.000501       0.070803             11.125870      11.144809      -0.400661      -4.230592       5.141741      -0.219290      17.091060           0.033753
          149              N       8.656857       5.792001      18.572276      -0.189578      31.049603 0.44490546E+03  0.10300390E+05                                 8.098911                            6.716279       0.422321       2.130536                    0.999782      27.793198      74.004259       0.695824       0.380208      -1.111921       0.193280      -0.024396       0.197394       0.277339       0.013334      -0.174791       0.016096       0.060364      -0.342306      -0.216884       0.028536       0.188348              8.928993       9.692355      -0.371945      -1.652254       4.851224      -0.521612      12.243401           0.007060
          150              N       9.127418       1.842977      10.209737       0.000356      34.348823 0.33617451E+03  0.72366536E+04                                 8.734248                            5.783489       0.172526       2.137258                    0.998910      23.100866      58.784397       0.762582       0.373118      -1.120224       0.002509      -0.003046       0.002845       0.004865       0.008805       0.000387      -0.000778       0.095949       0.122453      -0.069191       0.028359       0.040832             11.473229       8.157154      -0.118999       1.747610       4.519127      -0.050844      21.743405           0.003838
          151              N       8.395160       1.841483       8.166118      -0.174418      35.965838 0.45426998E+03  0.10570951E+05                                 9.079879                            6.833152       0.268300       2.132489                    0.997656      26.477410      70.655439       0.682884       0.385442      -1.108248       0.130723      -0.011056       0.104262       0.167575      -0.016324      -0.059081       0.011392       0.024397      -0.106238      -0.070292      -0.000497       0.070789             11.126760      11.145703      -0.400702       4.231124       5.142077       0.219276      17.092499           0.033780
          152              N       9.772443       1.681549       8.124326      -0.189635      31.053268 0.44497042E+03  0.10302300E+05                                 8.099594                            6.716813       0.422195       2.130468                    0.999782      27.794970      74.011136       0.695787       0.380213      -1.111914      -0.193292       0.024403       0.197426       0.277371       0.013339       0.174809      -0.016097       0.060364      -0.342387      -0.216917       0.028549       0.188368              8.929763       9.693229      -0.371987       1.652418       4.851592       0.521648      12.244468           0.007133
          153              O       7.906170      11.600444      15.531922      -0.542740      33.056834 0.48726994E+03  0.11441018E+05                                 8.167212                            6.816769       0.438078       2.202402                    0.997630      26.986596      70.342569       0.729445       0.357618      -1.138914      -0.011636      -0.008805      -0.014527       0.020590       0.067035      -0.004728       0.002147      -0.066032       0.114690      -0.094040       0.038404       0.055636              9.275799       6.323025      -1.254573      -0.618171       8.855943       4.424519      12.648430           0.050670
          154              O       6.517829      11.667706      13.803832      -0.576982      35.193192 0.52303904E+03  0.12502874E+05                                 8.517300                            7.056011       0.279794       2.132939                    0.997774      27.860246      73.322629       0.717819       0.356957      -1.139206       0.019836       0.000505       0.025518       0.032325       0.003021       0.001103      -0.067098       0.041395      -0.158749      -0.096855       0.046146       0.050709              9.769157      12.837889      -5.016090       0.857766       9.457503       0.001229       7.012080           0.049144
          155              O      10.433441       7.132756      15.636402      -0.544245      33.631488 0.49818851E+03  0.11765300E+05                                 8.286344                            6.907197       0.404420       2.190845                    0.997357      27.144104      71.016021       0.722197       0.359121      -1.137436       0.016504       0.007604      -0.013507       0.022642       0.063186       0.007205      -0.010170      -0.063195       0.132748      -0.093726       0.041740       0.051986              9.425244       6.396587      -1.195716       0.412909       8.864702      -4.465215      13.014441           0.047055
          156              O      11.829153       7.005706      13.912490      -0.579956      36.013363 0.53950728E+03  0.12991603E+05                                 8.643122                            7.165991       0.276096       2.127967                    0.997735      28.031214      73.945962       0.712614       0.356933      -1.139687      -0.022109       0.006422       0.023681       0.033028       0.005874       0.002675       0.066165       0.039122      -0.172930      -0.098336       0.042716       0.055621              9.862661      12.741639      -5.179420      -0.645334       9.842263      -0.082410       7.004081           0.053151
          157              O      10.523130      10.820206       5.083972      -0.542716      33.056067 0.48725585E+03  0.11440605E+05                                 8.167108                            6.816692       0.438106       2.202425                    0.997629      26.986081      70.340976       0.729445       0.357620      -1.138912       0.011627       0.008801      -0.014530       0.020585       0.067034       0.004719      -0.002153      -0.066020       0.114710      -0.094039       0.038411       0.055628              9.275662       6.322943      -1.254517       0.618088       8.855816      -4.424428      12.648228           0.050711
          158              O      11.911471      10.752944       3.355882      -0.576956      35.192718 0.52302841E+03  0.12502560E+05                                 8.517245                            7.055953       0.279721       2.132921                    0.997774      27.859968      73.321788       0.717819       0.356958      -1.139204      -0.019812      -0.000528       0.025519       0.032311       0.003020      -0.001112       0.067110       0.041411      -0.158755      -0.096870       0.046160       0.050710              9.769109      12.837885      -5.016068      -0.857863       9.457426      -0.001161       7.012017           0.049168
          159              O       7.995859       0.340794       5.188452      -0.544190      33.631755 0.49819256E+03  0.11765418E+05                                 8.286366                            6.907209       0.404433       2.190847                    0.997357      27.144275      71.016488       0.722199       0.359120      -1.137438      -0.016505      -0.007606      -0.013511       0.022646       0.063175      -0.007197       0.010168      -0.063197       0.132751      -0.093717       0.041734       0.051982              9.425271       6.396585      -1.195700      -0.412878       8.864741       4.465242      13.014486           0.047105
          160              O       6.600147       0.467844       3.464540      -0.579927      36.014210 0.53952167E+03  0.12992024E+05                                 8.643188                            7.166030       0.276113       2.127957                    0.997735      28.031840      73.947611       0.712621       0.356927      -1.139692       0.022105      -0.006412       0.023696       0.033034       0.005879      -0.002674      -0.066159       0.039112      -0.172950      -0.098334       0.042711       0.055623              9.862754      12.741774      -5.179493       0.645358       9.842372       0.082405       7.004116           0.053179
          161              O       4.380030      11.600444      15.811928      -0.542740      33.057445 0.48728084E+03  0.11441344E+05                                 8.167319                            6.816849       0.438036       2.202380                    0.997630      26.986897      70.343674       0.729439       0.357618      -1.138913       0.011650      -0.008794       0.014521       0.020589      -0.067040      -0.004732      -0.002147      -0.066037       0.114692      -0.094046       0.038405       0.055641              9.275928       6.323118       1.254611      -0.618202       8.856071      -4.424592      12.648595           0.050667
          162              O       5.768371      11.667706      17.540018      -0.576971      35.192757 0.52303088E+03  0.12502632E+05                                 8.517247                            7.055969       0.279789       2.132944                    0.997774      27.859983      73.321827       0.717819       0.356958      -1.139204      -0.019834       0.000495      -0.025517       0.032323      -0.003023       0.001108       0.067094       0.041396      -0.158745      -0.096852       0.046146       0.050705              9.769095      12.837820       5.016050       0.857783       9.457426      -0.001214       7.012038           0.049147
          163              O       1.852759       7.132756      15.707448      -0.544237      33.631620 0.49819077E+03  0.11765369E+05                                 8.286365                            6.907213       0.404405       2.190839                    0.997357      27.144174      71.016278       0.722196       0.359121      -1.137436      -0.016512       0.007603       0.013512       0.022650      -0.063185       0.007205       0.010173      -0.063195       0.132748      -0.093726       0.041738       0.051988              9.425268       6.396607       1.195719       0.412910       8.864721       4.465227      13.014476           0.047049
          164              O       0.457047       7.005706      17.431360      -0.579950      36.013240 0.53950496E+03  0.12991536E+05                                 8.643118                            7.165988       0.276085       2.127965                    0.997735      28.031104      73.945697       0.712612       0.356934      -1.139686       0.022095       0.006421      -0.023686       0.033022      -0.005878       0.002671      -0.066166       0.039122      -0.172946      -0.098341       0.042717       0.055624              9.862658      12.741638       5.179417      -0.645337       9.842255       0.082411       7.004079           0.053157
          165              O       1.763070      10.820206       5.363978      -0.542722      33.057158 0.48727566E+03  0.11441198E+05                                 8.167310                            6.816848       0.438003       2.202377                    0.997630      26.986577      70.342907       0.729433       0.357622      -1.138909      -0.011646       0.008770       0.014503       0.020564      -0.067052       0.004729       0.002151      -0.066029       0.114716      -0.094059       0.038413       0.055646              9.275905       6.323114       1.254581       0.618140       8.856063       4.424563      12.648538           0.050709
          166              O       0.374729      10.752944       7.092068      -0.576938      35.191872 0.52301367E+03  0.12502112E+05                                 8.517094                            7.055845       0.279765       2.132944                    0.997773      27.859628      73.320469       0.717826       0.356957      -1.139206       0.019832      -0.000493      -0.025516       0.032321      -0.003021      -0.001119      -0.067093       0.041408      -0.158731      -0.096850       0.046155       0.050695              9.768910      12.837620       5.015916      -0.857903       9.457202       0.001124       7.011907           0.049162
          167              O       4.290341       0.340794       5.259498      -0.544211      33.632931 0.49821440E+03  0.11766065E+05                                 8.286538                            6.907345       0.404386       2.190815                    0.997358      27.144975      71.018774       0.722194       0.359118      -1.137439       0.016527      -0.007593       0.013514       0.022659      -0.063185      -0.007209      -0.010168      -0.063205       0.132739      -0.093727       0.041743       0.051984              9.425471       6.396739       1.195764      -0.412927       8.864957      -4.465348      13.014718           0.047098
          168              O       5.686053       0.467844       6.983410      -0.579890      36.012858 0.53949752E+03  0.12991293E+05                                 8.642977                            7.165876       0.276117       2.127973                    0.997735      28.031210      73.945453       0.712628       0.356928      -1.139692      -0.022096      -0.006425      -0.023693       0.033029      -0.005880      -0.002662       0.066152       0.039116      -0.172936      -0.098325       0.042713       0.055612              9.862487      12.741448       5.179301       0.645410       9.842060      -0.082349       7.003954           0.053179
          169              O       4.380030       3.346656       5.363978      -0.542729      33.058973 0.48730740E+03  0.11442131E+05                                 8.167577                            6.817042       0.438007       2.202358                    0.997631      26.987578      70.346123       0.729427       0.357619      -1.138912       0.011652       0.008789       0.014526       0.020592       0.067040      -0.004733       0.002147      -0.066038       0.114684      -0.094045       0.038402       0.055643              9.276245       6.323323      -1.254688      -0.618244       8.856421       4.424794      12.648991           0.050704
          170              O       5.768371       3.279394       7.092068      -0.576918      35.192264 0.52302080E+03  0.12502313E+05                                 8.517096                            7.055842       0.279804       2.132947                    0.997774      27.859996      73.321300       0.717835       0.356952      -1.139211      -0.019827      -0.000495      -0.025520       0.032321       0.003025       0.001118      -0.067086       0.041395      -0.158744      -0.096844       0.046148       0.050696              9.768920      12.837631      -5.015942       0.857861       9.457222       0.001148       7.011906           0.049164
          171              O       1.852759       7.814344       5.259498      -0.544222      33.632184 0.49820016E+03  0.11765655E+05                                 8.286491                            6.907305       0.404370       2.190826                    0.997357      27.144262      71.016877       0.722186       0.359124      -1.137433      -0.016516      -0.007583       0.013493       0.022635       0.063194       0.007205      -0.010174      -0.063197       0.132765      -0.093737       0.041743       0.051994              9.425424       6.396708      -1.195748       0.412907       8.864903      -4.465330      13.014662           0.047105
          172              O       0.457047       7.941394       6.983410      -0.579914      36.012239 0.53948534E+03  0.12990931E+05                                 8.642916                            7.165822       0.276120       2.127984                    0.997734      28.030794      73.944237       0.712626       0.356931      -1.139690       0.022106      -0.006439      -0.023684       0.033031       0.005876       0.002659       0.066151       0.039123      -0.172911      -0.098320       0.042715       0.055606              9.862423      12.741389      -5.179264      -0.645448       9.841972      -0.082319       7.003907           0.053178
          173              O       1.763070       4.126894      15.811928      -0.542734      33.056590 0.48726632E+03  0.11440918E+05                                 8.167195                            6.816766       0.438044       2.202393                    0.997630      26.986423      70.342181       0.729441       0.357620      -1.138912      -0.011644      -0.008785       0.014521       0.020582       0.067045       0.004729      -0.002151      -0.066028       0.114707      -0.094051       0.038410       0.055641              9.275757       6.323019      -1.254553       0.618134       8.855894      -4.424462      12.648357           0.050651
          174              O       0.374729       4.194156      17.540018      -0.576977      35.192983 0.52303511E+03  0.12502770E+05                                 8.517327                            7.056034       0.279746       2.132931                    0.997774      27.859951      73.322064       0.717809       0.356962      -1.139200       0.019822       0.000515      -0.025520       0.032318       0.003022      -0.001109       0.067107       0.041408      -0.158763      -0.096869       0.046156       0.050712              9.769185      12.837937      -5.016092      -0.857815       9.457516      -0.001205       7.012102           0.049134
          175              O       4.290341      14.606306      15.707448      -0.544225      33.631713 0.49819341E+03  0.11765444E+05                                 8.286355                            6.907214       0.404409       2.190835                    0.997358      27.144358      71.016750       0.722199       0.359120      -1.137438       0.016523       0.007594       0.013511       0.022654       0.063186      -0.007208       0.010169      -0.063200       0.132742      -0.093727       0.041742       0.051985              9.425239       6.396596      -1.195711      -0.412899       8.864699       4.465190      13.014422           0.047057
          176              O       5.686053      14.479256      17.431360      -0.579938      36.013518 0.53951074E+03  0.12991712E+05                                 8.643160                            7.166027       0.276086       2.127964                    0.997735      28.031250      73.946221       0.712610       0.356934      -1.139685      -0.022106       0.006418      -0.023694       0.033034       0.005877      -0.002674      -0.066162       0.039118      -0.172942      -0.098336       0.042713       0.055622              9.862696      12.741669      -5.179430       0.645343       9.842307       0.082412       7.004111           0.053158
          177              O       7.906170       3.346656       5.083972      -0.542697      33.057146 0.48727473E+03  0.11441161E+05                                 8.167261                            6.816801       0.438062       2.202395                    0.997630      26.986725      70.343033       0.729443       0.357617      -1.138914      -0.011637       0.008796      -0.014523       0.020584      -0.067033      -0.004722      -0.002146      -0.066030       0.114701      -0.094039       0.038407       0.055631              9.275859       6.323053       1.254568      -0.618148       8.856014      -4.424565      12.648510           0.050709
          178              O       6.517829       3.279394       3.355882      -0.576949      35.193648 0.52304599E+03  0.12503071E+05                                 8.517313                            7.056007       0.279785       2.132925                    0.997774      27.860677      73.323650       0.717827       0.356952      -1.139211       0.019835      -0.000515       0.025531       0.032334      -0.003024       0.001106       0.067096       0.041393      -0.158763      -0.096856       0.046146       0.050710              9.769189      12.837971       5.016121       0.857806       9.457522      -0.001203       7.012073           0.049162
          179              O      10.433441       7.814344       5.188452      -0.544208      33.630995 0.49817875E+03  0.11765015E+05                                 8.286291                            6.907155       0.404462       2.190873                    0.997356      27.143681      71.014787       0.722195       0.359124      -1.137434       0.016495      -0.007614      -0.013517       0.022644      -0.063178       0.007195       0.010174      -0.063188       0.132758      -0.093718       0.041729       0.051988              9.425177       6.396540       1.195676       0.412851       8.864641       4.465177      13.014349           0.047111
          180              O      11.829153       7.941394       3.464540      -0.579924      36.012761 0.53949483E+03  0.12991224E+05                                 8.643016                            7.165898       0.276079       2.127964                    0.997735      28.030980      73.945039       0.712620       0.356932      -1.139688      -0.022082      -0.006405       0.023685       0.033009      -0.005876       0.002667      -0.066172       0.039128      -0.172945      -0.098346       0.042723       0.055623              9.862547      12.741538       5.179349      -0.645414       9.842121       0.082346       7.003982           0.053182
          181              O      10.523130       4.126894      15.531922      -0.542739      33.056418 0.48726310E+03  0.11440821E+05                                 8.167164                            6.816741       0.438056       2.202398                    0.997630      26.986345      70.341870       0.729443       0.357620      -1.138912       0.011636      -0.008785      -0.014516       0.020574      -0.067046       0.004729       0.002148      -0.066029       0.114709      -0.094052       0.038410       0.055642              9.275726       6.322991       1.254548       0.618132       8.855868       4.424453      12.648320           0.050655
          182              O      11.911471       4.194156      13.803832      -0.576981      35.193111 0.52303748E+03  0.12502838E+05                                 8.517330                            7.056037       0.279746       2.132928                    0.997774      27.860077      73.322378       0.717811       0.356960      -1.139202      -0.019836       0.000515       0.025517       0.032324      -0.003018      -0.001105      -0.067106       0.041408      -0.158748      -0.096865       0.046155       0.050710              9.769188      12.837934       5.016097      -0.857802       9.457525       0.001214       7.012104           0.049132
          183              O       7.995859      14.606306      15.636402      -0.544225      33.631255 0.49818470E+03  0.11765184E+05                                 8.286286                            6.907157       0.404439       2.190852                    0.997357      27.144087      71.015825       0.722201       0.359120      -1.137438      -0.016508       0.007605      -0.013516       0.022650      -0.063181      -0.007204      -0.010169      -0.063195       0.132738      -0.093720       0.041737       0.051983              9.425164       6.396532       1.195689      -0.412883       8.864620      -4.465156      13.014339           0.047062
          184              O       6.600147      14.479256      13.912490      -0.579947      36.014005 0.53951953E+03  0.12991977E+05                                 8.643232                            7.166080       0.276087       2.127959                    0.997735      28.031483      73.946998       0.712608       0.356934      -1.139686       0.022106       0.006409       0.023693       0.033032      -0.005876      -0.002679       0.066167       0.039118      -0.172948      -0.098341       0.042715       0.055626              9.862785      12.741774       5.179494       0.645315       9.842413      -0.082438       7.004169           0.053155

******************************************************
Auxiliary information for the entire system
The total spin magnetic moment of the unit cell is   40.001269
The total net atomic charge of the unit cell is   0.000012
Accuracy of reproducing the electrostatic potential in the unit cell:
  The inner radius (bohr) =    5.0000
  The outer radius (bohr) =   12.0000
  Valid grid points have density less than (e/(bohr^3)) =    0.0001
  The number of valid grid points were=       198644
  The rms potential error without charges in kcal/mol is=      9.85982
  The rms potential error with partial charges in kcal/mol is=      2.90984
  The RRMSE value at monopole order=      0.29512
  The rms potential error with partial charges and cloud penetration in kcal/mol is=      2.90408
  The RRMSE value at monopole order with cloud penetration is=      0.29454
  The rms potential error with partial charges and atomic dipoles in kcal/mol is=      0.62164
  The RRMSE value at dipole order=      0.06305
  The rms potential error with partial charges, atomic dipoles and cloud penetration in kcal/mol is=      0.60526
  The RRMSE value at dipole order with cloud penetration=      0.06139

******************************************************
The electron densities and ab initio electrostatic potential were computed in VASP using the PBE functional and
projector augmented wave method. See the main text of the journal article for a description of computational details.
The atomic charges, dipoles, and quadrupoles were computed with the DDEC6 method as described in
(a) T. A. Manz and N. Gabaldon Limas, RSC Adv. 6 (2016) 47771-47801 DOI: 10.1039/c6ra04656h
(b) N. Gabaldon Limas and T. A. Manz, RSC Adv. 8 (2018) 2678-2707 DOI: 10.1039/c7ra11829e.
For each atom in the material, the electron cloud parameters were fit to the spherically averaged atom-in-material
electron density using radial positions for which this density was between 10^-4 and 10^-2 electrons per cubic bohr.
The polarizabilities, dispersion coefficients, and quantum Drude oscillator (QDO) parameters were fit using the MCLF method.
The magnetic structure of the system was optimized in VASP from the default ferromagnetic initial guess using spin polarization.
The atomic spin moments (ASMs) were computed on this optimized magnetic structure using the DDEC6 partition as inputs
to the method of T. A. Manz and D. S. Sholl, J. Chem. Theory Comput. 7 (2011) 4146-4164 DOI: 10.1021/ct200539n.
The RMSE and RRMSE were computed using a uniform grid with Ewald summation.
