# Supplementary material for: A collection of forcefield precursors for metal–organic frameworks
Source: RSC Adv. 2019 Nov 13;9(63):36492–507. doi: 10.1039/c9ra07327b (PMC9075174; doi:10.1039/c9ra07327b)
Supplement: RA-009-C9RA07327B-s5826 [file RA-009-C9RA07327B-s5826.xyz]

   92
jmolscript: load "" {1 1 1} spacegroup "x,y,z" unitcell [{     11.214000     0.000000     0.000000 }, {      0.000000    12.585000     0.000000 }, {     -4.970771     0.000000    13.564927 }]
Mn     4.223949     7.320695     7.228343     0.935674
Mn    -0.466106     1.028195    13.119048     0.935730
Mn     2.019280     5.264306     6.336584     0.935581
Mn     6.709335    11.556806     0.445879     0.935507
H     -1.324376     7.856816     7.662827     0.128462
H     -2.300071    10.732488    10.267293     0.129886
H      1.480892     9.368274    10.115366     0.138520
H      7.361438     7.284198     8.248832     0.119765
H      7.315139    11.203167     8.301735     0.123654
H      5.082220     1.564316    12.684563     0.128470
H      6.057914     4.439988    10.080097     0.129896
H      2.276951     3.075774    10.232024     0.138537
H     -3.603595     0.991698    12.098558     0.119759
H     -3.557295     4.910667    12.045655     0.123658
H      7.567605     4.728185     5.902100     0.128456
H      8.543300     1.852512     3.297634     0.129886
H      4.762337     3.216726     3.449561     0.138522
H     -1.118209     5.300802     5.316095     0.119749
H     -1.071910     1.381833     5.263192     0.123583
H      1.161009    11.020684     0.880364     0.128447
H      0.185315     8.145012     3.484830     0.129877
H      3.966278     9.509226     3.332903     0.138506
H      9.846824    11.593302     1.466369     0.119752
H      9.800524     7.674333     1.519272     0.123579
C      1.302729     7.668041     8.086053     0.608803
C      0.253638     8.501168     8.767012     0.017299
C     -1.071904     8.447052     8.335648    -0.213378
C     -2.001227     9.277662     8.916227     0.168438
C     -1.659727    10.159871     9.909179    -0.215648
C     -0.346358    10.190075    10.379882     0.018693
C      0.605024     9.355689     9.803373    -0.117726
C      0.028764    11.118848    11.479998     0.612504
C      7.085375     8.168924     8.172869     0.089986
C      7.052254    10.317183     8.195929     0.068984
C      2.455114     1.375541    12.261338     0.608798
C      3.504205     2.208668    11.580378     0.017304
C      4.829747     2.154552    12.011743    -0.213374
C      5.759071     2.985162    11.431164     0.168442
C      5.417571     3.867371    10.438211    -0.215648
C      4.104201     3.897575     9.967508     0.018697
C      3.152820     3.063189    10.544018    -0.117729
C      3.729079     4.826348     8.867393     0.612508
C     -3.327532     1.876424    12.174522     0.090003
C     -3.294410     4.024683    12.151462     0.069010
C      4.940500     4.916960     5.478874     0.608795
C      5.989591     4.083833     4.797915     0.017286
C      7.315133     4.137948     5.229279    -0.213397
C      8.244456     3.307338     4.648700     0.168436
C      7.902956     2.425130     3.655748    -0.215653
C      6.589587     2.394926     3.185045     0.018682
C      5.638205     3.229311     3.761554    -0.117744
C      6.214465     1.466153     2.084929     0.612507
C     -0.842146     4.416077     5.392058     0.089992
C     -0.809025     2.267817     5.368998     0.069001
C      3.788115    11.209460     1.303589     0.608790
C      2.739024    10.376333     1.984549     0.017281
C      1.413482    10.430448     1.553184    -0.213399
C      0.484158     9.599838     2.133763     0.168434
C      0.825658     8.717630     3.126716    -0.215654
C      2.139028     8.687426     3.597419     0.018677
C      3.090409     9.521811     3.020909    -0.117743
C      2.514150     7.758653     4.697534     0.612512
C      9.570761    10.708577     1.390405     0.089971
C      9.537639     8.560317     1.413465     0.068969
N      7.843958     9.253751     8.446880    -0.002467
N      5.892045     8.567868     7.778536    -0.175612
N      5.875755     9.945925     7.786268    -0.190225
N     -4.086114     2.961251    11.900510    -0.002474
N     -2.134202     2.275368    12.568854    -0.175624
N     -2.117912     3.653426    12.561122    -0.190212
N     -1.600729     3.331250     5.118047    -0.002479
N      0.351184     4.017132     5.786391    -0.175616
N      0.367474     2.639075     5.778659    -0.190280
N     10.329343     9.623750     1.664417    -0.002474
N      8.377431    10.309632     0.996073    -0.175605
N      8.361141     8.931575     1.003805    -0.190297
O      0.987878    10.777794    12.213589    -0.550811
O     -0.627402    12.177246    11.584448    -0.572289
O      2.498773     8.049366     8.197557    -0.550232
O      0.917482     6.665016     7.463423    -0.572116
O      2.769965     4.485294     8.133802    -0.550823
O      4.385246     5.884746     8.762943    -0.572275
O      1.259070     1.756866    12.149834    -0.550245
O      2.840362     0.372516    12.883968    -0.572100
O      5.255351     1.807206     1.351338    -0.550855
O      6.870631     0.407754     1.980479    -0.572243
O      3.744456     4.535634     5.367370    -0.550221
O      5.325747     5.919984     6.101504    -0.572134
O      3.473264     8.099706     5.431125    -0.550842
O      1.857983     6.700254     4.801984    -0.572258
O      4.984159    10.828134     1.415093    -0.550209
O      3.402867    12.212484     0.680959    -0.572148

The following XYZ coordinates are in angstroms. Other properties are in atomic units.
The sperically averaged electron density of each atom fit to a function of the form exp(a - br)
eigen_1, eigen_2 and eigen_3 are the three eigenvalues of traceless quadrupole moment tensor
  atom number  atomic symbol              X              Y              Z     net charge C6 coefficient C8 coefficient C10 coefficient fluctuating dipole atomic polarizability isotropic forcefield polarizability              a              b squared Pearson coefficient          <r^3>          <r^4>         wp_QDO          m_QDO          q_QDO       dipole_x       dipole_y       dipole_z         dipole            Qxy            Qxz            Qyz     Q(x^2-y^2)  Q(3z^2 - R^2)        eigen_1        eigen_2        eigen_3 static polarizability      alpha(xx)      alpha(xy)      alpha(xz)      alpha(yy)      alpha(yz)      alpha(zz) atomic spin moment
            1             Mn       4.223949       7.320695       7.228343       0.935674     171.065345 0.37591052E+04  0.14198523E+06                                23.885037                           19.220360       0.214652       1.850680                    0.998789      55.668527     163.954011       0.440025       0.368527      -1.171098       0.013675       0.048011       0.009441       0.050805      -0.086522      -0.043010      -0.026901      -0.107698       0.124390      -0.137024       0.055593       0.081431             29.158504      32.744189       0.190887       1.465941      27.197720      -0.712017      27.533603           4.681458
            2             Mn      -0.466106       1.028195      13.119048       0.935730     171.060930 0.37589719E+04  0.14197888E+06                                23.884627                           19.220012       0.214626       1.850680                    0.998788      55.667619     163.950371       0.440030       0.368527      -1.171099      -0.013662       0.047993      -0.009436       0.050784       0.086503      -0.042995       0.026895      -0.107677       0.124338      -0.136989       0.055570       0.081419             29.158019      32.743630      -0.190665       1.465888      27.197202       0.712046      27.533226           4.681500
            3             Mn       2.019280       5.264306       6.336584       0.935581     171.071391 0.37592722E+04  0.14199378E+06                                23.886055                           19.221157       0.214576       1.850647                    0.998789      55.669311     163.960127       0.440001       0.368542      -1.171081      -0.013686      -0.048015      -0.009456       0.050815      -0.086584      -0.042998      -0.026905      -0.107703       0.124473      -0.137081       0.055609       0.081472             29.159786      32.745935       0.191379       1.466165      27.198922      -0.711850      27.534501           4.681180
            4             Mn       6.709335      11.556806       0.445879       0.935507     171.076450 0.37594183E+04  0.14200089E+06                                23.886633                           19.221623       0.214558       1.850635                    0.998789      55.670254     163.964622       0.439992       0.368545      -1.171077       0.013683      -0.048016       0.009455       0.050815       0.086585      -0.043005       0.026906      -0.107714       0.124494      -0.137090       0.055618       0.081472             29.160499      32.746794      -0.191607       1.466266      27.199633       0.711828      27.535071           4.681135
            5              H      -1.324376       7.856816       7.662827       0.128462       1.118017 0.82517602E+01  0.81123430E+02                                 1.732809                            1.644027      -1.187614       2.320312                    0.996495       3.436738       9.430690       0.507229       1.228295      -0.720791      -0.005902      -0.023020      -0.027194       0.036115       0.004297       0.005647       0.008868       0.003880       0.016996      -0.009972      -0.004083       0.014055              1.766871       1.679224       0.073045       0.114669       1.768467       0.463990       1.852922           0.000087
            6              H      -2.300071      10.732488      10.267293       0.129886       1.131269 0.84222541E+01  0.83195752E+02                                 1.745937                            1.660659      -1.202628       2.315162                    0.996257       3.437681       9.445347       0.504974       1.227903      -0.721093      -0.021931       0.022175       0.017228       0.035630      -0.008814      -0.004566       0.005665       0.013375      -0.003429      -0.011576      -0.002921       0.014496              1.775830       1.876469      -0.301510      -0.115713       1.772744       0.346674       1.678276           0.000085
            7              H       1.480892       9.368274      10.115366       0.138520       1.092892 0.81088568E+01  0.79367240E+02                                 1.714180                            1.637385      -1.180103       2.338079                    0.996706       3.328555       9.112218       0.504721       1.239862      -0.719140       0.038768      -0.000564       0.015082       0.041603       0.001023       0.010149      -0.000947       0.012442      -0.032126      -0.014751      -0.000777       0.015528              1.734418       2.129040      -0.044186       0.210971       1.465740       0.173126       1.608474          -0.000152
            8              H       7.361438       7.284198       8.248832       0.119765       1.158997 0.82961968E+01  0.81386778E+02                                 1.765189                            1.645042      -0.870921       2.478861                    0.999194       3.285260       8.903863       0.510417       1.223224      -0.724047       0.009791      -0.055304       0.002386       0.056214      -0.003985       0.008288      -0.001252      -0.018654      -0.062503      -0.023615       0.002839       0.020776              1.796339       1.577791      -0.128755       0.033507       2.418468      -0.026553       1.392757           0.000174
            9              H       7.315139      11.203167       8.301735       0.123654       1.206582 0.84110004E+01  0.82281333E+02                                 1.783797                            1.634838      -0.815668       2.508780                    0.999606       3.149767       8.352446       0.525435       1.191607      -0.733370       0.005745       0.052425       0.002339       0.052791      -0.001133       0.008187      -0.000240      -0.021990      -0.066460      -0.024843       0.002703       0.022140              1.836346       1.537236       0.273120       0.089768       2.541850       0.120111       1.429952           0.000328
           10              H       5.082220       1.564316      12.684563       0.128470       1.118004 0.82516261E+01  0.81121646E+02                                 1.732783                            1.644003      -1.187598       2.320320                    0.996496       3.436700       9.430507       0.507238       1.228279      -0.720795       0.005902      -0.023022       0.027192       0.036114      -0.004297       0.005647      -0.008868       0.003878       0.016994      -0.009971      -0.004084       0.014055              1.766843       1.679197      -0.073045       0.114668       1.768440      -0.463980       1.852892           0.000083
           11              H       6.057914       4.439988      10.080097       0.129896       1.131267 0.84222251E+01  0.83195256E+02                                 1.745921                            1.660645      -1.202616       2.315166                    0.996257       3.437660       9.445226       0.504983       1.227885      -0.721097       0.021930       0.022176      -0.017227       0.035629       0.008814      -0.004566      -0.005665       0.013374      -0.003431      -0.011575      -0.002921       0.014496              1.775813       1.876450       0.301506      -0.115712       1.772729      -0.346669       1.678260           0.000087
           12              H       2.276951       3.075774      10.232024       0.138537       1.092879 0.81087101E+01  0.79365143E+02                                 1.714133                            1.637343      -1.180085       2.338084                    0.996706       3.328516       9.111960       0.504742       1.239821      -0.719148      -0.038766      -0.000564      -0.015082       0.041601      -0.001023       0.010150       0.000948       0.012441      -0.032126      -0.014752      -0.000776       0.015527              1.734369       2.128971       0.044184       0.210961       1.465704      -0.173118       1.608431          -0.000151
           13              H      -3.603595       0.991698      12.098558       0.119759       1.158965 0.82959061E+01  0.81383219E+02                                 1.765162                            1.645018      -0.870916       2.478870                    0.999195       3.285204       8.903675       0.510419       1.223231      -0.724046      -0.009792      -0.055307      -0.002387       0.056217       0.003986       0.008288       0.001252      -0.018655      -0.062503      -0.023615       0.002838       0.020777              1.796311       1.577766       0.128754       0.033506       2.418429       0.026553       1.392737           0.000170
           14              H      -3.557295       4.910667      12.045655       0.123658       1.206542 0.84106171E+01  0.82276251E+02                                 1.783721                            1.634772      -0.815660       2.508785                    0.999606       3.149691       8.352046       0.525462       1.191566      -0.733380      -0.005746       0.052426      -0.002338       0.052792       0.001133       0.008188       0.000241      -0.021989      -0.066460      -0.024843       0.002704       0.022140              1.836266       1.537172      -0.273104       0.089762       2.541729      -0.120104       1.429897           0.000328
           15              H       7.567605       4.728185       5.902100       0.128456       1.118099 0.82525375E+01  0.81132983E+02                                 1.732886                            1.644098      -1.187692       2.320263                    0.996494       3.436902       9.431251       0.507221       1.228285      -0.720793       0.005904       0.023025       0.027183       0.036110       0.004296       0.005646       0.008868       0.003876       0.016984      -0.009969      -0.004083       0.014052              1.766950       1.679305       0.073045       0.114674       1.768544       0.464017       1.853001           0.000087
           16              H       8.543300       1.852512       3.297634       0.129886       1.131188 0.84215286E+01  0.83187051E+02                                 1.745883                            1.660612      -1.202570       2.315201                    0.996258       3.437570       9.445050       0.504969       1.227939      -0.721086       0.021935      -0.022178      -0.017226       0.035633      -0.008816      -0.004567       0.005665       0.013373      -0.003439      -0.011575      -0.002924       0.014498              1.775774       1.876410      -0.301495      -0.115704       1.772686       0.346655       1.678225           0.000084
           17              H       4.762337       3.216726       3.449561       0.138522       1.092892 0.81088607E+01  0.79367200E+02                                 1.714170                            1.637377      -1.180070       2.338089                    0.996706       3.328563       9.112203       0.504726       1.239849      -0.719142      -0.038767       0.000563      -0.015081       0.041601       0.001022       0.010150      -0.000945       0.012442      -0.032129      -0.014752      -0.000777       0.015529              1.734407       2.129018      -0.044186       0.210964       1.465736       0.173126       1.608466          -0.000152
           18              H      -1.118209       5.300802       5.316095       0.119749       1.158972 0.82959768E+01  0.81384271E+02                                 1.765186                            1.645037      -0.870903       2.478871                    0.999195       3.285257       8.903904       0.510409       1.223249      -0.724042      -0.009790       0.055306      -0.002395       0.056217      -0.003984       0.008291      -0.001252      -0.018654      -0.062517      -0.023621       0.002843       0.020778              1.796337       1.577787      -0.128756       0.033507       2.418470      -0.026555       1.392754           0.000176
           19              H      -1.071910       1.381833       5.263192       0.123583       1.206921 0.84139531E+01  0.82318971E+02                                 1.784290                            1.635250      -0.815795       2.508715                    0.999605       3.150226       8.354615       0.525299       1.191789      -0.733329      -0.005743      -0.052428      -0.002346       0.052794      -0.001131       0.008188      -0.000239      -0.021989      -0.066456      -0.024842       0.002703       0.022139              1.836871       1.537635       0.273238       0.089810       2.542683       0.120165       1.430294           0.000328
           20              H       1.161009      11.020684       0.880364       0.128447       1.118115 0.82527004E+01  0.81135142E+02                                 1.732918                            1.644126      -1.187714       2.320252                    0.996494       3.436950       9.431475       0.507210       1.228303      -0.720789      -0.005904       0.023023      -0.027185       0.036110      -0.004296       0.005646      -0.008868       0.003878       0.016986      -0.009970      -0.004082       0.014052              1.766982       1.679338      -0.073046       0.114676       1.768574      -0.464028       1.853034           0.000084
           21              H       0.185315       8.145012       3.484830       0.129877       1.131186 0.84215258E+01  0.83187130E+02                                 1.745894                            1.660622      -1.202577       2.315199                    0.996258       3.437584       9.445137       0.504962       1.227954      -0.721083      -0.021936      -0.022177       0.017228       0.035634       0.008816      -0.004567      -0.005666       0.013373      -0.003437      -0.011576      -0.002923       0.014499              1.775784       1.876421       0.301497      -0.115703       1.772696      -0.346658       1.678236           0.000088
           22              H       3.966278       9.509226       3.332903       0.138506       1.092906 0.81090136E+01  0.79369356E+02                                 1.714216                            1.637419      -1.180085       2.338085                    0.996706       3.328599       9.112446       0.504706       1.239889      -0.719134       0.038769       0.000563       0.015082       0.041603      -0.001022       0.010150       0.000945       0.012444      -0.032127      -0.014752      -0.000778       0.015529              1.734455       2.129085       0.044188       0.210975       1.465772      -0.173134       1.608509          -0.000153
           23              H       9.846824      11.593302       1.466369       0.119752       1.159010 0.82963209E+01  0.81388508E+02                                 1.765221                            1.645068      -0.870912       2.478859                    0.999194       3.285327       8.904147       0.510405       1.223245      -0.724042       0.009789       0.055303       0.002394       0.056214       0.003984       0.008291       0.001252      -0.018652      -0.062517      -0.023621       0.002844       0.020777              1.796373       1.577819       0.128757       0.033508       2.418520       0.026556       1.392779           0.000171
           24              H       9.800524       7.674333       1.519272       0.123579       1.206967 0.84143726E+01  0.82324352E+02                                 1.784356                            1.635307      -0.815808       2.508705                    0.999605       3.150309       8.354983       0.525280       1.191813      -0.733323       0.005742      -0.052427       0.002346       0.052792       0.001131       0.008188       0.000238      -0.021990      -0.066457      -0.024842       0.002703       0.022140              1.836940       1.537691      -0.273251       0.089816       2.542787      -0.120172       1.430342           0.000330
           25              C       1.302729       7.668041       8.086053       0.608803      23.563871 0.24373688E+03  0.50068611E+04                                 7.605935                            5.532830       0.016665       2.070984                    0.999592      21.878065      60.689091       0.633078       0.470982      -1.021958       0.044231      -0.040360      -0.024666       0.064759      -0.002525       0.032400      -0.078751      -0.048635       0.197379      -0.075294      -0.045081       0.120375              9.346558      11.504457      -2.472632      -2.596342       9.177980       3.839106       7.357238           0.016701
           26              C       0.253638       8.501168       8.767012       0.017299      39.899755 0.41678270E+03  0.96052585E+04                                10.073045                            6.738499      -0.021915       2.003779                    0.999150      26.483662      73.109130       0.650517       0.408553      -1.079355      -0.038274       0.023666       0.017966       0.048454       0.016918       0.010529      -0.014579      -0.016197      -0.004212      -0.028635       0.006464       0.022171             13.219177      16.218673      -4.627804      -2.600137      11.645976       6.471326      11.792883           0.002102
           27              C      -1.071904       8.447052       8.335648      -0.213378      37.513522 0.46904976E+03  0.11261644E+05                                 9.751236                            7.262143      -0.024779       1.946689                    0.999576      30.949908      90.517799       0.605036       0.421640      -1.058729       0.034989      -0.005802       0.005745       0.035929       0.024652       0.005278      -0.001775      -0.043215       0.088292      -0.047894       0.018039       0.029854             11.456771      17.225119      -3.055996      -0.340071       8.721454       3.338072       8.423740           0.005462
           28              C      -2.001227       9.277662       8.916227       0.168438      37.526135 0.36980334E+03  0.83034043E+04                                 9.726413                            6.432183       0.059643       2.035156                    0.999464      25.392743      70.065377       0.650195       0.419544      -1.068099      -0.038576       0.001938      -0.014386       0.041217      -0.001404       0.035299       0.010518       0.084237      -0.104939      -0.050849      -0.020521       0.071370             12.585510      19.079342      -0.126530       3.540555       8.654602       4.044148      10.022586           0.000057
           29              C      -1.659727      10.159871       9.909179      -0.215648      37.960985 0.46620757E+03  0.11178166E+05                                 9.842501                            7.239404      -0.029039       1.947131                    0.999506      30.903245      90.366164       0.605979       0.421558      -1.058614       0.031406       0.010523       0.016285       0.036909      -0.021119      -0.031978      -0.021229      -0.005303       0.011742      -0.050171       0.018018       0.032154             11.857389      13.760229       1.679745       4.416239       9.714938       5.517586      12.097000           0.005151
           30              C      -0.346358      10.190075      10.379882       0.018693      40.261358 0.41463504E+03  0.95466096E+04                                10.148156                            6.726550      -0.033760       2.001174                    0.999153      26.429232      73.003334       0.650089       0.409214      -1.078560      -0.019635      -0.026783      -0.035854       0.048871      -0.004057      -0.001682      -0.027873      -0.000177      -0.026402      -0.031225       0.004519       0.026705             13.540604      12.091167       0.390722       2.672088      12.893474       8.788294      15.637169           0.001881
           31              C       0.605024       9.355689       9.803373      -0.117726      35.487647 0.42874124E+03  0.10075903E+05                                 9.521118                            7.009481      -0.093691       1.947436                    0.999384      29.338888      85.188198       0.606470       0.429742      -1.052583      -0.010011       0.001158      -0.003224       0.010581       0.017983       0.004430      -0.050062      -0.011002      -0.026888      -0.054661       0.000894       0.053767             11.541615      10.410370      -2.360298      -0.949874      11.619093       7.064222      12.595381           0.005516
           32              C       0.028764      11.118848      11.479998       0.612504      23.671601 0.24168530E+03  0.49565455E+04                                 7.648916                            5.517320      -0.015640       2.062482                    0.999523      21.806181      60.531922       0.632324       0.472321      -1.020758       0.021388       0.042521       0.041075       0.062870       0.045327      -0.074670      -0.053844       0.060090      -0.020329      -0.075359      -0.047215       0.122575              9.552571       7.183148      -0.122009       2.790251      10.193960       4.888766      11.280606           0.017480
           33              C       7.085375       8.168924       8.172869       0.089986      25.264284 0.30073073E+03  0.64414437E+04                                 7.470316                            5.766787       0.524721       2.191677                    0.999812      25.193464      68.908243       0.689572       0.414688      -1.066368      -0.001834       0.028353      -0.002028       0.028484       0.006473      -0.008373       0.000470      -0.038426      -0.014191      -0.021951      -0.000719       0.022670              8.633096      11.001063       1.689852       2.313752      10.119328       0.723533       4.778898           0.014102
           34              C       7.052254      10.317183       8.195929       0.068984      24.831151 0.29972457E+03  0.64160209E+04                                 7.357238                            5.745367       0.374755       2.138277                    0.999752      25.474031      69.708020       0.692816       0.412995      -1.067209       0.014414      -0.028363       0.003856       0.032048      -0.011026      -0.013371      -0.004857      -0.080609       0.008233      -0.047046       0.006373       0.040672              8.198852       9.611783       0.880088       2.072172      10.285240       0.484579       4.699534           0.001553
           35              C       2.455114       1.375541      12.261338       0.608798      23.563948 0.24373787E+03  0.50068871E+04                                 7.605950                            5.532840       0.016669       2.070985                    0.999592      21.878131      60.689328       0.633077       0.470982      -1.021958      -0.044236      -0.040361       0.024660       0.064761       0.002527       0.032394       0.078751      -0.048636       0.197374      -0.075288      -0.045085       0.120373              9.346578      11.504451       2.472632      -2.596347       9.178015      -3.839128       7.357267           0.016693
           36              C       3.504205       2.208668      11.580378       0.017304      39.899650 0.41678126E+03  0.96052185E+04                                10.073038                            6.738495      -0.021919       2.003779                    0.999150      26.483603      73.108979       0.650516       0.408554      -1.079354       0.038277       0.023661      -0.017972       0.048455      -0.016920       0.010527       0.014583      -0.016201      -0.004222      -0.028639       0.006461       0.022178             13.219171      16.218610       4.627812      -2.600168      11.646004      -6.471350      11.792898           0.002094
           37              C       4.829747       2.154552      12.011743      -0.213374      37.513125 0.46904507E+03  0.11261493E+05                                 9.751139                            7.262091      -0.024752       1.946698                    0.999576      30.949734      90.516874       0.605041       0.421638      -1.058731      -0.034987      -0.005811      -0.005755       0.035931      -0.024655       0.005278       0.001779      -0.043227       0.088276      -0.047897       0.018048       0.029849             11.456635      17.224875       3.055938      -0.340063       8.721373      -3.338035       8.423657           0.005455
           38              C       5.759071       2.985162      11.431164       0.168442      37.525854 0.36980176E+03  0.83033506E+04                                 9.726322                            6.432143       0.059658       2.035160                    0.999464      25.392685      70.064885       0.650202       0.419540      -1.068102       0.038575       0.001936       0.014383       0.041215       0.001404       0.035302      -0.010516       0.084233      -0.104956      -0.050854      -0.020518       0.071372             12.585360      19.079056       0.126516       3.540486       8.654537      -4.044115      10.022485           0.000057
           39              C       5.417571       3.867371      10.438211      -0.215648      37.960880 0.46620715E+03  0.11178147E+05                                 9.842461                            7.239390      -0.029018       1.947137                    0.999506      30.903233      90.365905       0.605981       0.421557      -1.058615      -0.031410       0.010527      -0.016280       0.036912       0.021119      -0.031977       0.021231      -0.005314       0.011728      -0.050172       0.018023       0.032149             11.857323      13.760119      -1.679727       4.416185       9.714919      -5.517561      12.096930           0.005158
           40              C       4.104201       3.897575       9.967508       0.018697      40.261153 0.41463251E+03  0.95465363E+04                                10.148127                            6.726533      -0.033757       2.001176                    0.999153      26.429134      73.003000       0.650089       0.409214      -1.078559       0.019634      -0.026781       0.035858       0.048873       0.004057      -0.001680       0.027877      -0.000181      -0.026406      -0.031228       0.004517       0.026711             13.540568      12.091079      -0.390711       2.672049      12.893483      -8.788298      15.637141           0.001890
           41              C       3.152820       3.063189      10.544018      -0.117729      35.487814 0.42874292E+03  0.10075947E+05                                 9.521143                            7.009495      -0.093670       1.947441                    0.999384      29.338922      85.188165       0.606470       0.429742      -1.052584       0.010012       0.001157       0.003222       0.010581      -0.017984       0.004430       0.050064      -0.011013      -0.026896      -0.054662       0.000890       0.053771             11.541666      10.410331       2.360327      -0.949925      11.619197      -7.064304      12.595471           0.005520
           42              C       3.729079       4.826348       8.867393       0.612508      23.671539 0.24168455E+03  0.49565267E+04                                 7.648901                            5.517310      -0.015641       2.062482                    0.999523      21.806163      60.531867       0.632325       0.472321      -1.020758      -0.021394       0.042520      -0.041073       0.062870      -0.045328      -0.074670       0.053846       0.060085      -0.020324      -0.075359      -0.047216       0.122575              9.552553       7.183126       0.122023       2.790225      10.193962      -4.888759      11.280569           0.017488
           43              C      -3.327532       1.876424      12.174522       0.090003      25.263728 0.30072328E+03  0.64412348E+04                                 7.470168                            5.766687       0.524718       2.191681                    0.999812      25.193150      68.906793       0.689584       0.414684      -1.066372       0.001834       0.028349       0.002026       0.028481      -0.006473      -0.008372      -0.000468      -0.038429      -0.014189      -0.021951      -0.000720       0.022671              8.632914      11.000823      -1.689816       2.313697      10.119103      -0.723518       4.778816           0.014093
           44              C      -3.294410       4.024683      12.151462       0.069010      24.830468 0.29971570E+03  0.64157566E+04                                 7.356989                            5.745203       0.374812       2.138294                    0.999752      25.473682      69.705705       0.692843       0.412983      -1.067220      -0.014414      -0.028362      -0.003854       0.032048       0.011026      -0.013369       0.004860      -0.080607       0.008223      -0.047042       0.006370       0.040673              8.198554       9.611416      -0.880040       2.072080      10.284860      -0.484555       4.699385           0.001553
           45              C       4.940500       4.916960       5.478874       0.608795      23.564037 0.24373780E+03  0.50068908E+04                                 7.606011                            5.532862       0.016656       2.070980                    0.999592      21.878153      60.689636       0.633072       0.470986      -1.021955      -0.044215       0.040389       0.024657       0.064762      -0.002513       0.032394      -0.078755      -0.048634       0.197360      -0.075298      -0.045072       0.120370              9.346694      11.504708      -2.472721      -2.596424       9.178067       3.839145       7.357307           0.016699
           46              C       5.989591       4.083833       4.797915       0.017286      39.900564 0.41678839E+03  0.96054477E+04                                10.073270                            6.738599      -0.021956       2.003768                    0.999150      26.483841      73.110473       0.650503       0.408559      -1.079348       0.038277      -0.023647      -0.017989       0.048455       0.016923       0.010520      -0.014574      -0.016205      -0.004260      -0.028630       0.006448       0.022181             13.219550      16.219234      -4.628001      -2.600255      11.646280       6.471498      11.793136           0.002102
           47              C       7.315133       4.137948       5.229279      -0.213397      37.514857 0.46906586E+03  0.11262161E+05                                 9.751566                            7.262334      -0.024868       1.946657                    0.999576      30.950529      90.521025       0.605018       0.421648      -1.058721      -0.034974       0.005842      -0.005788       0.035928       0.024658       0.005276      -0.001777      -0.043232       0.088214      -0.047891       0.018063       0.029828             11.457231      17.225949      -3.056177      -0.340081       8.721753       3.338182       8.423991           0.005466
           48              C       8.244456       3.307338       4.648700       0.168436      37.526412 0.36980265E+03  0.83034055E+04                                 9.726550                            6.432234       0.059580       2.035140                    0.999464      25.392717      70.065948       0.650182       0.419551      -1.068091       0.038583      -0.001917       0.014365       0.041215      -0.001405       0.035296       0.010511       0.084204      -0.104984      -0.050853      -0.020505       0.071359             12.585751      19.079922      -0.126633       3.540654       8.654670       4.044128      10.022661           0.000059
           49              C       7.902956       2.425130       3.655748      -0.215653      37.961233 0.46621023E+03  0.11178263E+05                                 9.842628                            7.239487      -0.029089       1.947121                    0.999505      30.903101      90.366318       0.605966       0.421565      -1.058607      -0.031401      -0.010520      -0.016284       0.036904      -0.021122      -0.031975      -0.021235      -0.005310       0.011671      -0.050175       0.018035       0.032140             11.857563      13.760517       1.679802       4.416376       9.715033       5.517639      12.097140           0.005150
           50              C       6.589587       2.394926       3.185045       0.018682      40.261927 0.41463903E+03  0.95467388E+04                                10.148297                            6.726608      -0.033761       2.001174                    0.999153      26.429381      73.004247       0.650082       0.409217      -1.078556       0.019635       0.026782       0.035858       0.048873      -0.004054      -0.001675      -0.027867      -0.000176      -0.026428      -0.031221       0.004522       0.026699             13.540849      12.091348       0.390772       2.672167      12.893746       8.788506      15.637452           0.001883
           51              C       5.638205       3.229311       3.761554      -0.117744      35.489100 0.42875991E+03  0.10076483E+05                                 9.521503                            7.009727      -0.093736       1.947418                    0.999384      29.339475      85.191366       0.606446       0.429753      -1.052573       0.010015      -0.001154       0.003223       0.010584       0.017988       0.004435      -0.050050      -0.011001      -0.026932      -0.054658       0.000903       0.053755             11.542132      10.410785      -2.360420      -0.949954      11.619660       7.064611      12.595952           0.005518
           52              C       6.214465       1.466153       2.084929       0.612507      23.671648 0.24168483E+03  0.49565346E+04                                 7.648946                            5.517324      -0.015641       2.062482                    0.999524      21.806126      60.531807       0.632322       0.472323      -1.020756      -0.021423      -0.042507      -0.041079       0.062875       0.045325      -0.074670      -0.053843       0.060097      -0.020351      -0.075363      -0.047211       0.122575              9.552642       7.183148      -0.121998       2.790234      10.194117       4.888876      11.280662           0.017478
           53              C      -0.842146       4.416077       5.392058       0.089992      25.264771 0.30073737E+03  0.64416226E+04                                 7.470396                            5.766829       0.524709       2.191666                    0.999812      25.193816      68.909441       0.689573       0.414685      -1.066370       0.001840      -0.028350       0.001989       0.028479       0.006478      -0.008357       0.000461      -0.038433      -0.014267      -0.021936      -0.000752       0.022688              8.633202      11.001155       1.689819       2.313762      10.119530       0.723509       4.778922           0.014108
           54              C      -0.809025       2.267817       5.368998       0.069001      24.832270 0.29973383E+03  0.64163229E+04                                 7.357598                            5.745504       0.374600       2.138225                    0.999751      25.474854      69.712762       0.692794       0.413002      -1.067195      -0.014399       0.028363      -0.003889       0.032045      -0.011025      -0.013369      -0.004845      -0.080626       0.008195      -0.047046       0.006362       0.040684              8.199335       9.612202       0.880292       2.072274      10.286108       0.484676       4.699694           0.001555
           55              C       3.788115      11.209460       1.303589       0.608790      23.564118 0.24373877E+03  0.50069156E+04                                 7.606029                            5.532874       0.016656       2.070980                    0.999592      21.878191      60.689776       0.633071       0.470986      -1.021955       0.044211       0.040390      -0.024663       0.064763       0.002514       0.032396       0.078753      -0.048630       0.197364      -0.075298      -0.045072       0.120370              9.346719      11.504775       2.472735      -2.596437       9.178068      -3.839142       7.357316           0.016692
           56              C       2.739024      10.376333       1.984549       0.017281      39.900866 0.41679153E+03  0.96055394E+04                                10.073316                            6.738621      -0.021961       2.003765                    0.999150      26.483967      73.110924       0.650502       0.408559      -1.079348      -0.038275      -0.023651       0.017985       0.048454      -0.016921       0.010521       0.014571      -0.016202      -0.004247      -0.028627       0.006452       0.022175             13.219616      16.219356       4.628011      -2.600240      11.646307      -6.471516      11.793184           0.002095
           57              C       1.413482      10.430448       1.553184      -0.213399      37.515190 0.46906981E+03  0.11262291E+05                                 9.751657                            7.262383      -0.024897       1.946647                    0.999576      30.950681      90.521908       0.605013       0.421650      -1.058718       0.034974       0.005834       0.005779       0.035926      -0.024657       0.005276       0.001776      -0.043219       0.088234      -0.047889       0.018054       0.029835             11.457362      17.226214       3.056222      -0.340072       8.721812      -3.338203       8.424059           0.005458
           58              C       0.484158       9.599838       2.133763       0.168434      37.526694 0.36980443E+03  0.83034640E+04                                 9.726641                            6.432274       0.059567       2.035137                    0.999464      25.392762      70.066384       0.650176       0.419554      -1.068088      -0.038584      -0.001918      -0.014366       0.041216       0.001405       0.035292      -0.010512       0.084206      -0.104965      -0.050848      -0.020508       0.071355             12.585902      19.080242       0.126649       3.540717       8.654721      -4.044146      10.022743           0.000058
           59              C       0.825658       8.717630       3.126716      -0.215654      37.961280 0.46621079E+03  0.11178283E+05                                 9.842649                            7.239496      -0.029102       1.947118                    0.999505      30.903103      90.366439       0.605965       0.421566      -1.058607       0.031397      -0.010515       0.016290       0.036902       0.021122      -0.031975       0.021232      -0.005301       0.011684      -0.050172       0.018030       0.032143             11.857602      13.760594      -1.679812       4.416411       9.715032      -5.517647      12.097178           0.005158
           60              C       2.139028       8.687426       3.597419       0.018677      40.261908 0.41463930E+03  0.95467417E+04                                10.148273                            6.726596      -0.033749       2.001177                    0.999153      26.429400      73.004171       0.650085       0.409215      -1.078558      -0.019636       0.026786      -0.035852       0.048871       0.004055      -0.001676       0.027862      -0.000172      -0.026426      -0.031217       0.004524       0.026694             13.540808      12.091360      -0.390769       2.672170      12.893676      -8.788453      15.637387           0.001890
           61              C       3.090409       9.521811       3.020909      -0.117743      35.489004 0.42875833E+03  0.10076440E+05                                 9.521482                            7.009709      -0.093751       1.947415                    0.999384      29.339441      85.191341       0.606447       0.429753      -1.052573      -0.010016      -0.001152      -0.003222       0.010584      -0.017987       0.004437       0.050048      -0.010992      -0.026921      -0.054657       0.000907       0.053751             11.542093      10.410812       2.360389      -0.949905      11.619577      -7.064554      12.595892           0.005516
           62              C       2.514150       7.758653       4.697534       0.612512      23.671554 0.24168381E+03  0.49565065E+04                                 7.648923                            5.517313      -0.015643       2.062482                    0.999524      21.806028      60.531414       0.632323       0.472323      -1.020757       0.021415      -0.042507       0.041079       0.062872      -0.045323      -0.074672       0.053846       0.060103      -0.020363      -0.075369      -0.047208       0.122577              9.552609       7.183140       0.121992       2.790239      10.194061      -4.888846      11.280625           0.017485
           63              C       9.570761      10.708577       1.390405       0.089971      25.265409 0.30074581E+03  0.64418598E+04                                 7.470564                            5.766941       0.524706       2.191660                    0.999812      25.194195      68.911174       0.689559       0.414689      -1.066365      -0.001838      -0.028352      -0.001990       0.028481      -0.006478      -0.008358      -0.000462      -0.038431      -0.014271      -0.021936      -0.000752       0.022688              8.633411      11.001435      -1.689865       2.313826      10.119781      -0.723528       4.779017           0.014102
           64              C       9.537639       8.560317       1.413465       0.068969      24.833047 0.29974386E+03  0.64166153E+04                                 7.357848                            5.745668       0.374539       2.138204                    0.999751      25.475312      69.715297       0.692769       0.413011      -1.067185       0.014399       0.028364       0.003890       0.032047       0.011025      -0.013369       0.004842      -0.080630       0.008199      -0.047049       0.006364       0.040685              8.199634       9.612571      -0.880341       2.072365      10.286487      -0.484702       4.699842           0.001554
           65              N       7.843958       9.253751       8.446880      -0.002467      33.955445 0.33673088E+03  0.72510228E+04                                 8.671571                            5.787510       0.167877       2.134506                    0.998853      23.150327      58.903935       0.762532       0.373020      -1.120391       0.003464       0.003089       0.001012       0.004750      -0.004852       0.032957       0.015065       0.007850      -0.167824      -0.069607       0.026719       0.042888             11.346884      19.498407       1.703839       5.178806       8.273839       0.841267       6.268407           0.003482
           66              N       5.892045       8.567868       7.778536      -0.175612      36.057103 0.45876296E+03  0.10697033E+05                                 9.084890                            6.859865       0.290640       2.138519                    0.997605      26.541297      70.794138       0.682900       0.384657      -1.109307       0.101572       0.131079       0.034287       0.169335      -0.058590      -0.011065      -0.020112      -0.061794      -0.002771      -0.071448       0.002762       0.068686             11.093016      15.705750       3.906663       3.609546      11.239449       1.406921       6.333849           0.033775
           67              N       5.875755       9.945925       7.786268      -0.190225      31.070706 0.44624485E+03  0.10340220E+05                                 8.098257                            6.724939       0.407176       2.124061                    0.999777      27.867199      74.257686       0.695528       0.380045      -1.111927       0.184236      -0.201883       0.058716       0.279549       0.172579      -0.041413       0.058702      -0.166269       0.060179      -0.220041       0.033573       0.186468              8.900174      11.368399       1.464401       2.348619       9.707281       0.583942       5.624841           0.006908
           68              N      -4.086114       2.961251      11.900510      -0.002474      33.955564 0.33673356E+03  0.72510867E+04                                 8.671554                            5.787514       0.167854       2.134493                    0.998853      23.150445      58.904039       0.762536       0.373017      -1.120394      -0.003464       0.003089      -0.001013       0.004751       0.004852       0.032959      -0.015064       0.007847      -0.167832      -0.069609       0.026721       0.042888             11.346837      19.498294      -1.703875       5.178776       8.273824      -0.841279       6.268394           0.003481
           69              N      -2.134202       2.275368      12.568854      -0.175624      36.057608 0.45877148E+03  0.10697268E+05                                 9.084939                            6.859909       0.290569       2.138488                    0.997605      26.541562      70.794698       0.682902       0.384655      -1.109310      -0.101572       0.131077      -0.034288       0.169333       0.058590      -0.011064       0.020113      -0.061802      -0.002783      -0.071447       0.002757       0.068690             11.093069      15.705849      -3.906674       3.609573      11.239471      -1.406927       6.333887           0.033770
           70              N      -2.117912       3.653426      12.561122      -0.190212      31.068641 0.44621013E+03  0.10339175E+05                                 8.097736                            6.724548       0.407267       2.124088                    0.999777      27.866807      74.254841       0.695571       0.380030      -1.111942      -0.184235      -0.201881      -0.058715       0.279546      -0.172570      -0.041412      -0.058697      -0.166274       0.060164      -0.220030       0.033567       0.186463              8.899570      11.367570      -1.464279       2.348418       9.706638      -0.583894       5.624503           0.006898
           71              N      -1.600729       3.331250       5.118047      -0.002479      33.956713 0.33674149E+03  0.72513175E+04                                 8.671803                            5.787602       0.167846       2.134489                    0.998853      23.150737      58.905491       0.762525       0.373020      -1.120390      -0.003457      -0.003080      -0.001034       0.004744      -0.004857       0.032964       0.015062       0.007854      -0.167862      -0.069620       0.026722       0.042898             11.347265      19.499166       1.703704       5.178990       8.274089       0.841225       6.268540           0.003483
           72              N       0.351184       4.017132       5.786391      -0.175616      36.058214 0.45877480E+03  0.10697404E+05                                 9.085107                            6.859958       0.290651       2.138510                    0.997606      26.541788      70.796321       0.682893       0.384658      -1.109304      -0.101555      -0.131075      -0.034312       0.169326      -0.058588      -0.011058      -0.020114      -0.061802      -0.002811      -0.071439       0.002746       0.068693             11.093360      15.706210       3.906927       3.609663      11.239889       1.407007       6.333983           0.033768
           73              N       0.367474       2.639075       5.778659      -0.190280      31.077355 0.44635635E+03  0.10343531E+05                                 8.099693                            6.725996       0.406870       2.123940                    0.999777      27.869519      74.268394       0.695434       0.380069      -1.111900      -0.184224       0.201889      -0.058752       0.279552       0.172603      -0.041420       0.058723      -0.166249       0.060179      -0.220066       0.033578       0.186488              8.901852      11.370701       1.464855       2.349178       9.709101       0.584116       5.625756           0.006912
           74              N      10.329343       9.623750       1.664417      -0.002474      33.956745 0.33674010E+03  0.72512904E+04                                 8.671852                            5.787613       0.167862       2.134500                    0.998853      23.150673      58.905615       0.762518       0.373023      -1.120386       0.003457      -0.003079       0.001033       0.004743       0.004857       0.032963      -0.015063       0.007858      -0.167854      -0.069617       0.026719       0.042898             11.347360      19.499371      -1.703686       5.179044       8.274135      -0.841222       6.268575           0.003482
           75              N       8.377431      10.309632       0.996073      -0.175605      36.057977 0.45876958E+03  0.10697267E+05                                 9.085117                            6.859948       0.290700       2.138532                    0.997606      26.541595      70.796106       0.682888       0.384661      -1.109300       0.101555      -0.131076       0.034311       0.169327       0.058588      -0.011059       0.020113      -0.061796      -0.002803      -0.071439       0.002749       0.068690             11.093392      15.706256      -3.906963       3.609673      11.239936      -1.407018       6.333984           0.033768
           76              N       8.361141       8.931575       1.003805      -0.190297      31.079164 0.44638640E+03  0.10344435E+05                                 8.100132                            6.726322       0.406776       2.123910                    0.999777      27.869946      74.271054       0.695400       0.380080      -1.111889       0.184224       0.201891       0.058752       0.279554      -0.172609      -0.041421      -0.058726      -0.166243       0.060193      -0.220073       0.033583       0.186491              8.902364      11.371413      -1.464956       2.349350       9.709640      -0.584156       5.626038           0.006902
           77              O       0.987878      10.777794      12.213589      -0.550811      34.551110 0.50996489E+03  0.12106040E+05                                 8.427249                            6.976346       0.434176       2.197279                    0.997533      27.257966      71.346453       0.720937       0.357888      -1.139160      -0.008768       0.012929      -0.017936       0.023785       0.021366       0.012355      -0.057217       0.105709       0.082496      -0.098043       0.043160       0.054883              9.679655       9.881294       0.525060       4.970968       6.619826       1.843840      12.537844           0.052658
           78              O      -0.627402      12.177246      11.584448      -0.572289      34.590809 0.51598133E+03  0.12295283E+05                                 8.422307                            7.007117       0.277940       2.132970                    0.997719      27.809730      73.131314       0.720320       0.356842      -1.139025       0.029064      -0.015911       0.005700       0.033621       0.000330      -0.073544      -0.007552      -0.057655      -0.115442      -0.099198       0.044381       0.054817              9.648946       6.946039      -2.184496      -0.464011      13.371173       4.199086       8.629625           0.049546
           79              O       2.498773       8.049366       8.197557      -0.550232      33.800237 0.50432219E+03  0.11932652E+05                                 8.283053                            6.924199       0.456489       2.204353                    0.997818      27.202159      70.962899       0.726131       0.356502      -1.140856      -0.016932      -0.013451       0.005064       0.022210       0.021532       0.005965      -0.061113       0.101914       0.012514      -0.095092       0.039681       0.055411              9.409119      15.318408      -0.963881      -2.001828       6.372490       0.966139       6.536457           0.051000
           80              O       0.917482       6.665016       7.463423      -0.572116      35.469129 0.52571315E+03  0.12587243E+05                                 8.568850                            7.085951       0.242451       2.121847                    0.997588      27.836359      73.403380       0.714242       0.358161      -1.137847       0.024040       0.018928       0.015030       0.034089      -0.002484       0.025737      -0.008124      -0.136521       0.140809      -0.096359       0.039093       0.057266              9.772976       7.375741      -0.998308      -0.910769      12.594998       4.990689       9.348190           0.050512
           81              O       2.769965       4.485294       8.133802      -0.550823      34.551937 0.50997988E+03  0.12106490E+05                                 8.427390                            6.976454       0.434143       2.197260                    0.997533      27.258362      71.347873       0.720930       0.357888      -1.139159       0.008774       0.012932       0.017942       0.023794      -0.021369       0.012355       0.057218       0.105705       0.082504      -0.098044       0.043158       0.054886              9.679823       9.881436      -0.525082       4.971052       6.619953      -1.843906      12.538080           0.052668
           82              O       4.385246       5.884746       8.762943      -0.572275      34.590648 0.51597803E+03  0.12295191E+05                                 8.422313                            7.007119       0.277932       2.132974                    0.997718      27.809499      73.130776       0.720316       0.356845      -1.139022      -0.029064      -0.015896      -0.005695       0.033613      -0.000326      -0.073547       0.007557      -0.057662      -0.115441      -0.099202       0.044384       0.054819              9.648955       6.946054       2.184529      -0.464025      13.371200      -4.199079       8.629611           0.049557
           83              O       1.259070       1.756866      12.149834      -0.550245      33.801117 0.50433836E+03  0.11933137E+05                                 8.283200                            6.924314       0.456447       2.204331                    0.997818      27.202597      70.964457       0.726124       0.356503      -1.140855       0.016941      -0.013463      -0.005059       0.022223      -0.021529       0.005960       0.061113       0.101910       0.012514      -0.095089       0.039678       0.055410              9.409294      15.318684       0.963932      -2.001895       6.372614      -0.966175       6.536585           0.050988
           84              O       2.840362       0.372516      12.883968      -0.572100      35.468688 0.52570501E+03  0.12587001E+05                                 8.568797                            7.085910       0.242448       2.121853                    0.997588      27.836060      73.402502       0.714242       0.358163      -1.137846      -0.024045       0.018911      -0.015033       0.034085       0.002477       0.025734       0.008123      -0.136521       0.140806      -0.096357       0.039094       0.057263              9.772911       7.375675       0.998255      -0.910734      12.594922      -4.990658       9.348137           0.050502
           85              O       5.255351       1.807206       1.351338      -0.550855      34.552906 0.50999694E+03  0.12106993E+05                                 8.427522                            6.976547       0.434180       2.197261                    0.997533      27.258968      71.349684       0.720929       0.357886      -1.139161       0.008793      -0.012938       0.018000       0.023848       0.021366       0.012347      -0.057196       0.105695       0.082507      -0.098022       0.043152       0.054870              9.680005       9.881542       0.525177       4.971135       6.620115       1.844071      12.538360           0.052670
           86              O       6.870631       0.407754       1.980479      -0.572243      34.588239 0.51593322E+03  0.12293844E+05                                 8.421912                            7.006799       0.277970       2.133006                    0.997718      27.808401      73.126817       0.720335       0.356843      -1.139025      -0.029050       0.015857      -0.005711       0.033585       0.000320      -0.073553      -0.007561      -0.057653      -0.115469      -0.099212       0.044390       0.054822              9.648487       6.945752      -2.184459      -0.464032      13.370606       4.198828       8.629103           0.049536
           87              O       3.744456       4.535634       5.367370      -0.550221      33.799827 0.50431299E+03  0.11932377E+05                                 8.282995                            6.924135       0.456487       2.204358                    0.997818      27.201810      70.961762       0.726135       0.356502      -1.140856       0.016896       0.013456      -0.005065       0.022185       0.021542       0.005963      -0.061123       0.101927       0.012513      -0.095107       0.039683       0.055425              9.409086      15.318446      -0.963850      -2.001827       6.372423       0.966109       6.536389           0.050990
           88              O       5.325747       5.919984       6.101504      -0.572134      35.470007 0.52572838E+03  0.12587701E+05                                 8.569005                            7.086063       0.242523       2.121868                    0.997588      27.836641      73.404442       0.714235       0.358162      -1.137847      -0.024021      -0.018940      -0.015091       0.034109      -0.002475       0.025712      -0.008126      -0.136493       0.140777      -0.096332       0.039080       0.057251              9.773177       7.375933      -0.998419      -0.910865      12.595225       4.990802       9.348373           0.050523
           89              O       3.473264       8.099706       5.431125      -0.550842      34.551992 0.50998051E+03  0.12106499E+05                                 8.427368                            6.976430       0.434224       2.197283                    0.997533      27.258535      71.348123       0.720936       0.357886      -1.139162      -0.008784      -0.012926      -0.017997       0.023835      -0.021364       0.012347       0.057199       0.105703       0.082497      -0.098025       0.043157       0.054869              9.679819       9.881379      -0.525154       4.971038       6.619979      -1.844002      12.538100           0.052681
           90              O       1.857983       6.700254       4.801984      -0.572258      34.588253 0.51593416E+03  0.12293862E+05                                 8.421873                            7.006773       0.277979       2.133002                    0.997718      27.808616      73.127197       0.720342       0.356840      -1.139028       0.029044       0.015872       0.005709       0.033587      -0.000324      -0.073554       0.007558      -0.057649      -0.115475      -0.099212       0.044389       0.054824              9.648437       6.945717       2.184421      -0.464018      13.370519      -4.198810       8.629076           0.049549
           91              O       4.984159      10.828134       1.415093      -0.550209      33.799058 0.50429875E+03  0.11931951E+05                                 8.282865                            6.924033       0.456516       2.204375                    0.997818      27.201424      70.960395       0.726141       0.356502      -1.140857      -0.016887       0.013453       0.005064       0.022177      -0.021544       0.005967       0.061121       0.101928       0.012515      -0.095107       0.039683       0.055423              9.408933      15.318213       0.963806      -2.001766       6.372312      -0.966074       6.536275           0.050980
           92              O       3.402867      12.212484       0.680959      -0.572148      35.470497 0.52573744E+03  0.12587972E+05                                 8.569074                            7.086116       0.242524       2.121863                    0.997588      27.836915      73.405317       0.714234       0.358162      -1.137847       0.024024      -0.018956       0.015087       0.034119       0.002482       0.025714       0.008125      -0.136486       0.140776      -0.096329       0.039079       0.057251              9.773259       7.376018       0.998469      -0.910900      12.595316      -4.990840       9.348443           0.050515

******************************************************
Auxiliary information for the entire system
The total spin magnetic moment of the unit cell is   19.998890
The total net atomic charge of the unit cell is   -0.000001
Accuracy of reproducing the electrostatic potential in the unit cell:
  The inner radius (bohr) =    5.0000
  The outer radius (bohr) =   12.0000
  Valid grid points have density less than (e/(bohr^3)) =    0.0001
  The number of valid grid points were=       120056
  The rms potential error without charges in kcal/mol is=     10.04252
  The rms potential error with partial charges in kcal/mol is=      2.77380
  The RRMSE value at monopole order=      0.27621
  The rms potential error with partial charges and cloud penetration in kcal/mol is=      2.76645
  The RRMSE value at monopole order with cloud penetration is=      0.27547
  The rms potential error with partial charges and atomic dipoles in kcal/mol is=      0.60654
  The RRMSE value at dipole order=      0.06040
  The rms potential error with partial charges, atomic dipoles and cloud penetration in kcal/mol is=      0.59221
  The RRMSE value at dipole order with cloud penetration=      0.05897

******************************************************
The electron densities and ab initio electrostatic potential were computed in VASP using the PBE functional and
projector augmented wave method. See the main text of the journal article for a description of computational details.
The atomic charges, dipoles, and quadrupoles were computed with the DDEC6 method as described in
(a) T. A. Manz and N. Gabaldon Limas, RSC Adv. 6 (2016) 47771-47801 DOI: 10.1039/c6ra04656h
(b) N. Gabaldon Limas and T. A. Manz, RSC Adv. 8 (2018) 2678-2707 DOI: 10.1039/c7ra11829e.
For each atom in the material, the electron cloud parameters were fit to the spherically averaged atom-in-material
electron density using radial positions for which this density was between 10^-4 and 10^-2 electrons per cubic bohr.
The polarizabilities, dispersion coefficients, and quantum Drude oscillator (QDO) parameters were fit using the MCLF method.
The magnetic structure of the system was optimized in VASP from the default ferromagnetic initial guess using spin polarization.
The atomic spin moments (ASMs) were computed on this optimized magnetic structure using the DDEC6 partition as inputs
to the method of T. A. Manz and D. S. Sholl, J. Chem. Theory Comput. 7 (2011) 4146-4164 DOI: 10.1021/ct200539n.
The RMSE and RRMSE were computed using a uniform grid with Ewald summation.
