# Supplementary material for: A collection of forcefield precursors for metal–organic frameworks
Source: RSC Adv. 2019 Nov 13;9(63):36492–507. doi: 10.1039/c9ra07327b (PMC9075174; doi:10.1039/c9ra07327b)
Supplement: RA-009-C9RA07327B-s5827 [file RA-009-C9RA07327B-s5827.xyz]

  540
jmolscript: load "" {1 1 1} spacegroup "x,y,z" unitcell [{     26.937700     0.000000     0.000000 }, {     -8.979136    25.397142     0.000000 }, {     -8.979136   -12.698363    21.994690 }]
Cu    20.452556     4.585708     0.000000     0.862885
Cu    -2.493992    20.811434     0.000000     0.862869
Cu     8.979375    12.698704    14.051968     0.862888
Cu     0.000053     0.000075     7.942722     0.862889
Cu     2.494231    10.405887    18.023329     0.862883
Cu     6.485197     2.292892     3.971361     0.862898
Cu    -8.979136    18.518618     3.971361     0.862851
Cu    -8.979136    -5.819839    18.023329     0.862875
Cu    20.452556    -2.292816     3.971361     0.862873
Cu    -2.493992   -10.405547    18.023329     0.862870
Cu     0.000053     6.878599     3.971361     0.862902
Cu     8.979375     5.820180    18.023329     0.862870
Cu     8.638518     3.054310     5.290163     0.801844
Cu    -8.979136    -3.536013    16.704747     0.801746
Cu    -8.979136    16.234792     5.289943     0.801729
Cu     0.340910     9.644469    16.704527     0.801852
Cu    -0.340688    -9.644153    16.704527     0.801878
Cu     8.979358     3.536329    16.704747     0.801661
Cu     0.000070     9.162450     5.289943     0.801679
Cu    18.299252    -3.054210     5.290163     0.801856
Cu    -0.340688    19.288621     0.000000     0.801857
Cu     0.000070     0.000100    10.579886     0.801664
Cu     8.979358    12.698679    11.414804     0.801658
Cu    18.299252     6.108521     0.000000     0.801864
H     16.297348     4.285800     3.455366     0.134993
H    -10.370876     4.095464    18.539324     0.134974
H     13.327099    12.862485    10.832385     0.134971
H     -1.294715     4.153808    11.162305     0.134962
H     -1.660996    13.548262    16.555403     0.134970
H      7.587518     1.309309     9.178384     0.134962
H     -4.631392    15.648500     5.439287     0.134993
H     16.663727    -5.108514    12.816306     0.134975
H      7.318166    20.261859     1.983921     0.134974
H     -1.391694    -5.404358    16.271672     0.134993
H      4.347820     9.584936     5.723018     0.134962
H      7.684564     0.955122    20.010769     0.134971
H     10.371122    -4.095114    18.539324     0.134993
H      1.661262    21.111407     3.455366     0.134974
H      1.294864    -4.153597    11.162305     0.134971
H      4.631608    12.534862    10.832385     0.134962
H     -4.347671     9.748744     5.439287     0.134971
H     10.274143     5.108756    12.816306     0.134962
H     -7.317920    11.849193    16.555403     0.134993
H     19.350304    -1.309136     9.178384     0.134974
H     -7.684299    -0.954743    20.010769     0.134975
H     13.610820    15.812315     5.723018     0.134993
H      1.391910     5.404666    16.271672     0.134962
H     10.640424     5.135321     1.983921     0.134970
H     -7.317920     8.412979    18.539324     0.134993
H     19.350304     8.603315     3.455366     0.134974
H     -4.347671    -0.163706    11.162305     0.134971
H     10.274143     8.544971    10.832385     0.134962
H     10.640424    -0.849483     5.439287     0.134970
H      1.391910    11.389470    12.816306     0.134962
H     13.610820    -2.949721    16.555403     0.134993
H     -7.684299    17.807293     9.178384     0.134975
H      1.661262    -7.563080    20.010769     0.134974
H     10.371122    18.103137     5.723018     0.134993
H      4.631608     3.113843    16.271672     0.134962
H      1.294864    11.743657     1.983921     0.134971
H     -1.391694    16.793893     3.455366     0.134993
H      7.318166    -8.412628    18.539324     0.134974
H      7.684564    16.852376    10.832385     0.134971
H      4.347820     0.163917    11.162305     0.134962
H     13.327099     2.950035    16.555403     0.134971
H     -1.294715     7.590023     9.178384     0.134962
H     16.297348     0.849586     5.439287     0.134993
H    -10.370876    14.007915    12.816306     0.134974
H     16.663727    13.653522     1.983921     0.134975
H     -4.631392    -3.113536    16.271672     0.134993
H      7.587518     7.294113     5.723018     0.134962
H     -1.660996     7.563458    20.010769     0.134970
H     13.397089     4.736645     8.204019     0.141784
H     -8.979136     1.511260    13.790671     0.141807
H     -8.979136    11.187519     8.204019     0.141807
H     -4.417661     7.962134    13.790671     0.141784
H      4.417844    -7.961874    13.790671     0.141807
H      8.979319    -1.511000    13.790671     0.141783
H      0.000109    14.209779     8.204019     0.141783
H     13.540720    -4.736489     8.204019     0.141808
H      4.417844    15.924008     0.000000     0.141807
H      0.000109     0.000155    16.408039     0.141783
H      8.979319    12.698624     5.586651     0.141783
H     13.540720     9.473134     0.000000     0.141808
H     19.097057     1.521314     2.634964     0.143063
H     11.696394     2.933418     5.080773     0.115439
H    -13.910477     5.813589    19.359726     0.143054
H    -10.112303    -0.693182    16.913917     0.115426
H    -13.910477    13.859360    14.714448     0.143055
H    -10.112303    14.994547     7.856503     0.115427
H     -0.254946     4.203296     7.280242     0.143075
H     -0.450632     8.162775    14.138187     0.115422
H     10.117886   -11.177099    19.359726     0.143054
H      2.717191    -9.765041    16.913917     0.115428
H      4.047891     1.160718     7.280242     0.143075
H      7.846157     2.296035    14.138187     0.115423
H     -4.931307    18.512002     2.634964     0.143064
H     -1.133100    12.005277     5.080773     0.115436
H     17.703522    -8.495205    14.714448     0.143054
H     17.507744    -4.535855     7.856503     0.115425
H     10.117886    22.354564     0.000000     0.143054
H      2.717191    19.530402     0.000000     0.115429
H     -4.931307    -6.973891    17.349411     0.143064
H     -1.133100    -1.602437    12.937277     0.115436
H      4.047891     5.724560     4.645279     0.143075
H      7.846157    11.096097     9.057413     0.115423
H     17.703522    16.990688     0.000000     0.143054
H     17.507744     9.071859     0.000000     0.115424
H     13.910735    -5.813223    19.359726     0.143064
H     10.112528     0.693502    16.913917     0.115436
H      7.840678    -1.521264     2.634964     0.143054
H     15.241373    -2.933322     5.080773     0.115429
H      0.255042    -4.203158     7.280242     0.143054
H      0.450820    -8.162508    14.138187     0.115424
H      4.931537    11.538061    14.714448     0.143075
H      1.133271    10.402744     7.856503     0.115423
H     -4.047795     6.885190     2.634964     0.143055
H     -7.845969    13.391961     5.080773     0.115426
H      9.234374     8.495483    14.714448     0.143074
H      9.430060     4.536004     7.856503     0.115422
H    -10.117629    11.177465    19.359726     0.143063
H     -2.716966     9.765361    16.913917     0.115438
H     -4.047795    -1.160581     7.280242     0.143055
H     -7.845969    -2.295768    14.138187     0.115426
H      0.255042     8.406454     0.000000     0.143054
H      0.450820    16.325283     0.000000     0.115425
H     13.910735    19.672670     4.645279     0.143064
H     10.112528    14.301216     9.057413     0.115436
H      4.931537     6.974219    17.349411     0.143075
H      1.133271     1.602682    12.937277     0.115423
H      7.840678     3.042578     0.000000     0.143054
H     15.241373     5.866740     0.000000     0.115428
C     17.778733     2.974287     2.896261     0.006795
C     16.656156     3.441601     3.625165    -0.154953
C     18.346037     3.884764     1.801805     0.586366
C    -12.101167     5.054974    19.098429     0.006797
C    -11.286399     4.152352    18.369525    -0.154929
C    -11.431844     5.893344    20.192885     0.586379
C     12.995062    13.361303    12.799150     0.006788
C     13.744101    13.158115    11.612756    -0.154896
C     11.483138    13.118760    12.736685     0.586353
C     -0.713773     4.006994     9.195540     0.006785
C     -1.155002     4.645489    10.381934    -0.154899
C     -0.438475     2.500690     9.258005     0.586378
C     -0.179592    13.719833    17.970761     0.006790
C     -1.302180    14.117418    17.201607    -0.154895
C      0.387709    12.316766    17.729480     0.586365
C      5.857212     1.313743     8.067872     0.006784
C      6.671995     1.133816     9.214016    -0.154898
C      6.526518     1.842373     6.794600     0.586390
C     -4.963448    17.102346     4.023929     0.006791
C     -4.214399    16.176501     4.793083    -0.154954
C     -6.475370    17.169524     4.265210     0.586353
C     17.244684    -6.738365    13.926818     0.006797
C     16.803440    -6.030177    12.780674    -0.154929
C     17.519999    -5.931105    15.200090     0.586386
C      8.799559    21.401801     1.127668     0.006799
C      7.676972    20.536902     1.167918    -0.154929
C      9.366877    21.894391     2.463405     0.586382
C     -3.121992    -6.368301    16.823079     0.006792
C     -2.307215    -5.285752    16.405839    -0.154953
C     -2.452684    -7.735301    17.001895     0.586366
C      4.015756     7.632271     5.171611     0.006785
C      4.764811     8.761305     5.588851    -0.154899
C      2.503832     7.807637     4.992795     0.586378
C      8.265533     2.731787    20.867022     0.006788
C      7.824288     1.385103    20.826772    -0.154895
C      8.540830     3.430831    19.531285     0.586353
C     12.101420    -5.054613    19.098429     0.006792
C     11.286643    -4.152005    18.369525    -0.154953
C     11.432112    -5.892962    20.192885     0.586367
C      0.179869    22.422910     2.896261     0.006799
C      1.302456    21.955610     3.625165    -0.154929
C     -0.387449    21.512412     1.801805     0.586382
C      0.713895    -4.006820     9.195540     0.006788
C      1.155140    -4.645293    10.381934    -0.154895
C      0.438598    -2.500515     9.258005     0.586354
C      4.963672    12.036081    12.799150     0.006784
C      4.214617    12.239247    11.612756    -0.154899
C      6.475596    12.278623    12.736685     0.586378
C     -4.015634     8.294872     4.023929     0.006788
C     -4.764673     9.220732     4.793083    -0.154896
C     -2.503710     8.227698     4.265210     0.586353
C      9.693201     6.738628    13.926818     0.006785
C     10.134430     6.030418    12.780674    -0.154898
C      9.417903     5.931392    15.200090     0.586378
C     -8.799305    11.677649    17.970761     0.006795
C     -7.676728    11.280049    17.201607    -0.154953
C     -9.366609    13.080712    17.729480     0.586365
C     21.080595    -1.313591     8.067872     0.006796
C     20.265827    -1.133641     9.214016    -0.154929
C     20.411272    -1.842244     6.794600     0.586379
C     -8.265256    -2.731392    20.867022     0.006797
C     -7.824012    -1.384709    20.826772    -0.154929
C     -8.540571    -3.430461    19.531285     0.586386
C     13.942876    17.764969     5.171611     0.006791
C     13.193827    16.635943     5.588851    -0.154953
C     15.454798    17.589600     4.992795     0.586353
C      3.122216     6.368619    16.823079     0.006784
C      2.307433     5.286062    16.405839    -0.154898
C      2.452910     7.735622    17.001895     0.586389
C      9.159020     3.995362     1.127668     0.006790
C     10.281608     4.860262     1.167918    -0.154895
C      8.591719     3.502797     2.463405     0.586364
C     -8.799305     9.724492    19.098429     0.006794
C     -7.676728     9.257178    18.369525    -0.154953
C     -9.366609     8.814015    20.192885     0.586365
C     21.080595     7.643805     2.896261     0.006796
C     20.265827     8.546427     3.625165    -0.154930
C     20.411272     6.805435     1.801805     0.586379
C     -4.015634    -0.662524     9.195540     0.006787
C     -4.764673    -0.459336    10.381934    -0.154895
C     -2.503710    -0.419981     9.258005     0.586354
C      9.693201     8.691785    12.799150     0.006785
C     10.134430     8.053290    11.612756    -0.154898
C      9.417903    10.198089    12.736685     0.586378
C      9.159020    -1.021054     4.023929     0.006790
C     10.281608    -1.418639     4.793083    -0.154895
C      8.591719     0.382013     4.265210     0.586365
C      3.122216    11.385036    13.926818     0.006784
C      2.307433    11.564963    12.780674    -0.154898
C      2.452910    10.856406    15.200090     0.586389
C     13.942876    -4.403567    17.970761     0.006793
C     13.193827    -3.477722    17.201607    -0.154954
C     15.454798    -4.470745    17.729480     0.586353
C     -8.265256    19.437144     8.067872     0.006796
C     -7.824012    18.728956     9.214016    -0.154928
C     -8.540571    18.629884     6.794600     0.586386
C      0.179869    -8.703022    20.867022     0.006800
C      1.302456    -7.838123    20.826772    -0.154929
C     -0.387449    -9.195612    19.531285     0.586382
C     12.101420    19.067080     5.171611     0.006791
C     11.286643    17.984531     5.588851    -0.154952
C     11.432112    20.434080     4.992795     0.586367
C      4.963672     5.066508    16.823079     0.006784
C      4.214617     3.937474    16.405839    -0.154899
C      6.475596     4.891142    17.001895     0.586378
C      0.713895     9.966992     1.127668     0.006789
C      1.155140    11.313676     1.167918    -0.154896
C      0.438598     9.267948     2.463405     0.586354
C     -3.121992    17.753392     2.896261     0.006792
C     -2.307215    16.850784     3.625165    -0.154952
C     -2.452684    18.591741     1.801805     0.586366
C      8.799559    -9.724131    19.098429     0.006799
C      7.676972    -9.256831    18.369525    -0.154929
C      9.366877    -8.813633    20.192885     0.586383
C      8.265533    16.705599    12.799150     0.006788
C      7.824288    17.344072    11.612756    -0.154896
C      8.540830    15.199294    12.736685     0.586353
C      4.015756     0.662698     9.195540     0.006784
C      4.764811     0.459532    10.381934    -0.154899
C      2.503832     0.420156     9.258005     0.586378
C     12.995062     4.403907    17.970761     0.006787
C     13.744101     3.478047    17.201607    -0.154896
C     11.483138     4.471081    17.729480     0.586353
C     -0.713773     5.960151     8.067872     0.006786
C     -1.155002     6.668361     9.214016    -0.154898
C     -0.438475     6.767387     6.794600     0.586378
C     17.778733     1.021130     4.023929     0.006794
C     16.656156     1.418730     4.793083    -0.154953
C     18.346037    -0.381933     4.265210     0.586366
C    -12.101167    14.012370    13.926818     0.006797
C    -11.286399    13.832420    12.780674    -0.154929
C    -11.431844    14.541023    15.200090     0.586379
C     17.244684    15.430171     1.127668     0.006796
C     16.803440    14.083488     1.167918    -0.154928
C     17.519999    16.129240     2.463405     0.586385
C     -4.963448    -5.066190    16.823079     0.006793
C     -4.214399    -3.937164    16.405839    -0.154954
C     -6.475370    -4.890821    17.001895     0.586353
C      5.857212     6.330160     5.171611     0.006784
C      6.671995     7.412717     5.588851    -0.154899
C      6.526518     4.963157     4.992795     0.586389
C     -0.179592     8.703417    20.867022     0.006790
C     -1.302180     7.838517    20.826772    -0.154895
C      0.387709     9.195982    19.531285     0.586365
C     12.635646     4.467430     7.737732    -0.156628
C     -8.979136     0.703636    14.256958    -0.156633
C     -8.979136    11.995143     7.737732    -0.156633
C     -3.656218     8.231349    14.256958    -0.156628
C      3.656407    -8.231079    14.256958    -0.156631
C      8.979325    -0.703366    14.256958    -0.156630
C      0.000103    13.402145     7.737732    -0.156631
C     14.302157    -4.467284     7.737732    -0.156631
C      3.656407    16.462427     0.000000    -0.156631
C      0.000103     0.000146    15.475464    -0.156630
C      8.979325    12.698633     6.519226    -0.156630
C     14.302157     8.934715     0.000000    -0.156631
C     16.117764     2.637536     4.568297     0.164229
C     18.343883     1.794083     3.107410    -0.120866
C     12.740153     3.788173     6.561236     0.134989
C     14.038186     3.439464     5.957262    -0.142835
C     11.610919     3.396542     5.882920     0.028461
C     14.973816     3.061676     5.302920    -0.080041
C    -11.865030     3.376715    17.426393     0.164220
C    -13.402258     5.194402    18.887280    -0.120887
C     -9.654367     0.575772    15.433454     0.135066
C    -10.415798     1.683347    16.037428    -0.142879
C     -9.647184    -0.619411    16.111770     0.028400
C    -11.083845     2.439553    16.691770    -0.080019
C    -11.865030    13.403452    11.637390     0.164220
C    -13.402258    13.759795    13.941994    -0.120887
C     -9.654367    13.077955     8.215237     0.135067
C    -10.415798    13.047236     9.476412    -0.142880
C     -9.647184    14.262979     7.519325     0.028400
C    -11.083845    13.235819    10.458475    -0.080018
C     -1.366548     5.979855    10.357300     0.164266
C     -0.518210     4.649277     8.052696    -0.120901
C     -2.410263     7.955658    13.779453     0.135156
C     -2.185435     7.227510    12.518278    -0.142879
C     -1.295396     8.357447    14.475365     0.028380
C     -1.784969     6.660510    11.536215    -0.080081
C      7.138568   -10.060913    17.426393     0.164215
C      9.364706   -10.904338    18.887280    -0.120888
C      3.760930    -8.910314    15.433454     0.135068
C      5.058971    -9.259011    16.037428    -0.142888
C      2.631705    -9.301932    16.111770     0.028422
C      5.994610    -9.636788    16.691770    -0.080008
C      6.093379     0.704869    10.357300     0.164267
C      4.556121     1.061169     8.052696    -0.120901
C      8.304088     0.379437    13.779453     0.135154
C      7.542640     0.348694    12.518278    -0.142877
C      8.311280     1.564474    14.475365     0.028372
C      6.874580     0.537259    11.536215    -0.080085
C     -2.885834    16.075164     4.568297     0.164234
C     -4.423081    17.892824     3.107410    -0.120864
C     -0.675144    13.274259     6.561236     0.134986
C     -1.436583    14.381823     5.957262    -0.142825
C     -0.667970    12.079063     5.882920     0.028439
C     -2.104639    15.138017     5.302920    -0.080052
C     16.591879    -6.718704    11.637390     0.164218
C     17.440247    -8.049238    13.941994    -0.120887
C     15.548118    -4.742966     8.215237     0.135069
C     15.772963    -5.471090     9.476412    -0.142882
C     16.662976    -4.341189     7.519325     0.028407
C     16.173441    -6.038072    10.458475    -0.080014
C      7.138568    20.122156     0.000000     0.164216
C      9.364706    21.809034     0.000000    -0.120888
C      3.760930    17.820921     0.000000     0.135069
C      5.058971    18.518326     0.000000    -0.142887
C      2.631705    18.604168     0.000000     0.028421
C      5.994610    19.273891     0.000000    -0.080009
C     -2.885834    -4.081167    16.205688     0.164233
C     -4.423081    -6.255155    17.049404    -0.120864
C     -0.675144    -0.954793    14.776473     0.134987
C     -1.436583    -2.031625    15.433674    -0.142827
C     -0.667970    -0.944647    13.402244     0.028438
C     -2.104639    -2.976396    15.761395    -0.080050
C      6.093379     8.617305     5.789002     0.164267
C      4.556121     6.443302     4.945286    -0.120900
C      8.304088    11.743707     7.218217     0.135154
C      7.542640    10.666862     6.561016    -0.142877
C      8.311280    11.753879     8.592446     0.028372
C      6.874580     9.722085     6.233295    -0.080085
C     16.591879    13.437628     0.000000     0.164219
C     17.440247    16.098740     0.000000    -0.120887
C     15.548118     9.486087     0.000000     0.135069
C     15.772963    10.942359     0.000000    -0.142881
C     16.662976     8.682521     0.000000     0.028407
C     16.173441    12.076341     0.000000    -0.080015
C     11.865262    -3.376385    17.426393     0.164233
C     13.402509    -5.194045    18.887280    -0.120864
C      9.654572    -0.575480    15.433454     0.134986
C     10.416011    -1.683044    16.037428    -0.142827
C      9.647398     0.619716    16.111770     0.028438
C     11.084067    -2.439238    16.691770    -0.080050
C     10.819996    -2.637450     4.568297     0.164215
C      8.593858    -1.794025     3.107410    -0.120888
C     14.197634    -3.788049     6.561236     0.135069
C     12.899593    -3.439352     5.957262    -0.142888
C     15.326859    -3.396431     5.882920     0.028421
C     11.963954    -3.061575     5.302920    -0.080008
C      1.366685    -5.979659    10.357300     0.164219
C      0.518317    -4.649125     8.052696    -0.120887
C      2.410446    -7.955397    13.779453     0.135068
C      2.185601    -7.227273    12.518278    -0.142881
C      1.295588    -8.357174    14.475365     0.028407
C      1.785123    -6.660291    11.536215    -0.080016
C      2.886049    11.993910    11.637390     0.164267
C      4.423307    11.637610    13.941994    -0.120901
C      0.675340    12.319342     8.215237     0.135154
C      1.436788    12.350085     9.476412    -0.142877
C      0.668148    11.134305     7.519325     0.028372
C      2.104848    12.161520    10.458475    -0.080085
C     -6.093242     9.322064     4.568297     0.164220
C     -4.556014     7.504377     3.107410    -0.120886
C     -8.303905    12.123007     6.561236     0.135067
C     -7.542474    11.015432     5.957262    -0.142879
C     -8.311088    13.318190     5.882920     0.028400
C     -6.874427    10.259226     5.302920    -0.080019
C     10.345976     6.718924    11.637390     0.164266
C      9.497638     8.049502    13.941994    -0.120901
C     11.389691     4.743121     8.215237     0.135156
C     11.164863     5.471269     9.476412    -0.142880
C     10.274824     4.341332     7.519325     0.028380
C     10.764397     6.038269    10.458475    -0.080081
C     -7.138336    10.061243    17.426393     0.164229
C     -9.364455    10.904696    18.887280    -0.120866
C     -3.760725     8.910606    15.433454     0.134989
C     -5.058758     9.259315    16.037428    -0.142835
C     -2.631491     9.302237    16.111770     0.028461
C     -5.994388     9.637103    16.691770    -0.080040
C     -6.093242    -0.704673    10.357300     0.164220
C     -4.556014    -1.061016     8.052696    -0.120886
C     -8.303905    -0.379176    13.779453     0.135066
C     -7.542474    -0.348457    12.518278    -0.142879
C     -8.311088    -1.564200    14.475365     0.028400
C     -6.874427    -0.537040    11.536215    -0.080020
C      1.366685    11.959514     0.000000     0.164218
C      0.518317     9.298402     0.000000    -0.120887
C      2.410446    15.911055     0.000000     0.135069
C      2.185601    14.454783     0.000000    -0.142882
C      1.295588    16.714621     0.000000     0.028407
C      1.785123    13.320801     0.000000    -0.080014
C     11.865262    16.779946     5.789002     0.164234
C     13.402509    18.953934     4.945286    -0.120864
C      9.654572    13.653572     7.218217     0.134986
C     10.416011    14.730404     6.561016    -0.142825
C      9.647398    13.643426     8.592446     0.028438
C     11.084067    15.675175     6.233295    -0.080052
C      2.886049     4.081474    16.205688     0.164267
C      4.423307     6.255477    17.049404    -0.120901
C      0.675340     0.955072    14.776473     0.135153
C      1.436788     2.031917    15.433674    -0.142877
C      0.668148     0.944900    13.402244     0.028372
C      2.104848     2.976694    15.761395    -0.080085
C     10.819996     5.274986     0.000000     0.164215
C      8.593858     3.588108     0.000000    -0.120888
C     14.197634     7.576221     0.000000     0.135069
C     12.899593     6.878816     0.000000    -0.142889
C     15.326859     6.792974     0.000000     0.028422
C     11.963954     6.123251     0.000000    -0.080007
N     10.380050     3.669947     6.356465    -0.194517
N     -8.979136    -1.688762    15.638225    -0.194453
N     -8.979136    14.387541     6.356465    -0.194452
N     -1.400622     9.028832    15.638225    -0.194518
N      1.400830    -9.028536    15.638225    -0.194496
N      8.979344     1.689058    15.638225    -0.194467
N      0.000084    11.009721     6.356465    -0.194467
N     16.557734    -3.669827     6.356465    -0.194494
N      1.400830    18.057368     0.000000    -0.194494
N      0.000084     0.000120    12.712931    -0.194467
N      8.979344    12.698659     9.281759    -0.194465
N     16.557734     7.339774     0.000000    -0.194495
O     19.469695     3.586217     1.389405    -0.520381
O     17.656254     4.881090     1.390504    -0.537870
O    -12.087860     6.853233    20.605285    -0.520402
O    -10.262567     5.575121    20.604186    -0.537900
O     10.912604    13.026198    13.826522    -0.520375
O     10.907561    13.017161    11.598240    -0.537839
O     -0.335582     1.931911     8.168168    -0.520396
O     -0.342392     1.924186    10.396450    -0.537841
O      1.511372    12.108894    18.194228    -0.520381
O     -0.302084    11.462400    17.072278    -0.537889
O      5.870488     1.719568     5.757110    -0.520405
O      7.695796     2.357682     6.864543    -0.537887
O     -7.045910    18.159627     3.800462    -0.520374
O     -7.050938    16.234408     4.922412    -0.537824
O     17.622905    -6.590532    16.237580    -0.520394
O     17.616081    -4.656931    15.130147    -0.537896
O     10.490540    22.400810     2.411058    -0.520400
O      8.677099    21.752432     3.531907    -0.537916
O     -3.108706    -8.572385    17.626984    -0.520382
O     -1.283412    -7.932387    16.520652    -0.537876
O      1.933284     6.910096     4.367706    -0.520396
O      1.928271     8.844352     5.474038    -0.537841
O      8.643737     4.659037    19.583632    -0.520375
O      8.636898     2.733161    18.462783    -0.537841
O     12.088134    -6.852843    20.605285    -0.520385
O     10.262840    -5.574732    20.604186    -0.537875
O     -1.511112    21.810952     1.389405    -0.520398
O      0.302329    20.516078     1.390504    -0.537915
O      0.335691    -1.931756     8.168168    -0.520377
O      0.342530    -1.923989    10.396450    -0.537841
O      7.046144    12.371206    13.826522    -0.520395
O      7.051157    12.380201    11.598240    -0.537840
O     -1.933176     7.237586     3.800462    -0.520376
O     -1.928133     9.162827     4.922412    -0.537841
O      9.315010     6.590839    16.237580    -0.520394
O      9.321820     4.657217    15.130147    -0.537841
O    -10.490267    13.288592    18.194228    -0.520378
O     -8.676826    13.935065    17.072278    -0.537871
O     21.067288    -1.719459     5.757110    -0.520404
O     19.241995    -2.357552     6.864543    -0.537902
O     -8.643477    -4.658667    19.583632    -0.520394
O     -8.636653    -2.732812    18.462783    -0.537896
O     16.025338    18.487129     4.367706    -0.520375
O     16.030366    16.552893     5.474038    -0.537824
O      3.108940     8.572718    17.626984    -0.520404
O      1.283632     7.932700    16.520652    -0.537888
O      7.468056     2.996378     2.411058    -0.520381
O      9.281512     3.644777     3.531907    -0.537887
O    -10.490267     9.112562    20.605285    -0.520379
O     -8.676826     7.817689    20.604186    -0.537869
O     21.067288     5.845546     1.389405    -0.520403
O     19.241995     7.123658     1.390504    -0.537901
O     -1.933176    -0.327419     8.168168    -0.520377
O     -1.928133    -0.318382    10.396450    -0.537841
O      9.315010    10.766868    13.826522    -0.520395
O      9.321820    10.774593    11.598240    -0.537840
O      7.468056     0.589885     3.800462    -0.520382
O      9.281512     1.236379     4.922412    -0.537888
O      3.108940    10.979211    16.237580    -0.520404
O      1.283632    10.341097    15.130147    -0.537888
O     16.025338    -5.460848    18.194228    -0.520374
O     16.030366    -3.535629    17.072278    -0.537824
O     -8.643477    19.289311     5.757110    -0.520394
O     -8.636653    17.355710     6.864543    -0.537896
O     -1.511112    -9.702031    19.583632    -0.520397
O      0.302329    -9.053653    18.462783    -0.537917
O     12.088134    21.271164     4.367706    -0.520385
O     10.262840    20.631166     5.474038    -0.537875
O      7.046144     5.788683    17.626984    -0.520394
O      7.051157     3.854427    16.520652    -0.537841
O      0.335691     8.039742     2.411058    -0.520376
O      0.342530     9.965618     3.531907    -0.537841
O     -3.108706    19.551622     1.389405    -0.520384
O     -1.283412    18.273511     1.390504    -0.537874
O     10.490540    -9.112173    20.605285    -0.520400
O      8.677099    -7.817299    20.604186    -0.537916
O      8.643737    14.630535    13.826522    -0.520375
O      8.636898    14.622768    11.598240    -0.537839
O      1.933284     0.327573     8.168168    -0.520396
O      1.928271     0.318578    10.396450    -0.537841
O     10.912604     5.461193    18.194228    -0.520375
O     10.907561     3.535952    17.072278    -0.537841
O     -0.335582     6.107940     5.757110    -0.520396
O     -0.342392     8.041562     6.864543    -0.537841
O     19.469695    -0.589813     3.800462    -0.520381
O     17.656254    -1.236286     4.922412    -0.537870
O    -12.087860    14.418238    16.237580    -0.520401
O    -10.262567    15.056331    15.130147    -0.537902
O     17.622905    17.357446     2.411058    -0.520394
O     17.616081    15.431591     3.531907    -0.537896
O     -7.045910    -5.788350    17.626984    -0.520374
O     -7.050938    -3.854114    16.520652    -0.537824
O      5.870488     4.126061     4.367706    -0.520405
O      7.695796     4.766079     5.474038    -0.537887
O      1.511372     9.702401    19.583632    -0.520381
O     -0.302084     9.054002    18.462783    -0.537889

The following XYZ coordinates are in angstroms. Other properties are in atomic units.
The sperically averaged electron density of each atom fit to a function of the form exp(a - br)
eigen_1, eigen_2 and eigen_3 are the three eigenvalues of traceless quadrupole moment tensor
  atom number  atomic symbol              X              Y              Z     net charge C6 coefficient C8 coefficient C10 coefficient fluctuating dipole atomic polarizability isotropic forcefield polarizability              a              b squared Pearson coefficient          <r^3>          <r^4>         wp_QDO          m_QDO          q_QDO       dipole_x       dipole_y       dipole_z         dipole            Qxy            Qxz            Qyz     Q(x^2-y^2)  Q(3z^2 - R^2)        eigen_1        eigen_2        eigen_3 static polarizability      alpha(xx)      alpha(xy)      alpha(xz)      alpha(yy)      alpha(yz)      alpha(zz) atomic spin moment
            1             Cu      20.452556       4.585708       0.000000       0.862885      48.387266 0.73644350E+03  0.18508301E+05                                11.562388                            9.370660       1.205838       2.315296                    0.997009      39.769381      95.581554       0.545063       0.447128      -1.115701       0.121599      -0.085991      -0.000000       0.148932       0.086532       0.000031       0.000044      -0.061144       0.196303      -0.124491       0.059057       0.065435             14.909072      11.451540       5.513374      -0.000594      15.350251      -0.000840      17.925425           0.686353
            2             Cu      -2.493992      20.811434       0.000000       0.862869      48.388089 0.73645887E+03  0.18508798E+05                                11.562559                            9.370795       1.205780       2.315276                    0.997008      39.769530      95.582432       0.545056       0.447132      -1.115698      -0.121602       0.085993      -0.000000       0.148936       0.086527       0.000031       0.000044      -0.061140       0.196290      -0.124483       0.059053       0.065431             14.909301      11.451715       5.513463      -0.000594      15.350489      -0.000840      17.925700           0.686341
            3             Cu       8.979375      12.698704      14.051968       0.862888      48.361546 0.73600824E+03  0.18495030E+05                                11.558766                            9.368090       1.206197       2.315389                    0.997009      39.769551      95.582702       0.545109       0.447147      -1.115665       0.000003       0.000005       0.148878       0.148878      -0.002939       0.000033       0.000046       0.002078      -0.373110      -0.124370       0.059068       0.065302             14.904064      18.360000       0.623758      -0.000062      18.801036      -0.000093       7.551154           0.686321
            4             Cu       0.000053       0.000075       7.942722       0.862889      48.361459 0.73600665E+03  0.18494976E+05                                11.558740                            9.368070       1.206211       2.315393                    0.997009      39.769570      95.582658       0.545110       0.447146      -1.115666      -0.000003      -0.000005      -0.148878       0.148878      -0.002939       0.000033       0.000046       0.002078      -0.373117      -0.124372       0.059069       0.065304             14.904029      18.359959       0.623756      -0.000063      18.800992      -0.000093       7.551136           0.686323
            5             Cu       2.494231      10.405887      18.023329       0.862883      48.362084 0.73600381E+03  0.18494895E+05                                11.558894                            9.368090       1.205883       2.315305                    0.997006      39.769342      95.582214       0.545106       0.447150      -1.115663       0.121580       0.042992       0.074464       0.148912      -0.043264      -0.074935      -0.029177      -0.111801       0.044421      -0.124462       0.059119       0.065343             14.904330      11.448135      -2.755727      -4.773007      17.275883      -1.114518      15.988973           0.686342
            6             Cu       6.485197       2.292892       3.971361       0.862898      48.361318 0.73598962E+03  0.18494439E+05                                11.558745                            9.367974       1.205923       2.315320                    0.997006      39.769156      95.581338       0.545112       0.447148      -1.115665      -0.121577      -0.042991      -0.074462       0.148908      -0.043266      -0.074938      -0.029178      -0.111806       0.044423      -0.124467       0.059122       0.065345             14.904129      11.447983      -2.755686      -4.772936      17.275648      -1.114503      15.988755           0.686352
            7             Cu      -8.979136      18.518618       3.971361       0.862851      48.388601 0.73648217E+03  0.18509536E+05                                11.562624                            9.370939       1.206126       2.315366                    0.997012      39.770038      95.584140       0.545052       0.447131      -1.115698      -0.000000       0.128958      -0.074455       0.148908       0.001515       0.002624       0.080353       0.141202       0.044360      -0.124387       0.058998       0.065389             14.909301      18.367690      -0.312095      -0.540559      10.366786       4.872923      15.993428           0.686311
            8             Cu      -8.979136      -5.819839      18.023329       0.862875      48.387487 0.73646127E+03  0.18508864E+05                                11.562409                            9.370770       1.206188       2.315388                    0.997012      39.769760      95.582845       0.545060       0.447128      -1.115701       0.000000      -0.128955       0.074453       0.148905       0.001515       0.002624       0.080358       0.141211       0.044363      -0.124395       0.059002       0.065393             14.909015      18.367336      -0.312088      -0.540545      10.366589       4.872827      15.993121           0.686328
            9             Cu      20.452556      -2.292816       3.971361       0.862873      48.387876 0.73645464E+03  0.18508660E+05                                11.562506                            9.370751       1.205805       2.315284                    0.997008      39.769523      95.582240       0.545058       0.447130      -1.115700       0.121601       0.042996      -0.074472       0.148934      -0.043237       0.074953       0.029283      -0.111787       0.044359      -0.124487       0.059054       0.065433             14.909232      11.451665      -2.757189       4.774508      17.282562       1.114657      15.993470           0.686344
           10             Cu      -2.493992     -10.405547      18.023329       0.862870      48.388092 0.73645843E+03  0.18508785E+05                                11.562562                            9.370794       1.205782       2.315277                    0.997008      39.769512      95.582391       0.545055       0.447132      -1.115698      -0.121603      -0.042996       0.074473       0.148937      -0.043236       0.074951       0.029283      -0.111785       0.044358      -0.124484       0.059053       0.065431             14.909311      11.451721      -2.757206       4.774540      17.282656       1.114664      15.993556           0.686344
           11             Cu       0.000053       6.878599       3.971361       0.862902      48.360880 0.73599558E+03  0.18494621E+05                                11.558630                            9.367981       1.206246       2.315405                    0.997009      39.769416      95.581959       0.545115       0.447145      -1.115668      -0.000003      -0.128928      -0.074441       0.148876       0.001498      -0.002529      -0.080311       0.141265       0.044429      -0.124377       0.059071       0.065306             14.903884      18.359780      -0.311924       0.540156      10.363486      -4.871276      15.988385           0.686333
           12             Cu       8.979375       5.820180      18.023329       0.862870      48.362471 0.73602535E+03  0.18495580E+05                                11.558947                            9.368231       1.206146       2.315371                    0.997009      39.769766      95.583744       0.545101       0.447150      -1.115663       0.000003       0.128933       0.074444       0.148881       0.001498      -0.002529      -0.080303       0.141250       0.044424      -0.124364       0.059065       0.065299             14.904308      18.360303      -0.311935       0.540176      10.363778      -4.871420      15.988843           0.686310
           13             Cu       8.638518       3.054310       5.290163       0.801844      71.665669 0.11774665E+04  0.32983349E+05                                14.590092                           11.629599       1.274208       2.320207                    0.994028      41.730211     102.876056       0.507630       0.430737      -1.136151       0.074637       0.026422       0.045764       0.091450      -0.086425      -0.149691      -0.047928      -0.205264       0.094583      -0.240609       0.114540       0.126069             19.164527      16.695991      -1.826387      -3.163357      20.958799      -0.969973      19.838792           0.727568
           14             Cu      -8.979136      -3.536013      16.704747       0.801746      71.674017 0.11776266E+04  0.32989164E+05                                14.591863                           11.631105       1.275255       2.320480                    0.994061      41.733848     102.889211       0.507548       0.430790      -1.136109      -0.000000       0.079304      -0.045787       0.091573      -0.002624      -0.004545       0.157362       0.268476       0.094927      -0.240913       0.114826       0.126087             19.166918      21.638401      -0.080853      -0.140037      16.021494       3.307743      19.840861           0.727517
           15             Cu      -8.979136      16.234792       5.289943       0.801729      71.675010 0.11776466E+04  0.32989893E+05                                14.592047                           11.631248       1.275202       2.320461                    0.994061      41.734117     102.890454       0.507541       0.430793      -1.136106      -0.000000      -0.079305       0.045787       0.091573      -0.002624      -0.004545       0.157360       0.268474       0.094927      -0.240911       0.114825       0.126086             19.167163      21.638667      -0.080856      -0.140042      16.021711       3.307772      19.841112           0.727517
           16             Cu       0.340910       9.644469      16.704527       0.801852      71.665094 0.11774556E+04  0.32982945E+05                                14.589970                           11.629509       1.274247       2.320220                    0.994028      41.730088     102.875357       0.507635       0.430734      -1.136154      -0.074637      -0.026422      -0.045764       0.091451      -0.086425      -0.149692      -0.047928      -0.205265       0.094583      -0.240610       0.114540       0.126069             19.164357      16.695846      -1.826368      -3.163326      20.958611      -0.969966      19.838614           0.727571
           17             Cu      -0.340688      -9.644153      16.704527       0.801878      71.661739 0.11773609E+04  0.32979803E+05                                14.590204                           11.629758       1.274505       2.320305                    0.994030      41.729652     102.875297       0.507580       0.430787      -1.136113       0.074629       0.026434      -0.045741       0.091436      -0.086395       0.149785       0.048091      -0.205279       0.094672      -0.240727       0.114682       0.126044             19.164344      16.696471      -1.827046       3.163404      20.959413       0.970167      19.837146           0.727578
           18             Cu       8.979358       3.536329      16.704747       0.801661      71.683254 0.11778379E+04  0.32996533E+05                                14.592642                           11.631626       1.274869       2.320340                    0.994059      41.735911     102.896266       0.507571       0.430751      -1.136136      -0.000000      -0.079298      -0.045782       0.091565      -0.002665       0.004680      -0.157178       0.268516       0.094695      -0.240759       0.114668       0.126091             19.168316      21.638773      -0.080396       0.140232      16.022445      -3.307802      19.843732           0.727509
           19             Cu       0.000070       9.162450       5.289943       0.801679      71.682217 0.11778172E+04  0.32995772E+05                                14.592442                           11.631471       1.274933       2.320362                    0.994059      41.735644     102.894963       0.507578       0.430747      -1.136140       0.000000       0.079298       0.045782       0.091566      -0.002664       0.004680      -0.157179       0.268520       0.094697      -0.240762       0.114669       0.126093             19.168051      21.638487      -0.080393       0.140227      16.022207      -3.307772      19.843458           0.727511
           20             Cu      18.299252      -3.054210       5.290163       0.801856      71.663151 0.11773887E+04  0.32980822E+05                                14.590470                           11.629962       1.274431       2.320278                    0.994030      41.730021     102.877036       0.507571       0.430792      -1.136108      -0.074630      -0.026435       0.045741       0.091437      -0.086395       0.149784       0.048091      -0.205278       0.094673      -0.240725       0.114681       0.126044             19.164705      16.696793      -1.827079       3.163461      20.959803       0.970179      19.837520           0.727576
           21             Cu      -0.340688      19.288621       0.000000       0.801857      71.663052 0.11773863E+04  0.32980740E+05                                14.590462                           11.629954       1.274427       2.320278                    0.994030      41.729977     102.876924       0.507571       0.430793      -1.136108       0.074629      -0.052830       0.000023       0.091436       0.172913       0.000070       0.000100      -0.122152       0.344046      -0.240724       0.114681       0.126043             19.164696      16.696787       3.653176      -0.000605      19.277880      -0.000853      21.519421           0.727575
           22             Cu       0.000070       0.000100      10.579886       0.801664      71.683088 0.11778347E+04  0.32996414E+05                                14.592608                           11.631600       1.274884       2.320345                    0.994059      41.735874     102.896059       0.507572       0.430751      -1.136136       0.000000       0.000000       0.091566       0.091566       0.005385       0.000032       0.000045      -0.003807      -0.722280      -0.240760       0.114668       0.126091             19.168272      21.638731       0.161641       0.000492      21.753008       0.000696      14.113078           0.727509
           23             Cu       8.979358      12.698679      11.414804       0.801658      71.683473 0.11778420E+04  0.32996688E+05                                14.592695                           11.631665       1.274851       2.320334                    0.994059      41.735947     102.896538       0.507569       0.430753      -1.136134      -0.000000      -0.000000      -0.091565       0.091565       0.005385       0.000032       0.000045      -0.003808      -0.722275      -0.240758       0.114667       0.126091             19.168393      21.638865       0.161644       0.000492      21.753145       0.000696      14.113169           0.727507
           24             Cu      18.299252       6.108521       0.000000       0.801864      71.662637 0.11773783E+04  0.32980441E+05                                14.590375                           11.629887       1.274457       2.320288                    0.994030      41.729883     102.876401       0.507574       0.430791      -1.136110      -0.074630       0.052830      -0.000023       0.091436       0.172914       0.000070       0.000100      -0.122153       0.344050      -0.240726       0.114682       0.126044             19.164578      16.696679       3.653160      -0.000605      19.277760      -0.000853      21.519295           0.727577
           25              H      16.297348       4.285800       3.455366       0.134993       1.208787 0.89764293E+01  0.89767055E+02                                 1.817095                            1.712004      -1.076298       2.385478                    0.997614       3.317678       9.063616       0.500213       1.224440      -0.724230      -0.016242       0.036177      -0.005886       0.040090      -0.008251      -0.002342      -0.002087      -0.012734      -0.028267      -0.011134      -0.004028       0.015162              1.856535       1.640551      -0.226166      -0.086822       2.275728      -0.309883       1.653324           0.000187
           26              H     -10.370876       4.095464      18.539324       0.134974       1.214609 0.90285023E+01  0.90408337E+02                                 1.822735                            1.716915      -1.076536       2.385357                    0.997610       3.318576       9.068802       0.499574       1.224371      -0.724321       0.039511      -0.003252       0.005895       0.040080      -0.002408       0.001219       0.002923       0.020229      -0.028250      -0.011145      -0.003992       0.015137              1.862471       2.355714       0.023886       0.264610       1.573457       0.186170       1.658241           0.000187
           27              H      13.327099      12.862485      10.832385       0.134971       1.206672 0.89570125E+01  0.89523344E+02                                 1.814603                            1.709818      -1.076611       2.385328                    0.997609       3.317227       9.059527       0.500686       1.223962      -0.724309      -0.016448      -0.013076      -0.034148       0.040095       0.005034       0.004486       0.007583       0.002940       0.031180      -0.011169      -0.004038       0.015206              1.853929       2.001952       0.193678       0.303924       1.497362       0.243124       2.062473           0.000187
           28              H      -1.294715       4.153808      11.162305       0.134962       1.205026 0.89427987E+01  0.89352173E+02                                 1.813259                            1.708669      -1.076580       2.385336                    0.997610       3.317633       9.061272       0.500726       1.224261      -0.724213      -0.006837      -0.019871       0.034154       0.040101       0.002982      -0.005633      -0.006735      -0.008624       0.031206      -0.011167      -0.004019       0.015186              1.852504       1.430809      -0.007943      -0.127753       2.065864      -0.367084       2.060840           0.000187
           29              H      -1.660996      13.548262      16.555403       0.134970       1.206677 0.89570665E+01  0.89524027E+02                                 1.814609                            1.709824      -1.076619       2.385324                    0.997609       3.317236       9.059562       0.500684       1.223963      -0.724309      -0.016235      -0.023186      -0.028397       0.040095       0.002097       0.008339       0.009950       0.000837       0.012493      -0.011169      -0.004037       0.015206              1.853934       1.638451       0.037854       0.238755       2.074161       0.423497       1.849190           0.000187
           30              H       7.587518       1.309309       9.178384       0.134962       1.205023 0.89427766E+01  0.89351903E+02                                 1.813256                            1.708668      -1.076574       2.385338                    0.997610       3.317631       9.061266       0.500727       1.224261      -0.724213       0.039533       0.006725      -0.000133       0.040101       0.002251       0.001512       0.000287       0.025838      -0.011695      -0.011168      -0.004018       0.015186              1.852502       2.341572       0.215333      -0.151519       1.469228      -0.128616       1.746705           0.000187
           31              H      -4.631392      15.648500       5.439287       0.134993       1.208782 0.89763675E+01  0.89766282E+02                                 1.817090                            1.711999      -1.076288       2.385484                    0.997614       3.317666       9.063575       0.500214       1.224441      -0.724230      -0.016445      -0.023041       0.028388       0.040090       0.001370      -0.006582      -0.011147      -0.003286       0.012439      -0.011133      -0.004029       0.015163              1.856530       2.004939       0.166720      -0.320417       1.712888      -0.367075       1.851764           0.000187
           32              H      16.663727      -5.108514      12.816306       0.134975       1.214605 0.90284668E+01  0.90407895E+02                                 1.822732                            1.716912      -1.076527       2.385362                    0.997610       3.318566       9.068771       0.499574       1.224372      -0.724321      -0.006823       0.039495       0.000132       0.040080      -0.006341       0.000233      -0.001483      -0.022882      -0.011633      -0.011145      -0.003992       0.015137              1.862468       1.437052      -0.107574       0.071380       2.394475       0.187503       1.755877           0.000187
           33              H       7.318166      20.261859       1.983921       0.134974       1.214617 0.90285863E+01  0.90409393E+02                                 1.822743                            1.716923      -1.076549       2.385351                    0.997610       3.318588       9.068847       0.499573       1.224371      -0.724321      -0.016236      -0.012977       0.034270       0.040080       0.006150      -0.005952      -0.007805       0.004490       0.023344      -0.011145      -0.003991       0.015136              1.862479       1.645368       0.189251      -0.153155       1.544840      -0.115109       2.397228           0.000187
           34              H      -1.391694      -5.404358      16.271672       0.134993       1.208778 0.89763346E+01  0.89765866E+02                                 1.817085                            1.711995      -1.076282       2.385486                    0.997614       3.317664       9.063564       0.500215       1.224440      -0.724230       0.039522      -0.003470      -0.005760       0.040090       0.000179      -0.002685      -0.003182       0.020758      -0.026820      -0.011134      -0.004028       0.015162              1.856525       2.347292      -0.239809      -0.111076       1.792574      -0.056051       1.429709           0.000187
           35              H       4.347820       9.584936       5.723018       0.134962       1.205028 0.89428253E+01  0.89352514E+02                                 1.813262                            1.708673      -1.076582       2.385335                    0.997610       3.317635       9.061284       0.500726       1.224262      -0.724213      -0.016456       0.036113       0.005758       0.040101      -0.006388       0.002120       0.003619      -0.016396      -0.026861      -0.011167      -0.004018       0.015186              1.852508       2.000300      -0.359544       0.015739       2.130009       0.123009       1.427216           0.000187
           36              H       7.684564       0.955122      20.010769       0.134971       1.206671 0.89570032E+01  0.89523223E+02                                 1.814602                            1.709817      -1.076609       2.385329                    0.997609       3.317224       9.059516       0.500686       1.223962      -0.724309      -0.006845      -0.019641      -0.034278       0.040095       0.003401       0.005417       0.008264      -0.011225       0.023348      -0.011169      -0.004038       0.015206              1.853928       1.431692       0.114744       0.057082       1.745426       0.181568       2.384665           0.000187
           37              H      10.371122      -4.095114      18.539324       0.134993       1.208777 0.89763293E+01  0.89765799E+02                                 1.817084                            1.711995      -1.076282       2.385487                    0.997614       3.317663       9.063560       0.500215       1.224440      -0.724230      -0.039522       0.003254       0.005885       0.040090      -0.002415      -0.001187      -0.002904       0.020276      -0.028268      -0.011134      -0.004028       0.015162              1.856524       2.347291       0.023707      -0.263219       1.568963      -0.185149       1.653319           0.000187
           38              H       1.661262      21.111407       3.455366       0.134974       1.214620 0.90286112E+01  0.90409712E+02                                 1.822747                            1.716926      -1.076552       2.385349                    0.997610       3.318591       9.068861       0.499573       1.224372      -0.724321       0.016236      -0.036167      -0.005896       0.040080      -0.008230       0.002350       0.002124      -0.012707      -0.028247      -0.011145      -0.003991       0.015136              1.862482       1.645370      -0.227262       0.087321       2.283829       0.311535       1.658247           0.000187
           39              H       1.294864      -4.153597      11.162305       0.134971       1.206670 0.89569913E+01  0.89523079E+02                                 1.814601                            1.709816      -1.076608       2.385330                    0.997609       3.317222       9.059511       0.500686       1.223962      -0.724309       0.006845       0.019866       0.034148       0.040095       0.002991       0.005654       0.006757      -0.008615       0.031179      -0.011168      -0.004038       0.015206              1.853927       1.431691      -0.007936       0.127913       2.067619       0.367582       2.062471           0.000187
           40              H       4.631608      12.534862      10.832385       0.134962       1.205026 0.89428079E+01  0.89352300E+02                                 1.813260                            1.708671      -1.076582       2.385335                    0.997610       3.317635       9.061283       0.500726       1.224262      -0.724213       0.016456       0.013069      -0.034154       0.040101       0.005030      -0.004472      -0.007556       0.002959       0.031207      -0.011167      -0.004019       0.015186              1.852506       2.000299       0.193399      -0.303507       1.496379      -0.242808       2.060842           0.000187
           41              H      -4.347671       9.748744       5.439287       0.134971       1.206672 0.89570091E+01  0.89523303E+02                                 1.814603                            1.709818      -1.076610       2.385329                    0.997609       3.317226       9.059525       0.500685       1.223962      -0.724309       0.016448       0.023035       0.028398       0.040095       0.001368       0.006602       0.011178      -0.003288       0.012494      -0.011168      -0.004038       0.015206              1.853929       2.001952       0.166370       0.319690       1.710651       0.366264       1.849184           0.000187
           42              H      10.274143       5.108756      12.816306       0.134962       1.205028 0.89428228E+01  0.89352477E+02                                 1.813262                            1.708672      -1.076580       2.385336                    0.997610       3.317634       9.061279       0.500726       1.224261      -0.724213       0.006837      -0.039514       0.000133       0.040101      -0.006369      -0.000234       0.001521      -0.022926      -0.011697      -0.011167      -0.004019       0.015186              1.852508       1.430811      -0.106667      -0.070755       2.380001      -0.185724       1.746711           0.000187
           43              H      -7.317920      11.849193      16.555403       0.134993       1.208789 0.89764469E+01  0.89767281E+02                                 1.817097                            1.712007      -1.076300       2.385477                    0.997614       3.317680       9.063626       0.500213       1.224440      -0.724230       0.016242       0.023185      -0.028388       0.040090       0.002097      -0.008316      -0.009920       0.000834       0.012437      -0.011134      -0.004028       0.015162              1.856537       1.640553       0.037890      -0.239278       2.077287      -0.424453       1.851772           0.000187
           44              H      19.350304      -1.309136       9.178384       0.134974       1.214608 0.90284917E+01  0.90408204E+02                                 1.822734                            1.716914      -1.076535       2.385358                    0.997610       3.318574       9.068795       0.499575       1.224371      -0.724321      -0.039511      -0.006731      -0.000131       0.040080       0.002259      -0.001476      -0.000275       0.025768      -0.011632      -0.011145      -0.003992       0.015137              1.862469       2.355711       0.217217       0.152989       1.475819       0.129800       1.755878           0.000187
           45              H      -7.684299      -0.954743      20.010769       0.134975       1.214604 0.90284560E+01  0.90407755E+02                                 1.822731                            1.716911      -1.076526       2.385362                    0.997610       3.318565       9.068765       0.499575       1.224372      -0.724321       0.006823       0.019633      -0.034270       0.040080       0.003372      -0.005375      -0.008214      -0.011223       0.023345      -0.011145      -0.003992       0.015137              1.862466       1.437051       0.115603      -0.057473       1.753139      -0.182764       2.397209           0.000187
           46              H      13.610820      15.812315       5.723018       0.134993       1.208781 0.89763617E+01  0.89766206E+02                                 1.817089                            1.711998      -1.076288       2.385484                    0.997614       3.317666       9.063573       0.500214       1.224440      -0.724230       0.016445      -0.036106       0.005761       0.040090      -0.006385      -0.002105      -0.003592      -0.016372      -0.026819      -0.011133      -0.004029       0.015163              1.856529       2.004938      -0.360849      -0.015822       2.134937      -0.123408       1.429712           0.000187
           47              H       1.391910       5.404666      16.271672       0.134962       1.205021 0.89427584E+01  0.89351667E+02                                 1.813254                            1.708665      -1.076572       2.385340                    0.997610       3.317628       9.061252       0.500727       1.224260      -0.724213      -0.039533       0.003477      -0.005758       0.040101       0.000184       0.002705       0.003205       0.020783      -0.026861      -0.011168      -0.004018       0.015186              1.852499       2.341569      -0.238885       0.110727       1.788719       0.055839       1.427209           0.000187
           48              H      10.640424       5.135321       1.983921       0.134970       1.206679 0.89570810E+01  0.89524201E+02                                 1.814609                            1.709824      -1.076621       2.385323                    0.997609       3.317239       9.059569       0.500685       1.223961      -0.724309       0.016235       0.013000       0.034278       0.040094       0.006173       0.005985       0.007861       0.004456       0.023348      -0.011169      -0.004037       0.015205              1.853935       1.638452       0.187842       0.152158       1.538676       0.114341       2.384677           0.000187
           49              H      -7.317920       8.412979      18.539324       0.134993       1.208789 0.89764452E+01  0.89767259E+02                                 1.817097                            1.712006      -1.076300       2.385477                    0.997614       3.317681       9.063628       0.500213       1.224440      -0.724230       0.016242      -0.036177       0.005886       0.040090      -0.008251      -0.002342      -0.002087      -0.012734      -0.028267      -0.011134      -0.004028       0.015162              1.856537       1.640553      -0.226167      -0.086823       2.275731      -0.309883       1.653326           0.000187
           50              H      19.350304       8.603315       3.455366       0.134974       1.214608 0.90284950E+01  0.90408246E+02                                 1.822734                            1.716914      -1.076535       2.385357                    0.997610       3.318575       9.068798       0.499575       1.224371      -0.724321      -0.039511       0.003252      -0.005895       0.040080      -0.002408       0.001219       0.002923       0.020229      -0.028250      -0.011145      -0.003992       0.015137              1.862470       2.355712       0.023886       0.264610       1.573457       0.186170       1.658240           0.000187
           51              H      -4.347671      -0.163706      11.162305       0.134971       1.206671 0.89570015E+01  0.89523205E+02                                 1.814602                            1.709817      -1.076609       2.385329                    0.997609       3.317225       9.059520       0.500686       1.223962      -0.724309       0.016448       0.013076       0.034148       0.040095       0.005034       0.004486       0.007583       0.002940       0.031180      -0.011169      -0.004038       0.015206              1.853928       2.001951       0.193678       0.303923       1.497361       0.243123       2.062471           0.000187
           52              H      10.274143       8.544971      10.832385       0.134962       1.205025 0.89427970E+01  0.89352157E+02                                 1.813259                            1.708670      -1.076580       2.385336                    0.997610       3.317632       9.061271       0.500726       1.224261      -0.724213       0.006837       0.019871      -0.034154       0.040101       0.002982      -0.005633      -0.006735      -0.008624       0.031207      -0.011167      -0.004019       0.015186              1.852505       1.430809      -0.007943      -0.127753       2.065865      -0.367084       2.060840           0.000187
           53              H      10.640424      -0.849483       5.439287       0.134970       1.206679 0.89570829E+01  0.89524231E+02                                 1.814610                            1.709825      -1.076621       2.385323                    0.997609       3.317239       9.059572       0.500684       1.223962      -0.724309       0.016235       0.023186       0.028397       0.040094       0.002097       0.008339       0.009950       0.000837       0.012493      -0.011169      -0.004037       0.015205              1.853936       1.638453       0.037854       0.238755       2.074163       0.423498       1.849192           0.000187
           54              H       1.391910      11.389470      12.816306       0.134962       1.205021 0.89427579E+01  0.89351666E+02                                 1.813254                            1.708666      -1.076572       2.385339                    0.997610       3.317628       9.061254       0.500727       1.224261      -0.724213      -0.039533      -0.006725       0.000133       0.040101       0.002251       0.001512       0.000287       0.025838      -0.011695      -0.011168      -0.004018       0.015186              1.852499       2.341569       0.215333      -0.151519       1.469226      -0.128616       1.746703           0.000187
           55              H      13.610820      -2.949721      16.555403       0.134993       1.208782 0.89763764E+01  0.89766389E+02                                 1.817090                            1.712000      -1.076290       2.385483                    0.997614       3.317668       9.063580       0.500214       1.224440      -0.724230       0.016445       0.023041      -0.028388       0.040090       0.001370      -0.006581      -0.011147      -0.003286       0.012438      -0.011133      -0.004029       0.015163              1.856531       2.004939       0.166720      -0.320417       1.712888      -0.367075       1.851764           0.000187
           56              H      -7.684299      17.807293       9.178384       0.134975       1.214605 0.90284597E+01  0.90407797E+02                                 1.822731                            1.716911      -1.076525       2.385363                    0.997610       3.318565       9.068764       0.499575       1.224371      -0.724321       0.006823      -0.039495      -0.000132       0.040080      -0.006341       0.000233      -0.001483      -0.022882      -0.011633      -0.011145      -0.003992       0.015137              1.862466       1.437051      -0.107574       0.071380       2.394473       0.187503       1.755875           0.000187
           57              H       1.661262      -7.563080      20.010769       0.134974       1.214619 0.90285998E+01  0.90409567E+02                                 1.822745                            1.716924      -1.076551       2.385350                    0.997610       3.318590       9.068856       0.499573       1.224372      -0.724321       0.016236       0.012977      -0.034270       0.040080       0.006150      -0.005952      -0.007805       0.004490       0.023344      -0.011145      -0.003991       0.015136              1.862481       1.645369       0.189251      -0.153156       1.544842      -0.115109       2.397231           0.000187
           58              H      10.371122      18.103137       5.723018       0.134993       1.208777 0.89763249E+01  0.89765744E+02                                 1.817084                            1.711995      -1.076281       2.385487                    0.997614       3.317662       9.063557       0.500215       1.224440      -0.724230      -0.039522       0.003470       0.005760       0.040090       0.000179      -0.002685      -0.003182       0.020758      -0.026820      -0.011134      -0.004028       0.015162              1.856524       2.347291      -0.239809      -0.111076       1.792573      -0.056051       1.429709           0.000187
           59              H       4.631608       3.113843      16.271672       0.134962       1.205028 0.89428192E+01  0.89352433E+02                                 1.813261                            1.708672      -1.076581       2.385335                    0.997610       3.317634       9.061279       0.500726       1.224261      -0.724213       0.016456      -0.036113      -0.005758       0.040101      -0.006388       0.002120       0.003619      -0.016397      -0.026861      -0.011167      -0.004019       0.015186              1.852507       2.000299      -0.359544       0.015739       2.130008       0.123009       1.427215           0.000187
           60              H       1.294864      11.743657       1.983921       0.134971       1.206671 0.89570044E+01  0.89523245E+02                                 1.814602                            1.709818      -1.076609       2.385329                    0.997609       3.317224       9.059519       0.500685       1.223963      -0.724309       0.006845       0.019641       0.034278       0.040095       0.003401       0.005417       0.008264      -0.011225       0.023348      -0.011169      -0.004038       0.015206              1.853929       1.431692       0.114744       0.057082       1.745427       0.181568       2.384666           0.000187
           61              H      -1.391694      16.793893       3.455366       0.134993       1.208777 0.89763259E+01  0.89765759E+02                                 1.817084                            1.711995      -1.076281       2.385487                    0.997614       3.317662       9.063558       0.500215       1.224440      -0.724230       0.039522      -0.003254      -0.005885       0.040090      -0.002415      -0.001187      -0.002904       0.020276      -0.028268      -0.011134      -0.004028       0.015162              1.856524       2.347291       0.023707      -0.263219       1.568963      -0.185149       1.653319           0.000187
           62              H       7.318166      -8.412628      18.539324       0.134974       1.214618 0.90285928E+01  0.90409480E+02                                 1.822745                            1.716924      -1.076549       2.385350                    0.997610       3.318588       9.068850       0.499573       1.224372      -0.724321      -0.016236       0.036167       0.005896       0.040080      -0.008230       0.002350       0.002124      -0.012707      -0.028247      -0.011145      -0.003991       0.015136              1.862480       1.645369      -0.227261       0.087321       2.283826       0.311535       1.658245           0.000187
           63              H       7.684564      16.852376      10.832385       0.134971       1.206672 0.89570143E+01  0.89523372E+02                                 1.814604                            1.709819      -1.076611       2.385328                    0.997609       3.317226       9.059527       0.500685       1.223963      -0.724309      -0.006845      -0.019866      -0.034148       0.040095       0.002991       0.005654       0.006757      -0.008615       0.031180      -0.011168      -0.004038       0.015206              1.853930       1.431693      -0.007937       0.127913       2.067622       0.367583       2.062474           0.000187
           64              H       4.347820       0.163917      11.162305       0.134962       1.205026 0.89428042E+01  0.89352250E+02                                 1.813260                            1.708670      -1.076581       2.385335                    0.997610       3.317635       9.061281       0.500726       1.224261      -0.724213      -0.016456      -0.013069       0.034154       0.040101       0.005030      -0.004472      -0.007556       0.002959       0.031207      -0.011167      -0.004019       0.015186              1.852505       2.000298       0.193399      -0.303506       1.496378      -0.242808       2.060841           0.000187
           65              H      13.327099       2.950035      16.555403       0.134971       1.206672 0.89570091E+01  0.89523303E+02                                 1.814603                            1.709818      -1.076610       2.385329                    0.997609       3.317226       9.059525       0.500685       1.223962      -0.724309      -0.016448      -0.023036      -0.028398       0.040095       0.001368       0.006602       0.011178      -0.003288       0.012494      -0.011168      -0.004038       0.015206              1.853929       2.001952       0.166370       0.319690       1.710651       0.366264       1.849184           0.000187
           66              H      -1.294715       7.590023       9.178384       0.134962       1.205028 0.89428246E+01  0.89352502E+02                                 1.813262                            1.708673      -1.076581       2.385335                    0.997610       3.317634       9.061280       0.500726       1.224262      -0.724213      -0.006837       0.039514      -0.000133       0.040101      -0.006369      -0.000234       0.001521      -0.022926      -0.011697      -0.011167      -0.004019       0.015186              1.852508       1.430811      -0.106667      -0.070755       2.380001      -0.185724       1.746711           0.000187
           67              H      16.297348       0.849586       5.439287       0.134993       1.208788 0.89764392E+01  0.89767182E+02                                 1.817096                            1.712006      -1.076298       2.385477                    0.997614       3.317679       9.063621       0.500213       1.224440      -0.724230      -0.016242      -0.023185       0.028388       0.040090       0.002097      -0.008316      -0.009920       0.000834       0.012437      -0.011134      -0.004028       0.015162              1.856536       1.640552       0.037890      -0.239277       2.077286      -0.424453       1.851770           0.000187
           68              H     -10.370876      14.007915      12.816306       0.134974       1.214609 0.90285010E+01  0.90408319E+02                                 1.822734                            1.716915      -1.076536       2.385357                    0.997610       3.318576       9.068801       0.499575       1.224371      -0.724321       0.039511       0.006731       0.000131       0.040080       0.002259      -0.001476      -0.000275       0.025768      -0.011632      -0.011145      -0.003992       0.015137              1.862470       2.355712       0.217218       0.152989       1.475819       0.129800       1.755879           0.000187
           69              H      16.663727      13.653522       1.983921       0.134975       1.214603 0.90284445E+01  0.90407608E+02                                 1.822729                            1.716910      -1.076524       2.385363                    0.997610       3.318563       9.068757       0.499575       1.224371      -0.724321      -0.006823      -0.019633       0.034270       0.040080       0.003372      -0.005375      -0.008214      -0.011223       0.023345      -0.011145      -0.003992       0.015137              1.862465       1.437050       0.115603      -0.057473       1.753138      -0.182764       2.397207           0.000188
           70              H      -4.631392      -3.113536      16.271672       0.134993       1.208782 0.89763728E+01  0.89766345E+02                                 1.817090                            1.711999      -1.076290       2.385483                    0.997614       3.317668       9.063580       0.500214       1.224440      -0.724230      -0.016445       0.036106      -0.005761       0.040090      -0.006385      -0.002105      -0.003592      -0.016372      -0.026819      -0.011133      -0.004029       0.015163              1.856530       2.004939      -0.360850      -0.015822       2.134939      -0.123408       1.429713           0.000187
           71              H       7.587518       7.294113       5.723018       0.134962       1.205022 0.89427721E+01  0.89351846E+02                                 1.813256                            1.708667      -1.076574       2.385338                    0.997610       3.317630       9.061262       0.500727       1.224261      -0.724213       0.039533      -0.003477       0.005758       0.040101       0.000184       0.002705       0.003205       0.020783      -0.026861      -0.011168      -0.004018       0.015186              1.852501       2.341572      -0.238886       0.110727       1.788721       0.055839       1.427211           0.000187
           72              H      -1.660996       7.563458      20.010769       0.134970       1.206678 0.89570722E+01  0.89524095E+02                                 1.814609                            1.709824      -1.076619       2.385324                    0.997609       3.317237       9.059564       0.500685       1.223962      -0.724309      -0.016235      -0.013000      -0.034278       0.040095       0.006173       0.005985       0.007861       0.004456       0.023348      -0.011169      -0.004037       0.015205              1.853934       1.638451       0.187842       0.152158       1.538676       0.114341       2.384676           0.000187
           73              H      13.397089       4.736645       8.204019       0.141784       1.267052 0.93477090E+01  0.94224986E+02                                 1.887130                            1.760708      -0.820775       2.513727                    0.999649       3.161743       8.610039       0.488590       1.243657      -0.723000       0.030765       0.010878       0.018840       0.037680       0.003063       0.005305       0.005936       0.014571      -0.000862      -0.010569      -0.001206       0.011775              1.903633       2.244260       0.154333       0.267309       1.587008       0.253425       1.879630          -0.000024
           74              H      -8.979136       1.511260      13.790671       0.141807       1.251511 0.92098556E+01  0.92500437E+02                                 1.870300                            1.746296      -0.820748       2.513739                    0.999649       3.159058       8.589980       0.491135       1.241693      -0.723214      -0.000000       0.032636      -0.018842       0.037685      -0.002188      -0.003790      -0.006958      -0.015178      -0.000891      -0.010525      -0.001230       0.011755              1.886364       1.550677      -0.085154      -0.147489       2.245747      -0.331765       1.862666          -0.000024
           75              H      -8.979136      11.187519       8.204019       0.141807       1.251512 0.92098571E+01  0.92500456E+02                                 1.870300                            1.746296      -0.820748       2.513739                    0.999649       3.159058       8.589980       0.491135       1.241693      -0.723214       0.000000      -0.032636       0.018842       0.037685      -0.002188      -0.003790      -0.006958      -0.015178      -0.000891      -0.010525      -0.001230       0.011755              1.886364       1.550677      -0.085154      -0.147490       2.245748      -0.331765       1.862667          -0.000024
           76              H      -4.417661       7.962134      13.790671       0.141784       1.267052 0.93477087E+01  0.94224988E+02                                 1.887131                            1.760708      -0.820774       2.513728                    0.999649       3.161742       8.610038       0.488590       1.243658      -0.723000      -0.030765      -0.010878      -0.018840       0.037680       0.003063       0.005305       0.005936       0.014571      -0.000863      -0.010569      -0.001206       0.011775              1.903633       2.244261       0.154334       0.267310       1.587008       0.253425       1.879631          -0.000024
           77              H       4.417844      -7.961874      13.790671       0.141807       1.251513 0.92098581E+01  0.92500464E+02                                 1.870302                            1.746297      -0.820749       2.513739                    0.999649       3.159054       8.589968       0.491135       1.241693      -0.723214       0.030769       0.010878      -0.018842       0.037685       0.003068      -0.005297      -0.005893       0.014556      -0.000891      -0.010524      -0.001230       0.011755              1.886367       2.222049       0.152208      -0.263633       1.574384      -0.249642       1.862668          -0.000024
           78              H       8.979319      -1.511000      13.790671       0.141783       1.267053 0.93477309E+01  0.94225278E+02                                 1.887131                            1.760711      -0.820775       2.513727                    0.999649       3.161750       8.610066       0.488589       1.243658      -0.723000      -0.000001      -0.032631      -0.018840       0.037680      -0.002197       0.003828       0.006980      -0.015184      -0.000862      -0.010569      -0.001206       0.011775              1.903633       1.563033      -0.086516       0.149831       2.268234       0.336492       1.879632          -0.000024
           79              H       0.000109      14.209779       8.204019       0.141783       1.267051 0.93477096E+01  0.94225001E+02                                 1.887128                            1.760708      -0.820774       2.513727                    0.999649       3.161748       8.610055       0.488590       1.243657      -0.723000       0.000001       0.032631       0.018840       0.037680      -0.002197       0.003828       0.006980      -0.015184      -0.000862      -0.010569      -0.001206       0.011775              1.903630       1.563031      -0.086516       0.149830       2.268230       0.336491       1.879629          -0.000024
           80              H      13.540720      -4.736489       8.204019       0.141808       1.251511 0.92098388E+01  0.92500216E+02                                 1.870299                            1.746294      -0.820749       2.513739                    0.999649       3.159052       8.589958       0.491136       1.241692      -0.723214      -0.030769      -0.010878       0.018842       0.037685       0.003068      -0.005297      -0.005893       0.014556      -0.000891      -0.010524      -0.001230       0.011755              1.886364       2.222045       0.152208      -0.263633       1.574382      -0.249641       1.862665          -0.000024
           81              H       4.417844      15.924008       0.000000       0.141807       1.251512 0.92098461E+01  0.92500311E+02                                 1.870301                            1.746295      -0.820749       2.513739                    0.999649       3.159052       8.589960       0.491135       1.241693      -0.723214       0.030769      -0.021757       0.000000       0.037685      -0.006121       0.000009       0.000012       0.004328      -0.031573      -0.010524      -0.001230       0.011755              1.886365       2.222047      -0.304417       0.000003       2.006791       0.000004       1.430258          -0.000024
           82              H       0.000109       0.000155      16.408039       0.141783       1.267050 0.93477055E+01  0.94224954E+02                                 1.887129                            1.760708      -0.820773       2.513728                    0.999649       3.161746       8.610051       0.488589       1.243658      -0.723000       0.000001       0.000001       0.037680       0.037680       0.004414       0.000012       0.000016      -0.003121       0.035325      -0.010569      -0.001206       0.011775              1.903630       1.563031       0.173015      -0.000011       1.685369      -0.000015       2.462490          -0.000024
           83              H       8.979319      12.698624       5.586651       0.141783       1.267052 0.93477202E+01  0.94225146E+02                                 1.887131                            1.760710      -0.820774       2.513727                    0.999649       3.161748       8.610060       0.488589       1.243659      -0.723000      -0.000001      -0.000001      -0.037680       0.037680       0.004414       0.000012       0.000016      -0.003121       0.035325      -0.010569      -0.001206       0.011775              1.903632       1.563032       0.173015      -0.000011       1.685371      -0.000015       2.462493          -0.000024
           84              H      13.540720       9.473134       0.000000       0.141808       1.251511 0.92098353E+01  0.92500173E+02                                 1.870299                            1.746294      -0.820748       2.513739                    0.999649       3.159051       8.589955       0.491136       1.241692      -0.723214      -0.030770       0.021757       0.000000       0.037685      -0.006121       0.000009       0.000012       0.004328      -0.031573      -0.010524      -0.001230       0.011755              1.886363       2.222044      -0.304417       0.000003       2.006789       0.000004       1.430257          -0.000024
           85              H      19.097057       1.521314       2.634964       0.143063       1.054508 0.76049827E+01  0.72816881E+02                                 1.635240                            1.554100      -1.119720       2.367631                    0.997584       3.204070       8.508656       0.537132       1.190944      -0.730746       0.032688      -0.010552      -0.018276       0.038908      -0.004894      -0.008477       0.006002       0.013185       0.000676      -0.010170      -0.004802       0.014973              1.667437       1.756848      -0.183276      -0.317441       1.650386      -0.047901       1.595078           0.000583
           86              H      11.696394       2.933418       5.080773       0.115439       1.330818 0.98694218E+01  0.10130925E+03                                 1.956222                            1.807851      -1.103375       2.370364                    0.996206       3.475379       9.695303       0.480489       1.241838      -0.719942       0.003750      -0.023484      -0.040676       0.047118      -0.001413      -0.002448       0.011970       0.004657       0.022986      -0.013070      -0.001985       0.015055              2.034292       1.821321      -0.027537      -0.047695       1.830584       0.537283       2.450972          -0.000077
           87              H     -13.910477       5.813589      19.359726       0.143054       1.055370 0.76131521E+01  0.72919076E+02                                 1.636651                            1.555359      -1.119929       2.367539                    0.997584       3.204863       8.513841       0.536663       1.191593      -0.730602      -0.020837       0.027286       0.018282       0.038896      -0.007934      -0.008470       0.006000      -0.004082       0.000701      -0.010144      -0.004814       0.014958              1.668918       1.779084      -0.176227      -0.060699       1.631234       0.315683       1.596435           0.000583
           88              H     -10.112303      -0.693182      16.913917       0.115426       1.330499 0.98671368E+01  0.10128182E+03                                 1.956013                            1.807726      -1.103236       2.370429                    0.996207       3.475538       9.696149       0.480464       1.241953      -0.719912      -0.023390      -0.004287       0.040673       0.047114      -0.002562      -0.012085      -0.001661      -0.001837       0.022984      -0.013048      -0.001993       0.015041              2.034042       1.846662      -0.018548      -0.522290       1.804863      -0.134016       2.450601          -0.000077
           89              H     -13.910477      13.859360      14.714448       0.143055       1.055369 0.76131482E+01  0.72919031E+02                                 1.636650                            1.555359      -1.119928       2.367540                    0.997584       3.204862       8.513839       0.536663       1.191593      -0.730602      -0.020837       0.002190       0.032771       0.038896      -0.003369      -0.011106       0.002268       0.002382       0.020093      -0.010144      -0.004814       0.014958              1.668917       1.779083       0.035545      -0.182967       1.331748       0.142779       1.895920           0.000583
           90              H     -10.112303      14.994547       7.856503       0.115427       1.330497 0.98671216E+01  0.10128164E+03                                 1.956013                            1.807725      -1.103234       2.370429                    0.996207       3.475536       9.696147       0.480463       1.241954      -0.719912      -0.023390       0.037367       0.016623       0.047114      -0.009185      -0.008261       0.003748      -0.011205      -0.005122      -0.013048      -0.001993       0.015041              2.034041       1.846662      -0.443045      -0.277203       2.405231       0.212598       1.850231          -0.000077
           91              H      -0.254946       4.203296       7.280242       0.143075       1.057812 0.76344255E+01  0.73169045E+02                                 1.639051                            1.557479      -1.119848       2.367590                    0.997586       3.204616       8.514044       0.536359       1.191515      -0.730662       0.009007      -0.018918      -0.032766       0.038893      -0.003368      -0.005834       0.009713       0.002397       0.020034      -0.010145      -0.004797       0.014942              1.671426       1.360824      -0.113219      -0.196099       1.754431       0.125221       1.899022           0.000583
           92              H      -0.450632       8.162775      14.138187       0.115422       1.336159 0.99164886E+01  0.10190231E+03                                 1.961152                            1.812029      -1.102948       2.370563                    0.996213       3.475764       9.698121       0.480039       1.241663      -0.720047       0.043030      -0.009598      -0.016623       0.047117      -0.003616      -0.006263       0.006554       0.020254      -0.005118      -0.013058      -0.001963       0.015021              2.039616       2.629832      -0.169732      -0.293980       1.634042       0.191338       1.854976          -0.000077
           93              H      10.117886     -11.177099      19.359726       0.143054       1.055377 0.76132154E+01  0.72919859E+02                                 1.636659                            1.555366      -1.119942       2.367532                    0.997584       3.204881       8.513909       0.536661       1.191595      -0.730601       0.032670      -0.010550       0.018282       0.038896      -0.004888       0.008480      -0.005986       0.013149       0.000701      -0.010145      -0.004813       0.014958              1.668926       1.758435      -0.183532       0.317866       1.651899       0.047998       1.596445           0.000583
           94              H       2.717191      -9.765041      16.913917       0.115428       1.330482 0.98669912E+01  0.10128000E+03                                 1.956002                            1.807717      -1.103203       2.370446                    0.996208       3.475508       9.696065       0.480463       1.241960      -0.719911       0.003755      -0.023482       0.040674       0.047116      -0.001416       0.002463      -0.011948       0.004648       0.022987      -0.013048      -0.001995       0.015043              2.034030       1.821159      -0.027567       0.047752       1.830350      -0.537083       2.450580          -0.000077
           95              H       4.047891       1.160718       7.280242       0.143075       1.057809 0.76343996E+01  0.73168730E+02                                 1.639048                            1.557476      -1.119846       2.367592                    0.997586       3.204611       8.514025       0.536360       1.191514      -0.730662      -0.020838       0.002186      -0.032767       0.038893      -0.003373       0.011102      -0.002263       0.002370       0.020035      -0.010145      -0.004797       0.014942              1.671423       1.781858       0.035639       0.183426       1.333393      -0.143143       1.899017           0.000583
           96              H       7.846157       2.296035      14.138187       0.115423       1.336152 0.99163679E+01  0.10190054E+03                                 1.961124                            1.812002      -1.103003       2.370539                    0.996212       3.475756       9.698009       0.480050       1.241641      -0.720051      -0.023391       0.037370      -0.016621       0.047116      -0.009177       0.008267      -0.003719      -0.011208      -0.005117      -0.013058      -0.001962       0.015019              2.039588       1.851342      -0.444955       0.278381       2.412478      -0.213392       1.854945          -0.000077
           97              H      -4.931307      18.512002       2.634964       0.143064       1.054500 0.76049085E+01  0.72815949E+02                                 1.635228                            1.554090      -1.119706       2.367638                    0.997585       3.204050       8.508573       0.537136       1.190939      -0.730747      -0.020844       0.027302      -0.018276       0.038908      -0.007950       0.008484      -0.005992      -0.004102       0.000676      -0.010170      -0.004803       0.014973              1.667425       1.777399      -0.176004       0.060649       1.629811      -0.315248       1.595065           0.000583
           98              H      -1.133100      12.005277       5.080773       0.115436       1.330836 0.98695776E+01  0.10131121E+03                                 1.956235                            1.807862      -1.103408       2.370346                    0.996205       3.475411       9.695398       0.480490       1.241832      -0.719943      -0.023390      -0.004293      -0.040674       0.047116      -0.002564       0.012101       0.001682      -0.001847       0.022982      -0.013071      -0.001983       0.015054              2.034307       1.846872      -0.018502       0.522460       1.805055       0.134136       2.450995          -0.000077
           99              H      17.703522      -8.495205      14.714448       0.143054       1.055373 0.76131836E+01  0.72919454E+02                                 1.636654                            1.555362      -1.119931       2.367538                    0.997584       3.204869       8.513862       0.536662       1.191593      -0.730602       0.009010      -0.018915       0.032771       0.038896      -0.003369       0.005840      -0.009715       0.002382       0.020092      -0.010144      -0.004814       0.014958              1.668921       1.359113      -0.112937       0.195603       1.751724      -0.124911       1.895926           0.000583
          100              H      17.507744      -4.535855       7.856503       0.115425       1.330509 0.98672837E+01  0.10128399E+03                                 1.956050                            1.807760      -1.103175       2.370455                    0.996208       3.475555       9.696318       0.480449       1.241982      -0.719906       0.043027      -0.009598       0.016625       0.047115      -0.003623       0.006288      -0.006540       0.020263      -0.005122      -0.013048      -0.001994       0.015043              2.034080       2.621684      -0.169054       0.292841       1.630284      -0.190494       1.850271          -0.000077
          101              H      10.117886      22.354564       0.000000       0.143054       1.055376 0.76132045E+01  0.72919728E+02                                 1.636658                            1.555365      -1.119941       2.367533                    0.997584       3.204879       8.513902       0.536661       1.191595      -0.730601       0.032670       0.021108       0.000004       0.038896       0.009788       0.000007       0.000005       0.002771      -0.030434      -0.010145      -0.004813       0.014958              1.668925       1.758434       0.367045      -0.000014       1.568739      -0.000012       1.679602           0.000583
          102              H       2.717191      19.530402       0.000000       0.115429       1.330481 0.98669894E+01  0.10127998E+03                                 1.956002                            1.807717      -1.103203       2.370446                    0.996208       3.475508       9.696065       0.480463       1.241960      -0.719911       0.003755       0.046966       0.000001       0.047116       0.002841       0.000005       0.000009      -0.016063      -0.039145      -0.013048      -0.001995       0.015043              2.034029       1.821159       0.055138       0.000002       2.760649       0.000014       1.520279          -0.000077
          103              H      -4.931307      -6.973891      17.349411       0.143064       1.054501 0.76049154E+01  0.72816042E+02                                 1.635230                            1.554092      -1.119708       2.367638                    0.997585       3.204052       8.508584       0.537135       1.190941      -0.730746      -0.020844      -0.029478       0.014506       0.038908       0.011323      -0.002643      -0.003738      -0.008007      -0.011037      -0.010170      -0.004803       0.014973              1.667427       1.777401       0.140525      -0.122101       1.876763      -0.172675       1.348116           0.000583
          104              H      -1.133100      -1.602437      12.937277       0.115436       1.330834 0.98695544E+01  0.10131090E+03                                 1.956231                            1.807858      -1.103414       2.370343                    0.996205       3.475409       9.695385       0.480491       1.241831      -0.719943      -0.023390      -0.033078      -0.024055       0.047116       0.011761       0.003830       0.005417      -0.008316       0.003575      -0.013071      -0.001983       0.015054              2.034303       1.846869       0.461716       0.245202       2.173347       0.346766       2.082694          -0.000077
          105              H       4.047891       5.724560       4.645279       0.143075       1.057810 0.76344077E+01  0.73168838E+02                                 1.639050                            1.557478      -1.119848       2.367591                    0.997586       3.204613       8.514036       0.536359       1.191515      -0.730662      -0.020838      -0.029470      -0.014490       0.038893       0.011301       0.002630       0.003719      -0.007991      -0.011049      -0.010145      -0.004797       0.014942              1.671425       1.781861       0.141034       0.122575       1.881582       0.173346       1.350831           0.000583
          106              H       7.846157      11.096097       9.057413       0.115423       1.336154 0.99163862E+01  0.10190078E+03                                 1.961126                            1.812004      -1.103005       2.370538                    0.996212       3.475758       9.698017       0.480049       1.241641      -0.720051      -0.023391      -0.033079       0.024053       0.047116       0.011748      -0.003814      -0.005394      -0.008307       0.003586      -0.013058      -0.001962       0.015019              2.039591       1.851344       0.463562      -0.246156       2.179129      -0.348116       2.088299          -0.000077
          107              H      17.703522      16.990688       0.000000       0.143054       1.055373 0.76131818E+01  0.72919423E+02                                 1.636653                            1.555361      -1.119931       2.367538                    0.997584       3.204868       8.513855       0.536663       1.191592      -0.730602       0.009010       0.037838       0.000004       0.038896       0.006742       0.000003       0.000008      -0.014460      -0.030433      -0.010144      -0.004814       0.014958              1.668920       1.359112       0.225865      -0.000007       1.968050      -0.000017       1.679598           0.000583
          108              H      17.507744       9.071859       0.000000       0.115424       1.330511 0.98673038E+01  0.10128425E+03                                 1.956052                            1.807762      -1.103177       2.370454                    0.996208       3.475558       9.696328       0.480449       1.241982      -0.719906       0.043027       0.019197       0.000000       0.047115       0.007257       0.000006       0.000008       0.008921      -0.039145      -0.013048      -0.001994       0.015043              2.034082       2.621687       0.338136       0.000013       1.960250       0.000006       1.520310          -0.000077
          109              H      13.910735      -5.813223      19.359726       0.143064       1.054499 0.76048994E+01  0.72815852E+02                                 1.635228                            1.554090      -1.119705       2.367639                    0.997585       3.204049       8.508574       0.537135       1.190941      -0.730746       0.020844      -0.027302       0.018276       0.038908      -0.007950       0.008484      -0.005992      -0.004102       0.000676      -0.010170      -0.004803       0.014973              1.667425       1.777399      -0.176004       0.060649       1.629811      -0.315248       1.595065           0.000583
          110              H      10.112528       0.693502      16.913917       0.115436       1.330835 0.98695672E+01  0.10131107E+03                                 1.956234                            1.807860      -1.103407       2.370347                    0.996205       3.475409       9.695390       0.480490       1.241832      -0.719943       0.023390       0.004293       0.040674       0.047116      -0.002564       0.012101       0.001682      -0.001847       0.022982      -0.013071      -0.001983       0.015054              2.034305       1.846870      -0.018502       0.522459       1.805053       0.134136       2.450993          -0.000077
          111              H       7.840678      -1.521264       2.634964       0.143054       1.055377 0.76132209E+01  0.72919928E+02                                 1.636660                            1.555367      -1.119943       2.367532                    0.997584       3.204882       8.513914       0.536660       1.191595      -0.730601      -0.032670       0.010550      -0.018282       0.038896      -0.004888       0.008480      -0.005987       0.013149       0.000701      -0.010145      -0.004813       0.014958              1.668927       1.758436      -0.183532       0.317866       1.651900       0.047998       1.596446           0.000583
          112              H      15.241373      -2.933322       5.080773       0.115429       1.330480 0.98669749E+01  0.10127978E+03                                 1.956000                            1.807715      -1.103201       2.370447                    0.996208       3.475506       9.696054       0.480463       1.241959      -0.719911      -0.003755       0.023482      -0.040674       0.047116      -0.001416       0.002463      -0.011948       0.004648       0.022987      -0.013048      -0.001995       0.015043              2.034027       1.821157      -0.027567       0.047752       1.830347      -0.537082       2.450576          -0.000077
          113              H       0.255042      -4.203158       7.280242       0.143054       1.055373 0.76131764E+01  0.72919361E+02                                 1.636653                            1.555361      -1.119930       2.367538                    0.997584       3.204867       8.513853       0.536663       1.191592      -0.730602      -0.009010       0.018915      -0.032771       0.038896      -0.003369       0.005840      -0.009715       0.002382       0.020092      -0.010144      -0.004814       0.014958              1.668919       1.359112      -0.112937       0.195602       1.751723      -0.124911       1.895924           0.000583
          114              H       0.450820      -8.162508      14.138187       0.115424       1.330513 0.98673148E+01  0.10128440E+03                                 1.956054                            1.807764      -1.103179       2.370453                    0.996208       3.475560       9.696337       0.480449       1.241983      -0.719906      -0.043027       0.009598      -0.016625       0.047115      -0.003623       0.006288      -0.006540       0.020263      -0.005122      -0.013048      -0.001994       0.015043              2.034084       2.621690      -0.169054       0.292842       1.630287      -0.190495       1.850275          -0.000077
          115              H       4.931537      11.538061      14.714448       0.143075       1.057811 0.76344161E+01  0.73168925E+02                                 1.639049                            1.557478      -1.119848       2.367590                    0.997586       3.204614       8.514034       0.536360       1.191514      -0.730662       0.020838      -0.002186       0.032767       0.038893      -0.003373       0.011102      -0.002263       0.002370       0.020035      -0.010145      -0.004797       0.014942              1.671424       1.781860       0.035639       0.183426       1.333394      -0.143143       1.899018           0.000583
          116              H       1.133271      10.402744       7.856503       0.115423       1.336155 0.99163944E+01  0.10190089E+03                                 1.961126                            1.812005      -1.103006       2.370538                    0.996212       3.475760       9.698024       0.480049       1.241641      -0.720051       0.023391      -0.037370       0.016621       0.047116      -0.009177       0.008267      -0.003719      -0.011208      -0.005117      -0.013058      -0.001962       0.015019              2.039591       1.851345      -0.444956       0.278382       2.412482      -0.213393       1.854947          -0.000077
          117              H      -4.047795       6.885190       2.634964       0.143055       1.055368 0.76131381E+01  0.72918918E+02                                 1.636650                            1.555358      -1.119927       2.367540                    0.997584       3.204862       8.513841       0.536663       1.191594      -0.730602       0.020837      -0.027286      -0.018282       0.038896      -0.007934      -0.008470       0.006000      -0.004082       0.000701      -0.010144      -0.004814       0.014958              1.668917       1.779083      -0.176227      -0.060699       1.631233       0.315683       1.596434           0.000583
          118              H      -7.845969      13.391961       5.080773       0.115426       1.330498 0.98671256E+01  0.10128168E+03                                 1.956012                            1.807725      -1.103235       2.370429                    0.996207       3.475536       9.696143       0.480464       1.241954      -0.719912       0.023390       0.004287      -0.040673       0.047114      -0.002562      -0.012085      -0.001661      -0.001837       0.022984      -0.013048      -0.001993       0.015041              2.034041       1.846661      -0.018548      -0.522289       1.804863      -0.134016       2.450599          -0.000077
          119              H       9.234374       8.495483      14.714448       0.143074       1.057814 0.76344458E+01  0.73169286E+02                                 1.639053                            1.557481      -1.119851       2.367589                    0.997586       3.204619       8.514054       0.536359       1.191515      -0.730662      -0.009007       0.018918       0.032766       0.038893      -0.003368      -0.005834       0.009713       0.002397       0.020034      -0.010145      -0.004797       0.014942              1.671428       1.360826      -0.113219      -0.196099       1.754434       0.125222       1.899025           0.000583
          120              H       9.430060       4.536004       7.856503       0.115422       1.336161 0.99165020E+01  0.10190248E+03                                 1.961153                            1.812031      -1.102950       2.370562                    0.996213       3.475766       9.698129       0.480038       1.241663      -0.720047      -0.043030       0.009598       0.016623       0.047117      -0.003616      -0.006263       0.006554       0.020254      -0.005118      -0.013058      -0.001963       0.015021              2.039618       2.629834      -0.169732      -0.293981       1.634043       0.191339       1.854977          -0.000077
          121              H     -10.117629      11.177465      19.359726       0.143063       1.054510 0.76050024E+01  0.72817108E+02                                 1.635241                            1.554102      -1.119723       2.367630                    0.997584       3.204073       8.508663       0.537132       1.190942      -0.730746      -0.032688       0.010552       0.018276       0.038908      -0.004894      -0.008477       0.006002       0.013185       0.000676      -0.010171      -0.004802       0.014973              1.667439       1.756850      -0.183276      -0.317441       1.650388      -0.047901       1.595079           0.000583
          122              H      -2.716966       9.765361      16.913917       0.115438       1.330817 0.98694127E+01  0.10130913E+03                                 1.956222                            1.807851      -1.103373       2.370365                    0.996206       3.475377       9.695298       0.480489       1.241839      -0.719942      -0.003750       0.023484       0.040676       0.047118      -0.001413      -0.002448       0.011970       0.004657       0.022986      -0.013070      -0.001985       0.015056              2.034292       1.821321      -0.027537      -0.047695       1.830584       0.537283       2.450972          -0.000077
          123              H      -4.047795      -1.160581       7.280242       0.143055       1.055368 0.76131336E+01  0.72918851E+02                                 1.636648                            1.555357      -1.119925       2.367541                    0.997584       3.204860       8.513829       0.536663       1.191592      -0.730602       0.020837      -0.002190      -0.032771       0.038896      -0.003368      -0.011106       0.002268       0.002382       0.020093      -0.010144      -0.004814       0.014958              1.668915       1.779080       0.035545      -0.182966       1.331746       0.142779       1.895918           0.000583
          124              H      -7.845969      -2.295768      14.138187       0.115426       1.330499 0.98671360E+01  0.10128183E+03                                 1.956014                            1.807727      -1.103236       2.370429                    0.996207       3.475539       9.696157       0.480463       1.241954      -0.719912       0.023390      -0.037367      -0.016623       0.047114      -0.009185      -0.008261       0.003748      -0.011205      -0.005122      -0.013048      -0.001993       0.015041              2.034043       1.846663      -0.443045      -0.277203       2.405233       0.212599       1.850233          -0.000077
          125              H       0.255042       8.406454       0.000000       0.143054       1.055372 0.76131753E+01  0.72919354E+02                                 1.636653                            1.555361      -1.119931       2.367538                    0.997584       3.204868       8.513858       0.536662       1.191593      -0.730602      -0.009010      -0.037838      -0.000004       0.038896       0.006742       0.000003       0.000008      -0.014460      -0.030433      -0.010144      -0.004814       0.014958              1.668920       1.359112       0.225865      -0.000007       1.968050      -0.000017       1.679598           0.000583
          126              H       0.450820      16.325283       0.000000       0.115425       1.330512 0.98673057E+01  0.10128428E+03                                 1.956053                            1.807763      -1.103178       2.370454                    0.996208       3.475558       9.696330       0.480449       1.241982      -0.719906      -0.043027      -0.019197      -0.000000       0.047115       0.007257       0.000006       0.000008       0.008921      -0.039145      -0.013048      -0.001994       0.015043              2.034082       2.621687       0.338136       0.000013       1.960250       0.000006       1.520310          -0.000077
          127              H      13.910735      19.672670       4.645279       0.143064       1.054498 0.76048927E+01  0.72815760E+02                                 1.635227                            1.554089      -1.119704       2.367640                    0.997585       3.204048       8.508566       0.537136       1.190939      -0.730747       0.020844       0.029478      -0.014506       0.038908       0.011323      -0.002643      -0.003738      -0.008007      -0.011037      -0.010170      -0.004803       0.014973              1.667423       1.777397       0.140525      -0.122101       1.876759      -0.172674       1.348114           0.000583
          128              H      10.112528      14.301216       9.057413       0.115436       1.330835 0.98695640E+01  0.10131102E+03                                 1.956232                            1.807859      -1.103415       2.370343                    0.996205       3.475411       9.695391       0.480491       1.241831      -0.719944       0.023390       0.033079       0.024055       0.047116       0.011761       0.003830       0.005417      -0.008316       0.003575      -0.013071      -0.001983       0.015054              2.034304       1.846869       0.461716       0.245202       2.173347       0.346766       2.082695          -0.000077
          129              H       4.931537       6.974219      17.349411       0.143075       1.057811 0.76344154E+01  0.73168917E+02                                 1.639049                            1.557478      -1.119849       2.367590                    0.997586       3.204614       8.514034       0.536360       1.191514      -0.730662       0.020838       0.029470       0.014490       0.038893       0.011301       0.002630       0.003719      -0.007992      -0.011049      -0.010145      -0.004797       0.014942              1.671424       1.781860       0.141034       0.122575       1.881582       0.173346       1.350831           0.000583
          130              H       1.133271       1.602682      12.937277       0.115423       1.336153 0.99163762E+01  0.10190065E+03                                 1.961125                            1.812003      -1.103003       2.370539                    0.996212       3.475756       9.698010       0.480049       1.241641      -0.720051       0.023391       0.033079      -0.024053       0.047116       0.011748      -0.003814      -0.005394      -0.008307       0.003586      -0.013058      -0.001962       0.015019              2.039590       1.851343       0.463561      -0.246156       2.179128      -0.348116       2.088298          -0.000077
          131              H       7.840678       3.042578       0.000000       0.143054       1.055377 0.76132208E+01  0.72919931E+02                                 1.636661                            1.555368      -1.119944       2.367532                    0.997584       3.204882       8.513916       0.536660       1.191596      -0.730601      -0.032670      -0.021108      -0.000004       0.038896       0.009788       0.000006       0.000005       0.002771      -0.030434      -0.010145      -0.004813       0.014958              1.668928       1.758437       0.367046      -0.000014       1.568742      -0.000012       1.679605           0.000583
          132              H      15.241373       5.866740       0.000000       0.115428       1.330480 0.98669775E+01  0.10127982E+03                                 1.956001                            1.807716      -1.103202       2.370447                    0.996208       3.475506       9.696056       0.480463       1.241960      -0.719911      -0.003755      -0.046966      -0.000001       0.047116       0.002840       0.000005       0.000009      -0.016063      -0.039145      -0.013048      -0.001995       0.015043              2.034028       1.821158       0.055138       0.000002       2.760647       0.000014       1.520278          -0.000077
          133              C      17.778733       2.974287       2.896261       0.006795      40.291464 0.40531020E+03  0.92614731E+04                                10.137014                            6.607876       0.086349       2.038709                    0.999291      26.283532      71.881112       0.663508       0.403987      -1.084079      -0.015535      -0.028379       0.034372       0.047203      -0.000501      -0.000049       0.003327       0.029027      -0.015771      -0.013273      -0.003878       0.017151             14.506486      10.864884       0.744883      -5.526836      17.660005      -8.006902      14.994568           0.013522
          134              C      16.656156       3.441601       3.625165      -0.154953      36.769685 0.42817100E+03  0.10050605E+05                                 9.723760                            6.956784       0.055530       1.992561                    0.999519      29.525735      85.442396       0.615602       0.423868      -1.057109       0.009211      -0.003229      -0.008155       0.012719      -0.009615       0.030963       0.019334      -0.006134      -0.037490      -0.044898       0.016153       0.028745             12.378470      13.001041       0.346675      -7.190494      10.831451      -3.580698      13.302920          -0.000139
          135              C      18.346037       3.884764       1.801805       0.586366      24.361208 0.25655500E+03  0.53301257E+04                                 7.818531                            5.669883       0.005271       2.061454                    0.999599      22.183648      61.582998       0.627408       0.469893      -1.024087       0.026124       0.033647      -0.043558       0.060925       0.019483       0.060936       0.091303      -0.032970       0.036345      -0.095077      -0.030120       0.125198             10.322966       7.993152       1.430325      -3.110961      11.674140      -6.305559      11.301605          -0.000683
          136              C     -12.101167       5.054974      19.098429       0.006797      40.292076 0.40534475E+03  0.92622905E+04                                10.136388                            6.607788       0.086379       2.038714                    0.999290      26.283151      71.875883       0.663580       0.403942      -1.084129      -0.021590      -0.024098      -0.034367       0.047201      -0.009505      -0.003082      -0.000945      -0.021943      -0.015791      -0.013191      -0.003959       0.017149             14.504526      16.437361       2.712111       5.703994      12.085986       7.877106      14.990232           0.013527
          137              C     -11.286399       4.152352      18.369525      -0.154929      36.758307 0.42797888E+03  0.10045088E+05                                 9.720791                            6.954387       0.055532       1.992554                    0.999519      29.526025      85.442305       0.615812       0.423766      -1.057160      -0.006111       0.007623       0.008141       0.012717      -0.005561      -0.007763      -0.035429       0.016852      -0.037457      -0.044660       0.016133       0.028528             12.373876      10.856560      -0.412023       0.980214      12.970349       7.966753      13.294719          -0.000147
          138              C     -11.431844       5.893344      20.192885       0.586379      24.357124 0.25653157E+03  0.53293033E+04                                 7.816266                            5.668736       0.005289       2.061457                    0.999599      22.181980      61.568361       0.627644       0.469746      -1.024208       0.023066       0.035874       0.043580       0.060977       0.025553      -0.065681      -0.087792       0.001182       0.036268      -0.094947      -0.030135       0.125082             10.319143      10.362602       2.267786       4.905540       9.297960       5.032380      11.296865          -0.000687
          139              C      12.995062      13.361303      12.799150       0.006788      40.297672 0.40536956E+03  0.92631302E+04                                10.137812                            6.608231       0.086263       2.038680                    0.999291      26.283776      71.881967       0.663512       0.403971      -1.084094       0.046613       0.006415       0.003766       0.047202       0.000378      -0.009336      -0.009844      -0.005810       0.024216      -0.013147      -0.004004       0.017151             14.507861      24.537254       3.763263       1.796396       6.558081       2.349156      12.428249           0.013523
          140              C      13.744101      13.158115      11.612756      -0.154896      36.780488 0.42831063E+03  0.10054581E+05                                 9.726066                            6.958358       0.055762       1.992628                    0.999518      29.525487      85.441283       0.615481       0.423922      -1.057089      -0.008233       0.002497       0.009371       0.012721      -0.006048       0.015123      -0.003050      -0.066901       0.043598      -0.044953       0.016449       0.028504             12.381969      19.506500       1.688652      -3.766180       5.686154       1.266153      11.953254          -0.000143
          141              C      11.483138      13.118760      12.736685       0.586353      24.362917 0.25656489E+03  0.53303545E+04                                 7.818847                            5.669934       0.005574       2.061539                    0.999599      22.183597      61.581931       0.627418       0.469883      -1.024097      -0.060152      -0.009604       0.001898       0.060944      -0.033830       0.002867       0.009156      -0.208702      -0.089535      -0.095055      -0.030042       0.125097             10.323727      18.015260       2.548097       1.625817       5.083817       0.392345       7.872104          -0.000684
          142              C      -0.713773       4.006994       9.195540       0.006785      40.289358 0.40530257E+03  0.92611893E+04                                10.136359                            6.607648       0.086392       2.038721                    0.999290      26.283187      71.878073       0.663549       0.403967      -1.084100      -0.009490       0.046106      -0.003752       0.047222       0.002140       0.006237       0.012210       0.004054       0.024182      -0.013265      -0.004018       0.017282             14.505203       6.189486      -2.722350      -1.616119      24.898314      -2.476304      12.427808           0.013523
          143              C      -1.155002       4.645489      10.381934      -0.154899      36.784904 0.42839962E+03  0.10057274E+05                                 9.727501                            6.959607       0.055653       1.992597                    0.999519      29.526336      85.448601       0.615351       0.423986      -1.057040       0.005092      -0.006923      -0.009404       0.012739       0.016326       0.008077      -0.013020       0.059576       0.043639      -0.044857       0.016243       0.028614             12.383904       6.161469      -3.030845      -2.449767      19.034942       3.130961      11.955302          -0.000142
          144              C      -0.438475       2.500690       9.258005       0.586378      24.361185 0.25655718E+03  0.53301215E+04                                 7.818297                            5.669771       0.005534       2.061541                    0.999600      22.182780      61.578010       0.627444       0.469871      -1.024111       0.010997      -0.059916      -0.001888       0.060946       0.039301      -0.007612      -0.005620       0.204798      -0.089545      -0.095022      -0.030052       0.125074             10.322596       4.918635      -2.081575       0.172068      18.177312      -1.663563       7.871840          -0.000687
          145              C      -0.179592      13.719833      17.970761       0.006790      40.297351 0.40536847E+03  0.92630988E+04                                10.137759                            6.608222       0.086264       2.038681                    0.999291      26.283729      71.881807       0.663513       0.403971      -1.084094      -0.015490       0.043962       0.007439       0.047201       0.000242       0.000563      -0.004404       0.026916      -0.022065      -0.013146      -0.004004       0.017149             14.507701      10.865607      -5.159330       2.118189      22.597566       5.158254      10.059930           0.013526
          146              C      -1.302180      14.117418      17.201607      -0.154895      36.780383 0.42831037E+03  0.10054574E+05                                 9.726049                            6.958357       0.055758       1.992627                    0.999518      29.525489      85.441313       0.615481       0.423922      -1.057088       0.009219      -0.005476       0.006850       0.012724       0.031646      -0.006969       0.000001       0.027021       0.061884      -0.044950       0.016448       0.028502             12.381916      13.005825      -6.404170       3.295591      15.790558       0.719029       8.349365          -0.000142
          147              C       0.387709      12.316766      17.729480       0.586365      24.362501 0.25656134E+03  0.53302678E+04                                 7.818768                            5.669909       0.005479       2.061511                    0.999599      22.183532      61.581889       0.627417       0.469886      -1.024095       0.026124      -0.054563      -0.007365       0.060942       0.043036      -0.047276      -0.046275       0.044799       0.269783      -0.095061      -0.030044       0.125106             10.323505       7.993236      -3.409150       0.316797      16.856659       3.314639       6.120621          -0.000686
          148              C       5.857212       1.313743       8.067872       0.006784      40.289353 0.40530138E+03  0.92611548E+04                                10.136357                            6.607636       0.086404       2.038725                    0.999290      26.283153      71.877935       0.663550       0.403967      -1.084100      -0.021635      -0.017716       0.038053       0.047223       0.002099       0.009862       0.008760      -0.008584       0.024135      -0.013264      -0.004018       0.017282             14.505214      16.436308       3.584336      -5.203216       7.443149      -5.197316      19.636187           0.013519
          149              C       6.671995       1.133816       9.214016      -0.154898      36.784887 0.42839935E+03  0.10057266E+05                                 9.727498                            6.959605       0.055656       1.992598                    0.999519      29.526310      85.448496       0.615352       0.423986      -1.057040      -0.006111       0.003239      -0.010699       0.012740      -0.003924       0.008871       0.022416      -0.005993      -0.106301      -0.044854       0.016243       0.028612             12.383898      10.855557       1.053428      -0.131046       6.319615      -4.129540      19.976520          -0.000141
          150              C       6.526518       1.842373       6.794600       0.586390      24.361332 0.25655721E+03  0.53301281E+04                                 7.818351                            5.669791       0.005359       2.061482                    0.999600      22.182830      61.578401       0.627439       0.469874      -1.024108       0.023043       0.019806      -0.052828       0.060943      -0.069667       0.010808       0.035888      -0.088896      -0.233829      -0.095037      -0.030046       0.125083             10.322660      10.366707       3.115992      -4.419162       6.441005      -3.383202      14.160267          -0.000679
          151              C      -4.963448      17.102346       4.023929       0.006791      40.291739 0.40531122E+03  0.92615015E+04                                10.137055                            6.607882       0.086350       2.038708                    0.999291      26.283583      71.881253       0.663508       0.403987      -1.084079       0.046622       0.000009      -0.007391       0.047205      -0.008307       0.004428       0.001079      -0.021211      -0.022042      -0.013275      -0.003878       0.017153             14.506617      24.534526      -0.326076      -4.156735       8.925725      -3.716361      10.059601           0.013522
          152              C      -4.214399      16.176501       4.793083      -0.154954      36.769752 0.42817047E+03  0.10050588E+05                                 9.723769                            6.956778       0.055540       1.992565                    0.999519      29.525710      85.442275       0.615603       0.423868      -1.057110      -0.008204       0.006869      -0.006872       0.012716       0.016119      -0.002174       0.006819      -0.060734       0.061823      -0.044901       0.016155       0.028746             12.378512      19.499605      -4.103016       0.419283       9.287556      -3.346611       8.348376          -0.000140
          153              C      -6.475370      17.169524       4.265210       0.586353      24.361597 0.25655854E+03  0.53302103E+04                                 7.818595                            5.669903       0.005386       2.061488                    0.999599      22.183701      61.582937       0.627411       0.469890      -1.024090      -0.060135       0.006452       0.007364       0.060927       0.019382       0.027945       0.060087      -0.088954       0.269746      -0.095071      -0.030118       0.125188             10.323158      18.014227       0.133455      -3.019189       6.834942      -1.403335       6.120304          -0.000686
          154              C      17.244684      -6.738365      13.926818       0.006797      40.291967 0.40534449E+03  0.92622825E+04                                10.136367                            6.607785       0.086378       2.038714                    0.999290      26.283142      71.875833       0.663580       0.403942      -1.084129      -0.009503      -0.026258      -0.038054       0.047201       0.004327      -0.004889      -0.012094       0.004076       0.024204      -0.013190      -0.003959       0.017149             14.504480       6.189346      -0.039409       3.165495      17.690335       6.635297      19.633758           0.013519
          155              C      16.803440      -6.030177      12.780674      -0.154929      36.758296 0.42797867E+03  0.10045081E+05                                 9.720787                            6.954383       0.055537       1.992555                    0.999519      29.526002      85.442196       0.615812       0.423766      -1.057160       0.005092      -0.004682       0.010671       0.012717      -0.001147      -0.018007      -0.015591       0.009702      -0.106325      -0.044660       0.016132       0.028527             12.373877       6.155919      -0.607014       3.843664      11.014903       1.500253      19.950808          -0.000139
          156              C      17.519999      -5.931105      15.200090       0.586386      24.356628 0.25652713E+03  0.53291862E+04                                 7.816166                            5.668687       0.005379       2.061493                    0.999599      22.181732      61.567453       0.627647       0.469746      -1.024208       0.010989       0.028354       0.052861       0.060984      -0.026236      -0.030168      -0.022020       0.156688      -0.233931      -0.094933      -0.030136       0.125069             10.319008       4.917359       1.189263       1.716171      11.883885       5.291323      14.155779          -0.000682
          157              C       8.799559      21.401801       1.127668       0.006799      40.291792 0.40534432E+03  0.92622787E+04                                10.136341                            6.607786       0.086370       2.038711                    0.999290      26.283132      71.875833       0.663580       0.403942      -1.084129      -0.015527      -0.015567      -0.041765       0.047199       0.000366      -0.000364       0.001254       0.021265      -0.039031      -0.013189      -0.003959       0.017148             14.504380      10.864802       4.414120       3.405140       8.726116       2.846363      23.922221           0.013520
          158              C       7.676972      20.536902       1.167918      -0.154929      36.758284 0.42797956E+03  0.10045110E+05                                 9.720790                            6.954394       0.055524       1.992551                    0.999519      29.526060      85.442470       0.615811       0.423767      -1.057160       0.009222       0.008665       0.001282       0.012719      -0.021876      -0.023740      -0.018996      -0.006345      -0.038124      -0.044658       0.016132       0.028526             12.373853      12.994482       6.049987       3.889892       9.579047       2.856046      14.548029          -0.000139
          159              C       9.366877      21.894391       2.463405       0.586382      24.356544 0.25652722E+03  0.53291914E+04                                 7.816136                            5.668687       0.005352       2.061483                    0.999599      22.181836      61.567869       0.627647       0.469746      -1.024208       0.026134       0.020899       0.050976       0.060978      -0.062475      -0.013544      -0.044888      -0.113220      -0.204278      -0.094940      -0.030141       0.125081             10.318876       7.990823       1.978250       2.792483       5.931982       2.989704      17.033822          -0.000678
          160              C      -3.121992      -6.368301      16.823079       0.006792      40.291699 0.40530986E+03  0.92614629E+04                                10.137051                            6.607871       0.086363       2.038713                    0.999291      26.283529      71.881078       0.663508       0.403987      -1.084079      -0.021579       0.041822      -0.003686       0.047205       0.007487      -0.006660      -0.007637      -0.006882       0.029422      -0.013273      -0.003879       0.017152             14.506619      16.436993      -6.299786      -0.502216      21.092122      -2.681389       5.990741           0.013525
          161              C      -2.307215      -5.285752      16.405839      -0.154953      36.769703 0.42817020E+03  0.10050579E+05                                 9.723761                            6.956776       0.055543       1.992566                    0.999519      29.525682      85.442160       0.615603       0.423868      -1.057110      -0.006114      -0.010864       0.002515       0.012717       0.009625      -0.000853       0.013350       0.055459       0.078309      -0.044898       0.016154       0.028744             12.378495      10.854607      -0.641883      -0.846515      20.126351      -3.845769       6.154529          -0.000145
          162              C      -2.452684      -7.735301      17.001895       0.586366      24.361732 0.25655849E+03  0.53302166E+04                                 7.818657                            5.669928       0.005174       2.061417                    0.999599      22.183761      61.583428       0.627404       0.469894      -1.024086       0.023023      -0.055640       0.009269       0.060925       0.044206       0.054981       0.052062       0.063220       0.222484      -0.095087      -0.030113       0.125199             10.323227      10.366471      -5.385414      -0.488748      15.162177      -1.651222       5.441033          -0.000686
          163              C       4.015756       7.632271       5.171611       0.006785      40.289431 0.40530288E+03  0.92611986E+04                                10.136374                            6.607651       0.086390       2.038720                    0.999290      26.283194      71.878111       0.663549       0.403967      -1.084100       0.046632      -0.006460       0.003684       0.047222       0.007974       0.005054       0.008946      -0.004103       0.029399      -0.013264      -0.004018       0.017282             14.505242      24.530790      -3.436448       2.360185      12.994566       1.367450       5.990371           0.013521
          164              C       4.764811       8.761305       5.588851      -0.154899      36.784935 0.42839989E+03  0.10057283E+05                                 9.727508                            6.959609       0.055651       1.992596                    0.999519      29.526343      85.448640       0.615351       0.423986      -1.057040      -0.008225      -0.009390      -0.002543       0.012739      -0.009950      -0.012701      -0.003389      -0.055316       0.078273      -0.044856       0.016243       0.028613             12.383916      19.509598       2.419459       3.346381      11.484648       2.081257       6.157502          -0.000142
          165              C       2.503832       7.807637       4.992795       0.586378      24.361202 0.25655716E+03  0.53301219E+04                                 7.818302                            5.669772       0.005529       2.061539                    0.999600      22.182800      61.578103       0.627444       0.469871      -1.024110      -0.060155       0.003167      -0.009261       0.060946       0.014506      -0.030647      -0.069095      -0.104689       0.222461      -0.095022      -0.030052       0.125074             10.322611      18.012535      -2.681833       1.393553       7.514498       1.011244       5.440802          -0.000686
          166              C       8.265533       2.731787      20.867022       0.006788      40.297601 0.40536927E+03  0.92631218E+04                                10.137800                            6.608229       0.086262       2.038680                    0.999291      26.283767      71.881935       0.663512       0.403971      -1.084094      -0.009489      -0.019781       0.041794       0.047202      -0.006403      -0.001249       0.000077      -0.017017      -0.038972      -0.013147      -0.004004       0.017151             14.507826       6.190378       2.761122      -1.550425      13.402450      -4.164097      23.930651           0.013530
          167              C       7.824288       1.385103      20.826772      -0.154895      36.780432 0.42830984E+03  0.10054557E+05                                 9.726055                            6.958351       0.055764       1.992629                    0.999518      29.525462      85.441180       0.615482       0.423922      -1.057089       0.005099       0.011580      -0.001316       0.012721      -0.015016       0.010176       0.028972       0.032392      -0.038142      -0.044953       0.016449       0.028504             12.381953       6.160325       3.635909      -1.399412      16.432494      -4.629706      14.553038          -0.000149
          168              C       8.540830       3.430831      19.531285       0.586353      24.362889 0.25656476E+03  0.53303504E+04                                 7.818839                            5.669932       0.005577       2.061540                    0.999599      22.183585      61.581869       0.627419       0.469883      -1.024097       0.010996       0.031600      -0.050938       0.060944      -0.012989       0.037853       0.027843       0.166590      -0.204316      -0.095055      -0.030042       0.125097             10.323706       4.919043       0.892028      -1.889129       9.008275      -3.631565      17.043799          -0.000691
          169              C      12.101420      -5.054613      19.098429       0.006792      40.291664 0.40530955E+03  0.92614530E+04                                10.137041                            6.607866       0.086364       2.038714                    0.999291      26.283520      71.881016       0.663509       0.403987      -1.084079       0.021579       0.024103      -0.034376       0.047205      -0.009511       0.003154       0.001061      -0.021948      -0.015775      -0.013274      -0.003878       0.017152             14.506604      16.436966       2.714907      -5.706901      12.088081      -7.879753      14.994763           0.013526
          170              C      11.286643      -4.152005      18.369525      -0.154953      36.769703 0.42817015E+03  0.10050578E+05                                 9.723760                            6.956775       0.055544       1.992566                    0.999519      29.525681      85.442148       0.615603       0.423868      -1.057110       0.006114      -0.007610       0.008151       0.012717      -0.005551       0.007909       0.035636       0.016857      -0.037497      -0.044898       0.016154       0.028744             12.378495      10.854604      -0.412169      -0.979142      12.977869      -7.972859      13.303012          -0.000146
          171              C      11.432112      -5.892962      20.192885       0.586367      24.361699 0.25655810E+03  0.53302064E+04                                 7.818649                            5.669924       0.005176       2.061418                    0.999599      22.183746      61.583376       0.627405       0.469894      -1.024086      -0.023023      -0.035847       0.043552       0.060925       0.025512       0.065773       0.087888       0.001166       0.036322      -0.095087      -0.030113       0.125200             10.323216      10.366463       2.269389      -4.908298       9.301213      -5.034962      11.301973          -0.000683
          172              C       0.179869      22.422910       2.896261       0.006799      40.291800 0.40534443E+03  0.92622823E+04                                10.136344                            6.607787       0.086368       2.038711                    0.999290      26.283138      71.875864       0.663580       0.403942      -1.084128       0.015527       0.028387       0.034363       0.047199      -0.000498       0.000135      -0.003220       0.029013      -0.015787      -0.013189      -0.003958       0.017148             14.504384      10.864804       0.741926       5.525302      17.658331       8.003264      14.990015           0.013526
          173              C       1.302456      21.955610       3.625165      -0.154929      36.758317 0.42797990E+03  0.10045120E+05                                 9.720796                            6.954397       0.055522       1.992550                    0.999519      29.526073      85.442528       0.615811       0.423767      -1.057160      -0.009222       0.003222      -0.008145       0.012719      -0.009621      -0.030815      -0.019126      -0.006119      -0.037448      -0.044658       0.016131       0.028526             12.373861      12.994491       0.343817       7.184390      10.832451       3.579680      13.294642          -0.000143
          174              C      -0.387449      21.512412       1.801805       0.586382      24.356576 0.25652772E+03  0.53292046E+04                                 7.816144                            5.668693       0.005348       2.061481                    0.999599      22.181853      61.567937       0.627647       0.469746      -1.024208      -0.026134      -0.033698      -0.043587       0.060978       0.019508      -0.060877      -0.091184      -0.033031       0.036290      -0.094940      -0.030141       0.125081             10.318887       7.990830       1.429264       3.109443      11.669338       6.302094      11.296492          -0.000687
          175              C       0.713895      -4.006820       9.195540       0.006788      40.297593 0.40536922E+03  0.92631201E+04                                10.137799                            6.608229       0.086264       2.038680                    0.999291      26.283759      71.881904       0.663512       0.403971      -1.084094       0.009489      -0.046085      -0.003766       0.047202       0.002120      -0.006169      -0.012084       0.004045       0.024216      -0.013148      -0.004004       0.017151             14.507824       6.190377      -2.723252       1.616014      24.904854       2.476680      12.428241           0.013519
          176              C       1.155140      -4.645293      10.381934      -0.154895      36.780414 0.42830967E+03  0.10054552E+05                                 9.726052                            6.958350       0.055765       1.992629                    0.999518      29.525456      85.441155       0.615482       0.423922      -1.057089      -0.005098       0.006930      -0.009371       0.012721       0.016320      -0.007916       0.013241       0.059638       0.043597      -0.044953       0.016449       0.028505             12.381948       6.160324      -3.029856       2.449112      19.032278      -3.128750      11.953243          -0.000139
          177              C       0.438598      -2.500515       9.258005       0.586354      24.362868 0.25656456E+03  0.53303458E+04                                 7.818836                            5.669930       0.005576       2.061540                    0.999599      22.183581      61.581870       0.627419       0.469883      -1.024097      -0.010996       0.059914      -0.001898       0.060944       0.039276       0.007677       0.005754       0.204851      -0.089535      -0.095055      -0.030042       0.125097             10.323699       4.919042      -2.082047      -0.172027      18.179963       1.663608       7.872094          -0.000682
          178              C       4.963672      12.036081      12.799150       0.006784      40.289466 0.40530338E+03  0.92612130E+04                                10.136381                            6.607656       0.086390       2.038720                    0.999290      26.283207      71.878165       0.663548       0.403967      -1.084100      -0.046633      -0.006421       0.003753       0.047222       0.000391       0.009433       0.009950      -0.005842       0.024182      -0.013264      -0.004018       0.017282             14.505252      24.530805       3.762191      -1.795990       6.557134      -2.349127      12.427816           0.013522
          179              C       4.214617      12.239247      11.612756      -0.154899      36.784920 0.42839971E+03  0.10057278E+05                                 9.727506                            6.959609       0.055651       1.992596                    0.999519      29.526345      85.448650       0.615351       0.423986      -1.057040       0.008225      -0.002492       0.009403       0.012739      -0.006025      -0.014967       0.003275      -0.066860       0.043641      -0.044856       0.016243       0.028613             12.383914      19.509594       1.688360       3.768492       5.686843      -1.266031      11.955304          -0.000142
          180              C       6.475596      12.278623      12.736685       0.586378      24.361227 0.25655751E+03  0.53301304E+04                                 7.818307                            5.669776       0.005532       2.061540                    0.999600      22.182796      61.578075       0.627444       0.469871      -1.024110       0.060155       0.009604       0.001888       0.060946      -0.033794      -0.002761      -0.009050      -0.208691      -0.089545      -0.095021      -0.030052       0.125073             10.322620      18.012552       2.547759      -1.625780       5.083458      -0.392288       7.871848          -0.000682
          181              C      -4.015634       8.294872       4.023929       0.006788      40.297643 0.40536933E+03  0.92631234E+04                                10.137808                            6.608230       0.086263       2.038680                    0.999291      26.283766      71.881935       0.663512       0.403971      -1.084094      -0.046612      -0.000054      -0.007439       0.047202      -0.008274      -0.004341      -0.000937      -0.021238      -0.022067      -0.013147      -0.004004       0.017151             14.507853      24.537243      -0.325880       4.157269       8.926345       3.716442      10.059972           0.013526
          182              C      -4.764673       9.220732       4.793083      -0.154896      36.780472 0.42831036E+03  0.10054573E+05                                 9.726063                            6.958356       0.055762       1.992628                    0.999518      29.525479      85.441254       0.615482       0.423922      -1.057089       0.008233      -0.006867      -0.006848       0.012721       0.016121       0.002323      -0.006570      -0.060803       0.061889      -0.044953       0.016449       0.028504             12.381965      19.506494      -4.105934      -0.420634       9.290018       3.346800       8.349384          -0.000145
          183              C      -2.503710       8.227698       4.265210       0.586353      24.362908 0.25656489E+03  0.53303551E+04                                 7.818847                            5.669936       0.005571       2.061538                    0.999599      22.183604      61.581976       0.627418       0.469884      -1.024097       0.060153      -0.006446       0.007368       0.060944       0.019397      -0.027864      -0.059991      -0.088933       0.269773      -0.095055      -0.030042       0.125097             10.323724      18.015251       0.133972       3.019620       6.835277       1.403528       6.120644          -0.000689
          184              C       9.693201       6.738628      13.926818       0.006785      40.289390 0.40530284E+03  0.92611971E+04                                10.136365                            6.607650       0.086391       2.038721                    0.999290      26.283194      71.878102       0.663549       0.403967      -1.084100       0.009490       0.026302      -0.038053       0.047222       0.004331       0.004972       0.012218       0.004039       0.024137      -0.013264      -0.004018       0.017282             14.505214       6.189489      -0.038451      -3.165687      17.689861      -6.638035      19.636292           0.013521
          185              C      10.134430       6.030418      12.780674      -0.154898      36.784919 0.42839976E+03  0.10057279E+05                                 9.727504                            6.959608       0.055653       1.992597                    0.999519      29.526334      85.448600       0.615351       0.423986      -1.057040      -0.005092       0.004682       0.010698       0.012739      -0.001168       0.018178       0.015836       0.009595      -0.106306      -0.044857       0.016243       0.028614             12.383910       6.161471      -0.606173      -3.849670      11.013693      -1.500011      19.976566          -0.000142
          186              C       9.417903       5.931392      15.200090       0.586378      24.361225 0.25655750E+03  0.53301292E+04                                 7.818304                            5.669774       0.005535       2.061541                    0.999600      22.182782      61.578002       0.627444       0.469870      -1.024111      -0.010997      -0.028323       0.052832       0.060946      -0.026242       0.030229       0.022142       0.156710      -0.233807      -0.095021      -0.030052       0.125073             10.322610       4.918639       1.189790      -1.716679      11.888809      -5.294174      14.160381          -0.000683
          187              C      -8.799305      11.677649      17.970761       0.006795      40.291455 0.40530995E+03  0.92614663E+04                                10.137013                            6.607875       0.086348       2.038708                    0.999291      26.283531      71.881116       0.663508       0.403987      -1.084078       0.015535      -0.043957       0.007391       0.047203       0.000208      -0.000458       0.004533       0.026936      -0.022041      -0.013273      -0.003878       0.017151             14.506485      10.864882      -5.158838      -2.118284      22.595007      -5.157737      10.059565           0.013530
          188              C      -7.676728      11.280049      17.201607      -0.154953      36.769716 0.42817120E+03  0.10050611E+05                                 9.723766                            6.956786       0.055529       1.992561                    0.999519      29.525743      85.442436       0.615602       0.423868      -1.057109      -0.009211       0.005448       0.006874       0.012719       0.031622       0.007155       0.000223       0.026968       0.061817      -0.044898       0.016153       0.028745             12.378480      13.001050      -6.400525      -3.294960      15.786027      -0.720242       8.348362          -0.000145
          189              C      -9.366609      13.080712      17.729480       0.586365      24.361243 0.25655541E+03  0.53301363E+04                                 7.818538                            5.669888       0.005269       2.061453                    0.999599      22.183662      61.583043       0.627408       0.469893      -1.024087      -0.026124       0.054545      -0.007361       0.060925       0.043031       0.047340       0.046383       0.044834       0.269756      -0.095077      -0.030120       0.125198             10.322976       7.993160      -3.409345      -0.316753      16.855467      -3.314195       6.120301          -0.000688
          190              C      21.080595      -1.313591       8.067872       0.006796      40.292084 0.40534466E+03  0.92622876E+04                                10.136387                            6.607786       0.086380       2.038714                    0.999290      26.283150      71.875866       0.663580       0.403942      -1.084129       0.021589       0.017714       0.038053       0.047201       0.002083      -0.009772      -0.008642      -0.008611       0.024206      -0.013191      -0.003959       0.017150             14.504528      16.437360       3.583800       5.200727       7.442496       5.196247      19.633727           0.013521
          191              C      20.265827      -1.133641       9.214016      -0.154929      36.758316 0.42797902E+03  0.10045092E+05                                 9.720792                            6.954387       0.055532       1.992554                    0.999519      29.526021      85.442283       0.615812       0.423766      -1.057160       0.006111      -0.003239      -0.010672       0.012717      -0.003943      -0.008697      -0.022176      -0.006103      -0.106323      -0.044660       0.016133       0.028528             12.373879      10.856554       1.054901       0.133276       6.314295       4.123965      19.950788          -0.000139
          192              C      20.411272      -1.842244       6.794600       0.586379      24.357103 0.25653116E+03  0.53292926E+04                                 7.816261                            5.668731       0.005291       2.061458                    0.999599      22.181962      61.568292       0.627645       0.469746      -1.024208      -0.023066      -0.019805      -0.052858       0.060977      -0.069658      -0.010710      -0.035789      -0.088890      -0.233952      -0.094947      -0.030135       0.125082             10.319137      10.362596       3.114468       4.416702       6.439030       3.381815      14.155785          -0.000680
          193              C      -8.265256      -2.731392      20.867022       0.006797      40.291962 0.40534453E+03  0.92622833E+04                                10.136366                            6.607785       0.086378       2.038714                    0.999290      26.283141      71.875824       0.663580       0.403942      -1.084129       0.009503       0.019827       0.041767       0.047201      -0.006397       0.001303       0.000076      -0.017003      -0.039032      -0.013190      -0.003959       0.017149             14.504476       6.189345       2.761118       1.548592      13.401645       4.159273      23.922437           0.013526
          194              C      -7.824012      -1.384709      20.826772      -0.154929      36.758260 0.42797826E+03  0.10045069E+05                                 9.720780                            6.954379       0.055537       1.992556                    0.999519      29.525996      85.442167       0.615813       0.423766      -1.057160      -0.005092      -0.011583      -0.001281       0.012717      -0.015021      -0.009997      -0.028715       0.032434      -0.038129      -0.044660       0.016132       0.028527             12.373865       6.155915       3.632226       1.396106      16.417645       4.619459      14.548037          -0.000143
          195              C      -8.540571      -3.430461      19.531285       0.586386      24.356646 0.25652736E+03  0.53291921E+04                                 7.816169                            5.668690       0.005379       2.061493                    0.999599      22.181742      61.567487       0.627647       0.469746      -1.024208      -0.010989      -0.031603      -0.050985       0.060984      -0.013008      -0.037806      -0.027733       0.166585      -0.204241      -0.094933      -0.030137       0.125070             10.319012       4.917361       0.891635       1.888010       9.005458       3.629500      17.034217          -0.000686
          196              C      13.942876      17.764969       5.171611       0.006791      40.291741 0.40531118E+03  0.92615004E+04                                10.137056                            6.607882       0.086350       2.038708                    0.999291      26.283581      71.881247       0.663508       0.403987      -1.084079      -0.046622       0.006405       0.003687       0.047205       0.007988      -0.004980      -0.008825      -0.004056       0.029421      -0.013275      -0.003878       0.017152             14.506620      24.534530      -3.436834      -2.360725      12.994572      -1.367262       5.990756           0.013522
          197              C      13.193827      16.635943       5.588851      -0.154953      36.769727 0.42817020E+03  0.10050580E+05                                 9.723764                            6.956776       0.055541       1.992565                    0.999519      29.525702      85.442238       0.615603       0.423868      -1.057110       0.008204       0.009386      -0.002513       0.012716      -0.009942       0.012873       0.003645      -0.055237       0.078314      -0.044901       0.016155       0.028746             12.378506      19.499597       2.414586      -3.343696      11.481374      -2.080031       6.154547          -0.000141
          198              C      15.454798      17.589600       4.992795       0.586353      24.361594 0.25655849E+03  0.53302091E+04                                 7.818594                            5.669903       0.005386       2.061488                    0.999599      22.183701      61.582937       0.627411       0.469890      -1.024090       0.060135      -0.003152      -0.009269       0.060927       0.014511       0.030758       0.069187      -0.104715       0.222461      -0.095071      -0.030118       0.125188             10.323157      18.014225      -2.681439      -1.393992       7.514269      -1.011135       5.440977          -0.000680
          199              C       3.122216       6.368619      16.823079       0.006784      40.289346 0.40530136E+03  0.92611540E+04                                10.136355                            6.607635       0.086404       2.038726                    0.999290      26.283152      71.877928       0.663550       0.403966      -1.084100       0.021635      -0.041813      -0.003684       0.047223       0.007491       0.006749       0.007747      -0.006829       0.029400      -0.013264      -0.004019       0.017282             14.505212      16.436308      -6.298279       0.502578      21.088979       2.680937       5.990348           0.013528
          200              C       2.307433       5.286062      16.405839      -0.154898      36.784853 0.42839889E+03  0.10057252E+05                                 9.727491                            6.959600       0.055657       1.992599                    0.999519      29.526296      85.448434       0.615352       0.423986      -1.057040       0.006111       0.010885       0.002544       0.012740       0.009644       0.001037      -0.013104       0.055530       0.078269      -0.044855       0.016242       0.028612             12.383886      10.855553      -0.640199       0.846778      20.138629       3.848703       6.157476          -0.000145
          201              C       2.452910       7.735622      17.001895       0.586389      24.361333 0.25655717E+03  0.53301270E+04                                 7.818350                            5.669790       0.005359       2.061482                    0.999600      22.182828      61.578385       0.627439       0.469874      -1.024108      -0.023043       0.055654       0.009261       0.060943       0.044193      -0.054930      -0.051927       0.063207       0.222481      -0.095037      -0.030046       0.125083             10.322660      10.366707      -5.385098       0.488997      15.160424       1.650847       5.440849          -0.000690
          202              C       9.159020       3.995362       1.127668       0.006790      40.297357 0.40536848E+03  0.92630992E+04                                10.137760                            6.608222       0.086263       2.038681                    0.999291      26.283729      71.881811       0.663513       0.403971      -1.084094       0.015490       0.015538      -0.041792       0.047201       0.000366       0.000491      -0.001152       0.021283      -0.038966      -0.013146      -0.004004       0.017149             14.507705      10.865609       4.414039      -3.409060       8.727108      -2.849686      23.930398           0.013524
          203              C      10.281608       4.860262       1.167918      -0.154895      36.780415 0.42831074E+03  0.10054585E+05                                 9.726055                            6.958360       0.055757       1.992626                    0.999518      29.525505      85.441375       0.615481       0.423922      -1.057088      -0.009219      -0.008670       0.001317       0.012723      -0.021858       0.023922       0.019248      -0.006318      -0.038133      -0.044950       0.016448       0.028502             12.381924      13.005832       6.056117      -3.898439       9.586917      -2.862571      14.553022          -0.000142
          204              C       8.591719       3.502797       2.463405       0.586364      24.362493 0.25656122E+03  0.53302652E+04                                 7.818767                            5.669908       0.005478       2.061511                    0.999599      22.183540      61.581923       0.627417       0.469886      -1.024095      -0.026124      -0.020903       0.050936       0.060942      -0.062460       0.013633       0.044970      -0.113246      -0.204349      -0.095061      -0.030045       0.125106             10.323503       7.993233       1.978898      -2.794026       5.934008      -2.991415      17.043269          -0.000682
          205              C      -8.799305       9.724492      19.098429       0.006794      40.291483 0.40531038E+03  0.92614785E+04                                10.137017                            6.607878       0.086348       2.038708                    0.999291      26.283540      71.881145       0.663508       0.403987      -1.084078       0.015535       0.028379      -0.034372       0.047203      -0.000501      -0.000049       0.003327       0.029026      -0.015771      -0.013273      -0.003878       0.017151             14.506492      10.864886       0.744882      -5.526836      17.660017      -8.006907      14.994574           0.013525
          206              C      -7.676728       9.257178      18.369525      -0.154953      36.769722 0.42817148E+03  0.10050619E+05                                 9.723768                            6.956789       0.055528       1.992561                    0.999519      29.525755      85.442481       0.615602       0.423869      -1.057109      -0.009211       0.003229       0.008155       0.012719      -0.009615       0.030963       0.019334      -0.006134      -0.037489      -0.044898       0.016153       0.028745             12.378480      13.001050       0.346675      -7.190499      10.831460      -3.580702      13.302931          -0.000144
          207              C      -9.366609       8.814015      20.192885       0.586365      24.361245 0.25655537E+03  0.53301351E+04                                 7.818538                            5.669887       0.005271       2.061454                    0.999599      22.183657      61.583019       0.627408       0.469893      -1.024087      -0.026124      -0.033647       0.043558       0.060925       0.019483       0.060935       0.091302      -0.032970       0.036345      -0.095077      -0.030120       0.125197             10.322978       7.993160       1.430329      -3.110968      11.674154      -6.305571      11.301621          -0.000684
          208              C      21.080595       7.643805       2.896261       0.006796      40.292065 0.40534461E+03  0.92622864E+04                                10.136385                            6.607787       0.086380       2.038714                    0.999290      26.283146      71.875859       0.663580       0.403942      -1.084129       0.021590       0.024098       0.034367       0.047200      -0.009505      -0.003082      -0.000945      -0.021943      -0.015791      -0.013191      -0.003959       0.017149             14.504522      16.437355       2.712109       5.703990      12.085983       7.877104      14.990227           0.013526
          209              C      20.265827       8.546427       3.625165      -0.154930      36.758322 0.42797909E+03  0.10045094E+05                                 9.720793                            6.954388       0.055532       1.992554                    0.999519      29.526033      85.442329       0.615812       0.423766      -1.057160       0.006111      -0.007622      -0.008141       0.012717      -0.005561      -0.007763      -0.035429       0.016853      -0.037456      -0.044660       0.016133       0.028527             12.373878      10.856562      -0.412023       0.980214      12.970352       7.966755      13.294722          -0.000145
          210              C      20.411272       6.805435       1.801805       0.586379      24.357093 0.25653124E+03  0.53292952E+04                                 7.816260                            5.668732       0.005289       2.061457                    0.999599      22.181973      61.568344       0.627644       0.469746      -1.024208      -0.023066      -0.035874      -0.043580       0.060977       0.025553      -0.065681      -0.087792       0.001182       0.036267      -0.094947      -0.030135       0.125082             10.319132      10.362593       2.267782       4.905533       9.297950       5.032371      11.296852          -0.000682
          211              C      -4.015634      -0.662524       9.195540       0.006787      40.297657 0.40536944E+03  0.92631263E+04                                10.137809                            6.608230       0.086264       2.038680                    0.999291      26.283771      71.881942       0.663512       0.403971      -1.084094      -0.046613      -0.006415      -0.003766       0.047202       0.000378      -0.009336      -0.009844      -0.005810       0.024216      -0.013147      -0.004004       0.017151             14.507856      24.537244       3.763261       1.796392       6.558079       2.349155      12.428244           0.013521
          212              C      -4.764673      -0.459336      10.381934      -0.154895      36.780450 0.42831014E+03  0.10054566E+05                                 9.726060                            6.958354       0.055764       1.992629                    0.999518      29.525466      85.441201       0.615482       0.423922      -1.057089       0.008233      -0.002497      -0.009371       0.012721      -0.006049       0.015123      -0.003050      -0.066901       0.043598      -0.044953       0.016449       0.028504             12.381960      19.506484       1.688650      -3.766177       5.686150       1.266151      11.953246          -0.000138
          213              C      -2.503710      -0.419981       9.258005       0.586354      24.362888 0.25656458E+03  0.53303464E+04                                 7.818841                            5.669931       0.005576       2.061540                    0.999599      22.183584      61.581888       0.627418       0.469883      -1.024097       0.060152       0.009604      -0.001898       0.060944      -0.033830       0.002866       0.009156      -0.208702      -0.089534      -0.095055      -0.030042       0.125097             10.323717      18.015238       2.548093       1.625814       5.083814       0.392344       7.872099          -0.000685
          214              C       9.693201       8.691785      12.799150       0.006785      40.289370 0.40530266E+03  0.92611923E+04                                10.136363                            6.607649       0.086390       2.038721                    0.999290      26.283190      71.878093       0.663549       0.403967      -1.084100       0.009490      -0.046106       0.003752       0.047222       0.002140       0.006237       0.012210       0.004054       0.024182      -0.013265      -0.004018       0.017282             14.505208       6.189488      -2.722352      -1.616120      24.898326      -2.476304      12.427811           0.013521
          215              C      10.134430       8.053290      11.612756      -0.154898      36.784886 0.42839937E+03  0.10057267E+05                                 9.727498                            6.959605       0.055653       1.992597                    0.999519      29.526327      85.448568       0.615352       0.423986      -1.057040      -0.005091       0.006923       0.009404       0.012739       0.016326       0.008077      -0.013020       0.059577       0.043639      -0.044857       0.016243       0.028614             12.383900       6.161467      -3.030844      -2.449766      19.034935       3.130961      11.955299          -0.000142
          216              C       9.417903      10.198089      12.736685       0.586378      24.361208 0.25655744E+03  0.53301282E+04                                 7.818301                            5.669774       0.005533       2.061540                    0.999600      22.182791      61.578048       0.627444       0.469870      -1.024111      -0.010997       0.059916       0.001888       0.060946       0.039300      -0.007612      -0.005620       0.204798      -0.089546      -0.095021      -0.030052       0.125073             10.322604       4.918638      -2.081578       0.172068      18.177330      -1.663565       7.871844          -0.000686
          217              C       9.159020      -1.021054       4.023929       0.006790      40.297350 0.40536843E+03  0.92630974E+04                                10.137759                            6.608221       0.086264       2.038681                    0.999291      26.283727      71.881801       0.663513       0.403971      -1.084094       0.015490      -0.043962      -0.007439       0.047201       0.000242       0.000563      -0.004405       0.026916      -0.022065      -0.013146      -0.004004       0.017149             14.507703      10.865608      -5.159333       2.118189      22.597570       5.158253      10.059930           0.013525
          218              C      10.281608      -1.418639       4.793083      -0.154895      36.780396 0.42831050E+03  0.10054578E+05                                 9.726051                            6.958358       0.055757       1.992626                    0.999518      29.525497      85.441342       0.615481       0.423922      -1.057088      -0.009219       0.005476      -0.006850       0.012723       0.031646      -0.006969       0.000001       0.027021       0.061884      -0.044950       0.016447       0.028503             12.381919      13.005827      -6.404172       3.295591      15.790563       0.719030       8.349367          -0.000144
          219              C       8.591719       0.382013       4.265210       0.586365      24.362499 0.25656132E+03  0.53302677E+04                                 7.818769                            5.669909       0.005478       2.061511                    0.999599      22.183538      61.581921       0.627416       0.469886      -1.024095      -0.026124       0.054563       0.007365       0.060942       0.043036      -0.047276      -0.046275       0.044799       0.269783      -0.095061      -0.030045       0.125106             10.323506       7.993234      -3.409148       0.316797      16.856663       3.314641       6.120622          -0.000682
          220              C       3.122216      11.385036      13.926818       0.006784      40.289342 0.40530128E+03  0.92611516E+04                                10.136354                            6.607634       0.086405       2.038726                    0.999290      26.283150      71.877921       0.663550       0.403966      -1.084100       0.021635       0.017716      -0.038053       0.047223       0.002100       0.009862       0.008760      -0.008584       0.024135      -0.013264      -0.004019       0.017282             14.505211      16.436308       3.584337      -5.203215       7.443147      -5.197314      19.636177           0.013525
          221              C       2.307433      11.564963      12.780674      -0.154898      36.784879 0.42839928E+03  0.10057264E+05                                 9.727496                            6.959604       0.055657       1.992599                    0.999519      29.526304      85.448470       0.615352       0.423986      -1.057040       0.006111      -0.003239       0.010699       0.012740      -0.003924       0.008871       0.022416      -0.005993      -0.106300      -0.044854       0.016243       0.028612             12.383895      10.855556       1.053427      -0.131046       6.319614      -4.129538      19.976514          -0.000144
          222              C       2.452910      10.856406      15.200090       0.586389      24.361338 0.25655727E+03  0.53301293E+04                                 7.818352                            5.669791       0.005360       2.061482                    0.999600      22.182827      61.578382       0.627439       0.469874      -1.024108      -0.023044      -0.019806       0.052828       0.060943      -0.069667       0.010808       0.035888      -0.088896      -0.233829      -0.095037      -0.030046       0.125083             10.322661      10.366707       3.115992      -4.419162       6.441005      -3.383203      14.160272          -0.000686
          223              C      13.942876      -4.403567      17.970761       0.006793      40.291727 0.40531101E+03  0.92614959E+04                                10.137055                            6.607881       0.086349       2.038708                    0.999291      26.283573      71.881232       0.663508       0.403987      -1.084079      -0.046622      -0.000009       0.007391       0.047204      -0.008307       0.004428       0.001079      -0.021211      -0.022042      -0.013275      -0.003878       0.017153             14.506618      24.534529      -0.326079      -4.156733       8.925725      -3.716360      10.059599           0.013525
          224              C      13.193827      -3.477722      17.201607      -0.154954      36.769762 0.42817058E+03  0.10050591E+05                                 9.723771                            6.956779       0.055540       1.992565                    0.999519      29.525716      85.442297       0.615603       0.423868      -1.057110       0.008204      -0.006869       0.006872       0.012716       0.016119      -0.002174       0.006819      -0.060734       0.061823      -0.044901       0.016155       0.028746             12.378515      19.499612      -4.103018       0.419283       9.287558      -3.346612       8.348377          -0.000146
          225              C      15.454798      -4.470745      17.729480       0.586353      24.361603 0.25655865E+03  0.53302143E+04                                 7.818599                            5.669906       0.005380       2.061486                    0.999599      22.183721      61.583036       0.627410       0.469890      -1.024089       0.060135      -0.006452      -0.007364       0.060927       0.019382       0.027945       0.060087      -0.088954       0.269747      -0.095071      -0.030118       0.125189             10.323161      18.014231       0.133456      -3.019190       6.834945      -1.403335       6.120307          -0.000685
          226              C      -8.265256      19.437144       8.067872       0.006796      40.291972 0.40534467E+03  0.92622872E+04                                10.136366                            6.607786       0.086379       2.038714                    0.999290      26.283150      71.875845       0.663581       0.403942      -1.084129       0.009503       0.026258       0.038054       0.047201       0.004327      -0.004889      -0.012094       0.004076       0.024204      -0.013190      -0.003959       0.017149             14.504475       6.189345      -0.039409       3.165493      17.690332       6.635294      19.633749           0.013521
          227              C      -7.824012      18.728956       9.214016      -0.154928      36.758260 0.42797824E+03  0.10045068E+05                                 9.720780                            6.954379       0.055538       1.992556                    0.999519      29.525985      85.442125       0.615813       0.423766      -1.057160      -0.005092       0.004682      -0.010671       0.012717      -0.001147      -0.018007      -0.015591       0.009702      -0.106325      -0.044660       0.016133       0.028527             12.373866       6.155915      -0.607014       3.843660      11.014894       1.500250      19.950789          -0.000140
          228              C      -8.540571      18.629884       6.794600       0.586386      24.356618 0.25652699E+03  0.53291815E+04                                 7.816161                            5.668684       0.005385       2.061495                    0.999599      22.181711      61.567348       0.627648       0.469746      -1.024209      -0.010989      -0.028354      -0.052861       0.060984      -0.026236      -0.030168      -0.022020       0.156687      -0.233931      -0.094933      -0.030136       0.125069             10.319001       4.917355       1.189262       1.716170      11.883877       5.291320      14.155771          -0.000684
          229              C       0.179869      -8.703022      20.867022       0.006800      40.291806 0.40534437E+03  0.92622808E+04                                10.136345                            6.607787       0.086368       2.038711                    0.999290      26.283133      71.875854       0.663580       0.403942      -1.084128       0.015527       0.015567       0.041765       0.047199       0.000366      -0.000364       0.001254       0.021265      -0.039031      -0.013189      -0.003959       0.017148             14.504388      10.864806       4.414122       3.405142       8.726120       2.846364      23.922238           0.013524
          230              C       1.302456      -7.838123      20.826772      -0.154929      36.758301 0.42797975E+03  0.10045116E+05                                 9.720794                            6.954396       0.055522       1.992550                    0.999519      29.526069      85.442513       0.615811       0.423767      -1.057160      -0.009223      -0.008665      -0.001282       0.012719      -0.021876      -0.023739      -0.018995      -0.006344      -0.038124      -0.044658       0.016131       0.028526             12.373858      12.994486       6.049989       3.889893       9.579051       2.856047      14.548037          -0.000143
          231              C      -0.387449      -9.195612      19.531285       0.586382      24.356588 0.25652773E+03  0.53292050E+04                                 7.816147                            5.668694       0.005346       2.061480                    0.999599      22.181863      61.567980       0.627646       0.469746      -1.024208      -0.026134      -0.020899      -0.050977       0.060978      -0.062475      -0.013544      -0.044888      -0.113220      -0.204278      -0.094940      -0.030141       0.125081             10.318892       7.990836       1.978254       2.792491       5.931991       2.989711      17.033849          -0.000681
          232              C      12.101420      19.067080       5.171611       0.006791      40.291684 0.40530982E+03  0.92614609E+04                                10.137046                            6.607870       0.086365       2.038714                    0.999291      26.283528      71.881055       0.663509       0.403987      -1.084079       0.021580      -0.041822       0.003686       0.047205       0.007487      -0.006660      -0.007637      -0.006883       0.029422      -0.013273      -0.003879       0.017152             14.506610      16.436980      -6.299779      -0.502216      21.092112      -2.681388       5.990739           0.013520
          233              C      11.286643      17.984531       5.588851      -0.154952      36.769669 0.42816978E+03  0.10050566E+05                                 9.723754                            6.956772       0.055545       1.992567                    0.999519      29.525665      85.442087       0.615603       0.423868      -1.057110       0.006114       0.010864      -0.002514       0.012717       0.009625      -0.000853       0.013350       0.055459       0.078309      -0.044899       0.016154       0.028744             12.378486      10.854598      -0.641881      -0.846515      20.126335      -3.845765       6.154525          -0.000142
          234              C      11.432112      20.434080       4.992795       0.586367      24.361686 0.25655798E+03  0.53302028E+04                                 7.818645                            5.669921       0.005179       2.061419                    0.999599      22.183734      61.583318       0.627405       0.469894      -1.024086      -0.023023       0.055641      -0.009269       0.060925       0.044206       0.054981       0.052062       0.063220       0.222485      -0.095087      -0.030113       0.125199             10.323210      10.366457      -5.385404      -0.488749      15.162149      -1.651218       5.441025          -0.000680
          235              C       4.963672       5.066508      16.823079       0.006784      40.289460 0.40530328E+03  0.92612099E+04                                10.136377                            6.607654       0.086390       2.038720                    0.999290      26.283211      71.878163       0.663549       0.403967      -1.084100      -0.046633       0.006460      -0.003685       0.047222       0.007974       0.005055       0.008946      -0.004103       0.029398      -0.013264      -0.004018       0.017282             14.505246      24.530794      -3.436453       2.360184      12.994571       1.367450       5.990372           0.013525
          236              C       4.214617       3.937474      16.405839      -0.154899      36.784931 0.42839989E+03  0.10057283E+05                                 9.727507                            6.959610       0.055651       1.992596                    0.999519      29.526343      85.448638       0.615351       0.423986      -1.057040       0.008225       0.009390       0.002543       0.012739      -0.009950      -0.012701      -0.003389      -0.055316       0.078273      -0.044856       0.016243       0.028613             12.383914      19.509592       2.419457       3.346380      11.484647       2.081257       6.157501          -0.000145
          237              C       6.475596       4.891142      17.001895       0.586378      24.361214 0.25655724E+03  0.53301229E+04                                 7.818302                            5.669771       0.005534       2.061541                    0.999600      22.182785      61.578017       0.627444       0.469870      -1.024111       0.060155      -0.003167       0.009261       0.060946       0.014506      -0.030647      -0.069095      -0.104689       0.222460      -0.095021      -0.030052       0.125073             10.322614      18.012543      -2.681833       1.393555       7.514497       1.011245       5.440801          -0.000687
          238              C       0.713895       9.966992       1.127668       0.006789      40.297584 0.40536901E+03  0.92631145E+04                                10.137798                            6.608227       0.086263       2.038680                    0.999291      26.283756      71.881903       0.663512       0.403971      -1.084094       0.009489       0.019781      -0.041794       0.047202      -0.006403      -0.001249       0.000077      -0.017017      -0.038972      -0.013148      -0.004004       0.017151             14.507824       6.190376       2.761122      -1.550426      13.402450      -4.164098      23.930646           0.013524
          239              C       1.155140      11.313676       1.167918      -0.154896      36.780461 0.42831019E+03  0.10054568E+05                                 9.726060                            6.958354       0.055763       1.992629                    0.999518      29.525475      85.441233       0.615482       0.423922      -1.057089      -0.005098      -0.011581       0.001316       0.012721      -0.015016       0.010176       0.028972       0.032392      -0.038142      -0.044953       0.016449       0.028504             12.381960       6.160329       3.635911      -1.399413      16.432505      -4.629710      14.553048          -0.000142
          240              C       0.438598       9.267948       2.463405       0.586354      24.362876 0.25656466E+03  0.53303491E+04                                 7.818839                            5.669933       0.005572       2.061539                    0.999599      22.183598      61.581949       0.627418       0.469884      -1.024097      -0.010996      -0.031600       0.050938       0.060944      -0.012989       0.037853       0.027844       0.166591      -0.204316      -0.095055      -0.030043       0.125098             10.323704       4.919044       0.892027      -1.889128       9.008272      -3.631561      17.043794          -0.000683
          241              C      -3.121992      17.753392       2.896261       0.006792      40.291687 0.40530981E+03  0.92614607E+04                                10.137046                            6.607868       0.086363       2.038713                    0.999291      26.283530      71.881056       0.663509       0.403987      -1.084079      -0.021579      -0.024103       0.034376       0.047205      -0.009511       0.003154       0.001061      -0.021948      -0.015775      -0.013273      -0.003879       0.017152             14.506611      16.436975       2.714910      -5.706906      12.088087      -7.879757      14.994771           0.013521
          242              C      -2.307215      16.850784       3.625165      -0.154952      36.769678 0.42816982E+03  0.10050568E+05                                 9.723756                            6.956773       0.055545       1.992567                    0.999519      29.525667      85.442101       0.615603       0.423868      -1.057110      -0.006114       0.007609      -0.008151       0.012717      -0.005551       0.007909       0.035637       0.016857      -0.037497      -0.044899       0.016154       0.028744             12.378490      10.854600      -0.412169      -0.979141      12.977864      -7.972856      13.303006          -0.000140
          243              C      -2.452684      18.591741       1.801805       0.586366      24.361726 0.25655837E+03  0.53302132E+04                                 7.818655                            5.669927       0.005176       2.061418                    0.999599      22.183751      61.583385       0.627405       0.469894      -1.024086       0.023023       0.035847      -0.043552       0.060925       0.025512       0.065773       0.087888       0.001166       0.036322      -0.095086      -0.030113       0.125199             10.323226      10.366471       2.269393      -4.908305       9.301223      -5.034970      11.301985          -0.000685
          244              C       8.799559      -9.724131      19.098429       0.006799      40.291782 0.40534426E+03  0.92622772E+04                                10.136340                            6.607786       0.086369       2.038711                    0.999290      26.283131      71.875836       0.663580       0.403942      -1.084128      -0.015527      -0.028387      -0.034363       0.047199      -0.000498       0.000135      -0.003220       0.029013      -0.015787      -0.013190      -0.003958       0.017148             14.504377      10.864802       0.741927       5.525302      17.658319       8.003259      14.990010           0.013526
          245              C       7.676972      -9.256831      18.369525      -0.154929      36.758297 0.42797967E+03  0.10045113E+05                                 9.720792                            6.954394       0.055524       1.992551                    0.999519      29.526062      85.442478       0.615811       0.423767      -1.057160       0.009222      -0.003222       0.008145       0.012719      -0.009621      -0.030815      -0.019126      -0.006119      -0.037448      -0.044658       0.016131       0.028526             12.373854      12.994485       0.343817       7.184387      10.832444       3.579677      13.294634          -0.000143
          246              C       9.366877      -8.813633      20.192885       0.586383      24.356547 0.25652744E+03  0.53291975E+04                                 7.816138                            5.668690       0.005348       2.061481                    0.999599      22.181848      61.567928       0.627647       0.469746      -1.024208       0.026134       0.033698       0.043587       0.060978       0.019508      -0.060877      -0.091184      -0.033031       0.036290      -0.094940      -0.030141       0.125081             10.318876       7.990823       1.429261       3.109437      11.669326       6.302084      11.296479          -0.000684
          247              C       8.265533      16.705599      12.799150       0.006788      40.297619 0.40536943E+03  0.92631263E+04                                10.137804                            6.608231       0.086262       2.038680                    0.999291      26.283767      71.881941       0.663512       0.403971      -1.084094      -0.009489       0.046085       0.003766       0.047202       0.002120      -0.006169      -0.012084       0.004045       0.024215      -0.013148      -0.004003       0.017151             14.507834       6.190380      -2.723254       1.616016      24.904873       2.476683      12.428249           0.013523
          248              C       7.824288      17.344072      11.612756      -0.154896      36.780465 0.42831029E+03  0.10054571E+05                                 9.726062                            6.958355       0.055763       1.992628                    0.999518      29.525483      85.441269       0.615482       0.423922      -1.057089       0.005098      -0.006930       0.009371       0.012721       0.016321      -0.007916       0.013241       0.059638       0.043597      -0.044953       0.016449       0.028504             12.381963       6.160330      -3.029861       2.449115      19.032303      -3.128753      11.953257          -0.000139
          249              C       8.540830      15.199294      12.736685       0.586353      24.362897 0.25656487E+03  0.53303539E+04                                 7.818843                            5.669934       0.005574       2.061539                    0.999599      22.183594      61.581919       0.627418       0.469883      -1.024097       0.010996      -0.059914       0.001898       0.060944       0.039276       0.007677       0.005755       0.204850      -0.089535      -0.095055      -0.030042       0.125097             10.323712       4.919046      -2.082050      -0.172027      18.179989       1.663612       7.872100          -0.000689
          250              C       4.015756       0.662698       9.195540       0.006784      40.289449 0.40530323E+03  0.92612085E+04                                10.136377                            6.607654       0.086391       2.038720                    0.999290      26.283202      71.878137       0.663548       0.403967      -1.084100       0.046633       0.006421      -0.003752       0.047222       0.000391       0.009433       0.009950      -0.005842       0.024182      -0.013264      -0.004018       0.017282             14.505245      24.530792       3.762189      -1.795988       6.557132      -2.349126      12.427812           0.013523
          251              C       4.764811       0.459532      10.381934      -0.154899      36.784922 0.42839975E+03  0.10057279E+05                                 9.727506                            6.959609       0.055651       1.992596                    0.999519      29.526346      85.448650       0.615351       0.423986      -1.057040      -0.008225       0.002493      -0.009404       0.012739      -0.006025      -0.014967       0.003275      -0.066860       0.043641      -0.044856       0.016243       0.028613             12.383914      19.509595       1.688360       3.768491       5.686843      -1.266031      11.955304          -0.000143
          252              C       2.503832       0.420156       9.258005       0.586378      24.361203 0.25655725E+03  0.53301235E+04                                 7.818301                            5.669772       0.005534       2.061540                    0.999600      22.182784      61.578025       0.627444       0.469871      -1.024111      -0.060155      -0.009604      -0.001888       0.060946      -0.033794      -0.002761      -0.009050      -0.208691      -0.089544      -0.095022      -0.030052       0.125073             10.322609      18.012531       2.547755      -1.625777       5.083455      -0.392287       7.871843          -0.000684
          253              C      12.995062       4.403907      17.970761       0.006787      40.297655 0.40536954E+03  0.92631293E+04                                10.137809                            6.608231       0.086263       2.038680                    0.999291      26.283776      71.881960       0.663512       0.403971      -1.084094       0.046613       0.000054       0.007439       0.047203      -0.008274      -0.004341      -0.000938      -0.021238      -0.022067      -0.013147      -0.004004       0.017151             14.507853      24.537239      -0.325876       4.157272       8.926345       3.716443      10.059975           0.013525
          254              C      13.744101       3.478047      17.201607      -0.154896      36.780466 0.42831030E+03  0.10054571E+05                                 9.726062                            6.958356       0.055763       1.992628                    0.999518      29.525477      85.441246       0.615482       0.423922      -1.057089      -0.008233       0.006867       0.006848       0.012721       0.016121       0.002323      -0.006571      -0.060804       0.061890      -0.044953       0.016449       0.028504             12.381963      19.506489      -4.105932      -0.420632       9.290017       3.346800       8.349384          -0.000145
          255              C      11.483138       4.471081      17.729480       0.586353      24.362917 0.25656494E+03  0.53303553E+04                                 7.818846                            5.669934       0.005577       2.061540                    0.999599      22.183587      61.581881       0.627418       0.469883      -1.024097      -0.060153       0.006446      -0.007368       0.060944       0.019397      -0.027864      -0.059991      -0.088933       0.269772      -0.095055      -0.030042       0.125097             10.323725      18.015257       0.133970       3.019621       6.835276       1.403528       6.120642          -0.000685
          256              C      -0.713773       5.960151       8.067872       0.006786      40.289362 0.40530247E+03  0.92611868E+04                                10.136362                            6.607648       0.086391       2.038721                    0.999290      26.283178      71.878055       0.663549       0.403967      -1.084100      -0.009490      -0.026302       0.038053       0.047222       0.004331       0.004972       0.012218       0.004039       0.024137      -0.013265      -0.004018       0.017282             14.505210       6.189488      -0.038450      -3.165687      17.689850      -6.638033      19.636292           0.013527
          257              C      -1.155002       6.668361       9.214016      -0.154898      36.784904 0.42839955E+03  0.10057272E+05                                 9.727500                            6.959606       0.055653       1.992597                    0.999519      29.526326      85.448565       0.615352       0.423986      -1.057040       0.005092      -0.004682      -0.010698       0.012739      -0.001168       0.018178       0.015836       0.009595      -0.106306      -0.044856       0.016243       0.028614             12.383905       6.161469      -0.606173      -3.849668      11.013689      -1.500012      19.976558          -0.000145
          258              C      -0.438475       6.767387       6.794600       0.586378      24.361207 0.25655736E+03  0.53301267E+04                                 7.818303                            5.669774       0.005530       2.061539                    0.999600      22.182795      61.578083       0.627444       0.469871      -1.024110       0.010997       0.028323      -0.052833       0.060946      -0.026242       0.030229       0.022142       0.156711      -0.233808      -0.095022      -0.030052       0.125074             10.322606       4.918640       1.189789      -1.716677      11.888806      -5.294169      14.160371          -0.000691
          259              C      17.778733       1.021130       4.023929       0.006794      40.291462 0.40531009E+03  0.92614700E+04                                10.137012                            6.607875       0.086349       2.038709                    0.999291      26.283537      71.881124       0.663508       0.403987      -1.084079      -0.015535       0.043957      -0.007391       0.047203       0.000208      -0.000458       0.004533       0.026936      -0.022041      -0.013273      -0.003878       0.017151             14.506483      10.864883      -5.158838      -2.118285      22.595003      -5.157735      10.059564           0.013522
          260              C      16.656156       1.418730       4.793083      -0.154953      36.769730 0.42817139E+03  0.10050616E+05                                 9.723768                            6.956788       0.055529       1.992561                    0.999519      29.525750      85.442459       0.615602       0.423868      -1.057109       0.009211      -0.005448      -0.006874       0.012719       0.031623       0.007154       0.000223       0.026969       0.061817      -0.044898       0.016153       0.028745             12.378483      13.001056      -6.400529      -3.294962      15.786030      -0.720241       8.348364          -0.000140
          261              C      18.346037      -0.381933       4.265210       0.586366      24.361203 0.25655494E+03  0.53301235E+04                                 7.818528                            5.669882       0.005274       2.061455                    0.999599      22.183637      61.582944       0.627408       0.469893      -1.024087       0.026124      -0.054545       0.007361       0.060925       0.043031       0.047340       0.046383       0.044834       0.269756      -0.095077      -0.030120       0.125198             10.322962       7.993149      -3.409337      -0.316753      16.855443      -3.314192       6.120294          -0.000679
          262              C     -12.101167      14.012370      13.926818       0.006797      40.292079 0.40534452E+03  0.92622841E+04                                10.136388                            6.607786       0.086379       2.038714                    0.999290      26.283144      71.875861       0.663580       0.403942      -1.084129      -0.021589      -0.017714      -0.038053       0.047200       0.002083      -0.009772      -0.008642      -0.008611       0.024205      -0.013191      -0.003959       0.017149             14.504531      16.437366       3.583802       5.200730       7.442498       5.196249      19.633729           0.013528
          263              C     -11.286399      13.832420      12.780674      -0.154929      36.758325 0.42797914E+03  0.10045096E+05                                 9.720795                            6.954389       0.055531       1.992553                    0.999519      29.526026      85.442309       0.615812       0.423766      -1.057160      -0.006111       0.003239       0.010672       0.012717      -0.003942      -0.008697      -0.022176      -0.006103      -0.106322      -0.044660       0.016132       0.028528             12.373883      10.856559       1.054902       0.133277       6.314297       4.123967      19.950792          -0.000145
          264              C     -11.431844      14.541023      15.200090       0.586379      24.357143 0.25653162E+03  0.53293050E+04                                 7.816271                            5.668737       0.005287       2.061456                    0.999599      22.181986      61.568391       0.627644       0.469746      -1.024208       0.023066       0.019805       0.052858       0.060977      -0.069658      -0.010710      -0.035789      -0.088890      -0.233951      -0.094947      -0.030135       0.125082             10.319152      10.362609       3.114472       4.416709       6.439038       3.381821      14.155809          -0.000687
          265              C      17.244684      15.430171       1.127668       0.006796      40.291970 0.40534471E+03  0.92622881E+04                                10.136365                            6.607786       0.086378       2.038714                    0.999290      26.283149      71.875841       0.663581       0.403942      -1.084129      -0.009503      -0.019827      -0.041767       0.047201      -0.006397       0.001303       0.000076      -0.017003      -0.039031      -0.013190      -0.003959       0.017149             14.504474       6.189345       2.761118       1.548591      13.401643       4.159271      23.922435           0.013524
          266              C      16.803440      14.083488       1.167918      -0.154928      36.758236 0.42797798E+03  0.10045060E+05                                 9.720775                            6.954377       0.055538       1.992556                    0.999519      29.525984      85.442116       0.615813       0.423766      -1.057161       0.005092       0.011583       0.001281       0.012717      -0.015021      -0.009997      -0.028715       0.032434      -0.038130      -0.044660       0.016133       0.028527             12.373858       6.155912       3.632224       1.396104      16.417634       4.619455      14.548027          -0.000146
          267              C      17.519999      16.129240       2.463405       0.586385      24.356633 0.25652717E+03  0.53291864E+04                                 7.816164                            5.668686       0.005384       2.061495                    0.999599      22.181720      61.567381       0.627648       0.469746      -1.024209       0.010989       0.031603       0.050985       0.060984      -0.013008      -0.037806      -0.027733       0.166584      -0.204241      -0.094932      -0.030137       0.125069             10.319006       4.917357       0.891635       1.888009       9.005454       3.629499      17.034207          -0.000683
          268              C      -4.963448      -5.066190      16.823079       0.006793      40.291742 0.40531108E+03  0.92614980E+04                                10.137058                            6.607882       0.086348       2.038708                    0.999291      26.283576      71.881246       0.663508       0.403987      -1.084079       0.046622      -0.006405      -0.003687       0.047204       0.007988      -0.004980      -0.008825      -0.004057       0.029421      -0.013275      -0.003878       0.017153             14.506624      24.534539      -3.436836      -2.360725      12.994575      -1.367262       5.990757           0.013521
          269              C      -4.214399      -3.937164      16.405839      -0.154954      36.769766 0.42817069E+03  0.10050594E+05                                 9.723772                            6.956780       0.055539       1.992564                    0.999519      29.525722      85.442319       0.615603       0.423868      -1.057110      -0.008204      -0.009386       0.002513       0.012717      -0.009942       0.012873       0.003645      -0.055237       0.078313      -0.044901       0.016155       0.028746             12.378516      19.499614       2.414588      -3.343698      11.481383      -2.080033       6.154551          -0.000144
          270              C      -6.475370      -4.890821      17.001895       0.586353      24.361612 0.25655872E+03  0.53302160E+04                                 7.818601                            5.669907       0.005380       2.061486                    0.999599      22.183725      61.583053       0.627410       0.469890      -1.024089      -0.060135       0.003152       0.009269       0.060927       0.014510       0.030758       0.069187      -0.104715       0.222462      -0.095071      -0.030118       0.125189             10.323166      18.014240      -2.681443      -1.393992       7.514275      -1.011134       5.440982          -0.000680
          271              C       5.857212       6.330160       5.171611       0.006784      40.289347 0.40530133E+03  0.92611531E+04                                10.136355                            6.607635       0.086405       2.038726                    0.999290      26.283151      71.877924       0.663550       0.403966      -1.084100      -0.021635       0.041813       0.003683       0.047223       0.007491       0.006749       0.007747      -0.006829       0.029400      -0.013264      -0.004018       0.017282             14.505213      16.436308      -6.298277       0.502579      21.088982       2.680938       5.990348           0.013521
          272              C       6.671995       7.412717       5.588851      -0.154899      36.784892 0.42839934E+03  0.10057266E+05                                 9.727498                            6.959604       0.055656       1.992598                    0.999519      29.526315      85.448512       0.615352       0.423986      -1.057040      -0.006111      -0.010885      -0.002544       0.012740       0.009644       0.001037      -0.013104       0.055530       0.078270      -0.044855       0.016243       0.028612             12.383898      10.855562      -0.640200       0.846779      20.138650       3.848708       6.157481          -0.000141
          273              C       6.526518       4.963157       4.992795       0.586389      24.361334 0.25655719E+03  0.53301277E+04                                 7.818351                            5.669790       0.005359       2.061481                    0.999600      22.182833      61.578408       0.627439       0.469874      -1.024108       0.023044      -0.055654      -0.009261       0.060943       0.044193      -0.054930      -0.051927       0.063207       0.222481      -0.095037      -0.030046       0.125083             10.322661      10.366709      -5.385100       0.488997      15.160424       1.650845       5.440849          -0.000682
          274              C      -0.179592       8.703417      20.867022       0.006790      40.297345 0.40536840E+03  0.92630968E+04                                10.137758                            6.608221       0.086264       2.038681                    0.999291      26.283726      71.881795       0.663513       0.403971      -1.084094      -0.015490      -0.015538       0.041792       0.047201       0.000366       0.000491      -0.001152       0.021283      -0.038966      -0.013146      -0.004004       0.017149             14.507700      10.865606       4.414038      -3.409058       8.727105      -2.849684      23.930389           0.013519
          275              C      -1.302180       7.838517      20.826772      -0.154895      36.780373 0.42831019E+03  0.10054569E+05                                 9.726048                            6.958356       0.055758       1.992627                    0.999518      29.525482      85.441288       0.615481       0.423922      -1.057088       0.009218       0.008670      -0.001317       0.012723      -0.021858       0.023922       0.019248      -0.006318      -0.038133      -0.044950       0.016447       0.028502             12.381914      13.005822       6.056112      -3.898436       9.586910      -2.862569      14.553010          -0.000138
          276              C       0.387709       9.195982      19.531285       0.586365      24.362486 0.25656115E+03  0.53302630E+04                                 7.818764                            5.669907       0.005479       2.061511                    0.999599      22.183532      61.581886       0.627417       0.469886      -1.024095       0.026124       0.020903      -0.050936       0.060942      -0.062460       0.013633       0.044970      -0.113245      -0.204350      -0.095061      -0.030044       0.125106             10.323499       7.993234       1.978899      -2.794027       5.934006      -2.991413      17.043258          -0.000681
          277              C      12.635646       4.467430       7.737732      -0.156628      37.894763 0.39232818E+03  0.90083460E+04                                 9.912096                            6.607956       0.270660       2.072026                    0.999691      28.744697      82.215766       0.639138       0.417365      -1.061417       0.008192       0.002843       0.004924       0.009972       0.007719       0.013370      -0.027933      -0.037881      -0.026625      -0.036059      -0.003446       0.039505             14.132270      15.831443      -3.834629      -6.641701       9.297620       6.902482      17.267745          -0.000620
          278              C      -8.979136       0.703636      14.256958      -0.156633      37.935990 0.39289198E+03  0.90238162E+04                                 9.921103                            6.614679       0.270705       2.072058                    0.999691      28.742043      82.198415       0.638577       0.417615      -1.061343       0.000000       0.008588      -0.004958       0.009916       0.017934       0.031062      -0.003002       0.019766      -0.026698      -0.036127      -0.003700       0.039828             14.150062      12.454700      -5.045954      -8.739758      12.700911       3.978312      17.294576          -0.000621
          279              C      -8.979136      11.995143       7.737732      -0.156633      37.935968 0.39289171E+03  0.90238085E+04                                 9.921100                            6.614677       0.270705       2.072058                    0.999691      28.742032      82.198374       0.638577       0.417615      -1.061343       0.000000      -0.008588       0.004958       0.009916       0.017934       0.031062      -0.003002       0.019766      -0.026698      -0.036127      -0.003700       0.039828             14.150056      12.454695      -5.045952      -8.739755      12.700905       3.978310      17.294569          -0.000618
          280              C      -3.656218       8.231349      14.256958      -0.156628      37.894744 0.39232801E+03  0.90083409E+04                                 9.912092                            6.607954       0.270662       2.072027                    0.999691      28.744690      82.215736       0.639138       0.417365      -1.061417      -0.008192      -0.002843      -0.004924       0.009972       0.007719       0.013370      -0.027932      -0.037881      -0.026625      -0.036059      -0.003446       0.039505             14.132263      15.831436      -3.834625      -6.641696       9.297616       6.902478      17.267736          -0.000619
          281              C       3.656407      -8.231079      14.256958      -0.156631      37.935770 0.39288953E+03  0.90237438E+04                                 9.921062                            6.614656       0.270712       2.072062                    0.999691      28.741926      82.197942       0.638579       0.417614      -1.061343       0.008097       0.002863      -0.004958       0.009917       0.007736      -0.013183       0.028286      -0.037919      -0.026699      -0.036127      -0.003702       0.039829             14.149960      15.845056      -3.847205       6.663878       9.310431      -6.913759      17.294394          -0.000617
          282              C       8.979325      -0.703366      14.256958      -0.156630      37.895101 0.39233172E+03  0.90084514E+04                                 9.912165                            6.607993       0.270654       2.072023                    0.999691      28.744843      82.216412       0.639135       0.417366      -1.061416       0.000050      -0.008671      -0.004924       0.009971       0.017909      -0.030791       0.003295       0.019759      -0.026624      -0.036059      -0.003445       0.039504             14.132419      12.433940      -5.035947       8.721769      12.695335      -3.961187      17.267983          -0.000621
          283              C       0.000103      13.402145       7.737732      -0.156631      37.895108 0.39233184E+03  0.90084548E+04                                 9.912167                            6.607995       0.270655       2.072023                    0.999691      28.744845      82.216416       0.639135       0.417366      -1.061416      -0.000050       0.008671       0.004924       0.009971       0.017909      -0.030791       0.003295       0.019759      -0.026624      -0.036059      -0.003445       0.039504             14.132422      12.433943      -5.035948       8.721770      12.695336      -3.961188      17.267986          -0.000622
          284              C      14.302157      -4.467284       7.737732      -0.156631      37.935763 0.39288942E+03  0.90237406E+04                                 9.921062                            6.614656       0.270711       2.072062                    0.999691      28.741918      82.197913       0.638579       0.417614      -1.061343      -0.008097      -0.002863       0.004958       0.009917       0.007736      -0.013183       0.028286      -0.037919      -0.026699      -0.036127      -0.003702       0.039829             14.149962      15.845056      -3.847208       6.663883       9.310433      -6.913761      17.294398          -0.000622
          285              C       3.656407      16.462427       0.000000      -0.156631      37.935754 0.39288962E+03  0.90237460E+04                                 9.921059                            6.614657       0.270712       2.072062                    0.999691      28.741918      82.197907       0.638579       0.417614      -1.061343       0.008097      -0.005725      -0.000000       0.009917      -0.015285       0.000109       0.000153       0.010809       0.119484      -0.036127      -0.003702       0.039829             14.149952      15.845048       7.694680       0.000090      21.285877       0.000127       5.318930          -0.000620
          286              C       0.000103       0.000146      15.475464      -0.156630      37.895071 0.39233129E+03  0.90084390E+04                                 9.912159                            6.607989       0.270655       2.072023                    0.999691      28.744832      82.216363       0.639135       0.417366      -1.061416      -0.000050      -0.000071       0.009971       0.009971      -0.035620       0.000114       0.000161       0.025187      -0.010339      -0.036059      -0.003445       0.039504             14.132411      12.433935      10.071242      -0.000469      19.555299      -0.000664      10.407998          -0.000619
          287              C       8.979325      12.698633       6.519226      -0.156630      37.895092 0.39233147E+03  0.90084445E+04                                 9.912163                            6.607991       0.270654       2.072022                    0.999691      28.744841      82.216405       0.639135       0.417366      -1.061416       0.000050       0.000071      -0.009971       0.009971      -0.035620       0.000114       0.000161       0.025187      -0.010339      -0.036059      -0.003445       0.039504             14.132419      12.433941      10.071249      -0.000468      19.555311      -0.000663      10.408003          -0.000619
          288              C      14.302157       8.934715       0.000000      -0.156631      37.935759 0.39288970E+03  0.90237481E+04                                 9.921060                            6.614658       0.270712       2.072062                    0.999691      28.741919      82.197910       0.638579       0.417614      -1.061343      -0.008097       0.005725      -0.000000       0.009917      -0.015285       0.000109       0.000153       0.010809       0.119485      -0.036127      -0.003702       0.039829             14.149954      15.845052       7.694684       0.000090      21.285881       0.000127       5.318931          -0.000618
          289              C      16.117764       2.637536       4.568297       0.164229      42.592129 0.34428934E+03  0.76323670E+04                                10.675229                            6.267930      -0.299293       1.938180                    0.998947      25.118619      70.022986       0.645676       0.427913      -1.057437      -0.028563       0.009917       0.017177       0.034774      -0.008369      -0.014495       0.004977       0.021279      -0.009785      -0.011952      -0.011882       0.023835             15.633604      20.054485      -5.343530      -9.255153      13.521582      -0.170462      13.324744           0.001042
          290              C      18.343883       1.794083       3.107410      -0.120866      33.977848 0.37584780E+03  0.85577407E+04                                 9.239487                            6.541325      -0.112649       1.947199                    0.999504      28.615606      82.125544       0.630098       0.426924      -1.052971       0.002976       0.003379       0.005853       0.007385       0.016972       0.029395       0.041790       0.051442       0.045066      -0.057360      -0.006841       0.064201             12.065507       7.941635      -1.197702      -2.074469      17.829979      -6.413128      10.424906           0.000625
          291              C      12.740153       3.788173       6.561236       0.134989      45.865313 0.37513890E+03  0.84646053E+04                                11.191411                            6.511631      -0.207797       1.959421                    0.999069      25.538735      70.946765       0.640432       0.423856      -1.063964       0.052482      -0.002435      -0.004218       0.052708      -0.007679      -0.013301       0.005741       0.034961      -0.021704      -0.017178      -0.011219       0.028397             17.376754      24.984541      -4.990386      -8.643508       9.728728       6.658378      17.416992           0.000187
          292              C      14.038186       3.439464       5.957262      -0.142835      90.425231 0.52918498E+03  0.12945556E+05                                16.475740                            7.615195       0.369602       2.051848                    0.999749      30.978426      88.099850       0.609266       0.410947      -1.077806      -0.116312       0.040995       0.071005       0.142305       0.024848       0.043038       0.019926      -0.056246       0.102263      -0.067085      -0.000425       0.067510             27.849185      47.791236     -12.988148     -22.495884      13.394369       7.766322      22.361949           0.000547
          293              C      11.610919       3.396542       5.882920       0.028461      30.172241 0.34037845E+03  0.75529794E+04                                 8.528509                            6.207004       0.137461       2.058269                    0.999120      26.603594      75.131306       0.650304       0.424457      -1.055539      -0.053691       0.004947       0.008567       0.054595      -0.010291      -0.017824      -0.028963      -0.089579       0.022693      -0.057360      -0.000370       0.057730             10.480070      15.784542      -0.492768      -0.853490       6.175523       2.861949       9.480146          -0.000688
          294              C      14.973816       3.061676       5.302920      -0.080041      83.487560 0.48043237E+03  0.11482646E+05                                15.681932                            7.273886       0.369322       2.069209                    0.999771      29.633275      83.544671       0.620532       0.412983      -1.075508       0.103703      -0.042323      -0.073304       0.133862       0.024223       0.041955      -0.051925      -0.099471      -0.020443      -0.090240       0.007118       0.083122             25.792665      42.820919     -12.273037     -21.257288      13.068342       7.292437      21.488735           0.000198
          295              C     -11.865030       3.376715      17.426393       0.164220      42.593562 0.34431719E+03  0.76329585E+04                                10.674553                            6.267646      -0.299019       1.938265                    0.998947      25.117887      70.015427       0.645789       0.427840      -1.057507       0.018874      -0.023654      -0.017206       0.034811      -0.013208      -0.009505       0.012070      -0.006095      -0.009783      -0.012009      -0.011873       0.023881             15.632425      17.604726      -6.207619      -2.922580      15.969123       8.781809      13.323425           0.001044
          296              C     -13.402258       5.194402      18.887280      -0.120887      33.985753 0.37593285E+03  0.85603014E+04                                 9.241250                            6.542305      -0.113094       1.947073                    0.999502      28.617474      82.138289       0.630006       0.426955      -1.052935       0.002195       0.003934      -0.005847       0.007381      -0.002964      -0.029471      -0.041424      -0.061292       0.045014      -0.057171      -0.006769       0.063940             12.067777      17.487864       2.175646       5.355019       8.289268       4.094286      10.426200           0.000621
          297              C      -9.654367       0.575772      15.433454       0.135066      45.860874 0.37508579E+03  0.84630825E+04                                11.190414                            6.510904      -0.207761       1.959444                    0.999068      25.537438      70.941127       0.640508       0.423822      -1.063989      -0.019782       0.048652       0.004181       0.052686      -0.016959      -0.009787       0.010673      -0.017607      -0.021491      -0.017145      -0.011247       0.028393             17.376889      14.561255      -8.680640      -9.157464      20.157045       5.935825      17.412368           0.000188
          298              C     -10.415798       1.683347      16.037428      -0.142879      90.441859 0.52922645E+03  0.12946785E+05                                16.477713                            7.615399       0.369547       2.051813                    0.999748      30.979369      88.102377       0.609271       0.410937      -1.077816       0.077422      -0.096014      -0.071053       0.142342       0.037023      -0.004319      -0.047076       0.012522       0.102158      -0.067055      -0.000268       0.067323             27.854321      25.382175     -20.916448     -14.821297      35.817369      18.624107      22.363419           0.000549
          299              C      -9.647184      -0.619411      16.111770       0.028400      30.173597 0.34043229E+03  0.75545435E+04                                 8.529057                            6.207803       0.137387       2.058238                    0.999120      26.604793      75.138827       0.650208       0.424499      -1.055503       0.022528      -0.048988      -0.008531       0.054591       0.020161       0.021496       0.026628       0.082628       0.022725      -0.057471      -0.000425       0.057896             10.480763       7.553744      -3.403876      -2.983134      14.407820      -0.147988       9.480724          -0.000689
          300              C     -11.083845       2.439553      16.691770      -0.080019      83.492467 0.48047209E+03  0.11483779E+05                                15.682350                            7.274165       0.369359       2.069229                    0.999770      29.632815      83.542737       0.620526       0.412980      -1.075515      -0.074421       0.083639       0.073283       0.133807       0.050093       0.062994      -0.022169       0.046866      -0.020418      -0.090216       0.007047       0.083169             25.793861      24.086976     -18.896577     -13.960262      31.805523      17.612124      21.489084           0.000196
          301              C     -11.865030      13.403452      11.637390       0.164220      42.593588 0.34431726E+03  0.76329606E+04                                10.674557                            6.267646      -0.299019       1.938265                    0.998947      25.117892      70.015442       0.645789       0.427840      -1.057507       0.018874      -0.003074      -0.029088       0.034811      -0.001628      -0.016191       0.002597       0.010312       0.039439      -0.012009      -0.011873       0.023882             15.632432      17.604734       0.572713      -6.837266       6.379643       3.245441      22.912920           0.001044
          302              C     -13.402258      13.759795      13.941994      -0.120887      33.985765 0.37593282E+03  0.85603006E+04                                 9.241252                            6.542305      -0.113094       1.947073                    0.999502      28.617470      82.138274       0.630006       0.426955      -1.052935       0.002194      -0.007031       0.000483       0.007381      -0.024041      -0.017302      -0.024237      -0.091061      -0.044294      -0.057171      -0.006768       0.063939             12.067783      17.487871       3.549807       4.561650       6.346271       2.972523      12.369206           0.000622
          303              C      -9.654367      13.077955       8.215237       0.135067      45.860876 0.37508577E+03  0.84630821E+04                                11.190415                            6.510905      -0.207761       1.959444                    0.999068      25.537435      70.941121       0.640508       0.423822      -1.063989      -0.019782      -0.020705       0.044224       0.052686       0.000004      -0.019581      -0.003128       0.006298       0.050225      -0.017145      -0.011247       0.028393             17.376892      14.561259      -3.590389     -12.096358      12.957990       1.779544      24.611426           0.000187
          304              C     -10.415798      13.047236       9.476412      -0.142880      90.441986 0.52922703E+03  0.12946803E+05                                16.477727                            7.615404       0.369546       2.051812                    0.999748      30.979386      88.102441       0.609271       0.410937      -1.077816       0.077422      -0.013528      -0.118677       0.142342      -0.022252       0.029904       0.001290      -0.071251      -0.149163      -0.067055      -0.000267       0.067322             27.854347      25.382200      -2.377638     -25.524828       9.598030       3.486693      48.582812           0.000548
          305              C      -9.647184      14.262979       7.519325       0.028400      30.173583 0.34043228E+03  0.75545431E+04                                 8.529053                            6.207802       0.137390       2.058239                    0.999120      26.604787      75.138794       0.650208       0.424499      -1.055503       0.022528       0.017105      -0.046691       0.054591       0.008536       0.028208       0.036124       0.066180      -0.026618      -0.057471      -0.000425       0.057896             10.480757       7.553739      -0.881573      -4.439397      10.840613      -2.207469      13.047919          -0.000686
          306              C     -11.083845      13.235819      10.458475      -0.080018      83.492412 0.48047147E+03  0.11483760E+05                                15.682342                            7.274159       0.369360       2.069230                    0.999770      29.632801      83.542682       0.620526       0.412980      -1.075515      -0.074421       0.021646       0.109075       0.133807       0.029508       0.074879      -0.005359       0.017750      -0.107767      -0.090216       0.007047       0.083169             25.793849      24.086968      -2.641874     -23.345012       8.815725       4.339251      44.478852           0.000197
          307              C      -1.366548       5.979855      10.357300       0.164266      42.587979 0.34425144E+03  0.76312812E+04                                10.674158                            6.267296      -0.299108       1.938248                    0.998947      25.117753      70.018373       0.645756       0.427874      -1.057466      -0.009218       0.016814       0.029123       0.034869      -0.004513      -0.007816       0.014453      -0.006059       0.039437      -0.012032      -0.011888       0.023920             15.632342       7.267528      -3.083210      -5.340217      16.714857       5.369294      22.914641           0.001043
          308              C      -0.518210       4.649277       8.052696      -0.120901      33.965032 0.37569633E+03  0.85534284E+04                                 9.235985                            6.539070      -0.112880       1.947137                    0.999503      28.614695      82.118736       0.630342       0.426802      -1.053047      -0.007361      -0.000277      -0.000481       0.007382       0.009945       0.017224       0.024579       0.101159      -0.044396      -0.057371      -0.006722       0.064093             12.059849       5.350169      -0.740158      -1.281982      18.466191      -5.285484      12.363186           0.000622
          309              C      -2.410263       7.955658      13.779453       0.135156      45.862955 0.37512248E+03  0.84641876E+04                                11.191380                            6.511725      -0.207851       1.959434                    0.999068      25.537187      70.943510       0.640389       0.423887      -1.063939      -0.012948      -0.025522      -0.044204       0.052659      -0.002029      -0.003514       0.019595      -0.004901       0.050154      -0.017222      -0.011229       0.028451             17.376205      15.403957      -3.295749      -5.708342      12.123414      10.806352      24.601243           0.000187
          310              C      -2.185435       7.227510      12.518278      -0.142879      90.421568 0.52920729E+03  0.12946109E+05                                16.474665                            7.614994       0.369471       2.051789                    0.999749      30.979282      88.099437       0.609324       0.410908      -1.077842      -0.038574       0.068491       0.118628       0.142308       0.005110       0.008851      -0.028510       0.083470      -0.149314      -0.067013      -0.000389       0.067402             27.847014      12.844606      -6.809311     -11.793946      22.129317      22.896300      48.567118           0.000548
          311              C      -1.295396       8.357447      14.475365       0.028380      30.167879 0.34028629E+03  0.75506594E+04                                 8.527711                            6.206023       0.137688       2.058320                    0.999121      26.605787      75.143809       0.650357       0.424437      -1.055518       0.008659       0.026967       0.046708       0.054624      -0.014169      -0.024541      -0.038445      -0.062238      -0.026547      -0.057291      -0.000449       0.057740             10.479003      11.032314       0.346642       0.600397       7.362428       4.918992      13.042267          -0.000686
          312              C      -1.784969       6.660510      11.536215      -0.080081      83.503336 0.48049967E+03  0.11484574E+05                                15.683687                            7.274263       0.369209       2.069164                    0.999772      29.634034      83.545996       0.620538       0.412968      -1.075525       0.045207      -0.062962      -0.109052       0.133792       0.017382       0.030106      -0.068745      -0.050875      -0.107881      -0.090247       0.007139       0.083108             25.796282      12.174403      -6.855856     -11.874564      20.733287      20.566697      44.481156           0.000197
          313              C       7.138568     -10.060913      17.426393       0.164215      42.593634 0.34431845E+03  0.76329934E+04                                10.674562                            6.267655      -0.299013       1.938266                    0.998947      25.117947      70.015622       0.645789       0.427840      -1.057508      -0.028593       0.009909      -0.017204       0.034810      -0.008358       0.014550      -0.004938       0.021345      -0.009784      -0.012010      -0.011873       0.023884             15.632422      20.052583      -5.342191       9.253754      13.521291       0.171803      13.323390           0.001043
          314              C       9.364706     -10.904338      18.887280      -0.120888      33.985752 0.37593413E+03  0.85603402E+04                                 9.241257                            6.542323      -0.113095       1.947073                    0.999502      28.617522      82.138549       0.630004       0.426956      -1.052934       0.002977       0.003377      -0.005846       0.007378       0.016954      -0.029234      -0.041593       0.051398       0.045014      -0.057171      -0.006769       0.063940             12.067738       7.943863      -1.198617       2.075183      17.833179       6.413439      10.426173           0.000622
          315              C       3.760930      -8.910314      15.433454       0.135068      45.860732 0.37508305E+03  0.84630019E+04                                11.190384                            6.510876      -0.207745       1.959450                    0.999068      25.537320      70.940631       0.640511       0.423821      -1.063990       0.052465      -0.002433       0.004181       0.052688      -0.007657       0.013326      -0.005669       0.035013      -0.021491      -0.017145      -0.011248       0.028393             17.376854      24.991530      -4.993024       8.648706       9.726855      -6.655065      17.412178           0.000186
          316              C       5.058971      -9.259011      16.037428      -0.142888      90.442650 0.52923068E+03  0.12946913E+05                                16.477801                            7.615429       0.369547       2.051812                    0.999748      30.979482      88.102766       0.609270       0.410937      -1.077816      -0.116332       0.040989      -0.071052       0.142343       0.024859      -0.042940      -0.019764      -0.056281       0.102159      -0.067052      -0.000267       0.067319             27.854504      47.805108     -12.989088      22.499463      13.394981      -7.765691      22.363423           0.000551
          317              C       2.631705      -9.301932      16.111770       0.028422      30.173344 0.34042459E+03  0.75543312E+04                                 8.529031                            6.207743       0.137341       2.058229                    0.999120      26.604453      75.137700       0.650209       0.424500      -1.055502      -0.053703       0.004914      -0.008537       0.054599      -0.010290       0.017947       0.029142      -0.089614       0.022729      -0.057479      -0.000418       0.057896             10.480802      15.786025      -0.493477       0.854856       6.175791      -2.861787       9.480591          -0.000686
          318              C       5.994610      -9.636788      16.691770      -0.080008      83.491675 0.48046730E+03  0.11483635E+05                                15.682260                            7.274130       0.369361       2.069232                    0.999770      29.632650      83.542154       0.620528       0.412980      -1.075515       0.103661      -0.042286       0.073283       0.133806       0.024234      -0.041899       0.052003      -0.099426      -0.020418      -0.090218       0.007047       0.083172             25.793699      42.824885     -12.271669      21.258076      13.067356      -7.291151      21.488855           0.000194
          319              C       6.093379       0.704869      10.357300       0.164267      42.588007 0.34425154E+03  0.76312849E+04                                10.674167                            6.267299      -0.299113       1.938246                    0.998947      25.117764      70.018441       0.645755       0.427874      -1.057466       0.018925      -0.003086       0.029123       0.034869      -0.001606       0.016232      -0.002551       0.010386       0.039437      -0.012032      -0.011888       0.023920             15.632353      17.603090       0.570899       6.842278       6.379326      -3.245104      22.914642           0.001042
          320              C       4.556121       1.061169       8.052696      -0.120901      33.965079 0.37569616E+03  0.85534231E+04                                 9.235993                            6.539067      -0.112881       1.947137                    0.999503      28.614693      82.118709       0.630343       0.426802      -1.053047       0.002193      -0.007033      -0.000481       0.007383      -0.024056       0.017433       0.024432      -0.091180      -0.044392      -0.057371      -0.006721       0.064092             12.059876      17.474176       3.546282      -4.555895       6.342279      -2.970482      12.363173           0.000624
          321              C       8.304088       0.379437      13.779453       0.135154      45.863184 0.37512537E+03  0.84642729E+04                                11.191429                            6.511756      -0.207862       1.959429                    0.999068      25.537303      70.944022       0.640386       0.423888      -1.063938      -0.019746      -0.020713      -0.044204       0.052659      -0.000038       0.019645       0.003218       0.006362       0.050150      -0.017221      -0.011228       0.028449             17.376311      14.559556      -3.594465      12.091241      12.967989      -1.780019      24.601389           0.000188
          322              C       7.542640       0.348694      12.518278      -0.142877      90.421780 0.52920803E+03  0.12946135E+05                                16.474701                            7.615003       0.369469       2.051788                    0.999749      30.979303      88.099584       0.609323       0.410908      -1.077842       0.077431      -0.013537       0.118628       0.142307      -0.022258      -0.029831      -0.001158      -0.071348      -0.149316      -0.067014      -0.000390       0.067404             27.847092      25.377694      -2.378419      25.518231       9.596388      -3.487636      48.567194           0.000548
          323              C       8.311280       1.564474      14.475365       0.028372      30.167976 0.34028893E+03  0.75507293E+04                                 8.527721                            6.206046       0.137593       2.058289                    0.999120      26.605861      75.143963       0.650357       0.424437      -1.055518       0.022534       0.017159       0.046704       0.054620       0.008541      -0.028071      -0.035945       0.066209      -0.026557      -0.057282      -0.000458       0.057740             10.478992       7.552379      -0.883805       4.437585      10.842368       2.205504      13.042229          -0.000686
          324              C       6.874580       0.537259      11.536215      -0.080085      83.503860 0.48050255E+03  0.11484662E+05                                15.683755                            7.274288       0.369202       2.069161                    0.999772      29.634131      83.546392       0.620536       0.412968      -1.075525      -0.074430       0.021635      -0.109052       0.133792       0.029507      -0.074847       0.005470       0.017720      -0.107878      -0.090246       0.007139       0.083107             25.796405      24.091579      -2.642681      23.348756       8.816300      -4.340102      44.481336           0.000197
          325              C      -2.885834      16.075164       4.568297       0.164234      42.592028 0.34428775E+03  0.76323232E+04                                10.675214                            6.267917      -0.299300       1.938179                    0.998947      25.118557      70.022778       0.645676       0.427914      -1.057437       0.018871      -0.023623       0.017178       0.034775      -0.013195       0.009524      -0.012006      -0.006031      -0.009785      -0.011951      -0.011882       0.023833             15.633598      17.606020      -6.209159       2.924309      15.969997      -8.782680      13.324776           0.001041
          326              C      -4.423081      17.892824       3.107410      -0.120864      33.977886 0.37584702E+03  0.85577171E+04                                 9.239495                            6.541318      -0.112652       1.947199                    0.999504      28.615561      82.125345       0.630099       0.426924      -1.052971       0.002196       0.003934       0.005855       0.007388      -0.002966       0.029601       0.041642      -0.061345       0.045062      -0.057359      -0.006840       0.064198             12.065563      17.484226       2.176054      -5.354970       8.287517      -4.093513      10.424947           0.000625
          327              C      -0.675144      13.274259       6.561236       0.134986      45.865491 0.37514197E+03  0.84646956E+04                                11.191449                            6.511664      -0.207817       1.959413                    0.999069      25.538865      70.947318       0.640429       0.423857      -1.063963      -0.019790       0.048667      -0.004219       0.052706      -0.016960       0.009847      -0.010626      -0.017539      -0.021703      -0.017179      -0.011218       0.028397             17.376803      14.560496      -8.675811       9.158861      20.152720      -5.929826      17.417194           0.000189
          328              C      -1.436583      14.381823       5.957262      -0.142825      90.424504 0.52918106E+03  0.12945437E+05                                16.475662                            7.615168       0.369601       2.051849                    0.999749      30.978301      88.099425       0.609267       0.410947      -1.077806       0.077420      -0.095994       0.071005       0.142304       0.037004       0.004441       0.047222       0.012509       0.102263      -0.067087      -0.000426       0.067514             27.849026      25.379521     -20.911571      14.820712      35.805596     -18.620539      22.361961           0.000546
          329              C      -0.667970      12.079063       5.882920       0.028439      30.172567 0.34038704E+03  0.75532163E+04                                 8.528549                            6.207071       0.137496       2.058274                    0.999120      26.603964      75.132539       0.650303       0.424455      -1.055540       0.022555      -0.048967       0.008561       0.054587       0.020149      -0.021367      -0.026452       0.082600       0.022688      -0.057351      -0.000376       0.057727             10.480050       7.552905      -3.402954       2.982835      14.406956       0.149330       9.480288          -0.000690
          330              C      -2.104639      15.138017       5.302920      -0.080052      83.488359 0.48043709E+03  0.11482788E+05                                15.682022                            7.273920       0.369331       2.069210                    0.999771      29.633429      83.545213       0.620531       0.412983      -1.075508      -0.074470       0.083666      -0.073304       0.133863       0.050099      -0.062939       0.022246       0.046915      -0.020444      -0.090238       0.007118       0.083120             25.792832      24.088278     -18.896090      13.961216      31.801251     -17.610956      21.488969           0.000199
          331              C      16.591879      -6.718704      11.637390       0.164218      42.593602 0.34431737E+03  0.76329633E+04                                10.674557                            6.267646      -0.299019       1.938265                    0.998947      25.117902      70.015464       0.645789       0.427840      -1.057507      -0.009189       0.016770      -0.029088       0.034811      -0.004507       0.007847      -0.014399      -0.005974       0.039440      -0.012009      -0.011873       0.023882             15.632438       7.266857      -3.082220       5.338870      16.717517      -5.364474      22.912939           0.001041
          332              C      17.440247      -8.049238      13.941994      -0.120887      33.985739 0.37593335E+03  0.85603162E+04                                 9.241248                            6.542311      -0.113095       1.947073                    0.999502      28.617486      82.138352       0.630006       0.426956      -1.052935      -0.007359      -0.000275       0.000482       0.007380       0.009919      -0.017083      -0.024392       0.101047      -0.044298      -0.057171      -0.006769       0.063940             12.067755       5.353025      -0.740471       1.281989      18.481029       5.291573      12.369211           0.000624
          333              C      15.548118      -4.742966       8.215237       0.135069      45.860740 0.37508342E+03  0.84630129E+04                                11.190384                            6.510880      -0.207756       1.959447                    0.999068      25.537337      70.940701       0.640510       0.423821      -1.063990      -0.012927      -0.025552       0.044225       0.052687      -0.001976       0.003578      -0.019504      -0.004904       0.050228      -0.017146      -0.011248       0.028394             17.376820      15.392729      -3.296266       5.709618      12.126404     -10.811361      24.611327           0.000188
          334              C      15.772963      -5.471090       9.476412      -0.142882      90.442031 0.52922740E+03  0.12946812E+05                                16.477724                            7.615405       0.369548       2.051813                    0.999748      30.979390      88.102422       0.609271       0.410937      -1.077816      -0.038562       0.068485      -0.118677       0.142343       0.005085      -0.008750       0.028622       0.083389      -0.149160      -0.067053      -0.000268       0.067321             27.854334      12.846102      -6.809623      11.795284      22.134057     -22.902899      48.582843           0.000546
          335              C      16.662976      -4.341189       7.519325       0.028407      30.173420 0.34042882E+03  0.75544483E+04                                 8.529020                            6.207761       0.137474       2.058266                    0.999120      26.604691      75.138478       0.650212       0.424497      -1.055504       0.008610       0.026943      -0.046695       0.054594      -0.014164       0.024663       0.038632      -0.062207      -0.026605      -0.057478      -0.000414       0.057893             10.480737      11.029474       0.347402      -0.601645       7.364822      -4.921342      13.047916          -0.000691
          336              C      16.173441      -6.038072      10.458475      -0.080014      83.492080 0.48046937E+03  0.11483696E+05                                15.682299                            7.274142       0.369370       2.069234                    0.999770      29.632728      83.542403       0.620527       0.412980      -1.075515       0.045214      -0.062949       0.109075       0.133807       0.017373      -0.030011       0.068811      -0.050901      -0.107768      -0.090217       0.007046       0.083170             25.793776      12.172892      -6.853977      11.872533      20.729687     -20.563506      44.478748           0.000199
          337              C       7.138568      20.122156       0.000000       0.164216      42.593636 0.34431850E+03  0.76329948E+04                                10.674562                            6.267655      -0.299014       1.938266                    0.998947      25.117946      70.015620       0.645789       0.427840      -1.057508      -0.028593      -0.019854      -0.000020       0.034810       0.016780       0.000036       0.000034       0.012732      -0.035620      -0.012010      -0.011873       0.023884             15.632422      20.052582      10.685080       0.000299      13.224078       0.000209      13.620606           0.001042
          338              C       9.364706      21.809034       0.000000      -0.120888      33.985742 0.37593405E+03  0.85603380E+04                                 9.241255                            6.542322      -0.113094       1.947073                    0.999502      28.617519      82.138532       0.630004       0.426956      -1.052934       0.002977      -0.006751       0.000002       0.007378      -0.033794       0.000066       0.000076      -0.020778      -0.171511      -0.057171      -0.006769       0.063940             12.067736       7.943860       2.396468      -0.000464       6.723721      -0.000468      21.535625           0.000626
          339              C       3.760930      17.820921       0.000000       0.135069      45.860753 0.37508328E+03  0.84630084E+04                                11.190387                            6.510877      -0.207747       1.959450                    0.999068      25.537324      70.940645       0.640511       0.423821      -1.063990       0.052466       0.004837      -0.000017       0.052688       0.015369       0.000031       0.000093       0.025033      -0.051431      -0.017145      -0.011248       0.028393             17.376858      24.991554       9.986511       0.000173      21.254290       0.000165       5.884732           0.000187
          340              C       5.058971      18.518326       0.000000      -0.142887      90.442618 0.52923049E+03  0.12946908E+05                                16.477797                            7.615428       0.369546       2.051811                    0.999748      30.979482      88.102765       0.609270       0.410937      -1.077816      -0.116332      -0.082028      -0.000028       0.142343      -0.049617       0.000059       0.000051      -0.090601      -0.000801      -0.067052      -0.000267       0.067319             27.854494      47.805101      25.979636       0.000609      26.846577       0.000437       8.911803           0.000548
          341              C       2.631705      18.604168       0.000000       0.028421      30.173346 0.34042450E+03  0.75543286E+04                                 8.529031                            6.207742       0.137344       2.058230                    0.999120      26.604454      75.137698       0.650209       0.424500      -1.055502      -0.053702      -0.009851      -0.000013       0.054598       0.020688       0.000062       0.000091      -0.039294       0.173687      -0.057478      -0.000417       0.057896             10.480804      15.786038       0.987068       0.000055      11.132764       0.000064       4.523611          -0.000689
          342              C       5.994610      19.273891       0.000000      -0.080009      83.491701 0.48046752E+03  0.11483641E+05                                15.682263                            7.274131       0.369361       2.069232                    0.999770      29.632659      83.542184       0.620527       0.412980      -1.075515       0.103661       0.084608       0.000020       0.133806      -0.048403       0.000038       0.000056      -0.009448       0.249514      -0.090218       0.007047       0.083172             25.793703      42.824897      24.545870       0.001231      25.697802       0.000883       8.858411           0.000197
          343              C      -2.885834      -4.081167      16.205688       0.164233      42.592055 0.34428795E+03  0.76323288E+04                                10.675219                            6.267919      -0.299301       1.938178                    0.998947      25.118565      70.022807       0.645676       0.427914      -1.057437       0.018871       0.026688      -0.011869       0.034775       0.014845      -0.006666      -0.009427      -0.010497      -0.023184      -0.011952      -0.011882       0.023833             15.633606      17.606033       5.637079      -3.915193      21.592009      -5.536888       7.702776           0.001044
          344              C      -4.423081      -6.255155      17.049404      -0.120864      33.977866 0.37584660E+03  0.85577058E+04                                 9.239491                            6.541314      -0.112653       1.947199                    0.999504      28.615561      82.125352       0.630099       0.426924      -1.052971       0.002195       0.003104       0.006335       0.007388       0.027119       0.012231       0.017296      -0.019176       0.171569      -0.057359      -0.006840       0.064198             12.065559      17.484226      -5.725570      -0.792915      13.435646      -1.121297       5.276806           0.000623
          345              C      -0.675144      -0.954793      14.776473       0.134987      45.865484 0.37514177E+03  0.84646898E+04                                11.191447                            6.511661      -0.207846       1.959403                    0.999069      25.538858      70.947286       0.640429       0.423857      -1.063963      -0.019790      -0.027987       0.040037       0.052706       0.017007      -0.009765      -0.013809      -0.012026      -0.005162      -0.017179      -0.011218       0.028397             17.376801      14.560499      12.269689      -2.934158      23.236381      -4.149513      14.333522           0.000187
          346              C      -1.436583      -2.031625      15.433674      -0.142827      90.424631 0.52918160E+03  0.12945454E+05                                16.475675                            7.615172       0.369600       2.051848                    0.999749      30.978321      88.099496       0.609267       0.410947      -1.077806       0.077420       0.109489      -0.047631       0.142304      -0.014656       0.034267       0.048460       0.010364       0.095827      -0.067087      -0.000426       0.067513             27.849051      25.379549      23.290824     -10.699823      41.848484     -15.131784      16.319122           0.000550
          347              C      -0.667970      -0.944647      13.402244       0.028438      30.172534 0.34038671E+03  0.75532071E+04                                 8.528543                            6.207068       0.137498       2.058275                    0.999120      26.603955      75.132494       0.650303       0.424455      -1.055540       0.022555       0.031897      -0.038126       0.054587      -0.028579       0.006766       0.009569       0.020209      -0.164486      -0.057351      -0.000376       0.057727             10.480041       7.552902       4.284673      -1.455668      10.582586      -2.058621      13.304636          -0.000687
          348              C      -2.104639      -2.976396      15.761395      -0.080050      83.488289 0.48043654E+03  0.11482771E+05                                15.682012                            7.273915       0.369332       2.069211                    0.999771      29.633410      83.545136       0.620531       0.412982      -1.075508      -0.074470      -0.105316       0.035807       0.133863      -0.079556       0.011919       0.016855       0.056254       0.007573      -0.090238       0.007118       0.083120             25.792819      24.088268      21.538715      -9.384085      39.318300     -13.271058      13.971888           0.000195
          349              C       6.093379       8.617305       5.789002       0.164267      42.587975 0.34425138E+03  0.76312803E+04                                10.674161                            6.267297      -0.299112       1.938247                    0.998947      25.117760      70.018419       0.645756       0.427874      -1.057466       0.018925       0.026765       0.011888       0.034869       0.014860       0.006725       0.009511      -0.010508      -0.023242      -0.012032      -0.011888       0.023920             15.632342      17.603079       5.640163       3.915490      21.591247       5.537311       7.702700           0.001042
          350              C       4.556121       6.443302       4.945286      -0.120900      33.965065 0.37569590E+03  0.85534160E+04                                 9.235991                            6.539065      -0.112882       1.947136                    0.999503      28.614694      82.118720       0.630343       0.426802      -1.053047       0.002193       0.003100      -0.006332       0.007383       0.027125      -0.012117      -0.017136      -0.019181       0.171605      -0.057371      -0.006721       0.064092             12.059874      17.474175      -5.718651       0.793275      13.430480       1.121805       5.274967           0.000624
          351              C       8.304088      11.743707       7.218217       0.135154      45.863180 0.37512543E+03  0.84642742E+04                                11.191428                            6.511756      -0.207860       1.959430                    0.999068      25.537303      70.944012       0.640386       0.423888      -1.063938      -0.019746      -0.027925      -0.040040       0.052659       0.017032       0.009789       0.013844      -0.012043      -0.005066      -0.017221      -0.011228       0.028449             17.376310      14.559559      12.268586       2.932600      23.234665       4.147309      14.334708           0.000187
          352              C       7.542640      10.666862       6.561016      -0.142877      90.421710 0.52920776E+03  0.12946126E+05                                16.474693                            7.615001       0.369466       2.051787                    0.999749      30.979293      88.099540       0.609323       0.410908      -1.077842       0.077430       0.109504       0.047590       0.142307      -0.014706      -0.034192      -0.048353       0.010397       0.095923      -0.067014      -0.000390       0.067404             27.847077      25.377680      23.288736      10.699113      41.845144      15.130782      16.318408           0.000548
          353              C       8.311280      11.753879       8.592446       0.028372      30.167987 0.34028907E+03  0.75507331E+04                                 8.527722                            6.206047       0.137592       2.058288                    0.999120      26.605863      75.143969       0.650357       0.424437      -1.055518       0.022534       0.031867       0.038211       0.054620      -0.028581      -0.006639      -0.009389       0.020210      -0.164553      -0.057282      -0.000459       0.057740             10.478994       7.552384       4.284984       1.453353      10.582290       2.055344      13.302309          -0.000684
          354              C       6.874580       9.722085       6.233295      -0.080085      83.503817 0.48050249E+03  0.11484660E+05                                15.683750                            7.274287       0.369203       2.069161                    0.999772      29.634123      83.546357       0.620536       0.412968      -1.075525      -0.074431      -0.105260      -0.035789       0.133792      -0.079573      -0.011869      -0.016785       0.056266       0.007762      -0.090246       0.007140       0.083107             25.796396      24.091570      21.542038       9.385540      39.323956      13.273117      13.973663           0.000197
          355              C      16.591879      13.437628       0.000000       0.164219      42.593572 0.34431729E+03  0.76329610E+04                                10.674552                            6.267646      -0.299018       1.938265                    0.998947      25.117893      70.015431       0.645789       0.427840      -1.057507      -0.009189      -0.033576      -0.000020       0.034811       0.009049       0.000020       0.000045      -0.030994      -0.035619      -0.012009      -0.011873       0.023882             15.632428       7.266853       6.164700       0.000095      26.009829       0.000342      13.620601           0.001046
          356              C      17.440247      16.098740       0.000000      -0.120887      33.985742 0.37593351E+03  0.85603203E+04                                 9.241247                            6.542312      -0.113094       1.947073                    0.999502      28.617494      82.138372       0.630006       0.426956      -1.052935      -0.007359       0.000555       0.000003       0.007380      -0.019754       0.000049       0.000090       0.058641      -0.171514      -0.057171      -0.006768       0.063940             12.067752       5.353025       1.480470      -0.000287       9.314528      -0.000594      21.535704           0.000619
          357              C      15.548118       9.486087       0.000000       0.135069      45.860732 0.37508356E+03  0.84630168E+04                                11.190382                            6.510881      -0.207756       1.959447                    0.999068      25.537341      70.940712       0.640510       0.423821      -1.063990      -0.012927       0.051076      -0.000017       0.052686       0.004086       0.000077       0.000060      -0.038792      -0.051435      -0.017146      -0.011248       0.028394             17.376812      15.392726       6.592796       0.000097      30.852990       0.000217       5.884721           0.000185
          358              C      15.772963      10.942359       0.000000      -0.142881      90.441850 0.52922665E+03  0.12946789E+05                                16.477703                            7.615399       0.369549       2.051813                    0.999748      30.979374      88.102357       0.609271       0.410937      -1.077816      -0.038562      -0.137020      -0.000028       0.142343      -0.010120       0.000028       0.000072       0.132842      -0.000805      -0.067053      -0.000268       0.067322             27.854288      12.846083      13.619802       0.000207      61.805031       0.000715       8.911750           0.000552
          359              C      16.662976       8.682521       0.000000       0.028407      30.173423 0.34042879E+03  0.75544479E+04                                 8.529020                            6.207761       0.137471       2.058265                    0.999120      26.604695      75.138500       0.650212       0.424497      -1.055503       0.008610      -0.053911      -0.000013       0.054594       0.028441       0.000065       0.000089       0.004554       0.173678      -0.057479      -0.000414       0.057893             10.480738      11.029477      -0.694736       0.000042      15.889149       0.000074       4.523589          -0.000684
          360              C      16.173441      12.076341       0.000000      -0.080015      83.492078 0.48046970E+03  0.11483706E+05                                15.682299                            7.274145       0.369369       2.069233                    0.999770      29.632741      83.542448       0.620527       0.412980      -1.075515       0.045215       0.125936       0.000020       0.133807      -0.034677       0.000040       0.000054       0.068192       0.249511      -0.090216       0.007046       0.083170             25.793769      12.172891      13.708899       0.000419      56.349984       0.001445       8.858433           0.000193
          361              C      11.865262      -3.376385      17.426393       0.164233      42.592048 0.34428789E+03  0.76323272E+04                                10.675218                            6.267919      -0.299301       1.938178                    0.998947      25.118563      70.022803       0.645676       0.427914      -1.057437      -0.018871       0.023623      -0.017178       0.034775      -0.013195       0.009524      -0.012006      -0.006031      -0.009785      -0.011952      -0.011882       0.023833             15.633605      17.606029      -6.209164       2.924311      15.970004      -8.782684      13.324781           0.001044
          362              C      13.402509      -5.194045      18.887280      -0.120864      33.977862 0.37584671E+03  0.85577080E+04                                 9.239489                            6.541315      -0.112650       1.947200                    0.999504      28.615545      82.125281       0.630099       0.426924      -1.052971      -0.002195      -0.003935      -0.005855       0.007388      -0.002966       0.029601       0.041642      -0.061345       0.045062      -0.057359      -0.006840       0.064198             12.065557      17.484217       2.176052      -5.354967       8.287512      -4.093511      10.424940           0.000620
          363              C       9.654572      -0.575480      15.433454       0.134986      45.865480 0.37514188E+03  0.84646930E+04                                11.191447                            6.511663      -0.207817       1.959412                    0.999069      25.538862      70.947305       0.640429       0.423857      -1.063963       0.019790      -0.048667       0.004219       0.052706      -0.016960       0.009847      -0.010626      -0.017539      -0.021703      -0.017178      -0.011218       0.028397             17.376799      14.560492      -8.675808       9.158859      20.152713      -5.929823      17.417192           0.000189
          364              C      10.416011      -1.683044      16.037428      -0.142827      90.424620 0.52918177E+03  0.12945459E+05                                16.475675                            7.615174       0.369599       2.051848                    0.999749      30.978322      88.099503       0.609267       0.410947      -1.077806      -0.077420       0.095994      -0.071006       0.142304       0.037004       0.004441       0.047221       0.012509       0.102263      -0.067087      -0.000426       0.067513             27.849051      25.379544     -20.911590      14.820727      35.805626     -18.620556      22.361982           0.000548
          365              C       9.647398       0.619716      16.111770       0.028438      30.172558 0.34038694E+03  0.75532133E+04                                 8.528546                            6.207069       0.137499       2.058275                    0.999120      26.603957      75.132498       0.650303       0.424455      -1.055540      -0.022555       0.048967      -0.008561       0.054587       0.020149      -0.021367      -0.026452       0.082600       0.022688      -0.057351      -0.000376       0.057727             10.480046       7.552901      -3.402954       2.982832      14.406955       0.149331       9.480282          -0.000690
          366              C      11.084067      -2.439238      16.691770      -0.080050      83.488265 0.48043651E+03  0.11482770E+05                                15.682011                            7.273915       0.369332       2.069211                    0.999771      29.633411      83.545146       0.620531       0.412983      -1.075508       0.074470      -0.083666       0.073304       0.133863       0.050099      -0.062939       0.022246       0.046915      -0.020444      -0.090238       0.007118       0.083120             25.792813      24.088261     -18.896075      13.961206      31.801226     -17.610942      21.488953           0.000196
          367              C      10.819996      -2.637450       4.568297       0.164215      42.593638 0.34431846E+03  0.76329936E+04                                10.674562                            6.267655      -0.299013       1.938266                    0.998947      25.117948      70.015625       0.645789       0.427840      -1.057508       0.028593      -0.009909       0.017204       0.034810      -0.008358       0.014550      -0.004938       0.021345      -0.009783      -0.012010      -0.011873       0.023884             15.632423      20.052584      -5.342192       9.253754      13.521294       0.171803      13.323392           0.001044
          368              C       8.593858      -1.794025       3.107410      -0.120888      33.985753 0.37593411E+03  0.85603399E+04                                 9.241258                            6.542323      -0.113095       1.947072                    0.999502      28.617522      82.138555       0.630004       0.426956      -1.052934      -0.002977      -0.003377       0.005846       0.007378       0.016954      -0.029234      -0.041594       0.051397       0.045014      -0.057171      -0.006769       0.063940             12.067741       7.943864      -1.198620       2.075182      17.833184       6.413440      10.426173           0.000622
          369              C      14.197634      -3.788049       6.561236       0.135069      45.860747 0.37508315E+03  0.84630049E+04                                11.190387                            6.510876      -0.207747       1.959449                    0.999068      25.537324      70.940647       0.640511       0.423821      -1.063990      -0.052466       0.002433      -0.004180       0.052688      -0.007657       0.013326      -0.005669       0.035013      -0.021491      -0.017145      -0.011248       0.028393             17.376860      24.991539      -4.993027       8.648712       9.726858      -6.655067      17.412183           0.000189
          370              C      12.899593      -3.439352       5.957262      -0.142888      90.442715 0.52923105E+03  0.12946925E+05                                16.477808                            7.615432       0.369546       2.051811                    0.999748      30.979494      88.102810       0.609270       0.410937      -1.077816       0.116332      -0.040990       0.071052       0.142343       0.024859      -0.042940      -0.019764      -0.056281       0.102158      -0.067052      -0.000267       0.067319             27.854519      47.805132     -12.989096      22.499477      13.394988      -7.765696      22.363436           0.000549
          371              C      15.326859      -3.396431       5.882920       0.028421      30.173342 0.34042459E+03  0.75543308E+04                                 8.529029                            6.207742       0.137345       2.058230                    0.999120      26.604449      75.137667       0.650210       0.424500      -1.055502       0.053702      -0.004914       0.008538       0.054598      -0.010290       0.017947       0.029142      -0.089613       0.022729      -0.057478      -0.000417       0.057896             10.480800      15.786027      -0.493476       0.854855       6.175789      -2.861784       9.480584          -0.000693
          372              C      11.963954      -3.061575       5.302920      -0.080008      83.491676 0.48046728E+03  0.11483634E+05                                15.682260                            7.274129       0.369361       2.069232                    0.999770      29.632650      83.542153       0.620528       0.412980      -1.075515      -0.103661       0.042286      -0.073283       0.133806       0.024234      -0.041899       0.052003      -0.099426      -0.020417      -0.090218       0.007047       0.083172             25.793700      42.824887     -12.271670      21.258078      13.067357      -7.291152      21.488857           0.000197
          373              C       1.366685      -5.979659      10.357300       0.164219      42.593573 0.34431717E+03  0.76329578E+04                                10.674552                            6.267644      -0.299018       1.938265                    0.998947      25.117892      70.015428       0.645789       0.427840      -1.057507       0.009189      -0.016770       0.029088       0.034811      -0.004507       0.007847      -0.014399      -0.005974       0.039440      -0.012009      -0.011873       0.023882             15.632428       7.266854      -3.082218       5.338866      16.717506      -5.364470      22.912926           0.001042
          374              C       0.518317      -4.649125       8.052696      -0.120887      33.985731 0.37593332E+03  0.85603147E+04                                 9.241244                            6.542309      -0.113094       1.947073                    0.999502      28.617485      82.138333       0.630006       0.426955      -1.052935       0.007360       0.000275      -0.000482       0.007381       0.009919      -0.017083      -0.024392       0.101046      -0.044298      -0.057171      -0.006768       0.063940             12.067749       5.353023      -0.740472       1.281988      18.481020       5.291567      12.369203           0.000625
          375              C       2.410446      -7.955397      13.779453       0.135068      45.860742 0.37508347E+03  0.84630144E+04                                11.190384                            6.510880      -0.207755       1.959447                    0.999068      25.537339      70.940705       0.640510       0.423821      -1.063990       0.012928       0.025552      -0.044225       0.052686      -0.001976       0.003578      -0.019504      -0.004904       0.050228      -0.017146      -0.011248       0.028394             17.376819      15.392730      -3.296265       5.709616      12.126402     -10.811358      24.611323           0.000185
          376              C       2.185601      -7.227273      12.518278      -0.142881      90.441874 0.52922652E+03  0.12946785E+05                                16.477705                            7.615398       0.369550       2.051814                    0.999748      30.979365      88.102323       0.609272       0.410937      -1.077816       0.038562      -0.068485       0.118677       0.142343       0.005085      -0.008750       0.028623       0.083389      -0.149161      -0.067053      -0.000268       0.067321             27.854297      12.846086      -6.809613      11.795266      22.134028     -22.902866      48.582778           0.000553
          377              C       1.295588      -8.357174      14.475365       0.028407      30.173430 0.34042892E+03  0.75544517E+04                                 8.529023                            6.207763       0.137469       2.058265                    0.999120      26.604702      75.138536       0.650211       0.424497      -1.055503      -0.008610      -0.026944       0.046695       0.054595      -0.014164       0.024663       0.038632      -0.062207      -0.026605      -0.057479      -0.000415       0.057893             10.480741      11.029483       0.347399      -0.601641       7.364824      -4.921342      13.047918          -0.000685
          378              C       1.785123      -6.660291      11.536215      -0.080016      83.492144 0.48046985E+03  0.11483710E+05                                15.682307                            7.274146       0.369370       2.069234                    0.999770      29.632743      83.542456       0.620527       0.412980      -1.075515      -0.045215       0.062950      -0.109075       0.133807       0.017373      -0.030011       0.068811      -0.050901      -0.107768      -0.090216       0.007046       0.083170             25.793786      12.172897      -6.853979      11.872537      20.729694     -20.563514      44.478767           0.000192
          379              C       2.886049      11.993910      11.637390       0.164267      42.587993 0.34425146E+03  0.76312824E+04                                10.674164                            6.267298      -0.299112       1.938246                    0.998947      25.117760      70.018421       0.645756       0.427874      -1.057466      -0.018925       0.003086      -0.029123       0.034869      -0.001606       0.016232      -0.002551       0.010386       0.039438      -0.012032      -0.011888       0.023920             15.632347      17.603087       0.570899       6.842277       6.379324      -3.245101      22.914632           0.001043
          380              C       4.423307      11.637610      13.941994      -0.120901      33.965101 0.37569642E+03  0.85534307E+04                                 9.235998                            6.539070      -0.112882       1.947136                    0.999503      28.614706      82.118767       0.630342       0.426802      -1.053047      -0.002193       0.007033       0.000481       0.007383      -0.024056       0.017433       0.024432      -0.091180      -0.044393      -0.057371      -0.006721       0.064092             12.059883      17.474188       3.546284      -4.555899       6.342283      -2.970483      12.363179           0.000623
          381              C       0.675340      12.319342       8.215237       0.135154      45.863175 0.37512532E+03  0.84642713E+04                                11.191427                            6.511756      -0.207861       1.959429                    0.999068      25.537301      70.944012       0.640386       0.423888      -1.063938       0.019746       0.020713       0.044204       0.052659      -0.000038       0.019645       0.003218       0.006362       0.050150      -0.017221      -0.011228       0.028449             17.376307      14.559553      -3.594464      12.091238      12.967986      -1.780017      24.601383           0.000189
          382              C       1.436788      12.350085       9.476412      -0.142877      90.421722 0.52920773E+03  0.12946125E+05                                16.474694                            7.615001       0.369470       2.051788                    0.999749      30.979295      88.099547       0.609323       0.410908      -1.077842      -0.077431       0.013537      -0.118628       0.142307      -0.022258      -0.029831      -0.001158      -0.071348      -0.149316      -0.067014      -0.000390       0.067404             27.847078      25.377683      -2.378417      25.518218       9.596383      -3.487632      48.567168           0.000547
          383              C       0.668148      11.134305       7.519325       0.028372      30.167981 0.34028897E+03  0.75507309E+04                                 8.527723                            6.206047       0.137589       2.058288                    0.999120      26.605868      75.144002       0.650356       0.424437      -1.055518      -0.022534      -0.017159      -0.046704       0.054621       0.008541      -0.028072      -0.035945       0.066209      -0.026557      -0.057282      -0.000459       0.057741             10.478995       7.552382      -0.883809       4.437586      10.842371       2.205501      13.042230          -0.000690
          384              C       2.104848      12.161520      10.458475      -0.080085      83.503829 0.48050243E+03  0.11484658E+05                                15.683750                            7.274286       0.369203       2.069161                    0.999772      29.634129      83.546373       0.620536       0.412968      -1.075525       0.074431      -0.021635       0.109052       0.133792       0.029507      -0.074847       0.005470       0.017719      -0.107878      -0.090246       0.007140       0.083107             25.796395      24.091573      -2.642680      23.348748       8.816296      -4.340098      44.481316           0.000198
          385              C      -6.093242       9.322064       4.568297       0.164220      42.593584 0.34431737E+03  0.76329636E+04                                10.674557                            6.267647      -0.299019       1.938265                    0.998947      25.117895      70.015455       0.645789       0.427840      -1.057507      -0.018874       0.023654       0.017205       0.034811      -0.013208      -0.009505       0.012070      -0.006095      -0.009783      -0.012009      -0.011873       0.023882             15.632431      17.604734      -6.207624      -2.922583      15.969129       8.781812      13.323429           0.001044
          386              C      -4.556014       7.504377       3.107410      -0.120886      33.985738 0.37593264E+03  0.85602953E+04                                 9.241247                            6.542303      -0.113093       1.947074                    0.999502      28.617460      82.138239       0.630006       0.426955      -1.052935      -0.002194      -0.003934       0.005847       0.007381      -0.002964      -0.029471      -0.041424      -0.061292       0.045014      -0.057171      -0.006769       0.063939             12.067775      17.487862       2.175646       5.355019       8.289265       4.094285      10.426197           0.000620
          387              C      -8.303905      12.123007       6.561236       0.135067      45.860872 0.37508577E+03  0.84630821E+04                                11.190414                            6.510904      -0.207762       1.959443                    0.999068      25.537437      70.941126       0.640508       0.423822      -1.063989       0.019782      -0.048652      -0.004181       0.052686      -0.016959      -0.009787       0.010673      -0.017607      -0.021491      -0.017145      -0.011247       0.028393             17.376889      14.561255      -8.680639      -9.157464      20.157044       5.935824      17.412367           0.000186
          388              C      -7.542474      11.015432       5.957262      -0.142879      90.441931 0.52922688E+03  0.12946798E+05                                16.477722                            7.615403       0.369546       2.051812                    0.999748      30.979381      88.102426       0.609271       0.410937      -1.077816      -0.077422       0.096014       0.071053       0.142342       0.037023      -0.004319      -0.047076       0.012522       0.102158      -0.067055      -0.000268       0.067322             27.854336      25.382190     -20.916461     -14.821305      35.817388      18.624117      22.363431           0.000552
          389              C      -8.311088      13.318190       5.882920       0.028400      30.173596 0.34043229E+03  0.75545434E+04                                 8.529056                            6.207802       0.137390       2.058239                    0.999120      26.604790      75.138807       0.650208       0.424499      -1.055503      -0.022528       0.048988       0.008532       0.054591       0.020161       0.021496       0.026628       0.082628       0.022726      -0.057471      -0.000425       0.057896             10.480761       7.553742      -3.403877      -2.983132      14.407822      -0.147989       9.480720          -0.000684
          390              C      -6.874427      10.259226       5.302920      -0.080019      83.492436 0.48047185E+03  0.11483771E+05                                15.682347                            7.274163       0.369359       2.069229                    0.999770      29.632807      83.542711       0.620526       0.412980      -1.075515       0.074421      -0.083639      -0.073283       0.133807       0.050093       0.062994      -0.022169       0.046866      -0.020418      -0.090216       0.007047       0.083169             25.793856      24.086973     -18.896574     -13.960259      31.805515      17.612119      21.489079           0.000192
          391              C      10.345976       6.718924      11.637390       0.164266      42.587988 0.34425151E+03  0.76312831E+04                                10.674160                            6.267297      -0.299109       1.938247                    0.998947      25.117756      70.018384       0.645756       0.427874      -1.057466       0.009218      -0.016814      -0.029123       0.034869      -0.004513      -0.007816       0.014453      -0.006059       0.039437      -0.012032      -0.011888       0.023920             15.632345       7.267529      -3.083211      -5.340218      16.714861       5.369297      22.914645           0.001042
          392              C       9.497638       8.049502      13.941994      -0.120901      33.965050 0.37569656E+03  0.85534353E+04                                 9.235989                            6.539073      -0.112882       1.947136                    0.999503      28.614710      82.118798       0.630342       0.426802      -1.053047       0.007361       0.000278       0.000480       0.007382       0.009945       0.017225       0.024580       0.101159      -0.044397      -0.057371      -0.006722       0.064093             12.059853       5.350171      -0.740160      -1.281982      18.466200      -5.285482      12.363188           0.000624
          393              C      11.389691       4.743121       8.215237       0.135156      45.862972 0.37512260E+03  0.84641908E+04                                11.191382                            6.511726      -0.207852       1.959434                    0.999068      25.537192      70.943529       0.640389       0.423887      -1.063939       0.012948       0.025522       0.044204       0.052659      -0.002029      -0.003514       0.019595      -0.004901       0.050154      -0.017222      -0.011229       0.028451             17.376210      15.403961      -3.295751      -5.708344      12.123418      10.806356      24.601251           0.000187
          394              C      11.164863       5.471269       9.476412      -0.142880      90.421611 0.52920750E+03  0.12946116E+05                                16.474670                            7.614995       0.369469       2.051788                    0.999749      30.979289      88.099462       0.609324       0.410908      -1.077842       0.038574      -0.068491      -0.118628       0.142308       0.005110       0.008851      -0.028510       0.083470      -0.149314      -0.067013      -0.000389       0.067402             27.847024      12.844610      -6.809314     -11.793950      22.129326      22.896311      48.567137           0.000548
          395              C      10.274824       4.341332       7.519325       0.028380      30.167882 0.34028630E+03  0.75506598E+04                                 8.527711                            6.206022       0.137688       2.058320                    0.999121      26.605789      75.143815       0.650358       0.424437      -1.055518      -0.008659      -0.026967      -0.046708       0.054624      -0.014169      -0.024541      -0.038445      -0.062238      -0.026546      -0.057291      -0.000449       0.057740             10.479004      11.032315       0.346643       0.600398       7.362428       4.918993      13.042268          -0.000688
          396              C      10.764397       6.038269      10.458475      -0.080081      83.503348 0.48049970E+03  0.11484575E+05                                15.683688                            7.274263       0.369208       2.069164                    0.999772      29.634036      83.546002       0.620538       0.412968      -1.075525      -0.045207       0.062962       0.109052       0.133792       0.017382       0.030106      -0.068745      -0.050875      -0.107881      -0.090247       0.007139       0.083108             25.796285      12.174404      -6.855857     -11.874566      20.733291      20.566701      44.481161           0.000197
          397              C      -7.138336      10.061243      17.426393       0.164229      42.592118 0.34428925E+03  0.76323645E+04                                10.675227                            6.267929      -0.299292       1.938180                    0.998947      25.118615      70.022974       0.645676       0.427913      -1.057437       0.028563      -0.009917      -0.017177       0.034774      -0.008368      -0.014494       0.004977       0.021279      -0.009785      -0.011952      -0.011883       0.023835             15.633601      20.054480      -5.343528      -9.255151      13.521582      -0.170464      13.324743           0.001045
          398              C      -9.364455      10.904696      18.887280      -0.120866      33.977870 0.37584804E+03  0.85577478E+04                                 9.239492                            6.541328      -0.112651       1.947199                    0.999504      28.615620      82.125601       0.630098       0.426924      -1.052971      -0.002976      -0.003379      -0.005853       0.007385       0.016972       0.029395       0.041790       0.051442       0.045066      -0.057360      -0.006841       0.064201             12.065513       7.941639      -1.197705      -2.074469      17.829991      -6.413131      10.424910           0.000621
          399              C      -3.760725       8.910606      15.433454       0.134989      45.865291 0.37513876E+03  0.84646010E+04                                11.191408                            6.511630      -0.207796       1.959421                    0.999069      25.538729      70.946740       0.640432       0.423856      -1.063964      -0.052482       0.002436       0.004218       0.052708      -0.007679      -0.013301       0.005741       0.034961      -0.021704      -0.017178      -0.011219       0.028397             17.376746      24.984529      -4.990383      -8.643503       9.728724       6.658374      17.416985           0.000186
          400              C      -5.058758       9.259315      16.037428      -0.142835      90.425219 0.52918498E+03  0.12945556E+05                                16.475738                            7.615195       0.369603       2.051848                    0.999749      30.978426      88.099847       0.609266       0.410947      -1.077806       0.116312      -0.040995      -0.071005       0.142305       0.024848       0.043038       0.019926      -0.056246       0.102263      -0.067085      -0.000425       0.067510             27.849180      47.791227     -12.988144     -22.495881      13.394367       7.766320      22.361946           0.000554
          401              C      -2.631491       9.302237      16.111770       0.028461      30.172237 0.34037842E+03  0.75529786E+04                                 8.528508                            6.207003       0.137461       2.058269                    0.999120      26.603592      75.131300       0.650304       0.424457      -1.055539       0.053691      -0.004946      -0.008567       0.054595      -0.010291      -0.017824      -0.028963      -0.089579       0.022693      -0.057360      -0.000370       0.057730             10.480069      15.784538      -0.492768      -0.853491       6.175523       2.861949       9.480145          -0.000685
          402              C      -5.994388       9.637103      16.691770      -0.080040      83.487498 0.48043205E+03  0.11482637E+05                                15.681923                            7.273883       0.369324       2.069209                    0.999771      29.633265      83.544630       0.620533       0.412983      -1.075508      -0.103703       0.042323       0.073304       0.133862       0.024223       0.041955      -0.051925      -0.099471      -0.020443      -0.090240       0.007118       0.083122             25.792650      42.820893     -12.273028     -21.257276      13.068334       7.292432      21.488725           0.000191
          403              C      -6.093242      -0.704673      10.357300       0.164220      42.593582 0.34431719E+03  0.76329587E+04                                10.674556                            6.267646      -0.299020       1.938265                    0.998947      25.117889      70.015435       0.645789       0.427840      -1.057507      -0.018874       0.003074       0.029088       0.034811      -0.001628      -0.016191       0.002597       0.010312       0.039440      -0.012009      -0.011873       0.023882             15.632431      17.604732       0.572713      -6.837266       6.379642       3.245440      22.912919           0.001040
          404              C      -4.556014      -1.061016       8.052696      -0.120886      33.985747 0.37593264E+03  0.85602950E+04                                 9.241247                            6.542302      -0.113092       1.947074                    0.999502      28.617460      82.138226       0.630006       0.426955      -1.052935      -0.002195       0.007031      -0.000483       0.007381      -0.024041      -0.017302      -0.024237      -0.091061      -0.044294      -0.057171      -0.006768       0.063939             12.067776      17.487861       3.549805       4.561646       6.346268       2.972521      12.369199           0.000625
          405              C      -8.303905      -0.379176      13.779453       0.135066      45.860892 0.37508589E+03  0.84630854E+04                                11.190417                            6.510906      -0.207761       1.959444                    0.999068      25.537440      70.941138       0.640508       0.423822      -1.063989       0.019782       0.020705      -0.044224       0.052686       0.000004      -0.019581      -0.003128       0.006298       0.050225      -0.017145      -0.011247       0.028393             17.376896      14.561262      -3.590390     -12.096362      12.957993       1.779545      24.611434           0.000188
          406              C      -7.542474      -0.348457      12.518278      -0.142879      90.441917 0.52922655E+03  0.12946788E+05                                16.477719                            7.615400       0.369547       2.051813                    0.999748      30.979372      88.102392       0.609271       0.410937      -1.077816      -0.077421       0.013527       0.118677       0.142342      -0.022252       0.029903       0.001290      -0.071252      -0.149163      -0.067055      -0.000268       0.067323             27.854333      25.382186      -2.377636     -25.524814       9.598025       3.486690      48.582787           0.000547
          407              C      -8.311088      -1.564200      14.475365       0.028400      30.173593 0.34043239E+03  0.75545466E+04                                 8.529057                            6.207804       0.137387       2.058238                    0.999120      26.604795      75.138839       0.650208       0.424499      -1.055503      -0.022528      -0.017105       0.046691       0.054591       0.008536       0.028208       0.036124       0.066181      -0.026619      -0.057471      -0.000425       0.057896             10.480762       7.553743      -0.881575      -4.439399      10.840619      -2.207468      13.047923          -0.000689
          408              C      -6.874427      -0.537040      11.536215      -0.080020      83.492556 0.48047230E+03  0.11483785E+05                                15.682360                            7.274167       0.369357       2.069229                    0.999770      29.632826      83.542784       0.620526       0.412980      -1.075515       0.074421      -0.021646      -0.109075       0.133807       0.029508       0.074878      -0.005359       0.017749      -0.107766      -0.090216       0.007047       0.083169             25.793880      24.086996      -2.641877     -23.345041       8.815735       4.339256      44.478909           0.000199
          409              C       1.366685      11.959514       0.000000       0.164218      42.593591 0.34431743E+03  0.76329649E+04                                10.674555                            6.267646      -0.299018       1.938265                    0.998947      25.117900      70.015452       0.645789       0.427840      -1.057508       0.009189       0.033576       0.000020       0.034811       0.009049       0.000020       0.000045      -0.030994      -0.035619      -0.012009      -0.011873       0.023882             15.632432       7.266855       6.164702       0.000095      26.009837       0.000342      13.620605           0.001043
          410              C       0.518317       9.298402       0.000000      -0.120887      33.985735 0.37593336E+03  0.85603163E+04                                 9.241247                            6.542311      -0.113094       1.947073                    0.999502      28.617484      82.138340       0.630006       0.426956      -1.052935       0.007360      -0.000556      -0.000003       0.007380      -0.019754       0.000049       0.000090       0.058641      -0.171513      -0.057171      -0.006769       0.063940             12.067753       5.353025       1.480470      -0.000287       9.314527      -0.000594      21.535708           0.000621
          411              C       2.410446      15.911055       0.000000       0.135069      45.860727 0.37508352E+03  0.84630156E+04                                11.190381                            6.510880      -0.207756       1.959447                    0.999068      25.537340      70.940705       0.640510       0.423821      -1.063990       0.012927      -0.051076       0.000017       0.052687       0.004086       0.000077       0.000060      -0.038792      -0.051435      -0.017146      -0.011248       0.028394             17.376810      15.392724       6.592794       0.000097      30.852986       0.000217       5.884720           0.000188
          412              C       2.185601      14.454783       0.000000      -0.142882      90.441917 0.52922702E+03  0.12946801E+05                                16.477711                            7.615402       0.369548       2.051813                    0.999748      30.979384      88.102397       0.609271       0.410937      -1.077816       0.038562       0.137020       0.000027       0.142343      -0.010121       0.000029       0.000072       0.132841      -0.000804      -0.067053      -0.000268       0.067321             27.854304      12.846089      13.619809       0.000208      61.805069       0.000716       8.911754           0.000548
          413              C       1.295588      16.714621       0.000000       0.028407      30.173424 0.34042880E+03  0.75544481E+04                                 8.529020                            6.207761       0.137472       2.058266                    0.999120      26.604695      75.138496       0.650212       0.424497      -1.055504      -0.008610       0.053911       0.000013       0.054594       0.028441       0.000065       0.000089       0.004554       0.173678      -0.057478      -0.000414       0.057893             10.480739      11.029476      -0.694737       0.000042      15.889152       0.000074       4.523589          -0.000689
          414              C       1.785123      13.320801       0.000000      -0.080014      83.492026 0.48046935E+03  0.11483695E+05                                15.682293                            7.274142       0.369370       2.069234                    0.999770      29.632730      83.542406       0.620527       0.412980      -1.075515      -0.045215      -0.125936      -0.000020       0.133807      -0.034677       0.000040       0.000054       0.068192       0.249511      -0.090216       0.007046       0.083170             25.793760      12.172886      13.708893       0.000420      56.349964       0.001445       8.858430           0.000197
          415              C      11.865262      16.779946       5.789002       0.164234      42.592034 0.34428779E+03  0.76323243E+04                                10.675216                            6.267918      -0.299301       1.938178                    0.998947      25.118557      70.022781       0.645676       0.427914      -1.057437      -0.018871      -0.026688       0.011869       0.034775       0.014845      -0.006666      -0.009427      -0.010497      -0.023183      -0.011951      -0.011882       0.023833             15.633601      17.606027       5.637077      -3.915192      21.592002      -5.536886       7.702774           0.001042
          416              C      13.402509      18.953934       4.945286      -0.120864      33.977847 0.37584643E+03  0.85577004E+04                                 9.239487                            6.541312      -0.112650       1.947200                    0.999504      28.615551      82.125300       0.630099       0.426924      -1.052971      -0.002196      -0.003104      -0.006335       0.007388       0.027119       0.012231       0.017296      -0.019176       0.171569      -0.057359      -0.006840       0.064198             12.065552      17.484212      -5.725566      -0.792914      13.435640      -1.121296       5.276804           0.000624
          417              C       9.654572      13.653572       7.218217       0.134986      45.865517 0.37514201E+03  0.84646968E+04                                11.191453                            6.511664      -0.207846       1.959403                    0.999069      25.538867      70.947325       0.640429       0.423857      -1.063963       0.019790       0.027987      -0.040037       0.052706       0.017007      -0.009765      -0.013809      -0.012026      -0.005163      -0.017179      -0.011218       0.028397             17.376813      14.560510      12.269700      -2.934159      23.236399      -4.149515      14.333531           0.000186
          418              C      10.416011      14.730404       6.561016      -0.142825      90.424533 0.52918097E+03  0.12945434E+05                                16.475664                            7.615167       0.369601       2.051849                    0.999749      30.978302      88.099429       0.609267       0.410947      -1.077806      -0.077420      -0.109489       0.047631       0.142304      -0.014656       0.034267       0.048460       0.010364       0.095828      -0.067087      -0.000426       0.067514             27.849032      25.379531      23.290808     -10.699815      41.848455     -15.131773      16.319110           0.000550
          419              C       9.647398      13.643426       8.592446       0.028438      30.172545 0.34038685E+03  0.75532110E+04                                 8.528545                            6.207069       0.137498       2.058275                    0.999120      26.603961      75.132517       0.650303       0.424455      -1.055540      -0.022555      -0.031897       0.038126       0.054587      -0.028579       0.006766       0.009569       0.020209      -0.164485      -0.057351      -0.000376       0.057727             10.480045       7.552904       4.284674      -1.455668      10.582589      -2.058621      13.304641          -0.000683
          420              C      11.084067      15.675175       6.233295      -0.080052      83.488412 0.48043726E+03  0.11482793E+05                                15.682029                            7.273921       0.369331       2.069210                    0.999772      29.633431      83.545224       0.620531       0.412983      -1.075508       0.074470       0.105316      -0.035806       0.133863      -0.079556       0.011918       0.016854       0.056254       0.007573      -0.090238       0.007118       0.083120             25.792847      24.088295      21.538740      -9.384096      39.318345     -13.271074      13.971902           0.000195
          421              C       2.886049       4.081474      16.205688       0.164267      42.587957 0.34425129E+03  0.76312776E+04                                10.674157                            6.267296      -0.299111       1.938247                    0.998947      25.117755      70.018398       0.645756       0.427874      -1.057466      -0.018925      -0.026765      -0.011888       0.034869       0.014860       0.006725       0.009511      -0.010507      -0.023243      -0.012032      -0.011888       0.023920             15.632335      17.603071       5.640160       3.915488      21.591237       5.537308       7.702697           0.001044
          422              C       4.423307       6.255477      17.049404      -0.120901      33.965085 0.37569618E+03  0.85534241E+04                                 9.235994                            6.539068      -0.112882       1.947136                    0.999503      28.614709      82.118775       0.630343       0.426802      -1.053047      -0.002193      -0.003100       0.006331       0.007382       0.027125      -0.012117      -0.017135      -0.019181       0.171605      -0.057372      -0.006721       0.064092             12.059878      17.474179      -5.718654       0.793275      13.430487       1.121806       5.274969           0.000622
          423              C       0.675340       0.955072      14.776473       0.135153      45.863174 0.37512545E+03  0.84642745E+04                                11.191426                            6.511756      -0.207860       1.959430                    0.999068      25.537303      70.944005       0.640386       0.423888      -1.063938       0.019746       0.027926       0.040040       0.052659       0.017033       0.009790       0.013844      -0.012043      -0.005066      -0.017221      -0.011228       0.028449             17.376306      14.559555      12.268582       2.932599      23.234657       4.147307      14.334705           0.000188
          424              C       1.436788       2.031917      15.433674      -0.142877      90.421568 0.52920703E+03  0.12946103E+05                                16.474674                            7.614994       0.369468       2.051788                    0.999749      30.979274      88.099454       0.609323       0.410908      -1.077842      -0.077431      -0.109504      -0.047589       0.142307      -0.014706      -0.034192      -0.048353       0.010397       0.095924      -0.067014      -0.000390       0.067404             27.847042      25.377649      23.288705      10.699099      41.845089      15.130761      16.318388           0.000551
          425              C       0.668148       0.944900      13.402244       0.028372      30.167981 0.34028903E+03  0.75507320E+04                                 8.527721                            6.206046       0.137592       2.058288                    0.999120      26.605862      75.143962       0.650357       0.424437      -1.055518      -0.022534      -0.031867      -0.038211       0.054621      -0.028581      -0.006639      -0.009389       0.020210      -0.164553      -0.057282      -0.000458       0.057740             10.478991       7.552382       4.284983       1.453352      10.582287       2.055342      13.302304          -0.000688
          426              C       2.104848       2.976694      15.761395      -0.080085      83.503766 0.48050232E+03  0.11484655E+05                                15.683742                            7.274285       0.369204       2.069162                    0.999772      29.634119      83.546329       0.620536       0.412968      -1.075525       0.074431       0.105260       0.035789       0.133792      -0.079573      -0.011869      -0.016785       0.056266       0.007762      -0.090246       0.007140       0.083106             25.796380      24.091557      21.542024       9.385533      39.323929      13.273107      13.973655           0.000194
          427              C      10.819996       5.274986       0.000000       0.164215      42.593654 0.34431863E+03  0.76329984E+04                                10.674565                            6.267657      -0.299014       1.938265                    0.998947      25.117952      70.015642       0.645788       0.427840      -1.057508       0.028593       0.019854       0.000020       0.034810       0.016780       0.000036       0.000034       0.012733      -0.035621      -0.012011      -0.011873       0.023884             15.632428      20.052590      10.685084       0.000299      13.224083       0.000209      13.620610           0.001043
          428              C       8.593858       3.588108       0.000000      -0.120888      33.985755 0.37593417E+03  0.85603417E+04                                 9.241258                            6.542323      -0.113096       1.947072                    0.999502      28.617526      82.138571       0.630004       0.426956      -1.052934      -0.002977       0.006751      -0.000002       0.007378      -0.033794       0.000066       0.000076      -0.020778      -0.171512      -0.057171      -0.006769       0.063940             12.067741       7.943864       2.396470      -0.000464       6.723724      -0.000469      21.535636           0.000623
          429              C      14.197634       7.576221       0.000000       0.135069      45.860735 0.37508313E+03  0.84630041E+04                                11.190384                            6.510876      -0.207746       1.959450                    0.999068      25.537319      70.940623       0.640511       0.423821      -1.063990      -0.052466      -0.004837       0.000017       0.052688       0.015369       0.000031       0.000093       0.025033      -0.051431      -0.017145      -0.011248       0.028393             17.376853      24.991546       9.986509       0.000173      21.254282       0.000164       5.884730           0.000186
          430              C      12.899593       6.878816       0.000000      -0.142889      90.442711 0.52923107E+03  0.12946925E+05                                16.477806                            7.615431       0.369545       2.051811                    0.999748      30.979501      88.102827       0.609270       0.410937      -1.077816       0.116332       0.082028       0.000027       0.142343      -0.049616       0.000059       0.000051      -0.090601      -0.000800      -0.067052      -0.000267       0.067319             27.854512      47.805132      25.979654       0.000609      26.846595       0.000437       8.911808           0.000549
          431              C      15.326859       6.792974       0.000000       0.028422      30.173335 0.34042437E+03  0.75543250E+04                                 8.529028                            6.207740       0.137344       2.058230                    0.999120      26.604448      75.137671       0.650210       0.424500      -1.055502       0.053702       0.009851       0.000013       0.054598       0.020688       0.000062       0.000091      -0.039294       0.173688      -0.057479      -0.000418       0.057896             10.480800      15.786031       0.987069       0.000055      11.132760       0.000064       4.523610          -0.000683
          432              C      11.963954       6.123251       0.000000      -0.080007      83.491598 0.48046687E+03  0.11483622E+05                                15.682250                            7.274126       0.369361       2.069232                    0.999770      29.632639      83.542107       0.620528       0.412980      -1.075515      -0.103661      -0.084608      -0.000021       0.133806      -0.048402       0.000038       0.000056      -0.009448       0.249515      -0.090218       0.007047       0.083172             25.793682      42.824860      24.545850       0.001231      25.697782       0.000883       8.858404           0.000197
          433              N      10.380050       3.669947       6.356465      -0.194517      40.461271 0.48539214E+03  0.11485242E+05                                 9.848190                            7.103544       0.116230       2.074447                    0.998610      26.897124      72.405545       0.664003       0.389842      -1.104974       0.126505       0.044739       0.077489       0.154951      -0.040573      -0.070274      -0.006541      -0.068924       0.053818      -0.100738       0.029269       0.071469             12.549995      15.902054      -0.307594      -0.532762       8.142700       4.730797      13.605232          -0.000663
          434              N      -8.979136      -1.688762      15.638225      -0.194453      40.456869 0.48535962E+03  0.11484330E+05                                 9.847584                            7.103421       0.116388       2.074511                    0.998611      26.896138      72.403482       0.663990       0.389855      -1.104960      -0.000000       0.134185      -0.077472       0.154944      -0.009913      -0.017170       0.068594       0.104537       0.053872      -0.100851       0.029354       0.071496             12.549084       9.197486      -2.677316      -4.637189      14.845229      -1.074488      13.604535          -0.000662
          435              N      -8.979136      14.387541       6.356465      -0.194452      40.456780 0.48535838E+03  0.11484293E+05                                 9.847569                            7.103411       0.116387       2.074511                    0.998611      26.896103      72.403356       0.663990       0.389855      -1.104960      -0.000000      -0.134185       0.077472       0.154943      -0.009913      -0.017170       0.068594       0.104537       0.053872      -0.100850       0.029354       0.071496             12.549063       9.197471      -2.677311      -4.637180      14.845207      -1.074489      13.604512          -0.000665
          436              N      -1.400622       9.028832      15.638225      -0.194518      40.461306 0.48539268E+03  0.11485257E+05                                 9.848194                            7.103547       0.116235       2.074448                    0.998610      26.897142      72.405594       0.664003       0.389842      -1.104974      -0.126505      -0.044739      -0.077490       0.154951      -0.040573      -0.070274      -0.006541      -0.068924       0.053818      -0.100738       0.029269       0.071470             12.550000      15.902059      -0.307595      -0.532764       8.142703       4.730798      13.605238          -0.000664
          437              N       1.400830      -9.028536      15.638225      -0.194496      40.459157 0.48537916E+03  0.11484917E+05                                 9.847924                            7.103535       0.116226       2.074451                    0.998609      26.896853      72.405986       0.663988       0.389851      -1.104961       0.126515       0.044728      -0.077472       0.154947      -0.040559       0.070388       0.006692      -0.068848       0.053835      -0.100847       0.029370       0.071477             12.549665      15.901915      -0.307229       0.532251       8.142358      -4.730188      13.604723          -0.000663
          438              N       8.979344       1.689058      15.638225      -0.194467      40.458424 0.48536448E+03  0.11484415E+05                                 9.847767                            7.103375       0.116416       2.074522                    0.998612      26.896174      72.402263       0.664007       0.389846      -1.104972      -0.000014      -0.134176      -0.077488       0.154944      -0.009901       0.017276      -0.068434       0.104609       0.053853      -0.100738       0.029249       0.071488             12.549302       9.197954      -2.677514       4.637889      14.845033       1.074197      13.604920          -0.000663
          439              N       0.000084      11.009721       6.356465      -0.194467      40.458520 0.48536582E+03  0.11484455E+05                                 9.847783                            7.103385       0.116419       2.074522                    0.998612      26.896212      72.402401       0.664006       0.389846      -1.104972       0.000014       0.134176       0.077488       0.154944      -0.009901       0.017275      -0.068434       0.104610       0.053852      -0.100738       0.029250       0.071488             12.549324       9.197972      -2.677520       4.637899      14.845056       1.074195      13.604945          -0.000662
          440              N      16.557734      -3.669827       6.356465      -0.194494      40.459026 0.48537733E+03  0.11484863E+05                                 9.847903                            7.103521       0.116222       2.074450                    0.998609      26.896800      72.405802       0.663989       0.389851      -1.104961      -0.126515      -0.044728       0.077472       0.154947      -0.040559       0.070388       0.006692      -0.068846       0.053834      -0.100846       0.029369       0.071477             12.549636      15.901879      -0.307226       0.532245       8.142340      -4.730176      13.604690          -0.000660
          441              N       1.400830      18.057368       0.000000      -0.194494      40.459046 0.48537742E+03  0.11484866E+05                                 9.847907                            7.103522       0.116220       2.074450                    0.998609      26.896804      72.405824       0.663988       0.389851      -1.104961       0.126515      -0.089457       0.000000       0.154947       0.081237       0.000068       0.000096      -0.057422       0.088109      -0.100846       0.029370       0.071477             12.549644      15.901890       0.614554       0.000052      16.335565       0.000075       5.411476          -0.000662
          442              N       0.000084       0.000120      12.712931      -0.194467      40.458426 0.48536442E+03  0.11484413E+05                                 9.847768                            7.103374       0.116416       2.074521                    0.998612      26.896182      72.402295       0.664007       0.389846      -1.104972       0.000014       0.000020       0.154944       0.154944       0.019912       0.000063       0.000090      -0.014079      -0.302213      -0.100738       0.029249       0.071488             12.549301       9.197959       5.355293       0.000099      12.984674       0.000139      15.465271          -0.000663
          443              N       8.979344      12.698659       9.281759      -0.194465      40.458365 0.48536354E+03  0.11484387E+05                                 9.847759                            7.103368       0.116413       2.074521                    0.998612      26.896155      72.402208       0.664007       0.389846      -1.104972      -0.000014      -0.000020      -0.154943       0.154943       0.019912       0.000063       0.000090      -0.014079      -0.302212      -0.100737       0.029249       0.071488             12.549290       9.197951       5.355288       0.000100      12.984662       0.000140      15.465258          -0.000666
          444              N      16.557734       7.339774       0.000000      -0.194495      40.459077 0.48537789E+03  0.11484880E+05                                 9.847912                            7.103526       0.116222       2.074450                    0.998609      26.896818      72.405870       0.663988       0.389851      -1.104961      -0.126515       0.089457      -0.000000       0.154947       0.081237       0.000068       0.000096      -0.057422       0.088111      -0.100846       0.029370       0.071477             12.549650      15.901898       0.614555       0.000051      16.335572       0.000075       5.411479          -0.000665
          445              O      19.469695       3.586217       1.389405      -0.520381      30.150382 0.46032958E+03  0.10656268E+05                                 7.696511                            6.603959       0.380727       2.168167                    0.999165      27.034701      69.978686       0.744730       0.355280      -1.140739      -0.022732       0.006032       0.009438       0.025342       0.030438      -0.001196       0.050002       0.041379       0.025723      -0.068752       0.015241       0.053511              8.880044       9.494501       1.815652      -3.556163       7.789245      -2.570169       9.356384           0.057503
          446              O      17.656254       4.881090       1.390504      -0.537870      37.458022 0.54712746E+03  0.13200195E+05                                 8.926523                            7.211593       0.289201       2.128710                    0.998881      27.808278      73.044091       0.712212       0.356455      -1.141898       0.018816      -0.004703       0.000145       0.019395      -0.013303       0.052939      -0.003278      -0.082933       0.024588      -0.078859       0.029628       0.049230             10.947066       7.124345      -0.464448      -0.160412      14.376448      -6.477617      11.340406           0.058738
          447              O     -12.087860       6.853233      20.605285      -0.520402      30.143393 0.46021333E+03  0.10653096E+05                                 7.695665                            6.603393       0.380541       2.168092                    0.999164      27.036099      69.984853       0.744703       0.355309      -1.140696       0.013246      -0.019427      -0.009438       0.025336       0.010688      -0.047461      -0.015425      -0.070496       0.025803      -0.068703       0.015310       0.053393              8.878841       6.836786       0.876038       1.237537      10.444915       4.208585       9.354821           0.057495
          448              O     -10.262567       5.575121      20.604186      -0.537900      37.453754 0.54705413E+03  0.13197899E+05                                 8.925515                            7.210907       0.288952       2.128632                    0.998877      27.807869      73.040043       0.712280       0.356435      -1.141921      -0.010686       0.016140      -0.000190       0.019358       0.015728       0.020872      -0.048678       0.081286       0.024610      -0.078791       0.029453       0.049339             10.945628      13.860147       1.917436       6.052776       7.637321       2.310359      11.339415           0.058739
          449              O      10.912604      13.026198      13.826522      -0.520375      30.145350 0.46024062E+03  0.10653557E+05                                 7.695142                            6.602895       0.380636       2.168142                    0.999165      27.034204      69.972312       0.744871       0.355234      -1.140791       0.012447       0.001226      -0.022046       0.025346      -0.009083      -0.041453      -0.006910      -0.078560      -0.077828      -0.068638       0.015269       0.053369              8.878387      13.505402       1.719633      -1.972188       5.916584      -0.330792       7.213173           0.057498
          450              O      10.907561      13.017161      11.598240      -0.537839      37.457271 0.54708944E+03  0.13199011E+05                                 8.926353                            7.211244       0.288935       2.128637                    0.998878      27.807390      73.040362       0.712245       0.356446      -1.141909      -0.003938      -0.005820       0.018058       0.019377      -0.014401       0.062038       0.009573      -0.048740      -0.015709      -0.078857       0.029504       0.049352             10.947125      16.474781       1.879061       5.009900       6.386957       0.834221       9.979637           0.058737
          451              O      -0.335582       1.931911       8.168168      -0.520396      30.140626 0.46016722E+03  0.10651572E+05                                 7.694584                            6.602558       0.380574       2.168113                    0.999166      27.034864      69.976064       0.744849       0.355255      -1.140760      -0.002969       0.012163       0.022024       0.025334       0.017602      -0.007220       0.041524       0.072532      -0.077871      -0.068757       0.015377       0.053380              8.877591       5.678484      -1.047030      -0.345436      13.741567       1.969280       7.212724           0.057497
          452              O      -0.342392       1.924186      10.396450      -0.537841      37.451993 0.54700562E+03  0.13196470E+05                                 8.925361                            7.210584       0.289007       2.128663                    0.998879      27.807071      73.037833       0.712295       0.356435      -1.141919      -0.004182      -0.005649      -0.018049       0.019369       0.004117       0.011749      -0.061535       0.056020      -0.015732      -0.078729       0.029460       0.049268             10.945618       6.326017      -1.708346       0.883497      16.531818      -5.000689       9.979019           0.058738
          453              O       1.511372      12.108894      18.194228      -0.520381      30.146076 0.46025110E+03  0.10653865E+05                                 7.695285                            6.602984       0.380579       2.168121                    0.999165      27.034397      69.973143       0.744864       0.355236      -1.140789      -0.022738       0.005166      -0.009962       0.025356      -0.016250      -0.025651      -0.039397       0.059565       0.080164      -0.068640       0.015267       0.053373              8.878562       9.492995      -3.986597       0.205680      11.188323       0.606359       5.954367           0.057504
          454              O      -0.302084      11.462400      17.072278      -0.537889      37.460217 0.54714791E+03  0.13200762E+05                                 8.926806                            7.211634       0.289113       2.128674                    0.998882      27.808625      73.044316       0.712226       0.356446      -1.141910       0.018797       0.002479       0.003994       0.019376       0.052505      -0.014839       0.014423      -0.063899       0.081725      -0.078861       0.029531       0.049330             10.947645       7.124500       0.093661       0.482584      17.710207       4.554022       8.008227           0.058738
          455              O       5.870488       1.719568       5.757110      -0.520405      30.141341 0.46018009E+03  0.10651948E+05                                 7.694713                            6.602655       0.380529       2.168091                    0.999166      27.035175      69.977208       0.744842       0.355255      -1.140759       0.013233       0.001525       0.021550       0.025334      -0.046442       0.014613       0.017509      -0.067027       0.036002      -0.068769       0.015377       0.053392              8.877739       6.836207       0.633628      -1.377144       5.981926      -1.631843      13.815083           0.057495
          456              O       7.695796       2.357682       6.864543      -0.537887      37.453667 0.54702299E+03  0.13196992E+05                                 8.925601                            7.210675       0.288954       2.128639                    0.998879      27.807591      73.039463       0.712294       0.356433      -1.141921      -0.010684      -0.008235      -0.013900       0.019369       0.010199      -0.023944       0.001568      -0.000570      -0.220976      -0.078750       0.029478       0.049272             10.946006      13.861694       4.283771      -4.687005       8.413362      -2.757955      10.562962           0.058738
          457              O      -7.045910      18.159627       3.800462      -0.520374      30.149367 0.46031298E+03  0.10655779E+05                                 7.696308                            6.603815       0.380792       2.168192                    0.999166      27.034377      69.977308       0.744743       0.355278      -1.140743       0.012436      -0.019702       0.009941       0.025330      -0.031350       0.028682       0.037461      -0.025857       0.080133      -0.068752       0.015246       0.053506              8.879797      13.507924      -2.568329      -0.503342       7.176423      -0.396061       5.955043           0.057496
          458              O      -7.050938      16.234408       4.922412      -0.537824      37.455215 0.54707237E+03  0.13198548E+05                                 8.926108                            7.211241       0.288918       2.128640                    0.998877      27.807079      73.040321       0.712227       0.356456      -1.141896      -0.003947       0.018566      -0.003994       0.019397       0.060919      -0.018442       0.009321      -0.016266       0.081643      -0.078851       0.029598       0.049253             10.946586      16.474059       3.398631      -4.131845       8.358596      -1.972489       8.007103           0.058738
          459              O      17.622905      -6.590532      16.237580      -0.520394      30.142815 0.46020319E+03  0.10652800E+05                                 7.695566                            6.603320       0.380585       2.168113                    0.999164      27.035826      69.983882       0.744707       0.355309      -1.140696      -0.002959       0.013010      -0.021537       0.025335      -0.015036      -0.011567      -0.019435       0.110549       0.036018      -0.068689       0.015310       0.053379              8.878729       5.679136       0.224470       1.079850       7.140134       1.842813      13.816918           0.057496
          460              O      17.616081      -4.656931      15.130147      -0.537896      37.453263 0.54705814E+03  0.13198016E+05                                 8.925438                            7.210939       0.288960       2.128639                    0.998878      27.807934      73.040203       0.712278       0.356436      -1.141921      -0.004184      -0.012823       0.013876       0.019351       0.008127      -0.009335       0.022174      -0.012331      -0.220936      -0.078759       0.029456       0.049302             10.945456       6.326108       1.619279       1.038080      15.946383       5.337968      10.563877           0.058738
          461              O      10.490540      22.400810       2.411058      -0.520400      30.143579 0.46021443E+03  0.10653132E+05                                 7.695719                            6.603418       0.380506       2.168084                    0.999163      27.036037      69.984800       0.744698       0.355311      -1.140694      -0.022743      -0.011177       0.000497       0.025346      -0.014127       0.027024      -0.010392      -0.027005      -0.179371      -0.068692       0.015307       0.053384              8.878922       9.493471       2.171511       3.349862       6.737969       1.963205      10.405327           0.057502
          462              O       8.677099      21.752432       3.531907      -0.537916      37.455197 0.54709775E+03  0.13199201E+05                                 8.925742                            7.211210       0.289225       2.128703                    0.998882      27.808692      73.042649       0.712264       0.356437      -1.141921       0.018772       0.002206      -0.004166       0.019355      -0.039110      -0.037949      -0.010910      -0.058125       0.099148      -0.078775       0.029467       0.049308             10.945787       7.123903       0.371246      -0.321692       6.489126       1.923983      19.224331           0.058738
          463              O      -3.108706      -8.572385      17.626984      -0.520382      30.150144 0.46032735E+03  0.10656199E+05                                 7.696448                            6.603924       0.380719       2.168161                    0.999165      27.034726      69.978601       0.744735       0.355278      -1.140742       0.013254       0.017885      -0.012090       0.025332       0.035848       0.033014      -0.001914      -0.040217       0.116426      -0.068764       0.015245       0.053519              8.879950       6.837491      -1.510093       0.139942      13.274108      -2.576678       6.528251           0.057495
          464              O      -1.283412      -7.932387      16.520652      -0.537876      37.457102 0.54709335E+03  0.13199176E+05                                 8.926359                            7.211337       0.288993       2.128653                    0.998877      27.807751      73.042356       0.712228       0.356452      -1.141900      -0.010701      -0.007936       0.014091       0.019392      -0.025833       0.003236       0.047321       0.083855       0.032365      -0.078875       0.029621       0.049254             10.946990      13.862239      -6.201812      -1.366096      12.416108       0.448140       6.562624           0.058738
          465              O       1.933284       6.910096       4.367706      -0.520396      30.140764 0.46016965E+03  0.10651644E+05                                 7.694612                            6.602580       0.380568       2.168110                    0.999166      27.034920      69.976296       0.744847       0.355255      -1.140759       0.012457       0.018447       0.012099       0.025334       0.040540       0.012893      -0.030347      -0.013794       0.116368      -0.068757       0.015377       0.053380              8.877633      13.503859       0.847859       2.475126       6.602218       0.726752       6.526824           0.057497
          466              O       1.928271       8.844352       5.474038      -0.537841      37.452095 0.54700708E+03  0.13196515E+05                                 8.925379                            7.210595       0.289009       2.128663                    0.998879      27.807112      73.037981       0.712294       0.356435      -1.141918      -0.003931      -0.012718      -0.014070       0.019370      -0.046433      -0.043439      -0.018677      -0.032737       0.032296      -0.078728       0.029460       0.049268             10.945645      16.471666      -5.277426      -0.877618       9.803046       1.138746       6.562222           0.058738
          467              O       8.643737       4.659037      19.583632      -0.520375      30.145206 0.46023775E+03  0.10653472E+05                                 7.695112                            6.602870       0.380640       2.168145                    0.999165      27.034141      69.972056       0.744874       0.355234      -1.140792      -0.002993      -0.025164      -0.000506       0.025346      -0.002487       0.018915      -0.021843       0.038668      -0.179382      -0.068639       0.015270       0.053369              8.878346       5.678898       0.822918      -0.734330      10.551310      -3.812334      10.404829           0.057498
          468              O       8.636898       2.733161      18.462783      -0.537841      37.457262 0.54708969E+03  0.13199019E+05                                 8.926351                            7.211246       0.288936       2.128638                    0.998878      27.807395      73.040372       0.712245       0.356446      -1.141909      -0.004174       0.018464       0.004133       0.019376      -0.012151      -0.002261       0.039568       0.094316       0.099200      -0.078857       0.029505       0.049352             10.947115       6.326747       0.089286      -1.921549       7.287082      -0.337704      19.227516           0.058738
          469              O      12.088134      -6.852843      20.605285      -0.520385      30.150309 0.46033061E+03  0.10656296E+05                                 7.696483                            6.603954       0.380713       2.168158                    0.999165      27.034799      69.978909       0.744732       0.355279      -1.140741      -0.013254       0.019412      -0.009444       0.025332       0.010668       0.047552       0.015544      -0.070452       0.025719      -0.068764       0.015243       0.053521              8.879992       6.837526       0.876237      -1.237828      10.446152      -4.209411       9.356299           0.057494
          470              O      10.262840      -5.574732      20.604186      -0.537875      37.457031 0.54709198E+03  0.13199135E+05                                 8.926347                            7.211327       0.288990       2.128652                    0.998877      27.807715      73.042235       0.712229       0.356452      -1.141900       0.010701      -0.016172      -0.000172       0.019393       0.015719      -0.020754       0.048823       0.081254       0.024559      -0.078875       0.029621       0.049254             10.946976      13.862219       1.917771      -6.053987       7.637839      -2.310523      11.340869           0.058738
          471              O      -1.511112      21.810952       1.389405      -0.520398      30.143491 0.46021290E+03  0.10653086E+05                                 7.695699                            6.603403       0.380509       2.168085                    0.999163      27.036010      69.984674       0.744700       0.355311      -1.140694       0.022744      -0.006020       0.009431       0.025347       0.030467       0.001278      -0.049877       0.041389       0.025806      -0.068692       0.015308       0.053383              8.878897       9.493446       1.815335       3.555482       7.788330       2.569619       9.354913           0.057504
          472              O       0.302329      20.516078       1.390504      -0.537915      37.455237 0.54709843E+03  0.13199221E+05                                 8.925748                            7.211214       0.289226       2.128703                    0.998882      27.808706      73.042695       0.712263       0.356437      -1.141921      -0.018773       0.004711       0.000172       0.019356      -0.013310      -0.052845       0.003427      -0.082957       0.024652      -0.078775       0.029467       0.049309             10.945794       7.123907      -0.464213       0.160669      14.374446       6.476472      11.339029           0.058739
          473              O       0.335691      -1.931756       8.168168      -0.520377      30.145420 0.46024202E+03  0.10653598E+05                                 7.695157                            6.602908       0.380632       2.168141                    0.999165      27.034231      69.972433       0.744870       0.355235      -1.140791       0.002993      -0.012144       0.022045       0.025346       0.017625       0.007303      -0.041386       0.072522      -0.077828      -0.068639       0.015268       0.053370              8.878400       5.678933      -1.047410       0.345514      13.743081      -1.969664       7.213187           0.057497
          474              O       0.342530      -1.923989      10.396450      -0.537841      37.457274 0.54708980E+03  0.13199022E+05                                 8.926353                            7.211247       0.288937       2.128638                    0.998878      27.807401      73.040393       0.712245       0.356446      -1.141909       0.004174       0.005652      -0.018057       0.019376       0.004117      -0.011653       0.061681       0.056013      -0.015710      -0.078857       0.029505       0.049351             10.947118       6.326750      -1.708761      -0.883435      16.534965       5.001448       9.979638           0.058736
          475              O       7.046144      12.371206      13.826522      -0.520395      30.140609 0.46016667E+03  0.10651555E+05                                 7.694579                            6.602553       0.380575       2.168114                    0.999166      27.034854      69.976018       0.744849       0.355255      -1.140760      -0.012457      -0.001255      -0.022024       0.025334      -0.009104       0.041556       0.007034      -0.078540      -0.077871      -0.068757       0.015378       0.053379              8.877593      13.503791       1.719604       1.971806       5.916267       0.330741       7.212720           0.057496
          476              O       7.051157      12.380201      11.598240      -0.537840      37.451967 0.54700507E+03  0.13196453E+05                                 8.925357                            7.210580       0.289006       2.128663                    0.998879      27.807057      73.037790       0.712295       0.356435      -1.141919       0.003932       0.005826       0.018049       0.019370      -0.014403      -0.061932      -0.009434      -0.048745      -0.015732      -0.078728       0.029460       0.049268             10.945616      16.471622       1.878622      -5.009193       6.386215      -0.833908       9.979011           0.058737
          477              O      -1.933176       7.237586       3.800462      -0.520376      30.145542 0.46024427E+03  0.10653664E+05                                 7.695182                            6.602927       0.380626       2.168138                    0.999165      27.034281      69.972640       0.744868       0.355235      -1.140790      -0.012447       0.019706       0.009961       0.025347      -0.031358      -0.028592      -0.037314      -0.025897       0.080161      -0.068638       0.015267       0.053370              8.878437      13.505484      -2.567792       0.503182       7.175543       0.396032       5.954282           0.057498
          478              O      -1.928133       9.162827       4.922412      -0.537841      37.457390 0.54709172E+03  0.13199080E+05                                 8.926372                            7.211260       0.288939       2.128638                    0.998878      27.807440      73.040529       0.712244       0.356446      -1.141909       0.003938      -0.018548      -0.003989       0.019377       0.060927       0.018547      -0.009167      -0.016281       0.081670      -0.078857       0.029505       0.049352             10.947150      16.474817       3.399215       4.132245       8.359064       1.972788       8.007568           0.058738
          479              O       9.315010       6.590839      16.237580      -0.520394      30.140446 0.46016369E+03  0.10651467E+05                                 7.694546                            6.602527       0.380582       2.168117                    0.999166      27.034778      69.975711       0.744852       0.355254      -1.140760       0.002969      -0.012992      -0.021545       0.025334      -0.015054       0.011633       0.019607       0.110493       0.036019      -0.068757       0.015379       0.053378              8.877547       5.678455       0.224347      -1.079469       7.139415      -1.842355      13.814770           0.057497
          480              O       9.321820       4.657217      15.130147      -0.537841      37.451987 0.54700542E+03  0.13196464E+05                                 8.925360                            7.210583       0.289008       2.128664                    0.998879      27.807066      73.037817       0.712295       0.356435      -1.141919       0.004182       0.012807       0.013916       0.019369       0.008117       0.009440      -0.022046      -0.012379      -0.220927      -0.078729       0.029460       0.049268             10.945619       6.326017       1.619294      -1.037739      15.947839      -5.337843      10.563000           0.058737
          481              O     -10.490267      13.288592      18.194228      -0.520378      30.150216 0.46032630E+03  0.10656171E+05                                 7.696476                            6.603928       0.380735       2.168170                    0.999165      27.034629      69.978380       0.744733       0.355280      -1.140740       0.022732      -0.005156      -0.009943       0.025342      -0.016256       0.025761       0.039529       0.059519       0.080137      -0.068752       0.015243       0.053510              8.880000       9.494458      -3.987537      -0.205647      11.190361      -0.606534       5.955182           0.057503
          482              O      -8.676826      13.935065      17.072278      -0.537871      37.458109 0.54712906E+03  0.13200243E+05                                 8.926537                            7.211604       0.289205       2.128710                    0.998881      27.808318      73.044227       0.712211       0.356455      -1.141898      -0.018816      -0.002478       0.004000       0.019395       0.052498       0.014949      -0.014271      -0.063892       0.081711      -0.078859       0.029629       0.049230             10.947085       7.124357       0.093294      -0.482431      17.709138      -4.553554       8.007759           0.058737
          483              O      21.067288      -1.719459       5.757110      -0.520404      30.143467 0.46021469E+03  0.10653137E+05                                 7.695682                            6.603406       0.380539       2.168090                    0.999164      27.036122      69.984958       0.744702       0.355309      -1.140695      -0.013245      -0.001540       0.021544       0.025336      -0.046447      -0.014474      -0.017389      -0.067095       0.036005      -0.068703       0.015309       0.053394              8.878862       6.836800       0.633734       1.377441       5.982648       1.632351      13.817139           0.057495
          484              O      19.241995      -2.357552       6.864543      -0.537902      37.453759 0.54705415E+03  0.13197900E+05                                 8.925517                            7.210908       0.288951       2.128631                    0.998877      27.807868      73.040043       0.712280       0.356435      -1.141921       0.010686       0.008234      -0.013882       0.019357       0.010212       0.024057      -0.001413      -0.000581      -0.220993      -0.078792       0.029453       0.049339             10.945631      13.860152       4.283185       4.686901       8.413115       2.758255      10.563626           0.058737
          485              O      -8.643477      -4.658667      19.583632      -0.520394      30.142815 0.46020323E+03  0.10652801E+05                                 7.695566                            6.603320       0.380585       2.168113                    0.999164      27.035827      69.983882       0.744707       0.355309      -1.140696       0.002959       0.025157      -0.000499       0.025335      -0.002500      -0.018805       0.022014       0.038755      -0.179365      -0.068689       0.015310       0.053379              8.878728       5.679136       0.822949       0.734314      10.551870       3.812537      10.405179           0.057497
          486              O      -8.636653      -2.732812      18.462783      -0.537896      37.453243 0.54705778E+03  0.13198006E+05                                 8.925434                            7.210936       0.288961       2.128639                    0.998878      27.807930      73.040187       0.712278       0.356436      -1.141921       0.004184      -0.018428       0.004168       0.019351      -0.012148       0.002371      -0.039416       0.094349       0.099103      -0.078759       0.029457       0.049302             10.945451       6.326106       0.089382       1.921374       7.286690       0.338404      19.223558           0.058737
          487              O      16.025338      18.487129       4.367706      -0.520375      30.149393 0.46031348E+03  0.10655793E+05                                 7.696313                            6.603820       0.380791       2.168192                    0.999166      27.034387      69.977351       0.744742       0.355278      -1.140742      -0.012435      -0.018460       0.012092       0.025330       0.040514      -0.012810       0.030482      -0.013768       0.116399      -0.068752       0.015246       0.053506              8.879804      13.507937       0.848234      -2.475921       6.603376      -0.726904       6.528099           0.057494
          488              O      16.030366      16.552893       5.474038      -0.537824      37.455218 0.54707235E+03  0.13198547E+05                                 8.926108                            7.211241       0.288918       2.128639                    0.998877      27.807079      73.040322       0.712227       0.356457      -1.141896       0.003947       0.012742      -0.014082       0.019397      -0.046430       0.043537       0.018815      -0.032711       0.032310      -0.078851       0.029598       0.049253             10.946587      16.474059      -5.277591       0.877429       9.803182      -1.138476       6.562520           0.058737
          489              O       3.108940       8.572718      17.626984      -0.520404      30.141221 0.46017769E+03  0.10651877E+05                                 7.694687                            6.602633       0.380533       2.168093                    0.999166      27.035124      69.976994       0.744844       0.355255      -1.140759      -0.013233      -0.017900      -0.012095       0.025334       0.035877      -0.032913       0.002038      -0.040231       0.116393      -0.068770       0.015378       0.053392              8.877708       6.836184      -1.509448      -0.139818      13.270014       2.575864       6.526927           0.057495
          490              O       1.283632       7.932700      16.520652      -0.537888      37.453703 0.54702357E+03  0.13197010E+05                                 8.925606                            7.210679       0.288956       2.128640                    0.998879      27.807612      73.039526       0.712294       0.356433      -1.141921       0.010683       0.007920       0.014081       0.019368      -0.025835      -0.003140      -0.047182       0.083869       0.032342      -0.078750       0.029478       0.049272             10.946013      13.861704      -6.200943       1.366409      12.414020      -0.448229       6.562313           0.058739
          491              O       7.468056       2.996378       2.411058      -0.520381      30.146201 0.46025350E+03  0.10653936E+05                                 7.695311                            6.603006       0.380575       2.168119                    0.999165      27.034453      69.973380       0.744862       0.355236      -1.140789       0.022738       0.011211       0.000507       0.025357      -0.014090      -0.026898       0.010553      -0.026954      -0.179385      -0.068640       0.015266       0.053374              8.878595       9.493029       2.171395      -3.349690       6.737716      -1.963162      10.405039           0.057504
          492              O       9.281512       3.644777       3.531907      -0.537887      37.460163 0.54714679E+03  0.13200728E+05                                 8.926797                            7.211625       0.289111       2.128673                    0.998882      27.808601      73.044234       0.712227       0.356446      -1.141910      -0.018798      -0.002220      -0.004144       0.019377      -0.039103       0.038051       0.011071      -0.058093       0.099144      -0.078861       0.029531       0.049330             10.947634       7.124493       0.371100       0.322407       6.489779      -1.923949      19.228629           0.058738
          493              O     -10.490267       9.112562      20.605285      -0.520379      30.150178 0.46032566E+03  0.10656152E+05                                 7.696468                            6.603923       0.380736       2.168171                    0.999165      27.034617      69.978330       0.744733       0.355279      -1.140740       0.022732      -0.006032      -0.009437       0.025342       0.030437      -0.001198       0.050001       0.041381       0.025721      -0.068752       0.015243       0.053509              8.879990       9.494450       1.815637      -3.556141       7.789196      -2.570148       9.356326           0.057503
          494              O      -8.676826       7.817689      20.604186      -0.537869      37.458008 0.54712717E+03  0.13200186E+05                                 8.926520                            7.211590       0.289202       2.128710                    0.998881      27.808271      73.044068       0.712212       0.356455      -1.141898      -0.018816       0.004703      -0.000145       0.019396      -0.013303       0.052939      -0.003279      -0.082933       0.024588      -0.078859       0.029628       0.049231             10.947064       7.124343      -0.464445      -0.160414      14.376443      -6.477617      11.340405           0.058738
          495              O      21.067288       5.845546       1.389405      -0.520403      30.143570 0.46021675E+03  0.10653198E+05                                 7.695703                            6.603424       0.380534       2.168088                    0.999164      27.036173      69.985166       0.744700       0.355310      -1.140695      -0.013245       0.019428       0.009438       0.025337       0.010689      -0.047461      -0.015427      -0.070495       0.025804      -0.068703       0.015308       0.053395              8.878887       6.836821       0.876048       1.237547      10.444968       4.208608       9.354872           0.057494
          496              O      19.241995       7.123658       1.390504      -0.537901      37.453788 0.54705476E+03  0.13197918E+05                                 8.925520                            7.210911       0.288953       2.128632                    0.998877      27.807885      73.040094       0.712280       0.356435      -1.141921       0.010687      -0.016139       0.000190       0.019358       0.015729       0.020872      -0.048678       0.081286       0.024610      -0.078792       0.029453       0.049338             10.945634      13.860158       1.917436       6.052780       7.637324       2.310358      11.339421           0.058738
          497              O      -1.933176      -0.327419       8.168168      -0.520377      30.145401 0.46024158E+03  0.10653585E+05                                 7.695153                            6.602904       0.380632       2.168141                    0.999165      27.034223      69.972396       0.744871       0.355235      -1.140791      -0.012447      -0.001226       0.022045       0.025346      -0.009083      -0.041453      -0.006910      -0.078561      -0.077828      -0.068638       0.015268       0.053370              8.878400      13.505425       1.719636      -1.972191       5.916593      -0.330792       7.213183           0.057498
          498              O      -1.928133      -0.318382      10.396450      -0.537841      37.457296 0.54708993E+03  0.13199026E+05                                 8.926358                            7.211249       0.288936       2.128637                    0.998878      27.807401      73.040401       0.712245       0.356446      -1.141909       0.003937       0.005820      -0.018057       0.019376      -0.014401       0.062038       0.009573      -0.048741      -0.015709      -0.078857       0.029505       0.049352             10.947130      16.474787       1.879062       5.009902       6.386960       0.834222       9.979643           0.058737
          499              O       9.315010      10.766868      13.826522      -0.520395      30.140603 0.46016678E+03  0.10651559E+05                                 7.694579                            6.602555       0.380575       2.168114                    0.999166      27.034853      69.976022       0.744849       0.355255      -1.140760       0.002969      -0.012163      -0.022024       0.025334       0.017602      -0.007220       0.041524       0.072532      -0.077871      -0.068757       0.015378       0.053380              8.877586       5.678480      -1.047030      -0.345436      13.741559       1.969279       7.212720           0.057498
          500              O       9.321820      10.774593      11.598240      -0.537840      37.451952 0.54700487E+03  0.13196447E+05                                 8.925354                            7.210579       0.289006       2.128663                    0.998879      27.807053      73.037773       0.712295       0.356435      -1.141919       0.004182       0.005649       0.018049       0.019370       0.004117       0.011749      -0.061535       0.056019      -0.015732      -0.078729       0.029460       0.049269             10.945610       6.326013      -1.708345       0.883496      16.531806      -5.000684       9.979012           0.058738
          501              O       7.468056       0.589885       3.800462      -0.520382      30.146229 0.46025408E+03  0.10653953E+05                                 7.695317                            6.603011       0.380574       2.168118                    0.999165      27.034461      69.973415       0.744861       0.355237      -1.140789       0.022739      -0.005166       0.009962       0.025357      -0.016249      -0.025651      -0.039397       0.059563       0.080166      -0.068640       0.015266       0.053374              8.878602       9.493033      -3.986616       0.205678      11.188380       0.606364       5.954393           0.057503
          502              O       9.281512       1.236379       4.922412      -0.537888      37.460190 0.54714735E+03  0.13200745E+05                                 8.926802                            7.211629       0.289110       2.128673                    0.998882      27.808610      73.044270       0.712227       0.356446      -1.141910      -0.018797      -0.002479      -0.003995       0.019377       0.052505      -0.014839       0.014423      -0.063899       0.081724      -0.078861       0.029531       0.049331             10.947640       7.124496       0.093663       0.482584      17.710201       4.554021       8.008223           0.058738
          503              O       3.108940      10.979211      16.237580      -0.520404      30.141201 0.46017735E+03  0.10651867E+05                                 7.694683                            6.602630       0.380535       2.168094                    0.999166      27.035116      69.976956       0.744845       0.355255      -1.140760      -0.013233      -0.001525      -0.021549       0.025334      -0.046442       0.014614       0.017509      -0.067027       0.036006      -0.068770       0.015378       0.053391              8.877702       6.836178       0.633624      -1.377133       5.981902      -1.631834      13.815027           0.057495
          504              O       1.283632      10.341097      15.130147      -0.537888      37.453704 0.54702369E+03  0.13197013E+05                                 8.925607                            7.210680       0.288956       2.128640                    0.998879      27.807610      73.039523       0.712294       0.356433      -1.141921       0.010683       0.008235       0.013899       0.019368       0.010198      -0.023944       0.001569      -0.000571      -0.220977      -0.078750       0.029478       0.049272             10.946013      13.861703       4.283774      -4.687008       8.413367      -2.757958      10.562970           0.058738
          505              O      16.025338      -5.460848      18.194228      -0.520374      30.149591 0.46031734E+03  0.10655908E+05                                 7.696355                            6.603854       0.380783       2.168188                    0.999166      27.034474      69.977713       0.744739       0.355278      -1.140742      -0.012436       0.019703      -0.009941       0.025331      -0.031349       0.028681       0.037463      -0.025856       0.080135      -0.068752       0.015244       0.053507              8.879854      13.508018      -2.568345      -0.503348       7.176464      -0.396060       5.955081           0.057495
          506              O      16.030366      -3.535629      17.072278      -0.537824      37.455311 0.54707408E+03  0.13198599E+05                                 8.926124                            7.211253       0.288920       2.128639                    0.998878      27.807118      73.040458       0.712226       0.356457      -1.141896       0.003947      -0.018567       0.003994       0.019397       0.060919      -0.018441       0.009321      -0.016266       0.081643      -0.078851       0.029598       0.049252             10.946608      16.474091       3.398640      -4.131854       8.358612      -1.972493       8.007119           0.058737
          507              O      -8.643477      19.289311       5.757110      -0.520394      30.142600 0.46019901E+03  0.10652677E+05                                 7.695521                            6.603283       0.380593       2.168117                    0.999164      27.035732      69.983492       0.744711       0.355308      -1.140697       0.002959      -0.013009       0.021537       0.025334      -0.015036      -0.011567      -0.019436       0.110547       0.036021      -0.068690       0.015312       0.053378              8.878674       5.679101       0.224469       1.079843       7.140090       1.842794      13.816829           0.057496
          508              O      -8.636653      17.355710       6.864543      -0.537896      37.453153 0.54705623E+03  0.13197959E+05                                 8.925420                            7.210926       0.288957       2.128639                    0.998878      27.807889      73.040049       0.712279       0.356436      -1.141921       0.004184       0.012823      -0.013875       0.019351       0.008127      -0.009335       0.022175      -0.012332      -0.220937      -0.078759       0.029456       0.049303             10.945432       6.326095       1.619274       1.038077      15.946345       5.337954      10.563856           0.058739
          509              O      -1.511112      -9.702031      19.583632      -0.520397      30.143518 0.46021324E+03  0.10653097E+05                                 7.695705                            6.603405       0.380509       2.168085                    0.999163      27.036016      69.984700       0.744700       0.355311      -1.140694       0.022744       0.011177      -0.000498       0.025347      -0.014126       0.027025      -0.010391      -0.027004      -0.179371      -0.068692       0.015308       0.053383              8.878905       9.493456       2.171508       3.349857       6.737957       1.963201      10.405302           0.057503
          510              O       0.302329      -9.053653      18.462783      -0.537917      37.455333 0.54710018E+03  0.13199274E+05                                 8.925764                            7.211227       0.289230       2.128703                    0.998882      27.808752      73.042848       0.712263       0.356437      -1.141921      -0.018773      -0.002206       0.004166       0.019355      -0.039111      -0.037949      -0.010910      -0.058125       0.099147      -0.078775       0.029467       0.049308             10.945816       7.123920       0.371247      -0.321690       6.489142       1.923989      19.224385           0.058737
          511              O      12.088134      21.271164       4.367706      -0.520385      30.150219 0.46032880E+03  0.10656242E+05                                 7.696464                            6.603938       0.380716       2.168160                    0.999165      27.034754      69.978726       0.744734       0.355279      -1.140741      -0.013253      -0.017885       0.012089       0.025331       0.035848       0.033014      -0.001913      -0.040216       0.116428      -0.068764       0.015244       0.053520              8.879970       6.837508      -1.510100       0.139943      13.274138      -2.576682       6.528263           0.057494
          512              O      10.262840      20.631166       5.474038      -0.537875      37.456969 0.54709099E+03  0.13199105E+05                                 8.926337                            7.211320       0.288989       2.128653                    0.998877      27.807695      73.042165       0.712229       0.356452      -1.141900       0.010701       0.007936      -0.014091       0.019392      -0.025833       0.003236       0.047321       0.083855       0.032364      -0.078875       0.029621       0.049254             10.946960      13.862202      -6.201792      -1.366093      12.416072       0.448139       6.562607           0.058738
          513              O       7.046144       5.788683      17.626984      -0.520394      30.140442 0.46016340E+03  0.10651459E+05                                 7.694546                            6.602524       0.380581       2.168117                    0.999166      27.034778      69.975712       0.744852       0.355254      -1.140760      -0.012457      -0.018446      -0.012099       0.025334       0.040541       0.012894      -0.030346      -0.013795       0.116365      -0.068757       0.015379       0.053378              8.877551      13.503723       0.847857       2.475103       6.602163       0.726750       6.526767           0.057496
          514              O       7.051157       3.854427      16.520652      -0.537841      37.451978 0.54700502E+03  0.13196452E+05                                 8.925359                            7.210580       0.289007       2.128663                    0.998879      27.807065      73.037815       0.712295       0.356435      -1.141919       0.003931       0.012718       0.014070       0.019369      -0.046434      -0.043439      -0.018677      -0.032737       0.032295      -0.078728       0.029460       0.049268             10.945619      16.471627      -5.277410      -0.877614       9.803022       1.138743       6.562207           0.058738
          515              O       0.335691       8.039742       2.411058      -0.520376      30.145511 0.46024369E+03  0.10653648E+05                                 7.695175                            6.602922       0.380629       2.168139                    0.999165      27.034277      69.972613       0.744869       0.355235      -1.140790       0.002993       0.025164       0.000506       0.025347      -0.002487       0.018915      -0.021843       0.038672      -0.179380      -0.068639       0.015268       0.053371              8.878423       5.678947       0.822925      -0.734337      10.551394      -3.812374      10.404928           0.057497
          516              O       0.342530       9.965618       3.531907      -0.537841      37.457369 0.54709157E+03  0.13199076E+05                                 8.926368                            7.211259       0.288939       2.128638                    0.998878      27.807440      73.040524       0.712245       0.356446      -1.141909       0.004174      -0.018465      -0.004134       0.019377      -0.012151      -0.002261       0.039567       0.094317       0.099199      -0.078857       0.029505       0.049351             10.947138       6.326760       0.089285      -1.921553       7.287095      -0.337702      19.227559           0.058736
          517              O      -3.108706      19.551622       1.389405      -0.520384      30.150145 0.46032742E+03  0.10656201E+05                                 7.696448                            6.603925       0.380719       2.168161                    0.999165      27.034729      69.978614       0.744735       0.355278      -1.140742       0.013254      -0.019412       0.009444       0.025332       0.010667       0.047552       0.015543      -0.070452       0.025718      -0.068764       0.015245       0.053519              8.879950       6.837493       0.876228      -1.237819      10.446104      -4.209390       9.356252           0.057494
          518              O      -1.283412      18.273511       1.390504      -0.537874      37.456992 0.54709127E+03  0.13199114E+05                                 8.926340                            7.211322       0.288990       2.128653                    0.998877      27.807699      73.042179       0.712229       0.356452      -1.141900      -0.010701       0.016172       0.000172       0.019393       0.015719      -0.020755       0.048823       0.081254       0.024559      -0.078875       0.029621       0.049254             10.946967      13.862206       1.917771      -6.053982       7.637834      -2.310523      11.340860           0.058740
          519              O      10.490540      -9.112173      20.605285      -0.520400      30.143686 0.46021666E+03  0.10653198E+05                                 7.695740                            6.603437       0.380502       2.168081                    0.999163      27.036092      69.985020       0.744697       0.355311      -1.140693      -0.022744       0.006019      -0.009431       0.025347       0.030468       0.001277      -0.049877       0.041387       0.025808      -0.068692       0.015307       0.053385              8.878948       9.493496       1.815349       3.555504       7.788377       2.569639       9.354969           0.057503
          520              O       8.677099      -7.817299      20.604186      -0.537916      37.455249 0.54709869E+03  0.13199229E+05                                 8.925750                            7.211216       0.289227       2.128703                    0.998882      27.808714      73.042717       0.712263       0.356437      -1.141921       0.018773      -0.004711      -0.000172       0.019355      -0.013310      -0.052845       0.003426      -0.082957       0.024652      -0.078775       0.029467       0.049308             10.945795       7.123909      -0.464216       0.160667      14.374449       6.476471      11.339028           0.058738
          521              O       8.643737      14.630535      13.826522      -0.520375      30.145379 0.46024125E+03  0.10653575E+05                                 7.695148                            6.602901       0.380635       2.168142                    0.999165      27.034214      69.972361       0.744871       0.355235      -1.140791      -0.002993       0.012144      -0.022046       0.025347       0.017625       0.007304      -0.041386       0.072521      -0.077828      -0.068639       0.015269       0.053370              8.878390       5.678926      -1.047409       0.345514      13.743064      -1.969662       7.213178           0.057497
          522              O       8.636898      14.622768      11.598240      -0.537839      37.457236 0.54708907E+03  0.13199000E+05                                 8.926346                            7.211241       0.288936       2.128638                    0.998878      27.807384      73.040334       0.712246       0.356446      -1.141909      -0.004174      -0.005653       0.018058       0.019377       0.004117      -0.011653       0.061681       0.056012      -0.015709      -0.078856       0.029504       0.049352             10.947110       6.326745      -1.708761      -0.883434      16.534956       5.001445       9.979630           0.058739
          523              O       1.933284       0.327573       8.168168      -0.520396      30.140617 0.46016683E+03  0.10651560E+05                                 7.694581                            6.602554       0.380574       2.168113                    0.999166      27.034860      69.976039       0.744849       0.355255      -1.140760       0.012457       0.001255       0.022024       0.025334      -0.009104       0.041555       0.007033      -0.078541      -0.077871      -0.068757       0.015377       0.053380              8.877595      13.503794       1.719604       1.971807       5.916269       0.330741       7.212722           0.057497
          524              O       1.928271       0.318578      10.396450      -0.537841      37.451999 0.54700567E+03  0.13196472E+05                                 8.925363                            7.210585       0.289006       2.128663                    0.998879      27.807071      73.037838       0.712295       0.356435      -1.141919      -0.003931      -0.005826      -0.018049       0.019369      -0.014403      -0.061932      -0.009435      -0.048746      -0.015732      -0.078728       0.029460       0.049268             10.945623      16.471633       1.878623      -5.009196       6.386219      -0.833909       9.979018           0.058737
          525              O      10.912604       5.461193      18.194228      -0.520375      30.145204 0.46023772E+03  0.10653471E+05                                 7.695111                            6.602869       0.380640       2.168145                    0.999165      27.034137      69.972037       0.744874       0.355234      -1.140792       0.012447      -0.019705      -0.009960       0.025346      -0.031359      -0.028592      -0.037313      -0.025898       0.080158      -0.068638       0.015270       0.053368              8.878349      13.505340      -2.567768       0.503172       7.175482       0.396032       5.954226           0.057498
          526              O      10.907561       3.535952      17.072278      -0.537841      37.457289 0.54708993E+03  0.13199026E+05                                 8.926356                            7.211248       0.288936       2.128637                    0.998878      27.807396      73.040382       0.712245       0.356446      -1.141909      -0.003937       0.018548       0.003989       0.019376       0.060927       0.018547      -0.009167      -0.016281       0.081669      -0.078857       0.029505       0.049352             10.947128      16.474786       3.399205       4.132236       8.359047       1.972783       8.007552           0.058737
          527              O      -0.335582       6.107940       5.757110      -0.520396      30.140789 0.46017034E+03  0.10651664E+05                                 7.694618                            6.602586       0.380568       2.168110                    0.999166      27.034925      69.976326       0.744846       0.355255      -1.140759      -0.002969       0.012993       0.021545       0.025334      -0.015054       0.011634       0.019606       0.110495       0.036013      -0.068757       0.015376       0.053381              8.877635       5.678510       0.224350      -1.079480       7.139485      -1.842385      13.814910           0.057498
          528              O      -0.342392       8.041562       6.864543      -0.537841      37.452098 0.54700740E+03  0.13196524E+05                                 8.925379                            7.210597       0.289009       2.128663                    0.998879      27.807112      73.037977       0.712294       0.356435      -1.141919      -0.004182      -0.012807      -0.013917       0.019370       0.008117       0.009440      -0.022046      -0.012378      -0.220928      -0.078729       0.029461       0.049268             10.945642       6.326030       1.619298      -1.037741      15.947878      -5.337855      10.563019           0.058737
          529              O      19.469695      -0.589813       3.800462      -0.520381      30.150272 0.46032738E+03  0.10656203E+05                                 7.696489                            6.603940       0.380732       2.168169                    0.999165      27.034647      69.978468       0.744732       0.355280      -1.140740      -0.022732       0.005157       0.009943       0.025342      -0.016255       0.025762       0.039530       0.059519       0.080138      -0.068752       0.015242       0.053510              8.880016       9.494471      -3.987543      -0.205646      11.190384      -0.606538       5.955192           0.057501
          530              O      17.656254      -1.236286       4.922412      -0.537870      37.457995 0.54712700E+03  0.13200181E+05                                 8.926519                            7.211590       0.289200       2.128710                    0.998881      27.808266      73.044057       0.712212       0.356455      -1.141898       0.018815       0.002478      -0.004000       0.019395       0.052498       0.014948      -0.014271      -0.063892       0.081710      -0.078859       0.029628       0.049230             10.947061       7.124343       0.093294      -0.482430      17.709098      -4.553544       8.007742           0.058737
          531              O     -12.087860      14.418238      16.237580      -0.520401      30.143402 0.46021342E+03  0.10653099E+05                                 7.695668                            6.603393       0.380541       2.168092                    0.999164      27.036097      69.984848       0.744703       0.355309      -1.140696       0.013246       0.001540      -0.021543       0.025337      -0.046447      -0.014474      -0.017389      -0.067094       0.036009      -0.068703       0.015310       0.053393              8.878845       6.836785       0.633731       1.377435       5.982636       1.632346      13.817114           0.057495
          532              O     -10.262567      15.056331      15.130147      -0.537902      37.453880 0.54705633E+03  0.13197966E+05                                 8.925536                            7.210923       0.288956       2.128632                    0.998877      27.807921      73.040220       0.712279       0.356435      -1.141921      -0.010686      -0.008234       0.013882       0.019358       0.010212       0.024057      -0.001413      -0.000582      -0.220993      -0.078792       0.029453       0.049338             10.945657      13.860185       4.283195       4.686914       8.413135       2.758263      10.563652           0.058738
          533              O      17.622905      17.357446       2.411058      -0.520394      30.142621 0.46019943E+03  0.10652689E+05                                 7.695525                            6.603286       0.380593       2.168117                    0.999164      27.035740      69.983522       0.744711       0.355308      -1.140697      -0.002959      -0.025156       0.000498       0.025335      -0.002500      -0.018805       0.022014       0.038752      -0.179367      -0.068690       0.015311       0.053378              8.878678       5.679104       0.822944       0.734309      10.551815       3.812511      10.405115           0.057496
          534              O      17.616081      15.431591       3.531907      -0.537896      37.453138 0.54705596E+03  0.13197950E+05                                 8.925417                            7.210924       0.288958       2.128639                    0.998878      27.807886      73.040038       0.712279       0.356436      -1.141921      -0.004184       0.018427      -0.004168       0.019350      -0.012148       0.002371      -0.039416       0.094349       0.099104      -0.078759       0.029457       0.049303             10.945428       6.326093       0.089382       1.921370       7.286678       0.338403      19.223514           0.058739
          535              O      -7.045910      -5.788350      17.626984      -0.520374      30.149581 0.46031717E+03  0.10655902E+05                                 7.696352                            6.603852       0.380784       2.168188                    0.999166      27.034474      69.977704       0.744739       0.355278      -1.140742       0.012435       0.018460      -0.012093       0.025331       0.040514      -0.012809       0.030483      -0.013768       0.116400      -0.068752       0.015245       0.053507              8.879851      13.508015       0.848236      -2.475934       6.603408      -0.726905       6.528132           0.057496
          536              O      -7.050938      -3.854114      16.520652      -0.537824      37.455324 0.54707419E+03  0.13198603E+05                                 8.926125                            7.211254       0.288921       2.128639                    0.998878      27.807123      73.040471       0.712226       0.356457      -1.141896      -0.003947      -0.012742       0.014083       0.019397      -0.046430       0.043537       0.018815      -0.032710       0.032311      -0.078851       0.029598       0.049252             10.946610      16.474095      -5.277605       0.877432       9.803203      -1.138479       6.562532           0.058736
          537              O       5.870488       4.126061       4.367706      -0.520405      30.141333 0.46017990E+03  0.10651942E+05                                 7.694711                            6.602653       0.380531       2.168092                    0.999166      27.035173      69.977200       0.744842       0.355255      -1.140759       0.013233       0.017900       0.012095       0.025334       0.035877      -0.032914       0.002037      -0.040230       0.116394      -0.068769       0.015377       0.053392              8.877737       6.836207      -1.509457      -0.139820      13.270057       2.575870       6.526947           0.057495
          538              O       7.695796       4.766079       5.474038      -0.537887      37.453653 0.54702262E+03  0.13196981E+05                                 8.925598                            7.210672       0.288955       2.128640                    0.998879      27.807589      73.039448       0.712294       0.356433      -1.141921      -0.010684      -0.007920      -0.014081       0.019369      -0.025836      -0.003139      -0.047182       0.083869       0.032341      -0.078750       0.029478       0.049272             10.946003      13.861692      -6.200938       1.366409      12.414009      -0.448229       6.562307           0.058738
          539              O       1.511372       9.702401      19.583632      -0.520381      30.146081 0.46025113E+03  0.10653866E+05                                 7.695286                            6.602984       0.380579       2.168121                    0.999165      27.034400      69.973159       0.744864       0.355236      -1.140789      -0.022738      -0.011210      -0.000507       0.025356      -0.014089      -0.026898       0.010553      -0.026952      -0.179387      -0.068640       0.015267       0.053373              8.878564       9.493001       2.171389      -3.349677       6.737694      -1.963154      10.404997           0.057504
          540              O      -0.302084       9.054002      18.462783      -0.537889      37.460221 0.54714791E+03  0.13200762E+05                                 8.926807                            7.211634       0.289113       2.128673                    0.998882      27.808626      73.044324       0.712226       0.356446      -1.141910       0.018797       0.002220       0.004144       0.019376      -0.039103       0.038051       0.011071      -0.058093       0.099142      -0.078861       0.029531       0.049330             10.947646       7.124502       0.371102       0.322405       6.489787      -1.923952      19.228649           0.058738

******************************************************
Auxiliary information for the entire system
The total spin magnetic moment of the unit cell is   23.206566
The total net atomic charge of the unit cell is   -0.000013
Accuracy of reproducing the electrostatic potential in the unit cell:
  The inner radius (bohr) =    5.0000
  The outer radius (bohr) =   12.0000
  Valid grid points have density less than (e/(bohr^3)) =    0.0001
  The number of valid grid points were=      2175389
  The rms potential error without charges in kcal/mol is=      3.18022
  The rms potential error with partial charges in kcal/mol is=      0.59494
  The RRMSE value at monopole order=      0.18707
  The rms potential error with partial charges and cloud penetration in kcal/mol is=      0.60468
  The RRMSE value at monopole order with cloud penetration is=      0.19014
  The rms potential error with partial charges and atomic dipoles in kcal/mol is=      0.84750
  The RRMSE value at dipole order=      0.26649
  The rms potential error with partial charges, atomic dipoles and cloud penetration in kcal/mol is=      0.83509
  The RRMSE value at dipole order with cloud penetration=      0.26259

******************************************************
The electron densities and ab initio electrostatic potential were computed in VASP using the PBE functional and
projector augmented wave method. See the main text of the journal article for a description of computational details.
The atomic charges, dipoles, and quadrupoles were computed with the DDEC6 method as described in
(a) T. A. Manz and N. Gabaldon Limas, RSC Adv. 6 (2016) 47771-47801 DOI: 10.1039/c6ra04656h
(b) N. Gabaldon Limas and T. A. Manz, RSC Adv. 8 (2018) 2678-2707 DOI: 10.1039/c7ra11829e.
For each atom in the material, the electron cloud parameters were fit to the spherically averaged atom-in-material
electron density using radial positions for which this density was between 10^-4 and 10^-2 electrons per cubic bohr.
The polarizabilities, dispersion coefficients, and quantum Drude oscillator (QDO) parameters were fit using the MCLF method.
The magnetic structure of the system was optimized in VASP from the default ferromagnetic initial guess using spin polarization.
The atomic spin moments (ASMs) were computed on this optimized magnetic structure using the DDEC6 partition as inputs
to the method of T. A. Manz and D. S. Sholl, J. Chem. Theory Comput. 7 (2011) 4146-4164 DOI: 10.1021/ct200539n.
The RMSE and RRMSE were computed using a uniform grid with Ewald summation.
