# Supplementary material for: A collection of forcefield precursors for metal–organic frameworks
Source: RSC Adv. 2019 Nov 13;9(63):36492–507. doi: 10.1039/c9ra07327b (PMC9075174; doi:10.1039/c9ra07327b)
Supplement: RA-009-C9RA07327B-s5828 [file RA-009-C9RA07327B-s5828.xyz]

   76
jmolscript: load "" {1 1 1} spacegroup "x,y,z" unitcell [{     10.450000     0.000000     0.000000 }, {      0.000000    10.450000     0.000000 }, {      0.000000     0.000000    22.736000 }]
Mn     5.973324     4.615033     6.884688     1.107729
Mn     0.768284     9.821537     3.827606     1.105130
Mn     4.476675     5.834966    18.252688     1.107748
Mn     9.681716     0.628463    15.195606     1.105180
Mn     5.834966     5.973324     1.200688     1.107697
Mn     0.628463     0.768284    20.879606     1.105125
Mn     4.615033     4.476675    12.568688     1.107769
Mn     9.821537     9.681716     9.511606     1.105173
Nb     5.969144     9.807847     5.362058     0.796600
Nb     4.480855     0.642152    16.730058     0.796845
Nb     0.642152     5.969144    22.414058     0.796422
Nb     9.807847     4.480855    11.046058     0.796846
C      3.908300    10.017370     4.515370     0.064984
C      8.077850     9.620270     4.649512     0.034566
C      6.133105     0.742995     3.574099    -0.118528
C      5.861405     8.354775     3.628666     0.020331
C      7.333810     9.663115     7.207312     0.034186
C      4.503950    10.064395     7.061802    -0.123143
C      5.673305     7.768530     6.220570     0.027044
C      6.249100     1.449415     6.061418     0.057587
C      6.541700     0.432630    15.883370     0.064978
C      2.372150     0.829730    16.017512     0.034561
C      4.316895     9.707005    14.942099    -0.118543
C      4.588595     2.095225    14.996666     0.020318
C      3.116190     0.786885    18.575312     0.034174
C      5.946050     0.385605    18.429802    -0.123154
C      4.776695     2.681470    17.588570     0.027042
C      4.200900     9.000585    17.429418     0.057582
C      0.432630     3.908300    21.567370     0.064986
C      0.829730     8.077850    21.701512     0.034569
C      9.707005     6.133105    20.626099    -0.118519
C      2.095225     5.861405    20.680666     0.020335
C      0.786885     7.333810     1.523312     0.034194
C      0.385605     4.503950     1.377802    -0.123131
C      2.681470     5.673305     0.536570     0.027048
C      9.000585     6.249100     0.377418     0.057591
C     10.017370     6.541700    10.199370     0.064980
C      9.620270     2.372150    10.333512     0.034564
C      0.742995     4.316895     9.258099    -0.118541
C      8.354775     4.588595     9.312666     0.020320
C      9.663115     3.116190    12.891312     0.034174
C     10.064395     5.946050    12.745802    -0.123155
C      7.768530     4.776695    11.904570     0.027042
C      1.449415     4.200900    11.745418     0.057583
N      5.766310     7.548035     2.778339    -0.386890
N      8.121740     9.591010     8.007619    -0.382023
N      6.234470     1.590490     2.801075    -0.330139
N      9.129120     9.551300     4.219802    -0.387439
N      3.641825    10.149040     7.800722    -0.332579
N      2.890470    10.113510     3.999262    -0.400746
N      5.566715     6.755925     6.766234    -0.393419
N      6.349420     2.509045     6.468392    -0.393362
N      4.683690     2.901965    14.146339    -0.386883
N      2.328260     0.858990    19.375619    -0.382021
N      4.215530     8.859510    14.169075    -0.330126
N      1.320880     0.898700    15.587802    -0.387429
N      6.808175     0.300960    19.168722    -0.332579
N      7.559530     0.336490    15.367262    -0.400737
N      4.883285     3.694075    18.134234    -0.393416
N      4.100580     7.940955    17.836392    -0.393357
N      2.901965     5.766310    19.830339    -0.386888
N      0.858990     8.121740     2.323619    -0.382025
N      8.859510     6.234470    19.853075    -0.330134
N      0.898700     9.129120    21.271802    -0.387439
N      0.300960     3.641825     2.116722    -0.332586
N      0.336490     2.890470    21.051262    -0.400746
N      3.694075     5.566715     1.082234    -0.393423
N      7.940955     6.349420     0.784392    -0.393365
N      7.548035     4.683690     8.462339    -0.386883
N      9.591010     2.328260    13.691619    -0.382018
N      1.590490     4.215530     8.485075    -0.330130
N      9.551300     1.320880     9.903802    -0.387430
N     10.149040     6.808175    13.484722    -0.332572
N     10.113510     7.559530     9.683262    -0.400739
N      6.755925     4.883285    12.450234    -0.393411
N      2.509045     4.100580    12.152392    -0.393354

The following XYZ coordinates are in angstroms. Other properties are in atomic units.
The sperically averaged electron density of each atom fit to a function of the form exp(a - br)
eigen_1, eigen_2 and eigen_3 are the three eigenvalues of traceless quadrupole moment tensor
  atom number  atomic symbol              X              Y              Z     net charge C6 coefficient C8 coefficient C10 coefficient fluctuating dipole atomic polarizability isotropic forcefield polarizability              a              b squared Pearson coefficient          <r^3>          <r^4>         wp_QDO          m_QDO          q_QDO       dipole_x       dipole_y       dipole_z         dipole            Qxy            Qxz            Qyz     Q(x^2-y^2)  Q(3z^2 - R^2)        eigen_1        eigen_2        eigen_3 static polarizability      alpha(xx)      alpha(xy)      alpha(xz)      alpha(yy)      alpha(yz)      alpha(zz) atomic spin moment
            1             Mn       5.973324       4.615033       6.884688       1.107729     160.685415 0.32705733E+04  0.11866350E+06                                23.115727                           18.139914       0.303419       1.911506                    0.999723      50.466434     143.121580       0.447440       0.377292      -1.170554      -0.060347      -0.007993      -0.009756       0.061651       0.103537      -0.211983      -0.064838       0.397873       0.344527      -0.282240      -0.081554       0.363794             27.785622      18.429878      -2.852939       4.510683      44.955006       0.122869      19.971980           4.937016
            2             Mn       0.768284       9.821537       3.827606       1.105130     161.540000 0.32115333E+04  0.11594363E+06                                23.103547                           17.921932       0.347432       1.925034                    0.999686      50.338698     142.211318       0.452359       0.375049      -1.172789      -0.005555       0.061751       0.000776       0.062005      -0.071789       0.060321      -0.214531      -0.369288       0.450159      -0.274432      -0.084846       0.359278             28.031497      46.728252       1.813339      -1.055115      18.172069       4.066617      19.194170           4.936376
            3             Mn       4.476675       5.834966      18.252688       1.107748     160.684233 0.32705400E+04  0.11866198E+06                                23.115615                           18.139818       0.303426       1.911509                    0.999723      50.466242     143.120817       0.447442       0.377292      -1.170554       0.060341       0.007992      -0.009762       0.061645       0.103536       0.211977       0.064836       0.397874       0.344514      -0.282238      -0.081549       0.363787             27.785502      18.429781      -2.852942      -4.510657      44.954846      -0.122860      19.971878           4.937022
            4             Mn       9.681716       0.628463      15.195606       1.105180     161.536691 0.32114486E+04  0.11593978E+06                                23.103218                           17.921671       0.347456       1.925044                    0.999686      50.338244     142.209409       0.452363       0.375048      -1.172790       0.005555      -0.061746       0.000768       0.062000      -0.071788      -0.060319       0.214531      -0.369268       0.450108      -0.274413      -0.084855       0.359268             28.031111      46.727608       1.813320       1.055104      18.171820      -4.066559      19.193903           4.936412
            5             Mn       5.834966       5.973324       1.200688       1.107697     160.687731 0.32706350E+04  0.11866632E+06                                23.115953                           18.140098       0.303405       1.911499                    0.999723      50.466777     143.122982       0.447437       0.377293      -1.170554       0.007993      -0.060348      -0.009762       0.061653      -0.103537       0.064840      -0.211984      -0.397886       0.344558      -0.282251      -0.081549       0.363800             27.785881      44.955410       2.852965      -0.122850      18.430057       4.510733      19.972175           4.936988
            6             Mn       0.628463       0.768284      20.879606       1.105125     161.540688 0.32115527E+04  0.11594451E+06                                23.103606                           17.921983       0.347430       1.925032                    0.999686      50.338830     142.211804       0.452358       0.375049      -1.172789      -0.061752      -0.005555       0.000770       0.062007       0.071787       0.214535       0.060322       0.369278       0.450166      -0.274428      -0.084853       0.359281             28.031556      18.172129      -1.813337      -4.066641      46.728309      -1.055118      19.194230           4.936372
            7             Mn       4.615033       4.476675      12.568688       1.107769     160.682694 0.32705032E+04  0.11866030E+06                                23.115462                           18.139708       0.303432       1.911512                    0.999723      50.466040     143.119980       0.447443       0.377292      -1.170555      -0.007992       0.060341      -0.009755       0.061645      -0.103538      -0.064836       0.211980      -0.397863       0.344492      -0.282230      -0.081556       0.363786             27.785306      44.954471       2.852913       0.122875      18.429677      -4.510638      19.971768           4.937043
            8             Mn       9.821537       9.681716       9.511606       1.105173     161.536761 0.32114517E+04  0.11593992E+06                                23.103235                           17.921689       0.347452       1.925043                    0.999686      50.338231     142.209423       0.452363       0.375049      -1.172789       0.061746       0.005555       0.000775       0.062000       0.071788      -0.214530      -0.060319       0.369275       0.450116      -0.274418      -0.084851       0.359269             28.031124      18.171834      -1.813322       4.066563      46.727618       1.055100      19.193919           4.936408
            9             Nb       5.969144       9.807847       5.362058       0.796600     216.317701 0.31388985E+04  0.11278737E+06                                29.822383                           19.505494       3.685995       2.606400                    0.999440      99.333249     280.875495       0.375021       0.454536      -1.116651      -0.015142       0.009087      -0.002705       0.017866      -0.003695      -0.011591      -0.012797      -0.000463       0.008278      -0.018847       0.002275       0.016572             38.744281      38.173112       0.701850       0.802073      38.137617       0.936805      39.922115           0.490990
           10             Nb       4.480855       0.642152      16.730058       0.796845     216.302817 0.31386361E+04  0.11277526E+06                                29.820900                           19.504543       3.686077       2.606448                    0.999441      99.327270     280.852659       0.375035       0.454529      -1.116658       0.015141      -0.009084      -0.002709       0.017864      -0.003709       0.011587       0.012799      -0.000470       0.008038      -0.018862       0.002328       0.016534             38.742408      38.171256       0.701815      -0.802019      38.135760      -0.936760      39.920208           0.490885
           11             Nb       0.642152       5.969144      22.414058       0.796422     216.328456 0.31390890E+04  0.11279614E+06                                29.823442                           19.506174       3.685927       2.606364                    0.999439      99.337497     280.891663       0.375011       0.454540      -1.116646      -0.009089      -0.015143      -0.002707       0.017868       0.003680       0.012795      -0.011591       0.000454       0.008414      -0.018834       0.002238       0.016595             38.745617      38.138929      -0.701873      -0.936860      38.174435       0.802115      39.923486           0.491075
           12             Nb       9.807847       4.480855      11.046058       0.796846     216.302723 0.31386373E+04  0.11277530E+06                                29.820880                           19.504539       3.686072       2.606447                    0.999441      99.327181     280.852293       0.375035       0.454529      -1.116658       0.009085       0.015141      -0.002706       0.017863       0.003706      -0.012799       0.011585       0.000469       0.008026      -0.018859       0.002328       0.016531             38.742371      38.135714      -0.701814       0.936747      38.171212      -0.802020      39.920188           0.490923
           13              C       3.908300      10.017370       4.515370       0.064984      41.689386 0.53449854E+03  0.13154944E+05                                10.543788                            7.964291       0.250612       2.035265                    0.999742      29.558489      85.301709       0.559223       0.445019      -1.052804      -0.068775       0.029145      -0.046476       0.087974       0.023817      -0.127496       0.008566      -0.264228       0.257256      -0.228980       0.091224       0.137756             12.451918      20.469427      -0.360303       5.341984       7.007610      -0.016813       9.878716           0.034454
           14              C       8.077850       9.620270       4.649512       0.034566      42.263590 0.54079292E+03  0.13338500E+05                                10.562370                            7.967363       0.256906       2.027535                    0.999746      30.005586      86.465271       0.564158       0.440179      -1.056508       0.072217      -0.002275      -0.058434       0.092925      -0.002166       0.114497      -0.001247      -0.278445       0.273727      -0.226156       0.093516       0.132640             12.400137      20.498901      -1.125252      -4.817559       7.066392       0.508768       9.635118           0.035683
           15              C       6.133105       0.742995       3.574099      -0.118528      44.324019 0.68305434E+03  0.17930451E+05                                11.022264                            9.061911       0.184804       1.981548                    0.998899      33.307831     100.295534       0.517553       0.450833      -1.046098       0.000583      -0.000698      -0.027787       0.027802      -0.017994       0.019885       0.164931       0.180726      -0.134742      -0.223862       0.108166       0.115695             12.044023       8.394152       0.783716      -0.588480      14.192485      -5.470421      13.545433          -0.009417
           16              C       5.861405       8.354775       3.628666       0.020331      43.777409 0.58710178E+03  0.14748419E+05                                10.746051                            8.260666       0.349058       2.051209                    0.999875      30.459691      87.941211       0.559405       0.435861      -1.061470      -0.006402      -0.028378      -0.080557       0.085649      -0.011560      -0.020182      -0.167360       0.155052      -0.177704      -0.222570       0.105018       0.117552             12.282000       7.842323       0.564402       0.668973      13.675089       6.998666      15.328588           0.022040
           17              C       7.333810       9.663115       7.207312       0.034186      39.352652 0.52305538E+03  0.12783077E+05                                10.052246                            7.833494       0.386943       2.076839                    0.999831      29.494597      84.369932       0.569670       0.439941      -1.057545       0.023813      -0.005466       0.080274       0.083910       0.016870      -0.170695       0.010846      -0.152339      -0.185023      -0.225537       0.106165       0.119372             11.369096      12.576918      -0.377437       6.295263       7.371546      -0.459807      14.158823           0.014171
           18              C       4.503950      10.064395       7.061802      -0.123143      44.247559 0.67221027E+03  0.17583216E+05                                11.002341                            8.990445       0.177671       1.977752                    0.999190      33.336250     100.349853       0.519307       0.450909      -1.045585       0.002834       0.003010       0.030150       0.030432       0.017239       0.162878      -0.021209      -0.201226      -0.089532      -0.225138       0.105379       0.119759             12.075801      14.759112      -0.867111      -5.606360       8.294638       0.883819      13.173654          -0.009212
           19              C       5.673305       7.768530       6.220570       0.027044      42.811449 0.56399916E+03  0.14051823E+05                                10.650161                            8.120946       0.279052       2.029458                    0.999834      30.390925      87.896731       0.560642       0.438496      -1.057967      -0.037303      -0.056824       0.075602       0.101667      -0.024706       0.006551       0.130370       0.255873       0.229552      -0.224979       0.091355       0.133625             12.426893       7.144693       0.527906      -0.100766      19.812318      -5.396694      10.323669           0.034527
           20              C       6.249100       1.449415       6.061418       0.057587      41.874392 0.52986844E+03  0.13010879E+05                                10.548339                            7.918362       0.228605       2.026855                    0.999708      29.558841      85.166223       0.562126       0.443745      -1.053703       0.013273       0.076093       0.027495       0.081990      -0.003052      -0.006994      -0.104044       0.290632       0.303225      -0.228759       0.094027       0.134732             12.472342       7.086746       1.292451       0.540073      20.809633       4.932806       9.520647           0.029108
           21              C       6.541700       0.432630      15.883370       0.064978      41.689581 0.53450189E+03  0.13155045E+05                                10.543820                            7.964316       0.250605       2.035262                    0.999742      29.558572      85.301984       0.559222       0.445019      -1.052805       0.068776      -0.029146      -0.046479       0.087977       0.023819       0.127495      -0.008567      -0.264241       0.257258      -0.228984       0.091230       0.137754             12.451962      20.469504      -0.360302      -5.342005       7.007632       0.016811       9.878751           0.034467
           22              C       2.372150       0.829730      16.017512       0.034561      42.263803 0.54079639E+03  0.13338606E+05                                10.562407                            7.967389       0.256897       2.027532                    0.999746      30.005674      86.465574       0.564157       0.440179      -1.056508      -0.072218       0.002276      -0.058436       0.092927      -0.002165      -0.114495       0.001247      -0.278459       0.273726      -0.226161       0.093523       0.132637             12.400187      20.498988      -1.125260       4.817583       7.066415      -0.508772       9.635157           0.035696
           23              C       4.316895       9.707005      14.942099      -0.118543      44.324517 0.68306431E+03  0.17930769E+05                                11.022325                            9.061962       0.184830       1.981552                    0.998899      33.308067     100.296252       0.517553       0.450831      -1.046099      -0.000583       0.000693      -0.027793       0.027808      -0.017995      -0.019884      -0.164938       0.180738      -0.134747      -0.223873       0.108171       0.115701             12.044093       8.394201       0.783720       0.588481      14.192565       5.470452      13.545514          -0.009396
           24              C       4.588595       2.095225      14.996666       0.020318      43.777813 0.58710876E+03  0.14748633E+05                                10.746104                            8.260706       0.349083       2.051214                    0.999875      30.459876      87.941780       0.559404       0.435860      -1.061470       0.006402       0.028383      -0.080561       0.085654      -0.011562       0.020182       0.167366       0.155067      -0.177706      -0.222579       0.105025       0.117555             12.282066       7.842364       0.564405      -0.668978      13.675161      -6.998706      15.328673           0.022051
           25              C       3.116190       0.786885      18.575312       0.034174      39.353175 0.52306400E+03  0.12783336E+05                                10.052314                            7.833545       0.386969       2.076843                    0.999831      29.494855      84.370723       0.569670       0.439940      -1.057546      -0.023823       0.005467       0.080277       0.083916       0.016871       0.170702      -0.010847      -0.152348      -0.185032      -0.225546       0.106171       0.119375             11.369178      12.577010      -0.377440      -6.295316       7.371595       0.459812      14.158930           0.014182
           26              C       5.946050       0.385605      18.429802      -0.123154      44.248059 0.67221997E+03  0.17583527E+05                                11.002402                            8.990495       0.177693       1.977756                    0.999190      33.336505     100.350664       0.519307       0.450907      -1.045586      -0.002824      -0.003012       0.030152       0.030434       0.017241      -0.162884       0.021211      -0.201239      -0.089542      -0.225148       0.105381       0.119767             12.075874      14.759205      -0.867115       5.606394       8.294686      -0.883823      13.173729          -0.009192
           27              C       4.776695       2.681470      17.588570       0.027042      42.811601 0.56400178E+03  0.14051905E+05                                10.650193                            8.120970       0.279040       2.029454                    0.999834      30.390976      87.896934       0.560641       0.438497      -1.057967       0.037304       0.056830       0.075597       0.101667      -0.024707      -0.006550      -0.130370       0.255885       0.229542      -0.224984       0.091362       0.133622             12.426938       7.144715       0.527908       0.100766      19.812395       5.396713      10.323702           0.034541
           28              C       4.200900       9.000585      17.429418       0.057582      41.874674 0.52987283E+03  0.13011013E+05                                10.548388                            7.918396       0.228592       2.026851                    0.999708      29.558953      85.166619       0.562125       0.443746      -1.053703      -0.013272      -0.076099       0.027491       0.081994      -0.003052       0.006993       0.104045       0.290643       0.303215      -0.228763       0.094034       0.134729             12.472408       7.086777       1.292458      -0.540076      20.809755      -4.932835       9.520692           0.029120
           29              C       0.432630       3.908300      21.567370       0.064986      41.689165 0.53449502E+03  0.13154836E+05                                10.543750                            7.964264       0.250616       2.035267                    0.999742      29.558396      85.301379       0.559223       0.445019      -1.052804      -0.029144      -0.068769      -0.046479       0.087971      -0.023815      -0.008566      -0.127495       0.264221       0.257262      -0.228976       0.091219       0.137757             12.451868       7.007587       0.360301       0.016812      20.469336       5.341961       9.878680           0.034453
           30              C       0.829730       8.077850      21.701512       0.034569      42.263364 0.54078936E+03  0.13338391E+05                                10.562331                            7.967335       0.256910       2.027538                    0.999746      30.005495      86.464942       0.564159       0.440179      -1.056508       0.002275       0.072212      -0.058437       0.092923       0.002167       0.001246       0.114496       0.278438       0.273734      -0.226153       0.093512       0.132641             12.400085       7.066367       1.125247      -0.508766      20.498807      -4.817536       9.635081           0.035681
           31              C       9.707005       6.133105      20.626099      -0.118519      44.323624 0.68304659E+03  0.17930201E+05                                11.022214                            9.061871       0.184796       1.981548                    0.998899      33.307627     100.294864       0.517553       0.450834      -1.046097       0.000706       0.000582      -0.027785       0.027800       0.017993      -0.164927       0.019884      -0.180718      -0.134735      -0.223855       0.108164       0.115691             12.043964      14.192414      -0.783711       5.470395       8.394110      -0.588477      13.545368          -0.009418
           32              C       2.095225       5.861405      20.680666       0.020335      43.777182 0.58709799E+03  0.14748305E+05                                10.746033                            8.260653       0.349041       2.051206                    0.999875      30.459578      87.940939       0.559403       0.435862      -1.061468       0.028370      -0.006401      -0.080555       0.085644       0.011559       0.167356      -0.020183      -0.155047      -0.177699      -0.222564       0.105014       0.117551             12.281976      13.675060      -0.564401      -6.998649       7.842310       0.668972      15.328557           0.022037
           33              C       0.786885       7.333810       1.523312       0.034194      39.352444 0.52305179E+03  0.12782971E+05                                10.052225                            7.833478       0.386918       2.076833                    0.999831      29.494482      84.369623       0.569670       0.439942      -1.057544       0.005465       0.023810       0.080270       0.083905      -0.016869      -0.010845      -0.170690       0.152331      -0.185019      -0.225529       0.106160       0.119369             11.369069       7.371528       0.377436       0.459806      12.576890       6.295248      14.158789           0.014172
           34              C       0.385605       4.503950       1.377802      -0.123131      44.247139 0.67220201E+03  0.17582951E+05                                11.002285                            8.990399       0.177658       1.977751                    0.999190      33.336050     100.349203       0.519308       0.450910      -1.045584      -0.003009       0.002837       0.030145       0.030428      -0.017238       0.021208       0.162873       0.201217      -0.089533      -0.225131       0.105376       0.119755             12.075737       8.294592       0.867105      -0.883812      14.759034      -5.606331      13.173584          -0.009211
           35              C       2.681470       5.673305       0.536570       0.027048      42.811232 0.56399562E+03  0.14051713E+05                                10.650125                            8.120921       0.279056       2.029460                    0.999834      30.390829      87.896392       0.560643       0.438496      -1.057967       0.056823      -0.037303       0.075599       0.101664       0.024705      -0.130371       0.006551      -0.255864       0.229551      -0.224976       0.091350       0.133626             12.426846      19.812236      -0.527903       5.396670       7.144670      -0.100766      10.323632           0.034525
           36              C       9.000585       6.249100       0.377418       0.057591      41.874194 0.52986526E+03  0.13010782E+05                                10.548308                            7.918340       0.228603       2.026856                    0.999708      29.558756      85.165938       0.562126       0.443746      -1.053703      -0.076091       0.013274       0.027493       0.081987       0.003052       0.104045      -0.006996      -0.290623       0.303220      -0.228755       0.094023       0.134732             12.472299      20.809557      -1.292445      -4.932786       7.086726       0.540071       9.520614           0.029108
           37              C      10.017370       6.541700      10.199370       0.064980      41.689538 0.53450129E+03  0.13155028E+05                                10.543818                            7.964315       0.250601       2.035261                    0.999742      29.558548      85.301928       0.559221       0.445020      -1.052804       0.029147       0.068778      -0.046475       0.087977      -0.023819       0.008567       0.127495       0.264241       0.257251      -0.228984       0.091231       0.137753             12.451958       7.007631       0.360303      -0.016812      20.469496      -5.342002       9.878748           0.034457
           38              C       9.620270       2.372150      10.333512       0.034564      42.263689 0.54079473E+03  0.13338555E+05                                10.562391                            7.967379       0.256895       2.027532                    0.999746      30.005619      86.465385       0.564157       0.440179      -1.056508      -0.002276      -0.072219      -0.058432       0.092926       0.002165      -0.001248      -0.114495       0.278460       0.273720      -0.226161       0.093525       0.132636             12.400166       7.066405       1.125257       0.508770      20.498951       4.817573       9.635141           0.035684
           39              C       0.742995       4.316895       9.258099      -0.118541      44.324493 0.68306381E+03  0.17930754E+05                                11.022321                            9.061959       0.184832       1.981553                    0.998899      33.308064     100.296249       0.517553       0.450831      -1.046099      -0.000691      -0.000583      -0.027791       0.027806       0.017995       0.164938      -0.019884      -0.180739      -0.134749      -0.223873       0.108171       0.115702             12.044089      14.192562      -0.783721      -5.470451       8.394198       0.588482      13.545508          -0.009409
           40              C       8.354775       4.588595       9.312666       0.020320      43.777793 0.58710844E+03  0.14748622E+05                                10.746096                            8.260701       0.349087       2.051215                    0.999875      30.459871      87.941730       0.559405       0.435860      -1.061471      -0.028385       0.006401      -0.080560       0.085654       0.011562      -0.167366       0.020182      -0.155066      -0.177708      -0.222579       0.105025       0.117554             12.282056      13.675151      -0.564404       6.998702       7.842357      -0.668976      15.328661           0.022039
           41              C       9.663115       3.116190      12.891312       0.034174      39.353017 0.52306154E+03  0.12783260E+05                                10.052288                            7.833526       0.386975       2.076846                    0.999831      29.494786      84.370459       0.569671       0.439940      -1.057546      -0.005467      -0.023820       0.080278       0.083916      -0.016871       0.010847       0.170701       0.152351      -0.185028      -0.225546       0.106171       0.119375             11.369147       7.371577       0.377438      -0.459809      12.576973      -6.295296      14.158892           0.014174
           42              C      10.064395       5.946050      12.745802      -0.123155      44.247991 0.67221883E+03  0.17583489E+05                                11.002392                            8.990488       0.177699       1.977758                    0.999190      33.336462     100.350490       0.519308       0.450907      -1.045586       0.003012      -0.002827       0.030154       0.030435      -0.017241      -0.021210      -0.162884       0.201241      -0.089537      -0.225149       0.105382       0.119767             12.075860       8.294677       0.867115       0.883823      14.759186       5.606387      13.173718          -0.009206
           43              C       7.768530       4.776695      11.904570       0.027042      42.811528 0.56400079E+03  0.14051873E+05                                10.650180                            8.120963       0.279040       2.029455                    0.999834      30.390947      87.896818       0.560641       0.438497      -1.057967      -0.056827       0.037303       0.075600       0.101667       0.024707       0.130368      -0.006550      -0.255888       0.229546      -0.224984       0.091363       0.133621             12.426920      19.812360      -0.527908      -5.396707       7.144707       0.100766      10.323693           0.034529
           44              C       1.449415       4.200900      11.745418       0.057583      41.874536 0.52987095E+03  0.13010955E+05                                10.548366                            7.918383       0.228594       2.026852                    0.999708      29.558893      85.166395       0.562125       0.443746      -1.053703       0.076097      -0.013272       0.027494       0.081992       0.003052      -0.104043       0.006993      -0.290645       0.303220      -0.228764       0.094034       0.134729             12.472378      20.809696      -1.292456       4.932823       7.086764      -0.540076       9.520675           0.029111
           45              N       5.766310       7.548035       2.778339      -0.386890      42.845486 0.57931130E+03  0.14305580E+05                                 9.965986                            7.730454       0.414556       2.114023                    0.999084      30.330934      82.999042       0.641185       0.386838      -1.108793      -0.003509       0.060535       0.026883       0.066329      -0.007574      -0.016094      -0.106148       0.120708      -0.161126      -0.151444       0.061996       0.089448             11.297753       6.998489       0.420277       0.454714      12.412915       7.158332      14.481854           0.050643
           46              N       8.121740       9.591010       8.007619      -0.382023      39.527695 0.53224241E+03  0.12891002E+05                                 9.481712                            7.450388       0.438725       2.128612                    0.999247      29.803659      81.247643       0.646620       0.391093      -1.103770      -0.054782      -0.003652      -0.023744       0.059818       0.009788      -0.122470       0.011908      -0.131497      -0.171730      -0.170960       0.075659       0.095301             10.639153      11.786168      -0.277321       6.599430       6.673402      -0.262930      13.457889           0.046379
           47              N       6.234470       1.590490       2.801075      -0.330139      36.742080 0.58038531E+03  0.14408913E+05                                 9.085869                            7.840503       0.276264       2.037756                    0.999833      31.467723      87.728136       0.621139       0.397194      -1.096130      -0.006299      -0.106738       0.080285       0.133710      -0.015464       0.021356       0.181956       0.214792      -0.138843      -0.249960       0.115836       0.134123              9.639851       6.666855       0.543583      -0.491146      11.456201      -4.492949      10.796496           0.027492
           48              N       9.129120       9.551300       4.219802      -0.387439      43.663477 0.54032984E+03  0.13140001E+05                                10.170813                            7.492571       0.396586       2.116224                    0.999278      29.884968      81.709356       0.646451       0.389614      -1.104506      -0.069728      -0.025646      -0.028172       0.079457       0.002378       0.077083      -0.001753      -0.199315       0.144606      -0.153289       0.075330       0.077958             12.170575      21.442882      -0.889933      -5.292003       6.500177       0.542020       8.568665           0.030755
           49              N       3.641825      10.149040       7.800722      -0.332579      36.760537 0.57426216E+03  0.14227598E+05                                 9.099824                            7.812075       0.255958       2.031109                    0.999831      31.470349      87.815590       0.620341       0.398523      -1.094564       0.116958      -0.005876      -0.074997       0.139062       0.014888       0.184423      -0.019431      -0.240817      -0.108777      -0.258062       0.116854       0.141208              9.699825      11.904682      -0.652283      -4.562723       6.658562       0.677897      10.536232           0.027790
           50              N       2.890470      10.113510       3.999262      -0.400746      43.545964 0.54881622E+03  0.13404708E+05                                10.177474                            7.555775       0.406275       2.116499                    0.999151      30.178131      82.816710       0.642855       0.390088      -1.103657       0.076920       0.014304      -0.025592       0.082318       0.029946      -0.088722       0.012132      -0.184165       0.107879      -0.156466       0.076396       0.080070             12.184556      21.367740       0.467731       5.209302       6.631326       0.188882       8.554601           0.027258
           51              N       5.566715       6.755925       6.766234      -0.393419      43.031527 0.55923951E+03  0.13724856E+05                                10.109455                            7.637101       0.386712       2.107036                    0.999063      30.372042      83.571774       0.638125       0.391102      -1.102847      -0.019011       0.089209       0.039649       0.099457      -0.032242       0.014358       0.093846       0.179253       0.089765      -0.158125       0.076910       0.081215             11.932041       6.711283      -0.468245       0.145420      20.289362      -5.251040       8.795479           0.032177
           52              N       6.349420       2.509045       6.468392      -0.393362      43.705848 0.54409778E+03  0.13247787E+05                                10.171982                            7.508225       0.453815       2.132719                    0.999373      29.959741      81.825456       0.647457       0.388534      -1.105844       0.035553      -0.065838       0.008319       0.075285      -0.007895      -0.005635      -0.067599       0.207366       0.167504      -0.153809       0.073872       0.079936             12.188164       6.520067       0.929992       0.565667      21.570291       5.223610       8.474134           0.030856
           53              N       4.683690       2.901965      14.146339      -0.386883      42.845675 0.57931456E+03  0.14305687E+05                                 9.966033                            7.730491       0.414526       2.114012                    0.999084      30.330995      82.999392       0.641181       0.386840      -1.108792       0.003509      -0.060538       0.026884       0.066332      -0.007574       0.016094       0.106147       0.120719      -0.161133      -0.151446       0.061993       0.089453             11.297808       6.998525       0.420276      -0.454713      12.412971      -7.158368      14.481927           0.050629
           54              N       2.328260       0.858990      19.375619      -0.382021      39.527707 0.53224250E+03  0.12891008E+05                                 9.481724                            7.450399       0.438696       2.128603                    0.999247      29.803643      81.247695       0.646618       0.391094      -1.103769       0.054779       0.003652      -0.023750       0.059818       0.009789       0.122470      -0.011909      -0.131496      -0.171737      -0.170961       0.075659       0.095302             10.639166      11.786182      -0.277320      -6.599434       6.673412       0.262929      13.457902           0.046369
           55              N       4.215530       8.859510      14.169075      -0.330126      36.741960 0.58038315E+03  0.14408848E+05                                 9.085856                            7.840495       0.276250       2.037752                    0.999833      31.467656      87.727967       0.621138       0.397195      -1.096129       0.006299       0.106742       0.080288       0.133715      -0.015466      -0.021355      -0.181957       0.214800      -0.138856      -0.249964       0.115836       0.134128              9.639835       6.666851       0.543581       0.491144      11.456179       4.492933      10.796475           0.027474
           56              N       1.320880       0.898700      15.587802      -0.387429      43.663736 0.54033369E+03  0.13140124E+05                                10.170872                            7.492613       0.396553       2.116212                    0.999278      29.885038      81.709754       0.646447       0.389615      -1.104504       0.069730       0.025647      -0.028176       0.079460       0.002377      -0.077081       0.001753      -0.199323       0.144596      -0.153289       0.075335       0.077955             12.170652      21.443024      -0.889940       5.292041       6.500214      -0.542024       8.568717           0.030739
           57              N       6.808175       0.300960      19.168722      -0.332579      36.760846 0.57426858E+03  0.14227802E+05                                 9.099890                            7.812133       0.255930       2.031099                    0.999831      31.470469      87.816171       0.620337       0.398525      -1.094562      -0.116958       0.005876      -0.075007       0.139068       0.014889      -0.184426       0.019432      -0.240827      -0.108794      -0.258069       0.116853       0.141216              9.699895      11.904770      -0.652288       4.562754       6.658611      -0.677902      10.536305           0.027772
           58              N       7.559530       0.336490      15.367262      -0.400737      43.546251 0.54882068E+03  0.13404849E+05                                10.177536                            7.555820       0.406244       2.116488                    0.999151      30.178213      82.817148       0.642851       0.390089      -1.103655      -0.076923      -0.014304      -0.025595       0.082321       0.029947       0.088720      -0.012133      -0.184173       0.107871      -0.156467       0.076395       0.080072             12.184637      21.367890       0.467741      -5.209337       6.631367      -0.188886       8.554653           0.027242
           59              N       4.883285       3.694075      18.134234      -0.393416      43.031865 0.55924490E+03  0.13725025E+05                                10.109517                            7.637146       0.386691       2.107027                    0.999063      30.372161      83.572297       0.638122       0.391103      -1.102846       0.019012      -0.089208       0.039641       0.099453      -0.032243      -0.014358      -0.093846       0.179261       0.089752      -0.158127       0.076909       0.081219             11.932120       6.711324      -0.468255      -0.145424      20.289506       5.251072       8.795530           0.032158
           60              N       4.100580       7.940955      17.836392      -0.393357      43.706072 0.54410117E+03  0.13247894E+05                                10.172026                            7.508256       0.453795       2.132711                    0.999373      29.959817      81.825816       0.647454       0.388535      -1.105843      -0.035553       0.065837       0.008311       0.075284      -0.007894       0.005635       0.067599       0.207373       0.167491      -0.153810       0.073875       0.079935             12.188222       6.520095       0.929995      -0.565669      21.570399      -5.223633       8.474170           0.030840
           61              N       2.901965       5.766310      19.830339      -0.386888      42.845381 0.57930958E+03  0.14305525E+05                                 9.965967                            7.730439       0.414572       2.114028                    0.999084      30.330898      82.998866       0.641186       0.386838      -1.108793      -0.060537      -0.003509       0.026879       0.066329       0.007573       0.106148      -0.016095      -0.120711      -0.161125      -0.151445       0.061996       0.089449             11.297732      12.412890      -0.420276      -7.158321       6.998476       0.454713      14.481830           0.050645
           62              N       0.858990       8.121740       2.323619      -0.382025      39.527500 0.53223906E+03  0.12890897E+05                                 9.481670                            7.450356       0.438747       2.128620                    0.999247      29.803580      81.247281       0.646623       0.391092      -1.103771       0.003652      -0.054779      -0.023744       0.059815      -0.009788      -0.011908      -0.122469       0.131491      -0.171728      -0.170957       0.075659       0.095298             10.639105       6.673371       0.277319       0.262928      11.786116       6.599399      13.457828           0.046379
           63              N       8.859510       6.234470      19.853075      -0.330134      36.741783 0.58037911E+03  0.14408717E+05                                 9.085814                            7.840454       0.276282       2.037763                    0.999833      31.467582      87.727553       0.621142       0.397193      -1.096130       0.106738      -0.006299       0.080279       0.133706       0.015463      -0.181954       0.021356      -0.214786      -0.138837      -0.249956       0.115835       0.134120              9.639792      11.456130      -0.543579       4.492923       6.666814      -0.491143      10.796431           0.027495
           64              N       0.898700       9.129120      21.271802      -0.387439      43.663313 0.54032736E+03  0.13139924E+05                                10.170784                            7.492551       0.396594       2.116228                    0.999278      29.884900      81.709079       0.646452       0.389613      -1.104506       0.025646      -0.069729      -0.028177       0.079459      -0.002378       0.001753       0.077083       0.199312       0.144614      -0.153287       0.075328       0.077960             12.170538       6.500159       0.889932      -0.542019      21.442812      -5.291990       8.568642           0.030757
           65              N       0.300960       3.641825       2.116722      -0.332586      36.760586 0.57426290E+03  0.14227619E+05                                 9.099829                            7.812077       0.255968       2.031112                    0.999831      31.470368      87.815619       0.620342       0.398523      -1.094564       0.005876       0.116954      -0.074996       0.139059      -0.014888       0.019431       0.184422       0.240810      -0.108776      -0.258059       0.116854       0.141205              9.699832       6.658562       0.652284      -0.677898      11.904693      -4.562734      10.536241           0.027792
           66              N       0.336490       2.890470      21.051262      -0.400746      43.545720 0.54881253E+03  0.13404592E+05                                10.177432                            7.555746       0.406286       2.116504                    0.999151      30.178037      82.816327       0.642857       0.390087      -1.103657      -0.014304       0.076921      -0.025598       0.082320      -0.029945      -0.012132      -0.088722       0.184161       0.107888      -0.156465       0.076396       0.080069             12.184502       6.631300      -0.467727      -0.188881      21.367636       5.209283       8.554569           0.027261
           67              N       3.694075       5.566715       1.082234      -0.393423      43.031255 0.55923522E+03  0.13724720E+05                                10.109399                            7.637061       0.386736       2.107045                    0.999063      30.371959      83.571367       0.638128       0.391101      -1.102848      -0.089207      -0.019012       0.039645       0.099454       0.032242      -0.093848       0.014358      -0.179247       0.089771      -0.158124       0.076911       0.081213             11.931970      20.289233       0.468238       5.251009       6.711246       0.145418       8.795432           0.032179
           68              N       7.940955       6.349420       0.784392      -0.393365      43.705583 0.54409390E+03  0.13247665E+05                                10.171928                            7.508188       0.453838       2.132727                    0.999373      29.959657      81.825056       0.647460       0.388533      -1.105845       0.065835       0.035552       0.008315       0.075282       0.007895       0.067601      -0.005637      -0.207361       0.167506      -0.153808       0.073870       0.079937             12.188094      21.570160      -0.929988      -5.223577       6.520035       0.565664       8.474088           0.030857
           69              N       7.548035       4.683690       8.462339      -0.386883      42.845559 0.57931265E+03  0.14305627E+05                                 9.966013                            7.730477       0.414529       2.114014                    0.999084      30.330943      82.999200       0.641182       0.386840      -1.108792       0.060535       0.003508       0.026886       0.066330       0.007575      -0.106147       0.016094      -0.120717      -0.161135      -0.151446       0.061994       0.089453             11.297784      12.412947      -0.420275       7.158349       6.998512      -0.454712      14.481893           0.050638
           70              N       9.591010       2.328260      13.691619      -0.382018      39.527747 0.53224331E+03  0.12891033E+05                                 9.481732                            7.450406       0.438698       2.128603                    0.999247      29.803665      81.247770       0.646618       0.391094      -1.103769      -0.003652       0.054782      -0.023748       0.059819      -0.009789       0.011909       0.122469       0.131501      -0.171738      -0.170961       0.075656       0.095305             10.639176       6.673419       0.277320      -0.262929      11.786191      -6.599442      13.457917           0.046374
           71              N       1.590490       4.215530       8.485075      -0.330130      36.742153 0.58038708E+03  0.14408972E+05                                 9.085894                            7.840527       0.276238       2.037748                    0.999833      31.467732      87.728293       0.621136       0.397195      -1.096128      -0.106740       0.006299       0.080292       0.133716       0.015466       0.181958      -0.021355      -0.214801      -0.138860      -0.249966       0.115837       0.134129              9.639876      11.456229      -0.543584      -4.492955       6.666877       0.491146      10.796521           0.027483
           72              N       9.551300       1.320880       9.903802      -0.387430      43.663623 0.54033222E+03  0.13140078E+05                                10.170849                            7.492599       0.396561       2.116215                    0.999278      29.885006      81.709600       0.646448       0.389615      -1.104505      -0.025647       0.069729      -0.028171       0.079457      -0.002378      -0.001753      -0.077081       0.199324       0.144592      -0.153290       0.075336       0.077954             12.170622       6.500201       0.889937       0.542023      21.442966       5.292024       8.568698           0.030746
           73              N      10.149040       6.808175      13.484722      -0.332572      36.760630 0.57426434E+03  0.14227670E+05                                 9.099853                            7.812103       0.255933       2.031101                    0.999831      31.470363      87.815775       0.620339       0.398525      -1.094562      -0.005876      -0.116961      -0.075003       0.139068      -0.014889      -0.019432      -0.184425       0.240827      -0.108795      -0.258067       0.116851       0.141216              9.699855       6.658586       0.652285       0.677898      11.904717       4.562732      10.536262           0.027781
           74              N      10.113510       7.559530       9.683262      -0.400739      43.546232 0.54882049E+03  0.13404843E+05                                10.177534                            7.555819       0.406245       2.116489                    0.999151      30.178204      82.817119       0.642851       0.390089      -1.103655       0.014304      -0.076921      -0.025591       0.082319      -0.029947       0.012133       0.088721       0.184174       0.107867      -0.156468       0.076396       0.080072             12.184632       6.631365      -0.467740       0.188886      21.367879      -5.209333       8.554650           0.027250
           75              N       6.755925       4.883285      12.450234      -0.393411      43.031724 0.55924299E+03  0.13724966E+05                                10.109496                            7.637134       0.386691       2.107028                    0.999063      30.372106      83.572099       0.638122       0.391103      -1.102846       0.089210       0.019011       0.039647       0.099457       0.032243       0.093846      -0.014358      -0.179263       0.089751      -0.158127       0.076908       0.081219             11.932092      20.289448       0.468253      -5.251061       6.711312      -0.145423       8.795516           0.032167
           76              N       2.509045       4.100580      12.152392      -0.393354      43.705988 0.54410012E+03  0.13247862E+05                                10.172014                            7.508250       0.453795       2.132712                    0.999373      29.959784      81.825701       0.647454       0.388535      -1.105843      -0.065838      -0.035554       0.008317       0.075285       0.007895      -0.067599       0.005634      -0.207374       0.167492      -0.153810       0.073875       0.079935             12.188205      21.570363      -0.929995       5.223628       6.520088      -0.565669       8.474163           0.030846

******************************************************
Auxiliary information for the entire system
The total spin magnetic moment of the unit cell is   43.156285
The total net atomic charge of the unit cell is   0.000001
Accuracy of reproducing the electrostatic potential in the unit cell:
  The inner radius (bohr) =    5.0000
  The outer radius (bohr) =   12.0000
  Valid grid points have density less than (e/(bohr^3)) =    0.0001
  The number of valid grid points were=       136156
  The rms potential error without charges in kcal/mol is=      9.33984
  The rms potential error with partial charges in kcal/mol is=      1.57782
  The RRMSE value at monopole order=      0.16893
  The rms potential error with partial charges and cloud penetration in kcal/mol is=      1.58069
  The RRMSE value at monopole order with cloud penetration is=      0.16924
  The rms potential error with partial charges and atomic dipoles in kcal/mol is=      0.88943
  The RRMSE value at dipole order=      0.09523
  The rms potential error with partial charges, atomic dipoles and cloud penetration in kcal/mol is=      0.88277
  The RRMSE value at dipole order with cloud penetration=      0.09452

******************************************************
The electron densities and ab initio electrostatic potential were computed in VASP using the PBE functional and
projector augmented wave method. See the main text of the journal article for a description of computational details.
The atomic charges, dipoles, and quadrupoles were computed with the DDEC6 method as described in
(a) T. A. Manz and N. Gabaldon Limas, RSC Adv. 6 (2016) 47771-47801 DOI: 10.1039/c6ra04656h
(b) N. Gabaldon Limas and T. A. Manz, RSC Adv. 8 (2018) 2678-2707 DOI: 10.1039/c7ra11829e.
For each atom in the material, the electron cloud parameters were fit to the spherically averaged atom-in-material
electron density using radial positions for which this density was between 10^-4 and 10^-2 electrons per cubic bohr.
The polarizabilities, dispersion coefficients, and quantum Drude oscillator (QDO) parameters were fit using the MCLF method.
The magnetic structure of the system was optimized in VASP from the default ferromagnetic initial guess using spin polarization.
The atomic spin moments (ASMs) were computed on this optimized magnetic structure using the DDEC6 partition as inputs
to the method of T. A. Manz and D. S. Sholl, J. Chem. Theory Comput. 7 (2011) 4146-4164 DOI: 10.1021/ct200539n.
The RMSE and RRMSE were computed using a uniform grid with Ewald summation.
